# Supplementary material for: Evolution and Epidemic Spread of SARS-CoV-2 in Colombia: A Year into the Pandemic
Source: Vaccines (Basel). 2021 Jul 30;9(8):837. doi: 10.3390/vaccines9080837 (PMC8402472; doi:10.3390/vaccines9080837)
Supplement: Supplementary file 1 [file vaccines-09-00837-s001.zip]

Archive with 218 entries (207 files):
- Supplementary_material/
- Supplementary_material/Supplementary Data S1/
- Supplementary_material/Supplementary Data S1/Incidence_data_COVID.xlsx
- Supplementary_material/Supplementary Data S2/
- Supplementary_material/Supplementary Data S2/raw_data_Rt.live/
- Supplementary_material/Supplementary Data S2/raw_data_Rt.live/rawdata-co-all.csv
- Supplementary_material/Supplementary Data S2/raw_data_Rt.live/rawdata-co-AM.csv
- Supplementary_material/Supplementary Data S2/raw_data_Rt.live/rawdata-co-AN.csv
- Supplementary_material/Supplementary Data S2/raw_data_Rt.live/rawdata-co-AR.csv
- Supplementary_material/Supplementary Data S2/raw_data_Rt.live/rawdata-co-AT.csv
- Supplementary_material/Supplementary Data S2/raw_data_Rt.live/rawdata-co-BL.csv
- Supplementary_material/Supplementary Data S2/raw_data_Rt.live/rawdata-co-BO.csv
- Supplementary_material/Supplementary Data S2/raw_data_Rt.live/rawdata-co-BY.csv
- Supplementary_material/Supplementary Data S2/raw_data_Rt.live/rawdata-co-CA.csv
- Supplementary_material/Supplementary Data S2/raw_data_Rt.live/rawdata-co-CC.csv
- Supplementary_material/Supplementary Data S2/raw_data_Rt.live/rawdata-co-CE.csv
- Supplementary_material/Supplementary Data S2/raw_data_Rt.live/rawdata-co-CH.csv
- Supplementary_material/Supplementary Data S2/raw_data_Rt.live/rawdata-co-CO.csv
- Supplementary_material/Supplementary Data S2/raw_data_Rt.live/rawdata-co-CQ.csv
- Supplementary_material/Supplementary Data S2/raw_data_Rt.live/rawdata-co-CS.csv
- Supplementary_material/Supplementary Data S2/raw_data_Rt.live/rawdata-co-CU.csv
- Supplementary_material/Supplementary Data S2/raw_data_Rt.live/rawdata-co-GJ.csv
- Supplementary_material/Supplementary Data S2/raw_data_Rt.live/rawdata-co-GN.csv
- Supplementary_material/Supplementary Data S2/raw_data_Rt.live/rawdata-co-GV.csv
- Supplementary_material/Supplementary Data S2/raw_data_Rt.live/rawdata-co-HU.csv
- Supplementary_material/Supplementary Data S2/raw_data_Rt.live/rawdata-co-MA.csv
- Supplementary_material/Supplementary Data S2/raw_data_Rt.live/rawdata-co-ME.csv
- Supplementary_material/Supplementary Data S2/raw_data_Rt.live/rawdata-co-NA.csv
- Supplementary_material/Supplementary Data S2/raw_data_Rt.live/rawdata-co-NS.csv
- Supplementary_material/Supplementary Data S2/raw_data_Rt.live/rawdata-co-PU.csv
- Supplementary_material/Supplementary Data S2/raw_data_Rt.live/rawdata-co-QU.csv
- Supplementary_material/Supplementary Data S2/raw_data_Rt.live/rawdata-co-RI.csv
- Supplementary_material/Supplementary Data S2/raw_data_Rt.live/rawdata-co-SA.csv
- Supplementary_material/Supplementary Data S2/raw_data_Rt.live/rawdata-co-SN.csv
- Supplementary_material/Supplementary Data S2/raw_data_Rt.live/rawdata-co-SU.csv
- Supplementary_material/Supplementary Data S2/raw_data_Rt.live/rawdata-co-TO.csv
- Supplementary_material/Supplementary Data S2/raw_data_Rt.live/rawdata-co-VA.csv
- Supplementary_material/Supplementary Data S2/raw_data_Rt.live/rawdata-co-VC.csv
- Supplementary_material/Supplementary Data S2/raw_data_Rt.live/rawdata-co-VI.csv
- Supplementary_material/Supplementary Data S2/Rt.live_statistics_model/
- Supplementary_material/Supplementary Data S2/Rt.live_statistics_model/COVID19-all-rt.csv
- Supplementary_material/Supplementary Data S2/Rt.live_statistics_model/COVID19-AM-rt.csv
- Supplementary_material/Supplementary Data S2/Rt.live_statistics_model/COVID19-AN-rt.csv
- Supplementary_material/Supplementary Data S2/Rt.live_statistics_model/COVID19-AR-rt.csv
- Supplementary_material/Supplementary Data S2/Rt.live_statistics_model/COVID19-AT-rt.csv
- Supplementary_material/Supplementary Data S2/Rt.live_statistics_model/COVID19-BL-rt.csv
- Supplementary_material/Supplementary Data S2/Rt.live_statistics_model/COVID19-BO-rt.csv
- Supplementary_material/Supplementary Data S2/Rt.live_statistics_model/COVID19-BY-rt.csv
- Supplementary_material/Supplementary Data S2/Rt.live_statistics_model/COVID19-CA-rt.csv
- Supplementary_material/Supplementary Data S2/Rt.live_statistics_model/COVID19-CC-rt.csv
- Supplementary_material/Supplementary Data S2/Rt.live_statistics_model/COVID19-CE-rt.csv
- Supplementary_material/Supplementary Data S2/Rt.live_statistics_model/COVID19-CH-rt.csv
- Supplementary_material/Supplementary Data S2/Rt.live_statistics_model/COVID19-CO-rt.csv
- Supplementary_material/Supplementary Data S2/Rt.live_statistics_model/COVID19-CQ-rt.csv
- Supplementary_material/Supplementary Data S2/Rt.live_statistics_model/COVID19-CS-rt.csv
- Supplementary_material/Supplementary Data S2/Rt.live_statistics_model/COVID19-CU-rt.csv
- Supplementary_material/Supplementary Data S2/Rt.live_statistics_model/COVID19-GJ-rt.csv
- Supplementary_material/Supplementary Data S2/Rt.live_statistics_model/COVID19-GN-rt.csv
- Supplementary_material/Supplementary Data S2/Rt.live_statistics_model/COVID19-GV-rt.csv
- Supplementary_material/Supplementary Data S2/Rt.live_statistics_model/COVID19-HU-rt.csv
- Supplementary_material/Supplementary Data S2/Rt.live_statistics_model/COVID19-MA-rt.csv
- Supplementary_material/Supplementary Data S2/Rt.live_statistics_model/COVID19-ME-rt.csv
- Supplementary_material/Supplementary Data S2/Rt.live_statistics_model/COVID19-NA-rt.csv
- Supplementary_material/Supplementary Data S2/Rt.live_statistics_model/COVID19-NS-rt.csv
- Supplementary_material/Supplementary Data S2/Rt.live_statistics_model/COVID19-PU-rt.csv
- Supplementary_material/Supplementary Data S2/Rt.live_statistics_model/COVID19-QU-rt.csv
- Supplementary_material/Supplementary Data S2/Rt.live_statistics_model/COVID19-RI-rt.csv
- Supplementary_material/Supplementary Data S2/Rt.live_statistics_model/COVID19-SA-rt.csv
- Supplementary_material/Supplementary Data S2/Rt.live_statistics_model/COVID19-SN-rt.csv
- Supplementary_material/Supplementary Data S2/Rt.live_statistics_model/COVID19-SU-rt.csv
- Supplementary_material/Supplementary Data S2/Rt.live_statistics_model/COVID19-TO-rt.csv
- Supplementary_material/Supplementary Data S2/Rt.live_statistics_model/COVID19-VA-rt.csv
- Supplementary_material/Supplementary Data S2/Rt.live_statistics_model/COVID19-VC-rt.csv
- Supplementary_material/Supplementary Data S2/Rt.live_statistics_model/COVID19-VI-rt.csv
- Supplementary_material/Supplementary Data S3/
- Supplementary_material/Supplementary Data S3/incidence_plot/
- Supplementary_material/Supplementary Data S3/incidence_plot/WHO_model_incidence_ all .pdf
- Supplementary_material/Supplementary Data S3/incidence_plot/WHO_model_incidence_ AM .pdf
- Supplementary_material/Supplementary Data S3/incidence_plot/WHO_model_incidence_ AN .pdf
- Supplementary_material/Supplementary Data S3/incidence_plot/WHO_model_incidence_ AR .pdf
- Supplementary_material/Supplementary Data S3/incidence_plot/WHO_model_incidence_ AT .pdf
- Supplementary_material/Supplementary Data S3/incidence_plot/WHO_model_incidence_ BL .pdf
- Supplementary_material/Supplementary Data S3/incidence_plot/WHO_model_incidence_ BO .pdf
- Supplementary_material/Supplementary Data S3/incidence_plot/WHO_model_incidence_ BY .pdf
- Supplementary_material/Supplementary Data S3/incidence_plot/WHO_model_incidence_ CA .pdf
- Supplementary_material/Supplementary Data S3/incidence_plot/WHO_model_incidence_ CC .pdf
- Supplementary_material/Supplementary Data S3/incidence_plot/WHO_model_incidence_ CE .pdf
- Supplementary_material/Supplementary Data S3/incidence_plot/WHO_model_incidence_ CH .pdf
- Supplementary_material/Supplementary Data S3/incidence_plot/WHO_model_incidence_ CO .pdf
- Supplementary_material/Supplementary Data S3/incidence_plot/WHO_model_incidence_ CQ .pdf
- Supplementary_material/Supplementary Data S3/incidence_plot/WHO_model_incidence_ CS .pdf
- Supplementary_material/Supplementary Data S3/incidence_plot/WHO_model_incidence_ CU .pdf
- Supplementary_material/Supplementary Data S3/incidence_plot/WHO_model_incidence_ GJ .pdf
- Supplementary_material/Supplementary Data S3/incidence_plot/WHO_model_incidence_ GN .pdf
- Supplementary_material/Supplementary Data S3/incidence_plot/WHO_model_incidence_ GV .pdf
- Supplementary_material/Supplementary Data S3/incidence_plot/WHO_model_incidence_ HU .pdf
- Supplementary_material/Supplementary Data S3/incidence_plot/WHO_model_incidence_ MA .pdf
- Supplementary_material/Supplementary Data S3/incidence_plot/WHO_model_incidence_ ME .pdf
- Supplementary_material/Supplementary Data S3/incidence_plot/WHO_model_incidence_ NA .pdf
- Supplementary_material/Supplementary Data S3/incidence_plot/WHO_model_incidence_ NS .pdf
- Supplementary_material/Supplementary Data S3/incidence_plot/WHO_model_incidence_ PU .pdf
- Supplementary_material/Supplementary Data S3/incidence_plot/WHO_model_incidence_ QU .pdf
- Supplementary_material/Supplementary Data S3/incidence_plot/WHO_model_incidence_ RI .pdf
- Supplementary_material/Supplementary Data S3/incidence_plot/WHO_model_incidence_ SA .pdf
- Supplementary_material/Supplementary Data S3/incidence_plot/WHO_model_incidence_ SN .pdf
- Supplementary_material/Supplementary Data S3/incidence_plot/WHO_model_incidence_ SU .pdf
- Supplementary_material/Supplementary Data S3/incidence_plot/WHO_model_incidence_ TO .pdf
- Supplementary_material/Supplementary Data S3/incidence_plot/WHO_model_incidence_ VA .pdf
- Supplementary_material/Supplementary Data S3/incidence_plot/WHO_model_incidence_ VC .pdf
- Supplementary_material/Supplementary Data S3/incidence_plot/WHO_model_incidence_ VI .pdf
- Supplementary_material/Supplementary Data S3/model_statistics/
- Supplementary_material/Supplementary Data S3/model_statistics/WHO-model- all .csv
- Supplementary_material/Supplementary Data S3/model_statistics/WHO-model- AM .csv
- Supplementary_material/Supplementary Data S3/model_statistics/WHO-model- AN .csv
- Supplementary_material/Supplementary Data S3/model_statistics/WHO-model- AR .csv
- Supplementary_material/Supplementary Data S3/model_statistics/WHO-model- AT .csv
- Supplementary_material/Supplementary Data S3/model_statistics/WHO-model- BL .csv
- Supplementary_material/Supplementary Data S3/model_statistics/WHO-model- BO .csv
- Supplementary_material/Supplementary Data S3/model_statistics/WHO-model- BY .csv
- Supplementary_material/Supplementary Data S3/model_statistics/WHO-model- CA .csv
- Supplementary_material/Supplementary Data S3/model_statistics/WHO-model- CC .csv
- Supplementary_material/Supplementary Data S3/model_statistics/WHO-model- CE .csv
- Supplementary_material/Supplementary Data S3/model_statistics/WHO-model- CH .csv
- Supplementary_material/Supplementary Data S3/model_statistics/WHO-model- CO .csv
- Supplementary_material/Supplementary Data S3/model_statistics/WHO-model- CQ .csv
- Supplementary_material/Supplementary Data S3/model_statistics/WHO-model- CS .csv
- Supplementary_material/Supplementary Data S3/model_statistics/WHO-model- CU .csv
- Supplementary_material/Supplementary Data S3/model_statistics/WHO-model- GJ .csv
- Supplementary_material/Supplementary Data S3/model_statistics/WHO-model- GN .csv
- Supplementary_material/Supplementary Data S3/model_statistics/WHO-model- GV .csv
- Supplementary_material/Supplementary Data S3/model_statistics/WHO-model- HU .csv
- Supplementary_material/Supplementary Data S3/model_statistics/WHO-model- MA .csv
- Supplementary_material/Supplementary Data S3/model_statistics/WHO-model- ME .csv
- Supplementary_material/Supplementary Data S3/model_statistics/WHO-model- NA .csv
- Supplementary_material/Supplementary Data S3/model_statistics/WHO-model- NS .csv
- Supplementary_material/Supplementary Data S3/model_statistics/WHO-model- PU .csv
- Supplementary_material/Supplementary Data S3/model_statistics/WHO-model- QU .csv
- Supplementary_material/Supplementary Data S3/model_statistics/WHO-model- RI .csv
- Supplementary_material/Supplementary Data S3/model_statistics/WHO-model- SA .csv
- Supplementary_material/Supplementary Data S3/model_statistics/WHO-model- SN .csv
- Supplementary_material/Supplementary Data S3/model_statistics/WHO-model- SU .csv
- Supplementary_material/Supplementary Data S3/model_statistics/WHO-model- TO .csv
- Supplementary_material/Supplementary Data S3/model_statistics/WHO-model- VA .csv
- Supplementary_material/Supplementary Data S3/model_statistics/WHO-model- VC .csv
- Supplementary_material/Supplementary Data S3/model_statistics/WHO-model- VI .csv
- Supplementary_material/Supplementary Data S3/raw_data_who/
- Supplementary_material/Supplementary Data S3/raw_data_who/rawdata-who- all .csv
- Supplementary_material/Supplementary Data S3/raw_data_who/rawdata-who- AM .csv
- Supplementary_material/Supplementary Data S3/raw_data_who/rawdata-who- AN .csv
- Supplementary_material/Supplementary Data S3/raw_data_who/rawdata-who- AR .csv
- Supplementary_material/Supplementary Data S3/raw_data_who/rawdata-who- AT .csv
- Supplementary_material/Supplementary Data S3/raw_data_who/rawdata-who- BL .csv
- Supplementary_material/Supplementary Data S3/raw_data_who/rawdata-who- BO .csv
- Supplementary_material/Supplementary Data S3/raw_data_who/rawdata-who- BY .csv
- Supplementary_material/Supplementary Data S3/raw_data_who/rawdata-who- CA .csv
- Supplementary_material/Supplementary Data S3/raw_data_who/rawdata-who- CC .csv
- Supplementary_material/Supplementary Data S3/raw_data_who/rawdata-who- CE .csv
- Supplementary_material/Supplementary Data S3/raw_data_who/rawdata-who- CH .csv
- Supplementary_material/Supplementary Data S3/raw_data_who/rawdata-who- CO .csv
- Supplementary_material/Supplementary Data S3/raw_data_who/rawdata-who- CQ .csv
- Supplementary_material/Supplementary Data S3/raw_data_who/rawdata-who- CS .csv
- Supplementary_material/Supplementary Data S3/raw_data_who/rawdata-who- CU .csv
- Supplementary_material/Supplementary Data S3/raw_data_who/rawdata-who- GJ .csv
- Supplementary_material/Supplementary Data S3/raw_data_who/rawdata-who- GN .csv
- Supplementary_material/Supplementary Data S3/raw_data_who/rawdata-who- GV .csv
- Supplementary_material/Supplementary Data S3/raw_data_who/rawdata-who- HU .csv
- Supplementary_material/Supplementary Data S3/raw_data_who/rawdata-who- MA .csv
- Supplementary_material/Supplementary Data S3/raw_data_who/rawdata-who- ME .csv
- Supplementary_material/Supplementary Data S3/raw_data_who/rawdata-who- NA .csv
- Supplementary_material/Supplementary Data S3/raw_data_who/rawdata-who- NS .csv
- Supplementary_material/Supplementary Data S3/raw_data_who/rawdata-who- PU .csv
- Supplementary_material/Supplementary Data S3/raw_data_who/rawdata-who- QU .csv
- Supplementary_material/Supplementary Data S3/raw_data_who/rawdata-who- RI .csv
- Supplementary_material/Supplementary Data S3/raw_data_who/rawdata-who- SA .csv
- Supplementary_material/Supplementary Data S3/raw_data_who/rawdata-who- SN .csv
- Supplementary_material/Supplementary Data S3/raw_data_who/rawdata-who- SU .csv
- Supplementary_material/Supplementary Data S3/raw_data_who/rawdata-who- TO .csv
- Supplementary_material/Supplementary Data S3/raw_data_who/rawdata-who- VA .csv
- Supplementary_material/Supplementary Data S3/raw_data_who/rawdata-who- VC .csv
- Supplementary_material/Supplementary Data S3/raw_data_who/rawdata-who- VI .csv
- Supplementary_material/Supplementary Data S3/summary_plot/
- Supplementary_material/Supplementary Data S3/summary_plot/who-plot- all .pdf
- Supplementary_material/Supplementary Data S3/summary_plot/who-plot- AM .pdf
- Supplementary_material/Supplementary Data S3/summary_plot/who-plot- AN .pdf
- Supplementary_material/Supplementary Data S3/summary_plot/who-plot- AR .pdf
- Supplementary_material/Supplementary Data S3/summary_plot/who-plot- AT .pdf
- Supplementary_material/Supplementary Data S3/summary_plot/who-plot- BL .pdf
- Supplementary_material/Supplementary Data S3/summary_plot/who-plot- BO .pdf
- Supplementary_material/Supplementary Data S3/summary_plot/who-plot- BY .pdf
- Supplementary_material/Supplementary Data S3/summary_plot/who-plot- CA .pdf
- Supplementary_material/Supplementary Data S3/summary_plot/who-plot- CC .pdf
- Supplementary_material/Supplementary Data S3/summary_plot/who-plot- CE .pdf
- Supplementary_material/Supplementary Data S3/summary_plot/who-plot- CH .pdf
- Supplementary_material/Supplementary Data S3/summary_plot/who-plot- CO .pdf
- Supplementary_material/Supplementary Data S3/summary_plot/who-plot- CQ .pdf
- Supplementary_material/Supplementary Data S3/summary_plot/who-plot- CS .pdf
- Supplementary_material/Supplementary Data S3/summary_plot/who-plot- CU .pdf
- Supplementary_material/Supplementary Data S3/summary_plot/who-plot- GJ .pdf
- Supplementary_material/Supplementary Data S3/summary_plot/who-plot- GN .pdf
- Supplementary_material/Supplementary Data S3/summary_plot/who-plot- GV .pdf
- Supplementary_material/Supplementary Data S3/summary_plot/who-plot- HU .pdf
- Supplementary_material/Supplementary Data S3/summary_plot/who-plot- MA .pdf
- Supplementary_material/Supplementary Data S3/summary_plot/who-plot- ME .pdf
- Supplementary_material/Supplementary Data S3/summary_plot/who-plot- NA .pdf
- Supplementary_material/Supplementary Data S3/summary_plot/who-plot- NS .pdf
- Supplementary_material/Supplementary Data S3/summary_plot/who-plot- PU .pdf
- Supplementary_material/Supplementary Data S3/summary_plot/who-plot- QU .pdf
- Supplementary_material/Supplementary Data S3/summary_plot/who-plot- RI .pdf
- Supplementary_material/Supplementary Data S3/summary_plot/who-plot- SA .pdf
- Supplementary_material/Supplementary Data S3/summary_plot/who-plot- SN .pdf
- Supplementary_material/Supplementary Data S3/summary_plot/who-plot- SU .pdf
- Supplementary_material/Supplementary Data S3/summary_plot/who-plot- TO .pdf
- Supplementary_material/Supplementary Data S3/summary_plot/who-plot- VA .pdf
- Supplementary_material/Supplementary Data S3/summary_plot/who-plot- VC .pdf
- Supplementary_material/Supplementary Data S3/summary_plot/who-plot- VI .pdf
- Supplementary_material/Supplementary Figs. S1.zip
- Supplementary_material/Supplementary Table S1/
- Supplementary_material/Supplementary Table S1/Supplementary Table S1.xlsx
