# Supplementary material for: Evolution and Epidemic Spread of SARS-CoV-2 in Colombia: A Year into the Pandemic
Source: Vaccines (Basel). 2021 Jul 30;9(8):837. doi: 10.3390/vaccines9080837 (PMC8402472; doi:10.3390/vaccines9080837)
Supplement: Supplementary file 1 [file vaccines-09-00837-s001.zip › Supplementary_material/Supplementary Data S1/Incidence_data_COVID.xlsx]

## Sheet: New_Cases
Region	Population_2020	March	April	May	June	July	August	September	October	November	December	January	February
Antioquia	6677930	181	281	855	5250	44213	40055	38736	56826	33471	54444	57039	14964
Atlántico	2722128	70	574	6714	25698	24264	7159	3444	5041	7571	18516	19032	5745
Bogotá, D.C.	7743955	834	2674	8278	29823	91172	89001	54072	54322	55189	112012	130560	32500
Bolívar	2180976	81	360	4166	7259	9835	5559	3407	3897	7854	14084	9036	1720
Boyacá	1242731	22	25	181	216	1178	3107	4284	8277	6265	8796	11606	2611
Caldas	1018453	28	56	76	120	1031	2135	3728	10452	9335	8270	10235	1269
Caquetá	410521	0	14	10	38	2694	4254	2562	2587	1589	1676	1411	233
Cauca	1491937	14	31	103	520	2058	4061	3792	3598	2212	3793	6357	953
Cesar	1295387	20	50	433	966	3232	9389	8267	5499	3282	3919	4485	1183
Córdoba	1828947	7	23	176	1324	11249	9337	3177	2084	1321	1715	4529	3315
Cundinamarca	3242999	80	200	906	2503	8980	13962	9467	9615	10337	20189	24666	5781
Chocó	544764	0	48	356	1677	1326	457	210	221	336	523	1308	102
Huila	1122622	47	92	118	135	1572	4867	7801	11474	5336	6153	10588	1765
La Guajira	965718	1	15	63	789	2296	3196	2681	1927	1901	1836	1282	332
Magdalena	1427026	25	246	539	2238	5872	4583	2762	2043	3357	4801	4801	3971
Meta	1063454	15	379	601	470	2808	7353	6661	6800	4993	6208	5342	975
Nariño	1627589	26	262	1681	2099	6260	5307	3654	3979	3517	9178	11732	1534
Norte de Santander	1620318	37	54	50	301	5100	7650	4046	6402	7944	11733	6142	1532
Quindio	555401	37	25	58	61	309	1239	3279	7715	6011	6729	5466	1524
Risaralda	961055	48	163	58	369	1986	4859	5499	6354	5945	12517	7326	1222
Santander	2280908	21	23	83	848	6114	15354	11922	11879	10565	15574	14800	4447
Sucre	949252	1	1	46	2405	5982	4453	1840	1369	872	1135	1772	940
Tolima	1339998	16	79	183	987	2497	5125	5116	9813	9580	17988	12816	1328
Valle del Cauca	4532152	294	919	3089	8281	20535	17894	17402	23164	22822	30999	38741	12405
Arauca	294206	0	0	4	114	374	693	1042	1410	659	469	695	145
Casanare	435195	3	17	16	64	387	812	1571	2772	1949	1865	2399	616
Putumayo	359127	0	0	11	33	1589	1761	602	605	565	1084	1388	303
Archipiélago de San Andrés	63692	2	4	11	11	28	309	1284	380	261	220	164	35
Amazonas	79020	0	377	1766	378	216	77	25	136	196	174	890	1128
Guainía	50636	0	0	6	8	0	247	753	151	49	25	54	15
Guaviare	86657	0	0	0	42	114	262	627	592	248	137	164	68
Vaupés	44712	0	0	11	18	55	450	442	122	24	23	7	1
Vichada	112958	0	0	1	0	4	214	492	157	194	119	161	36

## Sheet: Estimation
Region	Population_2020	March	April	May	June	July	August	September	October	November	December	January	February
Antioquia	6677930	2.71042	4.20789	12.8034	78.6172	662.076	599.812	580.06	850.952	501.218	815.283	854.142	224.081
Atlántico	2722128	2.57152	21.0864	246.645	944.041	891.361	262.993	126.519	185.186	278.128	680.203	699.159	211.048
Bogotá, D.C.	7743955	10.7697	34.5302	106.896	385.113	1177.33	1149.3	698.248	701.476	712.672	1446.44	1685.96	419.682
Bolívar	2180976	3.71393	16.5064	191.015	332.833	450.945	254.886	156.214	178.681	360.114	645.766	414.31	78.8638
Boyacá	1242731	1.77029	2.0117	14.5647	17.3811	94.7912	250.014	344.725	666.033	504.132	707.796	933.911	210.102
Caldas	1018453	2.74927	5.49854	7.4623	11.7826	101.232	209.632	366.045	1026.26	916.586	812.016	1004.96	124.601
Caquetá	410521	0	3.4103	2.43593	9.25653	656.239	1036.24	624.085	630.175	387.069	408.262	343.71	56.7571
Cauca	1491937	0.938377	2.07784	6.90378	34.854	137.941	272.196	254.166	241.163	148.264	254.233	426.09	63.8767
Cesar	1295387	1.54394	3.85985	33.4263	74.5723	249.501	724.803	638.188	424.506	253.361	302.535	346.229	91.3241
Córdoba	1828947	0.382734	1.25755	9.62302	72.3914	615.053	510.512	173.707	113.945	72.2274	93.7698	247.629	181.252
Cundinamarca	3242999	2.46685	6.16713	27.9371	77.1816	276.904	430.527	291.921	296.485	318.748	622.541	760.592	178.261
Chocó	544764	0	8.81115	65.3494	307.84	243.408	83.8895	38.5488	40.568	61.6781	96.0049	240.104	18.7237
Huila	1122622	4.18663	8.1951	10.5111	12.0254	140.029	433.539	694.891	1022.07	475.316	548.092	943.149	157.221
La Guajira	965718	0.10355	1.55325	6.52364	81.7009	237.751	330.945	277.617	199.541	196.848	190.118	132.751	34.3786
Magdalena	1427026	1.7519	17.2386	37.7709	156.83	411.485	321.157	193.549	143.165	235.244	336.434	336.434	278.271
Meta	1063454	1.4105	35.6386	56.514	44.1956	264.045	691.426	626.355	639.426	469.508	583.758	502.325	91.6824
Nariño	1627589	1.59745	16.0974	103.282	128.964	384.618	326.065	224.504	244.472	216.086	563.902	720.821	94.2498
Norte de Santander	1620318	2.2835	3.33268	3.08581	18.5766	314.753	472.13	249.704	395.108	490.274	724.117	379.061	94.5493
Quindio	555401	6.66185	4.50125	10.4429	10.9831	55.6355	223.082	590.384	1389.09	1082.28	1211.56	984.154	274.396
Risaralda	961055	4.99451	16.9605	6.03503	38.3953	206.648	505.59	572.184	661.148	618.591	1302.42	762.287	127.152
Santander	2280908	0.920686	1.00837	3.6389	37.1782	268.051	673.153	522.687	520.801	463.193	682.798	648.864	194.966
Sucre	949252	0.105346	0.105346	4.84592	253.357	630.18	469.106	193.837	144.219	91.8618	119.568	186.673	99.0253
Tolima	1339998	1.19403	5.89553	13.6567	73.6568	186.344	382.463	381.792	732.315	714.926	1342.39	956.419	99.1046
Valle del Cauca	4532152	6.48698	20.2773	68.1575	182.717	453.096	394.823	383.968	511.104	503.558	683.98	854.804	273.711
Arauca	294206	0	0	1.35959	38.7484	127.122	235.549	354.174	479.256	223.993	159.412	236.229	49.2852
Casanare	435195	0.689346	3.90629	3.67651	14.7061	88.9257	186.583	360.988	636.956	447.845	428.544	551.247	141.546
Putumayo	359127	0	0	3.06298	9.18895	442.462	490.356	167.629	168.464	157.326	301.843	386.493	84.3713
Archipiélago de San Andrés	63692	3.14011	6.28022	17.2706	17.2706	43.9616	485.147	2015.95	596.621	409.785	345.412	257.489	54.952
Amazonas	79020	0	477.094	2234.88	478.36	273.349	97.4437	31.6376	172.108	248.038	220.197	1126.3	1427.49
Guainía	50636	0	0	11.8493	15.799	0	487.795	1487.08	298.207	96.7691	49.372	106.643	29.6232
Guaviare	86657	0	0	0	48.4669	131.553	302.341	723.542	683.153	286.186	158.095	189.252	78.4703
Vaupés	44712	0	0	24.6019	40.2576	123.009	1006.44	988.549	272.857	53.6769	51.4403	15.6558	2.23654
Vichada	112958	0	0	0.885285	0	3.54114	189.451	435.56	138.99	171.745	105.349	142.531	31.8703

## Sheet: Incidences
Region	Population_2020	March	April	May	June	July	August	September	October	November	December	January	February	Total	First Period	Second Period
Antioquia	6677930	2.71042	4.20789	12.8034	78.6172	662.076	599.812	580.06	850.952	501.218	815.283	854.142	224.081	4961.88	760.415	4425.55
Atlántico	2722128	2.57152	21.0864	246.645	944.041	891.361	262.993	126.519	185.186	278.128	680.203	699.159	211.048	4337.89	2105.71	2443.24
Bogotá, D.C.	7743955	10.7697	34.5302	106.896	385.113	1177.33	1149.3	698.248	701.476	712.672	1446.44	1685.96	419.682	8108.74	1714.64	6813.78
Bolívar	2180976	3.71393	16.5064	191.015	332.833	450.945	254.886	156.214	178.681	360.114	645.766	414.31	78.8638	3004.98	995.013	2088.84
Boyacá	1242731	1.77029	2.0117	14.5647	17.3811	94.7912	250.014	344.725	666.033	504.132	707.796	933.911	210.102	3537.13	130.519	3616.71
Caldas	1018453	2.74927	5.49854	7.4623	11.7826	101.232	209.632	366.045	1026.26	916.586	812.016	1004.96	124.601	4464.22	128.725	4460.1
Caquetá	410521	0	3.4103	2.43593	9.25653	656.239	1036.24	624.085	630.175	387.069	408.262	343.71	56.7571	4100.89	671.342	3486.3
Cauca	1491937	0.938377	2.07784	6.90378	34.854	137.941	272.196	254.166	241.163	148.264	254.233	426.09	63.8767	1778.83	182.715	1659.99
Cesar	1295387	1.54394	3.85985	33.4263	74.5723	249.501	724.803	638.188	424.506	253.361	302.535	346.229	91.3241	3052.52	362.903	2780.94
Córdoba	1828947	0.382734	1.25755	9.62302	72.3914	615.053	510.512	173.707	113.945	72.2274	93.7698	247.629	181.252	1910.5	698.708	1393.04
Cundinamarca	3242999	2.46685	6.16713	27.9371	77.1816	276.904	430.527	291.921	296.485	318.748	622.541	760.592	178.261	3111.47	390.657	2899.08
Chocó	544764	0	8.81115	65.3494	307.84	243.408	83.8895	38.5488	40.568	61.6781	96.0049	240.104	18.7237	1186.2	625.408	579.517
Huila	1122622	4.18663	8.1951	10.5111	12.0254	140.029	433.539	694.891	1022.07	475.316	548.092	943.149	157.221	4292.01	174.948	4274.28
La Guajira	965718	0.10355	1.55325	6.52364	81.7009	237.751	330.945	277.617	199.541	196.848	190.118	132.751	34.3786	1655.45	327.632	1362.2
Magdalena	1427026	1.7519	17.2386	37.7709	156.83	411.485	321.157	193.549	143.165	235.244	336.434	336.434	278.271	2191.06	625.076	1844.26
Meta	1063454	1.4105	35.6386	56.514	44.1956	264.045	691.426	626.355	639.426	469.508	583.758	502.325	91.6824	3914.6	401.804	3604.48
Nariño	1627589	1.59745	16.0974	103.282	128.964	384.618	326.065	224.504	244.472	216.086	563.902	720.821	94.2498	2930.41	634.558	2390.1
Norte de Santander	1620318	2.2835	3.33268	3.08581	18.5766	314.753	472.13	249.704	395.108	490.274	724.117	379.061	94.5493	3052.43	342.032	2804.94
Quindio	555401	6.66185	4.50125	10.4429	10.9831	55.6355	223.082	590.384	1389.09	1082.28	1211.56	984.154	274.396	5568.77	88.2245	5754.94
Risaralda	961055	4.99451	16.9605	6.03503	38.3953	206.648	505.59	572.184	661.148	618.591	1302.42	762.287	127.152	4695.26	273.033	4549.38
Santander	2280908	0.920686	1.00837	3.6389	37.1782	268.051	673.153	522.687	520.801	463.193	682.798	648.864	194.966	3822.29	310.797	3706.46
Sucre	949252	0.105346	0.105346	4.84592	253.357	630.18	469.106	193.837	144.219	91.8618	119.568	186.673	99.0253	2093.86	888.594	1304.29
Tolima	1339998	1.19403	5.89553	13.6567	73.6568	186.344	382.463	381.792	732.315	714.926	1342.39	956.419	99.1046	4791.05	280.747	4609.41
Valle del Cauca	4532152	6.48698	20.2773	68.1575	182.717	453.096	394.823	383.968	511.104	503.558	683.98	854.804	273.711	4062.97	730.735	3605.95
Arauca	294206	0	0	1.35959	38.7484	127.122	235.549	354.174	479.256	223.993	159.412	236.229	49.2852	1855.84	167.23	1737.9
Casanare	435195	0.689346	3.90629	3.67651	14.7061	88.9257	186.583	360.988	636.956	447.845	428.544	551.247	141.546	2724.07	111.904	2753.71
Putumayo	359127	0	0	3.06298	9.18895	442.462	490.356	167.629	168.464	157.326	301.843	386.493	84.3713	2126.82	454.714	1756.48
Archipiélago de San Andrés	63692	3.14011	6.28022	17.2706	17.2706	43.9616	485.147	2015.95	596.621	409.785	345.412	257.489	54.952	4198.33	87.9231	4165.36
Amazonas	79020	0	477.094	2234.88	478.36	273.349	97.4437	31.6376	172.108	248.038	220.197	1126.3	1427.49	5359.4	3463.68	3323.21
Guainía	50636	0	0	11.8493	15.799	0	487.795	1487.08	298.207	96.7691	49.372	106.643	29.6232	2553.52	27.6483	2555.49
Guaviare	86657	0	0	0	48.4669	131.553	302.341	723.542	683.153	286.186	158.095	189.252	78.4703	2522.59	180.02	2421.04
Vaupés	44712	0	0	24.6019	40.2576	123.009	1006.44	988.549	272.857	53.6769	51.4403	15.6558	2.23654	2576.49	187.869	2390.86
Vichada	112958	0	0	0.885285	0	3.54114	189.451	435.56	138.99	171.745	105.349	142.531	31.8703	1188.05	4.42642	1215.5
