# Supplementary material for: Evolution and Epidemic Spread of SARS-CoV-2 in Colombia: A Year into the Pandemic
Source: Vaccines (Basel). 2021 Jul 30;9(8):837. doi: 10.3390/vaccines9080837 (PMC8402472; doi:10.3390/vaccines9080837)
Supplement: Supplementary file 1 [file vaccines-09-00837-s001.zip › Supplementary_material/Supplementary Data S2/raw_data_Rt.live/rawdata-co-all.csv]

date	new_cases	new_tests
2020-03-02	1.0
2020-03-03
2020-03-04
2020-03-05
2020-03-06	1.0
2020-03-07	1.0
2020-03-08	2.0
2020-03-09	3.0
2020-03-10	4.0
2020-03-11	8.0
2020-03-12	11.0
2020-03-13	13.0
2020-03-14	20.0
2020-03-15	19.0
2020-03-16	29.0
2020-03-17	42.0
2020-03-18	44.0
2020-03-19	69.0
2020-03-20	78.0
2020-03-21	80.0
2020-03-22	82.0
2020-03-23	94.0
2020-03-24	140.0
2020-03-25	162.0
2020-03-26	159.0
2020-03-27	159.0
2020-03-28	166.0
2020-03-29	139.0
2020-03-30	194.0
2020-03-31	190.0
2020-04-01	196.0
2020-04-02	165.0
2020-04-03	187.0
2020-04-04	160.0
2020-04-05	101.0
2020-04-06	151.0
2020-04-07	157.0
2020-04-08	126.0
2020-04-09	142.0
2020-04-10	121.0
2020-04-11	249.0
2020-04-12	157.0
2020-04-13	187.0
2020-04-14	238.0
2020-04-15	168.0
2020-04-16	255.0
2020-04-17	178.0
2020-04-18	205.0
2020-04-19	220.0
2020-04-20	217.0
2020-04-21	220.0
2020-04-22	248.0
2020-04-23	302.0
2020-04-24	308.0
2020-04-25	304.0
2020-04-26	252.0
2020-04-27	407.0
2020-04-28	515.0
2020-04-29	381.0
2020-04-30	475.0
2020-05-01	467.0
2020-05-02	461.0
2020-05-03	397.0
2020-05-04	510.0
2020-05-05	789.0
2020-05-06	750.0
2020-05-07	774.0
2020-05-08	979.0
2020-05-09	742.0
2020-05-10	476.0	12777.0
2020-05-11	731.0	6047.0
2020-05-12	873.0	5509.0
2020-05-13	846.0	5187.0
2020-05-14	1060.0	4365.0
2020-05-15	980.0	5255.0
2020-05-16	910.0	6502.0
2020-05-17	841.0	4269.0
2020-05-18	1200.0	3841.0
2020-05-19	1162.0	6034.0
2020-05-20	1395.0	4854.0
2020-05-21	1366.0	6318.0
2020-05-22	1412.0	12140.0
2020-05-23	1424.0	5870.0
2020-05-24	907.0	7827.0
2020-05-25	1179.0	6700.0
2020-05-26	1518.0	8121.0
2020-05-27	1364.0	9728.0
2020-05-28	1414.0	9675.0
2020-05-29	1408.0	9423.0
2020-05-30	1300.0	10835.0
2020-05-31	1050.0	9356.0
2020-06-01	1744.0	6421.0
2020-06-02	1651.0	7257.0
2020-06-03	1894.0	9347.0
2020-06-04	1785.0	8180.0
2020-06-05	2020.0	9847.0
2020-06-06	1801.0	10208.0
2020-06-07	1468.0	8228.0
2020-06-08	2536.0	6830.0
2020-06-09	2433.0	8555.0
2020-06-10	2790.0	24487.0
2020-06-11	2957.0	13338.0
2020-06-12	2955.0	11943.0
2020-06-13	2480.0	12247.0
2020-06-14	1663.0	12630.0
2020-06-15	1894.0	12023.0
2020-06-16	3761.0	12259.0
2020-06-17	3995.0	15130.0
2020-06-18	3896.0	15143.0
2020-06-19	4008.0	17593.0
2020-06-20	3483.0	17263.0
2020-06-21	2609.0	18246.0
2020-06-22	2947.0	15877.0
2020-06-23	5058.0	14094.0
2020-06-24	5104.0	16874.0
2020-06-25	5187.0	18247.0
2020-06-26	5597.0	18708.0
2020-06-27	4680.0	18575.0
2020-06-28	3580.0	17964.0
2020-06-29	3831.0	17421.0
2020-06-30	6022.0	17057.0
2020-07-01	6278.0	17908.0
2020-07-02	6285.0	19321.0
2020-07-03	6935.0	20595.0
2020-07-04	6388.0	21070.0
2020-07-05	4658.0	20983.0
2020-07-06	7369.0	20433.0
2020-07-07	7084.0	21114.0
2020-07-08	7894.0	21409.0
2020-07-09	7144.0	21524.0
2020-07-10	8190.0	23225.0
2020-07-11	6671.0	37624.0
2020-07-12	5395.0	25136.0
2020-07-13	9533.0	25583.0
2020-07-14	9185.0	25599.0
2020-07-15	8709.0	25724.0
2020-07-16	9469.0	25359.0
2020-07-17	9781.0	26054.0
2020-07-18	9531.0	26420.0
2020-07-19	6361.0	24079.0
2020-07-20	6930.0	26504.0
2020-07-21	10443.0	27125.0
2020-07-22	10379.0	28801.0
2020-07-23	10488.0	28434.0
2020-07-24	10497.0	28567.0
2020-07-25	9407.0	29541.0
2020-07-26	6841.0	30080.0
2020-07-27	12146.0	30303.0
2020-07-28	11830.0	31175.0
2020-07-29	10865.0	32195.0
2020-07-30	11051.0	34879.0
2020-07-31	11593.0	35998.0
2020-08-01	9500.0	36046.0
2020-08-02	6506.0	37658.0
2020-08-03	11090.0	38132.0
2020-08-04	10638.0	37976.0
2020-08-05	10324.0	38262.0
2020-08-06	11868.0	40033.0
2020-08-07	7769.0	40456.0
2020-08-08	9014.0	35069.0
2020-08-09	5821.0	31729.0
2020-08-10	10163.0	33609.0
2020-08-11	9819.0	40101.0
2020-08-12	9928.0	40439.0
2020-08-13	10797.0	40070.0
2020-08-14	10151.0	41434.0
2020-08-15	8285.0	38331.0
2020-08-16	6882.0	34892.0
2020-08-17	6468.0	32722.0
2020-08-18	10190.0	35874.0
2020-08-19	9557.0	30920.0
2020-08-20	9205.0	31931.0
2020-08-21	9351.0	30652.0
2020-08-22	7836.0	33967.0
2020-08-23	5050.0	22823.0
2020-08-24	11597.0	31049.0
2020-08-25	9320.0	30924.0
2020-08-26	11601.0	30564.0
2020-08-27	8024.0	30059.0
2020-08-28	7764.0	28348.0
2020-08-29	7127.0	24986.0
2020-08-30	5335.0	26879.0
2020-08-31	8201.0	25349.0
2020-09-01	8219.0	22647.0
2020-09-02	7242.0	28449.0
2020-09-03	8157.0	23734.0
2020-09-04	9679.0	28533.0
2020-09-05	6230.0	24609.0
2020-09-06	4868.0	23107.0
2020-09-07	8288.0	21854.0
2020-09-08	7621.0	21478.0
2020-09-09	7235.0	24022.0
2020-09-10	8186.0	24781.0
2020-09-11	7512.0	28682.0
2020-09-12	6695.0	19868.0
2020-09-13	5165.0	26530.0
2020-09-14	8145.0	22376.0
2020-09-15	7551.0	25080.0
2020-09-16	6458.0	28886.0
2020-09-17	6387.0	26741.0
2020-09-18	7319.0	21672.0
2020-09-19	5868.0	22386.0
2020-09-20	4169.0	24691.0
2020-09-21	7782.0	23765.0
2020-09-22	7170.0	24347.0
2020-09-23	6583.0	25083.0
2020-09-24	6906.0	22158.0
2020-09-25	7750.0	24727.0
2020-09-26	6628.0	22289.0
2020-09-27	5633.0	22818.0
2020-09-28	9446.0	24863.0
2020-09-29	7707.0	21838.0
2020-09-30	8048.0	23147.0
2020-10-01	7556.0	23504.0
2020-10-02	9026.0	28407.0
2020-10-03	7009.0	26724.0
2020-10-04	5230.0	28094.0
2020-10-05	10112.0	23561.0
2020-10-06	8605.0	23881.0
2020-10-07	7800.0	25251.0
2020-10-08	8234.0	23264.0
2020-10-09	7896.0	32703.0
2020-10-10	6331.0	29070.0
2020-10-11	4821.0	26551.0
2020-10-12	4787.0	22132.0
2020-10-13	7772.0	20615.0
2020-10-14	7759.0	20887.0
2020-10-15	8787.0	21906.0
2020-10-16	8855.0	25280.0
2020-10-17	7885.0	28566.0
2020-10-18	5850.0	26444.0
2020-10-19	12091.0	26859.0
2020-10-20	13151.0	25323.0
2020-10-21	10049.0	34045.0
2020-10-22	10883.0	30668.0
2020-10-23	11468.0	35844.0
2020-10-24	8046.0	36033.0
2020-10-25	7483.0	24111.0
2020-10-26	10995.0	29695.0
2020-10-27	9726.0	26298.0
2020-10-28	8212.0	29959.0
2020-10-29	9114.0	27331.0
2020-10-30	8960.0	38101.0
2020-10-31	7173.0	32566.0
2020-11-01	5483.0	36977.0
2020-11-02	5539.0	25694.0
2020-11-03	8591.0	26108.0
2020-11-04	7311.0	33561.0
2020-11-05	7357.0	25246.0
2020-11-06	8458.0	35856.0
2020-11-07	6663.0	27531.0
2020-11-08	5640.0	25340.0
2020-11-09	10100.0	36315.0
2020-11-10	7654.0	27707.0
2020-11-11	6547.0	30189.0
2020-11-12	8973.0	30772.0
2020-11-13	8730.0	27700.0
2020-11-14	6358.0	38257.0
2020-11-15	4981.0	20581.0
2020-11-16	5909.0	27751.0
2020-11-17	7896.0	28302.0
2020-11-18	7011.0	27273.0
2020-11-19	9308.0	25447.0
2020-11-20	8577.0	30925.0
2020-11-21	6929.0	26493.0
2020-11-22	5566.0	26969.0
2020-11-23	10722.0	25266.0
2020-11-24	8338.0	34351.0
2020-11-25	8181.0	27172.0
2020-11-26	9634.0	31667.0
2020-11-27	8375.0	32321.0
2020-11-28	7255.0	35345.0
2020-11-29	4398.0	28662.0
2020-11-30	9266.0	26597.0
2020-12-01	8883.0	29420.0
2020-12-02	8908.0	36016.0
2020-12-03	10197.0	32066.0
2020-12-04	11100.0	31470.0
2020-12-05	9294.0	31345.0
2020-12-06	6218.0	25605.0
2020-12-07	12424.0	23345.0
2020-12-08	6260.0	20409.0
2020-12-09	11704.0	30902.0
2020-12-10	14013.0	36866.0
2020-12-11	13392.0	32431.0
2020-12-12	11313.0	31541.0
2020-12-13	7314.0	30646.0
2020-12-14	13085.0	29649.0
2020-12-15	15011.0	31364.0
2020-12-16	12727.0	30898.0
2020-12-17	14763.0	38019.0
2020-12-18	13590.0	46635.0
2020-12-19	12795.0	38655.0
2020-12-20	9960.0	31183.0
2020-12-21	14503.0	28584.0
2020-12-22	15768.0	35107.0
2020-12-23	13642.0	49847.0
2020-12-24	13482.0	45434.0
2020-12-25	7686.0	31944.0
2020-12-26	14135.0	23800.0
2020-12-27	9488.0	27611.0
2020-12-28	20134.0	22961.0
2020-12-29	17508.0	38801.0
2020-12-30	17417.0	35120.0
2020-12-31	10201.0	34012.0
2021-01-01	5004.0	23817.0
2021-01-02	11501.0	20419.0
2021-01-03	10424.0	26621.0
2021-01-04	21485.0	31868.0
2021-01-05	21002.0	33564.0
2021-01-06	19020.0	33748.0
2021-01-07	20656.0	33800.0
2021-01-08	20450.0	34762.0
2021-01-09	16060.0	42168.0
2021-01-10	10217.0	42276.0
2021-01-11	11401.0	33392.0
2021-01-12	22209.0	26914.0
2021-01-13	21097.0	37485.0
2021-01-14	19311.0	46223.0
2021-01-15	15241.0	45997.0
2021-01-16	11928.0	39351.0
2021-01-17	7829.0	41113.0
2021-01-18	13086.0	41868.0
2021-01-19	12423.0	45861.0
2021-01-20	24207.0	44939.0
2021-01-21	11677.0	51265.0
2021-01-22	11553.0	53065.0
2021-01-23	10988.0	43997.0
2021-01-24	6044.0	38926.0
2021-01-25	10093.0	46006.0
2021-01-26	8854.0	47112.0
2021-01-27	8151.0	46603.0
2021-01-28	7714.0	44414.0
2021-01-29	7563.0	45172.0
2021-01-30	5983.0	34824.0
2021-01-31	3889.0	43488.0
2021-02-01	6830.0	45244.0
2021-02-02	5460.0	37877.0
2021-02-03	5110.0	39904.0
2021-02-04	4849.0	40821.0
2021-02-05	5094.0	42673.0
2021-02-06	4181.0	33084.0
2021-02-07	3212.0	27970.0
2021-02-08	5218.0	40106.0
2021-02-09	4427.0	24903.0
2021-02-10	4173.0	34905.0
2021-02-11	4537.0	38390.0
2021-02-12	4059.0	33136.0
2021-02-13	3188.0	27766.0
2021-02-14	2100.0	26664.0
2021-02-15	4127.0	28338.0
2021-02-16	4085.0	30217.0
2021-02-17	3361.0	31071.0
2021-02-18	4078.0	29856.0
2021-02-19	3780.0	31022.0
2021-02-20	2953.0	26698.0
2021-02-21	2268.0	28426.0
2021-02-22	3937.0	26305.0
2021-02-23	3429.0	20282.0
2021-02-24	2830.0	25820.0
2021-02-25	2691.0	23879.0
2021-02-26	2474.0	27998.0
2021-02-27	2192.0	27727.0
2021-02-28	1047.0	21128.0
2021-03-01	2317.0	23767.0
2021-03-02	2197.0	21160.0
2021-03-03	1988.0	25072.0
2021-03-04	1645.0	26128.0
2021-03-05	706.0	23855.0
2021-03-06	146.0	25899.0
2021-03-07
2021-03-08
2021-03-09
2021-03-10
2021-03-11
2021-03-12
2021-03-13
2021-03-14
2021-03-15
2021-03-16
2021-03-17
2021-03-18
2021-03-19
2021-03-20
2021-03-21
2021-03-22
2021-03-23
2021-03-24
2021-03-25
2021-03-26
2021-03-27
