# Supplementary material for: Evolution and Epidemic Spread of SARS-CoV-2 in Colombia: A Year into the Pandemic
Source: Vaccines (Basel). 2021 Jul 30;9(8):837. doi: 10.3390/vaccines9080837 (PMC8402472; doi:10.3390/vaccines9080837)
Supplement: Supplementary file 1 [file vaccines-09-00837-s001.zip › Supplementary_material/Supplementary Data S2/raw_data_Rt.live/rawdata-co-AM.csv]

date	new_cases	new_tests
2020-04-07	1.0
2020-04-08
2020-04-09
2020-04-10
2020-04-11	1.0
2020-04-12
2020-04-13	1.0
2020-04-14	4.0
2020-04-15	1.0
2020-04-16	1.0
2020-04-17	2.0
2020-04-18	3.0
2020-04-19	3.0
2020-04-20	3.0
2020-04-21	14.0
2020-04-22	11.0
2020-04-23	16.0
2020-04-24	24.0
2020-04-25	31.0
2020-04-26	29.0
2020-04-27	38.0
2020-04-28	117.0
2020-04-29	39.0
2020-04-30	38.0
2020-05-01	44.0
2020-05-02	38.0
2020-05-03	34.0
2020-05-04	56.0
2020-05-05	71.0
2020-05-06	67.0
2020-05-07	127.0
2020-05-08	125.0
2020-05-09	43.0
2020-05-10	27.0
2020-05-11	68.0	342.0
2020-05-12	147.0	208.0
2020-05-13	43.0	430.0
2020-05-14	159.0	9.0
2020-05-15	81.0	403.0
2020-05-16	34.0	630.0
2020-05-17	9.0	144.0
2020-05-18	37.0	335.0
2020-05-19	57.0	44.0
2020-05-20	56.0
2020-05-21	91.0	51.0
2020-05-22	142.0	67.0
2020-05-23	55.0	1.0
2020-05-24	3.0	1069.0
2020-05-25	39.0	260.0
2020-05-26	22.0	51.0
2020-05-27	46.0	325.0
2020-05-28	14.0	15.0
2020-05-29	21.0	300.0
2020-05-30	4.0	19.0
2020-05-31	6.0	452.0
2020-06-01	15.0	158.0
2020-06-02	17.0	106.0
2020-06-03	45.0	204.0
2020-06-04	10.0	110.0
2020-06-05	34.0	177.0
2020-06-06	5.0
2020-06-07	4.0	283.0
2020-06-08	10.0	15.0
2020-06-09	33.0	43.0
2020-06-10	44.0	182.0
2020-06-11	19.0	70.0
2020-06-12	29.0	83.0
2020-06-13	24.0	365.0
2020-06-14	2.0	8.0
2020-06-15	1.0	19.0
2020-06-16	18.0	226.0
2020-06-17	16.0	403.0
2020-06-18	14.0	2.0
2020-06-19	8.0	67.0
2020-06-20	2.0	1.0
2020-06-21		240.0
2020-06-22		73.0
2020-06-23	4.0	288.0
2020-06-24	7.0	19.0
2020-06-25	1.0	78.0
2020-06-26	4.0	25.0
2020-06-27	4.0	51.0
2020-06-28	3.0	138.0
2020-06-29	2.0	231.0
2020-06-30	3.0	320.0
2020-07-01	2.0	154.0
2020-07-02	4.0	32.0
2020-07-03	2.0	3.0
2020-07-04	8.0	94.0
2020-07-05	4.0	110.0
2020-07-06	1.0	53.0
2020-07-07	5.0	3.0
2020-07-08	1.0	129.0
2020-07-09	1.0	74.0
2020-07-10	2.0	50.0
2020-07-11	3.0	298.0
2020-07-12	10.0	8.0
2020-07-13	5.0	35.0
2020-07-14	4.0	169.0
2020-07-15		1.0
2020-07-16	23.0	33.0
2020-07-17	2.0	42.0
2020-07-18	5.0	74.0
2020-07-19		177.0
2020-07-20	2.0
2020-07-21	4.0
2020-07-22	7.0	72.0
2020-07-23		82.0
2020-07-24	43.0	199.0
2020-07-25	20.0	50.0
2020-07-26	2.0	27.0
2020-07-27	6.0	63.0
2020-07-28	5.0
2020-07-29	24.0	15.0
2020-07-30	16.0	17.0
2020-07-31	5.0	65.0
2020-08-01		33.0
2020-08-02	3.0	35.0
2020-08-03	6.0	145.0
2020-08-04	4.0	95.0
2020-08-05		252.0
2020-08-06	4.0	138.0
2020-08-07	1.0	263.0
2020-08-08	4.0	248.0
2020-08-09		35.0
2020-08-10	3.0	227.0
2020-08-11	2.0	62.0
2020-08-12	4.0	16.0
2020-08-13	3.0	40.0
2020-08-14	5.0	62.0
2020-08-15		1.0
2020-08-16	4.0	86.0
2020-08-17	1.0
2020-08-18	3.0	173.0
2020-08-19	3.0	2.0
2020-08-20		34.0
2020-08-21	2.0	3.0
2020-08-22	1.0
2020-08-23		49.0
2020-08-24	4.0	6.0
2020-08-25	5.0	4.0
2020-08-26	4.0	9.0
2020-08-27	4.0	17.0
2020-08-28	2.0
2020-08-29	1.0	3.0
2020-08-30		257.0
2020-08-31	4.0	11.0
2020-09-01	2.0	413.0
2020-09-02	1.0
2020-09-03		64.0
2020-09-04	4.0
2020-09-05
2020-09-06		6.0
2020-09-07	1.0	20.0
2020-09-08		1.0
2020-09-09		47.0
2020-09-10
2020-09-11		73.0
2020-09-12	1.0	71.0
2020-09-13
2020-09-14	3.0	25.0
2020-09-15
2020-09-16		705.0
2020-09-17
2020-09-18	2.0	5.0
2020-09-19		46.0
2020-09-20	2.0	1.0
2020-09-21	3.0	1.0
2020-09-22	2.0
2020-09-23	1.0	20.0
2020-09-24		100.0
2020-09-25	1.0	100.0
2020-09-26		2.0
2020-09-27		23.0
2020-09-28	1.0	53.0
2020-09-29	1.0
2020-09-30		72.0
2020-10-01		9.0
2020-10-02	4.0	2.0
2020-10-03		39.0
2020-10-04		1.0
2020-10-05	10.0	5.0
2020-10-06	8.0	1.0
2020-10-07	2.0	66.0
2020-10-08	3.0	56.0
2020-10-09	3.0	1.0
2020-10-10		38.0
2020-10-11		36.0
2020-10-12		3.0
2020-10-13	2.0	1.0
2020-10-14	15.0	89.0
2020-10-15	1.0	1.0
2020-10-16	3.0	1.0
2020-10-17	4.0	256.0
2020-10-18	6.0	105.0
2020-10-19	6.0	1.0
2020-10-20	2.0	174.0
2020-10-21	12.0	14.0
2020-10-22	3.0	1.0
2020-10-23	1.0	36.0
2020-10-24
2020-10-25		170.0
2020-10-26	13.0	33.0
2020-10-27	5.0	103.0
2020-10-28	11.0	210.0
2020-10-29	6.0	194.0
2020-10-30	9.0	1.0
2020-10-31	7.0	20.0
2020-11-01	2.0	13.0
2020-11-02	2.0	104.0
2020-11-03	17.0	90.0
2020-11-04	69.0	1.0
2020-11-05	7.0	3.0
2020-11-06	18.0	54.0
2020-11-07	2.0	4.0
2020-11-08	2.0	231.0
2020-11-09	14.0	37.0
2020-11-10	26.0	1.0
2020-11-11	8.0	4.0
2020-11-12		98.0
2020-11-13	4.0	23.0
2020-11-14	1.0	170.0
2020-11-15		16.0
2020-11-16
2020-11-17		521.0
2020-11-18	4.0
2020-11-19	2.0	47.0
2020-11-20	1.0	43.0
2020-11-21		59.0
2020-11-22
2020-11-23	4.0
2020-11-24	3.0
2020-11-25	1.0	4.0
2020-11-26	3.0	33.0
2020-11-27	1.0	20.0
2020-11-28	1.0
2020-11-29	2.0	309.0
2020-11-30	2.0
2020-12-01	3.0	1.0
2020-12-02	1.0
2020-12-03	4.0	35.0
2020-12-04	2.0	10.0
2020-12-05	1.0
2020-12-06	5.0	28.0
2020-12-07
2020-12-08	6.0	40.0
2020-12-09	3.0	18.0
2020-12-10	10.0
2020-12-11	4.0	3.0
2020-12-12	4.0	49.0
2020-12-13	6.0	38.0
2020-12-14	1.0
2020-12-15	1.0	2.0
2020-12-16	2.0	32.0
2020-12-17	9.0	1.0
2020-12-18	7.0	43.0
2020-12-19	10.0
2020-12-20	2.0	144.0
2020-12-21	8.0	5.0
2020-12-22	15.0	11.0
2020-12-23	4.0	62.0
2020-12-24	6.0	2.0
2020-12-25	8.0	47.0
2020-12-26	2.0
2020-12-27	14.0	9.0
2020-12-28	19.0
2020-12-29	7.0
2020-12-30	5.0
2020-12-31	5.0	5.0
2021-01-01	5.0
2021-01-02	6.0	1.0
2021-01-03	9.0	45.0
2021-01-04	33.0
2021-01-05	18.0
2021-01-06	14.0	5.0
2021-01-07	11.0
2021-01-08	26.0
2021-01-09	23.0	71.0
2021-01-10	15.0	2.0
2021-01-11	16.0	1.0
2021-01-12	19.0
2021-01-13	6.0
2021-01-14	25.0	25.0
2021-01-15	28.0	13.0
2021-01-16	16.0
2021-01-17	26.0	98.0
2021-01-18	21.0	23.0
2021-01-19	35.0	6.0
2021-01-20	28.0
2021-01-21	49.0
2021-01-22	50.0
2021-01-23	30.0
2021-01-24	46.0	20.0
2021-01-25	32.0
2021-01-26	50.0	1.0
2021-01-27	34.0	107.0
2021-01-28	39.0	51.0
2021-01-29	64.0	13.0
2021-01-30	48.0	3.0
2021-01-31	68.0	37.0
2021-02-01	39.0	172.0
2021-02-02	41.0	4.0
2021-02-03	33.0	114.0
2021-02-04	43.0
2021-02-05	103.0	160.0
2021-02-06	40.0	72.0
2021-02-07	24.0	99.0
2021-02-08	57.0	88.0
2021-02-09	59.0
2021-02-10	43.0	1.0
2021-02-11	62.0	183.0
2021-02-12	53.0	63.0
2021-02-13	59.0	354.0
2021-02-14	30.0	50.0
2021-02-15	44.0	70.0
2021-02-16	26.0	11.0
2021-02-17	44.0	630.0
2021-02-18	42.0	24.0
2021-02-19	40.0	1.0
2021-02-20	27.0	102.0
2021-02-21	44.0	195.0
2021-02-22	56.0	33.0
2021-02-23	41.0	2.0
2021-02-24	46.0	192.0
2021-02-25	18.0	148.0
2021-02-26	13.0	76.0
2021-02-27	12.0
2021-02-28	9.0	91.0
2021-03-01	10.0	41.0
2021-03-02	3.0
2021-03-03	2.0	197.0
2021-03-04	1.0	26.0
2021-03-05		66.0
2021-03-06		55.0
2021-03-07
2021-03-08
2021-03-09
2021-03-10
2021-03-11
2021-03-12
2021-03-13
2021-03-14
2021-03-15
2021-03-16
2021-03-17
2021-03-18
2021-03-19
2021-03-20
2021-03-21
2021-03-22
2021-03-23
2021-03-24
2021-03-25
2021-03-26
2021-03-27
