# Supplementary material for: Evolution and Epidemic Spread of SARS-CoV-2 in Colombia: A Year into the Pandemic
Source: Vaccines (Basel). 2021 Jul 30;9(8):837. doi: 10.3390/vaccines9080837 (PMC8402472; doi:10.3390/vaccines9080837)
Supplement: Supplementary file 1 [file vaccines-09-00837-s001.zip › Supplementary_material/Supplementary Data S2/raw_data_Rt.live/rawdata-co-AN.csv]

date	new_cases	new_tests
2020-03-07	1.0
2020-03-08
2020-03-09	2.0
2020-03-10	1.0
2020-03-11	3.0
2020-03-12	2.0
2020-03-13
2020-03-14	1.0
2020-03-15	1.0
2020-03-16	4.0
2020-03-17	8.0
2020-03-18	7.0
2020-03-19	18.0
2020-03-20	11.0
2020-03-21	3.0
2020-03-22	4.0
2020-03-23	4.0
2020-03-24	14.0
2020-03-25	12.0
2020-03-26	11.0
2020-03-27	16.0
2020-03-28	26.0
2020-03-29	7.0
2020-03-30	14.0
2020-03-31	11.0
2020-04-01	9.0
2020-04-02	12.0
2020-04-03	23.0
2020-04-04	11.0
2020-04-05	9.0
2020-04-06	4.0
2020-04-07	9.0
2020-04-08	10.0
2020-04-09	7.0
2020-04-10	6.0
2020-04-11	17.0
2020-04-12	4.0
2020-04-13	8.0
2020-04-14	26.0
2020-04-15	14.0
2020-04-16	13.0
2020-04-17	5.0
2020-04-18	7.0
2020-04-19	11.0
2020-04-20	21.0
2020-04-21	6.0
2020-04-22	8.0
2020-04-23	6.0
2020-04-24	9.0
2020-04-25	2.0
2020-04-26	2.0
2020-04-27	11.0
2020-04-28	4.0
2020-04-29	3.0
2020-04-30	4.0
2020-05-01	5.0
2020-05-02	4.0
2020-05-03	6.0
2020-05-04	6.0
2020-05-05	4.0
2020-05-06	7.0
2020-05-07	6.0
2020-05-08	5.0
2020-05-09	7.0
2020-05-10	7.0
2020-05-11	14.0	515.0
2020-05-12	13.0	897.0
2020-05-13	10.0	661.0
2020-05-14	9.0	499.0
2020-05-15	15.0	745.0
2020-05-16	16.0	844.0
2020-05-17	16.0	832.0
2020-05-18	16.0	329.0
2020-05-19	24.0	866.0
2020-05-20	17.0	341.0
2020-05-21	67.0	1428.0
2020-05-22	54.0	614.0
2020-05-23	105.0	1801.0
2020-05-24	19.0	692.0
2020-05-25	128.0	1754.0
2020-05-26	44.0	2258.0
2020-05-27	42.0	1080.0
2020-05-28	55.0	1870.0
2020-05-29	52.0	974.0
2020-05-30	20.0	938.0
2020-05-31	62.0	952.0
2020-06-01	60.0	717.0
2020-06-02	64.0	1360.0
2020-06-03	152.0	772.0
2020-06-04	55.0	859.0
2020-06-05	111.0	1437.0
2020-06-06	60.0	1314.0
2020-06-07	91.0	965.0
2020-06-08	120.0	653.0
2020-06-09	82.0	1904.0
2020-06-10	169.0	2763.0
2020-06-11	185.0	1203.0
2020-06-12	98.0	1736.0
2020-06-13	63.0	1416.0
2020-06-14	76.0	1181.0
2020-06-15	91.0	764.0
2020-06-16	214.0	1361.0
2020-06-17	231.0	713.0
2020-06-18	175.0	1741.0
2020-06-19	169.0	1635.0
2020-06-20	158.0	723.0
2020-06-21	96.0	1662.0
2020-06-22	159.0	2155.0
2020-06-23	279.0	1436.0
2020-06-24	309.0	1763.0
2020-06-25	377.0	1695.0
2020-06-26	348.0	1974.0
2020-06-27	253.0	2023.0
2020-06-28	226.0	2079.0
2020-06-29	249.0	1938.0
2020-06-30	530.0	2038.0
2020-07-01	493.0	1882.0
2020-07-02	695.0	1339.0
2020-07-03	802.0	2723.0
2020-07-04	728.0	1931.0
2020-07-05	694.0	2160.0
2020-07-06	980.0	2304.0
2020-07-07	1107.0	2772.0
2020-07-08	1385.0	3243.0
2020-07-09	1266.0	2326.0
2020-07-10	1560.0	2707.0
2020-07-11	1308.0	2744.0
2020-07-12	866.0	1955.0
2020-07-13	1797.0	3151.0
2020-07-14	1655.0	2965.0
2020-07-15	1673.0	5269.0
2020-07-16	1628.0	3223.0
2020-07-17	1846.0	4115.0
2020-07-18	1780.0	4409.0
2020-07-19	1045.0	4396.0
2020-07-20	1686.0	2936.0
2020-07-21	1860.0	5227.0
2020-07-22	1680.0	3965.0
2020-07-23	1889.0	3442.0
2020-07-24	1783.0	4776.0
2020-07-25	1867.0	4019.0
2020-07-26	1446.0	4967.0
2020-07-27	2092.0	8839.0
2020-07-28	2148.0	4446.0
2020-07-29	1593.0	3448.0
2020-07-30	1392.0	5186.0
2020-07-31	1469.0	7144.0
2020-08-01	1386.0	6757.0
2020-08-02	992.0	7059.0
2020-08-03	1471.0	7387.0
2020-08-04	1445.0	6382.0
2020-08-05	1378.0	5070.0
2020-08-06	1323.0	4831.0
2020-08-07	1001.0	6072.0
2020-08-08	1531.0	5317.0
2020-08-09	1059.0	4923.0
2020-08-10	1582.0	4193.0
2020-08-11	1178.0	4630.0
2020-08-12	1327.0	4203.0
2020-08-13	1433.0	5763.0
2020-08-14	1274.0	6209.0
2020-08-15	1094.0	4492.0
2020-08-16	1048.0	4662.0
2020-08-17	1103.0	2850.0
2020-08-18	1638.0	2540.0
2020-08-19	1417.0	3617.0
2020-08-20	1517.0	3161.0
2020-08-21	1250.0	4776.0
2020-08-22	1311.0	5262.0
2020-08-23	1170.0	3265.0
2020-08-24	1842.0	1932.0
2020-08-25	1495.0	2870.0
2020-08-26	1058.0	3081.0
2020-08-27	975.0	3155.0
2020-08-28	1130.0	3363.0
2020-08-29	1120.0	3435.0
2020-08-30	1004.0	2814.0
2020-08-31	1503.0	2145.0
2020-09-01	1300.0	2127.0
2020-09-02	1185.0	2833.0
2020-09-03	1128.0	2998.0
2020-09-04	1385.0	4694.0
2020-09-05	1048.0	1876.0
2020-09-06	1170.0	3585.0
2020-09-07	1507.0	1573.0
2020-09-08	1361.0	1925.0
2020-09-09	1169.0	3106.0
2020-09-10	1470.0	3088.0
2020-09-11	1382.0	3744.0
2020-09-12	1262.0	2830.0
2020-09-13	1112.0	3092.0
2020-09-14	1531.0	1889.0
2020-09-15	1180.0	2205.0
2020-09-16	737.0	3982.0
2020-09-17	893.0	3349.0
2020-09-18	1060.0	3627.0
2020-09-19	1194.0	2362.0
2020-09-20	634.0	3518.0
2020-09-21	1303.0	4263.0
2020-09-22	1307.0	3005.0
2020-09-23	1172.0	2420.0
2020-09-24	1338.0	2933.0
2020-09-25	1192.0	3259.0
2020-09-26	1512.0	2752.0
2020-09-27	1667.0	3555.0
2020-09-28	2468.0	3962.0
2020-09-29	1321.0	922.0
2020-09-30	1748.0	2936.0
2020-10-01	1560.0	2629.0
2020-10-02	1902.0	3260.0
2020-10-03	1587.0	3651.0
2020-10-04	1591.0	4232.0
2020-10-05	2514.0	2554.0
2020-10-06	1672.0	3370.0
2020-10-07	1565.0	3742.0
2020-10-08	1624.0	3523.0
2020-10-09	1879.0	4170.0
2020-10-10	1537.0	4656.0
2020-10-11	1427.0	3215.0
2020-10-12	1398.0	4116.0
2020-10-13	1668.0	1972.0
2020-10-14	1864.0	2369.0
2020-10-15	1655.0	2487.0
2020-10-16	1944.0	4418.0
2020-10-17	2049.0	3876.0
2020-10-18	1224.0	3111.0
2020-10-19	2709.0	4953.0
2020-10-20	2432.0	3148.0
2020-10-21	2098.0	6788.0
2020-10-22	2336.0	6032.0
2020-10-23	2913.0	6057.0
2020-10-24	1635.0	3694.0
2020-10-25	1922.0	2263.0
2020-10-26	2103.0	6554.0
2020-10-27	1795.0	2116.0
2020-10-28	1503.0	6307.0
2020-10-29	1618.0	2034.0
2020-10-30	1773.0	4606.0
2020-10-31	1329.0	5557.0
2020-11-01	1210.0	5219.0
2020-11-02	980.0	3176.0
2020-11-03	1334.0	4804.0
2020-11-04	1157.0	4262.0
2020-11-05	1165.0	3463.0
2020-11-06	1187.0	5181.0
2020-11-07	1023.0	2608.0
2020-11-08	1026.0	3698.0
2020-11-09	1735.0	6527.0
2020-11-10	1364.0	3878.0
2020-11-11	1131.0	4091.0
2020-11-12	1544.0	3748.0
2020-11-13	1418.0	2691.0
2020-11-14	1114.0	7130.0
2020-11-15	800.0	1336.0
2020-11-16	781.0	3041.0
2020-11-17	1447.0	2879.0
2020-11-18	1222.0	3977.0
2020-11-19	1190.0	3232.0
2020-11-20	1007.0	4837.0
2020-11-21	824.0	1867.0
2020-11-22	570.0	3709.0
2020-11-23	969.0	4790.0
2020-11-24	900.0	1914.0
2020-11-25	1093.0	1943.0
2020-11-26	921.0	3866.0
2020-11-27	1049.0	3742.0
2020-11-28	1157.0	2980.0
2020-11-29	760.0	5320.0
2020-11-30	1393.0	1498.0
2020-12-01	1512.0	3238.0
2020-12-02	1535.0	3681.0
2020-12-03	1457.0	3402.0
2020-12-04	1482.0	4592.0
2020-12-05	1332.0	4068.0
2020-12-06	489.0	1825.0
2020-12-07	1821.0	1450.0
2020-12-08	528.0	1184.0
2020-12-09	1854.0	6850.0
2020-12-10	2017.0	3653.0
2020-12-11	1845.0	3637.0
2020-12-12	1535.0	4307.0
2020-12-13	692.0	3709.0
2020-12-14	2177.0	5628.0
2020-12-15	2148.0	3220.0
2020-12-16	1969.0	3899.0
2020-12-17	2286.0	4546.0
2020-12-18	1730.0	7392.0
2020-12-19	1888.0	4364.0
2020-12-20	1548.0	2558.0
2020-12-21	2559.0	6548.0
2020-12-22	2397.0	2182.0
2020-12-23	2354.0	5958.0
2020-12-24	1735.0	5207.0
2020-12-25	391.0	2055.0
2020-12-26	1979.0	3581.0
2020-12-27	961.0	806.0
2020-12-28	3094.0	1673.0
2020-12-29	2885.0	7727.0
2020-12-30	2519.0	4831.0
2020-12-31	1725.0	3495.0
2021-01-01	523.0	2933.0
2021-01-02	1909.0	3614.0
2021-01-03	1182.0	2573.0
2021-01-04	3681.0	4476.0
2021-01-05	3570.0	3335.0
2021-01-06	3743.0	5425.0
2021-01-07	3809.0	3348.0
2021-01-08	2900.0	1775.0
2021-01-09	2000.0	5321.0
2021-01-10	1319.0	4725.0
2021-01-11	1394.0	6679.0
2021-01-12	3153.0	3984.0
2021-01-13	3236.0	2268.0
2021-01-14	2304.0	5657.0
2021-01-15	1863.0	5547.0
2021-01-16	1666.0	5917.0
2021-01-17	525.0	5173.0
2021-01-18	1491.0	6358.0
2021-01-19	1588.0	2617.0
2021-01-20	3744.0	5548.0
2021-01-21	1515.0	7625.0
2021-01-22	1539.0	3476.0
2021-01-23	1091.0	7008.0
2021-01-24	612.0	2043.0
2021-01-25	1385.0	5318.0
2021-01-26	1278.0	2681.0
2021-01-27	1173.0	6918.0
2021-01-28	895.0	4414.0
2021-01-29	888.0	5112.0
2021-01-30	686.0	2458.0
2021-01-31	378.0	3372.0
2021-02-01	976.0	5570.0
2021-02-02	706.0	2492.0
2021-02-03	700.0	2197.0
2021-02-04	715.0	3709.0
2021-02-05	713.0	5932.0
2021-02-06	555.0	3030.0
2021-02-07	302.0	2156.0
2021-02-08	759.0	4452.0
2021-02-09	658.0	1942.0
2021-02-10	674.0	3876.0
2021-02-11	617.0	3363.0
2021-02-12	559.0	4015.0
2021-02-13	457.0	3321.0
2021-02-14	277.0	1607.0
2021-02-15	533.0	4208.0
2021-02-16	647.0	1912.0
2021-02-17	457.0	3448.0
2021-02-18	545.0	4521.0
2021-02-19	533.0	3487.0
2021-02-20	395.0	3328.0
2021-02-21	222.0	1354.0
2021-02-22	574.0	3529.0
2021-02-23	525.0	1794.0
2021-02-24	456.0	3173.0
2021-02-25	410.0	1674.0
2021-02-26	414.0	2435.0
2021-02-27	406.0	3945.0
2021-02-28	200.0	2753.0
2021-03-01	599.0	2856.0
2021-03-02	472.0	2140.0
2021-03-03	484.0	2456.0
2021-03-04	324.0	2342.0
2021-03-05	88.0	2361.0
2021-03-06	4.0	2751.0
2021-03-07
2021-03-08
2021-03-09
2021-03-10
2021-03-11
2021-03-12
2021-03-13
2021-03-14
2021-03-15
2021-03-16
2021-03-17
2021-03-18
2021-03-19
2021-03-20
2021-03-21
2021-03-22
2021-03-23
2021-03-24
2021-03-25
2021-03-26
2021-03-27
