# Supplementary material for: Evolution and Epidemic Spread of SARS-CoV-2 in Colombia: A Year into the Pandemic
Source: Vaccines (Basel). 2021 Jul 30;9(8):837. doi: 10.3390/vaccines9080837 (PMC8402472; doi:10.3390/vaccines9080837)
Supplement: Supplementary file 1 [file vaccines-09-00837-s001.zip › Supplementary_material/Supplementary Data S2/raw_data_Rt.live/rawdata-co-AR.csv]

date	new_cases	new_tests
2020-05-04	1.0
2020-05-05
2020-05-06
2020-05-07
2020-05-08
2020-05-09
2020-05-10
2020-05-11		11.0
2020-05-12
2020-05-13		29.0
2020-05-14
2020-05-15		10.0
2020-05-16
2020-05-17		2.0
2020-05-18		6.0
2020-05-19		117.0
2020-05-20	1.0	4.0
2020-05-21		1.0
2020-05-22		147.0
2020-05-23
2020-05-24		17.0
2020-05-25		1.0
2020-05-26
2020-05-27		1.0
2020-05-28		44.0
2020-05-29		160.0
2020-05-30		63.0
2020-05-31	2.0
2020-06-01	1.0
2020-06-02	1.0	28.0
2020-06-03		29.0
2020-06-04		76.0
2020-06-05
2020-06-06		42.0
2020-06-07
2020-06-08		39.0
2020-06-09	2.0	8.0
2020-06-10		34.0
2020-06-11	21.0	15.0
2020-06-12		77.0
2020-06-13	24.0	46.0
2020-06-14
2020-06-15	10.0
2020-06-16		5.0
2020-06-17	5.0	9.0
2020-06-18		32.0
2020-06-19	7.0	50.0
2020-06-20		5.0
2020-06-21		69.0
2020-06-22	1.0	30.0
2020-06-23	1.0	3.0
2020-06-24	1.0	220.0
2020-06-25	3.0	31.0
2020-06-26	2.0	39.0
2020-06-27		185.0
2020-06-28		88.0
2020-06-29	34.0
2020-06-30	1.0	43.0
2020-07-01	3.0	26.0
2020-07-02		58.0
2020-07-03	12.0	11.0
2020-07-04		36.0
2020-07-05		139.0
2020-07-06	10.0
2020-07-07	3.0	106.0
2020-07-08	5.0	1.0
2020-07-09	4.0	214.0
2020-07-10	11.0	168.0
2020-07-11	5.0	86.0
2020-07-12		3.0
2020-07-13	5.0	74.0
2020-07-14	9.0	13.0
2020-07-15	15.0	60.0
2020-07-16	5.0	9.0
2020-07-17	6.0	4.0
2020-07-18	11.0	11.0
2020-07-19	2.0	49.0
2020-07-20	6.0	62.0
2020-07-21	70.0
2020-07-22	11.0	31.0
2020-07-23	10.0
2020-07-24	3.0
2020-07-25	11.0	156.0
2020-07-26	1.0	2.0
2020-07-27	9.0	1.0
2020-07-28	24.0	3.0
2020-07-29	21.0	33.0
2020-07-30	7.0	96.0
2020-07-31	95.0	163.0
2020-08-01	22.0	90.0
2020-08-02	3.0	95.0
2020-08-03	12.0	100.0
2020-08-04	10.0	5.0
2020-08-05	14.0	7.0
2020-08-06	20.0	68.0
2020-08-07	17.0	882.0
2020-08-08	53.0	10.0
2020-08-09	3.0	281.0
2020-08-10	10.0	21.0
2020-08-11	35.0	25.0
2020-08-12	12.0	135.0
2020-08-13	19.0	15.0
2020-08-14	9.0	59.0
2020-08-15	41.0	63.0
2020-08-16	21.0	38.0
2020-08-17	18.0	3.0
2020-08-18	35.0	254.0
2020-08-19	15.0	230.0
2020-08-20	34.0	267.0
2020-08-21	27.0	12.0
2020-08-22	26.0	118.0
2020-08-23	4.0	49.0
2020-08-24	39.0	24.0
2020-08-25	19.0	17.0
2020-08-26	28.0	40.0
2020-08-27	33.0	290.0
2020-08-28	28.0	16.0
2020-08-29	48.0	40.0
2020-08-30	8.0	5.0
2020-08-31	30.0	178.0
2020-09-01	22.0	3.0
2020-09-02	36.0	12.0
2020-09-03	14.0	216.0
2020-09-04	37.0	82.0
2020-09-05	12.0	33.0
2020-09-06	16.0	3.0
2020-09-07	31.0	2.0
2020-09-08	46.0	81.0
2020-09-09	41.0	37.0
2020-09-10	31.0	421.0
2020-09-11	59.0	18.0
2020-09-12	16.0	321.0
2020-09-13	10.0	148.0
2020-09-14	40.0	38.0
2020-09-15	33.0	21.0
2020-09-16	24.0	52.0
2020-09-17	17.0	153.0
2020-09-18	35.0	72.0
2020-09-19	20.0	66.0
2020-09-20	20.0	119.0
2020-09-21	47.0	3.0
2020-09-22	49.0	2.0
2020-09-23	34.0	161.0
2020-09-24	23.0	69.0
2020-09-25	47.0	12.0
2020-09-26	32.0	144.0
2020-09-27	35.0	19.0
2020-09-28	114.0	2.0
2020-09-29	62.0	73.0
2020-09-30	39.0	15.0
2020-10-01	41.0	419.0
2020-10-02	60.0	266.0
2020-10-03	41.0	165.0
2020-10-04	34.0	3.0
2020-10-05	65.0	15.0
2020-10-06	73.0	4.0
2020-10-07	86.0	19.0
2020-10-08	50.0	360.0
2020-10-09	57.0	17.0
2020-10-10	38.0	19.0
2020-10-11	13.0	18.0
2020-10-12	16.0	4.0
2020-10-13	82.0	5.0
2020-10-14	43.0	417.0
2020-10-15	63.0	44.0
2020-10-16	41.0	10.0
2020-10-17	20.0	236.0
2020-10-18	17.0	16.0
2020-10-19	81.0	20.0
2020-10-20	46.0	7.0
2020-10-21	53.0	30.0
2020-10-22	23.0	233.0
2020-10-23	64.0	676.0
2020-10-24	37.0	21.0
2020-10-25	17.0	5.0
2020-10-26	49.0	46.0
2020-10-27	43.0	222.0
2020-10-28	26.0	16.0
2020-10-29	29.0	2.0
2020-10-30	65.0	215.0
2020-10-31	37.0	206.0
2020-11-01	14.0	13.0
2020-11-02	5.0	11.0
2020-11-03	41.0	1.0
2020-11-04	24.0	23.0
2020-11-05	35.0	9.0
2020-11-06	29.0	10.0
2020-11-07	10.0	460.0
2020-11-08	8.0	5.0
2020-11-09	35.0	28.0
2020-11-10	42.0	94.0
2020-11-11	41.0	9.0
2020-11-12	24.0	400.0
2020-11-13	35.0	15.0
2020-11-14	16.0	133.0
2020-11-15	12.0	10.0
2020-11-16	8.0	4.0
2020-11-17	28.0	9.0
2020-11-18	28.0
2020-11-19	29.0
2020-11-20	26.0
2020-11-21	8.0	6.0
2020-11-22	8.0	69.0
2020-11-23	37.0	6.0
2020-11-24	20.0	475.0
2020-11-25	22.0	10.0
2020-11-26	20.0	2.0
2020-11-27	21.0	15.0
2020-11-28	13.0	7.0
2020-11-29	4.0	19.0
2020-11-30	16.0	12.0
2020-12-01	29.0	38.0
2020-12-02	17.0	2.0
2020-12-03	12.0	505.0
2020-12-04	24.0	4.0
2020-12-05	7.0	96.0
2020-12-06	4.0	56.0
2020-12-07	16.0	9.0
2020-12-08	6.0	71.0
2020-12-09	8.0	4.0
2020-12-10	24.0	44.0
2020-12-11	28.0	258.0
2020-12-12	10.0	43.0
2020-12-13	7.0	14.0
2020-12-14	15.0	8.0
2020-12-15	11.0	156.0
2020-12-16	18.0	9.0
2020-12-17	23.0	57.0
2020-12-18	16.0	44.0
2020-12-19	16.0	54.0
2020-12-20	4.0	5.0
2020-12-21	20.0	9.0
2020-12-22	25.0	76.0
2020-12-23	16.0	35.0
2020-12-24	14.0	5.0
2020-12-25	11.0	4.0
2020-12-26	11.0
2020-12-27	10.0	18.0
2020-12-28	32.0	13.0
2020-12-29	16.0	86.0
2020-12-30	14.0	37.0
2020-12-31	5.0	8.0
2021-01-01	6.0	162.0
2021-01-02	15.0
2021-01-03	13.0	1.0
2021-01-04	22.0	5.0
2021-01-05	25.0	41.0
2021-01-06	30.0	80.0
2021-01-07	49.0	87.0
2021-01-08	31.0	2.0
2021-01-09	19.0	319.0
2021-01-10	7.0	23.0
2021-01-11	32.0
2021-01-12	39.0	6.0
2021-01-13	45.0	143.0
2021-01-14	27.0	76.0
2021-01-15	30.0	109.0
2021-01-16	17.0	98.0
2021-01-17	13.0	126.0
2021-01-18	26.0	195.0
2021-01-19	13.0
2021-01-20	38.0	103.0
2021-01-21	29.0	39.0
2021-01-22	37.0	151.0
2021-01-23	41.0	88.0
2021-01-24	9.0	4.0
2021-01-25	18.0	4.0
2021-01-26	14.0	38.0
2021-01-27	15.0	35.0
2021-01-28	7.0	71.0
2021-01-29	15.0	59.0
2021-01-30	10.0	8.0
2021-01-31	3.0	5.0
2021-02-01	16.0
2021-02-02	10.0	145.0
2021-02-03	3.0	95.0
2021-02-04	10.0	35.0
2021-02-05	12.0	62.0
2021-02-06	2.0	2.0
2021-02-07	3.0	21.0
2021-02-08	7.0	233.0
2021-02-09	3.0	77.0
2021-02-10	6.0	22.0
2021-02-11	3.0	41.0
2021-02-12	10.0	15.0
2021-02-13	4.0	59.0
2021-02-14	5.0	8.0
2021-02-15	7.0	2.0
2021-02-16	2.0	65.0
2021-02-17	11.0	44.0
2021-02-18	7.0	76.0
2021-02-19	4.0	78.0
2021-02-20	8.0	5.0
2021-02-21	1.0	19.0
2021-02-22	7.0	23.0
2021-02-23	4.0	8.0
2021-02-24	1.0	97.0
2021-02-25	2.0	137.0
2021-02-26		44.0
2021-02-27		37.0
2021-02-28		5.0
2021-03-01	3.0	2.0
2021-03-02	4.0	166.0
2021-03-03	2.0	59.0
2021-03-04	1.0	48.0
2021-03-05	1.0	71.0
2021-03-06		36.0
2021-03-07
2021-03-08
2021-03-09
2021-03-10
2021-03-11
2021-03-12
2021-03-13
2021-03-14
2021-03-15
2021-03-16
2021-03-17
2021-03-18
2021-03-19
2021-03-20
2021-03-21
2021-03-22
2021-03-23
2021-03-24
2021-03-25
2021-03-26
2021-03-27
