# Supplementary material for: Evolution and Epidemic Spread of SARS-CoV-2 in Colombia: A Year into the Pandemic
Source: Vaccines (Basel). 2021 Jul 30;9(8):837. doi: 10.3390/vaccines9080837 (PMC8402472; doi:10.3390/vaccines9080837)
Supplement: Supplementary file 1 [file vaccines-09-00837-s001.zip › Supplementary_material/Supplementary Data S2/raw_data_Rt.live/rawdata-co-AT.csv]

date	new_cases	new_tests
2020-03-14	1.0
2020-03-15
2020-03-16	2.0
2020-03-17
2020-03-18	2.0
2020-03-19	1.0
2020-03-20	4.0
2020-03-21	5.0
2020-03-22	1.0
2020-03-23	6.0
2020-03-24	8.0
2020-03-25	8.0
2020-03-26	8.0
2020-03-27	7.0
2020-03-28	9.0
2020-03-29
2020-03-30	5.0
2020-03-31	3.0
2020-04-01	10.0
2020-04-02	4.0
2020-04-03	11.0
2020-04-04	3.0
2020-04-05	1.0
2020-04-06	6.0
2020-04-07	6.0
2020-04-08	3.0
2020-04-09	3.0
2020-04-10	5.0
2020-04-11	1.0
2020-04-12	3.0
2020-04-13	8.0
2020-04-14	9.0
2020-04-15	16.0
2020-04-16	8.0
2020-04-17	9.0
2020-04-18	7.0
2020-04-19	5.0
2020-04-20	8.0
2020-04-21	16.0
2020-04-22	13.0
2020-04-23	25.0
2020-04-24	22.0
2020-04-25	44.0
2020-04-26	27.0
2020-04-27	54.0
2020-04-28	44.0
2020-04-29	73.0
2020-04-30	130.0
2020-05-01	121.0
2020-05-02	115.0
2020-05-03	69.0
2020-05-04	149.0
2020-05-05	146.0
2020-05-06	242.0
2020-05-07	203.0
2020-05-08	298.0
2020-05-09	155.0
2020-05-10	120.0
2020-05-11	160.0
2020-05-12	175.0
2020-05-13	156.0
2020-05-14	206.0
2020-05-15	183.0
2020-05-16	264.0
2020-05-17	142.0
2020-05-18	212.0
2020-05-19	197.0
2020-05-20	270.0
2020-05-21	329.0
2020-05-22	235.0
2020-05-23	244.0
2020-05-24	226.0
2020-05-25	265.0
2020-05-26	331.0
2020-05-27	273.0
2020-05-28	333.0
2020-05-29	324.0
2020-05-30	338.0
2020-05-31	233.0
2020-06-01	513.0
2020-06-02	433.0
2020-06-03	431.0
2020-06-04	491.0
2020-06-05	618.0
2020-06-06	528.0
2020-06-07	379.0
2020-06-08	845.0
2020-06-09	782.0
2020-06-10
2020-06-11	824.0	1436.0
2020-06-12	863.0	2007.0
2020-06-13	990.0	1430.0
2020-06-14	612.0	2264.0
2020-06-15	557.0	1659.0
2020-06-16	1188.0	1929.0
2020-06-17	1129.0	2672.0
2020-06-18	1152.0	2117.0
2020-06-19	1290.0	1809.0
2020-06-20	1096.0	1957.0
2020-06-21	656.0	3846.0
2020-06-22	733.0	2098.0
2020-06-23	1545.0	2263.0
2020-06-24	1525.0	2371.0
2020-06-25	1184.0	3423.0
2020-06-26	1463.0	3756.0
2020-06-27	1037.0	2526.0
2020-06-28	854.0	3069.0
2020-06-29	806.0	2300.0
2020-06-30	1174.0	2413.0
2020-07-01	1182.0	2648.0
2020-07-02	1114.0	2564.0
2020-07-03	1165.0	3111.0
2020-07-04	1350.0	3040.0
2020-07-05	801.0	3453.0
2020-07-06	1112.0	2257.0
2020-07-07	927.0	1957.0
2020-07-08	1209.0	4180.0
2020-07-09	807.0	2204.0
2020-07-10	901.0	3821.0
2020-07-11	798.0	4311.0
2020-07-12	584.0	3779.0
2020-07-13	928.0	3547.0
2020-07-14	910.0	3874.0
2020-07-15	958.0	3405.0
2020-07-16	780.0	4888.0
2020-07-17	751.0	3843.0
2020-07-18	880.0	3460.0
2020-07-19	434.0	3527.0
2020-07-20	321.0	3576.0
2020-07-21	628.0	2717.0
2020-07-22	495.0	4900.0
2020-07-23	665.0	2991.0
2020-07-24	714.0	3039.0
2020-07-25	687.0	3441.0
2020-07-26	432.0	3497.0
2020-07-27	795.0	3710.0
2020-07-28	604.0	3479.0
2020-07-29	409.0	3193.0
2020-07-30	621.0	4655.0
2020-07-31	302.0	4868.0
2020-08-01	391.0	3088.0
2020-08-02	306.0	3227.0
2020-08-03	593.0	3822.0
2020-08-04	404.0	3592.0
2020-08-05	371.0	2811.0
2020-08-06	625.0	4134.0
2020-08-07	208.0	4193.0
2020-08-08	267.0	3329.0
2020-08-09	121.0	3213.0
2020-08-10	259.0	1373.0
2020-08-11	296.0	3847.0
2020-08-12	299.0	960.0
2020-08-13	228.0	3643.0
2020-08-14	215.0	2037.0
2020-08-15	172.0	1324.0
2020-08-16	103.0	1721.0
2020-08-17	79.0	2270.0
2020-08-18	206.0	2360.0
2020-08-19	151.0	1231.0
2020-08-20	158.0	1893.0
2020-08-21	192.0	2161.0
2020-08-22	314.0	1348.0
2020-08-23	72.0	1026.0
2020-08-24	193.0	1306.0
2020-08-25	131.0	612.0
2020-08-26	124.0	2950.0
2020-08-27	154.0	1290.0
2020-08-28	134.0	1119.0
2020-08-29	161.0	1979.0
2020-08-30	50.0	418.0
2020-08-31	182.0	1421.0
2020-09-01	101.0	1016.0
2020-09-02	87.0	3050.0
2020-09-03	207.0	943.0
2020-09-04	139.0	1457.0
2020-09-05	101.0	1131.0
2020-09-06	51.0	808.0
2020-09-07	126.0	2524.0
2020-09-08	155.0	952.0
2020-09-09	140.0	1511.0
2020-09-10	120.0	743.0
2020-09-11	104.0	1649.0
2020-09-12	115.0	846.0
2020-09-13	115.0	1064.0
2020-09-14	159.0	1216.0
2020-09-15	127.0	1671.0
2020-09-16	58.0	582.0
2020-09-17	105.0	907.0
2020-09-18	83.0	723.0
2020-09-19	127.0	1325.0
2020-09-20	85.0	1258.0
2020-09-21	168.0	959.0
2020-09-22	101.0	3194.0
2020-09-23	78.0	914.0
2020-09-24	84.0	1249.0
2020-09-25	112.0	1875.0
2020-09-26	110.0	1581.0
2020-09-27	98.0	1039.0
2020-09-28	158.0	1542.0
2020-09-29	117.0	4065.0
2020-09-30	113.0	1162.0
2020-10-01	108.0	1594.0
2020-10-02	190.0	1332.0
2020-10-03	86.0	2735.0
2020-10-04	58.0	1714.0
2020-10-05	141.0	1333.0
2020-10-06	114.0	2462.0
2020-10-07	121.0	1188.0
2020-10-08	138.0	1177.0
2020-10-09	113.0	1303.0
2020-10-10	118.0	2183.0
2020-10-11	84.0	1123.0
2020-10-12	70.0	739.0
2020-10-13	129.0	3039.0
2020-10-14	159.0	232.0
2020-10-15	219.0	943.0
2020-10-16	177.0	1323.0
2020-10-17	176.0	1741.0
2020-10-18	88.0	1250.0
2020-10-19	266.0	2536.0
2020-10-20	278.0	2804.0
2020-10-21	205.0	1077.0
2020-10-22	238.0	1524.0
2020-10-23	263.0	2512.0
2020-10-24	213.0	2926.0
2020-10-25	192.0	1739.0
2020-10-26	227.0	2646.0
2020-10-27	177.0	2113.0
2020-10-28	187.0	2127.0
2020-10-29	195.0	2678.0
2020-10-30	146.0	3994.0
2020-10-31	165.0	3549.0
2020-11-01	134.0	4174.0
2020-11-02	156.0	1892.0
2020-11-03	228.0	2072.0
2020-11-04	137.0	4799.0
2020-11-05	142.0	2190.0
2020-11-06	274.0	1967.0
2020-11-07	178.0	2542.0
2020-11-08	219.0	2600.0
2020-11-09	347.0	2511.0
2020-11-10	206.0	3499.0
2020-11-11	175.0	3384.0
2020-11-12	268.0	1930.0
2020-11-13	217.0	2514.0
2020-11-14	183.0	3685.0
2020-11-15	142.0	2137.0
2020-11-16	233.0	2192.0
2020-11-17	288.0	1644.0
2020-11-18	238.0	3910.0
2020-11-19	328.0	2087.0
2020-11-20	286.0	1691.0
2020-11-21	250.0	4013.0
2020-11-22	177.0	2671.0
2020-11-23	453.0	1225.0
2020-11-24	292.0	4441.0
2020-11-25	298.0	2190.0
2020-11-26	424.0	2882.0
2020-11-27	370.0	1460.0
2020-11-28	384.0	3352.0
2020-11-29	213.0	1609.0
2020-11-30	331.0	4019.0
2020-12-01	446.0	1858.0
2020-12-02	365.0	1579.0
2020-12-03	438.0	2281.0
2020-12-04	538.0	3025.0
2020-12-05	494.0	2480.0
2020-12-06	498.0	2051.0
2020-12-07	692.0	1163.0
2020-12-08	397.0	1783.0
2020-12-09	685.0	2506.0
2020-12-10	769.0	4980.0
2020-12-11	791.0	2674.0
2020-12-12	654.0	2091.0
2020-12-13	505.0	2682.0
2020-12-14	653.0	2906.0
2020-12-15	737.0	1636.0
2020-12-16	609.0	4770.0
2020-12-17	839.0	2175.0
2020-12-18	662.0	7502.0
2020-12-19	564.0	3737.0
2020-12-20	543.0	3313.0
2020-12-21	629.0	2854.0
2020-12-22	681.0	2354.0
2020-12-23	513.0	5210.0
2020-12-24	561.0	4104.0
2020-12-25	425.0	2272.0
2020-12-26	830.0	2319.0
2020-12-27	459.0	3464.0
2020-12-28	906.0	1496.0
2020-12-29	732.0	3377.0
2020-12-30	502.0	2899.0
2020-12-31	399.0	3612.0
2021-01-01	297.0	2881.0
2021-01-02	601.0	2387.0
2021-01-03	556.0	2743.0
2021-01-04	1043.0	2106.0
2021-01-05	1024.0	2526.0
2021-01-06	993.0	3065.0
2021-01-07	813.0	4032.0
2021-01-08	942.0	2437.0
2021-01-09	685.0	4545.0
2021-01-10	522.0	5593.0
2021-01-11	431.0	2143.0
2021-01-12	1159.0	2854.0
2021-01-13	1077.0	2830.0
2021-01-14	996.0	3782.0
2021-01-15	609.0	3255.0
2021-01-16	659.0	4210.0
2021-01-17	462.0	4076.0
2021-01-18	595.0	3423.0
2021-01-19	558.0	5063.0
2021-01-20	911.0	3884.0
2021-01-21	538.0	4536.0
2021-01-22	427.0	4764.0
2021-01-23	507.0	3503.0
2021-01-24	247.0	4310.0
2021-01-25	444.0	3522.0
2021-01-26	387.0	4337.0
2021-01-27	356.0	4250.0
2021-01-28	287.0	5325.0
2021-01-29	412.0	4898.0
2021-01-30	304.0	3580.0
2021-01-31	191.0	6404.0
2021-02-01	286.0	3935.0
2021-02-02	328.0	5706.0
2021-02-03	237.0	2149.0
2021-02-04	187.0	4945.0
2021-02-05	213.0	3579.0
2021-02-06	188.0	2489.0
2021-02-07	110.0	3006.0
2021-02-08	222.0	3507.0
2021-02-09	339.0	2201.0
2021-02-10	240.0	4317.0
2021-02-11	284.0	3656.0
2021-02-12	239.0	1620.0
2021-02-13	216.0	3457.0
2021-02-14	117.0	2289.0
2021-02-15	249.0	2060.0
2021-02-16	268.0	2022.0
2021-02-17	171.0	2041.0
2021-02-18	298.0	2405.0
2021-02-19	211.0	2749.0
2021-02-20	172.0	1670.0
2021-02-21	153.0	5109.0
2021-02-22	257.0	1733.0
2021-02-23	209.0	1644.0
2021-02-24	160.0	1839.0
2021-02-25	124.0	2226.0
2021-02-26	122.0	2504.0
2021-02-27	166.0	2019.0
2021-02-28	59.0	1901.0
2021-03-01	156.0	1589.0
2021-03-02	233.0	1451.0
2021-03-03	227.0	2168.0
2021-03-04	168.0	1879.0
2021-03-05	76.0	2255.0
2021-03-06	29.0	1956.0
2021-03-07
2021-03-08
2021-03-09
2021-03-10
2021-03-11
2021-03-12
2021-03-13
2021-03-14
2021-03-15
2021-03-16
2021-03-17
2021-03-18
2021-03-19
2021-03-20
2021-03-21
2021-03-22
2021-03-23
2021-03-24
2021-03-25
2021-03-26
2021-03-27
