# Supplementary material for: Evolution and Epidemic Spread of SARS-CoV-2 in Colombia: A Year into the Pandemic
Source: Vaccines (Basel). 2021 Jul 30;9(8):837. doi: 10.3390/vaccines9080837 (PMC8402472; doi:10.3390/vaccines9080837)
Supplement: Supplementary file 1 [file vaccines-09-00837-s001.zip › Supplementary_material/Supplementary Data S2/raw_data_Rt.live/rawdata-co-BL.csv]

date	new_cases	new_tests
2020-03-08	1.0
2020-03-09
2020-03-10
2020-03-11
2020-03-12
2020-03-13	2.0
2020-03-14
2020-03-15	2.0
2020-03-16	3.0
2020-03-17	1.0
2020-03-18	4.0
2020-03-19	3.0
2020-03-20	2.0
2020-03-21	4.0
2020-03-22	4.0
2020-03-23	7.0
2020-03-24	1.0
2020-03-25	7.0
2020-03-26	3.0
2020-03-27	3.0
2020-03-28	12.0
2020-03-29	2.0
2020-03-30	13.0
2020-03-31	7.0
2020-04-01	4.0
2020-04-02	13.0
2020-04-03	5.0
2020-04-04	4.0
2020-04-05	2.0
2020-04-06
2020-04-07	7.0
2020-04-08	8.0
2020-04-09	9.0
2020-04-10	7.0
2020-04-11	18.0
2020-04-12	7.0
2020-04-13	15.0
2020-04-14	11.0
2020-04-15	12.0
2020-04-16	14.0
2020-04-17	14.0
2020-04-18	10.0
2020-04-19	8.0
2020-04-20	5.0
2020-04-21	9.0
2020-04-22	15.0
2020-04-23	16.0
2020-04-24	9.0
2020-04-25	10.0
2020-04-26	19.0
2020-04-27	25.0
2020-04-28	19.0
2020-04-29	31.0
2020-04-30	34.0
2020-05-01	21.0
2020-05-02	53.0
2020-05-03	35.0
2020-05-04	68.0
2020-05-05	69.0
2020-05-06	92.0
2020-05-07	81.0
2020-05-08	98.0
2020-05-09	76.0
2020-05-10	62.0
2020-05-11	93.0
2020-05-12	114.0
2020-05-13	112.0
2020-05-14	174.0
2020-05-15	232.0
2020-05-16	169.0
2020-05-17	113.0
2020-05-18	212.0
2020-05-19	167.0
2020-05-20	282.0
2020-05-21	218.0
2020-05-22	194.0
2020-05-23	343.0
2020-05-24	78.0
2020-05-25	91.0
2020-05-26	205.0
2020-05-27	184.0
2020-05-28	211.0
2020-05-29	148.0
2020-05-30	102.0
2020-05-31	69.0
2020-06-01	114.0
2020-06-02	146.0
2020-06-03	178.0
2020-06-04	164.0
2020-06-05	142.0
2020-06-06	92.0
2020-06-07	95.0
2020-06-08	214.0
2020-06-09	192.0
2020-06-10	247.0
2020-06-11	218.0	1016.0
2020-06-12	240.0	1183.0
2020-06-13	192.0	407.0
2020-06-14	84.0	1168.0
2020-06-15	180.0	609.0
2020-06-16	333.0	1170.0
2020-06-17	434.0	644.0
2020-06-18	327.0	798.0
2020-06-19	351.0	1132.0
2020-06-20	311.0	1158.0
2020-06-21	231.0	1157.0
2020-06-22	247.0	953.0
2020-06-23	405.0	749.0
2020-06-24	366.0	781.0
2020-06-25	425.0	941.0
2020-06-26	462.0	930.0
2020-06-27	236.0	1302.0
2020-06-28	83.0	942.0
2020-06-29	193.0	1258.0
2020-06-30	357.0	976.0
2020-07-01	435.0	1000.0
2020-07-02	310.0	367.0
2020-07-03	391.0	944.0
2020-07-04	424.0	1077.0
2020-07-05	291.0	868.0
2020-07-06	347.0	2095.0
2020-07-07	299.0	1098.0
2020-07-08	362.0	2132.0
2020-07-09	325.0	830.0
2020-07-10	311.0	571.0
2020-07-11	332.0	1887.0
2020-07-12	232.0	1697.0
2020-07-13	438.0	1723.0
2020-07-14	380.0	941.0
2020-07-15	276.0	1673.0
2020-07-16	371.0	1497.0
2020-07-17	349.0	1609.0
2020-07-18	465.0	809.0
2020-07-19	333.0	661.0
2020-07-20	208.0	1050.0
2020-07-21	276.0	1713.0
2020-07-22	333.0	1611.0
2020-07-23	313.0	1099.0
2020-07-24	228.0	1051.0
2020-07-25	286.0	1208.0
2020-07-26	168.0	987.0
2020-07-27	335.0	814.0
2020-07-28	320.0	747.0
2020-07-29	252.0	1363.0
2020-07-30	233.0	1411.0
2020-07-31	212.0	1172.0
2020-08-01	210.0	1138.0
2020-08-02	220.0	1189.0
2020-08-03	217.0	1523.0
2020-08-04	168.0	683.0
2020-08-05	249.0	1194.0
2020-08-06	406.0	878.0
2020-08-07	140.0	1397.0
2020-08-08	138.0	1166.0
2020-08-09	103.0	1382.0
2020-08-10	136.0	695.0
2020-08-11	166.0	752.0
2020-08-12	139.0	905.0
2020-08-13	272.0	1255.0
2020-08-14	240.0	1109.0
2020-08-15	217.0	968.0
2020-08-16	78.0	788.0
2020-08-17	128.0	1014.0
2020-08-18	216.0	1230.0
2020-08-19	175.0	511.0
2020-08-20	208.0	488.0
2020-08-21	164.0	2118.0
2020-08-22	125.0	679.0
2020-08-23	76.0	633.0
2020-08-24	141.0	1226.0
2020-08-25	156.0	1313.0
2020-08-26	109.0	2364.0
2020-08-27	112.0	1238.0
2020-08-28	161.0	801.0
2020-08-29	435.0	1108.0
2020-08-30	148.0	620.0
2020-08-31	106.0	589.0
2020-09-01	273.0	947.0
2020-09-02	63.0	554.0
2020-09-03	276.0	408.0
2020-09-04	141.0	502.0
2020-09-05	88.0	1048.0
2020-09-06	67.0	467.0
2020-09-07	81.0	825.0
2020-09-08	67.0	791.0
2020-09-09	56.0	1313.0
2020-09-10	160.0	713.0
2020-09-11	152.0	502.0
2020-09-12	108.0	514.0
2020-09-13	66.0	1198.0
2020-09-14	108.0	527.0
2020-09-15	106.0	2022.0
2020-09-16	83.0	339.0
2020-09-17	167.0	1148.0
2020-09-18	106.0	190.0
2020-09-19	107.0	609.0
2020-09-20	103.0	389.0
2020-09-21	117.0	382.0
2020-09-22	105.0	1970.0
2020-09-23	70.0	92.0
2020-09-24	75.0	539.0
2020-09-25	106.0	846.0
2020-09-26	120.0	671.0
2020-09-27	102.0	391.0
2020-09-28	121.0	891.0
2020-09-29	119.0	2986.0
2020-09-30	94.0	970.0
2020-10-01	75.0	1234.0
2020-10-02	152.0	1812.0
2020-10-03	116.0	1101.0
2020-10-04	79.0	957.0
2020-10-05	125.0	1136.0
2020-10-06	118.0	1313.0
2020-10-07	66.0	477.0
2020-10-08	155.0	428.0
2020-10-09	101.0	1158.0
2020-10-10	105.0	1283.0
2020-10-11	72.0	935.0
2020-10-12	72.0	305.0
2020-10-13	115.0	860.0
2020-10-14	65.0	253.0
2020-10-15	97.0	1015.0
2020-10-16	134.0	919.0
2020-10-17	121.0	687.0
2020-10-18	94.0	716.0
2020-10-19	212.0	928.0
2020-10-20	243.0	593.0
2020-10-21	184.0	762.0
2020-10-22	140.0	329.0
2020-10-23	190.0	1380.0
2020-10-24	121.0	1344.0
2020-10-25	126.0	557.0
2020-10-26	136.0	424.0
2020-10-27	134.0	370.0
2020-10-28	107.0	1035.0
2020-10-29	161.0	1678.0
2020-10-30	146.0	1661.0
2020-10-31	135.0	1061.0
2020-11-01	163.0	1901.0
2020-11-02	167.0	910.0
2020-11-03	156.0	441.0
2020-11-04	124.0	2075.0
2020-11-05	120.0	490.0
2020-11-06	159.0	731.0
2020-11-07	229.0	851.0
2020-11-08	255.0	583.0
2020-11-09	333.0	655.0
2020-11-10	201.0	1887.0
2020-11-11	101.0	1141.0
2020-11-12	269.0	1097.0
2020-11-13	310.0	1197.0
2020-11-14	222.0	975.0
2020-11-15	256.0	845.0
2020-11-16	275.0	309.0
2020-11-17	231.0	238.0
2020-11-18	196.0	1545.0
2020-11-19	305.0	335.0
2020-11-20	355.0	1011.0
2020-11-21	276.0	1123.0
2020-11-22	301.0	1219.0
2020-11-23	364.0	401.0
2020-11-24	317.0	2364.0
2020-11-25	272.0	970.0
2020-11-26	484.0	1606.0
2020-11-27	401.0	1160.0
2020-11-28	356.0	1683.0
2020-11-29	209.0	1439.0
2020-11-30	447.0	602.0
2020-12-01	528.0	705.0
2020-12-02	455.0	2114.0
2020-12-03	489.0	1129.0
2020-12-04	538.0	1348.0
2020-12-05	609.0	1160.0
2020-12-06	525.0	1404.0
2020-12-07	653.0	785.0
2020-12-08	393.0	1391.0
2020-12-09	560.0	870.0
2020-12-10	568.0	2251.0
2020-12-11	607.0	1604.0
2020-12-12	523.0	1456.0
2020-12-13	396.0	1858.0
2020-12-14	306.0	1036.0
2020-12-15	483.0	1981.0
2020-12-16	400.0	1597.0
2020-12-17	478.0	1402.0
2020-12-18	417.0	1627.0
2020-12-19	456.0	1685.0
2020-12-20	332.0	1775.0
2020-12-21	301.0	888.0
2020-12-22	479.0	1875.0
2020-12-23	410.0	1221.0
2020-12-24	428.0	1470.0
2020-12-25	321.0	1505.0
2020-12-26	579.0	1130.0
2020-12-27	481.0	660.0
2020-12-28	471.0	720.0
2020-12-29	472.0	1538.0
2020-12-30	276.0	1260.0
2020-12-31	150.0	1181.0
2021-01-01	159.0	753.0
2021-01-02	212.0	452.0
2021-01-03	266.0	934.0
2021-01-04	501.0	980.0
2021-01-05	403.0	1949.0
2021-01-06	398.0	1373.0
2021-01-07	586.0	637.0
2021-01-08	483.0	1207.0
2021-01-09	378.0	1589.0
2021-01-10	275.0	1539.0
2021-01-11	250.0	901.0
2021-01-12	607.0	769.0
2021-01-13	453.0	1488.0
2021-01-14	447.0	1283.0
2021-01-15	319.0	1214.0
2021-01-16	279.0	1385.0
2021-01-17	221.0	1337.0
2021-01-18	265.0	1291.0
2021-01-19	174.0	1908.0
2021-01-20	421.0	1332.0
2021-01-21	152.0	1624.0
2021-01-22	204.0	1438.0
2021-01-23	473.0	1273.0
2021-01-24	127.0	1252.0
2021-01-25	180.0	502.0
2021-01-26	141.0	929.0
2021-01-27	131.0	1710.0
2021-01-28	136.0	1172.0
2021-01-29	171.0	1111.0
2021-01-30	125.0	1078.0
2021-01-31	99.0	1144.0
2021-02-01	151.0	1238.0
2021-02-02	78.0	1482.0
2021-02-03	59.0	632.0
2021-02-04	74.0	913.0
2021-02-05	73.0	1105.0
2021-02-06	67.0	323.0
2021-02-07	58.0	1439.0
2021-02-08	79.0	1189.0
2021-02-09	97.0	232.0
2021-02-10	76.0	2179.0
2021-02-11	85.0	1270.0
2021-02-12	62.0	818.0
2021-02-13	35.0	986.0
2021-02-14	30.0	900.0
2021-02-15	65.0	828.0
2021-02-16	93.0	115.0
2021-02-17	52.0	701.0
2021-02-18	79.0	924.0
2021-02-19	72.0	1183.0
2021-02-20	67.0	627.0
2021-02-21	97.0	2527.0
2021-02-22	101.0	885.0
2021-02-23	60.0	592.0
2021-02-24	29.0	641.0
2021-02-25	34.0	792.0
2021-02-26	17.0	1377.0
2021-02-27	14.0	1038.0
2021-02-28	3.0	430.0
2021-03-01	21.0	718.0
2021-03-02	27.0	692.0
2021-03-03	15.0	519.0
2021-03-04	16.0	1466.0
2021-03-05	6.0	998.0
2021-03-06	2.0	1082.0
2021-03-07
2021-03-08
2021-03-09
2021-03-10
2021-03-11
2021-03-12
2021-03-13
2021-03-14
2021-03-15
2021-03-16
2021-03-17
2021-03-18
2021-03-19
2021-03-20
2021-03-21
2021-03-22
2021-03-23
2021-03-24
2021-03-25
2021-03-26
2021-03-27
