# Supplementary material for: Evolution and Epidemic Spread of SARS-CoV-2 in Colombia: A Year into the Pandemic
Source: Vaccines (Basel). 2021 Jul 30;9(8):837. doi: 10.3390/vaccines9080837 (PMC8402472; doi:10.3390/vaccines9080837)
Supplement: Supplementary file 1 [file vaccines-09-00837-s001.zip › Supplementary_material/Supplementary Data S2/raw_data_Rt.live/rawdata-co-BO.csv]

date	new_cases	new_tests
2020-03-02	1.0
2020-03-03
2020-03-04
2020-03-05
2020-03-06
2020-03-07
2020-03-08	1.0
2020-03-09	1.0
2020-03-10
2020-03-11	5.0
2020-03-12	5.0
2020-03-13	7.0
2020-03-14	6.0
2020-03-15	5.0
2020-03-16	9.0
2020-03-17	15.0
2020-03-18	15.0
2020-03-19	20.0
2020-03-20	29.0
2020-03-21	30.0
2020-03-22	28.0
2020-03-23	57.0
2020-03-24	73.0
2020-03-25	55.0
2020-03-26	71.0
2020-03-27	71.0
2020-03-28	55.0
2020-03-29	92.0
2020-03-30	94.0
2020-03-31	89.0
2020-04-01	113.0
2020-04-02	79.0
2020-04-03	71.0
2020-04-04	74.0
2020-04-05	52.0
2020-04-06	76.0
2020-04-07	79.0
2020-04-08	64.0
2020-04-09	52.0
2020-04-10	55.0
2020-04-11	116.0
2020-04-12	77.0
2020-04-13	81.0
2020-04-14	57.0
2020-04-15	65.0
2020-04-16	122.0
2020-04-17	69.0
2020-04-18	83.0
2020-04-19	100.0
2020-04-20	95.0
2020-04-21	76.0
2020-04-22	92.0
2020-04-23	158.0
2020-04-24	93.0
2020-04-25	77.0
2020-04-26	72.0
2020-04-27	133.0
2020-04-28	109.0
2020-04-29	149.0
2020-04-30	135.0
2020-05-01	129.0
2020-05-02	104.0
2020-05-03	88.0
2020-05-04	111.0
2020-05-05	144.0
2020-05-06	171.0
2020-05-07	160.0
2020-05-08	197.0
2020-05-09	210.0
2020-05-10	151.0
2020-05-11	178.0	3422.0
2020-05-12	223.0	2071.0
2020-05-13	285.0	1914.0
2020-05-14	226.0	1097.0
2020-05-15	235.0	1572.0
2020-05-16	215.0	1819.0
2020-05-17	264.0	672.0
2020-05-18	384.0	1186.0
2020-05-19	430.0	3068.0
2020-05-20	386.0	1734.0
2020-05-21	269.0	2519.0
2020-05-22	399.0	7678.0
2020-05-23	329.0	1421.0
2020-05-24	290.0	1062.0
2020-05-25	364.0	2060.0
2020-05-26	440.0	1731.0
2020-05-27	380.0	4295.0
2020-05-28	368.0	3788.0
2020-05-29	419.0	3573.0
2020-05-30	359.0	5703.0
2020-05-31	370.0	2930.0
2020-06-01	489.0	1558.0
2020-06-02	465.0	2391.0
2020-06-03	424.0	4066.0
2020-06-04	481.0	3750.0
2020-06-05	589.0	3858.0
2020-06-06	562.0	3559.0
2020-06-07	493.0	2292.0
2020-06-08	642.0	2172.0
2020-06-09	591.0	2475.0
2020-06-10	890.0	1804.0
2020-06-11	955.0	4764.0
2020-06-12	855.0	2082.0
2020-06-13	618.0	2252.0
2020-06-14	536.0	3083.0
2020-06-15	597.0	4098.0
2020-06-16	983.0	2739.0
2020-06-17	1228.0	4666.0
2020-06-18	1228.0	4027.0
2020-06-19	1211.0	6034.0
2020-06-20	981.0	8133.0
2020-06-21	1043.0	4776.0
2020-06-22	1015.0	5004.0
2020-06-23	1288.0	3915.0
2020-06-24	1542.0	4967.0
2020-06-25	1665.0	4926.0
2020-06-26	1686.0	5239.0
2020-06-27	1909.0	5660.0
2020-06-28	1409.0	6130.0
2020-06-29	1440.0	4675.0
2020-06-30	2008.0	3785.0
2020-07-01	2175.0	4356.0
2020-07-02	2340.0	9436.0
2020-07-03	2338.0	6252.0
2020-07-04	2172.0	7462.0
2020-07-05	1489.0	6044.0
2020-07-06	2453.0	7000.0
2020-07-07	2305.0	6867.0
2020-07-08	2488.0	4984.0
2020-07-09	2199.0	7483.0
2020-07-10	2481.0	6902.0
2020-07-11	1974.0	18730.0
2020-07-12	1966.0	10684.0
2020-07-13	2970.0	9634.0
2020-07-14	3244.0	8888.0
2020-07-15	3040.0	6947.0
2020-07-16	3102.0	7673.0
2020-07-17	3485.0	9233.0
2020-07-18	3508.0	7759.0
2020-07-19	2869.0	5511.0
2020-07-20	2540.0	12458.0
2020-07-21	3970.0	9461.0
2020-07-22	3930.0	7460.0
2020-07-23	3579.0	10514.0
2020-07-24	3774.0	9772.0
2020-07-25	3060.0	12316.0
2020-07-26	2390.0	11389.0
2020-07-27	4240.0	6545.0
2020-07-28	3804.0	12881.0
2020-07-29	4156.0	13404.0
2020-07-30	3621.0	10792.0
2020-07-31	3510.0	10271.0
2020-08-01	3132.0	12391.0
2020-08-02	2558.0	12946.0
2020-08-03	3550.0	12230.0
2020-08-04	3551.0	13026.0
2020-08-05	3797.0	13063.0
2020-08-06	3685.0	15226.0
2020-08-07	2585.0	12117.0
2020-08-08	2900.0	12517.0
2020-08-09	2200.0	7899.0
2020-08-10	3375.0	12378.0
2020-08-11	3473.0	13993.0
2020-08-12	3919.0	16994.0
2020-08-13	3736.0	13699.0
2020-08-14	3531.0	16315.0
2020-08-15	2679.0	17532.0
2020-08-16	1977.0	14895.0
2020-08-17	1936.0	14913.0
2020-08-18	3110.0	12545.0
2020-08-19	3268.0	10747.0
2020-08-20	2750.0	9019.0
2020-08-21	2643.0	7604.0
2020-08-22	1888.0	10646.0
2020-08-23	1261.0	7658.0
2020-08-24	1970.0	13325.0
2020-08-25	2513.0	11318.0
2020-08-26	6653.0	8177.0
2020-08-27	2282.0	10532.0
2020-08-28	2205.0	9744.0
2020-08-29	1964.0	5889.0
2020-08-30	1538.0	11967.0
2020-08-31	2372.0	9524.0
2020-09-01	2529.0	9011.0
2020-09-02	2463.0	9911.0
2020-09-03	2324.0	10472.0
2020-09-04	2504.0	8073.0
2020-09-05	1717.0	7462.0
2020-09-06	1264.0	5178.0
2020-09-07	1995.0	8576.0
2020-09-08	2047.0	6462.0
2020-09-09	2034.0	6913.0
2020-09-10	2053.0	9393.0
2020-09-11	1818.0	8561.0
2020-09-12	1435.0	7666.0
2020-09-13	961.0	10506.0
2020-09-14	1735.0	8747.0
2020-09-15	1810.0	7273.0
2020-09-16	2127.0	8148.0
2020-09-17	1715.0	11872.0
2020-09-18	2105.0	6134.0
2020-09-19	1461.0	6323.0
2020-09-20	839.0	9802.0
2020-09-21	1508.0	7445.0
2020-09-22	1248.0	4410.0
2020-09-23	1487.0	10079.0
2020-09-24	1940.0	6139.0
2020-09-25	2909.0	7503.0
2020-09-26	1350.0	5555.0
2020-09-27	972.0	8590.0
2020-09-28	1888.0	6989.0
2020-09-29	1890.0	4131.0
2020-09-30	1944.0	8222.0
2020-10-01	2026.0	6764.0
2020-10-02	2218.0	10162.0
2020-10-03	1677.0	6159.0
2020-10-04	810.0	11631.0
2020-10-05	1885.0	8029.0
2020-10-06	2014.0	6865.0
2020-10-07	1792.0	8464.0
2020-10-08	1795.0	8048.0
2020-10-09	1581.0	12912.0
2020-10-10	1336.0	9719.0
2020-10-11	855.0	9778.0
2020-10-12	826.0	8269.0
2020-10-13	1596.0	5722.0
2020-10-14	1904.0	6251.0
2020-10-15	1900.0	6660.0
2020-10-16	1741.0	7313.0
2020-10-17	1527.0	9442.0
2020-10-18	1118.0	8832.0
2020-10-19	2085.0	8665.0
2020-10-20	2178.0	6531.0
2020-10-21	1995.0	12116.0
2020-10-22	2263.0	10210.0
2020-10-23	1951.0	11110.0
2020-10-24	1571.0	13973.0
2020-10-25	912.0	7069.0
2020-10-26	2160.0	7458.0
2020-10-27	2262.0	8928.0
2020-10-28	2179.0	7158.0
2020-10-29	2141.0	7722.0
2020-10-30	2224.0	13361.0
2020-10-31	1800.0	10079.0
2020-11-01	1135.0	9912.0
2020-11-02	1095.0	9117.0
2020-11-03	2044.0	7206.0
2020-11-04	1785.0	7802.0
2020-11-05	1801.0	7467.0
2020-11-06	1862.0	10216.0
2020-11-07	1836.0	7148.0
2020-11-08	969.0	6778.0
2020-11-09	1866.0	12709.0
2020-11-10	1683.0	6208.0
2020-11-11	1753.0	7925.0
2020-11-12	2119.0	9015.0
2020-11-13	2081.0	8166.0
2020-11-14	1272.0	7759.0
2020-11-15	969.0	5286.0
2020-11-16	1358.0	11265.0
2020-11-17	1568.0	9598.0
2020-11-18	1640.0	5044.0
2020-11-19	2161.0	8872.0
2020-11-20	1440.0	9538.0
2020-11-21	2206.0	6759.0
2020-11-22	2014.0	7342.0
2020-11-23	3062.0	8101.0
2020-11-24	2362.0	7277.0
2020-11-25	2520.0	9613.0
2020-11-26	2542.0	10149.0
2020-11-27	2334.0	11400.0
2020-11-28	1923.0	12261.0
2020-11-29	1321.0	7841.0
2020-11-30	2468.0	8796.0
2020-12-01	1963.0	9346.0
2020-12-02	2506.0	12399.0
2020-12-03	2605.0	12353.0
2020-12-04	3529.0	9572.0
2020-12-05	2470.0	10006.0
2020-12-06	1318.0	7855.0
2020-12-07	3072.0	9799.0
2020-12-08	1395.0	5713.0
2020-12-09	3212.0	10005.0
2020-12-10	3516.0	11002.0
2020-12-11	3180.0	10297.0
2020-12-12	2987.0	11641.0
2020-12-13	1768.0	10450.0
2020-12-14	3937.0	8605.0
2020-12-15	4623.0	11319.0
2020-12-16	4070.0	7991.0
2020-12-17	4033.0	14006.0
2020-12-18	4112.0	15245.0
2020-12-19	3739.0	13510.0
2020-12-20	3143.0	8505.0
2020-12-21	4933.0	8505.0
2020-12-22	4865.0	14056.0
2020-12-23	4602.0	19940.0
2020-12-24	3700.0	19882.0
2020-12-25	1588.0	12472.0
2020-12-26	3865.0	8646.0
2020-12-27	2742.0	11267.0
2020-12-28	6074.0	6764.0
2020-12-29	5770.0	13043.0
2020-12-30	8383.0	12965.0
2020-12-31	4312.0	10480.0
2021-01-01	1552.0	7674.0
2021-01-02	4006.0	6714.0
2021-01-03	2996.0	8808.0
2021-01-04	6709.0	14981.0
2021-01-05	6904.0	12463.0
2021-01-06	6360.0	13077.0
2021-01-07	6528.0	13571.0
2021-01-08	6001.0	17218.0
2021-01-09	5255.0	14621.0
2021-01-10	3859.0	14066.0
2021-01-11	4036.0	12635.0
2021-01-12	6616.0	7711.0
2021-01-13	5885.0	15332.0
2021-01-14	5676.0	19435.0
2021-01-15	5134.0	8797.0
2021-01-16	4031.0	13128.0
2021-01-17	2200.0	12815.0
2021-01-18	4502.0	15291.0
2021-01-19	4427.0	17914.0
2021-01-20	8372.0	15869.0
2021-01-21	3430.0	16089.0
2021-01-22	3618.0	22471.0
2021-01-23	2372.0	12940.0
2021-01-24	2439.0	14846.0
2021-01-25	3390.0	19296.0
2021-01-26	3085.0	20527.0
2021-01-27	2999.0	14047.0
2021-01-28	2603.0	16936.0
2021-01-29	2209.0	13407.0
2021-01-30	1917.0	10483.0
2021-01-31	1449.0	19070.0
2021-02-01	2261.0	19404.0
2021-02-02	1806.0	11371.0
2021-02-03	1860.0	18077.0
2021-02-04	1534.0	15374.0
2021-02-05	1503.0	13248.0
2021-02-06	1269.0	9654.0
2021-02-07	1226.0	8582.0
2021-02-08	1559.0	15459.0
2021-02-09	1327.0	9971.0
2021-02-10	1340.0	11056.0
2021-02-11	1469.0	15401.0
2021-02-12	1274.0	12343.0
2021-02-13	1106.0	6183.0
2021-02-14	587.0	10303.0
2021-02-15	1223.0	10664.0
2021-02-16	1189.0	15045.0
2021-02-17	855.0	11385.0
2021-02-18	1099.0	8824.0
2021-02-19	923.0	10106.0
2021-02-20	722.0	8909.0
2021-02-21	433.0	7444.0
2021-02-22	870.0	9834.0
2021-02-23	920.0	7799.0
2021-02-24	931.0	10271.0
2021-02-25	972.0	8861.0
2021-02-26	848.0	10294.0
2021-02-27	874.0	8273.0
2021-02-28	548.0	6966.0
2021-03-01	815.0	9254.0
2021-03-02	703.0	8468.0
2021-03-03	674.0	10926.0
2021-03-04	649.0	8910.0
2021-03-05	291.0	8797.0
2021-03-06	6.0	9873.0
2021-03-07
2021-03-08
2021-03-09
2021-03-10
2021-03-11
2021-03-12
2021-03-13
2021-03-14
2021-03-15
2021-03-16
2021-03-17
2021-03-18
2021-03-19
2021-03-20
2021-03-21
2021-03-22
2021-03-23
2021-03-24
2021-03-25
2021-03-26
2021-03-27
