# Supplementary material for: Evolution and Epidemic Spread of SARS-CoV-2 in Colombia: A Year into the Pandemic
Source: Vaccines (Basel). 2021 Jul 30;9(8):837. doi: 10.3390/vaccines9080837 (PMC8402472; doi:10.3390/vaccines9080837)
Supplement: Supplementary file 1 [file vaccines-09-00837-s001.zip › Supplementary_material/Supplementary Data S2/raw_data_Rt.live/rawdata-co-BY.csv]

date	new_cases	new_tests
2020-03-23	2.0
2020-03-24	1.0
2020-03-25
2020-03-26	2.0
2020-03-27
2020-03-28	1.0
2020-03-29	2.0
2020-03-30	7.0
2020-03-31	7.0
2020-04-01	3.0
2020-04-02	3.0
2020-04-03	1.0
2020-04-04	1.0
2020-04-05
2020-04-06	1.0
2020-04-07
2020-04-08
2020-04-09
2020-04-10
2020-04-11
2020-04-12
2020-04-13	1.0
2020-04-14
2020-04-15
2020-04-16
2020-04-17	1.0
2020-04-18
2020-04-19
2020-04-20
2020-04-21
2020-04-22	2.0
2020-04-23	1.0
2020-04-24	1.0
2020-04-25	3.0
2020-04-26
2020-04-27	6.0
2020-04-28	1.0
2020-04-29
2020-04-30
2020-05-01	9.0
2020-05-02	3.0
2020-05-03	2.0
2020-05-04
2020-05-05	5.0
2020-05-06	10.0
2020-05-07	3.0
2020-05-08	6.0
2020-05-09	4.0
2020-05-10
2020-05-11	6.0	119.0
2020-05-12	10.0	102.0
2020-05-13	5.0	98.0
2020-05-14	16.0	320.0
2020-05-15	12.0	285.0
2020-05-16	1.0	195.0
2020-05-17	1.0	337.0
2020-05-18	9.0	77.0
2020-05-19	2.0	102.0
2020-05-20	15.0	205.0
2020-05-21	5.0	171.0
2020-05-22	10.0	315.0
2020-05-23	10.0	206.0
2020-05-24		713.0
2020-05-25	4.0	95.0
2020-05-26	2.0	338.0
2020-05-27	20.0	291.0
2020-05-28	3.0	496.0
2020-05-29	1.0	308.0
2020-05-30	5.0	530.0
2020-05-31	2.0	409.0
2020-06-01	2.0	144.0
2020-06-02	2.0	239.0
2020-06-03	2.0	318.0
2020-06-04	5.0	256.0
2020-06-05	3.0	281.0
2020-06-06	6.0	542.0
2020-06-07	2.0
2020-06-08	10.0	265.0
2020-06-09	9.0	105.0
2020-06-10	11.0	174.0
2020-06-11	5.0	128.0
2020-06-12	5.0	74.0
2020-06-13	2.0	406.0
2020-06-14	5.0
2020-06-15	5.0	249.0
2020-06-16	7.0	227.0
2020-06-17	5.0	182.0
2020-06-18	9.0	114.0
2020-06-19	12.0	326.0
2020-06-20	6.0	128.0
2020-06-21	2.0	254.0
2020-06-22	13.0	305.0
2020-06-23	12.0	222.0
2020-06-24	10.0	265.0
2020-06-25	7.0	144.0
2020-06-26	4.0	153.0
2020-06-27	25.0	262.0
2020-06-28	4.0	89.0
2020-06-29	7.0	445.0
2020-06-30	19.0	268.0
2020-07-01	17.0	197.0
2020-07-02	21.0	222.0
2020-07-03	19.0	167.0
2020-07-04	12.0	66.0
2020-07-05	9.0	328.0
2020-07-06	21.0	207.0
2020-07-07	18.0	110.0
2020-07-08	31.0	134.0
2020-07-09	28.0	167.0
2020-07-10	29.0	242.0
2020-07-11	28.0	125.0
2020-07-12	22.0	176.0
2020-07-13	39.0	144.0
2020-07-14	32.0	157.0
2020-07-15	23.0	89.0
2020-07-16	23.0	184.0
2020-07-17	33.0	694.0
2020-07-18	41.0	275.0
2020-07-19	31.0	292.0
2020-07-20	24.0	238.0
2020-07-21	54.0	196.0
2020-07-22	70.0	205.0
2020-07-23	52.0	377.0
2020-07-24	72.0	184.0
2020-07-25	43.0	208.0
2020-07-26	56.0	469.0
2020-07-27	56.0	471.0
2020-07-28	68.0	142.0
2020-07-29	70.0	367.0
2020-07-30	65.0	333.0
2020-07-31	71.0	299.0
2020-08-01	57.0	464.0
2020-08-02	36.0	485.0
2020-08-03	84.0	710.0
2020-08-04	63.0	205.0
2020-08-05	125.0	496.0
2020-08-06	77.0	480.0
2020-08-07	60.0	639.0
2020-08-08	80.0	329.0
2020-08-09	132.0	245.0
2020-08-10	134.0	682.0
2020-08-11	100.0	366.0
2020-08-12	108.0	273.0
2020-08-13	111.0	593.0
2020-08-14	91.0	554.0
2020-08-15	99.0	766.0
2020-08-16	79.0	516.0
2020-08-17	88.0	748.0
2020-08-18	141.0	332.0
2020-08-19	104.0	729.0
2020-08-20	120.0	662.0
2020-08-21	152.0	983.0
2020-08-22	99.0	676.0
2020-08-23	94.0	804.0
2020-08-24	234.0	756.0
2020-08-25	99.0	690.0
2020-08-26	98.0	419.0
2020-08-27	78.0	477.0
2020-08-28	97.0	541.0
2020-08-29	75.0	671.0
2020-08-30	58.0	389.0
2020-08-31	134.0	523.0
2020-09-01	125.0	186.0
2020-09-02	249.0	646.0
2020-09-03	119.0	236.0
2020-09-04	184.0	731.0
2020-09-05	81.0	358.0
2020-09-06	75.0	415.0
2020-09-07	109.0	395.0
2020-09-08	123.0	419.0
2020-09-09	111.0	343.0
2020-09-10	93.0	358.0
2020-09-11	101.0	638.0
2020-09-12	121.0	124.0
2020-09-13	79.0	349.0
2020-09-14	148.0	544.0
2020-09-15	184.0	522.0
2020-09-16	121.0	335.0
2020-09-17	106.0	444.0
2020-09-18	176.0	461.0
2020-09-19	113.0	404.0
2020-09-20	67.0	392.0
2020-09-21	130.0	393.0
2020-09-22	199.0	507.0
2020-09-23	147.0	160.0
2020-09-24	138.0	479.0
2020-09-25	187.0	447.0
2020-09-26	179.0	335.0
2020-09-27	163.0	263.0
2020-09-28	237.0	558.0
2020-09-29	209.0	183.0
2020-09-30	210.0	465.0
2020-10-01	219.0	279.0
2020-10-02	264.0	520.0
2020-10-03	167.0	351.0
2020-10-04	156.0	536.0
2020-10-05	287.0	511.0
2020-10-06	249.0	601.0
2020-10-07	279.0	459.0
2020-10-08	183.0	287.0
2020-10-09	298.0	730.0
2020-10-10	212.0	495.0
2020-10-11	140.0	861.0
2020-10-12	133.0	546.0
2020-10-13	210.0	212.0
2020-10-14	209.0	248.0
2020-10-15	257.0	463.0
2020-10-16	249.0	577.0
2020-10-17	263.0	711.0
2020-10-18	212.0	513.0
2020-10-19	313.0	549.0
2020-10-20	512.0	167.0
2020-10-21	353.0	712.0
2020-10-22	429.0	540.0
2020-10-23	388.0	965.0
2020-10-24	254.0	437.0
2020-10-25	180.0	804.0
2020-10-26	392.0	374.0
2020-10-27	338.0	1062.0
2020-10-28	281.0	508.0
2020-10-29	305.0	923.0
2020-10-30	302.0	1074.0
2020-10-31	243.0	385.0
2020-11-01	150.0	515.0
2020-11-02	158.0	383.0
2020-11-03	257.0	846.0
2020-11-04	229.0	817.0
2020-11-05	251.0	627.0
2020-11-06	250.0	680.0
2020-11-07	205.0	672.0
2020-11-08	167.0	745.0
2020-11-09	323.0	552.0
2020-11-10	243.0	651.0
2020-11-11	196.0	428.0
2020-11-12	272.0	984.0
2020-11-13	264.0	472.0
2020-11-14	231.0	418.0
2020-11-15	190.0	853.0
2020-11-16	179.0	561.0
2020-11-17	263.0	486.0
2020-11-18	170.0	386.0
2020-11-19	258.0	657.0
2020-11-20	213.0	994.0
2020-11-21	173.0	320.0
2020-11-22	130.0	614.0
2020-11-23	292.0	376.0
2020-11-24	221.0	476.0
2020-11-25	150.0	710.0
2020-11-26	245.0	281.0
2020-11-27	140.0	958.0
2020-11-28	145.0	634.0
2020-11-29	116.0	329.0
2020-11-30	184.0	557.0
2020-12-01	171.0	707.0
2020-12-02	153.0	503.0
2020-12-03	169.0	652.0
2020-12-04	226.0	568.0
2020-12-05	282.0	680.0
2020-12-06	151.0	425.0
2020-12-07	264.0	364.0
2020-12-08	120.0	472.0
2020-12-09	224.0	269.0
2020-12-10	298.0	373.0
2020-12-11	317.0	556.0
2020-12-12	266.0	479.0
2020-12-13	206.0	350.0
2020-12-14	318.0	234.0
2020-12-15	323.0	664.0
2020-12-16	241.0	450.0
2020-12-17	368.0	751.0
2020-12-18	322.0	468.0
2020-12-19	315.0	544.0
2020-12-20	245.0	519.0
2020-12-21	283.0	436.0
2020-12-22	354.0	557.0
2020-12-23	324.0	587.0
2020-12-24	316.0	657.0
2020-12-25	290.0	537.0
2020-12-26	317.0	150.0
2020-12-27	292.0	867.0
2020-12-28	663.0	630.0
2020-12-29	459.0	427.0
2020-12-30	300.0	555.0
2020-12-31	219.0	840.0
2021-01-01	98.0	380.0
2021-01-02	195.0	235.0
2021-01-03	266.0	383.0
2021-01-04	498.0	641.0
2021-01-05	534.0	420.0
2021-01-06	431.0	512.0
2021-01-07	573.0	444.0
2021-01-08	588.0	630.0
2021-01-09	411.0	628.0
2021-01-10	246.0	938.0
2021-01-11	278.0	507.0
2021-01-12	587.0	1013.0
2021-01-13	577.0	550.0
2021-01-14	451.0	783.0
2021-01-15	386.0	679.0
2021-01-16	339.0	1005.0
2021-01-17	275.0	739.0
2021-01-18	369.0	1022.0
2021-01-19	374.0	692.0
2021-01-20	1013.0	1008.0
2021-01-21	437.0	610.0
2021-01-22	430.0	1190.0
2021-01-23	492.0	817.0
2021-01-24	275.0	1072.0
2021-01-25	264.0	890.0
2021-01-26	224.0	956.0
2021-01-27	194.0	1141.0
2021-01-28	226.0	780.0
2021-01-29	218.0	951.0
2021-01-30	231.0	935.0
2021-01-31	127.0	681.0
2021-02-01	155.0	779.0
2021-02-02	209.0	488.0
2021-02-03	156.0	413.0
2021-02-04	114.0	887.0
2021-02-05	123.0	856.0
2021-02-06	119.0	653.0
2021-02-07	79.0	245.0
2021-02-08	153.0	794.0
2021-02-09	112.0	672.0
2021-02-10	137.0	865.0
2021-02-11	89.0	639.0
2021-02-12	102.0	531.0
2021-02-13	51.0	559.0
2021-02-14	85.0	364.0
2021-02-15	72.0	683.0
2021-02-16	110.0	489.0
2021-02-17	85.0	652.0
2021-02-18	126.0	498.0
2021-02-19	78.0	541.0
2021-02-20	68.0	692.0
2021-02-21	57.0	584.0
2021-02-22	101.0	434.0
2021-02-23	72.0	556.0
2021-02-24	68.0	1033.0
2021-02-25	44.0	245.0
2021-02-26	38.0	459.0
2021-02-27	22.0	398.0
2021-02-28	9.0	258.0
2021-03-01	25.0	636.0
2021-03-02	38.0	191.0
2021-03-03	24.0	238.0
2021-03-04	12.0	529.0
2021-03-05	4.0	182.0
2021-03-06	4.0	377.0
2021-03-07
2021-03-08
2021-03-09
2021-03-10
2021-03-11
2021-03-12
2021-03-13
2021-03-14
2021-03-15
2021-03-16
2021-03-17
2021-03-18
2021-03-19
2021-03-20
2021-03-21
2021-03-22
2021-03-23
2021-03-24
2021-03-25
2021-03-26
2021-03-27
