# Supplementary material for: Evolution and Epidemic Spread of SARS-CoV-2 in Colombia: A Year into the Pandemic
Source: Vaccines (Basel). 2021 Jul 30;9(8):837. doi: 10.3390/vaccines9080837 (PMC8402472; doi:10.3390/vaccines9080837)
Supplement: Supplementary file 1 [file vaccines-09-00837-s001.zip › Supplementary_material/Supplementary Data S2/raw_data_Rt.live/rawdata-co-CA.csv]

date	new_cases	new_tests
2020-03-12	1.0
2020-03-13
2020-03-14
2020-03-15
2020-03-16
2020-03-17	1.0
2020-03-18	1.0
2020-03-19	4.0
2020-03-20
2020-03-21	2.0
2020-03-22	2.0
2020-03-23
2020-03-24	2.0
2020-03-25	1.0
2020-03-26	1.0
2020-03-27
2020-03-28	2.0
2020-03-29
2020-03-30	5.0
2020-03-31	6.0
2020-04-01	1.0
2020-04-02	2.0
2020-04-03	1.0
2020-04-04	1.0
2020-04-05	1.0
2020-04-06	2.0
2020-04-07
2020-04-08	1.0
2020-04-09	2.0
2020-04-10	5.0
2020-04-11
2020-04-12	2.0
2020-04-13	2.0
2020-04-14	5.0
2020-04-15
2020-04-16
2020-04-17
2020-04-18
2020-04-19
2020-04-20	1.0
2020-04-21	1.0
2020-04-22	1.0
2020-04-23	1.0
2020-04-24	2.0
2020-04-25
2020-04-26	9.0
2020-04-27	3.0
2020-04-28	8.0
2020-04-29	5.0
2020-04-30
2020-05-01	4.0
2020-05-02	10.0
2020-05-03	1.0
2020-05-04	1.0
2020-05-05	1.0
2020-05-06	2.0
2020-05-07	2.0
2020-05-08	2.0
2020-05-09	4.0
2020-05-10	2.0
2020-05-11		49.0
2020-05-12	6.0	104.0
2020-05-13		37.0
2020-05-14	1.0	146.0
2020-05-15	5.0	28.0
2020-05-16		85.0
2020-05-17		82.0
2020-05-18		92.0
2020-05-19	1.0	19.0
2020-05-20	1.0	25.0
2020-05-21	5.0	88.0
2020-05-22	3.0	101.0
2020-05-23	2.0	8.0
2020-05-24		148.0
2020-05-25		18.0
2020-05-26	3.0	113.0
2020-05-27	4.0	113.0
2020-05-28	6.0	226.0
2020-05-29	10.0	165.0
2020-05-30		48.0
2020-05-31		75.0
2020-06-01	5.0	68.0
2020-06-02	8.0	74.0
2020-06-03	6.0	63.0
2020-06-04	3.0	40.0
2020-06-05	5.0	99.0
2020-06-06	4.0	151.0
2020-06-07		78.0
2020-06-08	3.0	111.0
2020-06-09	1.0	85.0
2020-06-10	7.0	113.0
2020-06-11	10.0	211.0
2020-06-12	11.0	65.0
2020-06-13	3.0	234.0
2020-06-14		123.0
2020-06-15	3.0	220.0
2020-06-16	5.0	128.0
2020-06-17	5.0	99.0
2020-06-18	1.0	109.0
2020-06-19	5.0	133.0
2020-06-20	1.0	128.0
2020-06-21		87.0
2020-06-22	2.0	95.0
2020-06-23	7.0	211.0
2020-06-24	1.0	233.0
2020-06-25	3.0	140.0
2020-06-26	7.0	108.0
2020-06-27	3.0	55.0
2020-06-28	1.0	185.0
2020-06-29	4.0	284.0
2020-06-30	6.0	200.0
2020-07-01	11.0	240.0
2020-07-02	4.0	310.0
2020-07-03	3.0	82.0
2020-07-04	1.0	66.0
2020-07-05		92.0
2020-07-06	4.0	61.0
2020-07-07	9.0	59.0
2020-07-08	26.0	69.0
2020-07-09	16.0	68.0
2020-07-10	55.0	253.0
2020-07-11	9.0	73.0
2020-07-12	1.0	133.0
2020-07-13	31.0	126.0
2020-07-14	64.0	38.0
2020-07-15	33.0	138.0
2020-07-16	56.0	157.0
2020-07-17	54.0	190.0
2020-07-18	26.0	249.0
2020-07-19	39.0	201.0
2020-07-20	22.0	21.0
2020-07-21	77.0	67.0
2020-07-22	51.0	156.0
2020-07-23	36.0	226.0
2020-07-24	80.0	99.0
2020-07-25	36.0	117.0
2020-07-26	13.0	394.0
2020-07-27	32.0	197.0
2020-07-28	53.0	134.0
2020-07-29	55.0	98.0
2020-07-30	64.0	320.0
2020-07-31	70.0	554.0
2020-08-01	41.0	360.0
2020-08-02	31.0	376.0
2020-08-03	39.0	238.0
2020-08-04	35.0	200.0
2020-08-05	39.0	274.0
2020-08-06	67.0	131.0
2020-08-07	53.0	156.0
2020-08-08	41.0	245.0
2020-08-09	36.0	829.0
2020-08-10	58.0	580.0
2020-08-11	83.0	363.0
2020-08-12	61.0	151.0
2020-08-13	71.0	379.0
2020-08-14	92.0	337.0
2020-08-15	40.0	192.0
2020-08-16	81.0	257.0
2020-08-17	75.0	131.0
2020-08-18	93.0	378.0
2020-08-19	76.0	349.0
2020-08-20	82.0	692.0
2020-08-21	118.0	275.0
2020-08-22	57.0	473.0
2020-08-23	43.0	262.0
2020-08-24	131.0	341.0
2020-08-25	87.0	261.0
2020-08-26	97.0	404.0
2020-08-27	109.0	327.0
2020-08-28	101.0	247.0
2020-08-29	56.0	513.0
2020-08-30	62.0	345.0
2020-08-31	80.0	269.0
2020-09-01	112.0	194.0
2020-09-02	66.0	123.0
2020-09-03	111.0	329.0
2020-09-04	132.0	201.0
2020-09-05	65.0	361.0
2020-09-06	48.0	510.0
2020-09-07	133.0	236.0
2020-09-08	103.0	308.0
2020-09-09	112.0	330.0
2020-09-10	135.0	244.0
2020-09-11	132.0	782.0
2020-09-12	97.0	150.0
2020-09-13	83.0	315.0
2020-09-14	146.0	290.0
2020-09-15	171.0	665.0
2020-09-16	133.0	333.0
2020-09-17	82.0	368.0
2020-09-18	140.0	246.0
2020-09-19	89.0	515.0
2020-09-20	71.0	365.0
2020-09-21	189.0	347.0
2020-09-22	135.0	366.0
2020-09-23	159.0	473.0
2020-09-24	104.0	339.0
2020-09-25	112.0	510.0
2020-09-26	121.0	441.0
2020-09-27	120.0	528.0
2020-09-28	229.0	453.0
2020-09-29	147.0	416.0
2020-09-30	251.0	344.0
2020-10-01	201.0	263.0
2020-10-02	294.0	493.0
2020-10-03	180.0	465.0
2020-10-04	141.0	375.0
2020-10-05	262.0	388.0
2020-10-06	260.0	403.0
2020-10-07	256.0	461.0
2020-10-08	266.0	477.0
2020-10-09	211.0	734.0
2020-10-10	223.0	310.0
2020-10-11	118.0	542.0
2020-10-12	190.0	435.0
2020-10-13	320.0	323.0
2020-10-14	285.0	398.0
2020-10-15	366.0	1146.0
2020-10-16	336.0	416.0
2020-10-17	337.0	541.0
2020-10-18	313.0	655.0
2020-10-19	436.0	464.0
2020-10-20	659.0	636.0
2020-10-21	503.0	1062.0
2020-10-22	584.0	621.0
2020-10-23	491.0	997.0
2020-10-24	366.0	900.0
2020-10-25	298.0	516.0
2020-10-26	556.0	774.0
2020-10-27	494.0	835.0
2020-10-28	408.0	1001.0
2020-10-29	358.0	637.0
2020-10-30	432.0	1012.0
2020-10-31	308.0	799.0
2020-11-01	194.0	848.0
2020-11-02	293.0	717.0
2020-11-03	447.0	642.0
2020-11-04	469.0	926.0
2020-11-05	375.0	1220.0
2020-11-06	464.0	853.0
2020-11-07	234.0	583.0
2020-11-08	232.0	1103.0
2020-11-09	407.0	709.0
2020-11-10	335.0	1021.0
2020-11-11	365.0	718.0
2020-11-12	357.0	1035.0
2020-11-13	340.0	839.0
2020-11-14	254.0	1520.0
2020-11-15	209.0	725.0
2020-11-16	362.0	693.0
2020-11-17	332.0	596.0
2020-11-18	346.0	1187.0
2020-11-19	427.0	1014.0
2020-11-20	482.0	1302.0
2020-11-21	227.0	351.0
2020-11-22	125.0	446.0
2020-11-23	397.0	989.0
2020-11-24	328.0	1344.0
2020-11-25	331.0	985.0
2020-11-26	330.0	629.0
2020-11-27	227.0	948.0
2020-11-28	179.0	1144.0
2020-11-29	66.0	1394.0
2020-11-30	201.0	1132.0
2020-12-01	243.0	494.0
2020-12-02	236.0	969.0
2020-12-03	218.0	907.0
2020-12-04	239.0	1041.0
2020-12-05	165.0	693.0
2020-12-06	184.0	1219.0
2020-12-07	293.0	542.0
2020-12-08	141.0	627.0
2020-12-09	266.0	1225.0
2020-12-10	325.0	1051.0
2020-12-11	335.0	1115.0
2020-12-12	320.0	244.0
2020-12-13	127.0	583.0
2020-12-14	287.0	1168.0
2020-12-15	294.0	608.0
2020-12-16	329.0	1147.0
2020-12-17	250.0	877.0
2020-12-18	232.0	875.0
2020-12-19	215.0	691.0
2020-12-20	166.0	481.0
2020-12-21	292.0	521.0
2020-12-22	326.0	772.0
2020-12-23	258.0	1090.0
2020-12-24	263.0	834.0
2020-12-25	279.0	374.0
2020-12-26	311.0	353.0
2020-12-27	230.0	249.0
2020-12-28	493.0	861.0
2020-12-29	398.0	1441.0
2020-12-30	389.0	564.0
2020-12-31	166.0	481.0
2021-01-01	136.0	350.0
2021-01-02	237.0	550.0
2021-01-03	214.0	895.0
2021-01-04	577.0	369.0
2021-01-05	679.0	457.0
2021-01-06	491.0	327.0
2021-01-07	576.0	389.0
2021-01-08	690.0	554.0
2021-01-09	455.0	1060.0
2021-01-10	194.0	762.0
2021-01-11	285.0	1225.0
2021-01-12	548.0	690.0
2021-01-13	572.0	1027.0
2021-01-14	538.0	834.0
2021-01-15	401.0	1478.0
2021-01-16	252.0	821.0
2021-01-17	213.0	1333.0
2021-01-18	256.0	1353.0
2021-01-19	269.0	1259.0
2021-01-20	550.0	1103.0
2021-01-21	257.0	1248.0
2021-01-22	247.0	868.0
2021-01-23	364.0	1536.0
2021-01-24	156.0	1062.0
2021-01-25	213.0	1387.0
2021-01-26	218.0	818.0
2021-01-27	158.0	1288.0
2021-01-28	149.0	786.0
2021-01-29	155.0	1188.0
2021-01-30	142.0	706.0
2021-01-31	43.0	890.0
2021-02-01	137.0	1410.0
2021-02-02	100.0	746.0
2021-02-03	48.0	700.0
2021-02-04	64.0	726.0
2021-02-05	68.0	1398.0
2021-02-06	57.0	668.0
2021-02-07	36.0	628.0
2021-02-08	107.0	770.0
2021-02-09	73.0	727.0
2021-02-10	47.0	605.0
2021-02-11	52.0	778.0
2021-02-12	26.0	755.0
2021-02-13	13.0	964.0
2021-02-14	15.0	565.0
2021-02-15	46.0	591.0
2021-02-16	23.0	584.0
2021-02-17	34.0	485.0
2021-02-18	38.0	632.0
2021-02-19	44.0	503.0
2021-02-20	30.0	612.0
2021-02-21	44.0	679.0
2021-02-22	72.0	624.0
2021-02-23	47.0	224.0
2021-02-24	18.0	394.0
2021-02-25	29.0	332.0
2021-02-26	32.0	430.0
2021-02-27	8.0	713.0
2021-02-28	2.0	472.0
2021-03-01	15.0	436.0
2021-03-02	17.0	186.0
2021-03-03	8.0	280.0
2021-03-04	12.0	302.0
2021-03-05	5.0	397.0
2021-03-06	1.0	341.0
2021-03-07
2021-03-08
2021-03-09
2021-03-10
2021-03-11
2021-03-12
2021-03-13
2021-03-14
2021-03-15
2021-03-16
2021-03-17
2021-03-18
2021-03-19
2021-03-20
2021-03-21
2021-03-22
2021-03-23
2021-03-24
2021-03-25
2021-03-26
2021-03-27
