# Supplementary material for: Evolution and Epidemic Spread of SARS-CoV-2 in Colombia: A Year into the Pandemic
Source: Vaccines (Basel). 2021 Jul 30;9(8):837. doi: 10.3390/vaccines9080837 (PMC8402472; doi:10.3390/vaccines9080837)
Supplement: Supplementary file 1 [file vaccines-09-00837-s001.zip › Supplementary_material/Supplementary Data S2/raw_data_Rt.live/rawdata-co-CC.csv]

date	new_cases	new_tests
2020-03-14	1.0
2020-03-15
2020-03-16
2020-03-17	1.0
2020-03-18
2020-03-19
2020-03-20	1.0
2020-03-21	2.0
2020-03-22	2.0
2020-03-23	1.0
2020-03-24	1.0
2020-03-25	2.0
2020-03-26	1.0
2020-03-27
2020-03-28
2020-03-29
2020-03-30	2.0
2020-03-31
2020-04-01
2020-04-02
2020-04-03	2.0
2020-04-04	1.0
2020-04-05
2020-04-06	2.0
2020-04-07
2020-04-08	1.0
2020-04-09
2020-04-10	1.0
2020-04-11	2.0
2020-04-12
2020-04-13	1.0
2020-04-14
2020-04-15
2020-04-16
2020-04-17
2020-04-18	1.0
2020-04-19
2020-04-20	3.0
2020-04-21
2020-04-22	7.0
2020-04-23
2020-04-24	2.0
2020-04-25
2020-04-26
2020-04-27
2020-04-28	1.0
2020-04-29	2.0
2020-04-30	5.0
2020-05-01	1.0
2020-05-02
2020-05-03
2020-05-04
2020-05-05	5.0
2020-05-06	2.0
2020-05-07	5.0
2020-05-08	5.0
2020-05-09	1.0
2020-05-10	1.0
2020-05-11	2.0	15.0
2020-05-12	1.0	76.0
2020-05-13		2.0
2020-05-14	2.0	34.0
2020-05-15	1.0	57.0
2020-05-16	5.0	69.0
2020-05-17	1.0	6.0
2020-05-18	2.0	2.0
2020-05-19	3.0	53.0
2020-05-20	1.0	57.0
2020-05-21	4.0	52.0
2020-05-22	5.0	73.0
2020-05-23	1.0	58.0
2020-05-24	7.0	61.0
2020-05-25	3.0	18.0
2020-05-26	4.0	55.0
2020-05-27	6.0	75.0
2020-05-28	4.0	73.0
2020-05-29	12.0	48.0
2020-05-30	15.0	21.0
2020-05-31	4.0	73.0
2020-06-01	6.0	78.0
2020-06-02	12.0	70.0
2020-06-03	5.0	69.0
2020-06-04	5.0	15.0
2020-06-05	4.0	49.0
2020-06-06	5.0	89.0
2020-06-07	2.0	19.0
2020-06-08	4.0	58.0
2020-06-09	11.0	93.0
2020-06-10	6.0	3.0
2020-06-11	9.0	63.0
2020-06-12	15.0	65.0
2020-06-13	16.0	50.0
2020-06-14	5.0	99.0
2020-06-15	13.0	23.0
2020-06-16	20.0	56.0
2020-06-17	11.0	79.0
2020-06-18	10.0	57.0
2020-06-19	12.0	80.0
2020-06-20	18.0	310.0
2020-06-21	10.0	95.0
2020-06-22	26.0	31.0
2020-06-23	25.0	102.0
2020-06-24	26.0	117.0
2020-06-25	42.0	215.0
2020-06-26	48.0	53.0
2020-06-27	30.0	108.0
2020-06-28	48.0	173.0
2020-06-29	25.0	65.0
2020-06-30	51.0	59.0
2020-07-01	62.0	140.0
2020-07-02	38.0	51.0
2020-07-03	40.0	236.0
2020-07-04	54.0	177.0
2020-07-05	29.0	190.0
2020-07-06	43.0	103.0
2020-07-07	57.0	207.0
2020-07-08	54.0	96.0
2020-07-09	67.0	179.0
2020-07-10	100.0	202.0
2020-07-11	40.0	141.0
2020-07-12	26.0	217.0
2020-07-13	88.0	154.0
2020-07-14	56.0	248.0
2020-07-15	65.0	121.0
2020-07-16	69.0	146.0
2020-07-17	89.0	267.0
2020-07-18	63.0	117.0
2020-07-19	30.0	217.0
2020-07-20	43.0	78.0
2020-07-21	88.0	433.0
2020-07-22	105.0	307.0
2020-07-23	73.0	184.0
2020-07-24	102.0	86.0
2020-07-25	71.0	281.0
2020-07-26	15.0	208.0
2020-07-27	82.0	154.0
2020-07-28	104.0	353.0
2020-07-29	86.0	211.0
2020-07-30	118.0	28.0
2020-07-31	101.0	511.0
2020-08-01	87.0	173.0
2020-08-02	51.0	181.0
2020-08-03	129.0	184.0
2020-08-04	142.0	91.0
2020-08-05	86.0	594.0
2020-08-06	109.0	63.0
2020-08-07	57.0	225.0
2020-08-08	86.0	118.0
2020-08-09	69.0	413.0
2020-08-10	91.0	33.0
2020-08-11	145.0	162.0
2020-08-12	106.0	70.0
2020-08-13	128.0	511.0
2020-08-14	195.0	380.0
2020-08-15	70.0	137.0
2020-08-16	32.0	283.0
2020-08-17	129.0	41.0
2020-08-18	140.0	197.0
2020-08-19	154.0	440.0
2020-08-20	162.0	481.0
2020-08-21	226.0	142.0
2020-08-22	160.0	321.0
2020-08-23	59.0	483.0
2020-08-24	331.0	89.0
2020-08-25	217.0	113.0
2020-08-26	125.0	372.0
2020-08-27	230.0	178.0
2020-08-28	194.0	600.0
2020-08-29	80.0	546.0
2020-08-30	96.0	173.0
2020-08-31	175.0	125.0
2020-09-01	100.0	150.0
2020-09-02	105.0	606.0
2020-09-03	146.0	353.0
2020-09-04	277.0	156.0
2020-09-05	95.0	442.0
2020-09-06	47.0	355.0
2020-09-07	137.0	484.0
2020-09-08	128.0	254.0
2020-09-09	95.0	353.0
2020-09-10	218.0	175.0
2020-09-11	103.0	198.0
2020-09-12	112.0	398.0
2020-09-13	89.0	180.0
2020-09-14	176.0	191.0
2020-09-15	141.0	709.0
2020-09-16	129.0	63.0
2020-09-17	118.0	523.0
2020-09-18	97.0	157.0
2020-09-19	146.0	488.0
2020-09-20	116.0	124.0
2020-09-21	128.0	272.0
2020-09-22	181.0	543.0
2020-09-23	117.0	64.0
2020-09-24	109.0	385.0
2020-09-25	135.0	182.0
2020-09-26	86.0	397.0
2020-09-27	65.0	159.0
2020-09-28	144.0	334.0
2020-09-29	140.0	290.0
2020-09-30	112.0	230.0
2020-10-01	117.0	391.0
2020-10-02	223.0	434.0
2020-10-03	93.0	249.0
2020-10-04	68.0	125.0
2020-10-05	121.0	327.0
2020-10-06	149.0	562.0
2020-10-07	110.0	61.0
2020-10-08	158.0	89.0
2020-10-09	172.0	282.0
2020-10-10	66.0	331.0
2020-10-11	46.0	195.0
2020-10-12	63.0	182.0
2020-10-13	114.0	143.0
2020-10-14	97.0	539.0
2020-10-15	83.0	283.0
2020-10-16	185.0	44.0
2020-10-17	68.0	262.0
2020-10-18	60.0	310.0
2020-10-19	162.0	304.0
2020-10-20	191.0	83.0
2020-10-21	123.0	407.0
2020-10-22	148.0	95.0
2020-10-23	158.0	278.0
2020-10-24	83.0	295.0
2020-10-25	63.0	155.0
2020-10-26	107.0	389.0
2020-10-27	134.0	480.0
2020-10-28	119.0	253.0
2020-10-29	138.0	126.0
2020-10-30	113.0	154.0
2020-10-31	66.0	322.0
2020-11-01	30.0	468.0
2020-11-02	50.0	20.0
2020-11-03	99.0	329.0
2020-11-04	110.0	377.0
2020-11-05	86.0	154.0
2020-11-06	126.0	176.0
2020-11-07	80.0	277.0
2020-11-08	23.0	264.0
2020-11-09	125.0	280.0
2020-11-10	81.0	363.0
2020-11-11	75.0	96.0
2020-11-12	82.0	271.0
2020-11-13	101.0	210.0
2020-11-14	42.0	235.0
2020-11-15	25.0	227.0
2020-11-16	15.0	388.0
2020-11-17	82.0	351.0
2020-11-18	81.0	192.0
2020-11-19	80.0	74.0
2020-11-20	105.0	133.0
2020-11-21	48.0	212.0
2020-11-22	24.0	252.0
2020-11-23	102.0	374.0
2020-11-24	100.0	318.0
2020-11-25	88.0	188.0
2020-11-26	96.0	189.0
2020-11-27	90.0	229.0
2020-11-28	52.0	276.0
2020-11-29	22.0	187.0
2020-11-30	92.0	28.0
2020-12-01	71.0	330.0
2020-12-02	71.0	190.0
2020-12-03	86.0	119.0
2020-12-04	77.0	462.0
2020-12-05	54.0	150.0
2020-12-06	53.0	272.0
2020-12-07	105.0	198.0
2020-12-08	58.0	213.0
2020-12-09	103.0	50.0
2020-12-10	156.0	236.0
2020-12-11	159.0	152.0
2020-12-12	74.0	141.0
2020-12-13	42.0	198.0
2020-12-14	132.0	68.0
2020-12-15	150.0	343.0
2020-12-16	89.0	113.0
2020-12-17	165.0	405.0
2020-12-18	144.0	231.0
2020-12-19	165.0	210.0
2020-12-20	111.0	326.0
2020-12-21	136.0	24.0
2020-12-22	196.0	532.0
2020-12-23	152.0	244.0
2020-12-24	183.0	270.0
2020-12-25	62.0	202.0
2020-12-26	157.0	159.0
2020-12-27	86.0	335.0
2020-12-28	245.0	287.0
2020-12-29	207.0	125.0
2020-12-30	175.0	104.0
2020-12-31	129.0	304.0
2021-01-01	86.0	168.0
2021-01-02	86.0	99.0
2021-01-03	91.0	27.0
2021-01-04	239.0	399.0
2021-01-05	366.0	479.0
2021-01-06	324.0	267.0
2021-01-07	392.0	174.0
2021-01-08	394.0	217.0
2021-01-09	270.0	272.0
2021-01-10	95.0	216.0
2021-01-11	152.0	191.0
2021-01-12	370.0	6.0
2021-01-13	301.0	518.0
2021-01-14	273.0	436.0
2021-01-15	226.0	242.0
2021-01-16	152.0	322.0
2021-01-17	132.0	911.0
2021-01-18	201.0	398.0
2021-01-19	238.0	804.0
2021-01-20	444.0	308.0
2021-01-21	268.0	897.0
2021-01-22	239.0	535.0
2021-01-23	212.0	612.0
2021-01-24	54.0	522.0
2021-01-25	166.0	359.0
2021-01-26	98.0	582.0
2021-01-27	113.0	400.0
2021-01-28	144.0	238.0
2021-01-29	136.0	482.0
2021-01-30	54.0	442.0
2021-01-31	41.0	503.0
2021-02-01	81.0	158.0
2021-02-02	64.0	454.0
2021-02-03	60.0	327.0
2021-02-04	75.0	251.0
2021-02-05	71.0	219.0
2021-02-06	45.0	482.0
2021-02-07	17.0	267.0
2021-02-08	76.0	349.0
2021-02-09	42.0	291.0
2021-02-10	43.0	378.0
2021-02-11	33.0	84.0
2021-02-12	47.0	423.0
2021-02-13	29.0	178.0
2021-02-14	7.0	220.0
2021-02-15	29.0	132.0
2021-02-16	25.0	297.0
2021-02-17	26.0	385.0
2021-02-18	32.0	215.0
2021-02-19	19.0	214.0
2021-02-20	16.0	173.0
2021-02-21	14.0	222.0
2021-02-22	34.0	109.0
2021-02-23	17.0	487.0
2021-02-24	22.0	69.0
2021-02-25	12.0	255.0
2021-02-26	14.0	194.0
2021-02-27	7.0	219.0
2021-02-28	2.0	123.0
2021-03-01	12.0	45.0
2021-03-02	13.0	393.0
2021-03-03	6.0	96.0
2021-03-04	6.0	143.0
2021-03-05		220.0
2021-03-06	3.0	24.0
2021-03-07
2021-03-08
2021-03-09
2021-03-10
2021-03-11
2021-03-12
2021-03-13
2021-03-14
2021-03-15
2021-03-16
2021-03-17
2021-03-18
2021-03-19
2021-03-20
2021-03-21
2021-03-22
2021-03-23
2021-03-24
2021-03-25
2021-03-26
2021-03-27
