# Supplementary material for: Evolution and Epidemic Spread of SARS-CoV-2 in Colombia: A Year into the Pandemic
Source: Vaccines (Basel). 2021 Jul 30;9(8):837. doi: 10.3390/vaccines9080837 (PMC8402472; doi:10.3390/vaccines9080837)
Supplement: Supplementary file 1 [file vaccines-09-00837-s001.zip › Supplementary_material/Supplementary Data S2/raw_data_Rt.live/rawdata-co-CE.csv]

date	new_cases	new_tests
2020-03-19	1.0
2020-03-20
2020-03-21	1.0
2020-03-22
2020-03-23
2020-03-24	2.0
2020-03-25	3.0
2020-03-26	6.0
2020-03-27	1.0
2020-03-28	2.0
2020-03-29
2020-03-30	2.0
2020-03-31	2.0
2020-04-01	3.0
2020-04-02	5.0
2020-04-03	2.0
2020-04-04
2020-04-05
2020-04-06
2020-04-07
2020-04-08
2020-04-09	1.0
2020-04-10	2.0
2020-04-11	1.0
2020-04-12
2020-04-13	1.0
2020-04-14	1.0
2020-04-15	4.0
2020-04-16
2020-04-17	7.0
2020-04-18	4.0
2020-04-19
2020-04-20	2.0
2020-04-21	3.0
2020-04-22	2.0
2020-04-23	1.0
2020-04-24	6.0
2020-04-25	1.0
2020-04-26	2.0
2020-04-27
2020-04-28
2020-04-29	2.0
2020-04-30
2020-05-01	4.0
2020-05-02
2020-05-03
2020-05-04
2020-05-05
2020-05-06
2020-05-07
2020-05-08
2020-05-09
2020-05-10
2020-05-11	3.0	6.0
2020-05-12		73.0
2020-05-13	1.0	115.0
2020-05-14	1.0	90.0
2020-05-15	4.0	5.0
2020-05-16		155.0
2020-05-17	1.0	90.0
2020-05-18		10.0
2020-05-19	2.0	217.0
2020-05-20	4.0	128.0
2020-05-21	31.0	1.0
2020-05-22	20.0	87.0
2020-05-23	45.0	126.0
2020-05-24	3.0	70.0
2020-05-25	18.0	60.0
2020-05-26	83.0	129.0
2020-05-27	56.0	198.0
2020-05-28	63.0	90.0
2020-05-29	30.0	208.0
2020-05-30	19.0	130.0
2020-05-31	45.0	277.0
2020-06-01	50.0	18.0
2020-06-02	34.0	154.0
2020-06-03	33.0	127.0
2020-06-04	26.0	212.0
2020-06-05	56.0	231.0
2020-06-06	43.0	90.0
2020-06-07	8.0	158.0
2020-06-08	30.0	101.0
2020-06-09	49.0	55.0
2020-06-10	43.0	103.0
2020-06-11	25.0	186.0
2020-06-12	25.0	66.0
2020-06-13	25.0	183.0
2020-06-14	8.0	626.0
2020-06-15	22.0	196.0
2020-06-16	58.0	164.0
2020-06-17	30.0	260.0
2020-06-18	20.0	143.0
2020-06-19	38.0	368.0
2020-06-20	22.0	260.0
2020-06-21	21.0	392.0
2020-06-22	14.0	129.0
2020-06-23	32.0	153.0
2020-06-24	38.0	235.0
2020-06-25	44.0	198.0
2020-06-26	44.0	79.0
2020-06-27	28.0	298.0
2020-06-28	44.0	315.0
2020-06-29	28.0	291.0
2020-06-30	28.0	120.0
2020-07-01	58.0	271.0
2020-07-02	47.0	181.0
2020-07-03	47.0	358.0
2020-07-04	37.0	263.0
2020-07-05	19.0	532.0
2020-07-06	47.0	238.0
2020-07-07	74.0	329.0
2020-07-08	37.0	164.0
2020-07-09	45.0	130.0
2020-07-10	82.0	215.0
2020-07-11	97.0	391.0
2020-07-12	21.0	305.0
2020-07-13	187.0	371.0
2020-07-14	181.0	354.0
2020-07-15	99.0	533.0
2020-07-16	113.0	149.0
2020-07-17	80.0	560.0
2020-07-18	80.0	464.0
2020-07-19	22.0	329.0
2020-07-20	69.0	259.0
2020-07-21	157.0	177.0
2020-07-22	187.0	259.0
2020-07-23	202.0	477.0
2020-07-24	118.0	168.0
2020-07-25	136.0	474.0
2020-07-26	138.0	549.0
2020-07-27	140.0	38.0
2020-07-28	189.0	914.0
2020-07-29	131.0	276.0
2020-07-30	232.0	449.0
2020-07-31	160.0	447.0
2020-08-01	227.0	704.0
2020-08-02	93.0	736.0
2020-08-03	225.0	37.0
2020-08-04	287.0	1340.0
2020-08-05	173.0	356.0
2020-08-06	215.0	549.0
2020-08-07	206.0	1020.0
2020-08-08	321.0	209.0
2020-08-09	110.0	85.0
2020-08-10	280.0	684.0
2020-08-11	276.0	793.0
2020-08-12	208.0	697.0
2020-08-13	348.0	425.0
2020-08-14	379.0	606.0
2020-08-15	397.0	663.0
2020-08-16	363.0	603.0
2020-08-17	228.0	26.0
2020-08-18	471.0	687.0
2020-08-19	269.0	816.0
2020-08-20	456.0	1135.0
2020-08-21	394.0	909.0
2020-08-22	331.0	1604.0
2020-08-23	198.0	107.0
2020-08-24	655.0	150.0
2020-08-25	372.0	734.0
2020-08-26	222.0	1362.0
2020-08-27	453.0	880.0
2020-08-28	230.0	1143.0
2020-08-29	387.0	645.0
2020-08-30	255.0	496.0
2020-08-31	360.0	353.0
2020-09-01	352.0	1058.0
2020-09-02	250.0	1169.0
2020-09-03	394.0	360.0
2020-09-04	393.0	935.0
2020-09-05	243.0	914.0
2020-09-06	95.0	568.0
2020-09-07	374.0	42.0
2020-09-08	263.0	1684.0
2020-09-09	263.0	1139.0
2020-09-10	225.0	810.0
2020-09-11	434.0	1148.0
2020-09-12	381.0	984.0
2020-09-13	268.0	516.0
2020-09-14	377.0	652.0
2020-09-15	305.0	424.0
2020-09-16	323.0	943.0
2020-09-17	297.0	755.0
2020-09-18	241.0	601.0
2020-09-19	195.0	596.0
2020-09-20	149.0	386.0
2020-09-21	298.0	365.0
2020-09-22	337.0	157.0
2020-09-23	238.0	1174.0
2020-09-24	290.0	860.0
2020-09-25	276.0	776.0
2020-09-26	230.0	792.0
2020-09-27	109.0	854.0
2020-09-28	191.0	371.0
2020-09-29	257.0	125.0
2020-09-30	219.0	737.0
2020-10-01	197.0	914.0
2020-10-02	191.0	527.0
2020-10-03	191.0	611.0
2020-10-04	123.0	682.0
2020-10-05	223.0	493.0
2020-10-06	249.0	252.0
2020-10-07	179.0	1039.0
2020-10-08	219.0	320.0
2020-10-09	128.0	504.0
2020-10-10	191.0	962.0
2020-10-11	83.0	958.0
2020-10-12	71.0	539.0
2020-10-13	223.0	151.0
2020-10-14	239.0	1350.0
2020-10-15	214.0	463.0
2020-10-16	184.0	587.0
2020-10-17	124.0	1203.0
2020-10-18	93.0	820.0
2020-10-19	289.0	195.0
2020-10-20	332.0	1284.0
2020-10-21	197.0	1007.0
2020-10-22	215.0	595.0
2020-10-23	209.0	480.0
2020-10-24	142.0	1416.0
2020-10-25	121.0	806.0
2020-10-26	235.0	228.0
2020-10-27	223.0	558.0
2020-10-28	98.0	868.0
2020-10-29	121.0	1336.0
2020-10-30	130.0	611.0
2020-10-31	65.0	904.0
2020-11-01	92.0	721.0
2020-11-02	68.0	233.0
2020-11-03	71.0	177.0
2020-11-04	68.0	1965.0
2020-11-05	88.0	520.0
2020-11-06	88.0	698.0
2020-11-07	83.0	1075.0
2020-11-08	71.0	682.0
2020-11-09	167.0	307.0
2020-11-10	99.0	441.0
2020-11-11	107.0	996.0
2020-11-12	138.0	366.0
2020-11-13	136.0	397.0
2020-11-14	120.0	336.0
2020-11-15	74.0	298.0
2020-11-16	136.0	126.0
2020-11-17	126.0	40.0
2020-11-18	125.0	1156.0
2020-11-19	162.0	1127.0
2020-11-20	130.0	907.0
2020-11-21	89.0	140.0
2020-11-22	90.0	463.0
2020-11-23	202.0	214.0
2020-11-24	130.0	558.0
2020-11-25	91.0	975.0
2020-11-26	144.0	307.0
2020-11-27	76.0	357.0
2020-11-28	101.0	698.0
2020-11-29	62.0	417.0
2020-11-30	148.0	112.0
2020-12-01	162.0	815.0
2020-12-02	86.0	1150.0
2020-12-03	117.0	325.0
2020-12-04	151.0	553.0
2020-12-05	93.0	313.0
2020-12-06	104.0	731.0
2020-12-07	184.0	279.0
2020-12-08	100.0	254.0
2020-12-09	91.0	94.0
2020-12-10	152.0	1226.0
2020-12-11	157.0	1768.0
2020-12-12	136.0	459.0
2020-12-13	119.0	337.0
2020-12-14	108.0	502.0
2020-12-15	103.0	556.0
2020-12-16	81.0	400.0
2020-12-17	151.0	784.0
2020-12-18	188.0	645.0
2020-12-19	147.0	1062.0
2020-12-20	71.0	389.0
2020-12-21	111.0	262.0
2020-12-22	120.0	969.0
2020-12-23	105.0	312.0
2020-12-24	171.0	398.0
2020-12-25	105.0	1122.0
2020-12-26	138.0	217.0
2020-12-27	143.0	283.0
2020-12-28	191.0	159.0
2020-12-29	168.0	740.0
2020-12-30	93.0	548.0
2020-12-31	74.0	679.0
2021-01-01	56.0	969.0
2021-01-02	86.0	40.0
2021-01-03	199.0	44.0
2021-01-04	340.0	42.0
2021-01-05	263.0	1023.0
2021-01-06	159.0	380.0
2021-01-07	253.0	412.0
2021-01-08	224.0	390.0
2021-01-09	149.0	791.0
2021-01-10	70.0	486.0
2021-01-11	98.0	24.0
2021-01-12	212.0	692.0
2021-01-13	181.0	920.0
2021-01-14	249.0	1125.0
2021-01-15	167.0	816.0
2021-01-16	128.0	705.0
2021-01-17	177.0	459.0
2021-01-18	156.0	192.0
2021-01-19	159.0	415.0
2021-01-20	135.0	791.0
2021-01-21	160.0	963.0
2021-01-22	152.0	445.0
2021-01-23	136.0	849.0
2021-01-24	57.0	366.0
2021-01-25	95.0	528.0
2021-01-26	53.0	449.0
2021-01-27	46.0	1173.0
2021-01-28	78.0	482.0
2021-01-29	106.0	463.0
2021-01-30	93.0	350.0
2021-01-31	68.0	407.0
2021-02-01	87.0	119.0
2021-02-02	56.0	525.0
2021-02-03	38.0	719.0
2021-02-04	51.0	825.0
2021-02-05	59.0	394.0
2021-02-06	53.0	231.0
2021-02-07	25.0	358.0
2021-02-08	26.0	264.0
2021-02-09	45.0	179.0
2021-02-10	25.0	914.0
2021-02-11	32.0	409.0
2021-02-12	50.0	417.0
2021-02-13	42.0	543.0
2021-02-14	30.0	248.0
2021-02-15	47.0	207.0
2021-02-16	62.0	482.0
2021-02-17	41.0	262.0
2021-02-18	73.0	297.0
2021-02-19	59.0	286.0
2021-02-20	48.0	324.0
2021-02-21	50.0	227.0
2021-02-22	73.0	178.0
2021-02-23	32.0	436.0
2021-02-24	38.0	500.0
2021-02-25	31.0	420.0
2021-02-26	22.0	334.0
2021-02-27	18.0	662.0
2021-02-28		296.0
2021-03-01	12.0	117.0
2021-03-02	16.0	277.0
2021-03-03	8.0	362.0
2021-03-04	7.0	360.0
2021-03-05		361.0
2021-03-06	1.0	307.0
2021-03-07
2021-03-08
2021-03-09
2021-03-10
2021-03-11
2021-03-12
2021-03-13
2021-03-14
2021-03-15
2021-03-16
2021-03-17
2021-03-18
2021-03-19
2021-03-20
2021-03-21
2021-03-22
2021-03-23
2021-03-24
2021-03-25
2021-03-26
2021-03-27
