# Supplementary material for: Evolution and Epidemic Spread of SARS-CoV-2 in Colombia: A Year into the Pandemic
Source: Vaccines (Basel). 2021 Jul 30;9(8):837. doi: 10.3390/vaccines9080837 (PMC8402472; doi:10.3390/vaccines9080837)
Supplement: Supplementary file 1 [file vaccines-09-00837-s001.zip › Supplementary_material/Supplementary Data S2/raw_data_Rt.live/rawdata-co-CH.csv]

date	new_cases	new_tests
2020-04-07	1.0
2020-04-08
2020-04-09
2020-04-10
2020-04-11
2020-04-12	5.0
2020-04-13
2020-04-14	3.0
2020-04-15
2020-04-16
2020-04-17	2.0
2020-04-18	7.0
2020-04-19	10.0
2020-04-20	5.0
2020-04-21
2020-04-22	2.0
2020-04-23
2020-04-24
2020-04-25	1.0
2020-04-26	2.0
2020-04-27
2020-04-28	2.0
2020-04-29	6.0
2020-04-30	2.0
2020-05-01	4.0
2020-05-02	3.0
2020-05-03	2.0
2020-05-04
2020-05-05	3.0
2020-05-06	7.0
2020-05-07	3.0
2020-05-08	6.0
2020-05-09	2.0
2020-05-10	2.0
2020-05-11	3.0
2020-05-12	5.0	54.0
2020-05-13	8.0
2020-05-14	9.0
2020-05-15	5.0	2.0
2020-05-16	3.0	84.0
2020-05-17	2.0	12.0
2020-05-18	24.0
2020-05-19	17.0	20.0
2020-05-20	17.0	75.0
2020-05-21	14.0	15.0
2020-05-22	26.0	46.0
2020-05-23	20.0	2.0
2020-05-24	19.0	248.0
2020-05-25	7.0	20.0
2020-05-26	11.0	172.0
2020-05-27	10.0	187.0
2020-05-28	53.0	58.0
2020-05-29	23.0	49.0
2020-05-30	38.0	1.0
2020-05-31	10.0	245.0
2020-06-01	49.0	145.0
2020-06-02	35.0	17.0
2020-06-03	54.0	338.0
2020-06-04	23.0	42.0
2020-06-05	29.0	10.0
2020-06-06	92.0	212.0
2020-06-07	16.0	386.0
2020-06-08	25.0	15.0
2020-06-09	41.0	12.0
2020-06-10	41.0	28.0
2020-06-11	38.0	259.0
2020-06-12	67.0	8.0
2020-06-13	60.0	183.0
2020-06-14	34.0	6.0
2020-06-15	48.0	17.0
2020-06-16	54.0	577.0
2020-06-17	46.0	11.0
2020-06-18	61.0	196.0
2020-06-19	59.0	80.0
2020-06-20	66.0	53.0
2020-06-21	37.0	36.0
2020-06-22	63.0	47.0
2020-06-23	108.0	461.0
2020-06-24	84.0	192.0
2020-06-25	92.0	278.0
2020-06-26	109.0	464.0
2020-06-27	53.0	70.0
2020-06-28	46.0	31.0
2020-06-29	26.0	44.0
2020-06-30	121.0	731.0
2020-07-01	47.0	344.0
2020-07-02	51.0	118.0
2020-07-03	70.0	91.0
2020-07-04	31.0	198.0
2020-07-05	34.0	235.0
2020-07-06	67.0	717.0
2020-07-07	64.0	209.0
2020-07-08	74.0	142.0
2020-07-09	55.0	77.0
2020-07-10	57.0	319.0
2020-07-11	54.0	273.0
2020-07-12	84.0	25.0
2020-07-13	46.0	107.0
2020-07-14	40.0	437.0
2020-07-15	23.0	120.0
2020-07-16	28.0	348.0
2020-07-17	28.0	17.0
2020-07-18	20.0	412.0
2020-07-19	8.0	248.0
2020-07-20	17.0	134.0
2020-07-21	76.0	179.0
2020-07-22	12.0	1015.0
2020-07-23	32.0	168.0
2020-07-24	33.0	284.0
2020-07-25	33.0	25.0
2020-07-26	17.0	129.0
2020-07-27	44.0	352.0
2020-07-28	29.0	412.0
2020-07-29	56.0	160.0
2020-07-30	72.0	84.0
2020-07-31	24.0	57.0
2020-08-01	23.0	391.0
2020-08-02	9.0	408.0
2020-08-03	28.0	14.0
2020-08-04	21.0	652.0
2020-08-05	21.0	19.0
2020-08-06	13.0	190.0
2020-08-07	23.0	144.0
2020-08-08	22.0	466.0
2020-08-09	15.0	37.0
2020-08-10	19.0	657.0
2020-08-11	47.0	439.0
2020-08-12	5.0	86.0
2020-08-13	11.0	77.0
2020-08-14	7.0	47.0
2020-08-15	12.0	131.0
2020-08-16	4.0	146.0
2020-08-17	9.0	151.0
2020-08-18	9.0	304.0
2020-08-19	11.0	117.0
2020-08-20	6.0	71.0
2020-08-21	8.0	189.0
2020-08-22	7.0	562.0
2020-08-23	9.0	54.0
2020-08-24	20.0	14.0
2020-08-25	24.0	138.0
2020-08-26	6.0	224.0
2020-08-27	15.0	72.0
2020-08-28	34.0	152.0
2020-08-29	11.0	74.0
2020-08-30	1.0	376.0
2020-08-31	7.0	18.0
2020-09-01	7.0	114.0
2020-09-02	1.0	48.0
2020-09-03	3.0	237.0
2020-09-04	9.0	71.0
2020-09-05	12.0	60.0
2020-09-06	4.0	41.0
2020-09-07	18.0	8.0
2020-09-08	5.0	91.0
2020-09-09	12.0	465.0
2020-09-10	8.0	104.0
2020-09-11	13.0	53.0
2020-09-12	6.0	136.0
2020-09-13	11.0	12.0
2020-09-14	4.0	20.0
2020-09-15	9.0	122.0
2020-09-16	6.0	1595.0
2020-09-17		15.0
2020-09-18	3.0	137.0
2020-09-19	6.0	98.0
2020-09-20	5.0	141.0
2020-09-21	2.0	236.0
2020-09-22	11.0	92.0
2020-09-23	11.0
2020-09-24	3.0	150.0
2020-09-25	7.0	75.0
2020-09-26	2.0	44.0
2020-09-27	6.0	20.0
2020-09-28	4.0	142.0
2020-09-29	10.0
2020-09-30	12.0	45.0
2020-10-01	2.0	80.0
2020-10-02	6.0	109.0
2020-10-03	3.0	58.0
2020-10-04	5.0	87.0
2020-10-05	12.0	4.0
2020-10-06	5.0	66.0
2020-10-07	4.0	53.0
2020-10-08	7.0	100.0
2020-10-09	1.0	71.0
2020-10-10	2.0	94.0
2020-10-11	7.0	42.0
2020-10-12	5.0	24.0
2020-10-13	10.0	2.0
2020-10-14	5.0	165.0
2020-10-15	2.0	64.0
2020-10-16	6.0	134.0
2020-10-17	8.0	5.0
2020-10-18	2.0	80.0
2020-10-19	9.0	47.0
2020-10-20	6.0	54.0
2020-10-21	10.0	30.0
2020-10-22	17.0	100.0
2020-10-23	12.0	123.0
2020-10-24	4.0
2020-10-25	19.0
2020-10-26	11.0	312.0
2020-10-27	6.0	13.0
2020-10-28	12.0	24.0
2020-10-29	7.0	144.0
2020-10-30	12.0	37.0
2020-10-31	4.0	67.0
2020-11-01	55.0	29.0
2020-11-02	28.0	8.0
2020-11-03	3.0	32.0
2020-11-04	5.0	18.0
2020-11-05	6.0	66.0
2020-11-06	33.0	141.0
2020-11-07	7.0	89.0
2020-11-08	10.0	12.0
2020-11-09	7.0	39.0
2020-11-10	14.0	62.0
2020-11-11	6.0	14.0
2020-11-12	7.0	19.0
2020-11-13	13.0	68.0
2020-11-14	6.0	498.0
2020-11-15	4.0	72.0
2020-11-16	1.0	26.0
2020-11-17	8.0	84.0
2020-11-18	8.0
2020-11-19	13.0	49.0
2020-11-20	6.0	167.0
2020-11-21	3.0	27.0
2020-11-22	6.0	45.0
2020-11-23	9.0	66.0
2020-11-24	13.0	5.0
2020-11-25	3.0	5.0
2020-11-26	11.0	15.0
2020-11-27		194.0
2020-11-28	14.0	11.0
2020-11-29	3.0	146.0
2020-11-30	34.0	18.0
2020-12-01	14.0	112.0
2020-12-02	3.0	5.0
2020-12-03	13.0	15.0
2020-12-04	8.0	6.0
2020-12-05	6.0	198.0
2020-12-06	14.0
2020-12-07	18.0	57.0
2020-12-08	17.0	65.0
2020-12-09	17.0	161.0
2020-12-10	20.0	45.0
2020-12-11	13.0	59.0
2020-12-12	16.0	23.0
2020-12-13	6.0	16.0
2020-12-14	21.0	1.0
2020-12-15	13.0	117.0
2020-12-16	30.0	4.0
2020-12-17	14.0	142.0
2020-12-18	15.0	16.0
2020-12-19	15.0	2.0
2020-12-20	10.0	206.0
2020-12-21	18.0	21.0
2020-12-22	25.0	202.0
2020-12-23	12.0	3.0
2020-12-24	12.0	13.0
2020-12-25	31.0	218.0
2020-12-26	20.0	11.0
2020-12-27	28.0	23.0
2020-12-28	36.0	531.0
2020-12-29	30.0	18.0
2020-12-30	8.0	10.0
2020-12-31	20.0	80.0
2021-01-01	8.0
2021-01-02	23.0	2.0
2021-01-03	22.0	293.0
2021-01-04	24.0	30.0
2021-01-05	43.0	458.0
2021-01-06	31.0	100.0
2021-01-07	55.0
2021-01-08	56.0	22.0
2021-01-09	70.0	73.0
2021-01-10	21.0	56.0
2021-01-11	22.0	5.0
2021-01-12	155.0	69.0
2021-01-13	86.0	59.0
2021-01-14	58.0	52.0
2021-01-15	52.0	29.0
2021-01-16	33.0	117.0
2021-01-17	21.0	268.0
2021-01-18	60.0
2021-01-19	45.0	76.0
2021-01-20	60.0	81.0
2021-01-21	116.0	503.0
2021-01-22	111.0	88.0
2021-01-23	26.0	33.0
2021-01-24	14.0	462.0
2021-01-25	13.0	1.0
2021-01-26	13.0	76.0
2021-01-27	22.0	36.0
2021-01-28	18.0	170.0
2021-01-29	13.0	112.0
2021-01-30	6.0	35.0
2021-01-31	11.0	24.0
2021-02-01	5.0	67.0
2021-02-02	10.0	217.0
2021-02-03	4.0	20.0
2021-02-04	6.0	163.0
2021-02-05	4.0	29.0
2021-02-06	5.0	64.0
2021-02-07	1.0	38.0
2021-02-08	8.0	30.0
2021-02-09	4.0
2021-02-10	3.0	8.0
2021-02-11	8.0	22.0
2021-02-12	6.0	76.0
2021-02-13	4.0	87.0
2021-02-14		3.0
2021-02-15	8.0	18.0
2021-02-16	5.0	19.0
2021-02-17	3.0	3.0
2021-02-18	1.0	20.0
2021-02-19	4.0	8.0
2021-02-20		7.0
2021-02-21	1.0	15.0
2021-02-22	3.0	17.0
2021-02-23	5.0	1.0
2021-02-24	3.0	52.0
2021-02-25		24.0
2021-02-26	1.0	1.0
2021-02-27	1.0	29.0
2021-02-28		68.0
2021-03-01	2.0	13.0
2021-03-02		7.0
2021-03-03	1.0	18.0
2021-03-04		17.0
2021-03-05		11.0
2021-03-06		3.0
2021-03-07
2021-03-08
2021-03-09
2021-03-10
2021-03-11
2021-03-12
2021-03-13
2021-03-14
2021-03-15
2021-03-16
2021-03-17
2021-03-18
2021-03-19
2021-03-20
2021-03-21
2021-03-22
2021-03-23
2021-03-24
2021-03-25
2021-03-26
2021-03-27
