# Supplementary material for: Evolution and Epidemic Spread of SARS-CoV-2 in Colombia: A Year into the Pandemic
Source: Vaccines (Basel). 2021 Jul 30;9(8):837. doi: 10.3390/vaccines9080837 (PMC8402472; doi:10.3390/vaccines9080837)
Supplement: Supplementary file 1 [file vaccines-09-00837-s001.zip › Supplementary_material/Supplementary Data S2/raw_data_Rt.live/rawdata-co-CO.csv]

date	new_cases	new_tests
2020-03-25	1.0
2020-03-26	1.0
2020-03-27
2020-03-28	1.0
2020-03-29	1.0
2020-03-30
2020-03-31	3.0
2020-04-01	1.0
2020-04-02
2020-04-03	1.0
2020-04-04	3.0
2020-04-05	2.0
2020-04-06
2020-04-07	2.0
2020-04-08
2020-04-09
2020-04-10
2020-04-11
2020-04-12	1.0
2020-04-13	2.0
2020-04-14	1.0
2020-04-15	2.0
2020-04-16
2020-04-17	1.0
2020-04-18	1.0
2020-04-19
2020-04-20
2020-04-21
2020-04-22
2020-04-23
2020-04-24	1.0
2020-04-25	1.0
2020-04-26
2020-04-27
2020-04-28	3.0
2020-04-29
2020-04-30	1.0
2020-05-01	3.0
2020-05-02
2020-05-03
2020-05-04	3.0
2020-05-05	5.0
2020-05-06	1.0
2020-05-07	2.0
2020-05-08	2.0
2020-05-09	3.0
2020-05-10	2.0
2020-05-11	5.0	52.0
2020-05-12	12.0	30.0
2020-05-13	21.0	85.0
2020-05-14	2.0	173.0
2020-05-15	5.0	107.0
2020-05-16	1.0	184.0
2020-05-17	2.0	165.0
2020-05-18	7.0	183.0
2020-05-19	3.0	117.0
2020-05-20	4.0	184.0
2020-05-21	15.0	33.0
2020-05-22	2.0	151.0
2020-05-23	11.0	117.0
2020-05-24	8.0	376.0
2020-05-25	7.0	70.0
2020-05-26	11.0	256.0
2020-05-27	5.0	79.0
2020-05-28	4.0	273.0
2020-05-29	5.0	248.0
2020-05-30	4.0	43.0
2020-05-31	21.0	174.0
2020-06-01	5.0	130.0
2020-06-02	21.0	104.0
2020-06-03	19.0	114.0
2020-06-04	13.0	108.0
2020-06-05	20.0	224.0
2020-06-06	24.0	214.0
2020-06-07	20.0	209.0
2020-06-08	16.0	111.0
2020-06-09	19.0	320.0
2020-06-10	20.0	147.0
2020-06-11	31.0	98.0
2020-06-12	27.0	439.0
2020-06-13	21.0	232.0
2020-06-14	16.0	141.0
2020-06-15	20.0	194.0
2020-06-16	43.0	302.0
2020-06-17	26.0	197.0
2020-06-18	27.0	239.0
2020-06-19	40.0	138.0
2020-06-20	39.0	313.0
2020-06-21	21.0	146.0
2020-06-22	38.0	177.0
2020-06-23	52.0	115.0
2020-06-24	87.0	84.0
2020-06-25	89.0	346.0
2020-06-26	133.0	259.0
2020-06-27	94.0	196.0
2020-06-28	113.0	155.0
2020-06-29	92.0	335.0
2020-06-30	138.0	185.0
2020-07-01	172.0	59.0
2020-07-02	188.0	80.0
2020-07-03	193.0	215.0
2020-07-04	172.0	208.0
2020-07-05	173.0	133.0
2020-07-06	180.0	259.0
2020-07-07	239.0	117.0
2020-07-08	259.0	266.0
2020-07-09	243.0	379.0
2020-07-10	383.0	289.0
2020-07-11	332.0	214.0
2020-07-12	215.0	209.0
2020-07-13	501.0	596.0
2020-07-14	403.0	238.0
2020-07-15	324.0	305.0
2020-07-16	543.0	373.0
2020-07-17	409.0	337.0
2020-07-18	353.0	479.0
2020-07-19	198.0	220.0
2020-07-20	206.0	353.0
2020-07-21	410.0	112.0
2020-07-22	419.0	432.0
2020-07-23	550.0	496.0
2020-07-24	372.0	531.0
2020-07-25	370.0	440.0
2020-07-26	278.0	462.0
2020-07-27	720.0	396.0
2020-07-28	712.0	885.0
2020-07-29	452.0	964.0
2020-07-30	753.0	454.0
2020-07-31	527.0	227.0
2020-08-01	763.0	863.0
2020-08-02	154.0	901.0
2020-08-03	629.0	1378.0
2020-08-04	648.0	1058.0
2020-08-05	562.0	419.0
2020-08-06	740.0	1253.0
2020-08-07	302.0	1055.0
2020-08-08	337.0	1373.0
2020-08-09	97.0	2838.0
2020-08-10	341.0	1935.0
2020-08-11	273.0	2053.0
2020-08-12	270.0	1563.0
2020-08-13	356.0	1727.0
2020-08-14	561.0	1731.0
2020-08-15	212.0	995.0
2020-08-16	200.0	1076.0
2020-08-17	137.0	1751.0
2020-08-18	298.0	1008.0
2020-08-19	220.0	647.0
2020-08-20	175.0	1122.0
2020-08-21	172.0	988.0
2020-08-22	316.0	625.0
2020-08-23	122.0	188.0
2020-08-24	279.0	1055.0
2020-08-25	299.0	1702.0
2020-08-26	110.0	1611.0
2020-08-27	169.0	971.0
2020-08-28	177.0	557.0
2020-08-29	170.0	458.0
2020-08-30	149.0	644.0
2020-08-31	99.0	932.0
2020-09-01	141.0	262.0
2020-09-02	102.0	815.0
2020-09-03	115.0	366.0
2020-09-04	228.0	1121.0
2020-09-05	107.0	1870.0
2020-09-06	52.0	740.0
2020-09-07	145.0	970.0
2020-09-08	62.0	373.0
2020-09-09	162.0	837.0
2020-09-10	277.0	238.0
2020-09-11	121.0	1046.0
2020-09-12	93.0	457.0
2020-09-13	57.0	326.0
2020-09-14	67.0	106.0
2020-09-15	115.0	1242.0
2020-09-16	83.0	115.0
2020-09-17	201.0	1093.0
2020-09-18	78.0	259.0
2020-09-19	81.0	487.0
2020-09-20	42.0	124.0
2020-09-21	152.0	643.0
2020-09-22	119.0	1963.0
2020-09-23	82.0	449.0
2020-09-24	74.0	216.0
2020-09-25	56.0	1481.0
2020-09-26	75.0	553.0
2020-09-27	48.0	310.0
2020-09-28	96.0	1159.0
2020-09-29	83.0	1485.0
2020-09-30	63.0	127.0
2020-10-01	63.0	868.0
2020-10-02	117.0	164.0
2020-10-03	77.0	1601.0
2020-10-04	37.0	437.0
2020-10-05	87.0	386.0
2020-10-06	50.0	576.0
2020-10-07	72.0	338.0
2020-10-08	107.0	516.0
2020-10-09	40.0	526.0
2020-10-10	18.0	654.0
2020-10-11	32.0	148.0
2020-10-12	23.0	185.0
2020-10-13	47.0	2010.0
2020-10-14	51.0	699.0
2020-10-15	93.0	531.0
2020-10-16	85.0	854.0
2020-10-17	66.0	424.0
2020-10-18	11.0	396.0
2020-10-19	116.0	390.0
2020-10-20	69.0	859.0
2020-10-21	113.0	496.0
2020-10-22	68.0	233.0
2020-10-23	73.0	1329.0
2020-10-24	35.0	718.0
2020-10-25	215.0	576.0
2020-10-26	52.0	538.0
2020-10-27	48.0	336.0
2020-10-28	43.0	690.0
2020-10-29	63.0	660.0
2020-10-30	73.0	276.0
2020-10-31	40.0	659.0
2020-11-01	33.0	1464.0
2020-11-02	31.0	139.0
2020-11-03	73.0	641.0
2020-11-04	59.0	1652.0
2020-11-05	70.0	239.0
2020-11-06	98.0	1654.0
2020-11-07	26.0	804.0
2020-11-08	47.0	869.0
2020-11-09	74.0	338.0
2020-11-10	48.0	601.0
2020-11-11	39.0	1173.0
2020-11-12	44.0	664.0
2020-11-13	49.0	491.0
2020-11-14	27.0	1531.0
2020-11-15	40.0	506.0
2020-11-16	48.0	398.0
2020-11-17	35.0	657.0
2020-11-18	53.0	1159.0
2020-11-19	41.0	1067.0
2020-11-20	28.0	796.0
2020-11-21	29.0	1541.0
2020-11-22	32.0	266.0
2020-11-23	68.0	367.0
2020-11-24	56.0	1981.0
2020-11-25	35.0	1138.0
2020-11-26	51.0	450.0
2020-11-27	12.0	632.0
2020-11-28	11.0	1168.0
2020-11-29	13.0	140.0
2020-11-30	51.0	1012.0
2020-12-01	40.0	852.0
2020-12-02	65.0	1216.0
2020-12-03	58.0	607.0
2020-12-04	64.0	292.0
2020-12-05	27.0	286.0
2020-12-06	44.0	680.0
2020-12-07	88.0	562.0
2020-12-08	19.0	615.0
2020-12-09	47.0	450.0
2020-12-10	77.0	2022.0
2020-12-11	57.0	487.0
2020-12-12	67.0	571.0
2020-12-13	61.0	661.0
2020-12-14	29.0	337.0
2020-12-15	72.0	489.0
2020-12-16	33.0	949.0
2020-12-17	71.0	743.0
2020-12-18	73.0	801.0
2020-12-19	72.0	612.0
2020-12-20	43.0	1718.0
2020-12-21	53.0	448.0
2020-12-22	83.0	1010.0
2020-12-23	59.0	716.0
2020-12-24	44.0	1032.0
2020-12-25	45.0	631.0
2020-12-26	37.0	149.0
2020-12-27	34.0	150.0
2020-12-28	124.0	598.0
2020-12-29	72.0	164.0
2020-12-30	39.0	461.0
2020-12-31	18.0	1127.0
2021-01-01	48.0	115.0
2021-01-02	36.0	314.0
2021-01-03	69.0	403.0
2021-01-04	139.0	556.0
2021-01-05	111.0	1291.0
2021-01-06	103.0	708.0
2021-01-07	138.0	413.0
2021-01-08	215.0	1313.0
2021-01-09	132.0	1571.0
2021-01-10	84.0	1051.0
2021-01-11	142.0	267.0
2021-01-12	194.0	799.0
2021-01-13	185.0	208.0
2021-01-14	283.0	627.0
2021-01-15	167.0	736.0
2021-01-16	130.0	973.0
2021-01-17	140.0	1206.0
2021-01-18	194.0	792.0
2021-01-19	201.0	198.0
2021-01-20	154.0	420.0
2021-01-21	190.0	697.0
2021-01-22	177.0	1651.0
2021-01-23	146.0	333.0
2021-01-24	133.0	565.0
2021-01-25	165.0	2403.0
2021-01-26	157.0	1529.0
2021-01-27	138.0	677.0
2021-01-28	153.0	1585.0
2021-01-29	139.0	2101.0
2021-01-30	147.0	1423.0
2021-01-31	119.0	386.0
2021-02-01	109.0	921.0
2021-02-02	95.0	853.0
2021-02-03	125.0	2657.0
2021-02-04	153.0	1594.0
2021-02-05	172.0	2217.0
2021-02-06	143.0	1026.0
2021-02-07	104.0	1230.0
2021-02-08	198.0	2498.0
2021-02-09	132.0	245.0
2021-02-10	106.0	970.0
2021-02-11	162.0	2607.0
2021-02-12	139.0	1514.0
2021-02-13	106.0	1213.0
2021-02-14	124.0	1019.0
2021-02-15	148.0	616.0
2021-02-16	184.0	852.0
2021-02-17	125.0	2114.0
2021-02-18	125.0	1457.0
2021-02-19	133.0	1140.0
2021-02-20	128.0	1804.0
2021-02-21	147.0	812.0
2021-02-22	150.0	2148.0
2021-02-23	85.0	273.0
2021-02-24	78.0	1601.0
2021-02-25	65.0	1005.0
2021-02-26	89.0	1266.0
2021-02-27	56.0	1316.0
2021-02-28	2.0	1248.0
2021-03-01	59.0	692.0
2021-03-02	62.0	1268.0
2021-03-03	28.0	1099.0
2021-03-04	8.0	2349.0
2021-03-05	4.0	543.0
2021-03-06		1109.0
2021-03-07
2021-03-08
2021-03-09
2021-03-10
2021-03-11
2021-03-12
2021-03-13
2021-03-14
2021-03-15
2021-03-16
2021-03-17
2021-03-18
2021-03-19
2021-03-20
2021-03-21
2021-03-22
2021-03-23
2021-03-24
2021-03-25
2021-03-26
2021-03-27
