# Supplementary material for: Evolution and Epidemic Spread of SARS-CoV-2 in Colombia: A Year into the Pandemic
Source: Vaccines (Basel). 2021 Jul 30;9(8):837. doi: 10.3390/vaccines9080837 (PMC8402472; doi:10.3390/vaccines9080837)
Supplement: Supplementary file 1 [file vaccines-09-00837-s001.zip › Supplementary_material/Supplementary Data S2/raw_data_Rt.live/rawdata-co-CQ.csv]

date	new_cases	new_tests
2020-04-13	1.0
2020-04-14
2020-04-15
2020-04-16	1.0
2020-04-17
2020-04-18
2020-04-19
2020-04-20
2020-04-21	1.0
2020-04-22	4.0
2020-04-23	1.0
2020-04-24	1.0
2020-04-25
2020-04-26
2020-04-27	1.0
2020-04-28
2020-04-29	1.0
2020-04-30	3.0
2020-05-01	1.0
2020-05-02
2020-05-03
2020-05-04
2020-05-05	1.0
2020-05-06
2020-05-07	1.0
2020-05-08	3.0
2020-05-09
2020-05-10
2020-05-11		14.0
2020-05-12		39.0
2020-05-13	1.0	23.0
2020-05-14	1.0	31.0
2020-05-15		47.0
2020-05-16		33.0
2020-05-17		9.0
2020-05-18		14.0
2020-05-19		40.0
2020-05-20	1.0	16.0
2020-05-21	1.0	7.0
2020-05-22		49.0
2020-05-23		23.0
2020-05-24		50.0
2020-05-25
2020-05-26		27.0
2020-05-27		23.0
2020-05-28
2020-05-29		21.0
2020-05-30		53.0
2020-05-31
2020-06-01		21.0
2020-06-02
2020-06-03		17.0
2020-06-04	1.0	1.0
2020-06-05		6.0
2020-06-06		15.0
2020-06-07		7.0
2020-06-08
2020-06-09		30.0
2020-06-10		35.0
2020-06-11		1.0
2020-06-12		6.0
2020-06-13		106.0
2020-06-14	1.0	7.0
2020-06-15		147.0
2020-06-16		1.0
2020-06-17		39.0
2020-06-18	1.0	11.0
2020-06-19	2.0	275.0
2020-06-20		8.0
2020-06-21		54.0
2020-06-22		12.0
2020-06-23	8.0	1.0
2020-06-24	1.0	45.0
2020-06-25	2.0	2.0
2020-06-26	1.0	5.0
2020-06-27	2.0	35.0
2020-06-28	4.0	35.0
2020-06-29	7.0	116.0
2020-06-30	8.0	11.0
2020-07-01	9.0	33.0
2020-07-02	9.0	5.0
2020-07-03	16.0	5.0
2020-07-04	22.0	27.0
2020-07-05	70.0	7.0
2020-07-06	43.0	5.0
2020-07-07	36.0	39.0
2020-07-08	52.0	80.0
2020-07-09	46.0	26.0
2020-07-10	32.0	33.0
2020-07-11	19.0	61.0
2020-07-12	24.0	52.0
2020-07-13	122.0
2020-07-14	72.0	30.0
2020-07-15	84.0	19.0
2020-07-16	123.0	89.0
2020-07-17	94.0	63.0
2020-07-18	84.0	235.0
2020-07-19	87.0	693.0
2020-07-20	110.0	114.0
2020-07-21	149.0	82.0
2020-07-22	126.0	5.0
2020-07-23	100.0	22.0
2020-07-24	159.0	8.0
2020-07-25	108.0	135.0
2020-07-26	66.0	138.0
2020-07-27	109.0	483.0
2020-07-28	163.0	94.0
2020-07-29	235.0	189.0
2020-07-30	163.0	212.0
2020-07-31	162.0	325.0
2020-08-01	135.0	197.0
2020-08-02	69.0	205.0
2020-08-03	276.0	541.0
2020-08-04	213.0	183.0
2020-08-05	207.0	320.0
2020-08-06	216.0	56.0
2020-08-07	83.0	179.0
2020-08-08	112.0	433.0
2020-08-09	69.0	122.0
2020-08-10	166.0	335.0
2020-08-11	177.0	121.0
2020-08-12	215.0	152.0
2020-08-13	155.0	211.0
2020-08-14	153.0	328.0
2020-08-15	130.0	207.0
2020-08-16	115.0	325.0
2020-08-17	151.0	278.0
2020-08-18	148.0	155.0
2020-08-19	136.0	371.0
2020-08-20	182.0	173.0
2020-08-21	116.0	144.0
2020-08-22	85.0	247.0
2020-08-23	116.0	304.0
2020-08-24	122.0	81.0
2020-08-25	182.0	58.0
2020-08-26	67.0	195.0
2020-08-27	192.0	177.0
2020-08-28	106.0	363.0
2020-08-29	64.0	149.0
2020-08-30	41.0	229.0
2020-08-31	55.0	504.0
2020-09-01	108.0	291.0
2020-09-02	64.0	47.0
2020-09-03	146.0	256.0
2020-09-04	84.0	466.0
2020-09-05	56.0	142.0
2020-09-06	66.0	340.0
2020-09-07	58.0	112.0
2020-09-08	60.0	120.0
2020-09-09	72.0	6.0
2020-09-10	69.0	162.0
2020-09-11	71.0	106.0
2020-09-12	56.0	41.0
2020-09-13	94.0	17.0
2020-09-14	110.0	424.0
2020-09-15	91.0
2020-09-16	105.0
2020-09-17	109.0	228.0
2020-09-18	132.0	315.0
2020-09-19	45.0	6.0
2020-09-20	86.0	44.0
2020-09-21	157.0	1.0
2020-09-22	95.0	52.0
2020-09-23	76.0	318.0
2020-09-24	59.0	222.0
2020-09-25	55.0	292.0
2020-09-26	54.0	196.0
2020-09-27	58.0	97.0
2020-09-28	75.0	75.0
2020-09-29	69.0	39.0
2020-09-30	182.0	21.0
2020-10-01	70.0	66.0
2020-10-02	52.0	405.0
2020-10-03	61.0	105.0
2020-10-04	46.0	178.0
2020-10-05	167.0	193.0
2020-10-06	91.0	246.0
2020-10-07	100.0	188.0
2020-10-08	62.0	67.0
2020-10-09	123.0	198.0
2020-10-10	73.0	39.0
2020-10-11	29.0	169.0
2020-10-12	57.0	309.0
2020-10-13	55.0	62.0
2020-10-14	75.0	9.0
2020-10-15	83.0	59.0
2020-10-16	91.0	193.0
2020-10-17	71.0	106.0
2020-10-18	59.0	146.0
2020-10-19	93.0	164.0
2020-10-20	164.0	34.0
2020-10-21	94.0	211.0
2020-10-22	154.0	140.0
2020-10-23	76.0	46.0
2020-10-24	53.0	224.0
2020-10-25	53.0	538.0
2020-10-26	105.0
2020-10-27	60.0	227.0
2020-10-28	114.0	23.0
2020-10-29	100.0	216.0
2020-10-30	52.0	141.0
2020-10-31	104.0	221.0
2020-11-01	51.0	128.0
2020-11-02	40.0	177.0
2020-11-03	57.0	154.0
2020-11-04	89.0	60.0
2020-11-05	66.0	3.0
2020-11-06	69.0	290.0
2020-11-07	41.0	125.0
2020-11-08	44.0	132.0
2020-11-09	107.0	421.0
2020-11-10	137.0	113.0
2020-11-11	46.0	88.0
2020-11-12	63.0	103.0
2020-11-13	58.0	247.0
2020-11-14	41.0	39.0
2020-11-15	37.0	317.0
2020-11-16	42.0	220.0
2020-11-17	23.0	135.0
2020-11-18	34.0	141.0
2020-11-19	83.0	101.0
2020-11-20	56.0	82.0
2020-11-21	40.0	93.0
2020-11-22	41.0	144.0
2020-11-23	53.0	80.0
2020-11-24	36.0	96.0
2020-11-25	48.0	11.0
2020-11-26	62.0	202.0
2020-11-27	23.0	118.0
2020-11-28	34.0	20.0
2020-11-29	13.0	126.0
2020-11-30	55.0	50.0
2020-12-01	47.0	145.0
2020-12-02	35.0	88.0
2020-12-03	55.0	108.0
2020-12-04	63.0	131.0
2020-12-05	30.0	37.0
2020-12-06	29.0	107.0
2020-12-07	50.0	91.0
2020-12-08	53.0	25.0
2020-12-09	108.0	30.0
2020-12-10	95.0	4.0
2020-12-11	78.0	27.0
2020-12-12	58.0	19.0
2020-12-13	29.0	220.0
2020-12-14	86.0	224.0
2020-12-15	86.0	121.0
2020-12-16	56.0	2.0
2020-12-17	82.0	15.0
2020-12-18	51.0	31.0
2020-12-19	26.0	131.0
2020-12-20	23.0	63.0
2020-12-21	50.0	297.0
2020-12-22	33.0	125.0
2020-12-23	50.0	123.0
2020-12-24	41.0	73.0
2020-12-25	29.0	25.0
2020-12-26	48.0	112.0
2020-12-27	44.0	30.0
2020-12-28	126.0	68.0
2020-12-29	55.0	9.0
2020-12-30	41.0	98.0
2020-12-31	19.0	97.0
2021-01-01	13.0	94.0
2021-01-02	30.0	6.0
2021-01-03	40.0	117.0
2021-01-04	86.0	46.0
2021-01-05	88.0	75.0
2021-01-06	46.0	64.0
2021-01-07	59.0	62.0
2021-01-08	34.0	81.0
2021-01-09	76.0	107.0
2021-01-10	69.0	74.0
2021-01-11	26.0	82.0
2021-01-12	107.0	61.0
2021-01-13	98.0	87.0
2021-01-14	88.0	26.0
2021-01-15	59.0	174.0
2021-01-16	32.0	13.0
2021-01-17	11.0	150.0
2021-01-18	46.0	66.0
2021-01-19	70.0	120.0
2021-01-20	42.0	38.0
2021-01-21	35.0	210.0
2021-01-22	40.0	122.0
2021-01-23	24.0	130.0
2021-01-24	22.0	33.0
2021-01-25	37.0	173.0
2021-01-26	9.0	40.0
2021-01-27	26.0	132.0
2021-01-28	27.0	116.0
2021-01-29	35.0	124.0
2021-01-30	20.0	127.0
2021-01-31	17.0	91.0
2021-02-01	27.0	116.0
2021-02-02	13.0	56.0
2021-02-03	14.0	63.0
2021-02-04	3.0	75.0
2021-02-05	14.0	81.0
2021-02-06	10.0	48.0
2021-02-07	6.0	130.0
2021-02-08	10.0	50.0
2021-02-09	22.0	44.0
2021-02-10	11.0	59.0
2021-02-11	4.0	73.0
2021-02-12	14.0	72.0
2021-02-13	1.0	49.0
2021-02-14	1.0	153.0
2021-02-15	8.0	35.0
2021-02-16	8.0	58.0
2021-02-17	8.0	38.0
2021-02-18	6.0	124.0
2021-02-19	9.0	54.0
2021-02-20	7.0	42.0
2021-02-21	2.0	73.0
2021-02-22	21.0	28.0
2021-02-23	5.0	48.0
2021-02-24	3.0	49.0
2021-02-25	7.0	48.0
2021-02-26		47.0
2021-02-27		6.0
2021-02-28		69.0
2021-03-01		88.0
2021-03-02		11.0
2021-03-03		51.0
2021-03-04		42.0
2021-03-05	1.0	17.0
2021-03-06		63.0
2021-03-07
2021-03-08
2021-03-09
2021-03-10
2021-03-11
2021-03-12
2021-03-13
2021-03-14
2021-03-15
2021-03-16
2021-03-17
2021-03-18
2021-03-19
2021-03-20
2021-03-21
2021-03-22
2021-03-23
2021-03-24
2021-03-25
2021-03-26
2021-03-27
