# Supplementary material for: Evolution and Epidemic Spread of SARS-CoV-2 in Colombia: A Year into the Pandemic
Source: Vaccines (Basel). 2021 Jul 30;9(8):837. doi: 10.3390/vaccines9080837 (PMC8402472; doi:10.3390/vaccines9080837)
Supplement: Supplementary file 1 [file vaccines-09-00837-s001.zip › Supplementary_material/Supplementary Data S2/raw_data_Rt.live/rawdata-co-CS.csv]

date	new_cases	new_tests
2020-03-20	1.0
2020-03-21
2020-03-22
2020-03-23
2020-03-24
2020-03-25
2020-03-26	1.0
2020-03-27	1.0
2020-03-28
2020-03-29
2020-03-30
2020-03-31
2020-04-01	1.0
2020-04-02	3.0
2020-04-03
2020-04-04	1.0
2020-04-05
2020-04-06
2020-04-07
2020-04-08
2020-04-09	2.0
2020-04-10
2020-04-11
2020-04-12
2020-04-13	1.0
2020-04-14	1.0
2020-04-15	1.0
2020-04-16
2020-04-17
2020-04-18
2020-04-19	1.0
2020-04-20
2020-04-21
2020-04-22	1.0
2020-04-23	2.0
2020-04-24
2020-04-25
2020-04-26
2020-04-27
2020-04-28	3.0
2020-04-29
2020-04-30
2020-05-01
2020-05-02	1.0
2020-05-03
2020-05-04
2020-05-05
2020-05-06
2020-05-07	1.0
2020-05-08	4.0
2020-05-09
2020-05-10
2020-05-11		11.0
2020-05-12		3.0
2020-05-13		21.0
2020-05-14	2.0	39.0
2020-05-15	1.0	12.0
2020-05-16		206.0
2020-05-17		67.0
2020-05-18	1.0	3.0
2020-05-19		2.0
2020-05-20	2.0	31.0
2020-05-21	2.0	14.0
2020-05-22		27.0
2020-05-23		2.0
2020-05-24		55.0
2020-05-25		7.0
2020-05-26	1.0
2020-05-27		13.0
2020-05-28	1.0	44.0
2020-05-29		76.0
2020-05-30		111.0
2020-05-31		297.0
2020-06-01	1.0
2020-06-02		15.0
2020-06-03		59.0
2020-06-04		21.0
2020-06-05	1.0	101.0
2020-06-06	1.0	16.0
2020-06-07		22.0
2020-06-08	1.0	119.0
2020-06-09	2.0	3.0
2020-06-10	3.0	3.0
2020-06-11	3.0	10.0
2020-06-12	3.0	14.0
2020-06-13		54.0
2020-06-14
2020-06-15		189.0
2020-06-16	3.0	88.0
2020-06-17	6.0	157.0
2020-06-18	2.0	8.0
2020-06-19	2.0	126.0
2020-06-20		72.0
2020-06-21	1.0	50.0
2020-06-22	2.0	79.0
2020-06-23	4.0	53.0
2020-06-24		156.0
2020-06-25	1.0	184.0
2020-06-26	11.0	21.0
2020-06-27	6.0	163.0
2020-06-28		138.0
2020-06-29	1.0	162.0
2020-06-30	10.0	81.0
2020-07-01	14.0	108.0
2020-07-02	6.0	30.0
2020-07-03	5.0	61.0
2020-07-04	6.0	29.0
2020-07-05		96.0
2020-07-06	9.0	312.0
2020-07-07	6.0	22.0
2020-07-08	6.0	27.0
2020-07-09	10.0	80.0
2020-07-10	6.0	83.0
2020-07-11	10.0	70.0
2020-07-12	1.0	84.0
2020-07-13	4.0	107.0
2020-07-14	7.0	81.0
2020-07-15	13.0	84.0
2020-07-16	17.0	64.0
2020-07-17	22.0	29.0
2020-07-18	15.0	134.0
2020-07-19	10.0	156.0
2020-07-20	16.0	100.0
2020-07-21	15.0	55.0
2020-07-22	16.0	30.0
2020-07-23	19.0	82.0
2020-07-24	15.0	55.0
2020-07-25	15.0	75.0
2020-07-26	19.0	137.0
2020-07-27	36.0	154.0
2020-07-28	10.0	14.0
2020-07-29	33.0	91.0
2020-07-30	14.0	211.0
2020-07-31	12.0	88.0
2020-08-01	31.0	112.0
2020-08-02	18.0	118.0
2020-08-03	34.0	204.0
2020-08-04	12.0	163.0
2020-08-05	25.0	254.0
2020-08-06	28.0	194.0
2020-08-07	30.0	197.0
2020-08-08	27.0	91.0
2020-08-09	8.0	56.0
2020-08-10	27.0	302.0
2020-08-11	31.0	160.0
2020-08-12	27.0	113.0
2020-08-13	23.0	342.0
2020-08-14	22.0	156.0
2020-08-15	17.0	143.0
2020-08-16	16.0	228.0
2020-08-17	8.0	98.0
2020-08-18	26.0	139.0
2020-08-19	21.0	184.0
2020-08-20	36.0	115.0
2020-08-21	31.0	110.0
2020-08-22	22.0	134.0
2020-08-23	15.0	216.0
2020-08-24	85.0	101.0
2020-08-25	26.0	122.0
2020-08-26	27.0	151.0
2020-08-27	38.0	63.0
2020-08-28	36.0	245.0
2020-08-29	26.0	110.0
2020-08-30	16.0	25.0
2020-08-31	23.0	184.0
2020-09-01	29.0	102.0
2020-09-02	50.0	112.0
2020-09-03	32.0	86.0
2020-09-04	60.0	160.0
2020-09-05	47.0	121.0
2020-09-06	15.0	116.0
2020-09-07	58.0	137.0
2020-09-08	26.0	67.0
2020-09-09	40.0	100.0
2020-09-10	29.0	138.0
2020-09-11	66.0	155.0
2020-09-12	82.0	100.0
2020-09-13	46.0	125.0
2020-09-14	55.0	75.0
2020-09-15	85.0	120.0
2020-09-16	41.0	335.0
2020-09-17	29.0	102.0
2020-09-18	92.0	135.0
2020-09-19	31.0	138.0
2020-09-20	21.0	126.0
2020-09-21	45.0	358.0
2020-09-22	70.0	43.0
2020-09-23	36.0	57.0
2020-09-24	94.0	433.0
2020-09-25	49.0	154.0
2020-09-26	60.0	112.0
2020-09-27	25.0	58.0
2020-09-28	84.0	213.0
2020-09-29	82.0	70.0
2020-09-30	92.0	245.0
2020-10-01	113.0	73.0
2020-10-02	90.0	188.0
2020-10-03	48.0	73.0
2020-10-04	47.0	205.0
2020-10-05	134.0	67.0
2020-10-06	93.0	152.0
2020-10-07	102.0	184.0
2020-10-08	132.0	164.0
2020-10-09	81.0	145.0
2020-10-10	100.0	84.0
2020-10-11	36.0	144.0
2020-10-12	37.0	222.0
2020-10-13	111.0	54.0
2020-10-14	87.0	613.0
2020-10-15	132.0	45.0
2020-10-16	71.0	173.0
2020-10-17	59.0	175.0
2020-10-18	41.0	219.0
2020-10-19	137.0	229.0
2020-10-20	179.0	328.0
2020-10-21	114.0	355.0
2020-10-22	144.0	239.0
2020-10-23	110.0	209.0
2020-10-24	65.0	412.0
2020-10-25	52.0	77.0
2020-10-26	105.0	291.0
2020-10-27	114.0	162.0
2020-10-28	69.0	233.0
2020-10-29	73.0	69.0
2020-10-30	57.0	371.0
2020-10-31	39.0	103.0
2020-11-01	16.0	76.0
2020-11-02	29.0	163.0
2020-11-03	80.0	228.0
2020-11-04	61.0	76.0
2020-11-05	66.0	56.0
2020-11-06	92.0	141.0
2020-11-07	34.0	190.0
2020-11-08	43.0	155.0
2020-11-09	80.0	149.0
2020-11-10	56.0	110.0
2020-11-11	77.0	69.0
2020-11-12	248.0	132.0
2020-11-13	41.0	127.0
2020-11-14	37.0	211.0
2020-11-15	84.0	231.0
2020-11-16	20.0	137.0
2020-11-17	43.0	117.0
2020-11-18	53.0	37.0
2020-11-19	191.0	54.0
2020-11-20	58.0	164.0
2020-11-21	25.0	135.0
2020-11-22	22.0	164.0
2020-11-23	85.0	148.0
2020-11-24	52.0	76.0
2020-11-25	59.0	80.0
2020-11-26	105.0	100.0
2020-11-27	89.0	173.0
2020-11-28	44.0	366.0
2020-11-29	10.0	84.0
2020-11-30	49.0	214.0
2020-12-01	39.0	83.0
2020-12-02	34.0	195.0
2020-12-03	51.0	124.0
2020-12-04	46.0	304.0
2020-12-05	33.0	125.0
2020-12-06	18.0	90.0
2020-12-07	32.0	151.0
2020-12-08	34.0	118.0
2020-12-09	51.0	118.0
2020-12-10	79.0	61.0
2020-12-11	80.0	112.0
2020-12-12	54.0	144.0
2020-12-13	42.0	128.0
2020-12-14	62.0	176.0
2020-12-15	80.0	175.0
2020-12-16	59.0	172.0
2020-12-17	62.0	117.0
2020-12-18	78.0	102.0
2020-12-19	63.0	122.0
2020-12-20	41.0	110.0
2020-12-21	53.0	72.0
2020-12-22	75.0	133.0
2020-12-23	55.0	226.0
2020-12-24	116.0	65.0
2020-12-25	94.0	126.0
2020-12-26	105.0	66.0
2020-12-27	51.0	188.0
2020-12-28	113.0	61.0
2020-12-29	66.0	118.0
2020-12-30	74.0	109.0
2020-12-31	25.0	130.0
2021-01-01	20.0	124.0
2021-01-02	45.0	84.0
2021-01-03	69.0	166.0
2021-01-04	121.0	167.0
2021-01-05	85.0	143.0
2021-01-06	83.0	82.0
2021-01-07	111.0	40.0
2021-01-08	160.0	150.0
2021-01-09	86.0	153.0
2021-01-10	48.0	91.0
2021-01-11	65.0	106.0
2021-01-12	109.0	99.0
2021-01-13	130.0	363.0
2021-01-14	147.0	119.0
2021-01-15	139.0	103.0
2021-01-16	56.0	166.0
2021-01-17	60.0	214.0
2021-01-18	77.0	130.0
2021-01-19	53.0	201.0
2021-01-20	95.0	181.0
2021-01-21	113.0	172.0
2021-01-22	85.0	128.0
2021-01-23	64.0	112.0
2021-01-24	41.0	155.0
2021-01-25	81.0	114.0
2021-01-26	47.0	244.0
2021-01-27	36.0	132.0
2021-01-28	41.0	69.0
2021-01-29	65.0	96.0
2021-01-30	39.0	159.0
2021-01-31	28.0	113.0
2021-02-01	26.0	142.0
2021-02-02	19.0	258.0
2021-02-03	17.0	186.0
2021-02-04	32.0	170.0
2021-02-05	30.0	156.0
2021-02-06	25.0	218.0
2021-02-07	15.0	225.0
2021-02-08	30.0	240.0
2021-02-09	38.0	46.0
2021-02-10	13.0	93.0
2021-02-11	23.0	40.0
2021-02-12	21.0	145.0
2021-02-13	11.0	99.0
2021-02-14	9.0	147.0
2021-02-15	32.0	105.0
2021-02-16	32.0	40.0
2021-02-17	30.0	191.0
2021-02-18	26.0	92.0
2021-02-19	30.0	99.0
2021-02-20	24.0	224.0
2021-02-21	16.0	85.0
2021-02-22	28.0	169.0
2021-02-23	21.0	71.0
2021-02-24	32.0	134.0
2021-02-25	22.0	67.0
2021-02-26	8.0	160.0
2021-02-27	7.0	151.0
2021-02-28	2.0	93.0
2021-03-01	7.0	76.0
2021-03-02	2.0	18.0
2021-03-03	5.0	60.0
2021-03-04	4.0	92.0
2021-03-05	1.0	73.0
2021-03-06		97.0
2021-03-07
2021-03-08
2021-03-09
2021-03-10
2021-03-11
2021-03-12
2021-03-13
2021-03-14
2021-03-15
2021-03-16
2021-03-17
2021-03-18
2021-03-19
2021-03-20
2021-03-21
2021-03-22
2021-03-23
2021-03-24
2021-03-25
2021-03-26
2021-03-27
