# Supplementary material for: Evolution and Epidemic Spread of SARS-CoV-2 in Colombia: A Year into the Pandemic
Source: Vaccines (Basel). 2021 Jul 30;9(8):837. doi: 10.3390/vaccines9080837 (PMC8402472; doi:10.3390/vaccines9080837)
Supplement: Supplementary file 1 [file vaccines-09-00837-s001.zip › Supplementary_material/Supplementary Data S2/raw_data_Rt.live/rawdata-co-CU.csv]

date	new_cases	new_tests
2020-03-15	2.0
2020-03-16	2.0
2020-03-17	3.0
2020-03-18	4.0
2020-03-19	4.0
2020-03-20	5.0
2020-03-21	8.0
2020-03-22	4.0
2020-03-23	2.0
2020-03-24	4.0
2020-03-25	8.0
2020-03-26	3.0
2020-03-27	6.0
2020-03-28	7.0
2020-03-29	5.0
2020-03-30	7.0
2020-03-31	6.0
2020-04-01	7.0
2020-04-02	3.0
2020-04-03	12.0
2020-04-04	10.0
2020-04-05	6.0
2020-04-06	9.0
2020-04-07	7.0
2020-04-08	4.0
2020-04-09	10.0
2020-04-10	2.0
2020-04-11	9.0
2020-04-12	10.0
2020-04-13	10.0
2020-04-14	17.0
2020-04-15	2.0
2020-04-16	6.0
2020-04-17	6.0
2020-04-18	4.0
2020-04-19	4.0
2020-04-20	4.0
2020-04-21	10.0
2020-04-22	6.0
2020-04-23	2.0
2020-04-24	6.0
2020-04-25	3.0
2020-04-26	8.0
2020-04-27	9.0
2020-04-28	3.0
2020-04-29	4.0
2020-04-30	7.0
2020-05-01	2.0
2020-05-02	2.0
2020-05-03	4.0
2020-05-04	4.0
2020-05-05	2.0
2020-05-06	5.0
2020-05-07	5.0
2020-05-08	10.0
2020-05-09	10.0
2020-05-10	10.0
2020-05-11	11.0	286.0
2020-05-12	15.0	184.0
2020-05-13	14.0	82.0
2020-05-14	12.0	306.0
2020-05-15	13.0	182.0
2020-05-16	23.0	277.0
2020-05-17	44.0	149.0
2020-05-18	64.0	66.0
2020-05-19	56.0	267.0
2020-05-20	44.0	79.0
2020-05-21	53.0	129.0
2020-05-22	48.0	193.0
2020-05-23	46.0	428.0
2020-05-24	46.0	269.0
2020-05-25	54.0	309.0
2020-05-26	32.0	350.0
2020-05-27	40.0	578.0
2020-05-28	60.0	484.0
2020-05-29	70.0	382.0
2020-05-30	57.0	640.0
2020-05-31	50.0	570.0
2020-06-01	71.0	865.0
2020-06-02	56.0	343.0
2020-06-03	96.0	500.0
2020-06-04	97.0	586.0
2020-06-05	72.0	584.0
2020-06-06	44.0	319.0
2020-06-07	25.0	369.0
2020-06-08	59.0	567.0
2020-06-09	74.0	275.0
2020-06-10	75.0	303.0
2020-06-11	73.0	662.0
2020-06-12	69.0	624.0
2020-06-13	57.0	299.0
2020-06-14	29.0	516.0
2020-06-15	42.0	446.0
2020-06-16	80.0	398.0
2020-06-17	77.0	410.0
2020-06-18	80.0	659.0
2020-06-19	76.0	674.0
2020-06-20	92.0	768.0
2020-06-21	42.0	792.0
2020-06-22	74.0	1025.0
2020-06-23	140.0	369.0
2020-06-24	113.0	657.0
2020-06-25	138.0	938.0
2020-06-26	125.0	1146.0
2020-06-27	119.0	546.0
2020-06-28	90.0	750.0
2020-06-29	90.0	854.0
2020-06-30	228.0	975.0
2020-07-01	237.0	1122.0
2020-07-02	172.0	1076.0
2020-07-03	209.0	899.0
2020-07-04	162.0	1350.0
2020-07-05	151.0	706.0
2020-07-06	254.0	1115.0
2020-07-07	276.0	683.0
2020-07-08	233.0	550.0
2020-07-09	266.0	911.0
2020-07-10	268.0	802.0
2020-07-11	248.0	1468.0
2020-07-12	148.0	1319.0
2020-07-13	275.0	1146.0
2020-07-14	288.0	752.0
2020-07-15	275.0	1122.0
2020-07-16	329.0	562.0
2020-07-17	309.0	616.0
2020-07-18	254.0	999.0
2020-07-19	131.0	847.0
2020-07-20	223.0	746.0
2020-07-21	442.0	545.0
2020-07-22	283.0	654.0
2020-07-23	387.0	843.0
2020-07-24	372.0	968.0
2020-07-25	287.0	892.0
2020-07-26	238.0	786.0
2020-07-27	448.0	778.0
2020-07-28	396.0	924.0
2020-07-29	466.0	1249.0
2020-07-30	545.0	1390.0
2020-07-31	408.0	1257.0
2020-08-01	342.0	1467.0
2020-08-02	328.0	1532.0
2020-08-03	584.0	1590.0
2020-08-04	479.0	1289.0
2020-08-05	523.0	2151.0
2020-08-06	572.0	1689.0
2020-08-07	490.0	1218.0
2020-08-08	418.0	1663.0
2020-08-09	244.0	544.0
2020-08-10	552.0	1542.0
2020-08-11	464.0	1566.0
2020-08-12	590.0	1339.0
2020-08-13	562.0	1455.0
2020-08-14	464.0	1024.0
2020-08-15	413.0	2535.0
2020-08-16	371.0	1443.0
2020-08-17	390.0	1199.0
2020-08-18	464.0	1602.0
2020-08-19	452.0	1911.0
2020-08-20	429.0	1568.0
2020-08-21	544.0	743.0
2020-08-22	457.0	1271.0
2020-08-23	312.0	1155.0
2020-08-24	773.0	2019.0
2020-08-25	524.0	1105.0
2020-08-26	365.0	1104.0
2020-08-27	506.0	1472.0
2020-08-28	419.0	906.0
2020-08-29	297.0	1106.0
2020-08-30	210.0	691.0
2020-08-31	424.0	526.0
2020-09-01	329.0	1207.0
2020-09-02	360.0	1486.0
2020-09-03	337.0	499.0
2020-09-04	492.0	1134.0
2020-09-05	243.0	1009.0
2020-09-06	164.0	1115.0
2020-09-07	476.0	630.0
2020-09-08	410.0	578.0
2020-09-09	379.0	781.0
2020-09-10	318.0	787.0
2020-09-11	365.0	1233.0
2020-09-12	350.0	333.0
2020-09-13	275.0	1046.0
2020-09-14	384.0	826.0
2020-09-15	341.0	827.0
2020-09-16	314.0	784.0
2020-09-17	239.0
2020-09-18	310.0	613.0
2020-09-19	205.0	1022.0
2020-09-20	232.0	848.0
2020-09-21	382.0	643.0
2020-09-22	356.0	512.0
2020-09-23	317.0	573.0
2020-09-24	237.0	1012.0
2020-09-25	274.0	796.0
2020-09-26	229.0	878.0
2020-09-27	191.0	825.0
2020-09-28	318.0	659.0
2020-09-29	367.0	402.0
2020-09-30	273.0	727.0
2020-10-01	228.0	694.0
2020-10-02	287.0	902.0
2020-10-03	213.0	673.0
2020-10-04	159.0	846.0
2020-10-05	379.0	867.0
2020-10-06	326.0	725.0
2020-10-07	319.0	623.0
2020-10-08	333.0	584.0
2020-10-09	277.0	782.0
2020-10-10	191.0	869.0
2020-10-11	134.0	589.0
2020-10-12	141.0	453.0
2020-10-13	327.0	469.0
2020-10-14	245.0	403.0
2020-10-15	374.0	832.0
2020-10-16	341.0	612.0
2020-10-17	284.0	922.0
2020-10-18	242.0	965.0
2020-10-19	495.0	970.0
2020-10-20	544.0	669.0
2020-10-21	380.0	875.0
2020-10-22	399.0	851.0
2020-10-23	383.0	1444.0
2020-10-24	289.0	1141.0
2020-10-25	262.0	1281.0
2020-10-26	469.0	764.0
2020-10-27	360.0	820.0
2020-10-28	330.0	984.0
2020-10-29	313.0	1103.0
2020-10-30	335.0	1389.0
2020-10-31	256.0	759.0
2020-11-01	228.0	1056.0
2020-11-02	214.0	377.0
2020-11-03	352.0	753.0
2020-11-04	405.0	1093.0
2020-11-05	332.0	1085.0
2020-11-06	377.0	992.0
2020-11-07	324.0	1259.0
2020-11-08	248.0	743.0
2020-11-09	521.0	1368.0
2020-11-10	384.0	1056.0
2020-11-11	287.0	967.0
2020-11-12	438.0	877.0
2020-11-13	342.0	1076.0
2020-11-14	335.0	1359.0
2020-11-15	286.0	934.0
2020-11-16	342.0	1565.0
2020-11-17	367.0	1298.0
2020-11-18	326.0	265.0
2020-11-19	438.0	603.0
2020-11-20	465.0	1049.0
2020-11-21	253.0	1155.0
2020-11-22	167.0	1691.0
2020-11-23	477.0	1186.0
2020-11-24	363.0	1392.0
2020-11-25	329.0	714.0
2020-11-26	404.0	998.0
2020-11-27	392.0	1394.0
2020-11-28	318.0	1375.0
2020-11-29	177.0	1057.0
2020-11-30	446.0	834.0
2020-12-01	388.0	1147.0
2020-12-02	386.0	1401.0
2020-12-03	535.0	941.0
2020-12-04	497.0	1379.0
2020-12-05	389.0	1422.0
2020-12-06	305.0	1372.0
2020-12-07	558.0	1007.0
2020-12-08	291.0	712.0
2020-12-09	589.0	963.0
2020-12-10	734.0	629.0
2020-12-11	631.0	723.0
2020-12-12	593.0	1176.0
2020-12-13	403.0	1155.0
2020-12-14	570.0	1211.0
2020-12-15	744.0	1355.0
2020-12-16	655.0	1085.0
2020-12-17	743.0	1596.0
2020-12-18	830.0	1385.0
2020-12-19	794.0	1382.0
2020-12-20	455.0	1524.0
2020-12-21	631.0	960.0
2020-12-22	876.0	1760.0
2020-12-23	672.0	1980.0
2020-12-24	927.0	1185.0
2020-12-25	818.0	1929.0
2020-12-26	987.0	682.0
2020-12-27	838.0	2059.0
2020-12-28	1325.0	1271.0
2020-12-29	945.0	963.0
2020-12-30	673.0	1183.0
2020-12-31	407.0	2224.0
2021-01-01	335.0	1115.0
2021-01-02	625.0	678.0
2021-01-03	649.0	1052.0
2021-01-04	1127.0	1221.0
2021-01-05	1123.0	1282.0
2021-01-06	994.0	1799.0
2021-01-07	1033.0	1336.0
2021-01-08	1260.0	1331.0
2021-01-09	1016.0	1626.0
2021-01-10	655.0	2101.0
2021-01-11	851.0	1487.0
2021-01-12	1553.0	1554.0
2021-01-13	1462.0	1546.0
2021-01-14	1426.0	2827.0
2021-01-15	963.0	8301.0
2021-01-16	779.0	1695.0
2021-01-17	605.0	1711.0
2021-01-18	843.0	1863.0
2021-01-19	526.0	1999.0
2021-01-20	1395.0	2633.0
2021-01-21	503.0	2263.0
2021-01-22	636.0	2780.0
2021-01-23	1037.0	2511.0
2021-01-24	288.0	2349.0
2021-01-25	584.0	2269.0
2021-01-26	513.0	1881.0
2021-01-27	413.0	1991.0
2021-01-28	388.0	1661.0
2021-01-29	526.0	2135.0
2021-01-30	336.0	2581.0
2021-01-31	225.0	1198.0
2021-02-01	403.0	2001.0
2021-02-02	298.0	1762.0
2021-02-03	340.0	2142.0
2021-02-04	235.0	1478.0
2021-02-05	389.0	1383.0
2021-02-06	353.0	1077.0
2021-02-07	203.0	1535.0
2021-02-08	331.0	1215.0
2021-02-09	182.0	922.0
2021-02-10	237.0	899.0
2021-02-11	254.0	1554.0
2021-02-12	188.0	1513.0
2021-02-13	136.0	923.0
2021-02-14	94.0	1444.0
2021-02-15	233.0	1168.0
2021-02-16	157.0	999.0
2021-02-17	251.0	1060.0
2021-02-18	208.0	1126.0
2021-02-19	253.0	1508.0
2021-02-20	170.0	1062.0
2021-02-21	136.0	806.0
2021-02-22	221.0	1080.0
2021-02-23	181.0	644.0
2021-02-24	112.0	837.0
2021-02-25	116.0	864.0
2021-02-26	83.0	1335.0
2021-02-27	85.0	838.0
2021-02-28	7.0	762.0
2021-03-01	45.0	773.0
2021-03-02	59.0	537.0
2021-03-03	25.0	755.0
2021-03-04	22.0	811.0
2021-03-05	12.0	978.0
2021-03-06	2.0	725.0
2021-03-07
2021-03-08
2021-03-09
2021-03-10
2021-03-11
2021-03-12
2021-03-13
2021-03-14
2021-03-15
2021-03-16
2021-03-17
2021-03-18
2021-03-19
2021-03-20
2021-03-21
2021-03-22
2021-03-23
2021-03-24
2021-03-25
2021-03-26
2021-03-27
