# Supplementary material for: Evolution and Epidemic Spread of SARS-CoV-2 in Colombia: A Year into the Pandemic
Source: Vaccines (Basel). 2021 Jul 30;9(8):837. doi: 10.3390/vaccines9080837 (PMC8402472; doi:10.3390/vaccines9080837)
Supplement: Supplementary file 1 [file vaccines-09-00837-s001.zip › Supplementary_material/Supplementary Data S2/raw_data_Rt.live/rawdata-co-GJ.csv]

date	new_cases	new_tests
2020-03-25	1.0
2020-03-26
2020-03-27
2020-03-28
2020-03-29
2020-03-30
2020-03-31
2020-04-01
2020-04-02
2020-04-03
2020-04-04
2020-04-05
2020-04-06
2020-04-07
2020-04-08
2020-04-09
2020-04-10
2020-04-11
2020-04-12
2020-04-13
2020-04-14
2020-04-15	1.0
2020-04-16
2020-04-17
2020-04-18
2020-04-19
2020-04-20	1.0
2020-04-21
2020-04-22
2020-04-23	1.0
2020-04-24
2020-04-25	5.0
2020-04-26	2.0
2020-04-27
2020-04-28	1.0
2020-04-29
2020-04-30	4.0
2020-05-01
2020-05-02	4.0
2020-05-03	2.0
2020-05-04
2020-05-05	5.0
2020-05-06	1.0
2020-05-07	5.0
2020-05-08
2020-05-09	4.0
2020-05-10	4.0
2020-05-11	5.0
2020-05-12	2.0	43.0
2020-05-13	2.0	37.0
2020-05-14		26.0
2020-05-15	2.0	79.0
2020-05-16		17.0
2020-05-17	1.0	9.0
2020-05-18	2.0	63.0
2020-05-19	5.0	8.0
2020-05-20	3.0	74.0
2020-05-21	1.0	43.0
2020-05-22	1.0	57.0
2020-05-23	1.0	38.0
2020-05-24		468.0
2020-05-25	2.0	17.0
2020-05-26	3.0	1.0
2020-05-27	2.0	7.0
2020-05-28	1.0	92.0
2020-05-29	2.0	55.0
2020-05-30	1.0	41.0
2020-05-31	2.0	12.0
2020-06-01	1.0	68.0
2020-06-02	2.0	12.0
2020-06-03	35.0	1.0
2020-06-04	2.0	16.0
2020-06-05	4.0	43.0
2020-06-06	10.0
2020-06-07	7.0
2020-06-08	8.0
2020-06-09	6.0
2020-06-10	8.0
2020-06-11	4.0
2020-06-12	7.0
2020-06-13	9.0	99.0
2020-06-14	12.0	157.0
2020-06-15	11.0	190.0
2020-06-16	21.0	12.0
2020-06-17	20.0	95.0
2020-06-18	30.0	18.0
2020-06-19	25.0	204.0
2020-06-20	36.0	124.0
2020-06-21	26.0	170.0
2020-06-22	30.0	45.0
2020-06-23	58.0	273.0
2020-06-24	56.0	147.0
2020-06-25	84.0	69.0
2020-06-26	82.0	76.0
2020-06-27	55.0	206.0
2020-06-28	30.0	223.0
2020-06-29	42.0	362.0
2020-06-30	68.0	86.0
2020-07-01	98.0	158.0
2020-07-02	78.0	69.0
2020-07-03	57.0	217.0
2020-07-04	69.0	171.0
2020-07-05	40.0	183.0
2020-07-06	98.0	142.0
2020-07-07	67.0	289.0
2020-07-08	89.0	301.0
2020-07-09	81.0	183.0
2020-07-10	55.0	167.0
2020-07-11	50.0	221.0
2020-07-12	52.0	148.0
2020-07-13	92.0	208.0
2020-07-14	83.0	591.0
2020-07-15	58.0	359.0
2020-07-16	75.0	318.0
2020-07-17	82.0	159.0
2020-07-18	42.0	567.0
2020-07-19	35.0	262.0
2020-07-20	55.0	217.0
2020-07-21	85.0	165.0
2020-07-22	75.0	124.0
2020-07-23	82.0	188.0
2020-07-24	66.0	182.0
2020-07-25	54.0	238.0
2020-07-26	75.0	306.0
2020-07-27	72.0	235.0
2020-07-28	95.0	291.0
2020-07-29	98.0	174.0
2020-07-30	145.0	245.0
2020-07-31	93.0	392.0
2020-08-01	98.0	263.0
2020-08-02	45.0	275.0
2020-08-03	119.0	228.0
2020-08-04	86.0	697.0
2020-08-05	117.0	280.0
2020-08-06	132.0	357.0
2020-08-07	112.0	462.0
2020-08-08	46.0	236.0
2020-08-09	44.0	256.0
2020-08-10	154.0	548.0
2020-08-11	105.0	848.0
2020-08-12	102.0	559.0
2020-08-13	132.0	480.0
2020-08-14	90.0	484.0
2020-08-15	104.0	317.0
2020-08-16	77.0	281.0
2020-08-17	72.0	288.0
2020-08-18	110.0	934.0
2020-08-19	119.0	397.0
2020-08-20	72.0	260.0
2020-08-21	127.0	899.0
2020-08-22	107.0	631.0
2020-08-23	57.0	171.0
2020-08-24	218.0	370.0
2020-08-25	98.0	200.0
2020-08-26	92.0	384.0
2020-08-27	143.0	563.0
2020-08-28	128.0	496.0
2020-08-29	108.0	305.0
2020-08-30	60.0	99.0
2020-08-31	122.0	406.0
2020-09-01	101.0	331.0
2020-09-02	75.0	891.0
2020-09-03	150.0	99.0
2020-09-04	138.0	568.0
2020-09-05	85.0	563.0
2020-09-06	55.0	252.0
2020-09-07	111.0	102.0
2020-09-08	174.0	769.0
2020-09-09	110.0	912.0
2020-09-10	80.0	143.0
2020-09-11	99.0	371.0
2020-09-12	90.0	305.0
2020-09-13	89.0	329.0
2020-09-14	124.0	378.0
2020-09-15	75.0	909.0
2020-09-16	30.0	569.0
2020-09-17	42.0	268.0
2020-09-18	68.0	173.0
2020-09-19	68.0	168.0
2020-09-20	83.0	884.0
2020-09-21	122.0	328.0
2020-09-22	87.0	107.0
2020-09-23	83.0	320.0
2020-09-24	78.0	319.0
2020-09-25	71.0	176.0
2020-09-26	40.0	237.0
2020-09-27	60.0	257.0
2020-09-28	97.0	150.0
2020-09-29	114.0	56.0
2020-09-30	82.0	366.0
2020-10-01	46.0	227.0
2020-10-02	73.0	308.0
2020-10-03	41.0	167.0
2020-10-04	42.0	485.0
2020-10-05	69.0	173.0
2020-10-06	71.0	345.0
2020-10-07	28.0	259.0
2020-10-08	56.0	160.0
2020-10-09	45.0	248.0
2020-10-10	52.0	225.0
2020-10-11	42.0	354.0
2020-10-12	80.0	333.0
2020-10-13	56.0	112.0
2020-10-14	47.0	476.0
2020-10-15	72.0	98.0
2020-10-16	72.0	96.0
2020-10-17	67.0	145.0
2020-10-18	45.0	237.0
2020-10-19	128.0	105.0
2020-10-20	135.0	101.0
2020-10-21	58.0	163.0
2020-10-22	40.0	403.0
2020-10-23	68.0	330.0
2020-10-24	66.0	356.0
2020-10-25	58.0	229.0
2020-10-26	107.0	19.0
2020-10-27	48.0	54.0
2020-10-28	29.0	356.0
2020-10-29	73.0	610.0
2020-10-30	35.0	155.0
2020-10-31	78.0	620.0
2020-11-01	38.0	242.0
2020-11-02	62.0	124.0
2020-11-03	73.0	229.0
2020-11-04	31.0	329.0
2020-11-05	40.0	141.0
2020-11-06	73.0	148.0
2020-11-07	36.0	242.0
2020-11-08	54.0	255.0
2020-11-09	99.0	153.0
2020-11-10	63.0	155.0
2020-11-11	36.0	322.0
2020-11-12	55.0	147.0
2020-11-13	106.0	236.0
2020-11-14	56.0	229.0
2020-11-15	60.0	143.0
2020-11-16	49.0	91.0
2020-11-17	64.0	119.0
2020-11-18	93.0	314.0
2020-11-19	78.0	138.0
2020-11-20	77.0	791.0
2020-11-21	64.0	153.0
2020-11-22	59.0	124.0
2020-11-23	115.0	14.0
2020-11-24	69.0	883.0
2020-11-25	37.0	589.0
2020-11-26	93.0	130.0
2020-11-27	58.0	256.0
2020-11-28	51.0	265.0
2020-11-29	21.0	148.0
2020-11-30	91.0	89.0
2020-12-01	72.0	529.0
2020-12-02	37.0	917.0
2020-12-03	89.0	297.0
2020-12-04	57.0	218.0
2020-12-05	54.0	416.0
2020-12-06	64.0	232.0
2020-12-07	82.0	365.0
2020-12-08	31.0	278.0
2020-12-09	54.0	566.0
2020-12-10	98.0	267.0
2020-12-11	88.0	1221.0
2020-12-12	70.0	99.0
2020-12-13	44.0	73.0
2020-12-14	82.0	138.0
2020-12-15	78.0	308.0
2020-12-16	71.0	107.0
2020-12-17	61.0	182.0
2020-12-18	81.0	233.0
2020-12-19	51.0	517.0
2020-12-20	47.0	563.0
2020-12-21	56.0	112.0
2020-12-22	44.0	288.0
2020-12-23	54.0	119.0
2020-12-24	51.0	218.0
2020-12-25	37.0	224.0
2020-12-26	38.0	122.0
2020-12-27	40.0	72.0
2020-12-28	78.0	180.0
2020-12-29	63.0	293.0
2020-12-30	46.0	141.0
2020-12-31	18.0	174.0
2021-01-01	25.0	75.0
2021-01-02	19.0	7.0
2021-01-03	54.0	78.0
2021-01-04	82.0	39.0
2021-01-05	53.0	164.0
2021-01-06	59.0	172.0
2021-01-07	47.0	75.0
2021-01-08	49.0	116.0
2021-01-09	42.0	163.0
2021-01-10	27.0	175.0
2021-01-11	38.0	5.0
2021-01-12	59.0	302.0
2021-01-13	71.0	355.0
2021-01-14	63.0	173.0
2021-01-15	58.0	302.0
2021-01-16	25.0	291.0
2021-01-17	48.0	117.0
2021-01-18	68.0	91.0
2021-01-19	60.0	114.0
2021-01-20	64.0	150.0
2021-01-21	46.0	385.0
2021-01-22	27.0	91.0
2021-01-23	49.0	173.0
2021-01-24	20.0	208.0
2021-01-25	30.0	287.0
2021-01-26	17.0	221.0
2021-01-27	18.0	428.0
2021-01-28	14.0	130.0
2021-01-29	18.0	201.0
2021-01-30	21.0	56.0
2021-01-31	14.0	176.0
2021-02-01	20.0	56.0
2021-02-02	7.0	111.0
2021-02-03	12.0	314.0
2021-02-04	17.0	402.0
2021-02-05	6.0	225.0
2021-02-06	9.0	211.0
2021-02-07	20.0	144.0
2021-02-08	24.0	136.0
2021-02-09	4.0	148.0
2021-02-10	8.0	448.0
2021-02-11	14.0	176.0
2021-02-12	14.0	169.0
2021-02-13	14.0	296.0
2021-02-14	16.0	85.0
2021-02-15	16.0	30.0
2021-02-16	12.0	223.0
2021-02-17	1.0	166.0
2021-02-18	25.0	137.0
2021-02-19	12.0	188.0
2021-02-20	16.0	211.0
2021-02-21	17.0	65.0
2021-02-22	25.0	19.0
2021-02-23	13.0	232.0
2021-02-24	4.0	174.0
2021-02-25	12.0	111.0
2021-02-26		122.0
2021-02-27	2.0	282.0
2021-02-28	1.0	58.0
2021-03-01	3.0	128.0
2021-03-02	3.0	179.0
2021-03-03		237.0
2021-03-04	3.0	121.0
2021-03-05		166.0
2021-03-06		107.0
2021-03-07
2021-03-08
2021-03-09
2021-03-10
2021-03-11
2021-03-12
2021-03-13
2021-03-14
2021-03-15
2021-03-16
2021-03-17
2021-03-18
2021-03-19
2021-03-20
2021-03-21
2021-03-22
2021-03-23
2021-03-24
2021-03-25
2021-03-26
2021-03-27
