# Supplementary material for: Evolution and Epidemic Spread of SARS-CoV-2 in Colombia: A Year into the Pandemic
Source: Vaccines (Basel). 2021 Jul 30;9(8):837. doi: 10.3390/vaccines9080837 (PMC8402472; doi:10.3390/vaccines9080837)
Supplement: Supplementary file 1 [file vaccines-09-00837-s001.zip › Supplementary_material/Supplementary Data S2/raw_data_Rt.live/rawdata-co-GN.csv]

date	new_cases	new_tests
2020-05-10
2020-05-11		6.0
2020-05-12
2020-05-13
2020-05-14
2020-05-15
2020-05-16
2020-05-17
2020-05-18
2020-05-19
2020-05-20	6.0
2020-05-21
2020-05-22
2020-05-23
2020-05-24
2020-05-25
2020-05-26
2020-05-27		324.0
2020-05-28		237.0
2020-05-29		12.0
2020-05-30		2.0
2020-05-31		102.0
2020-06-01
2020-06-02
2020-06-03
2020-06-04
2020-06-05	1.0	73.0
2020-06-06
2020-06-07		8.0
2020-06-08
2020-06-09
2020-06-10
2020-06-11
2020-06-12
2020-06-13		119.0
2020-06-14
2020-06-15
2020-06-16		50.0
2020-06-17	7.0	3.0
2020-06-18
2020-06-19
2020-06-20		24.0
2020-06-21		3.0
2020-06-22
2020-06-23		1.0
2020-06-24
2020-06-25
2020-06-26
2020-06-27		37.0
2020-06-28
2020-06-29
2020-06-30		41.0
2020-07-01
2020-07-02		1.0
2020-07-03
2020-07-04
2020-07-05
2020-07-06		2.0
2020-07-07		11.0
2020-07-08		1.0
2020-07-09		2.0
2020-07-10		2.0
2020-07-11		10.0
2020-07-12
2020-07-13
2020-07-14		3.0
2020-07-15
2020-07-16		6.0
2020-07-17
2020-07-18
2020-07-19
2020-07-20
2020-07-21
2020-07-22		15.0
2020-07-23
2020-07-24
2020-07-25
2020-07-26
2020-07-27		42.0
2020-07-28
2020-07-29
2020-07-30		1.0
2020-07-31
2020-08-01
2020-08-02
2020-08-03		10.0
2020-08-04	2.0
2020-08-05	1.0	9.0
2020-08-06
2020-08-07
2020-08-08
2020-08-09	1.0
2020-08-10		120.0
2020-08-11	4.0	3.0
2020-08-12	2.0	1.0
2020-08-13	1.0
2020-08-14	2.0
2020-08-15	2.0
2020-08-16		112.0
2020-08-17	1.0	29.0
2020-08-18	24.0
2020-08-19	21.0	77.0
2020-08-20	13.0
2020-08-21	10.0
2020-08-22	11.0	2.0
2020-08-23	15.0	388.0
2020-08-24	3.0	80.0
2020-08-25	59.0
2020-08-26	7.0
2020-08-27	34.0	16.0
2020-08-28	18.0
2020-08-29	5.0
2020-08-30	4.0
2020-08-31	7.0	250.0
2020-09-01	35.0
2020-09-02	17.0
2020-09-03	66.0
2020-09-04	65.0
2020-09-05	31.0
2020-09-06	16.0	485.0
2020-09-07	71.0
2020-09-08	10.0	103.0
2020-09-09	52.0
2020-09-10	40.0	19.0
2020-09-11	24.0	4.0
2020-09-12	32.0
2020-09-13	12.0	1.0
2020-09-14	10.0	438.0
2020-09-15	50.0
2020-09-16	44.0
2020-09-17	17.0	1.0
2020-09-18	5.0	1.0
2020-09-19	12.0	78.0
2020-09-20	5.0
2020-09-21	36.0	214.0
2020-09-22	12.0
2020-09-23	5.0	138.0
2020-09-24	38.0	36.0
2020-09-25	5.0
2020-09-26	6.0
2020-09-27	6.0
2020-09-28	11.0	245.0
2020-09-29	14.0
2020-09-30	6.0	11.0
2020-10-01	7.0
2020-10-02	1.0
2020-10-03	1.0	70.0
2020-10-04		4.0
2020-10-05	8.0
2020-10-06	27.0	1.0
2020-10-07		41.0
2020-10-08	5.0
2020-10-09	1.0
2020-10-10
2020-10-11	2.0
2020-10-12	2.0
2020-10-13	9.0
2020-10-14	13.0	106.0
2020-10-15	22.0
2020-10-16	4.0
2020-10-17	4.0
2020-10-18	2.0	70.0
2020-10-19	2.0	1.0
2020-10-20	23.0	6.0
2020-10-21	4.0
2020-10-22	4.0
2020-10-23	3.0	2.0
2020-10-24
2020-10-25	1.0
2020-10-26	2.0	89.0
2020-10-27	4.0	12.0
2020-10-28		2.0
2020-10-29		36.0
2020-10-30
2020-10-31		88.0
2020-11-01
2020-11-02	3.0
2020-11-03		17.0
2020-11-04
2020-11-05	1.0
2020-11-06	15.0
2020-11-07	1.0
2020-11-08
2020-11-09	2.0
2020-11-10		1.0
2020-11-11
2020-11-12
2020-11-13	2.0
2020-11-14	1.0	37.0
2020-11-15	1.0
2020-11-16	2.0
2020-11-17	3.0
2020-11-18	2.0	40.0
2020-11-19
2020-11-20	6.0
2020-11-21
2020-11-22
2020-11-23	2.0
2020-11-24	3.0
2020-11-25
2020-11-26	5.0
2020-11-27		48.0
2020-11-28
2020-11-29		32.0
2020-11-30		1.0
2020-12-01	3.0	65.0
2020-12-02
2020-12-03
2020-12-04	1.0
2020-12-05	2.0
2020-12-06
2020-12-07	2.0
2020-12-08
2020-12-09		125.0
2020-12-10	3.0
2020-12-11	1.0
2020-12-12		27.0
2020-12-13	1.0
2020-12-14	2.0
2020-12-15	2.0
2020-12-16
2020-12-17
2020-12-18
2020-12-19
2020-12-20		104.0
2020-12-21
2020-12-22	2.0	21.0
2020-12-23		1.0
2020-12-24
2020-12-25
2020-12-26	2.0
2020-12-27	1.0
2020-12-28	3.0	31.0
2020-12-29
2020-12-30
2020-12-31		2.0
2021-01-01	1.0
2021-01-02	1.0
2021-01-03
2021-01-04	1.0
2021-01-05	1.0
2021-01-06		2.0
2021-01-07	1.0
2021-01-08	2.0
2021-01-09	1.0
2021-01-10		1.0
2021-01-11	2.0
2021-01-12
2021-01-13
2021-01-14		1.0
2021-01-15	7.0
2021-01-16	6.0
2021-01-17	1.0
2021-01-18	8.0
2021-01-19
2021-01-20	4.0
2021-01-21	2.0
2021-01-22	2.0
2021-01-23	1.0
2021-01-24
2021-01-25	4.0
2021-01-26	1.0
2021-01-27
2021-01-28	6.0
2021-01-29	2.0
2021-01-30
2021-01-31
2021-02-01	2.0
2021-02-02
2021-02-03	1.0
2021-02-04	1.0	86.0
2021-02-05	1.0	1.0
2021-02-06
2021-02-07
2021-02-08	1.0
2021-02-09
2021-02-10		30.0
2021-02-11
2021-02-12
2021-02-13	1.0
2021-02-14		1.0
2021-02-15
2021-02-16
2021-02-17	1.0	132.0
2021-02-18	3.0
2021-02-19
2021-02-20	1.0
2021-02-21	3.0
2021-02-22	1.0
2021-02-23
2021-02-24		29.0
2021-02-25		1.0
2021-02-26
2021-02-27
2021-02-28
2021-03-01
2021-03-02	1.0
2021-03-03		20.0
2021-03-04
2021-03-05		1.0
2021-03-06
2021-03-07
2021-03-08
2021-03-09
2021-03-10
2021-03-11
2021-03-12
2021-03-13
2021-03-14
2021-03-15
2021-03-16
2021-03-17
2021-03-18
2021-03-19
2021-03-20
2021-03-21
2021-03-22
2021-03-23
2021-03-24
2021-03-25
2021-03-26
2021-03-27
