# Supplementary material for: Evolution and Epidemic Spread of SARS-CoV-2 in Colombia: A Year into the Pandemic
Source: Vaccines (Basel). 2021 Jul 30;9(8):837. doi: 10.3390/vaccines9080837 (PMC8402472; doi:10.3390/vaccines9080837)
Supplement: Supplementary file 1 [file vaccines-09-00837-s001.zip › Supplementary_material/Supplementary Data S2/raw_data_Rt.live/rawdata-co-GV.csv]

date	new_cases	new_tests
2020-05-10
2020-05-11
2020-05-12
2020-05-13
2020-05-14		9.0
2020-05-15		1.0
2020-05-16
2020-05-17		18.0
2020-05-18
2020-05-19
2020-05-20
2020-05-21		37.0
2020-05-22		23.0
2020-05-23
2020-05-24		7.0
2020-05-25
2020-05-26
2020-05-27		1.0
2020-05-28		9.0
2020-05-29
2020-05-30
2020-05-31		61.0
2020-06-01		4.0
2020-06-02	1.0
2020-06-03
2020-06-04	2.0
2020-06-05	1.0	41.0
2020-06-06	3.0	28.0
2020-06-07		58.0
2020-06-08	24.0
2020-06-09	3.0
2020-06-10	2.0
2020-06-11		1.0
2020-06-12
2020-06-13	1.0	118.0
2020-06-14
2020-06-15
2020-06-16		22.0
2020-06-17		118.0
2020-06-18		1.0
2020-06-19
2020-06-20		2.0
2020-06-21
2020-06-22		63.0
2020-06-23	1.0	45.0
2020-06-24	1.0
2020-06-25	2.0
2020-06-26	1.0
2020-06-27
2020-06-28
2020-06-29		71.0
2020-06-30
2020-07-01		19.0
2020-07-02	3.0
2020-07-03
2020-07-04
2020-07-05
2020-07-06
2020-07-07	1.0
2020-07-08
2020-07-09	15.0	152.0
2020-07-10		1.0
2020-07-11	1.0
2020-07-12	1.0
2020-07-13	2.0
2020-07-14	3.0	33.0
2020-07-15		24.0
2020-07-16	11.0	17.0
2020-07-17	1.0
2020-07-18	4.0
2020-07-19	10.0	123.0
2020-07-20
2020-07-21	3.0
2020-07-22	4.0	30.0
2020-07-23	7.0
2020-07-24	4.0	103.0
2020-07-25	1.0
2020-07-26	1.0	3.0
2020-07-27	2.0	12.0
2020-07-28	9.0	63.0
2020-07-29	7.0
2020-07-30	20.0	4.0
2020-07-31	4.0	62.0
2020-08-01	1.0	7.0
2020-08-02		8.0
2020-08-03	4.0	30.0
2020-08-04	8.0	41.0
2020-08-05	12.0	37.0
2020-08-06	19.0	4.0
2020-08-07	9.0	27.0
2020-08-08	3.0	33.0
2020-08-09		31.0
2020-08-10	2.0
2020-08-11	6.0	83.0
2020-08-12	6.0
2020-08-13	4.0
2020-08-14	4.0
2020-08-15	4.0
2020-08-16		41.0
2020-08-17
2020-08-18	17.0	10.0
2020-08-19	12.0
2020-08-20	1.0	198.0
2020-08-21	10.0	1.0
2020-08-22	15.0	47.0
2020-08-23	6.0	14.0
2020-08-24	14.0	1.0
2020-08-25	13.0
2020-08-26	11.0
2020-08-27	13.0	2.0
2020-08-28	21.0
2020-08-29	28.0	3.0
2020-08-30	11.0	231.0
2020-08-31	8.0	9.0
2020-09-01	12.0	108.0
2020-09-02	26.0
2020-09-03	12.0	88.0
2020-09-04	15.0	63.0
2020-09-05	27.0	20.0
2020-09-06	8.0	21.0
2020-09-07	44.0	119.0
2020-09-08	28.0	2.0
2020-09-09	17.0	120.0
2020-09-10	18.0	19.0
2020-09-11	17.0	49.0
2020-09-12	9.0	289.0
2020-09-13	9.0	39.0
2020-09-14	17.0	30.0
2020-09-15	18.0	12.0
2020-09-16	14.0	860.0
2020-09-17	18.0	25.0
2020-09-18	19.0	19.0
2020-09-19	10.0	84.0
2020-09-20	12.0	10.0
2020-09-21	35.0	59.0
2020-09-22	18.0	6.0
2020-09-23	17.0	15.0
2020-09-24	58.0	141.0
2020-09-25	17.0	45.0
2020-09-26	25.0	7.0
2020-09-27	18.0	2.0
2020-09-28	39.0	48.0
2020-09-29	26.0	8.0
2020-09-30	24.0	9.0
2020-10-01	18.0	113.0
2020-10-02	18.0	83.0
2020-10-03	20.0	18.0
2020-10-04	10.0	4.0
2020-10-05	31.0	49.0
2020-10-06	13.0	93.0
2020-10-07	17.0	46.0
2020-10-08	13.0	5.0
2020-10-09	23.0	18.0
2020-10-10	16.0	2.0
2020-10-11	4.0	63.0
2020-10-12	8.0	3.0
2020-10-13	22.0	1.0
2020-10-14	38.0	87.0
2020-10-15	18.0	57.0
2020-10-16	14.0	6.0
2020-10-17	7.0	26.0
2020-10-18	7.0	12.0
2020-10-19	27.0	5.0
2020-10-20	55.0	23.0
2020-10-21	14.0	17.0
2020-10-22	11.0	15.0
2020-10-23	27.0	40.0
2020-10-24	7.0	48.0
2020-10-25	4.0
2020-10-26	20.0	73.0
2020-10-27	40.0	81.0
2020-10-28	26.0	27.0
2020-10-29	26.0	14.0
2020-10-30	26.0	58.0
2020-10-31	12.0	63.0
2020-11-01	5.0	5.0
2020-11-02	1.0	42.0
2020-11-03	9.0	54.0
2020-11-04	19.0	37.0
2020-11-05	23.0	3.0
2020-11-06	12.0	1.0
2020-11-07	3.0	1.0
2020-11-08	9.0	38.0
2020-11-09	20.0	24.0
2020-11-10	8.0	1.0
2020-11-11	14.0	37.0
2020-11-12	8.0
2020-11-13	17.0
2020-11-14	3.0	117.0
2020-11-15	12.0	3.0
2020-11-16	10.0
2020-11-17	14.0	9.0
2020-11-18	13.0	41.0
2020-11-19	8.0	3.0
2020-11-20	1.0	2.0
2020-11-21	3.0	1.0
2020-11-22	4.0	17.0
2020-11-23	8.0	3.0
2020-11-24	9.0	4.0
2020-11-25	3.0	27.0
2020-11-26	6.0	2.0
2020-11-27	2.0	77.0
2020-11-28	2.0	15.0
2020-11-29	1.0	24.0
2020-11-30	1.0
2020-12-01	3.0	119.0
2020-12-02	1.0	5.0
2020-12-03	3.0	3.0
2020-12-04	5.0	10.0
2020-12-05	9.0	24.0
2020-12-06	1.0	6.0
2020-12-07	5.0	24.0
2020-12-08		2.0
2020-12-09	2.0	26.0
2020-12-10	6.0	79.0
2020-12-11	9.0	43.0
2020-12-12	1.0	8.0
2020-12-13	2.0	9.0
2020-12-14	2.0	31.0
2020-12-15	7.0	48.0
2020-12-16	6.0	3.0
2020-12-17	9.0	8.0
2020-12-18	6.0	2.0
2020-12-19	3.0	13.0
2020-12-20	5.0	112.0
2020-12-21	1.0	3.0
2020-12-22	4.0	62.0
2020-12-23	5.0	15.0
2020-12-24	18.0	84.0
2020-12-25	2.0	2.0
2020-12-26	2.0	1.0
2020-12-27	5.0	2.0
2020-12-28	9.0	83.0
2020-12-29	3.0	46.0
2020-12-30	2.0	12.0
2020-12-31	1.0	56.0
2021-01-01	1.0
2021-01-02	2.0
2021-01-03	2.0	2.0
2021-01-04	7.0	51.0
2021-01-05	16.0	79.0
2021-01-06	11.0	50.0
2021-01-07	7.0
2021-01-08	9.0	14.0
2021-01-09	1.0	36.0
2021-01-10	7.0	40.0
2021-01-11	3.0	1.0
2021-01-12	12.0
2021-01-13	10.0	44.0
2021-01-14	20.0	57.0
2021-01-15	8.0	10.0
2021-01-16	2.0
2021-01-17	2.0	16.0
2021-01-18	7.0
2021-01-19	3.0	9.0
2021-01-20	6.0	13.0
2021-01-21	3.0	22.0
2021-01-22	3.0	51.0
2021-01-23	3.0	5.0
2021-01-24	4.0	58.0
2021-01-25	3.0	46.0
2021-01-26	2.0	11.0
2021-01-27		6.0
2021-01-28	4.0	7.0
2021-01-29	4.0	43.0
2021-01-30	1.0	1.0
2021-01-31	1.0	12.0
2021-02-01	4.0	52.0
2021-02-02	14.0	1.0
2021-02-03	2.0	10.0
2021-02-04	3.0	4.0
2021-02-05	5.0	2.0
2021-02-06	2.0	3.0
2021-02-07	2.0	12.0
2021-02-08	1.0	5.0
2021-02-09	3.0	31.0
2021-02-10	1.0	35.0
2021-02-11	1.0	28.0
2021-02-12	2.0	88.0
2021-02-13	1.0	21.0
2021-02-14		43.0
2021-02-15		90.0
2021-02-16	13.0	4.0
2021-02-17	1.0	110.0
2021-02-18	6.0	46.0
2021-02-19	3.0	46.0
2021-02-20		119.0
2021-02-21		24.0
2021-02-22		4.0
2021-02-23	3.0	1.0
2021-02-24		143.0
2021-02-25		10.0
2021-02-26		1.0
2021-02-27	1.0	71.0
2021-02-28		17.0
2021-03-01	2.0	40.0
2021-03-02		48.0
2021-03-03		18.0
2021-03-04		3.0
2021-03-05		9.0
2021-03-06		20.0
2021-03-07
2021-03-08
2021-03-09
2021-03-10
2021-03-11
2021-03-12
2021-03-13
2021-03-14
2021-03-15
2021-03-16
2021-03-17
2021-03-18
2021-03-19
2021-03-20
2021-03-21
2021-03-22
2021-03-23
2021-03-24
2021-03-25
2021-03-26
2021-03-27
