# Supplementary material for: Evolution and Epidemic Spread of SARS-CoV-2 in Colombia: A Year into the Pandemic
Source: Vaccines (Basel). 2021 Jul 30;9(8):837. doi: 10.3390/vaccines9080837 (PMC8402472; doi:10.3390/vaccines9080837)
Supplement: Supplementary file 1 [file vaccines-09-00837-s001.zip › Supplementary_material/Supplementary Data S2/raw_data_Rt.live/rawdata-co-HU.csv]

date	new_cases	new_tests
2020-03-10	2.0
2020-03-11
2020-03-12	1.0
2020-03-13
2020-03-14	4.0
2020-03-15	2.0
2020-03-16	2.0
2020-03-17
2020-03-18	1.0
2020-03-19	1.0
2020-03-20	2.0
2020-03-21	2.0
2020-03-22	2.0
2020-03-23	2.0
2020-03-24	3.0
2020-03-25	10.0
2020-03-26	3.0
2020-03-27	4.0
2020-03-28	2.0
2020-03-29	1.0
2020-03-30	3.0
2020-03-31
2020-04-01	3.0
2020-04-02	5.0
2020-04-03	2.0
2020-04-04
2020-04-05	2.0
2020-04-06	2.0
2020-04-07
2020-04-08
2020-04-09	1.0
2020-04-10
2020-04-11	7.0
2020-04-12	5.0
2020-04-13	5.0
2020-04-14	2.0
2020-04-15
2020-04-16	1.0
2020-04-17	2.0
2020-04-18	1.0
2020-04-19
2020-04-20	6.0
2020-04-21	6.0
2020-04-22	6.0
2020-04-23	4.0
2020-04-24	7.0
2020-04-25	11.0
2020-04-26	1.0
2020-04-27	9.0
2020-04-28	1.0
2020-04-29	1.0
2020-04-30	2.0
2020-05-01	3.0
2020-05-02	11.0
2020-05-03	9.0
2020-05-04	19.0
2020-05-05
2020-05-06	4.0
2020-05-07	6.0
2020-05-08	12.0
2020-05-09	5.0
2020-05-10	2.0
2020-05-11	1.0	139.0
2020-05-12	6.0	101.0
2020-05-13	3.0	236.0
2020-05-14	2.0	165.0
2020-05-15	3.0	103.0
2020-05-16	5.0	102.0
2020-05-17	1.0	235.0
2020-05-18	6.0	191.0
2020-05-19	2.0
2020-05-20		207.0
2020-05-21	7.0	84.0
2020-05-22	1.0	137.0
2020-05-23	3.0	189.0
2020-05-24		394.0
2020-05-25	1.0	308.0
2020-05-26		233.0
2020-05-27	3.0	222.0
2020-05-28		107.0
2020-05-29	1.0	132.0
2020-05-30		178.0
2020-05-31	2.0	64.0
2020-06-01	2.0	276.0
2020-06-02	1.0	248.0
2020-06-03	2.0	83.0
2020-06-04	4.0	33.0
2020-06-05	1.0	294.0
2020-06-06	3.0	103.0
2020-06-07	1.0	102.0
2020-06-08		182.0
2020-06-09	14.0	149.0
2020-06-10	2.0	208.0
2020-06-11	8.0	81.0
2020-06-12	1.0	109.0
2020-06-13	3.0	186.0
2020-06-14	1.0
2020-06-15		230.0
2020-06-16	16.0	152.0
2020-06-17	3.0	256.0
2020-06-18	3.0	141.0
2020-06-19	3.0	250.0
2020-06-20	6.0	160.0
2020-06-21	1.0	126.0
2020-06-22	2.0	394.0
2020-06-23	25.0	127.0
2020-06-24	1.0	179.0
2020-06-25	4.0	76.0
2020-06-26	8.0	600.0
2020-06-27	1.0	248.0
2020-06-28	6.0	104.0
2020-06-29	8.0	374.0
2020-06-30	5.0	308.0
2020-07-01	9.0	64.0
2020-07-02	7.0	213.0
2020-07-03	7.0	280.0
2020-07-04	9.0	706.0
2020-07-05	1.0	107.0
2020-07-06	20.0	377.0
2020-07-07	32.0	444.0
2020-07-08	30.0	286.0
2020-07-09	22.0	590.0
2020-07-10	13.0	478.0
2020-07-11	20.0	441.0
2020-07-12	36.0	489.0
2020-07-13	16.0	101.0
2020-07-14	36.0	454.0
2020-07-15	26.0	25.0
2020-07-16	23.0	678.0
2020-07-17	66.0	95.0
2020-07-18	42.0	428.0
2020-07-19	18.0	218.0
2020-07-20	62.0	422.0
2020-07-21	49.0	243.0
2020-07-22	73.0	113.0
2020-07-23	60.0	152.0
2020-07-24	82.0	134.0
2020-07-25	69.0	410.0
2020-07-26	69.0	345.0
2020-07-27	122.0	253.0
2020-07-28	206.0	67.0
2020-07-29	114.0	671.0
2020-07-30	129.0	454.0
2020-07-31	104.0	232.0
2020-08-01	120.0	190.0
2020-08-02	88.0	198.0
2020-08-03	138.0	1354.0
2020-08-04	116.0	451.0
2020-08-05	109.0	397.0
2020-08-06	139.0	235.0
2020-08-07	115.0	532.0
2020-08-08	103.0	621.0
2020-08-09	152.0	474.0
2020-08-10	116.0	815.0
2020-08-11	256.0	349.0
2020-08-12	103.0	493.0
2020-08-13	160.0	644.0
2020-08-14	119.0	351.0
2020-08-15	246.0	600.0
2020-08-16	196.0	517.0
2020-08-17	163.0	746.0
2020-08-18	193.0	723.0
2020-08-19	158.0	561.0
2020-08-20	155.0	226.0
2020-08-21	119.0	574.0
2020-08-22	185.0	351.0
2020-08-23	110.0	846.0
2020-08-24	256.0	482.0
2020-08-25	136.0	370.0
2020-08-26	205.0	800.0
2020-08-27	173.0	959.0
2020-08-28	202.0	816.0
2020-08-29	203.0	1122.0
2020-08-30	137.0	224.0
2020-08-31	196.0	864.0
2020-09-01	204.0	676.0
2020-09-02	156.0	229.0
2020-09-03	253.0	717.0
2020-09-04	331.0	757.0
2020-09-05	212.0	816.0
2020-09-06	182.0	512.0
2020-09-07	276.0	563.0
2020-09-08	250.0	475.0
2020-09-09	206.0	540.0
2020-09-10	278.0	680.0
2020-09-11	197.0	410.0
2020-09-12	318.0	416.0
2020-09-13	182.0	838.0
2020-09-14	343.0	657.0
2020-09-15	256.0	356.0
2020-09-16	138.0	717.0
2020-09-17	201.0	315.0
2020-09-18	263.0	870.0
2020-09-19	204.0	482.0
2020-09-20	195.0	691.0
2020-09-21	354.0	778.0
2020-09-22	253.0	1050.0
2020-09-23	276.0	1323.0
2020-09-24	239.0	817.0
2020-09-25	309.0	462.0
2020-09-26	352.0	571.0
2020-09-27	355.0	558.0
2020-09-28	449.0	584.0
2020-09-29	331.0	488.0
2020-09-30	238.0	322.0
2020-10-01	346.0	535.0
2020-10-02	290.0	571.0
2020-10-03	381.0	482.0
2020-10-04	275.0	681.0
2020-10-05	395.0	560.0
2020-10-06	409.0	630.0
2020-10-07	365.0	360.0
2020-10-08	376.0	436.0
2020-10-09	323.0	890.0
2020-10-10	247.0	521.0
2020-10-11	305.0	1189.0
2020-10-12	262.0	451.0
2020-10-13	391.0	354.0
2020-10-14	272.0	309.0
2020-10-15	312.0	693.0
2020-10-16	485.0	471.0
2020-10-17	331.0	906.0
2020-10-18	294.0	746.0
2020-10-19	549.0	406.0
2020-10-20	626.0	804.0
2020-10-21	505.0	562.0
2020-10-22	575.0	971.0
2020-10-23	445.0	697.0
2020-10-24	411.0	654.0
2020-10-25	309.0	802.0
2020-10-26	454.0	590.0
2020-10-27	348.0	851.0
2020-10-28	282.0	374.0
2020-10-29	364.0	843.0
2020-10-30	293.0	1141.0
2020-10-31	254.0	314.0
2020-11-01	184.0	750.0
2020-11-02	240.0	1176.0
2020-11-03	314.0	582.0
2020-11-04	205.0	536.0
2020-11-05	262.0	401.0
2020-11-06	215.0	919.0
2020-11-07	173.0	775.0
2020-11-08	193.0	508.0
2020-11-09	257.0	723.0
2020-11-10	251.0	709.0
2020-11-11	171.0	703.0
2020-11-12	254.0	583.0
2020-11-13	204.0	678.0
2020-11-14	190.0	472.0
2020-11-15	143.0	681.0
2020-11-16	221.0	233.0
2020-11-17	202.0	910.0
2020-11-18	105.0	388.0
2020-11-19	197.0	397.0
2020-11-20	163.0	802.0
2020-11-21	151.0	296.0
2020-11-22	84.0	622.0
2020-11-23	180.0	587.0
2020-11-24	103.0	447.0
2020-11-25	121.0	419.0
2020-11-26	160.0	500.0
2020-11-27	95.0	380.0
2020-11-28	99.0	866.0
2020-11-29	54.0	504.0
2020-11-30	145.0	566.0
2020-12-01	103.0	437.0
2020-12-02	109.0	670.0
2020-12-03	145.0	341.0
2020-12-04	177.0	658.0
2020-12-05	99.0	463.0
2020-12-06	120.0	431.0
2020-12-07	232.0	192.0
2020-12-08	158.0	430.0
2020-12-09	177.0	291.0
2020-12-10	209.0	582.0
2020-12-11	178.0	431.0
2020-12-12	190.0	539.0
2020-12-13	121.0	632.0
2020-12-14	148.0	298.0
2020-12-15	197.0	611.0
2020-12-16	183.0	148.0
2020-12-17	256.0	669.0
2020-12-18	222.0	418.0
2020-12-19	209.0	692.0
2020-12-20	105.0	611.0
2020-12-21	174.0	359.0
2020-12-22	250.0	561.0
2020-12-23	232.0	797.0
2020-12-24	237.0	611.0
2020-12-25	149.0	628.0
2020-12-26	287.0	206.0
2020-12-27	271.0	419.0
2020-12-28	472.0	161.0
2020-12-29	359.0	367.0
2020-12-30	240.0	837.0
2020-12-31	144.0	579.0
2021-01-01	147.0	536.0
2021-01-02	225.0	304.0
2021-01-03	361.0	154.0
2021-01-04	536.0	335.0
2021-01-05	480.0	223.0
2021-01-06	301.0	334.0
2021-01-07	552.0	804.0
2021-01-08	571.0	764.0
2021-01-09	446.0	628.0
2021-01-10	214.0	872.0
2021-01-11	337.0	200.0
2021-01-12	582.0	176.0
2021-01-13	620.0	1208.0
2021-01-14	601.0	502.0
2021-01-15	317.0	1050.0
2021-01-16	323.0	589.0
2021-01-17	268.0	498.0
2021-01-18	329.0	463.0
2021-01-19	290.0	1350.0
2021-01-20	572.0	1150.0
2021-01-21	314.0	749.0
2021-01-22	332.0	706.0
2021-01-23	377.0	985.0
2021-01-24	145.0	691.0
2021-01-25	241.0	450.0
2021-01-26	281.0	995.0
2021-01-27	204.0	762.0
2021-01-28	167.0	1003.0
2021-01-29	191.0	628.0
2021-01-30	153.0	1220.0
2021-01-31	111.0	637.0
2021-02-01	150.0	567.0
2021-02-02	128.0	692.0
2021-02-03	103.0	747.0
2021-02-04	79.0	454.0
2021-02-05	108.0	590.0
2021-02-06	64.0	636.0
2021-02-07	67.0	439.0
2021-02-08	109.0	375.0
2021-02-09	61.0	345.0
2021-02-10	37.0	813.0
2021-02-11	73.0	494.0
2021-02-12	61.0	547.0
2021-02-13	32.0	472.0
2021-02-14	20.0	455.0
2021-02-15	99.0	408.0
2021-02-16	65.0	275.0
2021-02-17	52.0	347.0
2021-02-18	53.0	464.0
2021-02-19	55.0	540.0
2021-02-20	82.0	521.0
2021-02-21	57.0	185.0
2021-02-22	72.0	482.0
2021-02-23	59.0	475.0
2021-02-24	34.0	128.0
2021-02-25	26.0	293.0
2021-02-26	23.0	395.0
2021-02-27	11.0	552.0
2021-02-28	3.0	176.0
2021-03-01	12.0	387.0
2021-03-02	16.0	496.0
2021-03-03	13.0	267.0
2021-03-04	6.0	527.0
2021-03-05	5.0	270.0
2021-03-06	2.0	516.0
2021-03-07
2021-03-08
2021-03-09
2021-03-10
2021-03-11
2021-03-12
2021-03-13
2021-03-14
2021-03-15
2021-03-16
2021-03-17
2021-03-18
2021-03-19
2021-03-20
2021-03-21
2021-03-22
2021-03-23
2021-03-24
2021-03-25
2021-03-26
2021-03-27
