# Supplementary material for: Evolution and Epidemic Spread of SARS-CoV-2 in Colombia: A Year into the Pandemic
Source: Vaccines (Basel). 2021 Jul 30;9(8):837. doi: 10.3390/vaccines9080837 (PMC8402472; doi:10.3390/vaccines9080837)
Supplement: Supplementary file 1 [file vaccines-09-00837-s001.zip › Supplementary_material/Supplementary Data S2/raw_data_Rt.live/rawdata-co-MA.csv]

date	new_cases	new_tests
2020-03-18	1.0
2020-03-19
2020-03-20	1.0
2020-03-21	1.0
2020-03-22	1.0
2020-03-23
2020-03-24	1.0
2020-03-25	5.0
2020-03-26	3.0
2020-03-27	4.0
2020-03-28	1.0
2020-03-29	1.0
2020-03-30	3.0
2020-03-31	3.0
2020-04-01	2.0
2020-04-02	1.0
2020-04-03	9.0
2020-04-04	6.0
2020-04-05	3.0
2020-04-06	2.0
2020-04-07	9.0
2020-04-08	10.0
2020-04-09	7.0
2020-04-10	3.0
2020-04-11	3.0
2020-04-12	6.0
2020-04-13	3.0
2020-04-14	22.0
2020-04-15	3.0
2020-04-16	13.0
2020-04-17	12.0
2020-04-18	8.0
2020-04-19	4.0
2020-04-20	6.0
2020-04-21	6.0
2020-04-22	3.0
2020-04-23	3.0
2020-04-24	9.0
2020-04-25	31.0
2020-04-26	15.0
2020-04-27	15.0
2020-04-28	10.0
2020-04-29	6.0
2020-04-30	16.0
2020-05-01	2.0
2020-05-02	19.0
2020-05-03	7.0
2020-05-04	8.0
2020-05-05	19.0
2020-05-06	18.0
2020-05-07	20.0
2020-05-08	14.0
2020-05-09	16.0
2020-05-10	7.0
2020-05-11	18.0
2020-05-12	13.0
2020-05-13	26.0
2020-05-14	18.0
2020-05-15	15.0
2020-05-16	20.0
2020-05-17	8.0
2020-05-18	16.0
2020-05-19	24.0
2020-05-20	21.0
2020-05-21	16.0
2020-05-22	15.0
2020-05-23	20.0
2020-05-24	7.0
2020-05-25	29.0
2020-05-26	33.0
2020-05-27	40.0
2020-05-28	13.0
2020-05-29	18.0
2020-05-30	28.0
2020-05-31	11.0
2020-06-01	12.0
2020-06-02	17.0
2020-06-03	16.0
2020-06-04	21.0
2020-06-05	27.0
2020-06-06	27.0
2020-06-07	11.0
2020-06-08	36.0
2020-06-09	48.0
2020-06-10	43.0
2020-06-11	33.0	49.0
2020-06-12	43.0	105.0
2020-06-13	37.0	513.0
2020-06-14	29.0	18.0
2020-06-15	46.0	185.0
2020-06-16	83.0	168.0
2020-06-17	74.0	269.0
2020-06-18	82.0	337.0
2020-06-19	108.0	193.0
2020-06-20	94.0	191.0
2020-06-21	60.0	506.0
2020-06-22	71.0	145.0
2020-06-23	156.0	286.0
2020-06-24	167.0	151.0
2020-06-25	115.0	310.0
2020-06-26	154.0	340.0
2020-06-27	151.0	297.0
2020-06-28	104.0	395.0
2020-06-29	154.0	276.0
2020-06-30	219.0	332.0
2020-07-01	169.0	386.0
2020-07-02	219.0	177.0
2020-07-03	214.0	398.0
2020-07-04	183.0	396.0
2020-07-05	118.0	278.0
2020-07-06	140.0	153.0
2020-07-07	195.0	519.0
2020-07-08	179.0	350.0
2020-07-09	195.0	1022.0
2020-07-10	189.0	338.0
2020-07-11	141.0	1237.0
2020-07-12	179.0	169.0
2020-07-13	141.0	381.0
2020-07-14	187.0	346.0
2020-07-15	161.0	268.0
2020-07-16	202.0	626.0
2020-07-17	242.0	228.0
2020-07-18	215.0	494.0
2020-07-19	168.0	627.0
2020-07-20	109.0	391.0
2020-07-21	174.0	696.0
2020-07-22	214.0	648.0
2020-07-23	243.0	541.0
2020-07-24	235.0	133.0
2020-07-25	245.0	219.0
2020-07-26	153.0	487.0
2020-07-27	225.0	766.0
2020-07-28	215.0	630.0
2020-07-29	222.0	624.0
2020-07-30	217.0	908.0
2020-07-31	183.0	600.0
2020-08-01	316.0	538.0
2020-08-02	111.0	562.0
2020-08-03	267.0	650.0
2020-08-04	197.0	502.0
2020-08-05	204.0	1079.0
2020-08-06	240.0	479.0
2020-08-07	139.0	642.0
2020-08-08	165.0	414.0
2020-08-09	57.0	480.0
2020-08-10	198.0	895.0
2020-08-11	136.0	859.0
2020-08-12	129.0	843.0
2020-08-13	193.0	740.0
2020-08-14	117.0	450.0
2020-08-15	131.0	621.0
2020-08-16	125.0	397.0
2020-08-17	129.0	485.0
2020-08-18	112.0	269.0
2020-08-19	126.0	294.0
2020-08-20	109.0	464.0
2020-08-21	152.0	972.0
2020-08-22	178.0	306.0
2020-08-23	70.0	267.0
2020-08-24	143.0	336.0
2020-08-25	108.0	480.0
2020-08-26	126.0	637.0
2020-08-27	128.0	297.0
2020-08-28	114.0	829.0
2020-08-29	140.0	532.0
2020-08-30	59.0	277.0
2020-08-31	164.0	558.0
2020-09-01	89.0	357.0
2020-09-02	91.0	402.0
2020-09-03	115.0	252.0
2020-09-04	178.0	392.0
2020-09-05	141.0	188.0
2020-09-06	53.0	165.0
2020-09-07	114.0	910.0
2020-09-08	151.0	492.0
2020-09-09	56.0	379.0
2020-09-10	115.0	303.0
2020-09-11	143.0	485.0
2020-09-12	130.0	345.0
2020-09-13	62.0	194.0
2020-09-14	95.0	186.0
2020-09-15	90.0	432.0
2020-09-16	74.0	212.0
2020-09-17	77.0	510.0
2020-09-18	83.0	66.0
2020-09-19	73.0	366.0
2020-09-20	39.0	441.0
2020-09-21	74.0	47.0
2020-09-22	64.0	945.0
2020-09-23	67.0	435.0
2020-09-24	116.0	141.0
2020-09-25	90.0	653.0
2020-09-26	131.0	165.0
2020-09-27	38.0	204.0
2020-09-28	106.0	447.0
2020-09-29	52.0	839.0
2020-09-30	55.0	210.0
2020-10-01	49.0	659.0
2020-10-02	73.0	556.0
2020-10-03	72.0	581.0
2020-10-04	37.0	337.0
2020-10-05	64.0	324.0
2020-10-06	35.0	213.0
2020-10-07	53.0	373.0
2020-10-08	91.0	198.0
2020-10-09	63.0	259.0
2020-10-10	35.0	320.0
2020-10-11	39.0	74.0
2020-10-12	37.0	144.0
2020-10-13	60.0	655.0
2020-10-14	42.0	113.0
2020-10-15	61.0	454.0
2020-10-16	83.0	532.0
2020-10-17	84.0	262.0
2020-10-18	66.0	220.0
2020-10-19	95.0	237.0
2020-10-20	99.0	741.0
2020-10-21	77.0	166.0
2020-10-22	84.0	329.0
2020-10-23	78.0	565.0
2020-10-24	49.0	661.0
2020-10-25	40.0	369.0
2020-10-26	88.0	728.0
2020-10-27	117.0	335.0
2020-10-28	45.0	1123.0
2020-10-29	77.0	613.0
2020-10-30	64.0	508.0
2020-10-31	86.0	583.0
2020-11-01	150.0	965.0
2020-11-02	75.0	465.0
2020-11-03	131.0	1132.0
2020-11-04	41.0	613.0
2020-11-05	88.0	465.0
2020-11-06	91.0	605.0
2020-11-07	117.0	578.0
2020-11-08	85.0	239.0
2020-11-09	198.0	770.0
2020-11-10	150.0	933.0
2020-11-11	65.0	834.0
2020-11-12	95.0	1804.0
2020-11-13	95.0	845.0
2020-11-14	75.0	1089.0
2020-11-15	94.0	466.0
2020-11-16	56.0	320.0
2020-11-17	104.0	1035.0
2020-11-18	96.0	1337.0
2020-11-19	170.0	1014.0
2020-11-20	159.0	454.0
2020-11-21	144.0	1192.0
2020-11-22	83.0	725.0
2020-11-23	171.0	444.0
2020-11-24	129.0	2177.0
2020-11-25	96.0	509.0
2020-11-26	124.0	1212.0
2020-11-27	166.0	948.0
2020-11-28	113.0	742.0
2020-11-29	43.0	381.0
2020-11-30	153.0	1230.0
2020-12-01	150.0	964.0
2020-12-02	208.0	870.0
2020-12-03	151.0	865.0
2020-12-04	186.0	807.0
2020-12-05	126.0	1020.0
2020-12-06	107.0	452.0
2020-12-07	199.0	394.0
2020-12-08	120.0	645.0
2020-12-09	164.0	717.0
2020-12-10	234.0	1182.0
2020-12-11	183.0	832.0
2020-12-12	165.0	593.0
2020-12-13	154.0	520.0
2020-12-14	157.0	595.0
2020-12-15	147.0	450.0
2020-12-16	132.0	1221.0
2020-12-17	225.0	275.0
2020-12-18	120.0	1122.0
2020-12-19	156.0	592.0
2020-12-20	73.0	1350.0
2020-12-21	128.0	525.0
2020-12-22	193.0	615.0
2020-12-23	92.0	1522.0
2020-12-24	171.0	742.0
2020-12-25	105.0	349.0
2020-12-26	168.0	854.0
2020-12-27	114.0	309.0
2020-12-28	295.0	902.0
2020-12-29	174.0	911.0
2020-12-30	128.0	807.0
2020-12-31	76.0	551.0
2021-01-01	48.0	19.0
2021-01-02	103.0	501.0
2021-01-03	106.0	403.0
2021-01-04	241.0	511.0
2021-01-05	212.0	429.0
2021-01-06	144.0	380.0
2021-01-07	199.0	347.0
2021-01-08	292.0	379.0
2021-01-09	197.0	512.0
2021-01-10	122.0	1044.0
2021-01-11	143.0	271.0
2021-01-12	212.0	806.0
2021-01-13	260.0	867.0
2021-01-14	180.0	637.0
2021-01-15	183.0	1116.0
2021-01-16	140.0	559.0
2021-01-17	131.0	1077.0
2021-01-18	128.0	726.0
2021-01-19	146.0	931.0
2021-01-20	254.0	1398.0
2021-01-21	154.0	672.0
2021-01-22	147.0	706.0
2021-01-23	239.0	502.0
2021-01-24	81.0	1351.0
2021-01-25	134.0	237.0
2021-01-26	90.0	1510.0
2021-01-27	97.0	807.0
2021-01-28	102.0	1244.0
2021-01-29	110.0	1455.0
2021-01-30	141.0	896.0
2021-01-31	65.0	969.0
2021-02-01	158.0	931.0
2021-02-02	92.0	1850.0
2021-02-03	67.0	1025.0
2021-02-04	118.0	1488.0
2021-02-05	145.0	876.0
2021-02-06	120.0	970.0
2021-02-07	174.0	444.0
2021-02-08	109.0	1836.0
2021-02-09	115.0	627.0
2021-02-10	120.0	1317.0
2021-02-11	180.0	800.0
2021-02-12	139.0	926.0
2021-02-13	105.0	1151.0
2021-02-14	138.0	724.0
2021-02-15	180.0	517.0
2021-02-16	162.0	483.0
2021-02-17	107.0	787.0
2021-02-18	212.0	899.0
2021-02-19	325.0	838.0
2021-02-20	213.0	352.0
2021-02-21	270.0	2204.0
2021-02-22	198.0	761.0
2021-02-23	272.0	604.0
2021-02-24	114.0	565.0
2021-02-25	107.0	837.0
2021-02-26	100.0	1045.0
2021-02-27	82.0	502.0
2021-02-28	14.0	564.0
2021-03-01	77.0	813.0
2021-03-02	108.0	310.0
2021-03-03	78.0	603.0
2021-03-04	45.0	729.0
2021-03-05	5.0	1012.0
2021-03-06	17.0	722.0
2021-03-07
2021-03-08
2021-03-09
2021-03-10
2021-03-11
2021-03-12
2021-03-13
2021-03-14
2021-03-15
2021-03-16
2021-03-17
2021-03-18
2021-03-19
2021-03-20
2021-03-21
2021-03-22
2021-03-23
2021-03-24
2021-03-25
2021-03-26
2021-03-27
