# Supplementary material for: Evolution and Epidemic Spread of SARS-CoV-2 in Colombia: A Year into the Pandemic
Source: Vaccines (Basel). 2021 Jul 30;9(8):837. doi: 10.3390/vaccines9080837 (PMC8402472; doi:10.3390/vaccines9080837)
Supplement: Supplementary file 1 [file vaccines-09-00837-s001.zip › Supplementary_material/Supplementary Data S2/raw_data_Rt.live/rawdata-co-ME.csv]

date	new_cases	new_tests
2020-03-13	1.0
2020-03-14
2020-03-15
2020-03-16
2020-03-17
2020-03-18
2020-03-19	1.0
2020-03-20	1.0
2020-03-21	2.0
2020-03-22	2.0
2020-03-23
2020-03-24
2020-03-25	1.0
2020-03-26	4.0
2020-03-27
2020-03-28	1.0
2020-03-29	1.0
2020-03-30
2020-03-31	1.0
2020-04-01
2020-04-02
2020-04-03	1.0
2020-04-04	2.0
2020-04-05	1.0
2020-04-06
2020-04-07	1.0
2020-04-08
2020-04-09	1.0
2020-04-10
2020-04-11	17.0
2020-04-12	1.0
2020-04-13	2.0
2020-04-14	2.0
2020-04-15	5.0
2020-04-16	10.0
2020-04-17	5.0
2020-04-18	20.0
2020-04-19	30.0
2020-04-20	5.0
2020-04-21	21.0
2020-04-22	11.0
2020-04-23	24.0
2020-04-24	24.0
2020-04-25	44.0
2020-04-26	19.0
2020-04-27	14.0
2020-04-28	89.0
2020-04-29	4.0
2020-04-30	26.0
2020-05-01	84.0
2020-05-02	6.0
2020-05-03	85.0
2020-05-04	1.0
2020-05-05	195.0
2020-05-06	5.0
2020-05-07	20.0
2020-05-08	77.0
2020-05-09	68.0
2020-05-10	3.0
2020-05-11	8.0	419.0
2020-05-12	2.0	58.0
2020-05-13	4.0	230.0
2020-05-14		227.0
2020-05-15	2.0	282.0
2020-05-16	4.0	158.0
2020-05-17		77.0
2020-05-18		55.0
2020-05-19	2.0	48.0
2020-05-20	11.0	312.0
2020-05-21	1.0	128.0
2020-05-22	2.0	143.0
2020-05-23	1.0	13.0
2020-05-24	1.0	123.0
2020-05-25	3.0	463.0
2020-05-26	1.0	198.0
2020-05-27		245.0
2020-05-28	5.0	288.0
2020-05-29	5.0	176.0
2020-05-30	3.0	400.0
2020-05-31	2.0	260.0
2020-06-01	2.0	141.0
2020-06-02	3.0	179.0
2020-06-03	1.0	347.0
2020-06-04	4.0	126.0
2020-06-05	2.0	90.0
2020-06-06	5.0	310.0
2020-06-07	4.0	283.0
2020-06-08	21.0	137.0
2020-06-09	8.0	151.0
2020-06-10	10.0	152.0
2020-06-11	5.0	205.0
2020-06-12	9.0	337.0
2020-06-13	8.0	284.0
2020-06-14	3.0	415.0
2020-06-15	3.0	312.0
2020-06-16	29.0	256.0
2020-06-17	13.0	320.0
2020-06-18	23.0	348.0
2020-06-19	26.0	273.0
2020-06-20	15.0	150.0
2020-06-21	14.0	426.0
2020-06-22	11.0	352.0
2020-06-23	45.0	450.0
2020-06-24	25.0	516.0
2020-06-25	29.0	363.0
2020-06-26	39.0	390.0
2020-06-27	20.0	532.0
2020-06-28	13.0	198.0
2020-06-29	29.0	558.0
2020-06-30	51.0	304.0
2020-07-01	36.0	451.0
2020-07-02	50.0	334.0
2020-07-03	39.0	320.0
2020-07-04	57.0	290.0
2020-07-05	21.0	673.0
2020-07-06	52.0	527.0
2020-07-07	33.0	814.0
2020-07-08	71.0	573.0
2020-07-09	77.0	195.0
2020-07-10	73.0	585.0
2020-07-11	53.0	410.0
2020-07-12	32.0	333.0
2020-07-13	106.0	450.0
2020-07-14	67.0	360.0
2020-07-15	66.0	806.0
2020-07-16	114.0	542.0
2020-07-17	78.0	388.0
2020-07-18	74.0	393.0
2020-07-19	73.0	188.0
2020-07-20	61.0	344.0
2020-07-21	100.0	244.0
2020-07-22	90.0	638.0
2020-07-23	117.0	507.0
2020-07-24	182.0	523.0
2020-07-25	123.0	487.0
2020-07-26	100.0	270.0
2020-07-27	177.0	520.0
2020-07-28	197.0	318.0
2020-07-29	146.0	515.0
2020-07-30	201.0	659.0
2020-07-31	142.0	379.0
2020-08-01	122.0	504.0
2020-08-02	103.0	526.0
2020-08-03	148.0	473.0
2020-08-04	172.0	530.0
2020-08-05	187.0	801.0
2020-08-06	254.0	624.0
2020-08-07	176.0	1261.0
2020-08-08	196.0	641.0
2020-08-09	123.0	533.0
2020-08-10	300.0	823.0
2020-08-11	298.0	755.0
2020-08-12	221.0	534.0
2020-08-13	268.0	767.0
2020-08-14	254.0	946.0
2020-08-15	229.0	419.0
2020-08-16	237.0	487.0
2020-08-17	171.0	807.0
2020-08-18	272.0	680.0
2020-08-19	291.0	807.0
2020-08-20	245.0	852.0
2020-08-21	366.0	852.0
2020-08-22	262.0	533.0
2020-08-23	96.0	731.0
2020-08-24	560.0	892.0
2020-08-25	279.0	474.0
2020-08-26	317.0	670.0
2020-08-27	272.0	824.0
2020-08-28	271.0	849.0
2020-08-29	233.0	568.0
2020-08-30	220.0	642.0
2020-08-31	210.0	606.0
2020-09-01	262.0	298.0
2020-09-02	284.0	800.0
2020-09-03	306.0	560.0
2020-09-04	331.0	955.0
2020-09-05	226.0	689.0
2020-09-06	145.0	705.0
2020-09-07	224.0	567.0
2020-09-08	265.0	908.0
2020-09-09	201.0	356.0
2020-09-10	310.0	959.0
2020-09-11	273.0	899.0
2020-09-12	249.0	508.0
2020-09-13	237.0	581.0
2020-09-14	252.0	771.0
2020-09-15	171.0	1055.0
2020-09-16	227.0	581.0
2020-09-17	177.0	681.0
2020-09-18	203.0	667.0
2020-09-19	134.0	827.0
2020-09-20	197.0	416.0
2020-09-21	212.0	835.0
2020-09-22	216.0	410.0
2020-09-23	215.0	476.0
2020-09-24	178.0	785.0
2020-09-25	182.0	585.0
2020-09-26	173.0	464.0
2020-09-27	214.0	414.0
2020-09-28	275.0	763.0
2020-09-29	163.0	523.0
2020-09-30	159.0	449.0
2020-10-01	192.0	325.0
2020-10-02	207.0	739.0
2020-10-03	194.0	627.0
2020-10-04	172.0	681.0
2020-10-05	410.0	877.0
2020-10-06	221.0	582.0
2020-10-07	230.0	434.0
2020-10-08	188.0	654.0
2020-10-09	280.0	961.0
2020-10-10	154.0	411.0
2020-10-11	179.0	940.0
2020-10-12	95.0	681.0
2020-10-13	156.0	304.0
2020-10-14	194.0	82.0
2020-10-15	253.0	439.0
2020-10-16	275.0	891.0
2020-10-17	173.0	635.0
2020-10-18	181.0	604.0
2020-10-19	384.0	893.0
2020-10-20	499.0	391.0
2020-10-21	131.0	647.0
2020-10-22	205.0	664.0
2020-10-23	304.0	804.0
2020-10-24	158.0	864.0
2020-10-25	166.0	765.0
2020-10-26	254.0	942.0
2020-10-27	182.0	501.0
2020-10-28	206.0	316.0
2020-10-29	190.0	559.0
2020-10-30	203.0	767.0
2020-10-31	164.0	573.0
2020-11-01	89.0	951.0
2020-11-02	153.0	626.0
2020-11-03	123.0	656.0
2020-11-04	187.0	524.0
2020-11-05	167.0	311.0
2020-11-06	279.0	839.0
2020-11-07	141.0	447.0
2020-11-08	150.0	697.0
2020-11-09	257.0	784.0
2020-11-10	128.0	501.0
2020-11-11	82.0	459.0
2020-11-12	207.0	512.0
2020-11-13	252.0	722.0
2020-11-14	206.0	1149.0
2020-11-15	129.0	372.0
2020-11-16	132.0	983.0
2020-11-17	107.0	633.0
2020-11-18	113.0	284.0
2020-11-19	241.0	281.0
2020-11-20	274.0	472.0
2020-11-21	146.0	538.0
2020-11-22	144.0	722.0
2020-11-23	256.0	596.0
2020-11-24	142.0	1179.0
2020-11-25	147.0	690.0
2020-11-26	214.0	504.0
2020-11-27	181.0	587.0
2020-11-28	133.0	816.0
2020-11-29	57.0	418.0
2020-11-30	156.0	660.0
2020-12-01	94.0	453.0
2020-12-02	121.0	682.0
2020-12-03	237.0	580.0
2020-12-04	198.0	786.0
2020-12-05	235.0	421.0
2020-12-06	89.0	477.0
2020-12-07	268.0	504.0
2020-12-08	141.0	147.0
2020-12-09	130.0	471.0
2020-12-10	334.0	983.0
2020-12-11	367.0	296.0
2020-12-12	229.0	1170.0
2020-12-13	152.0	592.0
2020-12-14	156.0	544.0
2020-12-15	175.0	574.0
2020-12-16	134.0	223.0
2020-12-17	244.0	993.0
2020-12-18	275.0	273.0
2020-12-19	234.0	722.0
2020-12-20	114.0	399.0
2020-12-21	171.0	759.0
2020-12-22	190.0	781.0
2020-12-23	141.0	940.0
2020-12-24	293.0	767.0
2020-12-25	164.0	832.0
2020-12-26	261.0	154.0
2020-12-27	217.0	918.0
2020-12-28	319.0	504.0
2020-12-29	260.0	319.0
2020-12-30	167.0	577.0
2020-12-31	98.0	309.0
2021-01-01	74.0	369.0
2021-01-02	152.0	157.0
2021-01-03	133.0	654.0
2021-01-04	280.0	513.0
2021-01-05	258.0	337.0
2021-01-06	276.0	243.0
2021-01-07	268.0	612.0
2021-01-08	312.0	660.0
2021-01-09	205.0	519.0
2021-01-10	108.0	361.0
2021-01-11	115.0	214.0
2021-01-12	286.0	530.0
2021-01-13	336.0	695.0
2021-01-14	259.0	660.0
2021-01-15	215.0	642.0
2021-01-16	168.0	390.0
2021-01-17	177.0	664.0
2021-01-18	173.0	512.0
2021-01-19	116.0	935.0
2021-01-20	200.0	529.0
2021-01-21	200.0	431.0
2021-01-22	148.0	1081.0
2021-01-23	246.0	751.0
2021-01-24	64.0	415.0
2021-01-25	146.0	398.0
2021-01-26	84.0	583.0
2021-01-27	34.0	392.0
2021-01-28	100.0	485.0
2021-01-29	102.0	680.0
2021-01-30	67.0	634.0
2021-01-31	40.0	625.0
2021-02-01	53.0	292.0
2021-02-02	58.0	535.0
2021-02-03	27.0	332.0
2021-02-04	35.0	534.0
2021-02-05	41.0	704.0
2021-02-06	44.0	449.0
2021-02-07	34.0	462.0
2021-02-08	72.0	304.0
2021-02-09	32.0	337.0
2021-02-10	21.0	394.0
2021-02-11	14.0	410.0
2021-02-12	23.0	534.0
2021-02-13	27.0	360.0
2021-02-14	25.0	326.0
2021-02-15	71.0	438.0
2021-02-16	48.0	229.0
2021-02-17	40.0	468.0
2021-02-18	38.0	465.0
2021-02-19	57.0	608.0
2021-02-20	49.0	352.0
2021-02-21	31.0	288.0
2021-02-22	67.0	550.0
2021-02-23	46.0	110.0
2021-02-24	15.0	379.0
2021-02-25	11.0	349.0
2021-02-26	7.0	153.0
2021-02-27	12.0	631.0
2021-02-28	4.0	153.0
2021-03-01	10.0	308.0
2021-03-02	8.0	220.0
2021-03-03	4.0	201.0
2021-03-04	1.0	511.0
2021-03-05	4.0	365.0
2021-03-06	1.0	470.0
2021-03-07
2021-03-08
2021-03-09
2021-03-10
2021-03-11
2021-03-12
2021-03-13
2021-03-14
2021-03-15
2021-03-16
2021-03-17
2021-03-18
2021-03-19
2021-03-20
2021-03-21
2021-03-22
2021-03-23
2021-03-24
2021-03-25
2021-03-26
2021-03-27
