# Supplementary material for: Evolution and Epidemic Spread of SARS-CoV-2 in Colombia: A Year into the Pandemic
Source: Vaccines (Basel). 2021 Jul 30;9(8):837. doi: 10.3390/vaccines9080837 (PMC8402472; doi:10.3390/vaccines9080837)
Supplement: Supplementary file 1 [file vaccines-09-00837-s001.zip › Supplementary_material/Supplementary Data S2/raw_data_Rt.live/rawdata-co-NA.csv]

date	new_cases	new_tests
2020-03-20	1.0
2020-03-21
2020-03-22
2020-03-23
2020-03-24	3.0
2020-03-25	7.0
2020-03-26	4.0
2020-03-27	4.0
2020-03-28	1.0
2020-03-29
2020-03-30	4.0
2020-03-31	2.0
2020-04-01	5.0
2020-04-02	1.0
2020-04-03
2020-04-04	2.0
2020-04-05	1.0
2020-04-06	3.0
2020-04-07	2.0
2020-04-08	1.0
2020-04-09	4.0
2020-04-10	4.0
2020-04-11	1.0
2020-04-12	5.0
2020-04-13	3.0
2020-04-14	7.0
2020-04-15	7.0
2020-04-16	12.0
2020-04-17	7.0
2020-04-18	3.0
2020-04-19	2.0
2020-04-20	18.0
2020-04-21	4.0
2020-04-22	10.0
2020-04-23	8.0
2020-04-24	29.0
2020-04-25	5.0
2020-04-26	16.0
2020-04-27	24.0
2020-04-28	45.0
2020-04-29	14.0
2020-04-30	19.0
2020-05-01	9.0
2020-05-02	31.0
2020-05-03	16.0
2020-05-04	19.0
2020-05-05	29.0
2020-05-06	40.0
2020-05-07	32.0
2020-05-08	31.0
2020-05-09	48.0
2020-05-10	36.0
2020-05-11	48.0	51.0
2020-05-12	45.0	39.0
2020-05-13	79.0	88.0
2020-05-14	91.0	130.0
2020-05-15	40.0	120.0
2020-05-16	50.0
2020-05-17	82.0	48.0
2020-05-18	60.0	261.0
2020-05-19	49.0	51.0
2020-05-20	66.0	172.0
2020-05-21	51.0	85.0
2020-05-22	61.0	209.0
2020-05-23	41.0	109.0
2020-05-24	56.0	54.0
2020-05-25	57.0	139.0
2020-05-26	78.0	130.0
2020-05-27	84.0	123.0
2020-05-28	38.0	2.0
2020-05-29	68.0	429.0
2020-05-30	179.0	70.0
2020-05-31	67.0	474.0
2020-06-01	50.0	5.0
2020-06-02	102.0	141.0
2020-06-03	164.0	315.0
2020-06-04	58.0	202.0
2020-06-05	55.0	316.0
2020-06-06	49.0	799.0
2020-06-07	13.0	297.0
2020-06-08	45.0	121.0
2020-06-09	73.0	337.0
2020-06-10	39.0	419.0
2020-06-11	54.0	143.0
2020-06-12	150.0	202.0
2020-06-13	39.0	529.0
2020-06-14	18.0	596.0
2020-06-15	21.0	94.0
2020-06-16	81.0	191.0
2020-06-17	53.0	105.0
2020-06-18	39.0	1081.0
2020-06-19	51.0	578.0
2020-06-20	103.0	137.0
2020-06-21	111.0	475.0
2020-06-22	42.0	387.0
2020-06-23	94.0	57.0
2020-06-24	115.0	362.0
2020-06-25	90.0	777.0
2020-06-26	65.0	502.0
2020-06-27	91.0	222.0
2020-06-28	66.0	404.0
2020-06-29	71.0	473.0
2020-06-30	97.0	1187.0
2020-07-01	154.0	430.0
2020-07-02	154.0	261.0
2020-07-03	191.0	614.0
2020-07-04	103.0	268.0
2020-07-05	67.0	705.0
2020-07-06	153.0	185.0
2020-07-07	168.0	613.0
2020-07-08	200.0	224.0
2020-07-09	317.0	688.0
2020-07-10	228.0	632.0
2020-07-11	214.0	506.0
2020-07-12	140.0	451.0
2020-07-13	213.0	347.0
2020-07-14	187.0	254.0
2020-07-15	179.0	297.0
2020-07-16	303.0	363.0
2020-07-17	267.0	320.0
2020-07-18	144.0	425.0
2020-07-19	104.0	684.0
2020-07-20	118.0	518.0
2020-07-21	158.0	418.0
2020-07-22	197.0	802.0
2020-07-23	275.0	680.0
2020-07-24	244.0	699.0
2020-07-25	197.0	665.0
2020-07-26	120.0	556.0
2020-07-27	269.0	609.0
2020-07-28	251.0	532.0
2020-07-29	272.0	898.0
2020-07-30	359.0	619.0
2020-07-31	314.0	211.0
2020-08-01	227.0	469.0
2020-08-02	134.0	490.0
2020-08-03	291.0	474.0
2020-08-04	235.0	662.0
2020-08-05	269.0	983.0
2020-08-06	261.0	627.0
2020-08-07	149.0	643.0
2020-08-08	168.0	640.0
2020-08-09	96.0	592.0
2020-08-10	207.0	850.0
2020-08-11	169.0	464.0
2020-08-12	171.0	955.0
2020-08-13	203.0	574.0
2020-08-14	191.0	386.0
2020-08-15	104.0	408.0
2020-08-16	95.0	390.0
2020-08-17	137.0	300.0
2020-08-18	228.0	387.0
2020-08-19	181.0	343.0
2020-08-20	197.0	405.0
2020-08-21	196.0	568.0
2020-08-22	140.0	285.0
2020-08-23	107.0	324.0
2020-08-24	209.0	532.0
2020-08-25	191.0	266.0
2020-08-26	134.0	371.0
2020-08-27	157.0	158.0
2020-08-28	137.0	312.0
2020-08-29	99.0	387.0
2020-08-30	57.0	519.0
2020-08-31	167.0	48.0
2020-09-01	168.0	223.0
2020-09-02	133.0	107.0
2020-09-03	137.0	302.0
2020-09-04	198.0	281.0
2020-09-05	119.0	216.0
2020-09-06	82.0	661.0
2020-09-07	168.0	221.0
2020-09-08	124.0	178.0
2020-09-09	133.0	210.0
2020-09-10	150.0	405.0
2020-09-11	147.0	384.0
2020-09-12	98.0	188.0
2020-09-13	108.0	343.0
2020-09-14	133.0	881.0
2020-09-15	112.0
2020-09-16	96.0	261.0
2020-09-17	97.0	219.0
2020-09-18	107.0	1574.0
2020-09-19	58.0	332.0
2020-09-20	52.0	166.0
2020-09-21	119.0	316.0
2020-09-22	126.0	182.0
2020-09-23	121.0	317.0
2020-09-24	104.0	236.0
2020-09-25	112.0	320.0
2020-09-26	77.0	412.0
2020-09-27	106.0	358.0
2020-09-28	137.0	142.0
2020-09-29	137.0	237.0
2020-09-30	195.0	226.0
2020-10-01	147.0	276.0
2020-10-02	143.0	265.0
2020-10-03	76.0	198.0
2020-10-04	81.0	581.0
2020-10-05	151.0	203.0
2020-10-06	113.0	166.0
2020-10-07	115.0	336.0
2020-10-08	108.0	252.0
2020-10-09	123.0	400.0
2020-10-10	64.0	283.0
2020-10-11	54.0	365.0
2020-10-12	40.0	44.0
2020-10-13	128.0	105.0
2020-10-14	94.0	147.0
2020-10-15	153.0	230.0
2020-10-16	99.0	407.0
2020-10-17	101.0	277.0
2020-10-18	113.0	337.0
2020-10-19	183.0	278.0
2020-10-20	210.0	343.0
2020-10-21	150.0	420.0
2020-10-22	130.0	458.0
2020-10-23	168.0	461.0
2020-10-24	121.0	189.0
2020-10-25	132.0	184.0
2020-10-26	229.0	166.0
2020-10-27	208.0	377.0
2020-10-28	124.0	405.0
2020-10-29	201.0	248.0
2020-10-30	133.0	448.0
2020-10-31	87.0	188.0
2020-11-01	57.0	369.0
2020-11-02	86.0	312.0
2020-11-03	121.0	47.0
2020-11-04	89.0	117.0
2020-11-05	133.0	236.0
2020-11-06	110.0	571.0
2020-11-07	61.0	372.0
2020-11-08	81.0	229.0
2020-11-09	149.0	244.0
2020-11-10	153.0	123.0
2020-11-11	52.0	236.0
2020-11-12	98.0	326.0
2020-11-13	119.0	339.0
2020-11-14	86.0	221.0
2020-11-15	61.0	402.0
2020-11-16	69.0	173.0
2020-11-17	142.0	192.0
2020-11-18	171.0	81.0
2020-11-19	161.0	283.0
2020-11-20	185.0	231.0
2020-11-21	89.0	366.0
2020-11-22	64.0	310.0
2020-11-23	171.0	149.0
2020-11-24	137.0	125.0
2020-11-25	146.0	239.0
2020-11-26	196.0	251.0
2020-11-27	176.0	291.0
2020-11-28	125.0	353.0
2020-11-29	69.0	524.0
2020-11-30	160.0	39.0
2020-12-01	148.0	314.0
2020-12-02	144.0	342.0
2020-12-03	194.0	131.0
2020-12-04	187.0	288.0
2020-12-05	141.0	218.0
2020-12-06	150.0	439.0
2020-12-07	230.0	293.0
2020-12-08	217.0	214.0
2020-12-09	210.0	56.0
2020-12-10	260.0	357.0
2020-12-11	287.0	312.0
2020-12-12	300.0	462.0
2020-12-13	143.0	343.0
2020-12-14	274.0	64.0
2020-12-15	357.0	363.0
2020-12-16	325.0	243.0
2020-12-17	356.0	385.0
2020-12-18	383.0	486.0
2020-12-19	324.0	355.0
2020-12-20	279.0	327.0
2020-12-21	307.0	334.0
2020-12-22	495.0	117.0
2020-12-23	329.0	255.0
2020-12-24	396.0	539.0
2020-12-25	326.0	405.0
2020-12-26	408.0	189.0
2020-12-27	337.0	115.0
2020-12-28	564.0	482.0
2020-12-29	501.0	162.0
2020-12-30	364.0	297.0
2020-12-31	243.0	604.0
2021-01-01	165.0	395.0
2021-01-02	251.0	247.0
2021-01-03	315.0	275.0
2021-01-04	615.0	226.0
2021-01-05	569.0	241.0
2021-01-06	443.0	450.0
2021-01-07	526.0	474.0
2021-01-08	657.0	739.0
2021-01-09	528.0	387.0
2021-01-10	238.0	506.0
2021-01-11	293.0	418.0
2021-01-12	779.0	234.0
2021-01-13	611.0	437.0
2021-01-14	680.0	537.0
2021-01-15	502.0	885.0
2021-01-16	289.0	653.0
2021-01-17	227.0	744.0
2021-01-18	304.0	172.0
2021-01-19	307.0	887.0
2021-01-20	940.0	678.0
2021-01-21	380.0	537.0
2021-01-22	377.0	445.0
2021-01-23	390.0	608.0
2021-01-24	171.0	647.0
2021-01-25	221.0	451.0
2021-01-26	232.0	509.0
2021-01-27	144.0	745.0
2021-01-28	195.0	420.0
2021-01-29	200.0	354.0
2021-01-30	112.0	498.0
2021-01-31	71.0	439.0
2021-02-01	123.0	523.0
2021-02-02	103.0	236.0
2021-02-03	70.0	661.0
2021-02-04	62.0	357.0
2021-02-05	64.0	820.0
2021-02-06	54.0	190.0
2021-02-07	28.0	371.0
2021-02-08	65.0	257.0
2021-02-09	67.0	336.0
2021-02-10	35.0	206.0
2021-02-11	50.0	343.0
2021-02-12	59.0	421.0
2021-02-13	41.0	548.0
2021-02-14	35.0	270.0
2021-02-15	70.0	310.0
2021-02-16	94.0	35.0
2021-02-17	43.0	231.0
2021-02-18	83.0	221.0
2021-02-19	59.0	423.0
2021-02-20	61.0	231.0
2021-02-21	32.0	149.0
2021-02-22	91.0	239.0
2021-02-23	46.0	150.0
2021-02-24	29.0	70.0
2021-02-25	36.0	167.0
2021-02-26	36.0	288.0
2021-02-27	15.0	240.0
2021-02-28	4.0	114.0
2021-03-01	8.0	202.0
2021-03-02	9.0	151.0
2021-03-03	4.0	353.0
2021-03-04	8.0	145.0
2021-03-05	3.0	210.0
2021-03-06	1.0	140.0
2021-03-07
2021-03-08
2021-03-09
2021-03-10
2021-03-11
2021-03-12
2021-03-13
2021-03-14
2021-03-15
2021-03-16
2021-03-17
2021-03-18
2021-03-19
2021-03-20
2021-03-21
2021-03-22
2021-03-23
2021-03-24
2021-03-25
2021-03-26
2021-03-27
