# Supplementary material for: Evolution and Epidemic Spread of SARS-CoV-2 in Colombia: A Year into the Pandemic
Source: Vaccines (Basel). 2021 Jul 30;9(8):837. doi: 10.3390/vaccines9080837 (PMC8402472; doi:10.3390/vaccines9080837)
Supplement: Supplementary file 1 [file vaccines-09-00837-s001.zip › Supplementary_material/Supplementary Data S2/raw_data_Rt.live/rawdata-co-NS.csv]

date	new_cases	new_tests
2020-03-13	1.0
2020-03-14
2020-03-15	3.0
2020-03-16
2020-03-17	2.0
2020-03-18	3.0
2020-03-19	1.0
2020-03-20
2020-03-21	3.0
2020-03-22	2.0
2020-03-23	1.0
2020-03-24	2.0
2020-03-25	2.0
2020-03-26	3.0
2020-03-27	4.0
2020-03-28	4.0
2020-03-29	5.0
2020-03-30
2020-03-31	1.0
2020-04-01
2020-04-02	2.0
2020-04-03
2020-04-04	1.0
2020-04-05
2020-04-06	1.0
2020-04-07
2020-04-08	1.0
2020-04-09	9.0
2020-04-10	7.0
2020-04-11	1.0
2020-04-12	1.0
2020-04-13
2020-04-14	1.0
2020-04-15
2020-04-16	1.0
2020-04-17	2.0
2020-04-18
2020-04-19
2020-04-20	3.0
2020-04-21	2.0
2020-04-22	4.0
2020-04-23
2020-04-24	4.0
2020-04-25	3.0
2020-04-26	4.0
2020-04-27	3.0
2020-04-28	2.0
2020-04-29
2020-04-30	2.0
2020-05-01
2020-05-02	4.0
2020-05-03	3.0
2020-05-04	2.0
2020-05-05
2020-05-06	4.0
2020-05-07	6.0
2020-05-08	1.0
2020-05-09	2.0
2020-05-10	1.0
2020-05-11	3.0	58.0
2020-05-12	4.0	37.0
2020-05-13	1.0	202.0
2020-05-14	1.0	129.0
2020-05-15	1.0	128.0
2020-05-16		88.0
2020-05-17		296.0
2020-05-18	1.0	93.0
2020-05-19	1.0	138.0
2020-05-20	5.0	146.0
2020-05-21	2.0	234.0
2020-05-22	1.0	90.0
2020-05-23	1.0	19.0
2020-05-24		199.0
2020-05-25		66.0
2020-05-26	2.0	174.0
2020-05-27	1.0	35.0
2020-05-28	3.0	177.0
2020-05-29		231.0
2020-05-30		127.0
2020-05-31		88.0
2020-06-01	2.0	549.0
2020-06-02	1.0	41.0
2020-06-03	8.0	214.0
2020-06-04	7.0	42.0
2020-06-05	6.0	149.0
2020-06-06	9.0
2020-06-07	3.0	354.0
2020-06-08	12.0	302.0
2020-06-09	7.0	213.0
2020-06-10	5.0	413.0
2020-06-11	5.0	154.0
2020-06-12	7.0	57.0
2020-06-13	7.0	450.0
2020-06-14	13.0
2020-06-15	9.0	272.0
2020-06-16	14.0	125.0
2020-06-17	7.0	278.0
2020-06-18	20.0	603.0
2020-06-19	8.0	289.0
2020-06-20	6.0	139.0
2020-06-21		160.0
2020-06-22	6.0	117.0
2020-06-23	21.0	223.0
2020-06-24	11.0	296.0
2020-06-25	13.0	223.0
2020-06-26	17.0	92.0
2020-06-27	15.0	204.0
2020-06-28	9.0	150.0
2020-06-29	17.0	358.0
2020-06-30	36.0	121.0
2020-07-01	47.0	499.0
2020-07-02	44.0	73.0
2020-07-03	28.0	228.0
2020-07-04	50.0	71.0
2020-07-05	37.0	343.0
2020-07-06	73.0	42.0
2020-07-07	96.0	398.0
2020-07-08	103.0	122.0
2020-07-09	123.0	156.0
2020-07-10	129.0	191.0
2020-07-11	102.0	313.0
2020-07-12	115.0	23.0
2020-07-13	241.0	211.0
2020-07-14	200.0	143.0
2020-07-15	222.0	203.0
2020-07-16	240.0	173.0
2020-07-17	200.0	160.0
2020-07-18	200.0	144.0
2020-07-19	71.0	229.0
2020-07-20	111.0	218.0
2020-07-21	204.0	190.0
2020-07-22	208.0	349.0
2020-07-23	251.0	252.0
2020-07-24	237.0	415.0
2020-07-25	187.0	171.0
2020-07-26	149.0	330.0
2020-07-27	282.0	343.0
2020-07-28	281.0	108.0
2020-07-29	259.0	475.0
2020-07-30	295.0	335.0
2020-07-31	315.0	543.0
2020-08-01	223.0	321.0
2020-08-02	148.0	335.0
2020-08-03	405.0	526.0
2020-08-04	325.0	701.0
2020-08-05	282.0	546.0
2020-08-06	319.0	270.0
2020-08-07	210.0	1148.0
2020-08-08	409.0	1016.0
2020-08-09	130.0	758.0
2020-08-10	348.0	480.0
2020-08-11	314.0	659.0
2020-08-12	285.0	726.0
2020-08-13	320.0	792.0
2020-08-14	376.0	616.0
2020-08-15	235.0	718.0
2020-08-16	336.0	451.0
2020-08-17	187.0	528.0
2020-08-18	348.0	452.0
2020-08-19	291.0	784.0
2020-08-20	207.0	985.0
2020-08-21	240.0	812.0
2020-08-22	169.0	1027.0
2020-08-23	94.0	412.0
2020-08-24	539.0	514.0
2020-08-25	181.0	1903.0
2020-08-26	130.0	504.0
2020-08-27	136.0	1298.0
2020-08-28	153.0	819.0
2020-08-29	123.0	923.0
2020-08-30	84.0	482.0
2020-08-31	103.0	239.0
2020-09-01	129.0	402.0
2020-09-02	106.0	352.0
2020-09-03	116.0	221.0
2020-09-04	176.0	434.0
2020-09-05	111.0	239.0
2020-09-06	66.0	366.0
2020-09-07	134.0	203.0
2020-09-08	141.0	382.0
2020-09-09	125.0	210.0
2020-09-10	175.0	316.0
2020-09-11	126.0	500.0
2020-09-12	100.0	128.0
2020-09-13	80.0	248.0
2020-09-14	159.0	279.0
2020-09-15	145.0	416.0
2020-09-16	98.0	171.0
2020-09-17	126.0	234.0
2020-09-18	135.0	283.0
2020-09-19	113.0	303.0
2020-09-20	93.0	353.0
2020-09-21	188.0	346.0
2020-09-22	178.0	275.0
2020-09-23	164.0	314.0
2020-09-24	153.0	310.0
2020-09-25	137.0	277.0
2020-09-26	145.0	486.0
2020-09-27	109.0	298.0
2020-09-28	195.0	262.0
2020-09-29	162.0	163.0
2020-09-30	161.0	371.0
2020-10-01	180.0	723.0
2020-10-02	223.0	591.0
2020-10-03	142.0	442.0
2020-10-04	101.0	387.0
2020-10-05	229.0	104.0
2020-10-06	221.0	406.0
2020-10-07	153.0	566.0
2020-10-08	200.0	435.0
2020-10-09	174.0	571.0
2020-10-10	119.0	457.0
2020-10-11	92.0	496.0
2020-10-12	81.0	54.0
2020-10-13	222.0	379.0
2020-10-14	126.0	189.0
2020-10-15	228.0	351.0
2020-10-16	187.0	507.0
2020-10-17	197.0	361.0
2020-10-18	148.0	338.0
2020-10-19	282.0	149.0
2020-10-20	315.0	573.0
2020-10-21	240.0	423.0
2020-10-22	243.0	450.0
2020-10-23	343.0	443.0
2020-10-24	320.0	338.0
2020-10-25	203.0	257.0
2020-10-26	327.0	264.0
2020-10-27	280.0	428.0
2020-10-28	179.0	381.0
2020-10-29	239.0	302.0
2020-10-30	193.0	394.0
2020-10-31	215.0	384.0
2020-11-01	141.0	460.0
2020-11-02	161.0	230.0
2020-11-03	241.0	480.0
2020-11-04	109.0	367.0
2020-11-05	181.0	610.0
2020-11-06	289.0	524.0
2020-11-07	193.0	394.0
2020-11-08	206.0	340.0
2020-11-09	385.0	201.0
2020-11-10	233.0	359.0
2020-11-11	182.0	389.0
2020-11-12	353.0	614.0
2020-11-13	353.0	346.0
2020-11-14	279.0	653.0
2020-11-15	231.0	326.0
2020-11-16	243.0	12.0
2020-11-17	290.0	135.0
2020-11-18	198.0	648.0
2020-11-19	318.0	251.0
2020-11-20	448.0	541.0
2020-11-21	246.0	387.0
2020-11-22	182.0	477.0
2020-11-23	411.0	70.0
2020-11-24	376.0	544.0
2020-11-25	305.0	575.0
2020-11-26	402.0	442.0
2020-11-27	279.0	475.0
2020-11-28	256.0	684.0
2020-11-29	115.0	468.0
2020-11-30	338.0	194.0
2020-12-01	430.0	555.0
2020-12-02	342.0	538.0
2020-12-03	434.0	510.0
2020-12-04	430.0	540.0
2020-12-05	432.0	681.0
2020-12-06	353.0	523.0
2020-12-07	442.0	183.0
2020-12-08	274.0	537.0
2020-12-09	383.0	337.0
2020-12-10	441.0	323.0
2020-12-11	533.0	628.0
2020-12-12	447.0	680.0
2020-12-13	216.0	443.0
2020-12-14	398.0	123.0
2020-12-15	539.0	628.0
2020-12-16	375.0	1037.0
2020-12-17	544.0	407.0
2020-12-18	380.0	784.0
2020-12-19	364.0	635.0
2020-12-20	225.0	463.0
2020-12-21	496.0	325.0
2020-12-22	360.0	556.0
2020-12-23	271.0	725.0
2020-12-24	379.0	422.0
2020-12-25	246.0	426.0
2020-12-26	427.0	376.0
2020-12-27	281.0	489.0
2020-12-28	567.0	73.0
2020-12-29	407.0	928.0
2020-12-30	207.0	501.0
2020-12-31	110.0	603.0
2021-01-01	72.0	323.0
2021-01-02	181.0	136.0
2021-01-03	179.0	435.0
2021-01-04	364.0	287.0
2021-01-05	357.0	529.0
2021-01-06	186.0	433.0
2021-01-07	139.0	413.0
2021-01-08	302.0	280.0
2021-01-09	216.0	626.0
2021-01-10	112.0	647.0
2021-01-11	147.0	57.0
2021-01-12	364.0	369.0
2021-01-13	280.0	462.0
2021-01-14	393.0	421.0
2021-01-15	337.0	276.0
2021-01-16	138.0	335.0
2021-01-17	85.0	489.0
2021-01-18	129.0	238.0
2021-01-19	206.0	344.0
2021-01-20	514.0	779.0
2021-01-21	171.0	384.0
2021-01-22	201.0	292.0
2021-01-23	226.0	407.0
2021-01-24	54.0	409.0
2021-01-25	122.0	232.0
2021-01-26	145.0	475.0
2021-01-27	106.0	470.0
2021-01-28	135.0	493.0
2021-01-29	132.0	638.0
2021-01-30	105.0	507.0
2021-01-31	44.0	411.0
2021-02-01	128.0	148.0
2021-02-02	53.0	214.0
2021-02-03	81.0	531.0
2021-02-04	77.0	312.0
2021-02-05	66.0	393.0
2021-02-06	52.0	263.0
2021-02-07	55.0	510.0
2021-02-08	87.0	125.0
2021-02-09	68.0	228.0
2021-02-10	64.0	422.0
2021-02-11	63.0	347.0
2021-02-12	84.0	335.0
2021-02-13	58.0	428.0
2021-02-14	20.0	429.0
2021-02-15	72.0	83.0
2021-02-16	60.0	183.0
2021-02-17	27.0	161.0
2021-02-18	47.0	375.0
2021-02-19	49.0	391.0
2021-02-20	67.0	583.0
2021-02-21	20.0	261.0
2021-02-22	76.0	165.0
2021-02-23	56.0	305.0
2021-02-24	37.0	227.0
2021-02-25	31.0	379.0
2021-02-26	32.0	326.0
2021-02-27	24.0	386.0
2021-02-28		337.0
2021-03-01	27.0	48.0
2021-03-02	6.0	411.0
2021-03-03	11.0	257.0
2021-03-04	27.0	196.0
2021-03-05	20.0	294.0
2021-03-06	3.0	401.0
2021-03-07
2021-03-08
2021-03-09
2021-03-10
2021-03-11
2021-03-12
2021-03-13
2021-03-14
2021-03-15
2021-03-16
2021-03-17
2021-03-18
2021-03-19
2021-03-20
2021-03-21
2021-03-22
2021-03-23
2021-03-24
2021-03-25
2021-03-26
2021-03-27
