# Supplementary material for: Evolution and Epidemic Spread of SARS-CoV-2 in Colombia: A Year into the Pandemic
Source: Vaccines (Basel). 2021 Jul 30;9(8):837. doi: 10.3390/vaccines9080837 (PMC8402472; doi:10.3390/vaccines9080837)
Supplement: Supplementary file 1 [file vaccines-09-00837-s001.zip › Supplementary_material/Supplementary Data S2/raw_data_Rt.live/rawdata-co-PU.csv]

date	new_cases	new_tests
2020-05-03	2.0
2020-05-04
2020-05-05
2020-05-06
2020-05-07	1.0
2020-05-08
2020-05-09
2020-05-10
2020-05-11		13.0
2020-05-12
2020-05-13
2020-05-14
2020-05-15
2020-05-16		108.0
2020-05-17
2020-05-18	1.0	3.0
2020-05-19	1.0	8.0
2020-05-20	3.0	21.0
2020-05-21	1.0
2020-05-22		17.0
2020-05-23
2020-05-24		15.0
2020-05-25	1.0	6.0
2020-05-26
2020-05-27
2020-05-28		97.0
2020-05-29		1.0
2020-05-30
2020-05-31	1.0	55.0
2020-06-01		17.0
2020-06-02		8.0
2020-06-03	1.0	29.0
2020-06-04
2020-06-05	2.0
2020-06-06
2020-06-07
2020-06-08	1.0
2020-06-09
2020-06-10		55.0
2020-06-11	1.0	2.0
2020-06-12	1.0
2020-06-13		17.0
2020-06-14
2020-06-15	3.0
2020-06-16	1.0	1.0
2020-06-17		19.0
2020-06-18	1.0
2020-06-19	1.0
2020-06-20		40.0
2020-06-21	2.0
2020-06-22
2020-06-23		40.0
2020-06-24	2.0
2020-06-25	3.0
2020-06-26
2020-06-27	4.0
2020-06-28	2.0	2.0
2020-06-29	1.0	58.0
2020-06-30	7.0	2.0
2020-07-01	1.0	10.0
2020-07-02	7.0	2.0
2020-07-03	9.0	44.0
2020-07-04	16.0	61.0
2020-07-05	19.0	5.0
2020-07-06	45.0	77.0
2020-07-07	46.0
2020-07-08	22.0	16.0
2020-07-09	37.0	74.0
2020-07-10	38.0	79.0
2020-07-11	81.0	120.0
2020-07-12	24.0	74.0
2020-07-13	71.0	75.0
2020-07-14	31.0	169.0
2020-07-15	120.0	50.0
2020-07-16	110.0	8.0
2020-07-17	44.0	137.0
2020-07-18	24.0	206.0
2020-07-19	33.0	353.0
2020-07-20	31.0	3.0
2020-07-21	55.0	431.0
2020-07-22	52.0	205.0
2020-07-23	60.0	404.0
2020-07-24	130.0	350.0
2020-07-25	55.0	2.0
2020-07-26	49.0	96.0
2020-07-27	59.0	307.0
2020-07-28	87.0	190.0
2020-07-29	50.0	155.0
2020-07-30	89.0	264.0
2020-07-31	94.0	106.0
2020-08-01	70.0	167.0
2020-08-02	67.0	174.0
2020-08-03	83.0	305.0
2020-08-04	70.0	274.0
2020-08-05	94.0	304.0
2020-08-06	53.0	142.0
2020-08-07	57.0	56.0
2020-08-08	31.0	72.0
2020-08-09	33.0	152.0
2020-08-10	80.0	316.0
2020-08-11	53.0	23.0
2020-08-12	79.0	492.0
2020-08-13	60.0	165.0
2020-08-14	114.0	372.0
2020-08-15	42.0	152.0
2020-08-16	61.0	38.0
2020-08-17	55.0	416.0
2020-08-18	42.0	129.0
2020-08-19	90.0	83.0
2020-08-20	46.0	116.0
2020-08-21	64.0	217.0
2020-08-22	81.0	98.0
2020-08-23	17.0	147.0
2020-08-24	36.0	322.0
2020-08-25	74.0	401.0
2020-08-26	54.0	124.0
2020-08-27	24.0	130.0
2020-08-28	39.0	162.0
2020-08-29	15.0	127.0
2020-08-30	30.0	331.0
2020-08-31	47.0	136.0
2020-09-01	25.0	59.0
2020-09-02	19.0	51.0
2020-09-03	16.0	118.0
2020-09-04	23.0	83.0
2020-09-05	33.0	75.0
2020-09-06	10.0	250.0
2020-09-07	26.0	36.0
2020-09-08	16.0	15.0
2020-09-09	13.0	26.0
2020-09-10	22.0	29.0
2020-09-11	16.0	46.0
2020-09-12	4.0	84.0
2020-09-13	20.0	39.0
2020-09-14	18.0	199.0
2020-09-15	13.0
2020-09-16	21.0	184.0
2020-09-17	18.0	48.0
2020-09-18	17.0	302.0
2020-09-19	32.0	59.0
2020-09-20	22.0	7.0
2020-09-21	39.0	89.0
2020-09-22	20.0	2.0
2020-09-23	17.0	7.0
2020-09-24	15.0	10.0
2020-09-25	19.0	25.0
2020-09-26	24.0	28.0
2020-09-27	8.0	16.0
2020-09-28	31.0	47.0
2020-09-29	27.0	27.0
2020-09-30	18.0	40.0
2020-10-01	10.0	32.0
2020-10-02	13.0	254.0
2020-10-03	15.0	63.0
2020-10-04	11.0	25.0
2020-10-05	45.0	43.0
2020-10-06	18.0	7.0
2020-10-07	12.0	17.0
2020-10-08	14.0	22.0
2020-10-09	5.0	49.0
2020-10-10	15.0	6.0
2020-10-11	5.0	79.0
2020-10-12	5.0	21.0
2020-10-13	12.0	2.0
2020-10-14	25.0	68.0
2020-10-15	21.0	221.0
2020-10-16	18.0	6.0
2020-10-17	10.0	88.0
2020-10-18	7.0	4.0
2020-10-19	27.0	18.0
2020-10-20	55.0	90.0
2020-10-21	19.0	8.0
2020-10-22	38.0	46.0
2020-10-23	26.0	79.0
2020-10-24	17.0	48.0
2020-10-25	16.0
2020-10-26	40.0	180.0
2020-10-27	25.0	34.0
2020-10-28	28.0	19.0
2020-10-29	18.0	40.0
2020-10-30	14.0	47.0
2020-10-31	21.0	56.0
2020-11-01	10.0	9.0
2020-11-02	23.0	44.0
2020-11-03	15.0	19.0
2020-11-04	27.0	4.0
2020-11-05	14.0	24.0
2020-11-06	25.0	50.0
2020-11-07	10.0	20.0
2020-11-08	17.0	42.0
2020-11-09	30.0	40.0
2020-11-10	11.0	5.0
2020-11-11	14.0	9.0
2020-11-12	22.0	47.0
2020-11-13	27.0	7.0
2020-11-14	16.0	113.0
2020-11-15	12.0	39.0
2020-11-16	23.0	65.0
2020-11-17	19.0	82.0
2020-11-18	16.0	39.0
2020-11-19	21.0	4.0
2020-11-20	24.0	24.0
2020-11-21	13.0	117.0
2020-11-22	10.0	3.0
2020-11-23	45.0	61.0
2020-11-24	24.0	63.0
2020-11-25	25.0	15.0
2020-11-26	16.0	42.0
2020-11-27	12.0	132.0
2020-11-28	20.0	51.0
2020-11-29	6.0	24.0
2020-11-30	18.0	74.0
2020-12-01	13.0	39.0
2020-12-02	13.0	25.0
2020-12-03	31.0	64.0
2020-12-04	25.0	60.0
2020-12-05	26.0	104.0
2020-12-06	15.0	101.0
2020-12-07	65.0	66.0
2020-12-08	12.0	12.0
2020-12-09	27.0	14.0
2020-12-10	45.0	5.0
2020-12-11	39.0	36.0
2020-12-12	17.0	43.0
2020-12-13	26.0	58.0
2020-12-14	61.0	85.0
2020-12-15	59.0	198.0
2020-12-16	37.0	19.0
2020-12-17	51.0	75.0
2020-12-18	26.0	12.0
2020-12-19	33.0	197.0
2020-12-20	29.0	66.0
2020-12-21	50.0	101.0
2020-12-22	51.0	79.0
2020-12-23	18.0	8.0
2020-12-24	47.0	69.0
2020-12-25	38.0	65.0
2020-12-26	41.0	68.0
2020-12-27	23.0	9.0
2020-12-28	62.0	93.0
2020-12-29	56.0	13.0
2020-12-30	37.0	11.0
2020-12-31	11.0	56.0
2021-01-01	12.0	2.0
2021-01-02	18.0	59.0
2021-01-03	36.0	129.0
2021-01-04	71.0	51.0
2021-01-05	66.0	45.0
2021-01-06	44.0	8.0
2021-01-07	72.0	38.0
2021-01-08	70.0	3.0
2021-01-09	47.0	128.0
2021-01-10	27.0	106.0
2021-01-11	45.0	36.0
2021-01-12	64.0
2021-01-13	82.0	88.0
2021-01-14	74.0	62.0
2021-01-15	64.0	28.0
2021-01-16	48.0	69.0
2021-01-17	27.0	21.0
2021-01-18	41.0	70.0
2021-01-19	24.0	145.0
2021-01-20	80.0	85.0
2021-01-21	57.0	39.0
2021-01-22	38.0	37.0
2021-01-23	41.0	32.0
2021-01-24	13.0	150.0
2021-01-25	75.0	28.0
2021-01-26	15.0	18.0
2021-01-27	43.0	80.0
2021-01-28	23.0	33.0
2021-01-29	23.0	3.0
2021-01-30	34.0	173.0
2021-01-31	14.0	19.0
2021-02-01	31.0	143.0
2021-02-02	17.0	172.0
2021-02-03	14.0	14.0
2021-02-04	8.0	50.0
2021-02-05	16.0	77.0
2021-02-06	8.0	87.0
2021-02-07	15.0	58.0
2021-02-08	15.0	123.0
2021-02-09	6.0	6.0
2021-02-10	9.0	27.0
2021-02-11	10.0	81.0
2021-02-12	7.0	22.0
2021-02-13	4.0	172.0
2021-02-14	4.0	6.0
2021-02-15	10.0	87.0
2021-02-16	8.0	31.0
2021-02-17	15.0	15.0
2021-02-18	23.0	59.0
2021-02-19	13.0	113.0
2021-02-20	16.0	115.0
2021-02-21	6.0	10.0
2021-02-22	16.0	115.0
2021-02-23	13.0	18.0
2021-02-24	15.0	185.0
2021-02-25	3.0	58.0
2021-02-26	4.0	17.0
2021-02-27	1.0	116.0
2021-02-28	1.0	53.0
2021-03-01		145.0
2021-03-02	1.0	35.0
2021-03-03	2.0	36.0
2021-03-04	2.0	59.0
2021-03-05	1.0	26.0
2021-03-06		65.0
2021-03-07
2021-03-08
2021-03-09
2021-03-10
2021-03-11
2021-03-12
2021-03-13
2021-03-14
2021-03-15
2021-03-16
2021-03-17
2021-03-18
2021-03-19
2021-03-20
2021-03-21
2021-03-22
2021-03-23
2021-03-24
2021-03-25
2021-03-26
2021-03-27
