# Supplementary material for: Evolution and Epidemic Spread of SARS-CoV-2 in Colombia: A Year into the Pandemic
Source: Vaccines (Basel). 2021 Jul 30;9(8):837. doi: 10.3390/vaccines9080837 (PMC8402472; doi:10.3390/vaccines9080837)
Supplement: Supplementary file 1 [file vaccines-09-00837-s001.zip › Supplementary_material/Supplementary Data S2/raw_data_Rt.live/rawdata-co-QU.csv]

date	new_cases	new_tests
2020-03-14	1.0
2020-03-15	1.0
2020-03-16
2020-03-17
2020-03-18	1.0
2020-03-19
2020-03-20	3.0
2020-03-21	2.0
2020-03-22	5.0
2020-03-23	1.0
2020-03-24	3.0
2020-03-25
2020-03-26	4.0
2020-03-27	5.0
2020-03-28	5.0
2020-03-29	1.0
2020-03-30	2.0
2020-03-31	3.0
2020-04-01	3.0
2020-04-02	1.0
2020-04-03	2.0
2020-04-04	3.0
2020-04-05
2020-04-06
2020-04-07
2020-04-08	1.0
2020-04-09
2020-04-10	1.0
2020-04-11	2.0
2020-04-12	3.0
2020-04-13	1.0
2020-04-14	1.0
2020-04-15
2020-04-16	1.0
2020-04-17
2020-04-18
2020-04-19	1.0
2020-04-20
2020-04-21	1.0
2020-04-22	1.0
2020-04-23	1.0
2020-04-24
2020-04-25
2020-04-26
2020-04-27
2020-04-28	1.0
2020-04-29
2020-04-30	1.0
2020-05-01	2.0
2020-05-02
2020-05-03	3.0
2020-05-04	1.0
2020-05-05	2.0
2020-05-06	1.0
2020-05-07	3.0
2020-05-08	2.0
2020-05-09	2.0
2020-05-10	1.0
2020-05-11		36.0
2020-05-12	1.0	34.0
2020-05-13	1.0	30.0
2020-05-14	3.0	58.0
2020-05-15	2.0	61.0
2020-05-16		20.0
2020-05-17		50.0
2020-05-18	3.0	8.0
2020-05-19	3.0
2020-05-20	5.0	49.0
2020-05-21	3.0	9.0
2020-05-22	1.0	69.0
2020-05-23		1.0
2020-05-24	2.0	77.0
2020-05-25	1.0	17.0
2020-05-26		83.0
2020-05-27	8.0	9.0
2020-05-28	4.0	78.0
2020-05-29	2.0	52.0
2020-05-30		59.0
2020-05-31	2.0	21.0
2020-06-01		28.0
2020-06-02	2.0	106.0
2020-06-03	1.0	59.0
2020-06-04	1.0	39.0
2020-06-05		1.0
2020-06-06	2.0
2020-06-07		37.0
2020-06-08	1.0	65.0
2020-06-09	2.0	11.0
2020-06-10	3.0	43.0
2020-06-11	12.0	23.0
2020-06-12	2.0	46.0
2020-06-13	2.0	80.0
2020-06-14		67.0
2020-06-15		108.0
2020-06-16	3.0	7.0
2020-06-17	2.0	76.0
2020-06-18	5.0	36.0
2020-06-19	2.0	36.0
2020-06-20		39.0
2020-06-21	1.0	41.0
2020-06-22		125.0
2020-06-23	6.0	38.0
2020-06-24	1.0	84.0
2020-06-25		55.0
2020-06-26	2.0	88.0
2020-06-27		73.0
2020-06-28		46.0
2020-06-29	1.0	41.0
2020-06-30	10.0	33.0
2020-07-01	5.0	25.0
2020-07-02	2.0	30.0
2020-07-03	7.0	95.0
2020-07-04	4.0	75.0
2020-07-05	2.0	53.0
2020-07-06	2.0	80.0
2020-07-07	2.0	7.0
2020-07-08		37.0
2020-07-09	2.0	11.0
2020-07-10	3.0	82.0
2020-07-11	3.0	174.0
2020-07-12	1.0	29.0
2020-07-13	10.0	64.0
2020-07-14	5.0	115.0
2020-07-15	5.0	27.0
2020-07-16	13.0	100.0
2020-07-17	11.0	22.0
2020-07-18	9.0	117.0
2020-07-19	10.0	92.0
2020-07-20	6.0	42.0
2020-07-21	11.0	18.0
2020-07-22	14.0	91.0
2020-07-23	16.0	47.0
2020-07-24	12.0	204.0
2020-07-25	22.0	29.0
2020-07-26	20.0	58.0
2020-07-27	30.0	135.0
2020-07-28	25.0	8.0
2020-07-29	24.0	70.0
2020-07-30	19.0	176.0
2020-07-31	14.0	108.0
2020-08-01	16.0	140.0
2020-08-02	16.0	147.0
2020-08-03	25.0	98.0
2020-08-04	32.0	239.0
2020-08-05	23.0	239.0
2020-08-06	25.0	210.0
2020-08-07	22.0	78.0
2020-08-08	38.0	106.0
2020-08-09	9.0	162.0
2020-08-10	36.0	101.0
2020-08-11	26.0	308.0
2020-08-12	22.0	7.0
2020-08-13	40.0	77.0
2020-08-14	35.0	196.0
2020-08-15	26.0	131.0
2020-08-16	50.0	88.0
2020-08-17	31.0	26.0
2020-08-18	69.0	160.0
2020-08-19	65.0	31.0
2020-08-20	41.0	495.0
2020-08-21	36.0	75.0
2020-08-22	54.0	337.0
2020-08-23	30.0	35.0
2020-08-24	90.0	136.0
2020-08-25	50.0	161.0
2020-08-26	54.0	59.0
2020-08-27	49.0	118.0
2020-08-28	62.0	169.0
2020-08-29	60.0	65.0
2020-08-30	41.0	686.0
2020-08-31	66.0	62.0
2020-09-01	82.0	295.0
2020-09-02	67.0	45.0
2020-09-03	69.0	107.0
2020-09-04	91.0	350.0
2020-09-05	86.0	128.0
2020-09-06	64.0	416.0
2020-09-07	85.0	125.0
2020-09-08	56.0	95.0
2020-09-09	78.0	204.0
2020-09-10	96.0	183.0
2020-09-11	76.0	430.0
2020-09-12	77.0	81.0
2020-09-13	65.0	138.0
2020-09-14	120.0	76.0
2020-09-15	123.0	128.0
2020-09-16	122.0	2774.0
2020-09-17	115.0	230.0
2020-09-18	113.0	96.0
2020-09-19	105.0	360.0
2020-09-20	85.0	155.0
2020-09-21	196.0	590.0
2020-09-22	139.0	89.0
2020-09-23	132.0	213.0
2020-09-24	116.0	482.0
2020-09-25	136.0	155.0
2020-09-26	125.0	202.0
2020-09-27	108.0	162.0
2020-09-28	178.0	662.0
2020-09-29	214.0	101.0
2020-09-30	160.0	369.0
2020-10-01	183.0	289.0
2020-10-02	205.0	471.0
2020-10-03	152.0	260.0
2020-10-04	171.0	150.0
2020-10-05	248.0	438.0
2020-10-06	207.0	277.0
2020-10-07	269.0	550.0
2020-10-08	213.0	210.0
2020-10-09	230.0	357.0
2020-10-10	206.0	355.0
2020-10-11	134.0	363.0
2020-10-12	104.0	180.0
2020-10-13	257.0	256.0
2020-10-14	175.0	883.0
2020-10-15	223.0	152.0
2020-10-16	253.0	404.0
2020-10-17	260.0	239.0
2020-10-18	187.0	407.0
2020-10-19	447.0	536.0
2020-10-20	425.0	417.0
2020-10-21	387.0	246.0
2020-10-22	331.0	477.0
2020-10-23	380.0	467.0
2020-10-24	230.0	367.0
2020-10-25	193.0	134.0
2020-10-26	319.0	459.0
2020-10-27	354.0	483.0
2020-10-28	211.0	460.0
2020-10-29	297.0	588.0
2020-10-30	238.0	483.0
2020-10-31	226.0	525.0
2020-11-01	145.0	316.0
2020-11-02	151.0	632.0
2020-11-03	341.0	411.0
2020-11-04	202.0	602.0
2020-11-05	270.0	333.0
2020-11-06	253.0	547.0
2020-11-07	193.0	269.0
2020-11-08	132.0	236.0
2020-11-09	316.0	398.0
2020-11-10	197.0	279.0
2020-11-11	163.0	309.0
2020-11-12	215.0	246.0
2020-11-13	259.0	181.0
2020-11-14	163.0	1432.0
2020-11-15	152.0	223.0
2020-11-16	181.0	359.0
2020-11-17	194.0	564.0
2020-11-18	151.0	395.0
2020-11-19	243.0	239.0
2020-11-20	274.0	277.0
2020-11-21	160.0	215.0
2020-11-22	128.0	352.0
2020-11-23	315.0	256.0
2020-11-24	190.0	322.0
2020-11-25	161.0	241.0
2020-11-26	259.0	251.0
2020-11-27	171.0	650.0
2020-11-28	159.0	333.0
2020-11-29	85.0	433.0
2020-11-30	188.0	160.0
2020-12-01	192.0	263.0
2020-12-02	189.0	422.0
2020-12-03	199.0	396.0
2020-12-04	191.0	310.0
2020-12-05	137.0	299.0
2020-12-06	126.0	299.0
2020-12-07	277.0	213.0
2020-12-08	124.0	215.0
2020-12-09	241.0	320.0
2020-12-10	246.0	385.0
2020-12-11	245.0	266.0
2020-12-12	253.0	284.0
2020-12-13	121.0	450.0
2020-12-14	266.0	225.0
2020-12-15	247.0	351.0
2020-12-16	268.0	292.0
2020-12-17	273.0	414.0
2020-12-18	224.0	460.0
2020-12-19	239.0	416.0
2020-12-20	139.0	382.0
2020-12-21	274.0	236.0
2020-12-22	259.0	330.0
2020-12-23	152.0	433.0
2020-12-24	324.0	428.0
2020-12-25	175.0	232.0
2020-12-26	322.0	217.0
2020-12-27	155.0	139.0
2020-12-28	301.0	355.0
2020-12-29	236.0	427.0
2020-12-30	172.0	271.0
2020-12-31	162.0	314.0
2021-01-01	97.0	314.0
2021-01-02	136.0	261.0
2021-01-03	158.0	276.0
2021-01-04	261.0	242.0
2021-01-05	235.0	331.0
2021-01-06	208.0	270.0
2021-01-07	267.0	516.0
2021-01-08	328.0	230.0
2021-01-09	286.0	355.0
2021-01-10	99.0	438.0
2021-01-11	137.0	236.0
2021-01-12	305.0	235.0
2021-01-13	316.0	302.0
2021-01-14	280.0	485.0
2021-01-15	209.0	537.0
2021-01-16	187.0	297.0
2021-01-17	90.0	486.0
2021-01-18	155.0	557.0
2021-01-19	105.0	381.0
2021-01-20	193.0	286.0
2021-01-21	155.0	492.0
2021-01-22	168.0	522.0
2021-01-23	232.0	632.0
2021-01-24	78.0	235.0
2021-01-25	169.0	422.0
2021-01-26	137.0	399.0
2021-01-27	78.0	397.0
2021-01-28	147.0	493.0
2021-01-29	95.0	379.0
2021-01-30	96.0	352.0
2021-01-31	59.0	435.0
2021-02-01	73.0	279.0
2021-02-02	52.0	226.0
2021-02-03	47.0	256.0
2021-02-04	35.0	330.0
2021-02-05	42.0	436.0
2021-02-06	66.0	293.0
2021-02-07	70.0	285.0
2021-02-08	85.0	220.0
2021-02-09	56.0	226.0
2021-02-10	47.0	284.0
2021-02-11	45.0	297.0
2021-02-12	42.0	297.0
2021-02-13	41.0	252.0
2021-02-14	25.0	311.0
2021-02-15	74.0	187.0
2021-02-16	69.0	290.0
2021-02-17	72.0	260.0
2021-02-18	90.0	272.0
2021-02-19	85.0	365.0
2021-02-20	58.0	309.0
2021-02-21	68.0	219.0
2021-02-22	104.0	161.0
2021-02-23	83.0	150.0
2021-02-24	46.0	267.0
2021-02-25	49.0	242.0
2021-02-26	28.0	183.0
2021-02-27	23.0	316.0
2021-02-28	2.0	286.0
2021-03-01	7.0	287.0
2021-03-02	10.0	227.0
2021-03-03	8.0	201.0
2021-03-04	14.0	204.0
2021-03-05	4.0	234.0
2021-03-06	11.0	277.0
2021-03-07
2021-03-08
2021-03-09
2021-03-10
2021-03-11
2021-03-12
2021-03-13
2021-03-14
2021-03-15
2021-03-16
2021-03-17
2021-03-18
2021-03-19
2021-03-20
2021-03-21
2021-03-22
2021-03-23
2021-03-24
2021-03-25
2021-03-26
2021-03-27
