# Supplementary material for: Evolution and Epidemic Spread of SARS-CoV-2 in Colombia: A Year into the Pandemic
Source: Vaccines (Basel). 2021 Jul 30;9(8):837. doi: 10.3390/vaccines9080837 (PMC8402472; doi:10.3390/vaccines9080837)
Supplement: Supplementary file 1 [file vaccines-09-00837-s001.zip › Supplementary_material/Supplementary Data S2/raw_data_Rt.live/rawdata-co-RI.csv]

date	new_cases	new_tests
2020-03-12	1.0
2020-03-13
2020-03-14
2020-03-15	2.0
2020-03-16	3.0
2020-03-17	1.0
2020-03-18	1.0
2020-03-19	4.0
2020-03-20	2.0
2020-03-21	3.0
2020-03-22	4.0
2020-03-23
2020-03-24	2.0
2020-03-25	2.0
2020-03-26	4.0
2020-03-27	2.0
2020-03-28	12.0
2020-03-29
2020-03-30	2.0
2020-03-31	3.0
2020-04-01	2.0
2020-04-02
2020-04-03	1.0
2020-04-04	1.0
2020-04-05	2.0
2020-04-06	2.0
2020-04-07	3.0
2020-04-08
2020-04-09
2020-04-10	2.0
2020-04-11	5.0
2020-04-12	5.0
2020-04-13	5.0
2020-04-14	44.0
2020-04-15	16.0
2020-04-16	7.0
2020-04-17	8.0
2020-04-18	13.0
2020-04-19	17.0
2020-04-20	5.0
2020-04-21	5.0
2020-04-22	2.0
2020-04-23	1.0
2020-04-24	2.0
2020-04-25	6.0
2020-04-26
2020-04-27	5.0
2020-04-28	3.0
2020-04-29
2020-04-30	1.0
2020-05-01
2020-05-02
2020-05-03	1.0
2020-05-04
2020-05-05	2.0
2020-05-06	2.0
2020-05-07
2020-05-08	1.0
2020-05-09	16.0
2020-05-10
2020-05-11	3.0
2020-05-12	1.0	55.0
2020-05-13	1.0	66.0
2020-05-14	2.0	61.0
2020-05-15		39.0
2020-05-16	2.0	49.0
2020-05-17	1.0	57.0
2020-05-18	1.0	1.0
2020-05-19	1.0	38.0
2020-05-20	1.0	135.0
2020-05-21	4.0	107.0
2020-05-22	1.0	97.0
2020-05-23	1.0	129.0
2020-05-24	3.0	158.0
2020-05-25	2.0	157.0
2020-05-26	3.0	13.0
2020-05-27		69.0
2020-05-28	2.0	106.0
2020-05-29	4.0	289.0
2020-05-30		158.0
2020-05-31	3.0	175.0
2020-06-01	6.0	16.0
2020-06-02	3.0	156.0
2020-06-03	3.0	190.0
2020-06-04	6.0	104.0
2020-06-05	9.0	72.0
2020-06-06	3.0	225.0
2020-06-07		209.0
2020-06-08	8.0	47.0
2020-06-09	12.0	151.0
2020-06-10	10.0	207.0
2020-06-11	12.0	123.0
2020-06-12	7.0	259.0
2020-06-13	4.0	307.0
2020-06-14	6.0	176.0
2020-06-15	13.0	201.0
2020-06-16	44.0	104.0
2020-06-17	16.0	334.0
2020-06-18	21.0	147.0
2020-06-19	13.0	359.0
2020-06-20	24.0	143.0
2020-06-21	9.0	239.0
2020-06-22	7.0	274.0
2020-06-23	15.0	131.0
2020-06-24	17.0	358.0
2020-06-25	22.0	295.0
2020-06-26	29.0	223.0
2020-06-27	14.0	295.0
2020-06-28	12.0	137.0
2020-06-29	12.0	48.0
2020-06-30	12.0	26.0
2020-07-01	18.0	410.0
2020-07-02	16.0	319.0
2020-07-03	21.0	46.0
2020-07-04	27.0	479.0
2020-07-05	22.0	199.0
2020-07-06	53.0	46.0
2020-07-07	29.0	288.0
2020-07-08	36.0	225.0
2020-07-09	40.0	279.0
2020-07-10	29.0	142.0
2020-07-11	22.0	92.0
2020-07-12	35.0	194.0
2020-07-13	41.0	164.0
2020-07-14	43.0	192.0
2020-07-15	19.0	300.0
2020-07-16	76.0	251.0
2020-07-17	82.0	232.0
2020-07-18	78.0	354.0
2020-07-19	24.0	244.0
2020-07-20	77.0	8.0
2020-07-21	52.0	394.0
2020-07-22	91.0	303.0
2020-07-23	81.0	408.0
2020-07-24	104.0	450.0
2020-07-25	107.0	29.0
2020-07-26	88.0	412.0
2020-07-27	118.0	303.0
2020-07-28	107.0	88.0
2020-07-29	208.0	401.0
2020-07-30	138.0	326.0
2020-07-31	104.0	538.0
2020-08-01	90.0	588.0
2020-08-02	57.0	614.0
2020-08-03	135.0	393.0
2020-08-04	187.0	424.0
2020-08-05	105.0	342.0
2020-08-06	220.0	444.0
2020-08-07	120.0	438.0
2020-08-08	127.0	375.0
2020-08-09	97.0	477.0
2020-08-10	138.0	146.0
2020-08-11	168.0	756.0
2020-08-12	153.0	410.0
2020-08-13	223.0	596.0
2020-08-14	162.0	677.0
2020-08-15	269.0	470.0
2020-08-16	88.0	388.0
2020-08-17	110.0	163.0
2020-08-18	178.0	205.0
2020-08-19	209.0	426.0
2020-08-20	279.0	353.0
2020-08-21	150.0	446.0
2020-08-22	143.0	751.0
2020-08-23	99.0	473.0
2020-08-24	293.0	191.0
2020-08-25	176.0	562.0
2020-08-26	124.0	383.0
2020-08-27	166.0	565.0
2020-08-28	134.0	373.0
2020-08-29	174.0	409.0
2020-08-30	107.0	490.0
2020-08-31	178.0	286.0
2020-09-01	193.0	183.0
2020-09-02	115.0	251.0
2020-09-03	151.0	386.0
2020-09-04	263.0	315.0
2020-09-05	192.0	403.0
2020-09-06	152.0	609.0
2020-09-07	286.0	42.0
2020-09-08	199.0	290.0
2020-09-09	198.0	313.0
2020-09-10	185.0	373.0
2020-09-11	190.0	564.0
2020-09-12	151.0	214.0
2020-09-13	188.0	239.0
2020-09-14	232.0	226.0
2020-09-15	180.0	384.0
2020-09-16	98.0	390.0
2020-09-17	172.0	441.0
2020-09-18	176.0	410.0
2020-09-19	150.0	486.0
2020-09-20	169.0	255.0
2020-09-21	246.0	352.0
2020-09-22	223.0	250.0
2020-09-23	203.0	422.0
2020-09-24	108.0	137.0
2020-09-25	159.0	541.0
2020-09-26	219.0	444.0
2020-09-27	117.0	425.0
2020-09-28	197.0	244.0
2020-09-29	187.0	210.0
2020-09-30	200.0	414.0
2020-10-01	107.0	345.0
2020-10-02	202.0	310.0
2020-10-03	208.0	523.0
2020-10-04	129.0	233.0
2020-10-05	271.0	476.0
2020-10-06	252.0	189.0
2020-10-07	214.0	427.0
2020-10-08	202.0	471.0
2020-10-09	170.0	526.0
2020-10-10	132.0	326.0
2020-10-11	107.0	422.0
2020-10-12	147.0	323.0
2020-10-13	211.0	76.0
2020-10-14	161.0	242.0
2020-10-15	279.0	386.0
2020-10-16	174.0	332.0
2020-10-17	175.0	442.0
2020-10-18	158.0	599.0
2020-10-19	299.0	164.0
2020-10-20	361.0	245.0
2020-10-21	284.0	422.0
2020-10-22	257.0	437.0
2020-10-23	308.0	380.0
2020-10-24	232.0	364.0
2020-10-25	99.0	387.0
2020-10-26	226.0	548.0
2020-10-27	235.0	397.0
2020-10-28	176.0	238.0
2020-10-29	223.0	475.0
2020-10-30	186.0	518.0
2020-10-31	169.0	457.0
2020-11-01	89.0	459.0
2020-11-02	173.0	368.0
2020-11-03	202.0	193.0
2020-11-04	216.0	483.0
2020-11-05	211.0	406.0
2020-11-06	187.0	541.0
2020-11-07	149.0	473.0
2020-11-08	132.0	574.0
2020-11-09	261.0	399.0
2020-11-10	173.0	484.0
2020-11-11	158.0	386.0
2020-11-12	213.0	298.0
2020-11-13	249.0	441.0
2020-11-14	146.0	706.0
2020-11-15	108.0	467.0
2020-11-16	173.0	351.0
2020-11-17	254.0	215.0
2020-11-18	193.0	352.0
2020-11-19	304.0	305.0
2020-11-20	305.0	555.0
2020-11-21	154.0	452.0
2020-11-22	135.0	514.0
2020-11-23	259.0	346.0
2020-11-24	229.0	568.0
2020-11-25	228.0	256.0
2020-11-26	374.0	526.0
2020-11-27	179.0	541.0
2020-11-28	162.0	565.0
2020-11-29	116.0	486.0
2020-11-30	213.0	381.0
2020-12-01	184.0	346.0
2020-12-02	274.0	321.0
2020-12-03	316.0	590.0
2020-12-04	352.0	537.0
2020-12-05	282.0	464.0
2020-12-06	235.0	369.0
2020-12-07	402.0	519.0
2020-12-08	276.0	295.0
2020-12-09	381.0	288.0
2020-12-10	604.0	429.0
2020-12-11	522.0	434.0
2020-12-12	384.0	420.0
2020-12-13	251.0	477.0
2020-12-14	518.0	627.0
2020-12-15	546.0	383.0
2020-12-16	450.0	479.0
2020-12-17	438.0	583.0
2020-12-18	340.0	643.0
2020-12-19	422.0	657.0
2020-12-20	272.0	559.0
2020-12-21	474.0	334.0
2020-12-22	589.0	387.0
2020-12-23	442.0	760.0
2020-12-24	525.0	493.0
2020-12-25	397.0	148.0
2020-12-26	486.0	563.0
2020-12-27	275.0	340.0
2020-12-28	713.0	428.0
2020-12-29	601.0	664.0
2020-12-30	328.0	401.0
2020-12-31	238.0	638.0
2021-01-01	113.0	279.0
2021-01-02	230.0	450.0
2021-01-03	212.0	500.0
2021-01-04	405.0	241.0
2021-01-05	367.0	689.0
2021-01-06	349.0	320.0
2021-01-07	340.0	710.0
2021-01-08	479.0	487.0
2021-01-09	350.0	657.0
2021-01-10	129.0	557.0
2021-01-11	208.0	392.0
2021-01-12	533.0	380.0
2021-01-13	467.0	497.0
2021-01-14	383.0	521.0
2021-01-15	265.0	732.0
2021-01-16	201.0	554.0
2021-01-17	138.0	633.0
2021-01-18	220.0	410.0
2021-01-19	168.0	440.0
2021-01-20	386.0	638.0
2021-01-21	181.0	581.0
2021-01-22	184.0	570.0
2021-01-23	220.0	773.0
2021-01-24	82.0	437.0
2021-01-25	134.0	460.0
2021-01-26	94.0	471.0
2021-01-27	98.0	552.0
2021-01-28	112.0	610.0
2021-01-29	115.0	470.0
2021-01-30	97.0	458.0
2021-01-31	66.0	372.0
2021-02-01	94.0	348.0
2021-02-02	56.0	430.0
2021-02-03	48.0	297.0
2021-02-04	51.0	391.0
2021-02-05	39.0	569.0
2021-02-06	53.0	467.0
2021-02-07	40.0	377.0
2021-02-08	55.0	173.0
2021-02-09	44.0	316.0
2021-02-10	37.0	341.0
2021-02-11	52.0	356.0
2021-02-12	31.0	359.0
2021-02-13	33.0	361.0
2021-02-14	20.0	401.0
2021-02-15	38.0	124.0
2021-02-16	46.0	300.0
2021-02-17	44.0	264.0
2021-02-18	78.0	382.0
2021-02-19	47.0	353.0
2021-02-20	61.0	325.0
2021-02-21	37.0	358.0
2021-02-22	78.0	142.0
2021-02-23	65.0	230.0
2021-02-24	40.0	222.0
2021-02-25	37.0	334.0
2021-02-26	32.0	263.0
2021-02-27	10.0	378.0
2021-02-28	3.0	274.0
2021-03-01	15.0	197.0
2021-03-02	25.0	298.0
2021-03-03	16.0	230.0
2021-03-04	15.0	361.0
2021-03-05	5.0	327.0
2021-03-06	4.0	380.0
2021-03-07
2021-03-08
2021-03-09
2021-03-10
2021-03-11
2021-03-12
2021-03-13
2021-03-14
2021-03-15
2021-03-16
2021-03-17
2021-03-18
2021-03-19
2021-03-20
2021-03-21
2021-03-22
2021-03-23
2021-03-24
2021-03-25
2021-03-26
2021-03-27
