# Supplementary material for: Evolution and Epidemic Spread of SARS-CoV-2 in Colombia: A Year into the Pandemic
Source: Vaccines (Basel). 2021 Jul 30;9(8):837. doi: 10.3390/vaccines9080837 (PMC8402472; doi:10.3390/vaccines9080837)
Supplement: Supplementary file 1 [file vaccines-09-00837-s001.zip › Supplementary_material/Supplementary Data S2/raw_data_Rt.live/rawdata-co-SA.csv]

date	new_cases	new_tests
2020-03-22	1.0
2020-03-23
2020-03-24
2020-03-25
2020-03-26	1.0
2020-03-27
2020-03-28
2020-03-29
2020-03-30
2020-03-31
2020-04-01
2020-04-02
2020-04-03	2.0
2020-04-04
2020-04-05
2020-04-06	1.0
2020-04-07
2020-04-08
2020-04-09
2020-04-10
2020-04-11
2020-04-12
2020-04-13	1.0
2020-04-14
2020-04-15
2020-04-16
2020-04-17
2020-04-18
2020-04-19
2020-04-20
2020-04-21
2020-04-22
2020-04-23
2020-04-24
2020-04-25
2020-04-26
2020-04-27
2020-04-28
2020-04-29
2020-04-30
2020-05-01
2020-05-02
2020-05-03
2020-05-04
2020-05-05
2020-05-06	4.0
2020-05-07	5.0
2020-05-08
2020-05-09
2020-05-10
2020-05-11
2020-05-12
2020-05-13
2020-05-14		43.0
2020-05-15
2020-05-16
2020-05-17		70.0
2020-05-18
2020-05-19
2020-05-20
2020-05-21	1.0	13.0
2020-05-22	1.0	11.0
2020-05-23
2020-05-24		46.0
2020-05-25
2020-05-26
2020-05-27
2020-05-28
2020-05-29		84.0
2020-05-30
2020-05-31		58.0
2020-06-01
2020-06-02
2020-06-03		6.0
2020-06-04		11.0
2020-06-05		11.0
2020-06-06		2.0
2020-06-07		21.0
2020-06-08
2020-06-09	1.0	1.0
2020-06-10	1.0	21.0
2020-06-11
2020-06-12	3.0	4.0
2020-06-13	1.0	24.0
2020-06-14
2020-06-15
2020-06-16		165.0
2020-06-17
2020-06-18
2020-06-19		17.0
2020-06-20
2020-06-21		2.0
2020-06-22		230.0
2020-06-23		92.0
2020-06-24
2020-06-25		2.0
2020-06-26	5.0
2020-06-27		150.0
2020-06-28
2020-06-29
2020-06-30		33.0
2020-07-01		26.0
2020-07-02	1.0	7.0
2020-07-03	1.0	27.0
2020-07-04
2020-07-05		1.0
2020-07-06
2020-07-07	1.0	2.0
2020-07-08		169.0
2020-07-09	1.0	30.0
2020-07-10	1.0	199.0
2020-07-11		27.0
2020-07-12		1.0
2020-07-13
2020-07-14	1.0	39.0
2020-07-15		1.0
2020-07-16		7.0
2020-07-17	1.0	3.0
2020-07-18		2.0
2020-07-19		50.0
2020-07-20
2020-07-21	3.0
2020-07-22	1.0	54.0
2020-07-23	1.0	5.0
2020-07-24	1.0	1.0
2020-07-25		1.0
2020-07-26
2020-07-27	3.0	24.0
2020-07-28	6.0	2.0
2020-07-29	1.0	8.0
2020-07-30	2.0	3.0
2020-07-31	3.0	5.0
2020-08-01	2.0	27.0
2020-08-02	1.0	28.0
2020-08-03	5.0	10.0
2020-08-04	4.0	36.0
2020-08-05
2020-08-06	5.0	1.0
2020-08-07	6.0	12.0
2020-08-08	2.0	2.0
2020-08-09
2020-08-10	6.0	21.0
2020-08-11	9.0	24.0
2020-08-12	1.0	8.0
2020-08-13	13.0	6.0
2020-08-14	11.0	61.0
2020-08-15	7.0	75.0
2020-08-16	1.0	41.0
2020-08-17	3.0	31.0
2020-08-18	13.0	1.0
2020-08-19	6.0	41.0
2020-08-20	12.0
2020-08-21	14.0	5.0
2020-08-22	12.0	52.0
2020-08-23	3.0	1.0
2020-08-24	17.0	53.0
2020-08-25	20.0	49.0
2020-08-26	24.0	14.0
2020-08-27	19.0	1.0
2020-08-28	46.0	4.0
2020-08-29	16.0	37.0
2020-08-30	9.0
2020-08-31	22.0	61.0
2020-09-01	57.0	66.0
2020-09-02	16.0	38.0
2020-09-03	28.0
2020-09-04	69.0
2020-09-05	47.0	1.0
2020-09-06	12.0	86.0
2020-09-07	74.0	56.0
2020-09-08	51.0	21.0
2020-09-09	75.0	57.0
2020-09-10	30.0	2.0
2020-09-11	40.0	45.0
2020-09-12	34.0
2020-09-13	12.0	68.0
2020-09-14	52.0	95.0
2020-09-15	72.0
2020-09-16	74.0	363.0
2020-09-17	82.0	1.0
2020-09-18	114.0	17.0
2020-09-19	49.0	973.0
2020-09-20	2.0	268.0
2020-09-21	52.0	237.0
2020-09-22	46.0	196.0
2020-09-23	69.0	167.0
2020-09-24	48.0	159.0
2020-09-25	18.0	78.0
2020-09-26	1.0	12.0
2020-09-27	8.0	9.0
2020-09-28	16.0	701.0
2020-09-29	29.0	596.0
2020-09-30	7.0	340.0
2020-10-01	4.0	16.0
2020-10-02	3.0	61.0
2020-10-03	20.0	107.0
2020-10-04	2.0	1.0
2020-10-05	54.0	53.0
2020-10-06	26.0	17.0
2020-10-07	20.0	54.0
2020-10-08	34.0	4.0
2020-10-09	10.0	62.0
2020-10-10	8.0	36.0
2020-10-11	1.0	3.0
2020-10-12	6.0	21.0
2020-10-13	13.0	3.0
2020-10-14	10.0	90.0
2020-10-15	9.0	56.0
2020-10-16	5.0	20.0
2020-10-17	6.0	23.0
2020-10-18		37.0
2020-10-19	25.0	8.0
2020-10-20	49.0	54.0
2020-10-21	12.0	6.0
2020-10-22	3.0	25.0
2020-10-23	7.0	68.0
2020-10-24	8.0	17.0
2020-10-25	6.0
2020-10-26	5.0	287.0
2020-10-27	8.0	65.0
2020-10-28	4.0	38.0
2020-10-29	6.0	15.0
2020-10-30	15.0	53.0
2020-10-31	1.0	45.0
2020-11-01	1.0
2020-11-02	4.0	105.0
2020-11-03	7.0	123.0
2020-11-04	1.0	38.0
2020-11-05	1.0	49.0
2020-11-06	11.0	80.0
2020-11-07	5.0	1.0
2020-11-08	2.0	27.0
2020-11-09	2.0	4.0
2020-11-10	5.0	1.0
2020-11-11	8.0	9.0
2020-11-12	5.0	1.0
2020-11-13	11.0	1.0
2020-11-14	14.0	20.0
2020-11-15	4.0	98.0
2020-11-16	2.0	31.0
2020-11-17	1.0	63.0
2020-11-18	3.0	79.0
2020-11-19	4.0	47.0
2020-11-20	14.0
2020-11-21	2.0
2020-11-22	12.0
2020-11-23	28.0	5.0
2020-11-24	20.0	14.0
2020-11-25	19.0	13.0
2020-11-26	22.0
2020-11-27	22.0	10.0
2020-11-28	10.0	28.0
2020-11-29	9.0	4.0
2020-11-30	12.0	7.0
2020-12-01	24.0	16.0
2020-12-02	5.0	10.0
2020-12-03	10.0
2020-12-04	13.0	5.0
2020-12-05	8.0	22.0
2020-12-06	4.0	14.0
2020-12-07	14.0	19.0
2020-12-08	3.0
2020-12-09	12.0	15.0
2020-12-10	12.0	6.0
2020-12-11	3.0
2020-12-12	10.0	1.0
2020-12-13	1.0	27.0
2020-12-14	10.0	3.0
2020-12-15	6.0	9.0
2020-12-16	7.0	4.0
2020-12-17	6.0	2.0
2020-12-18	6.0	1.0
2020-12-19	12.0	15.0
2020-12-20	1.0	30.0
2020-12-21	2.0	8.0
2020-12-22	7.0	21.0
2020-12-23	5.0
2020-12-24	7.0
2020-12-25	1.0
2020-12-26	7.0
2020-12-27	4.0	14.0
2020-12-28	8.0	13.0
2020-12-29	3.0	5.0
2020-12-30	6.0	1.0
2020-12-31	3.0	27.0
2021-01-01	2.0
2021-01-02	3.0	21.0
2021-01-03		5.0
2021-01-04	4.0	2.0
2021-01-05	4.0
2021-01-06	2.0	27.0
2021-01-07	6.0
2021-01-08	10.0
2021-01-09	7.0	13.0
2021-01-10	5.0	12.0
2021-01-11	4.0	4.0
2021-01-12	9.0
2021-01-13	16.0	14.0
2021-01-14	5.0	24.0
2021-01-15	6.0
2021-01-16	3.0	2.0
2021-01-17	2.0	1.0
2021-01-18	12.0	7.0
2021-01-19	7.0	13.0
2021-01-20	6.0	14.0
2021-01-21	6.0	3.0
2021-01-22	5.0	18.0
2021-01-23	6.0	9.0
2021-01-24	4.0	2.0
2021-01-25	5.0	39.0
2021-01-26	5.0	5.0
2021-01-27	5.0	4.0
2021-01-28	7.0
2021-01-29	6.0	3.0
2021-01-30	1.0	1.0
2021-01-31	1.0	46.0
2021-02-01	1.0	29.0
2021-02-02	1.0	16.0
2021-02-03	5.0
2021-02-04	2.0	21.0
2021-02-05	1.0	16.0
2021-02-06	1.0	5.0
2021-02-07	1.0	12.0
2021-02-08	3.0	16.0
2021-02-09	4.0	8.0
2021-02-10	4.0	49.0
2021-02-11	3.0	13.0
2021-02-12	2.0	4.0
2021-02-13		10.0
2021-02-14	1.0	5.0
2021-02-15	1.0	56.0
2021-02-16
2021-02-17	1.0	14.0
2021-02-18	1.0
2021-02-19	3.0
2021-02-20		22.0
2021-02-21
2021-02-22		42.0
2021-02-23
2021-02-24		25.0
2021-02-25
2021-02-26		53.0
2021-02-27
2021-02-28		28.0
2021-03-01		32.0
2021-03-02		27.0
2021-03-03		2.0
2021-03-04
2021-03-05		2.0
2021-03-06		8.0
2021-03-07
2021-03-08
2021-03-09
2021-03-10
2021-03-11
2021-03-12
2021-03-13
2021-03-14
2021-03-15
2021-03-16
2021-03-17
2021-03-18
2021-03-19
2021-03-20
2021-03-21
2021-03-22
2021-03-23
2021-03-24
2021-03-25
2021-03-26
2021-03-27
