# Supplementary material for: Evolution and Epidemic Spread of SARS-CoV-2 in Colombia: A Year into the Pandemic
Source: Vaccines (Basel). 2021 Jul 30;9(8):837. doi: 10.3390/vaccines9080837 (PMC8402472; doi:10.3390/vaccines9080837)
Supplement: Supplementary file 1 [file vaccines-09-00837-s001.zip › Supplementary_material/Supplementary Data S2/raw_data_Rt.live/rawdata-co-SN.csv]

date	new_cases	new_tests
2020-03-13	1.0
2020-03-14	2.0
2020-03-15
2020-03-16
2020-03-17
2020-03-18
2020-03-19
2020-03-20	1.0
2020-03-21
2020-03-22
2020-03-23	1.0
2020-03-24	1.0
2020-03-25	3.0
2020-03-26
2020-03-27
2020-03-28	3.0
2020-03-29	3.0
2020-03-30	3.0
2020-03-31	3.0
2020-04-01
2020-04-02	2.0
2020-04-03	2.0
2020-04-04	1.0
2020-04-05
2020-04-06	2.0
2020-04-07
2020-04-08	1.0
2020-04-09	3.0
2020-04-10	2.0
2020-04-11	2.0
2020-04-12
2020-04-13
2020-04-14	1.0
2020-04-15
2020-04-16	3.0
2020-04-17	1.0
2020-04-18
2020-04-19	2.0
2020-04-20
2020-04-21
2020-04-22
2020-04-23
2020-04-24	1.0
2020-04-25
2020-04-26
2020-04-27
2020-04-28
2020-04-29
2020-04-30
2020-05-01
2020-05-02
2020-05-03
2020-05-04	1.0
2020-05-05	1.0
2020-05-06
2020-05-07	1.0
2020-05-08
2020-05-09
2020-05-10
2020-05-11	2.0	188.0
2020-05-12		160.0
2020-05-13		123.0
2020-05-14	1.0	233.0
2020-05-15		205.0
2020-05-16	6.0	341.0
2020-05-17	1.0	154.0
2020-05-18	2.0	282.0
2020-05-19	2.0	182.0
2020-05-20	5.0	63.0
2020-05-21	3.0	224.0
2020-05-22		337.0
2020-05-23	5.0	235.0
2020-05-24	16.0	269.0
2020-05-25	7.0	238.0
2020-05-26	13.0	234.0
2020-05-27	5.0	320.0
2020-05-28	4.0	131.0
2020-05-29	1.0	378.0
2020-05-30	4.0	294.0
2020-05-31	3.0	464.0
2020-06-01	15.0	418.0
2020-06-02	20.0	560.0
2020-06-03	10.0	353.0
2020-06-04	7.0	209.0
2020-06-05	19.0	542.0
2020-06-06	17.0	670.0
2020-06-07	8.0	532.0
2020-06-08	37.0	329.0
2020-06-09	24.0	463.0
2020-06-10	10.0	301.0
2020-06-11	18.0	371.0
2020-06-12	21.0	660.0
2020-06-13	25.0	378.0
2020-06-14	5.0	391.0
2020-06-15	9.0	332.0
2020-06-16	18.0	236.0
2020-06-17	43.0	647.0
2020-06-18	101.0	632.0
2020-06-19	19.0	648.0
2020-06-20	22.0	495.0
2020-06-21	8.0	451.0
2020-06-22	18.0	278.0
2020-06-23	42.0	260.0
2020-06-24	28.0	544.0
2020-06-25	37.0	474.0
2020-06-26	57.0	445.0
2020-06-27	38.0	563.0
2020-06-28	42.0	393.0
2020-06-29	32.0	487.0
2020-06-30	98.0	265.0
2020-07-01	48.0	525.0
2020-07-02	50.0	180.0
2020-07-03	63.0	575.0
2020-07-04	56.0	371.0
2020-07-05	47.0	614.0
2020-07-06	102.0	504.0
2020-07-07	77.0	727.0
2020-07-08	82.0	414.0
2020-07-09	103.0	466.0
2020-07-10	174.0	1022.0
2020-07-11	82.0	1020.0
2020-07-12	54.0	611.0
2020-07-13	158.0	422.0
2020-07-14	151.0	303.0
2020-07-15	138.0	404.0
2020-07-16	189.0	553.0
2020-07-17	209.0	931.0
2020-07-18	181.0	460.0
2020-07-19	93.0	604.0
2020-07-20	160.0	245.0
2020-07-21	220.0	288.0
2020-07-22	336.0	555.0
2020-07-23	278.0	514.0
2020-07-24	321.0	1110.0
2020-07-25	343.0	587.0
2020-07-26	235.0	471.0
2020-07-27	442.0	414.0
2020-07-28	474.0	628.0
2020-07-29	370.0	750.0
2020-07-30	455.0	834.0
2020-07-31	423.0	1777.0
2020-08-01	413.0	773.0
2020-08-02	253.0	807.0
2020-08-03	390.0	518.0
2020-08-04	470.0	1426.0
2020-08-05	508.0	1009.0
2020-08-06	518.0	812.0
2020-08-07	457.0	1564.0
2020-08-08	485.0	755.0
2020-08-09	365.0	839.0
2020-08-10	626.0	634.0
2020-08-11	540.0	1390.0
2020-08-12	485.0	910.0
2020-08-13	583.0	877.0
2020-08-14	531.0	1695.0
2020-08-15	438.0	934.0
2020-08-16	440.0	628.0
2020-08-17	304.0	821.0
2020-08-18	580.0	1333.0
2020-08-19	568.0	1250.0
2020-08-20	608.0	1282.0
2020-08-21	796.0	1414.0
2020-08-22	514.0	1262.0
2020-08-23	205.0	1394.0
2020-08-24	879.0	1523.0
2020-08-25	679.0	1508.0
2020-08-26	535.0	1827.0
2020-08-27	424.0	1557.0
2020-08-28	567.0	1071.0
2020-08-29	385.0	1582.0
2020-08-30	315.0	583.0
2020-08-31	493.0	1499.0
2020-09-01	521.0	890.0
2020-09-02	409.0	1928.0
2020-09-03	481.0	794.0
2020-09-04	542.0	1237.0
2020-09-05	366.0	2133.0
2020-09-06	199.0	535.0
2020-09-07	447.0	749.0
2020-09-08	480.0	1156.0
2020-09-09	452.0	1694.0
2020-09-10	506.0	1362.0
2020-09-11	434.0	1430.0
2020-09-12	443.0	930.0
2020-09-13	237.0	1753.0
2020-09-14	519.0	784.0
2020-09-15	571.0	1423.0
2020-09-16	306.0	1501.0
2020-09-17	328.0	742.0
2020-09-18	409.0	1219.0
2020-09-19	261.0	911.0
2020-09-20	194.0	1554.0
2020-09-21	507.0	468.0
2020-09-22	483.0	1365.0
2020-09-23	326.0	1559.0
2020-09-24	329.0	1289.0
2020-09-25	335.0	1062.0
2020-09-26	364.0	1581.0
2020-09-27	221.0	1490.0
2020-09-28	452.0	996.0
2020-09-29	425.0	949.0
2020-09-30	375.0	1318.0
2020-10-01	364.0	836.0
2020-10-02	375.0	980.0
2020-10-03	264.0	2360.0
2020-10-04	172.0	754.0
2020-10-05	512.0	1321.0
2020-10-06	468.0	1170.0
2020-10-07	390.0	1870.0
2020-10-08	443.0	1451.0
2020-10-09	423.0	1622.0
2020-10-10	260.0	1431.0
2020-10-11	193.0	912.0
2020-10-12	169.0	1445.0
2020-10-13	382.0	1283.0
2020-10-14	303.0	1327.0
2020-10-15	427.0	739.0
2020-10-16	394.0	1660.0
2020-10-17	278.0	1457.0
2020-10-18	274.0	1530.0
2020-10-19	526.0	1624.0
2020-10-20	648.0	1154.0
2020-10-21	430.0	1666.0
2020-10-22	453.0	1632.0
2020-10-23	502.0	1439.0
2020-10-24	400.0	1140.0
2020-10-25	592.0	1013.0
2020-10-26	463.0	1422.0
2020-10-27	397.0	1598.0
2020-10-28	296.0	1876.0
2020-10-29	386.0	1139.0
2020-10-30	442.0	1226.0
2020-10-31	256.0	1254.0
2020-11-01	229.0	1637.0
2020-11-02	215.0	1348.0
2020-11-03	381.0	1197.0
2020-11-04	253.0	1435.0
2020-11-05	300.0	1535.0
2020-11-06	415.0	2132.0
2020-11-07	319.0	1637.0
2020-11-08	322.0	905.0
2020-11-09	480.0	1959.0
2020-11-10	341.0	756.0
2020-11-11	283.0	1677.0
2020-11-12	430.0	1333.0
2020-11-13	470.0	1550.0
2020-11-14	376.0	1580.0
2020-11-15	243.0	1440.0
2020-11-16	292.0	1466.0
2020-11-17	386.0	1702.0
2020-11-18	296.0	1321.0
2020-11-19	528.0	710.0
2020-11-20	462.0	1198.0
2020-11-21	288.0	1698.0
2020-11-22	174.0	1391.0
2020-11-23	519.0	1471.0
2020-11-24	349.0	1262.0
2020-11-25	352.0	1047.0
2020-11-26	529.0	2444.0
2020-11-27	408.0	1174.0
2020-11-28	302.0	1479.0
2020-11-29	135.0	988.0
2020-11-30	488.0	1350.0
2020-12-01	397.0	1617.0
2020-12-02	338.0	2130.0
2020-12-03	426.0	1691.0
2020-12-04	473.0	1155.0
2020-12-05	386.0	1676.0
2020-12-06	288.0	1339.0
2020-12-07	593.0	1437.0
2020-12-08	293.0	1536.0
2020-12-09	504.0	1498.0
2020-12-10	732.0	1313.0
2020-12-11	589.0	1387.0
2020-12-12	481.0	1404.0
2020-12-13	304.0	1416.0
2020-12-14	552.0	852.0
2020-12-15	696.0	1790.0
2020-12-16	497.0	1752.0
2020-12-17	662.0	1585.0
2020-12-18	620.0	1328.0
2020-12-19	564.0	1731.0
2020-12-20	345.0	1135.0
2020-12-21	598.0	1063.0
2020-12-22	681.0	1645.0
2020-12-23	600.0	1752.0
2020-12-24	542.0	1718.0
2020-12-25	408.0	1507.0
2020-12-26	579.0	647.0
2020-12-27	344.0	1521.0
2020-12-28	812.0	1087.0
2020-12-29	634.0	1264.0
2020-12-30	404.0	2051.0
2020-12-31	241.0	2216.0
2021-01-01	203.0	801.0
2021-01-02	441.0	847.0
2021-01-03	314.0	1074.0
2021-01-04	853.0	1250.0
2021-01-05	710.0	1112.0
2021-01-06	605.0	954.0
2021-01-07	756.0	1198.0
2021-01-08	897.0	1005.0
2021-01-09	695.0	1444.0
2021-01-10	306.0	1294.0
2021-01-11	375.0	1883.0
2021-01-12	856.0	874.0
2021-01-13	717.0	1155.0
2021-01-14	644.0	711.0
2021-01-15	429.0	1498.0
2021-01-16	349.0	1553.0
2021-01-17	211.0	1677.0
2021-01-18	448.0	1527.0
2021-01-19	346.0	1866.0
2021-01-20	707.0	1391.0
2021-01-21	499.0	2088.0
2021-01-22	502.0	2723.0
2021-01-23	481.0	1819.0
2021-01-24	123.0	1403.0
2021-01-25	461.0	978.0
2021-01-26	369.0	2368.0
2021-01-27	380.0	2478.0
2021-01-28	425.0	1916.0
2021-01-29	366.0	2569.0
2021-01-30	194.0	1684.0
2021-01-31	159.0	1779.0
2021-02-01	332.0	2714.0
2021-02-02	273.0	2084.0
2021-02-03	215.0	2470.0
2021-02-04	234.0	1437.0
2021-02-05	209.0	2126.0
2021-02-06	176.0	1687.0
2021-02-07	137.0	1681.0
2021-02-08	278.0	1834.0
2021-02-09	217.0	1402.0
2021-02-10	154.0	1093.0
2021-02-11	221.0	1531.0
2021-02-12	215.0	2101.0
2021-02-13	172.0	1659.0
2021-02-14	136.0	1887.0
2021-02-15	204.0	1591.0
2021-02-16	136.0	2687.0
2021-02-17	152.0	2490.0
2021-02-18	149.0	1493.0
2021-02-19	153.0	1798.0
2021-02-20	99.0	1339.0
2021-02-21	92.0	1170.0
2021-02-22	116.0	1068.0
2021-02-23	86.0	1429.0
2021-02-24	70.0	482.0
2021-02-25	80.0	1536.0
2021-02-26	86.0	1419.0
2021-02-27	60.0	1428.0
2021-02-28	28.0	1622.0
2021-03-01	83.0	1006.0
2021-03-02	42.0	1021.0
2021-03-03	63.0	1198.0
2021-03-04	40.0	1501.0
2021-03-05	19.0	1226.0
2021-03-06	3.0	1519.0
2021-03-07
2021-03-08
2021-03-09
2021-03-10
2021-03-11
2021-03-12
2021-03-13
2021-03-14
2021-03-15
2021-03-16
2021-03-17
2021-03-18
2021-03-19
2021-03-20
2021-03-21
2021-03-22
2021-03-23
2021-03-24
2021-03-25
2021-03-26
2021-03-27
