# Supplementary material for: Evolution and Epidemic Spread of SARS-CoV-2 in Colombia: A Year into the Pandemic
Source: Vaccines (Basel). 2021 Jul 30;9(8):837. doi: 10.3390/vaccines9080837 (PMC8402472; doi:10.3390/vaccines9080837)
Supplement: Supplementary file 1 [file vaccines-09-00837-s001.zip › Supplementary_material/Supplementary Data S2/raw_data_Rt.live/rawdata-co-SU.csv]

date	new_cases	new_tests
2020-03-28	1.0
2020-03-29
2020-03-30
2020-03-31
2020-04-01
2020-04-02
2020-04-03
2020-04-04
2020-04-05
2020-04-06	1.0
2020-04-07
2020-04-08
2020-04-09
2020-04-10
2020-04-11
2020-04-12
2020-04-13
2020-04-14
2020-04-15
2020-04-16
2020-04-17
2020-04-18
2020-04-19
2020-04-20
2020-04-21
2020-04-22
2020-04-23
2020-04-24
2020-04-25
2020-04-26
2020-04-27
2020-04-28
2020-04-29
2020-04-30
2020-05-01
2020-05-02	1.0
2020-05-03	1.0
2020-05-04
2020-05-05
2020-05-06	1.0
2020-05-07	1.0
2020-05-08	1.0
2020-05-09	1.0
2020-05-10
2020-05-11		1.0
2020-05-12		52.0
2020-05-13		65.0
2020-05-14	1.0	10.0
2020-05-15		3.0
2020-05-16	1.0	86.0
2020-05-17		51.0
2020-05-18		16.0
2020-05-19	1.0	49.0
2020-05-20	2.0	87.0
2020-05-21		77.0
2020-05-22	6.0	59.0
2020-05-23	1.0	92.0
2020-05-24	3.0	58.0
2020-05-25	1.0	42.0
2020-05-26	1.0	146.0
2020-05-27	2.0	54.0
2020-05-28	9.0	168.0
2020-05-29	5.0	131.0
2020-05-30	1.0	134.0
2020-05-31	6.0	118.0
2020-06-01	13.0	41.0
2020-06-02	30.0	155.0
2020-06-03	9.0	118.0
2020-06-04	41.0	248.0
2020-06-05	5.0	178.0
2020-06-06	21.0	319.0
2020-06-07	24.0	347.0
2020-06-08	30.0	39.0
2020-06-09	28.0	259.0
2020-06-10	49.0	235.0
2020-06-11	29.0	202.0
2020-06-12	63.0	161.0
2020-06-13	84.0	193.0
2020-06-14	46.0	340.0
2020-06-15	38.0	117.0
2020-06-16	79.0	263.0
2020-06-17	106.0	404.0
2020-06-18	85.0	347.0
2020-06-19	134.0	346.0
2020-06-20	158.0	307.0
2020-06-21	78.0	242.0
2020-06-22	107.0	109.0
2020-06-23	160.0	244.0
2020-06-24	153.0	360.0
2020-06-25	121.0	392.0
2020-06-26	124.0	317.0
2020-06-27	131.0	419.0
2020-06-28	95.0	499.0
2020-06-29	177.0	103.0
2020-06-30	187.0	257.0
2020-07-01	149.0	311.0
2020-07-02	176.0	381.0
2020-07-03	245.0	325.0
2020-07-04	247.0	488.0
2020-07-05	157.0	318.0
2020-07-06	292.0	119.0
2020-07-07	198.0	311.0
2020-07-08	258.0	309.0
2020-07-09	172.0	399.0
2020-07-10	172.0	477.0
2020-07-11	151.0	306.0
2020-07-12	105.0	562.0
2020-07-13	211.0	282.0
2020-07-14	182.0	614.0
2020-07-15	161.0	339.0
2020-07-16	184.0	395.0
2020-07-17	215.0	427.0
2020-07-18	168.0	677.0
2020-07-19	107.0	851.0
2020-07-20	114.0	192.0
2020-07-21	146.0	324.0
2020-07-22	215.0	385.0
2020-07-23	225.0	547.0
2020-07-24	167.0	485.0
2020-07-25	197.0	480.0
2020-07-26	137.0	486.0
2020-07-27	244.0	108.0
2020-07-28	191.0	503.0
2020-07-29	239.0	309.0
2020-07-30	204.0	390.0
2020-07-31	353.0	298.0
2020-08-01	223.0	364.0
2020-08-02	93.0	380.0
2020-08-03	246.0	406.0
2020-08-04	176.0	559.0
2020-08-05	149.0	667.0
2020-08-06	407.0	850.0
2020-08-07	213.0	548.0
2020-08-08	152.0	346.0
2020-08-09	95.0	835.0
2020-08-10	107.0	599.0
2020-08-11	137.0	420.0
2020-08-12	111.0	631.0
2020-08-13	163.0	1128.0
2020-08-14	96.0	664.0
2020-08-15	289.0	446.0
2020-08-16	128.0	370.0
2020-08-17	70.0	655.0
2020-08-18	91.0	1469.0
2020-08-19	101.0	867.0
2020-08-20	79.0	840.0
2020-08-21	125.0	1077.0
2020-08-22	183.0	339.0
2020-08-23	60.0	138.0
2020-08-24	158.0	771.0
2020-08-25	155.0	445.0
2020-08-26	87.0	827.0
2020-08-27	135.0	553.0
2020-08-28	91.0	448.0
2020-08-29	51.0	452.0
2020-08-30	164.0	293.0
2020-08-31	118.0	398.0
2020-09-01	137.0	259.0
2020-09-02	33.0	478.0
2020-09-03	72.0	674.0
2020-09-04	101.0	1048.0
2020-09-05	60.0	319.0
2020-09-06	25.0	664.0
2020-09-07	39.0	291.0
2020-09-08	47.0	571.0
2020-09-09	90.0	467.0
2020-09-10	115.0	317.0
2020-09-11	63.0	673.0
2020-09-12	61.0	234.0
2020-09-13	37.0	630.0
2020-09-14	29.0	383.0
2020-09-15	81.0	213.0
2020-09-16	96.0	146.0
2020-09-17	32.0	246.0
2020-09-18	36.0	140.0
2020-09-19	36.0	183.0
2020-09-20	17.0	140.0
2020-09-21	38.0	616.0
2020-09-22	86.0	614.0
2020-09-23	82.0	268.0
2020-09-24	76.0	269.0
2020-09-25	41.0	309.0
2020-09-26	73.0	252.0
2020-09-27	45.0	90.0
2020-09-28	60.0	150.0
2020-09-29	82.0	422.0
2020-09-30	50.0	78.0
2020-10-01	22.0	302.0
2020-10-02	61.0	73.0
2020-10-03	68.0	389.0
2020-10-04	27.0	225.0
2020-10-05	47.0	375.0
2020-10-06	38.0	99.0
2020-10-07	44.0	561.0
2020-10-08	53.0	293.0
2020-10-09	37.0	605.0
2020-10-10	39.0	386.0
2020-10-11	23.0	630.0
2020-10-12	9.0	67.0
2020-10-13	25.0	416.0
2020-10-14	33.0	378.0
2020-10-15	35.0	473.0
2020-10-16	32.0	119.0
2020-10-17	35.0	338.0
2020-10-18	19.0	639.0
2020-10-19	44.0	309.0
2020-10-20	51.0	283.0
2020-10-21	38.0	180.0
2020-10-22	31.0	337.0
2020-10-23	39.0	404.0
2020-10-24	18.0	678.0
2020-10-25	267.0	588.0
2020-10-26	33.0	478.0
2020-10-27	48.0	205.0
2020-10-28	34.0	81.0
2020-10-29	64.0	359.0
2020-10-30	25.0	228.0
2020-10-31	30.0	166.0
2020-11-01	30.0	393.0
2020-11-02	13.0	469.0
2020-11-03	41.0	369.0
2020-11-04	41.0	195.0
2020-11-05	27.0	49.0
2020-11-06	32.0	1667.0
2020-11-07	18.0	562.0
2020-11-08	27.0	202.0
2020-11-09	42.0	737.0
2020-11-10	23.0	598.0
2020-11-11	28.0	331.0
2020-11-12	31.0	364.0
2020-11-13	22.0	380.0
2020-11-14	34.0	504.0
2020-11-15	25.0	210.0
2020-11-16	38.0	143.0
2020-11-17	24.0	234.0
2020-11-18	13.0	389.0
2020-11-19	35.0	171.0
2020-11-20	40.0	314.0
2020-11-21	12.0	523.0
2020-11-22	42.0	147.0
2020-11-23	48.0	119.0
2020-11-24	55.0	655.0
2020-11-25	14.0	169.0
2020-11-26	35.0	337.0
2020-11-27	16.0	119.0
2020-11-28	31.0	295.0
2020-11-29	7.0	127.0
2020-11-30	28.0	250.0
2020-12-01	28.0	404.0
2020-12-02	25.0	254.0
2020-12-03	38.0	577.0
2020-12-04	39.0	200.0
2020-12-05	31.0	585.0
2020-12-06	23.0	277.0
2020-12-07	23.0	230.0
2020-12-08	22.0	371.0
2020-12-09	23.0	196.0
2020-12-10	33.0	590.0
2020-12-11	42.0	305.0
2020-12-12	37.0	362.0
2020-12-13	27.0	309.0
2020-12-14	24.0	516.0
2020-12-15	71.0	266.0
2020-12-16	44.0	389.0
2020-12-17	38.0	380.0
2020-12-18	49.0	603.0
2020-12-19	48.0	258.0
2020-12-20	30.0	209.0
2020-12-21	30.0	450.0
2020-12-22	34.0	322.0
2020-12-23	17.0	199.0
2020-12-24	51.0	517.0
2020-12-25	35.0	137.0
2020-12-26	42.0	163.0
2020-12-27	33.0	82.0
2020-12-28	82.0	427.0
2020-12-29	64.0	28.0
2020-12-30	46.0	145.0
2020-12-31	6.0	137.0
2021-01-01	7.0	50.0
2021-01-02	19.0	173.0
2021-01-03	32.0	406.0
2021-01-04	59.0	31.0
2021-01-05	49.0	139.0
2021-01-06	41.0	330.0
2021-01-07	68.0	97.0
2021-01-08	59.0	270.0
2021-01-09	61.0	280.0
2021-01-10	52.0	357.0
2021-01-11	51.0	254.0
2021-01-12	89.0	113.0
2021-01-13	88.0	248.0
2021-01-14	87.0	391.0
2021-01-15	74.0	134.0
2021-01-16	65.0	240.0
2021-01-17	75.0	310.0
2021-01-18	73.0	666.0
2021-01-19	57.0	660.0
2021-01-20	64.0	436.0
2021-01-21	45.0	1422.0
2021-01-22	111.0	954.0
2021-01-23	58.0	180.0
2021-01-24	47.0	545.0
2021-01-25	38.0	295.0
2021-01-26	43.0	721.0
2021-01-27	52.0	467.0
2021-01-28	52.0	298.0
2021-01-29	56.0	909.0
2021-01-30	59.0	195.0
2021-01-31	41.0	353.0
2021-02-01	45.0	180.0
2021-02-02	58.0	699.0
2021-02-03	35.0	417.0
2021-02-04	46.0	558.0
2021-02-05	41.0	444.0
2021-02-06	31.0	940.0
2021-02-07	34.0	251.0
2021-02-08	44.0	848.0
2021-02-09	31.0	95.0
2021-02-10	20.0	606.0
2021-02-11	27.0	442.0
2021-02-12	17.0	536.0
2021-02-13	16.0	385.0
2021-02-14	24.0	237.0
2021-02-15	37.0	817.0
2021-02-16	42.0	260.0
2021-02-17	50.0	450.0
2021-02-18	41.0	335.0
2021-02-19	44.0	808.0
2021-02-20	53.0	291.0
2021-02-21	48.0	1324.0
2021-02-22	53.0	315.0
2021-02-23	44.0	293.0
2021-02-24	27.0	269.0
2021-02-25	18.0	321.0
2021-02-26	21.0	460.0
2021-02-27	8.0	314.0
2021-02-28	7.0	364.0
2021-03-01	9.0	719.0
2021-03-02	23.0	11.0
2021-03-03	15.0	249.0
2021-03-04	13.0	638.0
2021-03-05		319.0
2021-03-06		472.0
2021-03-07
2021-03-08
2021-03-09
2021-03-10
2021-03-11
2021-03-12
2021-03-13
2021-03-14
2021-03-15
2021-03-16
2021-03-17
2021-03-18
2021-03-19
2021-03-20
2021-03-21
2021-03-22
2021-03-23
2021-03-24
2021-03-25
2021-03-26
2021-03-27
