# Supplementary material for: Evolution and Epidemic Spread of SARS-CoV-2 in Colombia: A Year into the Pandemic
Source: Vaccines (Basel). 2021 Jul 30;9(8):837. doi: 10.3390/vaccines9080837 (PMC8402472; doi:10.3390/vaccines9080837)
Supplement: Supplementary file 1 [file vaccines-09-00837-s001.zip › Supplementary_material/Supplementary Data S2/raw_data_Rt.live/rawdata-co-TO.csv]

date	new_cases	new_tests
2020-03-15	1.0
2020-03-16	1.0
2020-03-17
2020-03-18
2020-03-19	3.0
2020-03-20	1.0
2020-03-21	1.0
2020-03-22	4.0
2020-03-23
2020-03-24	1.0
2020-03-25	1.0
2020-03-26	2.0
2020-03-27	1.0
2020-03-28
2020-03-29
2020-03-30
2020-03-31
2020-04-01	3.0
2020-04-02	1.0
2020-04-03
2020-04-04	2.0
2020-04-05
2020-04-06
2020-04-07
2020-04-08
2020-04-09	1.0
2020-04-10
2020-04-11	3.0
2020-04-12	2.0
2020-04-13
2020-04-14	1.0
2020-04-15	1.0
2020-04-16	1.0
2020-04-17
2020-04-18	4.0
2020-04-19	5.0
2020-04-20	3.0
2020-04-21
2020-04-22	7.0
2020-04-23	3.0
2020-04-24	16.0
2020-04-25	2.0
2020-04-26	3.0
2020-04-27	14.0
2020-04-28	1.0
2020-04-29	6.0
2020-04-30
2020-05-01	2.0
2020-05-02	9.0
2020-05-03	2.0
2020-05-04	7.0
2020-05-05	14.0
2020-05-06	5.0
2020-05-07	1.0
2020-05-08	19.0
2020-05-09
2020-05-10	2.0
2020-05-11	6.0	26.0
2020-05-12		431.0
2020-05-13	1.0	200.0
2020-05-14	7.0	203.0
2020-05-15	11.0	117.0
2020-05-16		83.0
2020-05-17	5.0	84.0
2020-05-18	12.0	96.0
2020-05-19	15.0	192.0
2020-05-20	19.0	34.0
2020-05-21	3.0	94.0
2020-05-22	5.0	238.0
2020-05-23	3.0	12.0
2020-05-24	8.0	479.0
2020-05-25	1.0	141.0
2020-05-26	7.0	165.0
2020-05-27	3.0	188.0
2020-05-28	3.0	122.0
2020-05-29	3.0	115.0
2020-05-30	4.0	159.0
2020-05-31	6.0	99.0
2020-06-01	18.0	70.0
2020-06-02	5.0	120.0
2020-06-03	6.0	99.0
2020-06-04	10.0	18.0
2020-06-05	16.0	168.0
2020-06-06	17.0	19.0
2020-06-07	20.0	318.0
2020-06-08	14.0	42.0
2020-06-09	23.0	194.0
2020-06-10	19.0	375.0
2020-06-11	50.0	121.0
2020-06-12	45.0	179.0
2020-06-13	6.0	190.0
2020-06-14	3.0	111.0
2020-06-15	15.0	281.0
2020-06-16	59.0	203.0
2020-06-17	126.0	258.0
2020-06-18	98.0	177.0
2020-06-19	44.0	459.0
2020-06-20	38.0	298.0
2020-06-21	6.0	251.0
2020-06-22	10.0	459.0
2020-06-23	124.0	288.0
2020-06-24	41.0	87.0
2020-06-25	75.0	188.0
2020-06-26	43.0	239.0
2020-06-27	18.0	246.0
2020-06-28	4.0	225.0
2020-06-29	9.0	491.0
2020-06-30	25.0	283.0
2020-07-01	52.0	302.0
2020-07-02	33.0	110.0
2020-07-03	173.0	167.0
2020-07-04	23.0	329.0
2020-07-05	20.0	431.0
2020-07-06	54.0	333.0
2020-07-07	80.0	271.0
2020-07-08	55.0	340.0
2020-07-09	64.0	390.0
2020-07-10	36.0	407.0
2020-07-11	33.0	407.0
2020-07-12	27.0	243.0
2020-07-13	53.0	446.0
2020-07-14	63.0	301.0
2020-07-15	89.0	338.0
2020-07-16	38.0	487.0
2020-07-17	44.0	338.0
2020-07-18	50.0	219.0
2020-07-19	31.0	306.0
2020-07-20	31.0	240.0
2020-07-21	71.0	270.0
2020-07-22	221.0	257.0
2020-07-23	80.0	277.0
2020-07-24	95.0	416.0
2020-07-25	74.0	250.0
2020-07-26	83.0	286.0
2020-07-27	161.0	645.0
2020-07-28	197.0	120.0
2020-07-29	127.0	485.0
2020-07-30	84.0	525.0
2020-07-31	255.0	355.0
2020-08-01	86.0	529.0
2020-08-02	68.0	552.0
2020-08-03	155.0	878.0
2020-08-04	207.0	500.0
2020-08-05	115.0	485.0
2020-08-06	154.0	296.0
2020-08-07	85.0	425.0
2020-08-08	137.0	813.0
2020-08-09	75.0	384.0
2020-08-10	141.0	326.0
2020-08-11	149.0	420.0
2020-08-12	135.0	411.0
2020-08-13	257.0	379.0
2020-08-14	148.0	533.0
2020-08-15	114.0	654.0
2020-08-16	222.0	764.0
2020-08-17	148.0	683.0
2020-08-18	193.0	421.0
2020-08-19	212.0	445.0
2020-08-20	175.0	528.0
2020-08-21	236.0	270.0
2020-08-22	150.0	680.0
2020-08-23	168.0	578.0
2020-08-24	384.0	561.0
2020-08-25	245.0	567.0
2020-08-26	136.0	527.0
2020-08-27	164.0	641.0
2020-08-28	152.0	487.0
2020-08-29	206.0	380.0
2020-08-30	123.0	648.0
2020-08-31	185.0	516.0
2020-09-01	156.0	270.0
2020-09-02	114.0	506.0
2020-09-03	262.0	477.0
2020-09-04	334.0	652.0
2020-09-05	140.0	513.0
2020-09-06	189.0	446.0
2020-09-07	251.0	369.0
2020-09-08	131.0	318.0
2020-09-09	173.0	327.0
2020-09-10	195.0	704.0
2020-09-11	193.0	589.0
2020-09-12	146.0	532.0
2020-09-13	120.0	604.0
2020-09-14	185.0	420.0
2020-09-15	172.0	523.0
2020-09-16	129.0	243.0
2020-09-17	162.0	483.0
2020-09-18	195.0	477.0
2020-09-19	164.0	539.0
2020-09-20	134.0	470.0
2020-09-21	175.0	483.0
2020-09-22	200.0	562.0
2020-09-23	145.0	328.0
2020-09-24	64.0	444.0
2020-09-25	128.0	407.0
2020-09-26	146.0	644.0
2020-09-27	127.0	514.0
2020-09-28	215.0	496.0
2020-09-29	160.0	225.0
2020-09-30	211.0	572.0
2020-10-01	206.0	457.0
2020-10-02	257.0	554.0
2020-10-03	202.0	509.0
2020-10-04	150.0	444.0
2020-10-05	311.0	632.0
2020-10-06	269.0	523.0
2020-10-07	196.0	547.0
2020-10-08	177.0	555.0
2020-10-09	222.0	698.0
2020-10-10	195.0	498.0
2020-10-11	161.0	461.0
2020-10-12	192.0	548.0
2020-10-13	221.0	322.0
2020-10-14	286.0	401.0
2020-10-15	356.0	532.0
2020-10-16	369.0	714.0
2020-10-17	396.0	716.0
2020-10-18	267.0	893.0
2020-10-19	599.0	402.0
2020-10-20	590.0	410.0
2020-10-21	456.0	675.0
2020-10-22	390.0	769.0
2020-10-23	402.0	527.0
2020-10-24	463.0	731.0
2020-10-25	321.0	1098.0
2020-10-26	374.0	835.0
2020-10-27	371.0	522.0
2020-10-28	336.0	902.0
2020-10-29	355.0	530.0
2020-10-30	377.0	797.0
2020-10-31	346.0	706.0
2020-11-01	298.0	713.0
2020-11-02	273.0	1049.0
2020-11-03	445.0	518.0
2020-11-04	301.0	570.0
2020-11-05	273.0	796.0
2020-11-06	360.0	888.0
2020-11-07	358.0	703.0
2020-11-08	343.0	739.0
2020-11-09	588.0	776.0
2020-11-10	307.0	434.0
2020-11-11	159.0	713.0
2020-11-12	398.0	1172.0
2020-11-13	361.0	952.0
2020-11-14	296.0	813.0
2020-11-15	273.0	727.0
2020-11-16	280.0	983.0
2020-11-17	312.0	771.0
2020-11-18	225.0	923.0
2020-11-19	390.0	595.0
2020-11-20	430.0	796.0
2020-11-21	244.0	773.0
2020-11-22	234.0	753.0
2020-11-23	513.0	671.0
2020-11-24	246.0	616.0
2020-11-25	238.0	600.0
2020-11-26	390.0	924.0
2020-11-27	381.0	1054.0
2020-11-28	271.0	793.0
2020-11-29	150.0	860.0
2020-11-30	243.0	317.0
2020-12-01	363.0	878.0
2020-12-02	340.0	724.0
2020-12-03	564.0	675.0
2020-12-04	490.0	618.0
2020-12-05	546.0	1139.0
2020-12-06	380.0	973.0
2020-12-07	617.0	633.0
2020-12-08	482.0	148.0
2020-12-09	529.0	802.0
2020-12-10	673.0	568.0
2020-12-11	855.0	956.0
2020-12-12	640.0	890.0
2020-12-13	716.0	969.0
2020-12-14	403.0	606.0
2020-12-15	741.0	774.0
2020-12-16	582.0	618.0
2020-12-17	609.0	1258.0
2020-12-18	695.0	875.0
2020-12-19	625.0	1057.0
2020-12-20	337.0	1028.0
2020-12-21	462.0	645.0
2020-12-22	749.0	789.0
2020-12-23	582.0	1326.0
2020-12-24	706.0	1034.0
2020-12-25	542.0	1505.0
2020-12-26	813.0	355.0
2020-12-27	635.0	1050.0
2020-12-28	868.0	1073.0
2020-12-29	699.0	941.0
2020-12-30	478.0	1367.0
2020-12-31	267.0	1467.0
2021-01-01	168.0	765.0
2021-01-02	334.0	394.0
2021-01-03	418.0	1303.0
2021-01-04	625.0	810.0
2021-01-05	607.0	878.0
2021-01-06	500.0	693.0
2021-01-07	596.0	822.0
2021-01-08	669.0	1221.0
2021-01-09	625.0	1196.0
2021-01-10	410.0	1139.0
2021-01-11	461.0	658.0
2021-01-12	770.0	726.0
2021-01-13	1156.0	1254.0
2021-01-14	687.0	1532.0
2021-01-15	532.0	2801.0
2021-01-16	380.0	609.0
2021-01-17	302.0	884.0
2021-01-18	374.0	547.0
2021-01-19	344.0	1190.0
2021-01-20	554.0	1022.0
2021-01-21	271.0	1262.0
2021-01-22	213.0	2043.0
2021-01-23	625.0	955.0
2021-01-24	209.0	880.0
2021-01-25	212.0	1024.0
2021-01-26	160.0	1192.0
2021-01-27	109.0	874.0
2021-01-28	176.0	1081.0
2021-01-29	161.0	799.0
2021-01-30	104.0	969.0
2021-01-31	64.0	852.0
2021-02-01	83.0	574.0
2021-02-02	80.0	707.0
2021-02-03	49.0	509.0
2021-02-04	65.0	720.0
2021-02-05	83.0	772.0
2021-02-06	92.0	668.0
2021-02-07	70.0	742.0
2021-02-08	69.0	370.0
2021-02-09	65.0	520.0
2021-02-10	35.0	389.0
2021-02-11	32.0	492.0
2021-02-12	53.0	397.0
2021-02-13	70.0	686.0
2021-02-14	20.0	484.0
2021-02-15	67.0	390.0
2021-02-16	58.0	359.0
2021-02-17	46.0	272.0
2021-02-18	44.0	632.0
2021-02-19	48.0	522.0
2021-02-20	36.0	465.0
2021-02-21	33.0	462.0
2021-02-22	80.0	325.0
2021-02-23	36.0	174.0
2021-02-24	17.0	312.0
2021-02-25	19.0	420.0
2021-02-26	11.0	297.0
2021-02-27	5.0	500.0
2021-02-28	3.0	226.0
2021-03-01	13.0	435.0
2021-03-02	12.0	309.0
2021-03-03	11.0	197.0
2021-03-04	1.0	298.0
2021-03-05	2.0	247.0
2021-03-06	1.0	416.0
2021-03-07
2021-03-08
2021-03-09
2021-03-10
2021-03-11
2021-03-12
2021-03-13
2021-03-14
2021-03-15
2021-03-16
2021-03-17
2021-03-18
2021-03-19
2021-03-20
2021-03-21
2021-03-22
2021-03-23
2021-03-24
2021-03-25
2021-03-26
2021-03-27
