# Supplementary material for: Evolution and Epidemic Spread of SARS-CoV-2 in Colombia: A Year into the Pandemic
Source: Vaccines (Basel). 2021 Jul 30;9(8):837. doi: 10.3390/vaccines9080837 (PMC8402472; doi:10.3390/vaccines9080837)
Supplement: Supplementary file 1 [file vaccines-09-00837-s001.zip › Supplementary_material/Supplementary Data S2/raw_data_Rt.live/rawdata-co-VA.csv]

date	new_cases	new_tests
2020-05-07	11.0
2020-05-08
2020-05-09
2020-05-10
2020-05-11		96.0
2020-05-12
2020-05-13
2020-05-14
2020-05-15
2020-05-16		185.0
2020-05-17
2020-05-18
2020-05-19
2020-05-20		104.0
2020-05-21		113.0
2020-05-22		26.0
2020-05-23
2020-05-24		126.0
2020-05-25		8.0
2020-05-26
2020-05-27		1.0
2020-05-28
2020-05-29
2020-05-30
2020-05-31
2020-06-01
2020-06-02
2020-06-03
2020-06-04		152.0
2020-06-05	9.0
2020-06-06	6.0	3.0
2020-06-07	1.0
2020-06-08
2020-06-09
2020-06-10
2020-06-11
2020-06-12
2020-06-13		188.0
2020-06-14
2020-06-15
2020-06-16
2020-06-17	1.0
2020-06-18
2020-06-19
2020-06-20		67.0
2020-06-21
2020-06-22		1.0
2020-06-23	1.0	1.0
2020-06-24
2020-06-25
2020-06-26
2020-06-27		91.0
2020-06-28
2020-06-29
2020-06-30
2020-07-01
2020-07-02
2020-07-03
2020-07-04
2020-07-05		53.0
2020-07-06
2020-07-07
2020-07-08
2020-07-09
2020-07-10
2020-07-11
2020-07-12	32.0	286.0
2020-07-13	1.0
2020-07-14
2020-07-15
2020-07-16
2020-07-17
2020-07-18		54.0
2020-07-19		381.0
2020-07-20
2020-07-21
2020-07-22
2020-07-23		154.0
2020-07-24		3.0
2020-07-25
2020-07-26		2.0
2020-07-27	1.0	113.0
2020-07-28
2020-07-29	1.0	89.0
2020-07-30	20.0
2020-07-31
2020-08-01	9.0	37.0
2020-08-02	3.0	39.0
2020-08-03	1.0
2020-08-04	4.0	2.0
2020-08-05	38.0	75.0
2020-08-06	4.0
2020-08-07
2020-08-08	2.0
2020-08-09	1.0
2020-08-10		1.0
2020-08-11	2.0	197.0
2020-08-12	5.0
2020-08-13	2.0
2020-08-14	23.0
2020-08-15	17.0	28.0
2020-08-16	11.0
2020-08-17	6.0	1.0
2020-08-18	3.0	71.0
2020-08-19	7.0	7.0
2020-08-20	6.0
2020-08-21	45.0	4.0
2020-08-22	49.0	66.0
2020-08-23	27.0
2020-08-24	20.0	12.0
2020-08-25	18.0	1.0
2020-08-26	13.0
2020-08-27	25.0	10.0
2020-08-28	21.0	2.0
2020-08-29	11.0
2020-08-30	11.0
2020-08-31	66.0	152.0
2020-09-01	29.0	71.0
2020-09-02	7.0	4.0
2020-09-03	16.0
2020-09-04	31.0
2020-09-05	10.0
2020-09-06	9.0	10.0
2020-09-07	22.0
2020-09-08	22.0	77.0
2020-09-09	7.0
2020-09-10	6.0
2020-09-11	9.0	9.0
2020-09-12	6.0	75.0
2020-09-13	8.0	1.0
2020-09-14	18.0	1.0
2020-09-15	26.0
2020-09-16	24.0
2020-09-17	32.0
2020-09-18	25.0
2020-09-19	12.0	52.0
2020-09-20	13.0
2020-09-21	15.0	6.0
2020-09-22	12.0
2020-09-23	12.0
2020-09-24	14.0	31.0
2020-09-25	15.0
2020-09-26	3.0
2020-09-27	21.0
2020-09-28	4.0	88.0
2020-09-29	12.0
2020-09-30	2.0	1.0
2020-10-01	1.0
2020-10-02	1.0	90.0
2020-10-03
2020-10-04		4.0
2020-10-05	6.0
2020-10-06	1.0
2020-10-07		38.0
2020-10-08	7.0
2020-10-09	19.0
2020-10-10	5.0
2020-10-11	6.0
2020-10-12	4.0
2020-10-13	2.0
2020-10-14	5.0	52.0
2020-10-15	12.0
2020-10-16
2020-10-17	1.0	4.0
2020-10-18
2020-10-19	2.0
2020-10-20	3.0	1.0
2020-10-21	2.0
2020-10-22
2020-10-23	30.0	34.0
2020-10-24	3.0
2020-10-25
2020-10-26	3.0	47.0
2020-10-27	1.0	58.0
2020-10-28	1.0
2020-10-29	4.0
2020-10-30	2.0	2.0
2020-10-31	1.0
2020-11-01	1.0
2020-11-02
2020-11-03	4.0	2.0
2020-11-04
2020-11-05
2020-11-06
2020-11-07
2020-11-08
2020-11-09	1.0
2020-11-10	12.0
2020-11-11	1.0
2020-11-12
2020-11-13		1.0
2020-11-14		37.0
2020-11-15
2020-11-16	1.0
2020-11-17
2020-11-18
2020-11-19
2020-11-20
2020-11-21
2020-11-22	1.0
2020-11-23
2020-11-24	1.0
2020-11-25
2020-11-26	2.0
2020-11-27		7.0
2020-11-28
2020-11-29
2020-11-30
2020-12-01	3.0	33.0
2020-12-02
2020-12-03
2020-12-04
2020-12-05
2020-12-06
2020-12-07	1.0
2020-12-08
2020-12-09
2020-12-10
2020-12-11	2.0
2020-12-12
2020-12-13	2.0	4.0
2020-12-14	1.0
2020-12-15
2020-12-16	1.0
2020-12-17
2020-12-18
2020-12-19
2020-12-20		1.0
2020-12-21
2020-12-22	2.0
2020-12-23	2.0
2020-12-24	4.0
2020-12-25	1.0
2020-12-26	1.0
2020-12-27	1.0
2020-12-28		1.0
2020-12-29	2.0
2020-12-30
2020-12-31		34.0
2021-01-01
2021-01-02		8.0
2021-01-03
2021-01-04
2021-01-05
2021-01-06		34.0
2021-01-07	1.0
2021-01-08
2021-01-09
2021-01-10
2021-01-11	2.0
2021-01-12	1.0
2021-01-13
2021-01-14
2021-01-15	1.0
2021-01-16
2021-01-17
2021-01-18
2021-01-19
2021-01-20
2021-01-21
2021-01-22	1.0
2021-01-23
2021-01-24	1.0
2021-01-25
2021-01-26
2021-01-27
2021-01-28
2021-01-29
2021-01-30
2021-01-31
2021-02-01
2021-02-02
2021-02-03
2021-02-04
2021-02-05
2021-02-06
2021-02-07
2021-02-08
2021-02-09
2021-02-10
2021-02-11	1.0	1.0
2021-02-12
2021-02-13
2021-02-14
2021-02-15
2021-02-16
2021-02-17
2021-02-18
2021-02-19
2021-02-20
2021-02-21
2021-02-22
2021-02-23
2021-02-24
2021-02-25
2021-02-26
2021-02-27
2021-02-28
2021-03-01
2021-03-02
2021-03-03
2021-03-04
2021-03-05
2021-03-06
2021-03-07
2021-03-08
2021-03-09
2021-03-10
2021-03-11
2021-03-12
2021-03-13
2021-03-14
2021-03-15
2021-03-16
2021-03-17
2021-03-18
2021-03-19
2021-03-20
2021-03-21
2021-03-22
2021-03-23
2021-03-24
2021-03-25
2021-03-26
2021-03-27
