# Supplementary material for: Evolution and Epidemic Spread of SARS-CoV-2 in Colombia: A Year into the Pandemic
Source: Vaccines (Basel). 2021 Jul 30;9(8):837. doi: 10.3390/vaccines9080837 (PMC8402472; doi:10.3390/vaccines9080837)
Supplement: Supplementary file 1 [file vaccines-09-00837-s001.zip › Supplementary_material/Supplementary Data S2/raw_data_Rt.live/rawdata-co-VC.csv]

date	new_cases	new_tests
2020-03-06	1.0
2020-03-07
2020-03-08
2020-03-09
2020-03-10	1.0
2020-03-11
2020-03-12	1.0
2020-03-13	1.0
2020-03-14	4.0
2020-03-15
2020-03-16	3.0
2020-03-17	10.0
2020-03-18	4.0
2020-03-19	8.0
2020-03-20	13.0
2020-03-21	11.0
2020-03-22	16.0
2020-03-23	10.0
2020-03-24	18.0
2020-03-25	33.0
2020-03-26	23.0
2020-03-27	30.0
2020-03-28	21.0
2020-03-29	18.0
2020-03-30	28.0
2020-03-31	40.0
2020-04-01	26.0
2020-04-02	28.0
2020-04-03	39.0
2020-04-04	33.0
2020-04-05	19.0
2020-04-06	37.0
2020-04-07	30.0
2020-04-08	21.0
2020-04-09	30.0
2020-04-10	19.0
2020-04-11	43.0
2020-04-12	20.0
2020-04-13	35.0
2020-04-14	22.0
2020-04-15	18.0
2020-04-16	41.0
2020-04-17	25.0
2020-04-18	29.0
2020-04-19	17.0
2020-04-20	23.0
2020-04-21	39.0
2020-04-22	40.0
2020-04-23	28.0
2020-04-24	40.0
2020-04-25	24.0
2020-04-26	22.0
2020-04-27	43.0
2020-04-28	48.0
2020-04-29	35.0
2020-04-30	45.0
2020-05-01	17.0
2020-05-02	43.0
2020-05-03	25.0
2020-05-04	53.0
2020-05-05	66.0
2020-05-06	59.0
2020-05-07	63.0
2020-05-08	60.0
2020-05-09	65.0
2020-05-10
2020-05-11	94.0	171.0
2020-05-12	78.0	658.0
2020-05-13	72.0	413.0
2020-05-14	114.0	327.0
2020-05-15	112.0	662.0
2020-05-16	91.0	682.0
2020-05-17	147.0	553.0
2020-05-18	128.0	469.0
2020-05-19	97.0	386.0
2020-05-20	147.0	571.0
2020-05-21	169.0	561.0
2020-05-22	179.0	1079.0
2020-05-23	136.0	840.0
2020-05-24	112.0	511.0
2020-05-25	94.0	426.0
2020-05-26	188.0	1264.0
2020-05-27	150.0	730.0
2020-05-28	157.0	600.0
2020-05-29	183.0	826.0
2020-05-30	119.0	913.0
2020-05-31	71.0	720.0
2020-06-01	242.0	886.0
2020-06-02	170.0	630.0
2020-06-03	193.0	857.0
2020-06-04	248.0	754.0
2020-06-05	179.0	707.0
2020-06-06	163.0	1162.0
2020-06-07	241.0	711.0
2020-06-08	320.0	1340.0
2020-06-09	296.0	1218.0
2020-06-10	249.0	997.0
2020-06-11	310.0	1741.0
2020-06-12	289.0	1295.0
2020-06-13	159.0	844.0
2020-06-14	119.0	1137.0
2020-06-15	137.0	871.0
2020-06-16	307.0	933.0
2020-06-17	275.0	1407.0
2020-06-18	281.0	1022.0
2020-06-19	292.0	1014.0
2020-06-20	189.0	930.0
2020-06-21	133.0	1476.0
2020-06-22	256.0	685.0
2020-06-23	400.0	1196.0
2020-06-24	376.0	1685.0
2020-06-25	519.0	1474.0
2020-06-26	524.0	1145.0
2020-06-27	343.0	1512.0
2020-06-28	272.0	871.0
2020-06-29	274.0	723.0
2020-06-30	525.0	1574.0
2020-07-01	575.0	1711.0
2020-07-02	446.0	1295.0
2020-07-03	568.0	2101.0
2020-07-04	365.0	1341.0
2020-07-05	343.0	1927.0
2020-07-06	714.0	1120.0
2020-07-07	634.0	1842.0
2020-07-08	547.0	1845.0
2020-07-09	517.0	1728.0
2020-07-10	772.0	1766.0
2020-07-11	461.0	1468.0
2020-07-12	362.0	877.0
2020-07-13	741.0	1517.0
2020-07-14	601.0	2486.0
2020-07-15	563.0	2397.0
2020-07-16	681.0	1440.0
2020-07-17	682.0	995.0
2020-07-18	715.0	1994.0
2020-07-19	345.0	1343.0
2020-07-20	502.0	1539.0
2020-07-21	836.0	2480.0
2020-07-22	860.0	3098.0
2020-07-23	805.0	2755.0
2020-07-24	749.0	2139.0
2020-07-25	703.0	2134.0
2020-07-26	283.0	1831.0
2020-07-27	795.0	2370.0
2020-07-28	860.0	2199.0
2020-07-29	688.0	1510.0
2020-07-30	758.0	3498.0
2020-07-31	2064.0	2939.0
2020-08-01	637.0	2900.0
2020-08-02	448.0	3029.0
2020-08-03	796.0	1676.0
2020-08-04	858.0	1872.0
2020-08-05	541.0	3729.0
2020-08-06	1018.0	4801.0
2020-08-07	642.0	2860.0
2020-08-08	613.0	1485.0
2020-08-09	277.0	2851.0
2020-08-10	670.0	1253.0
2020-08-11	693.0	3210.0
2020-08-12	628.0	5802.0
2020-08-13	717.0	2710.0
2020-08-14	640.0	3049.0
2020-08-15	433.0	2209.0
2020-08-16	320.0	2724.0
2020-08-17	395.0	1270.0
2020-08-18	674.0	4726.0
2020-08-19	606.0	2605.0
2020-08-20	645.0	4046.0
2020-08-21	624.0	1309.0
2020-08-22	384.0	3227.0
2020-08-23	335.0	547.0
2020-08-24	943.0	1829.0
2020-08-25	638.0	2480.0
2020-08-26	436.0	974.0
2020-08-27	606.0	1216.0
2020-08-28	543.0	1709.0
2020-08-29	374.0	1339.0
2020-08-30	266.0	1925.0
2020-08-31	494.0	1703.0
2020-09-01	451.0	1075.0
2020-09-02	483.0	953.0
2020-09-03	508.0	1116.0
2020-09-04	713.0	1615.0
2020-09-05	421.0	1461.0
2020-09-06	413.0	2431.0
2020-09-07	637.0	965.0
2020-09-08	608.0	1494.0
2020-09-09	549.0	911.0
2020-09-10	656.0	1587.0
2020-09-11	538.0	1887.0
2020-09-12	510.0	568.0
2020-09-13	430.0	1438.0
2020-09-14	780.0	887.0
2020-09-15	675.0	1406.0
2020-09-16	564.0	1603.0
2020-09-17	595.0	1333.0
2020-09-18	660.0	1654.0
2020-09-19	550.0	1577.0
2020-09-20	372.0	1203.0
2020-09-21	734.0	1483.0
2020-09-22	674.0	1474.0
2020-09-23	616.0	1810.0
2020-09-24	597.0	1423.0
2020-09-25	457.0	1312.0
2020-09-26	531.0	2331.0
2020-09-27	407.0	1273.0
2020-09-28	848.0	1279.0
2020-09-29	693.0	1740.0
2020-09-30	732.0	1696.0
2020-10-01	650.0	1976.0
2020-10-02	817.0	1821.0
2020-10-03	611.0	1885.0
2020-10-04	494.0	1084.0
2020-10-05	846.0	1625.0
2020-10-06	734.0	1533.0
2020-10-07	624.0	1230.0
2020-10-08	818.0	1900.0
2020-10-09	681.0	1900.0
2020-10-10	570.0	2067.0
2020-10-11	397.0	1439.0
2020-10-12	443.0	1486.0
2020-10-13	593.0	1318.0
2020-10-14	589.0	1727.0
2020-10-15	763.0	1977.0
2020-10-16	801.0	1535.0
2020-10-17	577.0	2060.0
2020-10-18	499.0	1637.0
2020-10-19	1060.0	1218.0
2020-10-20	1164.0	2280.0
2020-10-21	802.0	2502.0
2020-10-22	894.0	1911.0
2020-10-23	1055.0	1454.0
2020-10-24	674.0	2077.0
2020-10-25	644.0	1729.0
2020-10-26	1331.0	1714.0
2020-10-27	855.0	1951.0
2020-10-28	747.0	1924.0
2020-10-29	960.0	1366.0
2020-10-30	845.0	2373.0
2020-10-31	626.0	1853.0
2020-11-01	509.0	3170.0
2020-11-02	578.0	1277.0
2020-11-03	884.0	1596.0
2020-11-04	794.0	1743.0
2020-11-05	752.0	2295.0
2020-11-06	963.0	2560.0
2020-11-07	569.0	2370.0
2020-11-08	523.0	1708.0
2020-11-09	867.0	2473.0
2020-11-10	672.0	2383.0
2020-11-11	724.0	2590.0
2020-11-12	714.0	2577.0
2020-11-13	756.0	2488.0
2020-11-14	507.0	2772.0
2020-11-15	305.0	1179.0
2020-11-16	333.0	1615.0
2020-11-17	930.0	2945.0
2020-11-18	797.0	1643.0
2020-11-19	900.0	1690.0
2020-11-20	1057.0	1754.0
2020-11-21	761.0	1981.0
2020-11-22	502.0	1684.0
2020-11-23	1096.0	2151.0
2020-11-24	1008.0	2775.0
2020-11-25	948.0	2246.0
2020-11-26	931.0	2393.0
2020-11-27	1003.0	2750.0
2020-11-28	787.0	2085.0
2020-11-29	538.0	2746.0
2020-11-30	1114.0	2394.0
2020-12-01	1008.0	2503.0
2020-12-02	807.0	2534.0
2020-12-03	1052.0	1843.0
2020-12-04	792.0	1991.0
2020-12-05	784.0	2034.0
2020-12-06	521.0	1558.0
2020-12-07	1116.0	1814.0
2020-12-08	545.0	2231.0
2020-12-09	1034.0	1480.0
2020-12-10	1233.0	2220.0
2020-12-11	1149.0	1811.0
2020-12-12	792.0	1671.0
2020-12-13	623.0	1925.0
2020-12-14	1327.0	2838.0
2020-12-15	1271.0	1869.0
2020-12-16	964.0	1743.0
2020-12-17	1413.0	3186.0
2020-12-18	1284.0	2988.0
2020-12-19	1021.0	2692.0
2020-12-20	1222.0	2106.0
2020-12-21	1203.0	1469.0
2020-12-22	1308.0	1919.0
2020-12-23	1113.0	3288.0
2020-12-24	1213.0	2595.0
2020-12-25	561.0	1960.0
2020-12-26	865.0	2310.0
2020-12-27	337.0	1723.0
2020-12-28	1066.0	1923.0
2020-12-29	1164.0	2628.0
2020-12-30	1301.0	2075.0
2020-12-31	910.0	1501.0
2021-01-01	526.0	2171.0
2021-01-02	1274.0	1678.0
2021-01-03	1460.0	2443.0
2021-01-04	1938.0	1260.0
2021-01-05	1774.0	2398.0
2021-01-06	1650.0	1783.0
2021-01-07	1820.0	2749.0
2021-01-08	1737.0	1267.0
2021-01-09	1323.0	2454.0
2021-01-10	882.0	2977.0
2021-01-11	954.0	2510.0
2021-01-12	1857.0	1861.0
2021-01-13	1772.0	2520.0
2021-01-14	1964.0	2422.0
2021-01-15	1490.0	4493.0
2021-01-16	1034.0	2655.0
2021-01-17	963.0	2863.0
2021-01-18	1482.0	3485.0
2021-01-19	1483.0	3318.0
2021-01-20	2255.0	3053.0
2021-01-21	1401.0	4721.0
2021-01-22	1101.0	2719.0
2021-01-23	779.0	4421.0
2021-01-24	428.0	2389.0
2021-01-25	1011.0	3893.0
2021-01-26	892.0	2544.0
2021-01-27	927.0	4104.0
2021-01-28	848.0	2345.0
2021-01-29	821.0	3788.0
2021-01-30	639.0	2733.0
2021-01-31	271.0	2036.0
2021-02-01	773.0	2283.0
2021-02-02	635.0	3345.0
2021-02-03	640.0	1830.0
2021-02-04	720.0	2532.0
2021-02-05	680.0	3803.0
2021-02-06	477.0	6178.0
2021-02-07	256.0	2106.0
2021-02-08	564.0	2329.0
2021-02-09	521.0	2616.0
2021-02-10	580.0	2157.0
2021-02-11	574.0	2442.0
2021-02-12	520.0	2079.0
2021-02-13	303.0	1989.0
2021-02-14	205.0	1680.0
2021-02-15	433.0	1784.0
2021-02-16	441.0	1868.0
2021-02-17	514.0	1465.0
2021-02-18	480.0	2841.0
2021-02-19	415.0	2072.0
2021-02-20	259.0	1856.0
2021-02-21	137.0	1554.0
2021-02-22	389.0	1093.0
2021-02-23	383.0	1532.0
2021-02-24	384.0	1457.0
2021-02-25	375.0	1722.0
2021-02-26	391.0	2020.0
2021-02-27	262.0	2367.0
2021-02-28	134.0	1284.0
2021-03-01	270.0	1665.0
2021-03-02	284.0	1612.0
2021-03-03	254.0	1719.0
2021-03-04	240.0	1519.0
2021-03-05	149.0	1817.0
2021-03-06	51.0	1568.0
2021-03-07
2021-03-08
2021-03-09
2021-03-10
2021-03-11
2021-03-12
2021-03-13
2021-03-14
2021-03-15
2021-03-16
2021-03-17
2021-03-18
2021-03-19
2021-03-20
2021-03-21
2021-03-22
2021-03-23
2021-03-24
2021-03-25
2021-03-26
2021-03-27
