# Supplementary material for: Evolution and Epidemic Spread of SARS-CoV-2 in Colombia: A Year into the Pandemic
Source: Vaccines (Basel). 2021 Jul 30;9(8):837. doi: 10.3390/vaccines9080837 (PMC8402472; doi:10.3390/vaccines9080837)
Supplement: Supplementary file 1 [file vaccines-09-00837-s001.zip › Supplementary_material/Supplementary Data S2/raw_data_Rt.live/rawdata-co-VI.csv]

date	new_cases	new_tests
2020-05-10
2020-05-11		1.0
2020-05-12
2020-05-13
2020-05-14
2020-05-15
2020-05-16		2.0
2020-05-17
2020-05-18
2020-05-19		2.0
2020-05-20
2020-05-21
2020-05-22
2020-05-23
2020-05-24		13.0
2020-05-25
2020-05-26
2020-05-27		142.0
2020-05-28
2020-05-29	1.0
2020-05-30
2020-05-31		131.0
2020-06-01
2020-06-02
2020-06-03
2020-06-04		150.0
2020-06-05		105.0
2020-06-06		5.0
2020-06-07		163.0
2020-06-08
2020-06-09
2020-06-10
2020-06-11
2020-06-12
2020-06-13		65.0
2020-06-14
2020-06-15
2020-06-16
2020-06-17
2020-06-18
2020-06-19
2020-06-20
2020-06-21		22.0
2020-06-22
2020-06-23		1.0
2020-06-24
2020-06-25		10.0
2020-06-26
2020-06-27
2020-06-28
2020-06-29
2020-06-30
2020-07-01		1.0
2020-07-02
2020-07-03
2020-07-04
2020-07-05
2020-07-06
2020-07-07
2020-07-08
2020-07-09		11.0
2020-07-10
2020-07-11
2020-07-12
2020-07-13
2020-07-14		11.0
2020-07-15	1.0
2020-07-16
2020-07-17
2020-07-18
2020-07-19
2020-07-20
2020-07-21
2020-07-22	3.0	32.0
2020-07-23
2020-07-24
2020-07-25		2.0
2020-07-26
2020-07-27		109.0
2020-07-28
2020-07-29
2020-07-30
2020-07-31		5.0
2020-08-01		1.0
2020-08-02		1.0
2020-08-03	5.0
2020-08-04	7.0	96.0
2020-08-05
2020-08-06		1.0
2020-08-07	1.0	3.0
2020-08-08
2020-08-09		3.0
2020-08-10	1.0	44.0
2020-08-11	8.0	1.0
2020-08-12
2020-08-13	2.0
2020-08-14
2020-08-15	2.0
2020-08-16	3.0	108.0
2020-08-17	6.0
2020-08-18	45.0
2020-08-19	22.0
2020-08-20
2020-08-21	2.0
2020-08-22		7.0
2020-08-23		104.0
2020-08-24	16.0	19.0
2020-08-25	51.0
2020-08-26	23.0
2020-08-27	6.0	12.0
2020-08-28	11.0	5.0
2020-08-29	1.0	29.0
2020-08-30	1.0
2020-08-31	1.0	254.0
2020-09-01	38.0	3.0
2020-09-02	9.0	2.0
2020-09-03	47.0
2020-09-04	11.0
2020-09-05	8.0	18.0
2020-09-06	54.0	246.0
2020-09-07	30.0	2.0
2020-09-08	12.0	26.0
2020-09-09	14.0	15.0
2020-09-10	3.0	6.0
2020-09-11	6.0	1.0
2020-09-12	2.0
2020-09-13	3.0	153.0
2020-09-14	16.0	115.0
2020-09-15	23.0
2020-09-16	19.0
2020-09-17	18.0	7.0
2020-09-18	31.0	29.0
2020-09-19	17.0	121.0
2020-09-20	13.0	41.0
2020-09-21	11.0	207.0
2020-09-22	18.0	4.0
2020-09-23	8.0	17.0
2020-09-24	7.0	4.0
2020-09-25	1.0	12.0
2020-09-26	33.0
2020-09-27	6.0	17.0
2020-09-28	8.0	156.0
2020-09-29	5.0	67.0
2020-09-30	21.0	37.0
2020-10-01	4.0	116.0
2020-10-02	14.0	104.0
2020-10-03	2.0	7.0
2020-10-04	2.0	5.0
2020-10-05	3.0
2020-10-06	11.0	32.0
2020-10-07	17.0	180.0
2020-10-08	4.0	22.0
2020-10-09	2.0	4.0
2020-10-10	4.0	10.0
2020-10-11	1.0	8.0
2020-10-12	1.0
2020-10-13	3.0	4.0
2020-10-14	3.0	175.0
2020-10-15	4.0	12.0
2020-10-16	2.0	6.0
2020-10-17	6.0
2020-10-18	3.0
2020-10-19	3.0	91.0
2020-10-20	8.0	36.0
2020-10-21	6.0
2020-10-22	33.0	1.0
2020-10-23	1.0	8.0
2020-10-24	1.0
2020-10-25
2020-10-26		23.0
2020-10-27	12.0	1.0
2020-10-28	1.0
2020-10-29	3.0	72.0
2020-10-30
2020-10-31	3.0
2020-11-01		1.0
2020-11-02	12.0
2020-11-03		67.0
2020-11-04	4.0	22.0
2020-11-05	4.0
2020-11-06	2.0
2020-11-07	5.0
2020-11-08		1.0
2020-11-09	5.0
2020-11-10	8.0
2020-11-11		82.0
2020-11-12	2.0	9.0
2020-11-13	18.0
2020-11-14	9.0	314.0
2020-11-15		12.0
2020-11-16	4.0	1.0
2020-11-17	9.0	40.0
2020-11-18	2.0
2020-11-19	2.0
2020-11-20
2020-11-21	1.0
2020-11-22	1.0	33.0
2020-11-23	11.0
2020-11-24	55.0
2020-11-25	1.0	1.0
2020-11-26	34.0
2020-11-27	1.0	22.0
2020-11-28	2.0
2020-11-29	1.0	78.0
2020-11-30	1.0	1.0
2020-12-01	12.0	14.0
2020-12-02	7.0	80.0
2020-12-03	1.0
2020-12-04
2020-12-05	4.0	65.0
2020-12-06	1.0
2020-12-07	10.0	2.0
2020-12-08	4.0	65.0
2020-12-09	15.0	87.0
2020-12-10	10.0
2020-12-11	18.0	1.0
2020-12-12		45.0
2020-12-13	1.0
2020-12-14	2.0
2020-12-15	4.0
2020-12-16	10.0
2020-12-17	4.0
2020-12-18	2.0
2020-12-19	5.0
2020-12-20		102.0
2020-12-21		11.0
2020-12-22
2020-12-23	1.0
2020-12-24	1.0
2020-12-25	2.0	5.0
2020-12-26
2020-12-27	2.0	1.0
2020-12-28	3.0	13.0
2020-12-29		29.0
2020-12-30		2.0
2020-12-31		1.0
2021-01-01	1.0
2021-01-02
2021-01-03	3.0
2021-01-04	3.0
2021-01-05	8.0	28.0
2021-01-06	1.0	1.0
2021-01-07	5.0
2021-01-08	3.0
2021-01-09	5.0	23.0
2021-01-10		27.0
2021-01-11	8.0
2021-01-12	3.0	1.0
2021-01-13	1.0
2021-01-14	3.0
2021-01-15	1.0
2021-01-16	1.0
2021-01-17	1.0	17.0
2021-01-18	33.0
2021-01-19	31.0	6.0
2021-01-20	6.0	18.0
2021-01-21		1.0
2021-01-22	1.0
2021-01-23
2021-01-24		45.0
2021-01-25	20.0
2021-01-26		2.0
2021-01-27	2.0
2021-01-28	10.0
2021-01-29	9.0	1.0
2021-01-30	1.0	79.0
2021-01-31	1.0	2.0
2021-02-01	1.0	93.0
2021-02-02
2021-02-03
2021-02-04
2021-02-05
2021-02-06	1.0
2021-02-07		117.0
2021-02-08	15.0	17.0
2021-02-09		113.0
2021-02-10		52.0
2021-02-11		17.0
2021-02-12		1.0
2021-02-13		1.0
2021-02-14
2021-02-15	11.0	39.0
2021-02-16
2021-02-17	2.0
2021-02-18
2021-02-19
2021-02-20		26.0
2021-02-21		2.0
2021-02-22	3.0
2021-02-23
2021-02-24	1.0	4.0
2021-02-25	1.0	1.0
2021-02-26	2.0
2021-02-27
2021-02-28		37.0
2021-03-01		19.0
2021-03-02
2021-03-03
2021-03-04
2021-03-05
2021-03-06		19.0
2021-03-07
2021-03-08
2021-03-09
2021-03-10
2021-03-11
2021-03-12
2021-03-13
2021-03-14
2021-03-15
2021-03-16
2021-03-17
2021-03-18
2021-03-19
2021-03-20
2021-03-21
2021-03-22
2021-03-23
2021-03-24
2021-03-25
2021-03-26
2021-03-27
