# Supplementary material for: Evolution and Epidemic Spread of SARS-CoV-2 in Colombia: A Year into the Pandemic
Source: Vaccines (Basel). 2021 Jul 30;9(8):837. doi: 10.3390/vaccines9080837 (PMC8402472; doi:10.3390/vaccines9080837)
Supplement: Supplementary file 1 [file vaccines-09-00837-s001.zip › Supplementary_material/Supplementary Data S2/Rt.live_statistics_model/COVID19-all-rt.csv]

	rt2.5%	rt	rt97.5%	p_rt_gt1	infection2.5%	infection	infection97.5%	ajusted_positive2.5%	ajusted_positive	ajusted_positive97.5%	predicted_postive2.5%	predicted_postive	predicted_postive97.5%	region	observed_positive	predicted_newtest	observed_newtest	date_with_observed_cases
2020-02-21	2.035	2.575	3.365	1.0	34.827	71.521	138.104	0.0	0.0	0.0				all				False
2020-02-22	2.053	2.585	3.376	1.0	0.85	1.377	2.159	0.0	0.0	0.0				all				False
2020-02-23	2.064	2.595	3.35	1.0	12.061	19.542	30.628	0.0	0.0	0.0				all				False
2020-02-24	2.089	2.583	3.308	1.0	23.196	37.423	58.501	0.0	0.0	0.0				all				False
2020-02-25	2.098	2.601	3.214	1.0	27.381	43.225	66.317	0.0	0.0	0.0				all				False
2020-02-26	2.123	2.601	3.19	1.0	33.315	50.188	74.187	0.0	0.0	0.0				all				False
2020-02-27	2.114	2.575	3.117	1.0	43.17	62.196	88.477	2.294	4.711	9.097				all				False
2020-02-28	2.152	2.561	3.064	1.0	55.302	77.369	105.105	3.54	7.248	13.96				all				False
2020-02-29	2.161	2.542	2.998	1.0	70.157	94.76	125.421	4.775	9.428	17.692				all				False
2020-03-01	2.146	2.526	2.967	1.0	88.221	116.508	150.015	6.562	12.27	21.969				all				False
2020-03-02	2.122	2.478	2.868	1.0	111.84	142.809	181.657	9.027	16.054	27.327	0.924	1.636	2.803	all	1.0	0.0		True
2020-03-03	2.107	2.431	2.82	1.0	140.284	175.107	217.204	11.966	20.315	33.034	1.227	2.064	3.398	all		0.0		True
2020-03-04	2.067	2.373	2.744	1.0	175.089	213.866	264.203	15.957	25.925	40.82	1.638	2.64	4.181	all		0.0		True
2020-03-05	2.016	2.289	2.64	1.0	216.403	260.311	316.942	20.612	31.821	48.431	2.111	3.239	4.934	all		0.0		True
2020-03-06	1.958	2.222	2.573	1.0	263.25	314.824	375.283	26.639	39.381	57.93	2.735	4.006	5.834	all	1.0	0.0		True
2020-03-07	1.899	2.146	2.458	1.0	319.354	378.398	443.419	34.29	48.869	70.095	3.479	4.974	6.994	all	1.0	0.0		True
2020-03-08	1.843	2.064	2.328	1.0	381.306	448.827	520.411	43.312	59.927	82.465	4.401	6.132	8.369	all	2.0	0.0		True
2020-03-09	1.778	1.965	2.227	1.0	449.646	530.036	612.993	54.902	73.968	98.303	5.564	7.506	10.027	all	3.0	0.0		True
2020-03-10	1.691	1.868	2.105	1.0	530.659	619.439	726.365	69.099	90.955	117.838	7.036	9.239	12.057	all	4.0	0.0		True
2020-03-11	1.613	1.772	1.996	1.0	611.785	716.391	846.859	87.395	111.9	141.08	8.911	11.35	14.587	all	8.0	0.0		True
2020-03-12	1.525	1.692	1.882	1.0	704.056	819.701	978.158	108.981	135.826	168.341	11.154	13.847	17.415	all	11.0	0.0		True
2020-03-13	1.457	1.608	1.78	1.0	800.157	925.807	1112.914	134.772	165.419	202.875	13.86	16.794	20.755	all	13.0	0.0		True
2020-03-14	1.374	1.53	1.681	1.0	897.496	1036.76	1227.375	167.366	200.853	243.319	17.208	20.356	24.737	all	20.0	0.0		True
2020-03-15	1.307	1.45	1.608	1.0	988.175	1148.177	1350.671	204.443	242.783	288.189	21.005	24.638	29.358	all	19.0	0.0		True
2020-03-16	1.244	1.387	1.533	1.0	1073.252	1253.54	1479.673	246.466	290.418	341.0	25.247	29.55	34.687	all	29.0	0.0		True
2020-03-17	1.19	1.321	1.473	1.0	1159.963	1358.53	1606.216	293.944	344.514	400.928	30.079	35.095	40.882	all	42.0	0.0		True
2020-03-18	1.129	1.266	1.413	1.0	1254.745	1458.484	1712.152	347.925	405.758	469.791	35.742	41.309	47.595	all	44.0	0.0		True
2020-03-19	1.085	1.213	1.371	1.0	1332.808	1542.949	1802.508	408.306	474.69	550.608	41.965	48.227	55.618	all	69.0	0.0		True
2020-03-20	1.056	1.181	1.313	0.998	1405.331	1623.704	1884.999	476.464	549.608	640.768	48.504	55.769	64.85	all	78.0	0.0		True
2020-03-21	1.027	1.152	1.279	0.988	1474.779	1690.632	1963.267	547.546	629.752	740.349	55.686	63.94	74.937	all	80.0	0.0		True
2020-03-22	1.007	1.119	1.265	0.986	1524.688	1750.317	2038.588	619.706	715.441	836.539	63.237	72.489	85.268	all	82.0	0.0		True
2020-03-23	0.992	1.103	1.233	0.952	1562.035	1802.845	2113.68	696.494	803.938	941.919	71.341	81.635	95.952	all	94.0	0.0		True
2020-03-24	0.972	1.089	1.212	0.932	1589.171	1850.22	2161.222	776.026	894.088	1039.985	79.269	90.91	106.554	all	140.0	0.0		True
2020-03-25	0.977	1.076	1.205	0.926	1615.333	1892.402	2209.768	852.92	986.276	1148.407	87.635	100.482	116.902	all	162.0	0.0		True
2020-03-26	0.967	1.068	1.187	0.896	1634.979	1919.01	2254.599	931.21	1078.682	1262.886	96.0	109.775	127.533	all	159.0	0.0		True
2020-03-27	0.959	1.067	1.187	0.892	1651.824	1947.407	2290.285	1013.759	1170.058	1367.649	103.283	118.855	137.238	all	159.0	0.0		True
2020-03-28	0.96	1.075	1.192	0.896	1671.731	1977.481	2329.118	1090.442	1253.874	1465.002	111.542	127.778	147.752	all	166.0	0.0		True
2020-03-29	0.968	1.081	1.191	0.914	1699.305	2007.833	2355.049	1166.018	1340.397	1558.181	118.861	136.354	157.526	all	139.0	0.0		True
2020-03-30	0.977	1.092	1.208	0.926	1722.954	2026.153	2397.259	1242.349	1417.486	1649.214	125.875	144.059	166.936	all	194.0	0.0		True
2020-03-31	0.988	1.101	1.215	0.938	1744.085	2056.443	2436.413	1314.625	1488.02	1734.167	132.654	151.342	175.217	all	190.0	0.0		True
2020-04-01	0.996	1.11	1.245	0.968	1763.917	2093.563	2486.793	1362.781	1556.425	1810.907	138.585	158.494	182.82	all	196.0	0.0		True
2020-04-02	1.002	1.125	1.253	0.978	1795.363	2129.764	2518.162	1410.695	1615.462	1888.434	143.809	164.57	189.474	all	165.0	0.0		True
2020-04-03	1.029	1.14	1.268	0.988	1839.584	2180.472	2554.62	1451.67	1672.617	1944.754	148.203	170.247	196.178	all	187.0	0.0		True
2020-04-04	1.035	1.155	1.284	1.0	1885.594	2232.766	2619.138	1492.987	1725.807	2001.26	152.779	175.219	202.221	all	160.0	0.0		True
2020-04-05	1.058	1.171	1.308	0.998	1938.842	2289.757	2681.089	1530.936	1773.579	2053.408	157.028	179.794	207.159	all	101.0	0.0		True
2020-04-06	1.067	1.193	1.325	0.998	1993.382	2349.802	2753.582	1561.51	1816.783	2125.358	160.643	184.858	211.864	all	151.0	0.0		True
2020-04-07	1.09	1.21	1.348	1.0	2057.927	2421.356	2825.73	1590.117	1859.906	2168.503	163.761	188.92	216.854	all	157.0	0.0		True
2020-04-08	1.114	1.231	1.381	1.0	2122.163	2510.43	2931.134	1626.842	1896.279	2206.287	166.629	192.82	221.834	all	126.0	0.0		True
2020-04-09	1.127	1.248	1.396	1.0	2186.885	2604.775	3040.913	1658.584	1936.447	2252.381	169.974	197.047	226.997	all	142.0	0.0		True
2020-04-10	1.137	1.262	1.404	1.0	2280.1	2713.522	3184.167	1695.841	1975.005	2293.682	173.03	200.702	231.126	all	121.0	0.0		True
2020-04-11	1.137	1.279	1.428	1.0	2385.85	2828.937	3326.819	1724.938	2015.024	2339.127	177.728	205.127	235.151	all	249.0	0.0		True
2020-04-12	1.157	1.298	1.452	1.0	2523.372	2952.292	3477.045	1758.158	2063.193	2386.433	181.762	209.478	240.894	all	157.0	0.0		True
2020-04-13	1.171	1.309	1.452	1.0	2659.681	3109.514	3642.756	1802.375	2105.334	2451.145	184.916	214.086	246.699	all	187.0	0.0		True
2020-04-14	1.174	1.319	1.453	1.0	2803.79	3269.55	3849.25	1845.767	2154.45	2493.354	189.386	219.165	252.589	all	238.0	0.0		True
2020-04-15	1.184	1.324	1.448	1.0	2961.238	3460.01	4075.468	1898.394	2211.385	2549.261	194.409	225.006	258.174	all	168.0	0.0		True
2020-04-16	1.185	1.326	1.462	1.0	3125.257	3656.511	4309.796	1956.276	2276.742	2623.075	199.934	231.623	266.538	all	255.0	0.0		True
2020-04-17	1.194	1.325	1.479	1.0	3298.689	3871.02	4539.052	2018.764	2348.085	2710.328	205.567	238.996	274.779	all	178.0	0.0		True
2020-04-18	1.193	1.322	1.473	1.0	3492.933	4098.625	4837.05	2074.359	2428.225	2803.275	211.716	246.918	283.568	all	205.0	0.0		True
2020-04-19	1.196	1.323	1.467	1.0	3694.998	4326.575	5139.587	2147.75	2520.289	2897.936	219.148	255.462	294.304	all	220.0	48.12161487157395		True
2020-04-20	1.181	1.315	1.462	1.0	3922.49	4585.234	5462.419	2225.743	2613.682	3022.052	227.269	265.502	305.569	all	217.0	314.32896566814077		True
2020-04-21	1.179	1.309	1.45	1.0	4130.498	4848.726	5784.911	2322.555	2719.354	3152.016	238.924	276.615	318.312	all	220.0	570.3317483881387		True
2020-04-22	1.165	1.297	1.439	1.0	4329.751	5129.775	6111.038	2435.259	2839.572	3295.539	251.081	288.597	333.414	all	248.0	907.87977696422		True
2020-04-23	1.157	1.29	1.434	1.0	4601.928	5422.823	6427.715	2565.717	2968.896	3454.707	263.519	302.412	349.51	all	302.0	1190.814086570599		True
2020-04-24	1.134	1.278	1.423	1.0	4855.572	5711.869	6771.092	2701.08	3123.699	3602.822	277.573	317.959	364.983	all	308.0	1532.9893735508335		True
2020-04-25	1.129	1.264	1.398	1.0	5132.618	6010.341	7088.203	2851.242	3281.193	3781.738	292.854	333.872	381.182	all	304.0	1696.8661254196627		True
2020-04-26	1.113	1.245	1.397	1.0	5416.735	6317.62	7437.12	3000.485	3459.099	4003.529	308.936	351.013	401.309	all	252.0	1866.1973162043523		True
2020-04-27	1.095	1.233	1.384	1.0	5725.838	6635.892	7771.18	3154.392	3645.864	4259.315	325.654	371.575	426.808	all	407.0	2170.687428324669		True
2020-04-28	1.092	1.214	1.353	1.0	5969.406	6944.455	8109.297	3331.479	3849.215	4500.11	342.399	392.008	449.698	all	515.0	2397.2482117826125		True
2020-04-29	1.073	1.203	1.353	1.0	6204.56	7233.683	8448.532	3513.619	4059.746	4736.727	358.905	414.446	475.068	all	381.0	2903.045154012378		True
2020-04-30	1.05	1.18	1.314	1.0	6498.654	7515.909	8753.161	3704.112	4283.676	5021.53	379.598	436.787	504.18	all	475.0	3182.4850228189466		True
2020-05-01	1.042	1.166	1.302	0.998	6791.013	7785.306	9099.559	3909.886	4522.193	5298.877	397.077	459.921	532.017	all	467.0	3351.37720615411		True
2020-05-02	1.039	1.152	1.267	0.99	7036.043	8056.729	9359.692	4119.03	4762.176	5569.585	418.891	485.029	560.298	all	461.0	3617.242363669493		True
2020-05-03	1.014	1.129	1.258	0.986	7243.141	8326.954	9603.927	4340.053	5023.772	5829.345	443.652	511.644	592.463	all	397.0	3684.273017536896		True
2020-05-04	0.991	1.116	1.243	0.966	7479.485	8584.302	9872.806	4596.433	5294.551	6113.019	467.639	537.149	620.229	all	510.0	4027.0458909813883		True
2020-05-05	0.985	1.106	1.226	0.95	7652.414	8798.291	10147.989	4831.317	5558.056	6417.917	494.879	563.837	650.435	all	789.0	4224.164675176725		True
2020-05-06	0.973	1.091	1.201	0.924	7873.819	8998.363	10425.349	5093.368	5839.904	6729.371	526.327	592.65	683.968	all	750.0	4898.210531060695		True
2020-05-07	0.966	1.076	1.196	0.914	8058.927	9180.995	10665.392	5386.198	6125.288	7039.355	552.959	621.57	712.971	all	774.0	5174.155959067562		True
2020-05-08	0.958	1.066	1.176	0.876	8172.347	9347.394	10845.336	5600.913	6419.458	7364.946	615.917	694.577	793.836	all	979.0	5671.985771177935		True
2020-05-09	0.95	1.053	1.166	0.844	8228.139	9472.384	10956.405	5812.687	6687.052	7654.455	629.248	709.556	806.298	all	742.0	5537.618601917817		True
2020-05-10	0.932	1.046	1.172	0.786	8339.349	9596.077	11169.069	6082.469	6945.113	7951.587	1513.522	1704.764	1937.902	all	476.0	12777.0	12777.0	True
2020-05-11	0.933	1.037	1.164	0.758	8426.7	9703.421	11349.956	6341.784	7212.016	8272.786	745.29	838.03	950.178	all	731.0	6047.0	6047.0	True
2020-05-12	0.935	1.031	1.17	0.72	8515.631	9786.303	11472.999	6585.925	7464.126	8583.948	704.876	790.335	897.29	all	873.0	5509.0	5509.0	True
2020-05-13	0.919	1.029	1.144	0.712	8568.774	9859.569	11592.059	6810.955	7726.497	8874.197	702.887	785.558	894.85	all	846.0	5187.0	5187.0	True
2020-05-14	0.918	1.028	1.149	0.704	8629.793	9945.411	11581.884	7037.292	7989.463	9145.602	724.541	810.329	924.172	all	1060.0	4365.0	4365.0	True
2020-05-15	0.923	1.028	1.14	0.694	8632.674	10030.527	11638.832	7248.959	8205.956	9383.585	743.233	834.135	947.708	all	980.0	5255.0	5255.0	True
2020-05-16	0.923	1.028	1.142	0.674	8693.94	10081.497	11630.196	7452.234	8415.513	9598.945	936.778	1047.988	1191.097	all	910.0	6502.0	6502.0	True
2020-05-17	0.935	1.03	1.147	0.71	8701.818	10134.308	11714.671	7621.746	8608.918	9838.023	785.495	874.962	995.569	all	841.0	4269.0	4269.0	True
2020-05-18	0.938	1.035	1.157	0.768	8705.903	10230.675	11758.7	7800.669	8794.003	10052.766	801.374	893.56	1018.83	all	1200.0	3841.0	3841.0	True
2020-05-19	0.928	1.041	1.158	0.758	8742.312	10277.665	11924.25	7933.821	8955.088	10221.8	920.844	1034.911	1183.181	all	1162.0	6034.0	6034.0	True
2020-05-20	0.922	1.039	1.162	0.738	8768.043	10353.692	12102.507	8084.78	9104.032	10441.789	818.986	925.114	1062.085	all	1395.0	4854.0	4854.0	True
2020-05-21	0.938	1.041	1.155	0.762	8860.14	10466.376	12154.82	8217.636	9254.035	10618.827	986.256	1119.27	1286.182	all	1366.0	6318.0	6318.0	True
2020-05-22	0.941	1.044	1.164	0.768	8988.7	10559.226	12176.941	8341.405	9385.0	10787.674	1928.851	2185.461	2500.704	all	1412.0	12140.0	12140.0	True
2020-05-23	0.948	1.047	1.162	0.79	9118.127	10644.575	12151.6	8431.935	9493.391	10926.19	945.961	1069.773	1217.608	all	1424.0	5870.0	5870.0	True
2020-05-24	0.934	1.052	1.164	0.786	9210.358	10706.722	12335.89	8479.528	9591.504	11022.447	1274.702	1441.104	1643.105	all	907.0	7827.0	7827.0	True
2020-05-25	0.936	1.053	1.168	0.828	9341.742	10789.256	12339.408	8516.356	9679.852	11134.822	1096.606	1246.258	1417.363	all	1179.0	6700.0	6700.0	True
2020-05-26	0.947	1.053	1.172	0.846	9448.001	10862.977	12458.086	8529.974	9791.558	11209.208	1342.117	1524.666	1732.727	all	1518.0	8121.0	8121.0	True
2020-05-27	0.954	1.058	1.184	0.812	9522.819	10942.125	12586.532	8616.186	9874.678	11272.443	1618.445	1841.613	2098.501	all	1364.0	9728.0	9728.0	True
2020-05-28	0.952	1.058	1.18	0.826	9560.73	11070.164	12831.198	8652.972	9955.073	11394.742	1621.588	1847.431	2101.65	all	1414.0	9675.0	9675.0	True
2020-05-29	0.945	1.059	1.17	0.846	9699.473	11183.39	12938.144	8708.86	10056.215	11501.696	1592.743	1815.978	2051.472	all	1408.0	9423.0	9423.0	True
2020-05-30	0.949	1.06	1.181	0.878	9762.665	11291.344	13148.35	8807.564	10134.562	11568.373	1850.039	2108.997	2372.056	all	1300.0	10835.0	10835.0	True
2020-05-31	0.96	1.06	1.178	0.886	9889.59	11442.332	13356.336	8874.26	10226.155	11657.852	1617.331	1836.658	2065.043	all	1050.0	9356.0	9356.0	True
2020-06-01	0.966	1.061	1.184	0.86	10033.214	11546.459	13572.426	8949.844	10333.731	11715.685	1116.886	1275.446	1428.656	all	1744.0	6421.0	6421.0	True
2020-06-02	0.971	1.063	1.188	0.884	10128.977	11673.602	13741.718	9066.075	10444.035	11784.356	1275.143	1453.372	1628.231	all	1651.0	7257.0	7257.0	True
2020-06-03	0.973	1.073	1.199	0.908	10238.641	11853.353	13888.162	9179.059	10531.539	11880.272	1658.318	1886.891	2115.594	all	1894.0	9347.0	9347.0	True
2020-06-04	0.983	1.077	1.197	0.928	10365.141	11985.454	14048.724	9317.453	10590.063	11965.38	1465.588	1665.565	1868.128	all	1785.0	8180.0	8180.0	True
2020-06-05	0.979	1.077	1.208	0.918	10494.553	12181.598	14234.226	9405.511	10683.812	12055.617	1779.548	2021.152	2276.072	all	2020.0	9847.0	9847.0	True
2020-06-06	0.979	1.08	1.198	0.934	10602.708	12336.44	14388.958	9558.024	10798.598	12230.748	1871.093	2111.658	2381.496	all	1801.0	10208.0	10208.0	True
2020-06-07	0.983	1.085	1.21	0.944	10728.055	12497.509	14626.13	9588.425	10918.927	12367.06	1523.614	1718.804	1944.283	all	1468.0	8228.0	8228.0	True
2020-06-08	0.98	1.09	1.199	0.954	10904.7	12693.521	14884.95	9699.719	11025.547	12501.554	1276.5	1440.222	1631.156	all	2536.0	6830.0	6830.0	True
2020-06-09	0.979	1.089	1.21	0.932	11132.599	12922.101	15160.126	9795.677	11137.869	12621.891	1617.167	1820.893	2068.392	all	2433.0	8555.0	8555.0	True
2020-06-10	0.979	1.088	1.209	0.942	11288.086	13160.333	15379.381	9902.551	11253.564	12770.332	4685.701	5262.905	6002.161	all	2790.0	24487.0	24487.0	True
2020-06-11	0.974	1.086	1.208	0.932	11574.629	13406.266	15649.597	10012.187	11380.712	12993.971	2576.335	2902.696	3321.414	all	2957.0	13338.0	13338.0	True
2020-06-12	0.989	1.087	1.216	0.952	11774.223	13620.884	15888.95	10138.669	11523.652	13237.85	2334.803	2630.678	3013.452	all	2955.0	11943.0	11943.0	True
2020-06-13	0.975	1.084	1.211	0.956	12027.24	13850.765	16031.476	10264.912	11652.051	13403.511	2411.268	2725.868	3131.78	all	2480.0	12247.0	12247.0	True
2020-06-14	0.973	1.09	1.211	0.924	12202.901	14067.888	16231.711	10346.724	11789.493	13556.029	2514.237	2844.973	3295.086	all	1663.0	12630.0	12630.0	True
2020-06-15	0.974	1.087	1.209	0.938	12450.413	14312.349	16361.384	10500.953	11910.133	13731.096	2408.968	2747.332	3181.123	all	1894.0	12023.0	12023.0	True
2020-06-16	0.977	1.087	1.211	0.908	12693.44	14622.173	16610.916	10620.864	12084.998	13961.648	2488.623	2835.497	3271.956	all	3761.0	12259.0	12259.0	True
2020-06-17	0.963	1.082	1.206	0.922	12906.425	14794.213	16843.918	10733.264	12248.353	14089.947	3112.645	3551.974	4091.889	all	3995.0	15130.0	15130.0	True
2020-06-18	0.967	1.079	1.188	0.908	13079.398	15089.408	17060.54	10939.651	12441.667	14288.884	3152.468	3608.26	4146.212	all	3896.0	15143.0	15143.0	True
2020-06-19	0.965	1.074	1.194	0.914	13320.573	15293.682	17389.684	11071.081	12622.498	14526.346	3724.318	4260.238	4876.701	all	4008.0	17593.0	17593.0	True
2020-06-20	0.958	1.063	1.183	0.896	13577.138	15517.668	17581.984	11202.042	12819.075	14776.024	3706.951	4249.141	4857.176	all	3483.0	17263.0	17263.0	True
2020-06-21	0.958	1.065	1.18	0.882	13756.84	15729.943	17869.683	11406.645	13024.575	14973.938	3967.254	4563.302	5212.989	all	2609.0	18246.0	18246.0	True
2020-06-22	0.958	1.056	1.172	0.874	13967.782	15980.417	18172.104	11647.086	13263.104	15213.217	3512.593	4028.576	4586.14	all	2947.0	15877.0	15877.0	True
2020-06-23	0.941	1.056	1.173	0.836	14102.029	16192.361	18482.562	11888.686	13502.374	15405.369	3176.582	3635.191	4115.132	all	5058.0	14094.0	14094.0	True
2020-06-24	0.943	1.048	1.16	0.822	14266.814	16360.299	18676.349	12111.115	13716.809	15538.969	3870.879	4421.148	4991.846	all	5104.0	16874.0	16874.0	True
2020-06-25	0.936	1.044	1.162	0.784	14429.277	16512.738	18886.165	12315.994	13952.06	15740.269	4261.168	4857.916	5476.858	all	5187.0	18247.0	18247.0	True
2020-06-26	0.93	1.042	1.155	0.774	14578.743	16695.53	19064.302	12486.577	14174.678	15868.906	4434.149	5060.432	5698.522	all	5597.0	18708.0	18708.0	True
2020-06-27	0.924	1.035	1.159	0.748	14761.304	16818.343	19105.069	12660.809	14389.842	15985.842	4506.964	5102.474	5739.969	all	4680.0	18575.0	18575.0	True
2020-06-28	0.925	1.031	1.155	0.692	14881.401	16963.58	19333.754	12874.497	14632.52	16242.721	4425.084	5024.355	5640.42	all	3580.0	17964.0	17964.0	True
2020-06-29	0.915	1.03	1.147	0.686	14972.208	17119.473	19520.576	13105.372	14874.006	16528.547	4350.241	4951.023	5554.795	all	3831.0	17421.0	17421.0	True
2020-06-30	0.924	1.022	1.132	0.672	15092.564	17189.471	19729.69	13338.208	15063.115	16777.925	4336.288	4921.784	5506.904	all	6022.0	17057.0	17057.0	True
2020-07-01	0.926	1.016	1.12	0.628	15089.204	17263.222	19888.26	13553.302	15287.514	17072.156	4611.627	5234.366	5876.456	all	6278.0	17908.0	17908.0	True
2020-07-02	0.91	1.006	1.126	0.562	15121.689	17300.629	20072.241	13675.704	15481.999	17404.69	5046.368	5729.094	6446.413	all	6285.0	19321.0	19321.0	True
2020-07-03	0.907	1.003	1.115	0.532	15092.53	17385.104	20184.333	13865.09	15673.045	17572.71	5449.434	6188.536	6963.136	all	6935.0	20595.0	20595.0	True
2020-07-04	0.904	0.996	1.092	0.464	15126.787	17399.856	20263.151	14077.471	15884.943	17746.057	5666.666	6411.577	7243.031	all	6388.0	21070.0	21070.0	True
2020-07-05	0.899	0.986	1.096	0.404	15252.331	17407.427	20250.322	14173.263	16077.536	17928.079	5696.969	6466.844	7269.796	all	4658.0	20983.0	20983.0	True
2020-07-06	0.889	0.979	1.092	0.352	15249.542	17414.47	20154.732	14329.938	16226.709	18255.943	5627.135	6360.055	7139.713	all	7369.0	20433.0	20433.0	True
2020-07-07	0.877	0.972	1.082	0.304	15242.563	17390.752	20091.963	14517.774	16391.629	18372.206	5883.159	6642.009	7472.993	all	7084.0	21114.0	21114.0	True
2020-07-08	0.854	0.969	1.071	0.258	15135.555	17336.842	20027.568	14693.502	16546.573	18598.523	6003.11	6806.83	7666.828	all	7894.0	21409.0	21409.0	True
2020-07-09	0.861	0.961	1.07	0.232	15212.899	17288.486	19879.151	14827.111	16682.516	18722.925	6073.858	6886.804	7776.077	all	7144.0	21524.0	21524.0	True
2020-07-10	0.855	0.953	1.067	0.184	15145.197	17197.314	19821.126	14900.322	16807.102	18890.534	6596.856	7473.114	8445.5	all	8190.0	23225.0	23225.0	True
2020-07-11	0.856	0.95	1.05	0.138	15036.734	17035.215	19776.36	15009.984	16928.891	19099.417	10782.749	12170.192	13816.435	all	6671.0	37624.0	37624.0	True
2020-07-12	0.84	0.944	1.048	0.116	15037.529	16852.292	19533.992	15014.039	16992.643	19308.376	7279.126	8163.368	9278.242	all	5395.0	25136.0	25136.0	True
2020-07-13	0.844	0.938	1.04	0.112	14876.796	16705.637	19248.08	15091.858	17048.325	19466.463	7423.745	8346.914	9507.923	all	9533.0	25583.0	25583.0	True
2020-07-14	0.844	0.934	1.028	0.102	14688.717	16549.105	18940.085	15179.579	17096.817	19528.218	7463.583	8391.974	9543.88	all	9185.0	25599.0	25599.0	True
2020-07-15	0.833	0.931	1.034	0.076	14508.898	16378.568	18692.842	15220.306	17138.834	19582.943	7511.992	8445.808	9584.829	all	8709.0	25724.0	25724.0	True
2020-07-16	0.824	0.932	1.027	0.092	14347.272	16179.807	18404.48	15268.418	17156.585	19602.696	7433.232	8335.965	9483.06	all	9469.0	25359.0	25359.0	True
2020-07-17	0.819	0.927	1.028	0.084	14157.445	15933.6	18180.087	15319.356	17155.098	19488.568	7667.107	8559.214	9764.028	all	9781.0	26054.0	26054.0	True
2020-07-18	0.816	0.921	1.03	0.084	13941.919	15732.939	17889.013	15339.796	17113.502	19391.361	7761.178	8674.568	9876.097	all	9531.0	26420.0	26420.0	True
2020-07-19	0.813	0.92	1.021	0.06	13649.863	15532.956	17603.789	15312.815	17070.737	19307.365	7082.461	7890.477	8989.542	all	6361.0	24079.0	24079.0	True
2020-07-20	0.82	0.921	1.035	0.096	13355.879	15289.601	17452.443	15244.905	17030.358	19262.456	7763.592	8664.41	9840.505	all	6930.0	26504.0	26504.0	True
2020-07-21	0.827	0.927	1.048	0.11	13152.945	15060.204	17151.796	15220.631	16948.656	19207.956	7900.59	8838.91	10008.725	all	10443.0	27125.0	27125.0	True
2020-07-22	0.826	0.927	1.042	0.118	12870.972	14809.108	16906.539	15183.096	16840.595	19130.261	8349.559	9315.034	10590.98	all	10379.0	28801.0	28801.0	True
2020-07-23	0.828	0.937	1.055	0.116	12713.973	14591.386	16597.143	15142.188	16750.774	18949.682	8188.444	9125.794	10395.851	all	10488.0	28434.0	28434.0	True
2020-07-24	0.839	0.942	1.051	0.152	12548.541	14392.818	16479.03	15001.15	16583.309	18780.853	8159.554	9076.46	10359.243	all	10497.0	28567.0	28567.0	True
2020-07-25	0.853	0.95	1.054	0.18	12353.273	14235.804	16398.905	14822.647	16470.84	18564.848	8372.78	9312.523	10603.148	all	9407.0	29541.0	29541.0	True
2020-07-26	0.863	0.959	1.072	0.204	12169.75	14053.044	16155.947	14689.481	16299.65	18319.513	8451.812	9403.26	10637.276	all	6841.0	30080.0	30080.0	True
2020-07-27	0.869	0.965	1.075	0.266	12074.649	13940.783	16000.775	14505.364	16114.456	18109.384	8439.989	9368.943	10555.243	all	12146.0	30303.0	30303.0	True
2020-07-28	0.879	0.969	1.08	0.292	11956.825	13768.383	15846.547	14318.673	15943.151	17879.422	8564.356	9524.362	10723.48	all	11830.0	31175.0	31175.0	True
2020-07-29	0.88	0.983	1.09	0.346	11863.96	13666.552	15813.186	14118.027	15759.94	17568.331	8698.206	9703.165	10905.699	all	10865.0	32195.0	32195.0	True
2020-07-30	0.895	0.987	1.105	0.396	11790.419	13583.256	15839.123	13931.006	15578.656	17432.037	9279.613	10393.654	11693.94	all	11051.0	34879.0	34879.0	True
2020-07-31	0.906	1.0	1.103	0.502	11750.89	13502.997	15697.461	13739.547	15387.564	17169.366	9421.768	10596.761	11991.279	all	11593.0	35998.0	35998.0	True
2020-08-01	0.913	1.008	1.111	0.562	11696.471	13461.95	15644.653	13523.0	15193.626	16989.137	9332.882	10478.538	11801.387	all	9500.0	36046.0	36046.0	True
2020-08-02	0.923	1.017	1.113	0.634	11675.036	13481.847	15725.092	13353.753	14984.229	16727.116	9614.455	10805.725	12216.159	all	6506.0	37658.0	37658.0	True
2020-08-03	0.926	1.021	1.136	0.666	11658.399	13496.236	15676.531	13211.528	14813.713	16533.696	9600.141	10815.322	12243.535	all	11090.0	38132.0	38132.0	True
2020-08-04	0.932	1.024	1.148	0.696	11705.603	13530.054	15615.889	13017.175	14663.719	16438.011	9455.938	10651.92	12001.82	all	10638.0	37976.0	37976.0	True
2020-08-05	0.94	1.032	1.155	0.716	11792.269	13565.143	15686.047	12831.497	14500.501	16346.092	9433.333	10618.57	11992.864	all	10324.0	38262.0	38262.0	True
2020-08-06	0.942	1.036	1.148	0.75	11898.524	13619.501	15730.926	12691.128	14350.72	16244.567	9767.664	10984.947	12490.16	all	11868.0	40033.0	40033.0	True
2020-08-07	0.934	1.036	1.153	0.76	11914.709	13734.2	15829.502	12536.727	14200.582	16140.192	9768.752	10997.886	12482.178	all	7769.0	40456.0	40456.0	True
2020-08-08	0.941	1.044	1.155	0.78	12050.44	13836.608	15801.371	12420.632	14064.527	15989.324	8389.746	9441.537	10692.94	all	9014.0	35069.0	35069.0	True
2020-08-09	0.932	1.045	1.179	0.79	12190.053	13936.341	16020.701	12351.011	13951.775	15853.017	7541.943	8475.815	9639.44	all	5821.0	31729.0	31729.0	True
2020-08-10	0.94	1.045	1.179	0.788	12263.526	14049.803	16103.391	12294.449	13879.519	15736.571	7927.822	8919.766	10127.418	all	10163.0	33609.0	33609.0	True
2020-08-11	0.933	1.045	1.17	0.79	12338.25	14150.444	16361.055	12224.606	13822.434	15660.237	9372.91	10619.098	12056.52	all	9819.0	40101.0	40101.0	True
2020-08-12	0.928	1.047	1.162	0.792	12503.2	14231.2	16437.843	12150.441	13766.52	15656.324	9437.603	10672.072	12149.05	all	9928.0	40439.0	40439.0	True
2020-08-13	0.928	1.043	1.156	0.756	12517.87	14357.455	16574.708	12161.521	13766.605	15648.983	9321.634	10548.087	12033.955	all	10797.0	40070.0	40070.0	True
2020-08-14	0.931	1.041	1.162	0.756	12542.434	14511.255	16741.368	12195.313	13778.501	15623.511	9639.116	10927.393	12473.486	all	10151.0	41434.0	41434.0	True
2020-08-15	0.931	1.038	1.162	0.734	12686.328	14643.911	16889.252	12223.05	13799.338	15627.129	8912.948	10115.171	11558.436	all	8285.0	38331.0	38331.0	True
2020-08-16	0.935	1.031	1.15	0.706	12807.712	14778.552	17094.22	12240.755	13825.505	15612.707	8118.446	9212.146	10514.547	all	6882.0	34892.0	34892.0	True
2020-08-17	0.933	1.027	1.144	0.708	12835.351	14859.015	17226.626	12292.75	13858.374	15598.852	7608.425	8656.778	9871.665	all	6468.0	32722.0	32722.0	True
2020-08-18	0.92	1.025	1.155	0.69	13003.208	14957.931	17275.505	12357.195	13889.254	15655.853	8399.636	9522.144	10827.863	all	10190.0	35874.0	35874.0	True
2020-08-19	0.918	1.024	1.135	0.662	13034.89	15077.444	17475.408	12408.831	13952.337	15723.999	7279.009	8239.25	9366.939	all	9557.0	30920.0	30920.0	True
2020-08-20	0.921	1.023	1.136	0.642	13057.951	15214.826	17616.564	12478.515	14058.584	15870.294	7574.59	8554.491	9701.211	all	9205.0	31931.0	31931.0	True
2020-08-21	0.918	1.017	1.139	0.618	13109.518	15292.278	17701.834	12530.459	14108.351	15994.575	7341.801	8257.818	9367.1	all	9351.0	30652.0	30652.0	True
2020-08-22	0.916	1.013	1.131	0.588	13125.3	15338.708	17808.047	12611.228	14193.155	16098.69	8190.899	9209.462	10480.462	all	7836.0	33967.0	33967.0	True
2020-08-23	0.896	1.006	1.117	0.544	13341.233	15394.416	17934.722	12713.788	14292.682	16163.361	5527.146	6235.998	7120.417	all	5050.0	22823.0	22823.0	True
2020-08-24	0.9	1.008	1.13	0.544	13469.542	15444.77	18003.822	12727.805	14410.558	16260.422	7548.017	8546.134	9771.892	all	11597.0	31049.0	31049.0	True
2020-08-25	0.898	1.004	1.131	0.526	13534.239	15425.155	17992.786	12814.822	14530.482	16400.193	7557.742	8584.895	9827.799	all	9320.0	30924.0	30924.0	True
2020-08-26	0.897	1.002	1.124	0.516	13492.537	15452.174	17848.778	12875.639	14619.957	16603.39	7472.119	8562.195	9778.81	all	11601.0	30564.0	30564.0	True
2020-08-27	0.889	1.0	1.122	0.494	13464.749	15500.004	17929.933	13001.001	14706.96	16747.283	7411.347	8481.588	9726.579	all	8024.0	30059.0	30059.0	True
2020-08-28	0.888	0.993	1.11	0.462	13455.491	15513.728	17873.373	13069.003	14800.269	16799.846	7062.215	8045.132	9233.745	all	7764.0	28348.0	28348.0	True
2020-08-29	0.888	0.991	1.123	0.444	13434.774	15495.585	17778.838	13078.735	14900.817	16932.941	6232.596	7122.092	8139.974	all	7127.0	24986.0	24986.0	True
2020-08-30	0.887	0.992	1.117	0.434	13428.696	15500.905	17864.816	13142.168	14975.459	17041.585	6718.267	7711.051	8756.637	all	5335.0	26879.0	26879.0	True
2020-08-31	0.884	0.99	1.109	0.428	13422.926	15534.509	17810.093	13248.892	15054.544	17159.792	6370.472	7304.148	8323.088	all	8201.0	25349.0	25349.0	True
2020-09-01	0.883	0.992	1.12	0.446	13304.022	15502.676	17743.231	13323.137	15139.128	17220.459	5720.312	6556.09	7486.232	all	8219.0	22647.0	22647.0	True
2020-09-02	0.886	0.993	1.11	0.444	13254.32	15453.789	17695.18	13432.766	15235.263	17316.169	7263.129	8291.21	9421.874	all	7242.0	28449.0	28449.0	True
2020-09-03	0.889	0.994	1.107	0.454	13242.404	15458.939	17824.26	13535.556	15281.763	17408.419	6102.083	6937.268	7913.255	all	8157.0	23734.0	23734.0	True
2020-09-04	0.887	0.997	1.111	0.482	13246.235	15472.161	17965.255	13580.683	15304.334	17453.032	7377.876	8354.821	9549.309	all	9679.0	28533.0	28533.0	True
2020-09-05	0.895	1.003	1.119	0.516	13311.662	15465.231	18092.319	13601.371	15308.355	17496.606	6373.326	7220.964	8260.435	all	6230.0	24609.0	24609.0	True
2020-09-06	0.906	1.004	1.117	0.516	13341.291	15440.358	18041.059	13613.408	15366.912	17471.051	5961.793	6780.851	7763.073	all	4868.0	23107.0	23107.0	True
2020-09-07	0.909	1.006	1.113	0.548	13378.139	15412.539	17975.889	13623.589	15383.152	17434.971	5622.123	6439.446	7346.415	all	8288.0	21854.0	21854.0	True
2020-09-08	0.912	1.009	1.123	0.568	13407.382	15421.782	17874.398	13582.987	15405.576	17498.462	5521.813	6341.638	7202.09	all	7621.0	21478.0	21478.0	True
2020-09-09	0.917	1.014	1.127	0.582	13341.333	15390.157	17783.599	13554.837	15423.426	17491.256	6190.009	7108.091	8072.244	all	7235.0	24022.0	24022.0	True
2020-09-10	0.918	1.015	1.143	0.616	13348.427	15383.172	17922.022	13487.871	15420.148	17443.971	6408.33	7349.123	8296.17	all	8186.0	24781.0	24781.0	True
2020-09-11	0.919	1.018	1.138	0.624	13432.128	15473.928	17907.882	13555.309	15442.402	17376.308	7416.914	8480.629	9606.99	all	7512.0	28682.0	28682.0	True
2020-09-12	0.918	1.021	1.129	0.66	13506.001	15520.245	17841.568	13595.583	15427.133	17469.026	5126.49	5875.558	6647.371	all	6695.0	19868.0	19868.0	True
2020-09-13	0.918	1.024	1.147	0.652	13508.578	15555.047	17988.24	13572.363	15416.254	17513.042	6835.887	7847.796	8899.599	all	5165.0	26530.0	26530.0	True
2020-09-14	0.913	1.025	1.138	0.63	13575.184	15654.598	18054.713	13574.875	15415.255	17504.004	5768.451	6620.527	7507.609	all	8145.0	22376.0	22376.0	True
2020-09-15	0.921	1.024	1.13	0.684	13621.407	15706.978	18076.157	13568.308	15451.716	17541.923	6470.781	7431.17	8449.311	all	7551.0	25080.0	25080.0	True
2020-09-16	0.917	1.018	1.132	0.62	13751.392	15817.566	18082.243	13546.139	15459.822	17589.962	7453.53	8563.96	9688.824	all	6458.0	28886.0	28886.0	True
2020-09-17	0.921	1.021	1.138	0.604	13801.576	15853.825	18228.591	13586.714	15445.466	17671.004	6894.9	7924.859	9016.079	all	6387.0	26741.0	26741.0	True
2020-09-18	0.916	1.02	1.139	0.648	13827.606	15912.203	18324.789	13646.088	15443.407	17643.549	5607.681	6421.707	7310.602	all	7319.0	21672.0	21672.0	True
2020-09-19	0.905	1.021	1.133	0.642	13873.739	15992.259	18293.37	13653.14	15455.771	17559.933	5804.027	6629.93	7537.03	all	5868.0	22386.0	22386.0	True
2020-09-20	0.91	1.019	1.135	0.614	13998.847	16037.836	18453.637	13641.513	15462.2	17523.665	6434.601	7318.105	8294.274	all	4169.0	24691.0	24691.0	True
2020-09-21	0.909	1.023	1.136	0.638	14047.862	16141.441	18553.286	13644.973	15485.907	17545.458	6208.365	7065.779	7972.647	all	7782.0	23765.0	23765.0	True
2020-09-22	0.913	1.018	1.125	0.624	14067.16	16226.826	18653.185	13685.294	15504.324	17563.631	6374.567	7255.015	8175.664	all	7170.0	24347.0	24347.0	True
2020-09-23	0.917	1.016	1.142	0.618	14103.749	16244.483	18767.965	13785.09	15569.661	17543.782	6592.748	7512.935	8428.465	all	6583.0	25083.0	25083.0	True
2020-09-24	0.908	1.017	1.143	0.594	14148.672	16346.408	18843.813	13859.031	15603.668	17696.652	5840.424	6648.883	7454.988	all	6906.0	22158.0	22158.0	True
2020-09-25	0.913	1.015	1.151	0.602	14138.078	16346.175	18782.154	13895.85	15678.229	17751.204	6537.226	7450.418	8364.097	all	7750.0	24727.0	24727.0	True
2020-09-26	0.907	1.012	1.145	0.598	14207.564	16430.131	18901.47	13937.391	15719.77	17756.357	5917.055	6725.502	7594.091	all	6628.0	22289.0	22289.0	True
2020-09-27	0.914	1.011	1.14	0.586	14281.246	16448.633	19186.932	13995.688	15780.195	17911.011	6057.145	6903.795	7836.11	all	5633.0	22818.0	22818.0	True
2020-09-28	0.904	1.012	1.131	0.57	14397.415	16494.593	19155.013	14000.605	15866.179	17918.466	6609.503	7549.815	8574.878	all	9446.0	24863.0	24863.0	True
2020-09-29	0.906	1.008	1.14	0.558	14436.133	16540.422	19180.126	14035.587	15966.312	17965.697	5853.128	6670.037	7537.51	all	7707.0	21838.0	21838.0	True
2020-09-30	0.897	1.007	1.12	0.538	14560.049	16611.374	19086.857	14163.809	15994.088	18015.481	6217.393	7086.737	8011.368	all	8048.0	23147.0	23147.0	True
2020-10-01	0.89	1.004	1.115	0.536	14516.243	16654.126	19051.556	14270.523	16021.322	18058.146	6345.033	7245.349	8170.567	all	7556.0	23504.0	23504.0	True
2020-10-02	0.897	0.999	1.105	0.498	14533.873	16681.954	19189.872	14327.477	16078.789	18135.565	7696.678	8790.161	9978.43	all	9026.0	28407.0	28407.0	True
2020-10-03	0.891	0.995	1.11	0.456	14519.31	16678.468	19296.41	14318.754	16171.127	18188.657	7283.894	8286.516	9424.887	all	7009.0	26724.0	26724.0	True
2020-10-04	0.881	0.991	1.099	0.426	14419.593	16646.019	19212.712	14336.674	16195.684	18232.095	7674.127	8737.371	9925.075	all	5230.0	28094.0	28094.0	True
2020-10-05	0.872	0.98	1.1	0.356	14372.913	16660.84	19162.994	14413.974	16245.304	18360.444	6481.562	7347.566	8328.61	all	10112.0	23561.0	23561.0	True
2020-10-06	0.86	0.977	1.084	0.354	14373.66	16652.881	19087.624	14429.342	16307.626	18439.108	6571.59	7457.435	8495.672	all	8605.0	23881.0	23881.0	True
2020-10-07	0.863	0.969	1.088	0.292	14331.976	16612.202	19057.497	14539.056	16358.873	18543.088	6970.482	7920.136	9017.006	all	7800.0	25251.0	25251.0	True
2020-10-08	0.855	0.963	1.071	0.236	14316.593	16507.699	19011.178	14579.936	16411.187	18653.355	6437.629	7324.776	8352.028	all	8234.0	23264.0	23264.0	True
2020-10-09	0.846	0.956	1.074	0.2	14196.66	16406.372	18859.467	14642.037	16465.085	18745.388	9116.389	10326.629	11758.639	all	7896.0	32703.0	32703.0	True
2020-10-10	0.834	0.95	1.066	0.16	14180.691	16309.405	18723.458	14731.39	16521.76	18712.064	8169.324	9206.896	10487.758	all	6331.0	29070.0	29070.0	True
2020-10-11	0.837	0.938	1.052	0.148	14090.564	16164.241	18523.214	14798.939	16544.032	18696.452	7508.558	8432.861	9565.445	all	4821.0	26551.0	26551.0	True
2020-10-12	0.84	0.932	1.049	0.132	13924.003	15994.145	18353.778	14762.151	16557.426	18657.04	6260.316	7025.337	7978.159	all	4787.0	22132.0	22132.0	True
2020-10-13	0.84	0.938	1.032	0.108	13718.983	15812.681	18147.616	14686.481	16558.656	18698.464	5824.014	6529.325	7451.139	all	7772.0	20615.0	20615.0	True
2020-10-14	0.83	0.932	1.041	0.106	13570.751	15640.786	17985.028	14664.81	16565.13	18738.558	5871.103	6621.568	7543.355	all	7759.0	20887.0	20887.0	True
2020-10-15	0.816	0.929	1.038	0.1	13388.3	15469.025	17725.826	14577.616	16530.658	18637.197	6169.862	6954.684	7897.027	all	8787.0	21906.0	21906.0	True
2020-10-16	0.819	0.931	1.025	0.094	13299.741	15266.114	17452.275	14549.273	16547.535	18546.526	7088.341	8016.604	9075.555	all	8855.0	25280.0	25280.0	True
2020-10-17	0.814	0.931	1.032	0.11	13110.79	15024.85	17147.347	14489.761	16504.082	18563.492	7969.952	9050.8	10187.075	all	7885.0	28566.0	28566.0	True
2020-10-18	0.836	0.934	1.04	0.112	12828.118	14807.956	16861.962	14526.686	16470.494	18508.731	7340.754	8353.772	9411.424	all	5850.0	26444.0	26444.0	True
2020-10-19	0.836	0.935	1.042	0.11	12689.606	14548.209	16667.605	14456.317	16370.758	18461.559	7427.036	8458.482	9511.766	all	12091.0	26859.0	26859.0	True
2020-10-20	0.834	0.94	1.051	0.124	12468.681	14345.712	16468.644	14358.375	16303.277	18394.224	6946.478	7918.043	8939.904	all	13151.0	25323.0	25323.0	True
2020-10-21	0.843	0.942	1.052	0.158	12243.043	14159.083	16282.193	14300.804	16192.43	18262.521	9306.112	10575.074	11930.979	all	10049.0	34045.0	34045.0	True
2020-10-22	0.846	0.947	1.058	0.186	12176.323	13977.213	16070.474	14267.497	16066.283	18094.423	8299.009	9453.326	10657.551	all	10883.0	30668.0	30668.0	True
2020-10-23	0.853	0.956	1.066	0.22	12035.225	13816.746	15940.4	14142.511	15902.938	17897.219	9664.119	10982.019	12364.724	all	11468.0	35844.0	35844.0	True
2020-10-24	0.86	0.965	1.07	0.234	11808.492	13673.429	15760.587	14001.588	15779.716	17715.851	9650.535	10918.864	12256.194	all	8046.0	36033.0	36033.0	True
2020-10-25	0.869	0.971	1.071	0.284	11752.732	13541.178	15658.921	13856.988	15648.23	17531.413	6401.422	7210.801	8074.692	all	7483.0	24111.0	24111.0	True
2020-10-26	0.873	0.978	1.084	0.36	11695.587	13475.45	15561.959	13658.877	15474.018	17323.136	7794.954	8781.254	9856.743	all	10995.0	29695.0	29695.0	True
2020-10-27	0.874	0.988	1.093	0.404	11583.477	13391.054	15487.852	13582.154	15289.065	17073.181	6800.568	7683.673	8640.609	all	9726.0	26298.0	26298.0	True
2020-10-28	0.875	0.992	1.105	0.426	11498.868	13325.098	15404.816	13464.356	15112.841	16865.565	7645.207	8679.154	9730.497	all	8212.0	29959.0	29959.0	True
2020-10-29	0.897	0.995	1.106	0.456	11518.37	13277.39	15307.013	13231.857	14912.996	16653.573	6896.369	7819.131	8764.19	all	9114.0	27331.0	27331.0	True
2020-10-30	0.893	0.999	1.117	0.498	11499.11	13246.171	15345.393	13065.476	14741.937	16530.674	9506.031	10758.726	12116.702	all	8960.0	38101.0	38101.0	True
2020-10-31	0.909	1.009	1.127	0.556	11439.501	13212.685	15364.535	12835.879	14560.134	16381.141	8018.539	9079.414	10168.745	all	7173.0	32566.0	32566.0	True
2020-11-01	0.913	1.015	1.131	0.602	11420.094	13192.745	15416.118	12680.898	14384.046	16227.538	8959.667	10190.259	11491.441	all	5483.0	36977.0	36977.0	True
2020-11-02	0.924	1.017	1.152	0.634	11464.101	13225.856	15548.135	12606.657	14230.516	16097.003	6150.169	6997.652	7934.868	all	5539.0	25694.0	25694.0	True
2020-11-03	0.923	1.021	1.163	0.682	11411.125	13227.68	15585.74	12480.92	14082.805	15970.672	6172.069	7029.538	8017.902	all	8591.0	26108.0	26108.0	True
2020-11-04	0.94	1.028	1.151	0.71	11397.121	13301.401	15634.019	12375.675	13945.606	15765.494	7890.631	8964.263	10179.144	all	7311.0	33561.0	33561.0	True
2020-11-05	0.94	1.032	1.155	0.75	11387.501	13360.558	15671.408	12335.004	13806.969	15603.121	5918.325	6698.31	7594.403	all	7357.0	25246.0	25246.0	True
2020-11-06	0.932	1.043	1.167	0.79	11448.906	13440.811	15770.074	12256.324	13718.203	15531.199	8336.883	9435.088	10703.912	all	8458.0	35856.0	35856.0	True
2020-11-07	0.939	1.047	1.177	0.788	11618.639	13557.341	15828.729	12119.123	13659.58	15427.901	6359.286	7198.884	8160.722	all	6663.0	27531.0	27531.0	True
2020-11-08	0.939	1.049	1.175	0.81	11773.447	13642.728	15885.32	12036.957	13571.505	15400.706	5818.188	6595.728	7502.639	all	5640.0	25340.0	25340.0	True
2020-11-09	0.949	1.051	1.182	0.806	11887.572	13760.548	16009.199	12030.32	13533.506	15312.552	8320.056	9436.065	10733.792	all	10100.0	36315.0	36315.0	True
2020-11-10	0.947	1.056	1.186	0.818	12072.633	13868.487	16167.069	12008.217	13474.986	15342.292	6340.437	7169.401	8193.956	all	7654.0	27707.0	27707.0	True
2020-11-11	0.949	1.058	1.201	0.84	12220.987	14015.548	16306.464	11955.535	13462.423	15331.274	6907.462	7790.602	8934.059	all	6547.0	30189.0	30189.0	True
2020-11-12	0.942	1.06	1.206	0.858	12377.012	14147.586	16434.626	11938.74	13428.897	15305.021	7002.577	7932.469	9150.402	all	8973.0	30772.0	30772.0	True
2020-11-13	0.945	1.065	1.203	0.85	12467.001	14291.097	16700.463	11843.072	13422.388	15418.647	6310.114	7146.726	8247.226	all	8730.0	27700.0	27700.0	True
2020-11-14	0.961	1.067	1.186	0.87	12630.416	14473.718	16777.538	11824.766	13430.805	15480.677	8730.148	9871.777	11398.41	all	6358.0	38257.0	38257.0	True
2020-11-15	0.956	1.071	1.199	0.876	12862.102	14631.761	16945.439	11849.576	13463.096	15464.387	4681.941	5322.997	6115.713	all	4981.0	20581.0	20581.0	True
2020-11-16	0.95	1.076	1.194	0.898	12894.337	14831.283	17109.083	11856.251	13508.299	15518.806	6325.014	7202.283	8250.763	all	5909.0	27751.0	27751.0	True
2020-11-17	0.966	1.077	1.202	0.89	12994.417	15038.471	17320.805	11883.688	13586.06	15541.294	6457.793	7363.032	8482.868	all	7896.0	28302.0	28302.0	True
2020-11-18	0.971	1.077	1.207	0.914	13170.97	15244.159	17680.767	11980.538	13642.797	15611.629	6253.356	7146.035	8227.33	all	7011.0	27273.0	27273.0	True
2020-11-19	0.977	1.089	1.204	0.928	13363.326	15463.634	17948.865	12169.211	13748.987	15726.099	5870.81	6711.17	7698.521	all	9308.0	25447.0	25447.0	True
2020-11-20	0.984	1.091	1.214	0.942	13561.654	15763.942	18165.399	12219.203	13852.594	15817.219	7245.319	8221.077	9387.887	all	8577.0	30925.0	30925.0	True
2020-11-21	0.987	1.096	1.214	0.946	13736.752	16006.058	18533.87	12368.349	13995.537	15897.817	6290.87	7092.972	8077.437	all	6929.0	26493.0	26493.0	True
2020-11-22	0.98	1.097	1.229	0.946	13940.65	16271.288	18917.482	12505.753	14099.056	16071.926	6450.845	7273.394	8319.717	all	5566.0	26969.0	26969.0	True
2020-11-23	0.982	1.101	1.217	0.952	14232.136	16568.182	19212.953	12646.762	14194.646	16180.577	6072.714	6889.786	7852.16	all	10722.0	25266.0	25266.0	True
2020-11-24	0.988	1.1	1.216	0.962	14518.78	16898.986	19452.257	12739.583	14333.47	16295.394	8366.186	9454.243	10808.376	all	8338.0	34351.0	34351.0	True
2020-11-25	0.994	1.1	1.22	0.97	14857.316	17202.993	19928.63	12869.71	14487.325	16495.378	6690.822	7535.507	8617.809	all	8181.0	27172.0	27172.0	True
2020-11-26	0.995	1.098	1.216	0.97	15000.942	17470.268	20368.309	12984.94	14670.771	16635.638	7842.165	8894.89	10140.386	all	9634.0	31667.0	31667.0	True
2020-11-27	0.979	1.105	1.215	0.942	15320.258	17801.13	20719.923	13079.078	14871.679	16853.806	8073.594	9193.522	10472.658	all	8375.0	32321.0	32321.0	True
2020-11-28	0.973	1.1	1.227	0.944	15700.213	18163.749	20920.116	13260.728	15059.895	17120.715	8963.65	10179.274	11548.871	all	7255.0	35345.0	35345.0	True
2020-11-29	0.984	1.098	1.211	0.948	16080.674	18509.151	21251.339	13457.374	15246.693	17342.684	7357.258	8373.519	9506.014	all	4398.0	28662.0	28662.0	True
2020-11-30	0.981	1.097	1.209	0.942	16512.32	18910.305	21670.443	13660.23	15435.623	17572.14	6964.071	7872.615	8931.959	all	9266.0	26597.0	26597.0	True
2020-12-01	0.988	1.094	1.198	0.952	16918.66	19256.317	21952.044	13812.352	15696.05	17800.378	7816.022	8850.015	10025.867	all	8883.0	29420.0	29420.0	True
2020-12-02	0.98	1.091	1.206	0.942	17304.685	19578.368	22267.445	14003.212	15942.126	18097.453	9661.826	11026.616	12530.211	all	8908.0	36016.0	36016.0	True
2020-12-03	0.979	1.09	1.207	0.948	17532.7	19906.06	22676.289	14155.286	16239.407	18410.192	8741.859	9972.445	11393.365	all	10197.0	32066.0	32066.0	True
2020-12-04	0.985	1.09	1.215	0.946	17743.436	20225.931	22986.023	14449.211	16534.219	18715.955	8660.773	9960.544	11425.769	all	11100.0	31470.0	31470.0	True
2020-12-05	0.991	1.093	1.204	0.958	18068.485	20600.728	23415.294	14724.929	16822.502	19020.28	8763.601	10079.324	11538.063	all	9294.0	31345.0	31345.0	True
2020-12-06	0.982	1.088	1.2	0.936	18384.028	20976.493	23726.868	14988.654	17085.345	19365.782	7265.328	8387.035	9578.028	all	6218.0	25605.0	25605.0	True
2020-12-07	0.98	1.088	1.203	0.94	18692.279	21343.432	24113.214	15294.299	17384.659	19698.528	6760.194	7776.563	8846.993	all	12424.0	23345.0	23345.0	True
2020-12-08	0.976	1.087	1.203	0.94	19011.765	21746.19	24573.363	15588.312	17700.677	19893.401	6043.864	6913.08	7825.138	all	6260.0	20409.0	20409.0	True
2020-12-09	0.968	1.085	1.207	0.956	19363.625	22090.165	24983.948	15880.076	18002.987	20214.081	9329.814	10647.243	12057.128	all	11704.0	30902.0	30902.0	True
2020-12-10	0.976	1.087	1.194	0.926	19712.39	22429.921	25376.753	16227.877	18307.623	20578.584	11376.85	12924.164	14644.214	all	14013.0	36866.0	36866.0	True
2020-12-11	0.963	1.082	1.2	0.912	20000.068	22760.793	25834.567	16584.777	18656.273	20912.193	10230.052	11588.756	13113.509	all	13392.0	32431.0	32431.0	True
2020-12-12	0.951	1.077	1.202	0.916	20458.869	23165.868	26294.959	16917.554	19020.459	21255.607	10145.641	11446.759	13034.635	all	11313.0	31541.0	31541.0	True
2020-12-13	0.958	1.074	1.202	0.912	20657.714	23541.257	26749.221	17202.793	19342.065	21630.435	10016.198	11317.127	12878.291	all	7314.0	30646.0	30646.0	True
2020-12-14	0.964	1.071	1.185	0.884	20857.26	23917.158	27085.294	17505.996	19638.762	22018.632	9849.877	11152.905	12688.58	all	13085.0	29649.0	29649.0	True
2020-12-15	0.946	1.058	1.185	0.87	21119.539	24277.976	27527.796	17845.28	19969.946	22318.271	10637.691	12036.806	13607.013	all	15011.0	31364.0	31364.0	True
2020-12-16	0.934	1.05	1.153	0.814	21343.454	24586.338	27879.768	18178.585	20302.846	22768.09	10692.786	12057.656	13631.983	all	12727.0	30898.0	30898.0	True
2020-12-17	0.922	1.036	1.15	0.738	21578.112	24843.264	28369.89	18476.616	20673.003	23056.683	13401.055	15054.468	17021.635	all	14763.0	38019.0	38019.0	True
2020-12-18	0.918	1.023	1.135	0.662	21830.835	24983.035	28630.296	18860.786	21020.544	23442.797	16686.887	18763.842	21142.76	all	13590.0	46635.0	46635.0	True
2020-12-19	0.906	1.006	1.125	0.544	22058.974	25212.547	29001.067	19199.334	21358.955	23916.35	14107.233	15831.849	17872.23	all	12795.0	38655.0	38655.0	True
2020-12-20	0.895	0.987	1.101	0.418	22164.371	25332.896	29091.991	19477.654	21719.851	24292.155	11519.814	13007.071	14633.863	all	9960.0	31183.0	31183.0	True
2020-12-21	0.879	0.976	1.087	0.314	22365.396	25467.493	29062.311	19799.077	22108.771	24617.664	10711.533	12107.985	13639.536	all	14503.0	28584.0	28584.0	True
2020-12-22	0.864	0.957	1.066	0.232	22337.171	25478.863	28897.255	20118.24	22507.369	25068.794	13385.633	15130.846	17028.118	all	15768.0	35107.0	35107.0	True
2020-12-23	0.848	0.946	1.052	0.144	22242.643	25393.379	28819.176	20370.229	22822.235	25392.213	19227.511	21843.765	24614.715	all	13642.0	49847.0	49847.0	True
2020-12-24	0.828	0.923	1.023	0.076	22219.176	25188.058	28815.042	20566.273	23187.329	25721.332	17739.473	20240.98	22799.021	all	13482.0	45434.0	45434.0	True
2020-12-25	0.802	0.901	1.001	0.03	22207.156	24918.555	28492.354	20804.694	23503.352	26080.583	12609.974	14407.183	16189.567	all	7686.0	31944.0	31944.0	True
2020-12-26	0.793	0.879	0.989	0.01	21905.611	24585.806	28041.313	21067.111	23767.074	26543.387	9481.517	10871.003	12254.43	all	14135.0	23800.0	23800.0	True
2020-12-27	0.781	0.864	0.967	0.004	21509.973	24142.279	27462.651	21362.898	24011.445	26897.264	11154.602	12746.422	14467.243	all	9488.0	27611.0	27611.0	True
2020-12-28	0.754	0.848	0.947	0.002	20899.905	23625.656	26752.362	21574.543	24199.196	27170.941	9441.671	10700.614	12133.394	all	20134.0	22961.0	22961.0	True
2020-12-29	0.739	0.831	0.934	0.0	20311.465	23033.394	25984.051	21792.557	24373.922	27332.871	16027.11	18150.24	20686.631	all	17508.0	38801.0	38801.0	True
2020-12-30	0.726	0.816	0.912	0.0	19616.349	22425.719	25161.962	21968.967	24565.526	27549.114	14627.733	16525.058	18802.925	all	17417.0	35120.0	35120.0	True
2020-12-31	0.71	0.797	0.892	0.0	19026.975	21650.244	24543.986	22119.903	24659.906	27747.231	14238.114	16061.88	18316.662	all	10201.0	34012.0	34012.0	True
2021-01-01	0.702	0.786	0.872	0.0	18362.532	20876.035	23671.949	22047.057	24719.144	27745.546	10026.128	11268.177	12833.182	all	5004.0	23817.0	23817.0	True
2021-01-02	0.695	0.776	0.864	0.0	17712.464	20016.728	22741.86	22075.568	24741.643	27755.301	8607.936	9634.281	11017.579	all	11501.0	20419.0	20419.0	True
2021-01-03	0.683	0.765	0.855	0.0	16946.59	19131.109	21719.007	22081.514	24628.012	27715.239	11190.95	12529.399	14284.063	all	10424.0	26621.0	26621.0	True
2021-01-04	0.665	0.757	0.848	0.0	16170.688	18247.092	20671.687	22083.289	24435.054	27637.324	13372.198	14925.59	16981.335	all	21485.0	31868.0	31868.0	True
2021-01-05	0.662	0.751	0.843	0.0	15354.925	17388.788	19701.776	21900.933	24172.299	27302.543	13975.9	15588.555	17652.189	all	21002.0	33564.0	33564.0	True
2021-01-06	0.667	0.746	0.837	0.0	14572.82	16498.482	18743.977	21641.973	23902.222	26784.133	13903.515	15453.501	17484.979	all	19020.0	33748.0	33748.0	True
2021-01-07	0.661	0.743	0.832	0.0	13752.118	15599.356	17930.715	21342.298	23526.271	26264.145	13723.457	15225.425	17208.395	all	20656.0	33800.0	33800.0	True
2021-01-08	0.665	0.742	0.833	0.0	13066.983	14794.287	17075.376	20919.907	23107.789	25669.511	13835.407	15360.911	17277.798	all	20450.0	34762.0	34762.0	True
2021-01-09	0.665	0.749	0.828	0.0	12341.749	14021.196	16350.568	20494.169	22617.277	25068.973	16402.855	18219.734	20522.337	all	16060.0	42168.0	42168.0	True
2021-01-10	0.673	0.752	0.839	0.0	11597.185	13222.01	15523.143	19900.165	22039.398	24388.232	16054.721	17821.268	20153.859	all	10217.0	42276.0	42276.0	True
2021-01-11	0.667	0.757	0.85	0.0	10891.142	12495.553	14695.479	19316.586	21401.789	23703.96	12292.577	13671.314	15493.336	all	11401.0	33392.0	33392.0	True
2021-01-12	0.676	0.76	0.857	0.0	10283.835	11872.461	14054.938	18782.847	20738.544	23054.333	9610.285	10675.9	12108.387	all	22209.0	26914.0	26914.0	True
2021-01-13	0.683	0.772	0.859	0.0	9704.388	11280.108	13344.735	18053.456	20019.469	22311.999	12964.58	14366.825	16281.44	all	21097.0	37485.0	37485.0	True
2021-01-14	0.69	0.777	0.867	0.0	9183.628	10735.228	12803.64	17494.71	19303.85	21492.074	15389.183	17080.845	19428.313	all	19311.0	46223.0	46223.0	True
2021-01-15	0.694	0.784	0.883	0.0	8726.313	10229.502	12195.4	16831.416	18542.09	20658.923	14721.595	16339.381	18601.657	all	15241.0	45997.0	45997.0	True
2021-01-16	0.706	0.795	0.906	0.0	8301.16	9770.807	11627.649	16109.306	17775.737	19903.562	12076.433	13389.003	15227.183	all	11928.0	39351.0	39351.0	True
2021-01-17	0.725	0.806	0.909	0.0	7922.645	9345.43	11052.573	15417.777	17020.314	19163.381	12075.26	13371.652	15243.053	all	7829.0	41113.0	41113.0	True
2021-01-18	0.736	0.819	0.915	0.0	7592.359	8910.21	10584.078	14712.376	16264.883	18403.974	11740.487	13008.844	14933.094	all	13086.0	41868.0	41868.0	True
2021-01-19	0.746	0.833	0.926	0.0	7292.747	8557.449	10092.183	14038.505	15569.823	17604.442	12253.013	13613.184	15728.143	all	12423.0	45861.0	45861.0	True
2021-01-20	0.754	0.846	0.94	0.0	7037.829	8232.925	9660.139	13416.635	14840.446	16846.014	11441.365	12709.842	14716.456	all	24207.0	44939.0	44939.0	True
2021-01-21	0.766	0.857	0.965	0.004	6786.854	7946.897	9322.531	12772.107	14155.573	16036.449	12454.76	13826.825	16045.35	all	11677.0	51265.0	51265.0	True
2021-01-22	0.774	0.872	0.974	0.01	6579.877	7691.482	8974.74	12114.963	13475.09	15282.605	12256.15	13668.481	15847.738	all	11553.0	53065.0	53065.0	True
2021-01-23	0.788	0.881	0.991	0.016	6390.633	7480.955	8695.472	11518.944	12817.263	14688.588	9683.406	10818.38	12585.377	all	10988.0	43997.0	43997.0	True
2021-01-24	0.795	0.893	1.011	0.032	6211.82	7266.654	8454.687	10921.838	12237.689	14068.091	8134.564	9128.085	10674.322	all	6044.0	38926.0	38926.0	True
2021-01-25	0.81	0.904	1.029	0.054	6102.758	7086.777	8202.649	10364.554	11692.93	13514.381	9132.724	10293.421	12087.837	all	10093.0	46006.0	46006.0	True
2021-01-26	0.818	0.91	1.037	0.066	5978.122	6930.822	8043.299	9845.739	11179.017	12910.609	8872.229	10083.005	11826.49	all	8854.0	47112.0	47112.0	True
2021-01-27	0.824	0.914	1.041	0.094	5873.233	6781.841	7878.825	9381.942	10703.439	12338.976	8338.545	9532.129	11151.562	all	8151.0	46603.0	46603.0	True
2021-01-28	0.827	0.92	1.044	0.102	5803.874	6672.249	7725.018	8977.731	10249.564	11791.56	7579.529	8697.867	10161.871	all	7714.0	44414.0	44414.0	True
2021-01-29	0.826	0.925	1.042	0.1	5747.426	6558.865	7558.301	8591.758	9826.378	11337.952	7385.517	8491.938	9929.476	all	7563.0	45172.0	45172.0	True
2021-01-30	0.821	0.926	1.041	0.104	5666.948	6453.092	7445.434	8245.971	9438.688	10843.748	5466.64	6290.773	7335.856	all	5983.0	34824.0	34824.0	True
2021-01-31	0.811	0.925	1.034	0.09	5554.073	6368.675	7341.465	7935.93	9077.704	10421.718	6583.1	7550.987	8762.017	all	3889.0	43488.0	43488.0	True
2021-02-01	0.819	0.917	1.033	0.072	5442.439	6277.911	7228.499	7660.687	8753.333	10070.05	6629.492	7585.234	8730.657	all	6830.0	45244.0	45244.0	True
2021-02-02	0.817	0.916	1.021	0.066	5351.222	6189.687	7113.471	7418.967	8454.045	9711.792	5375.092	6126.794	7033.059	all	5460.0	37877.0	37877.0	True
2021-02-03	0.803	0.91	1.021	0.068	5244.042	6087.286	7012.588	7185.811	8179.76	9357.963	5491.474	6248.027	7123.436	all	5110.0	39904.0	39904.0	True
2021-02-04	0.803	0.902	1.003	0.034	5166.079	5985.949	6909.698	6982.845	7929.069	9110.041	5455.68	6211.076	7081.307	all	4849.0	40821.0	40821.0	True
2021-02-05	0.787	0.892	1.002	0.03	5054.514	5881.657	6818.799	6798.505	7713.209	8860.135	5557.114	6309.751	7208.042	all	5094.0	42673.0	42673.0	True
2021-02-06	0.772	0.88	0.99	0.014	4928.065	5763.709	6707.507	6628.38	7512.78	8639.012	4216.208	4768.819	5459.373	all	4181.0	33084.0	33084.0	True
2021-02-07	0.766	0.867	0.968	0.008	4804.262	5639.247	6606.368	6466.129	7329.524	8405.512	3490.438	3931.242	4502.676	all	3212.0	27970.0	27970.0	True
2021-02-08	0.751	0.854	0.959	0.006	4709.406	5519.482	6454.606	6344.14	7160.662	8189.894	4894.776	5515.613	6308.237	all	5218.0	40106.0	40106.0	True
2021-02-09	0.736	0.837	0.943	0.002	4587.622	5370.975	6347.521	6239.074	7003.349	8010.724	2971.203	3354.013	3835.778	all	4427.0	24903.0	24903.0	True
2021-02-10	0.713	0.822	0.937	0.004	4460.996	5219.433	6170.111	6124.989	6849.878	7820.68	4087.156	4603.883	5259.877	all	4173.0	34905.0	34905.0	True
2021-02-11	0.692	0.809	0.931	0.0	4284.708	5056.94	5976.306	5987.273	6714.219	7637.065	4399.877	4962.616	5665.65	all	4537.0	38390.0	38390.0	True
2021-02-12	0.677	0.798	0.917	0.0	4142.999	4872.915	5741.93	5855.443	6598.108	7476.12	3718.991	4194.736	4783.524	all	4059.0	33136.0	33136.0	True
2021-02-13	0.665	0.788	0.902	0.0	3969.627	4698.388	5512.444	5726.735	6464.872	7289.761	3049.069	3441.367	3910.128	all	3188.0	27766.0	27766.0	True
2021-02-14	0.649	0.773	0.904	0.0	3797.548	4511.458	5279.5	5610.465	6338.672	7135.287	2854.172	3237.219	3659.857	all	2100.0	26664.0	26664.0	True
2021-02-15	0.631	0.767	0.886	0.0	3605.271	4314.191	5063.925	5479.412	6205.461	7002.657	2983.515	3365.838	3814.906	all	4127.0	28338.0	28338.0	True
2021-02-16	0.62	0.753	0.885	0.0	3428.138	4120.46	4856.304	5369.77	6075.92	6855.645	3120.187	3520.232	3996.009	all	4085.0	30217.0	30217.0	True
2021-02-17	0.608	0.745	0.88	0.0	3212.515	3915.996	4660.537	5238.6	5960.117	6731.38	3139.499	3541.701	4026.142	all	3361.0	31071.0	31071.0	True
2021-02-18	0.602	0.742	0.87	0.0	3020.272	3720.298	4475.369	5084.077	5822.141	6627.727	2933.471	3319.304	3764.004	all	4078.0	29856.0	29856.0	True
2021-02-19	0.595	0.736	0.866	0.0	2798.286	3525.222	4303.489	4942.535	5668.245	6474.126	2971.792	3364.124	3811.156	all	3780.0	31022.0	31022.0	True
2021-02-20	0.576	0.73	0.887	0.002	2596.232	3330.681	4126.193	4829.661	5512.488	6329.125	2483.416	2815.329	3199.18	all	2953.0	26698.0	26698.0	True
2021-02-21	0.576	0.726	0.882	0.0	2408.534	3141.786	3960.081	4701.439	5350.511	6155.863	2579.071	2910.376	3304.359	all	2268.0	28426.0	28426.0	True
2021-02-22	0.57	0.726	0.892	0.004	2227.511	2959.694	3852.786	4536.633	5181.908	5961.662	2306.246	2608.303	2965.759	all	3937.0	26305.0	26305.0	True
2021-02-23	0.557	0.731	0.893	0.004	2042.136	2790.707	3726.851	4378.466	5013.068	5752.412	1710.952	1946.969	2219.761	all	3429.0	20282.0	20282.0	True
2021-02-24	0.56	0.728	0.91	0.008	1880.766	2640.484	3567.706	4199.136	4838.535	5572.146	2094.697	2384.927	2726.882	all	2830.0	25820.0	25820.0	True
2021-02-25	0.549	0.73	0.917	0.008	1730.963	2483.575	3456.418	4037.409	4665.339	5372.125	1857.452	2122.91	2431.595	all	2691.0	23879.0	23879.0	True
2021-02-26	0.558	0.726	0.912	0.006	1565.121	2345.949	3343.102	3866.46	4480.095	5167.098	2087.834	2394.54	2743.321	all	2474.0	27998.0	27998.0	True
2021-02-27	0.55	0.724	0.915	0.012	1416.269	2217.863	3267.01	3699.629	4298.613	4941.408	1968.955	2270.307	2625.688	all	2192.0	27727.0	27727.0	True
2021-02-28	0.56	0.722	0.939	0.012	1282.548	2097.971	3205.258	3483.624	4101.434	4755.367	1419.649	1651.977	1927.097	all	1047.0	21128.0	21128.0	True
2021-03-01	0.549	0.719	0.946	0.01	1168.757	1985.686	3142.405	3283.275	3920.383	4603.871	1500.014	1777.753	2103.746	all	2317.0	23767.0	23767.0	True
2021-03-02	0.544	0.72	0.947	0.01	1055.829	1880.671	3050.248	3073.514	3738.88	4437.216	1258.843	1512.394	1810.203	all	2197.0	21160.0	21160.0	True
2021-03-03	0.543	0.715	0.949	0.012	953.172	1776.485	2998.081	2891.882	3561.634	4284.337	1383.811	1705.666	2064.715	all	1988.0	25072.0	25072.0	True
2021-03-04	0.545	0.716	0.971	0.014	862.834	1675.692	2949.368	2703.96	3371.335	4109.379	1350.607	1689.036	2070.102	all	1645.0	26128.0	26128.0	True
2021-03-05	0.542	0.712	0.977	0.02	783.385	1577.887	2887.465	2531.393	3199.136	3985.541	1157.759	1466.822	1835.655	all	706.0	23855.0	23855.0	True
2021-03-06	0.543	0.715	0.984	0.024	710.387	1485.992	2792.548	2357.061	3040.71	3866.493	1171.533	1507.646	1938.537	all	146.0	25899.0	25899.0	True
2021-03-07	0.534	0.719	0.982	0.018	649.549	1393.681	2740.208	2187.459	2871.789	3757.467	1332.804	1749.508	2305.568	all		31692.31328207175		False
2021-03-08	0.53	0.715	0.985	0.02	588.783	1309.668	2709.298	2029.149	2720.177	3613.917	1257.379	1694.95	2268.269	all		32366.02789928071		False
2021-03-09	0.523	0.718	0.995	0.024	531.018	1229.081	2668.035	1867.821	2588.026	3543.607	1131.334	1581.638	2168.386	all		31858.97643488721		False
2021-03-10	0.513	0.718	1.002	0.026	486.218	1156.002	2607.842	1711.614	2457.596	3431.662	1140.459	1644.805	2288.813	all		34799.86661053498		False
2021-03-11	0.522	0.72	1.009	0.03	444.032	1087.447	2599.17	1573.65	2335.857	3359.165	1043.538	1557.622	2222.086	all		34745.758680251565		False
2021-03-12	0.505	0.713	1.036	0.034	397.99	1012.18	2573.822	1439.212	2209.818	3302.731	994.059	1532.958	2258.924	all		36110.60648567719		False
2021-03-13	0.507	0.716	1.034	0.04	355.611	943.865	2539.769	1317.914	2086.089	3232.459	846.727	1345.061	2032.996	all		33515.17977342489		False
2021-03-14	0.502	0.71	1.02	0.03	321.341	885.321	2539.276	1208.377	1982.214	3131.757	737.336	1205.014	1882.541	all		31736.03564045745		False
2021-03-15	0.502	0.709	1.02	0.038	291.472	832.518	2503.57	1108.135	1875.983	3058.831	692.512	1163.265	1899.861	all		32410.670908332777		False
2021-03-16	0.502	0.711	1.009	0.032	257.834	777.585	2480.677	1013.757	1780.586	2996.87	626.388	1082.063	1827.674	all		31902.911402109876		False
2021-03-17	0.497	0.707	1.038	0.04	230.926	730.522	2405.926	932.292	1670.262	2931.303	626.547	1116.473	1944.224	all		34847.84774551878		False
2021-03-18	0.495	0.704	1.057	0.048	206.818	688.791	2390.725	857.283	1572.378	2871.929	572.24	1051.677	1905.952	all		34793.6557784785		False
2021-03-19	0.473	0.699	1.068	0.044	184.347	641.045	2418.463	785.526	1482.12	2817.99	546.629	1027.629	1955.428	all		36160.375228446836		False
2021-03-20	0.474	0.708	1.094	0.05	169.122	604.998	2483.964	718.633	1401.761	2775.437	464.797	895.601	1792.765	all		33561.362326793474		False
2021-03-21	0.469	0.701	1.107	0.06	154.38	564.53	2520.967	658.713	1313.312	2727.209	402.08	802.133	1657.276	all		31779.757998837158		False
2021-03-22	0.472	0.711	1.096	0.062	134.966	530.536	2534.629	603.279	1244.843	2722.735	342.842	712.542	1552.84	all		29933.278537048733		False
2021-03-23	0.474	0.715	1.111	0.068	119.506	497.37	2507.84	549.842	1167.221	2694.966	331.13	712.235	1641.116	all		31946.84636933507		False
2021-03-24	0.48	0.711	1.135	0.06	107.381	464.209	2487.157	502.641	1097.572	2694.209	329.774	732.605	1771.055	all		34895.82888050907		False
2021-03-25	0.476	0.712	1.154	0.068	95.575	431.0	2494.923	457.608	1027.487	2644.227	303.789	687.107	1766.034	all		34841.55287670543		False
2021-03-26	0.476	0.708	1.133	0.068	85.148	401.39	2554.624	415.424	969.123	2580.181	290.718	671.831	1817.516	all		36210.14397121647		False
2021-03-27	0.476	0.712	1.147	0.066	76.557	377.02	2569.122	378.071	906.806	2554.445	245.839	583.961	1672.518	all		33607.544880168134		False
