# Supplementary material for: Evolution and Epidemic Spread of SARS-CoV-2 in Colombia: A Year into the Pandemic
Source: Vaccines (Basel). 2021 Jul 30;9(8):837. doi: 10.3390/vaccines9080837 (PMC8402472; doi:10.3390/vaccines9080837)
Supplement: Supplementary file 1 [file vaccines-09-00837-s001.zip › Supplementary_material/Supplementary Data S2/Rt.live_statistics_model/COVID19-AM-rt.csv]

	rt2.5%	rt	rt97.5%	p_rt_gt1	infection2.5%	infection	infection97.5%	ajusted_positive2.5%	ajusted_positive	ajusted_positive97.5%	predicted_postive2.5%	predicted_postive	predicted_postive97.5%	region	observed_positive	predicted_newtest	observed_newtest	date_with_observed_cases
2020-03-28	1.639	2.136	2.898	1.0	9.713	26.338	60.022	0.0	0.0	0.0				AM				False
2020-03-29	1.658	2.13	2.864	1.0	0.197	0.416	0.78	0.0	0.0	0.0				AM				False
2020-03-30	1.668	2.124	2.783	1.0	2.79	5.906	11.061	0.0	0.0	0.0				AM				False
2020-03-31	1.667	2.138	2.782	1.0	5.343	11.265	21.058	0.0	0.0	0.0				AM				False
2020-04-01	1.693	2.128	2.747	1.0	6.199	12.615	23.236	0.0	0.0	0.0				AM				False
2020-04-02	1.683	2.126	2.736	1.0	7.371	14.015	24.687	0.0	0.0	0.0				AM				False
2020-04-03	1.688	2.129	2.689	1.0	8.897	16.602	27.856	0.64	1.735	3.954				AM				False
2020-04-04	1.703	2.108	2.659	1.0	11.096	19.774	31.921	0.985	2.663	6.056				AM				False
2020-04-05	1.705	2.095	2.574	1.0	13.679	23.178	36.248	1.294	3.385	7.525				AM				False
2020-04-06	1.735	2.086	2.561	1.0	16.38	27.232	41.814	1.707	4.225	8.946				AM				False
2020-04-07	1.727	2.061	2.527	1.0	19.977	31.991	47.782	2.257	5.272	10.774	0.63	1.422	2.788	AM	1.0	241.71473495377114		True
2020-04-08	1.716	2.032	2.5	1.0	24.306	37.425	54.777	2.872	6.455	12.6	1.364	2.942	5.517	AM		414.6488542639173		True
2020-04-09	1.714	2.015	2.447	1.0	29.111	43.821	63.66	3.681	7.927	15.069	0.729	1.51	2.771	AM		174.89757439724		True
2020-04-10	1.704	1.983	2.375	1.0	34.857	51.009	73.93	4.604	9.293	17.105	1.499	2.929	5.208	AM		289.3715372327632		True
2020-04-11	1.674	1.952	2.36	1.0	41.703	59.515	85.092	5.79	10.973	19.491	1.919	3.631	6.185	AM	1.0	301.63174769278373		True
2020-04-12	1.643	1.912	2.277	1.0	49.329	68.726	97.975	7.075	13.132	22.448	3.411	6.217	10.13	AM		433.0928041904758		True
2020-04-13	1.632	1.877	2.216	1.0	57.363	79.353	111.04	8.627	15.45	25.367	2.264	3.92	6.209	AM	1.0	232.15736050475516		True
2020-04-14	1.587	1.829	2.158	1.0	66.33	91.297	125.428	10.613	18.303	28.865	2.723	4.578	7.083	AM	4.0	230.00979938581256		True
2020-04-15	1.547	1.781	2.071	1.0	77.903	104.782	141.53	12.972	21.46	32.958	5.724	9.198	14.107	AM	1.0	394.4297844148243		True
2020-04-16	1.491	1.734	1.998	1.0	90.073	118.871	159.419	15.715	25.209	38.311	1.879	2.937	4.412	AM	1.0	104.6346215342933		True
2020-04-17	1.453	1.671	1.934	1.0	103.674	134.57	176.563	19.141	29.445	43.848	4.517	6.867	10.094	AM	2.0	213.8420593571355		True
2020-04-18	1.399	1.613	1.874	1.0	117.644	150.988	197.386	23.059	34.409	50.207	7.3	10.727	15.634	AM	3.0	286.60967710365094		True
2020-04-19	1.353	1.565	1.816	1.0	131.963	168.687	217.349	27.329	40.139	57.658	12.556	17.938	25.85	AM	3.0	411.36906292552317		True
2020-04-20	1.311	1.5	1.743	1.0	147.098	188.051	238.448	32.689	46.718	66.568	7.991	11.152	15.952	AM	3.0	220.4284055936789		True
2020-04-21	1.28	1.454	1.672	1.0	162.336	206.996	259.859	38.824	54.163	76.169	9.284	12.831	18.08	AM	14.0	218.3048638173551		True
2020-04-22	1.225	1.407	1.604	1.0	178.185	225.98	284.101	45.248	62.453	86.857	18.693	25.436	35.549	AM	11.0	374.2107145653884		True
2020-04-23	1.162	1.349	1.542	1.0	194.769	243.8	306.403	52.579	71.585	98.926	6.179	8.349	11.492	AM	16.0	99.2313231499907		True
2020-04-24	1.131	1.295	1.486	1.0	209.465	261.241	328.365	61.037	82.249	111.637	13.596	18.195	24.672	AM	24.0	202.71725505649175		True
2020-04-25	1.091	1.251	1.438	0.998	223.668	277.995	347.496	71.404	93.442	125.089	20.922	27.773	37.404	AM	31.0	271.5876065138092		True
2020-04-26	1.059	1.199	1.375	0.996	238.134	294.341	367.67	81.486	106.182	139.415	34.015	44.965	60.219	AM	29.0	389.64532166007143		True
2020-04-27	1.014	1.159	1.311	0.984	250.782	307.564	383.144	92.834	119.755	155.156	20.684	27.167	36.189	AM	38.0	208.69945068297332		True
2020-04-28	0.969	1.115	1.269	0.94	261.236	319.113	394.453	104.922	134.255	171.729	23.061	30.155	40.053	AM	117.0	206.59992824989175		True
2020-04-29	0.933	1.075	1.225	0.85	270.715	329.608	400.653	117.938	148.81	190.417	44.305	57.632	75.139	AM	39.0	353.99164471662465		True
2020-04-30	0.898	1.038	1.186	0.69	278.459	336.378	406.929	130.601	165.026	207.688	14.889	19.161	24.731	AM	38.0	93.82802476582032		True
2020-05-01	0.884	1.003	1.146	0.516	285.009	341.769	409.572	143.765	180.84	224.837	37.884	48.557	62.094	AM	44.0	246.442525338138		True
2020-05-02	0.844	0.968	1.117	0.346	287.389	345.275	412.535	158.014	196.873	243.476	43.027	55.073	70.039	AM	38.0	256.56553592359063		True
2020-05-03	0.823	0.941	1.075	0.166	288.352	346.454	412.726	171.959	212.91	263.198	66.732	85.58	107.645	AM	34.0	367.92158039464135		True
2020-05-04	0.793	0.907	1.043	0.092	288.115	345.665	410.011	185.549	229.416	282.194	38.933	49.074	62.215	AM	56.0	196.9704957718648		True
2020-05-05	0.772	0.882	1.016	0.042	282.718	342.711	406.063	198.314	244.531	299.742	41.159	51.627	65.838	AM	71.0	194.8949926815027		True
2020-05-06	0.757	0.861	0.987	0.012	276.518	337.896	402.707	210.823	258.59	316.104	74.374	93.281	118.796	AM	67.0	333.77257486721595		True
2020-05-07	0.732	0.839	0.961	0.006	271.163	331.542	393.327	222.283	272.013	330.557	25.157	31.464	39.954	AM	127.0	88.42472638154413		True
2020-05-08	0.714	0.821	0.943	0.002	264.592	323.11	383.856	233.976	284.153	342.983	44.472	55.295	70.365	AM	125.0	180.46764645449642		True
2020-05-09	0.703	0.803	0.911	0.0	255.511	312.853	374.25	243.881	294.597	353.701	61.682	76.623	97.528	AM	43.0	241.5434653337975		True
2020-05-10	0.686	0.788	0.894	0.0	247.343	300.737	364.492	252.563	302.739	362.936	91.181	113.386	144.2	AM	27.0	346.19783912923276		True
2020-05-11	0.677	0.772	0.881	0.0	238.075	287.604	351.273	260.535	310.29	368.134	92.236	114.758	146.214	AM	68.0	342.0	342.0	True
2020-05-12	0.662	0.759	0.864	0.0	228.202	276.528	336.902	265.868	315.365	369.999	57.544	71.262	90.726	AM	147.0	208.0	208.0	True
2020-05-13	0.649	0.747	0.85	0.0	217.306	263.823	322.66	270.918	318.372	373.524	120.184	149.078	189.567	AM	43.0	430.0	430.0	True
2020-05-14	0.639	0.739	0.835	0.0	203.798	250.858	306.346	272.349	320.954	375.219	30.123	37.237	47.663	AM	159.0	9.0	9.0	True
2020-05-15	0.634	0.728	0.834	0.0	191.716	237.933	291.691	271.791	321.229	374.354	113.562	140.304	180.869	AM	81.0	403.0	403.0	True
2020-05-16	0.634	0.723	0.829	0.0	180.926	225.412	277.677	269.823	320.569	373.304	177.427	218.398	282.307	AM	34.0	630.0	630.0	True
2020-05-17	0.63	0.717	0.834	0.0	171.608	213.727	264.187	266.832	317.588	372.926	40.239	49.497	63.983	AM	9.0	144.0	144.0	True
2020-05-18	0.629	0.716	0.822	0.0	161.484	201.653	249.994	261.547	313.109	366.881	91.916	113.254	146.847	AM	37.0	335.0	335.0	True
2020-05-19	0.63	0.71	0.823	0.0	149.87	189.347	238.074	256.986	307.276	358.171	28.641	35.423	45.767	AM	57.0	44.0	44.0	True
2020-05-20	0.622	0.709	0.813	0.0	139.915	178.346	224.434	250.677	300.826	352.508	76.224	94.934	123.063	AM	56.0	293.33443516917123		True
2020-05-21	0.614	0.706	0.808	0.0	130.034	167.15	210.554	243.361	293.002	344.73	26.923	33.712	43.536	AM	91.0	51.0	51.0	True
2020-05-22	0.617	0.704	0.811	0.0	121.486	156.925	197.45	236.467	282.815	335.784	26.004	32.821	42.012	AM	142.0	67.0	67.0	True
2020-05-23	0.619	0.707	0.802	0.0	113.509	147.054	186.438	226.993	272.986	326.748	24.909	31.809	40.845	AM	55.0	1.0	1.0	True
2020-05-24	0.615	0.711	0.803	0.0	106.779	138.099	174.631	219.283	263.169	314.197	237.746	305.945	394.855	AM	3.0	1069.0	1069.0	True
2020-05-25	0.618	0.709	0.807	0.0	100.939	129.304	164.637	210.456	252.25	302.506	55.693	71.272	92.672	AM	39.0	260.0	260.0	True
2020-05-26	0.622	0.709	0.819	0.0	94.487	121.186	154.768	201.318	241.014	288.883	21.898	28.073	36.427	AM	22.0	51.0	51.0	True
2020-05-27	0.622	0.709	0.819	0.0	89.221	113.151	145.905	190.655	230.362	276.913	63.524	81.66	106.015	AM	46.0	325.0	325.0	True
2020-05-28	0.626	0.713	0.826	0.0	83.273	106.311	136.846	180.224	219.646	264.971	19.978	25.639	33.347	AM	14.0	15.0	15.0	True
2020-05-29	0.625	0.717	0.829	0.0	77.867	99.637	128.575	171.325	209.39	253.306	53.239	68.506	88.658	AM	21.0	300.0	300.0	True
2020-05-30	0.626	0.72	0.836	0.0	72.873	93.63	121.741	163.347	198.685	241.411	17.967	23.179	29.976	AM	4.0	19.0	19.0	True
2020-05-31	0.628	0.731	0.839	0.0	68.049	87.867	116.198	154.277	188.724	229.895	72.291	93.032	120.183	AM	6.0	452.0	452.0	True
2020-06-01	0.633	0.733	0.847	0.0	63.798	82.725	110.075	145.999	178.52	217.854	23.841	30.82	39.798	AM	15.0	158.0	158.0	True
2020-06-02	0.636	0.741	0.856	0.0	60.089	78.071	103.97	136.679	168.915	206.753	15.27	19.644	25.504	AM	17.0	106.0	106.0	True
2020-06-03	0.65	0.747	0.867	0.0	56.769	73.734	98.174	128.364	159.608	195.661	27.662	35.325	45.98	AM	45.0	204.0	204.0	True
2020-06-04	0.662	0.761	0.88	0.0	53.443	69.738	92.622	120.177	150.537	185.108	14.132	18.011	23.423	AM	10.0	110.0	110.0	True
2020-06-05	0.667	0.772	0.882	0.0	49.636	66.126	88.588	113.194	141.927	174.974	21.475	27.36	35.666	AM	34.0	177.0	177.0	True
2020-06-06	0.676	0.781	0.903	0.0	46.627	62.789	84.636	106.914	133.749	165.596	20.798	26.503	34.682	AM	5.0	182.0105141036059		True
2020-06-07	0.686	0.791	0.919	0.0	44.512	59.706	80.836	101.106	126.213	156.636	30.522	38.967	50.976	AM	4.0	283.0	283.0	True
2020-06-08	0.683	0.805	0.923	0.0	41.98	57.276	77.215	95.625	118.911	147.869	10.884	13.879	18.255	AM	10.0	15.0	15.0	True
2020-06-09	0.705	0.815	0.942	0.006	40.011	54.818	74.435	90.203	112.175	139.672	10.284	13.088	17.312	AM	33.0	43.0	43.0	True
2020-06-10	0.721	0.828	0.964	0.004	38.289	52.372	72.307	85.119	105.605	132.235	16.521	20.99	27.815	AM	44.0	182.0	182.0	True
2020-06-11	0.743	0.843	0.959	0.006	36.511	50.417	70.205	80.337	99.752	124.893	9.166	11.635	15.439	AM	19.0	70.0	70.0	True
2020-06-12	0.751	0.858	0.978	0.008	34.996	48.275	68.427	75.802	94.124	118.785	8.647	10.97	14.629	AM	29.0	83.0	83.0	True
2020-06-13	0.757	0.872	0.991	0.022	34.102	46.835	66.303	71.545	88.627	113.349	27.828	35.33	47.206	AM	24.0	365.0	365.0	True
2020-06-14	0.772	0.891	1.012	0.044	33.277	45.262	64.859	67.575	83.846	107.202	7.667	9.805	13.055	AM	2.0	8.0	8.0	True
2020-06-15	0.794	0.908	1.033	0.064	32.527	44.162	63.182	64.23	79.423	101.955	7.278	9.281	12.406	AM	1.0	19.0	19.0	True
2020-06-16	0.808	0.926	1.042	0.112	31.727	43.111	61.516	60.308	75.38	98.09	14.626	18.603	25.02	AM	18.0	226.0	226.0	True
2020-06-17	0.824	0.942	1.062	0.18	31.219	42.203	60.76	56.789	71.913	93.998	24.751	31.584	42.7	AM	16.0	403.0	403.0	True
2020-06-18	0.831	0.96	1.09	0.256	30.678	41.808	59.338	53.927	68.358	89.181	6.215	7.964	10.821	AM	14.0	2.0	2.0	True
2020-06-19	0.844	0.973	1.109	0.346	30.07	41.268	58.088	51.1	65.08	86.229	5.903	7.6	10.272	AM	8.0	67.0	67.0	True
2020-06-20	0.857	0.99	1.121	0.438	29.621	40.609	57.943	48.346	62.387	83.298	5.626	7.273	9.764	AM	2.0	1.0	1.0	True
2020-06-21	0.868	0.999	1.133	0.492	29.354	40.459	57.37	46.311	59.887	79.474	11.978	15.601	20.972	AM		240.0	240.0	True
2020-06-22	0.876	1.017	1.159	0.584	29.202	40.259	57.131	44.38	57.6	76.538	5.113	6.668	8.98	AM		73.0	73.0	True
2020-06-23	0.888	1.031	1.184	0.662	29.288	40.069	57.343	42.46	55.415	74.072	13.371	17.267	23.424	AM	4.0	288.0	288.0	True
2020-06-24	0.905	1.045	1.205	0.718	29.21	40.195	57.339	40.652	53.122	71.958	4.74	6.17	8.514	AM	7.0	19.0	19.0	True
2020-06-25	0.909	1.055	1.204	0.784	29.265	40.411	57.296	38.998	51.511	70.196	4.584	5.973	8.273	AM	1.0	78.0	78.0	True
2020-06-26	0.922	1.067	1.218	0.804	29.374	40.758	57.214	37.766	49.882	68.413	4.455	5.801	8.045	AM	4.0	25.0	25.0	True
2020-06-27	0.936	1.074	1.226	0.842	29.448	41.193	57.126	36.706	48.456	66.874	4.267	5.641	7.83	AM	4.0	51.0	51.0	True
2020-06-28	0.939	1.086	1.229	0.856	29.614	41.809	57.255	35.991	47.254	65.462	5.342	7.093	9.844	AM	3.0	138.0	138.0	True
2020-06-29	0.939	1.089	1.247	0.876	29.819	42.499	57.947	35.197	46.371	64.182	8.763	11.636	16.066	AM	2.0	231.0	231.0	True
2020-06-30	0.933	1.084	1.25	0.868	30.164	43.036	58.247	34.466	45.449	63.271	12.001	15.867	21.89	AM	3.0	320.0	320.0	True
2020-07-01	0.939	1.087	1.245	0.864	30.475	43.87	59.648	33.876	44.751	62.105	5.665	7.52	10.384	AM	2.0	154.0	154.0	True
2020-07-02	0.934	1.087	1.252	0.868	31.007	44.482	60.827	33.524	44.064	61.084	3.879	5.142	7.13	AM	4.0	32.0	32.0	True
2020-07-03	0.935	1.082	1.246	0.868	31.489	45.312	62.194	33.062	43.667	60.073	3.824	5.089	7.018	AM	2.0	3.0	3.0	True
2020-07-04	0.94	1.075	1.254	0.838	32.34	46.31	62.689	32.644	43.332	59.623	3.803	5.056	6.92	AM	8.0	94.0	94.0	True
2020-07-05	0.932	1.065	1.242	0.834	32.947	46.99	63.509	32.282	43.17	59.458	3.924	5.176	7.098	AM	4.0	110.0	110.0	True
2020-07-06	0.923	1.059	1.226	0.802	33.487	47.851	65.164	32.176	43.207	59.199	3.783	5.029	6.953	AM	1.0	53.0	53.0	True
2020-07-07	0.914	1.052	1.219	0.762	34.225	48.421	66.321	31.93	43.238	58.836	3.75	5.026	7.038	AM	5.0	3.0	3.0	True
2020-07-08	0.903	1.038	1.198	0.7	35.004	48.92	67.115	31.707	43.381	58.813	4.527	6.092	8.504	AM	1.0	129.0	129.0	True
2020-07-09	0.896	1.024	1.184	0.606	35.581	49.371	67.548	31.785	43.58	58.661	3.759	5.072	7.064	AM	1.0	74.0	74.0	True
2020-07-10	0.873	1.011	1.164	0.558	35.736	49.799	68.784	31.836	43.995	58.839	3.769	5.119	6.998	AM	2.0	50.0	50.0	True
2020-07-11	0.859	0.996	1.154	0.478	35.977	50.268	68.892	31.959	44.37	58.996	10.636	14.407	19.255	AM	3.0	298.0	298.0	True
2020-07-12	0.851	0.978	1.137	0.396	36.272	50.325	68.885	32.168	44.729	59.779	3.875	5.236	6.973	AM	10.0	8.0	8.0	True
2020-07-13	0.84	0.969	1.136	0.33	36.252	50.291	68.414	32.578	45.137	60.879	3.941	5.284	7.052	AM	5.0	35.0	35.0	True
2020-07-14	0.826	0.954	1.113	0.278	36.102	50.099	68.251	32.907	45.945	61.171	6.293	8.461	11.339	AM	4.0	169.0	169.0	True
2020-07-15	0.803	0.939	1.119	0.214	35.878	49.914	67.262	33.51	46.619	61.479	4.025	5.422	7.251	AM		1.0	1.0	True
2020-07-16	0.792	0.928	1.076	0.162	35.657	49.168	66.699	34.087	47.071	62.089	4.045	5.472	7.258	AM	23.0	33.0	33.0	True
2020-07-17	0.794	0.915	1.074	0.138	35.592	48.593	66.356	34.521	47.62	63.811	4.086	5.532	7.365	AM	2.0	42.0	42.0	True
2020-07-18	0.785	0.905	1.053	0.092	35.335	47.744	65.121	34.714	48.083	64.582	4.13	5.596	7.33	AM	5.0	74.0	74.0	True
2020-07-19	0.775	0.896	1.032	0.074	34.717	46.984	63.765	35.256	48.43	65.136	6.902	9.362	12.079	AM		177.0	177.0	True
2020-07-20	0.758	0.888	1.017	0.05	34.012	46.187	62.634	35.653	48.835	65.487	4.234	5.695	7.428	AM	2.0	105.03818466686845		True
2020-07-21	0.768	0.876	1.001	0.028	33.328	45.276	61.568	35.865	49.015	66.088	4.274	5.725	7.464	AM	4.0	81.60350797434576		True
2020-07-22	0.753	0.869	0.99	0.016	32.488	44.285	60.386	36.114	49.32	65.965	4.286	5.742	7.562	AM	7.0	72.0	72.0	True
2020-07-23	0.747	0.864	0.977	0.01	31.471	43.166	59.02	36.196	49.373	66.505	4.31	5.757	7.455	AM		82.0	82.0	True
2020-07-24	0.743	0.852	0.972	0.008	30.465	42.035	57.722	36.142	49.236	66.154	8.01	10.655	13.89	AM	43.0	199.0	199.0	True
2020-07-25	0.745	0.848	0.962	0.01	29.49	40.879	56.517	36.089	49.1	65.885	4.289	5.727	7.435	AM	20.0	50.0	50.0	True
2020-07-26	0.733	0.849	0.984	0.012	28.539	39.734	55.096	35.949	48.788	65.011	4.287	5.713	7.465	AM	2.0	27.0	27.0	True
2020-07-27	0.732	0.846	0.981	0.018	27.862	38.371	53.574	35.532	48.433	64.302	4.23	5.674	7.426	AM	6.0	63.0	63.0	True
2020-07-28	0.732	0.845	0.982	0.012	26.935	37.348	52.318	35.523	47.922	63.896	4.202	5.609	7.429	AM	5.0	75.76225709397188		True
2020-07-29	0.73	0.845	0.986	0.012	25.975	36.085	50.869	35.212	47.348	63.254	4.178	5.541	7.406	AM	24.0	15.0	15.0	True
2020-07-30	0.715	0.848	0.986	0.006	25.095	35.036	49.786	34.82	46.553	62.104	4.15	5.456	7.38	AM	16.0	17.0	17.0	True
2020-07-31	0.719	0.847	0.979	0.014	24.203	33.976	48.353	34.465	45.744	61.119	4.091	5.363	7.296	AM	5.0	65.0	65.0	True
2020-08-01	0.724	0.85	0.973	0.014	23.444	33.056	46.937	33.769	44.924	60.232	4.007	5.262	7.181	AM		33.0	33.0	True
2020-08-02	0.728	0.849	0.979	0.016	22.664	32.151	45.401	32.877	44.199	59.137	3.919	5.169	7.089	AM	3.0	35.0	35.0	True
2020-08-03	0.732	0.855	0.992	0.018	22.161	31.036	44.033	32.149	43.284	57.934	5.192	6.833	9.364	AM	6.0	145.0	145.0	True
2020-08-04	0.726	0.861	0.99	0.016	21.634	30.103	43.201	31.458	42.279	57.084	3.732	4.917	6.707	AM	4.0	95.0	95.0	True
2020-08-05	0.741	0.864	0.998	0.024	21.027	29.252	42.078	30.64	41.322	55.744	8.523	11.347	15.489	AM		252.0	252.0	True
2020-08-06	0.749	0.871	0.993	0.022	20.317	28.341	41.234	29.718	40.287	54.766	4.507	6.067	8.278	AM	4.0	138.0	138.0	True
2020-08-07	0.757	0.872	1.012	0.038	19.898	27.457	40.479	28.827	39.041	53.629	8.407	11.227	15.407	AM	1.0	263.0	263.0	True
2020-08-08	0.755	0.875	1.025	0.054	19.393	26.667	39.289	28.051	38.12	52.148	7.727	10.33	14.16	AM	4.0	248.0	248.0	True
2020-08-09	0.754	0.88	1.023	0.042	18.877	25.888	38.244	27.189	36.982	50.689	3.226	4.338	5.911	AM		35.0	35.0	True
2020-08-10	0.755	0.885	1.026	0.05	18.124	25.227	37.312	26.558	36.008	49.85	6.645	8.94	12.175	AM	3.0	227.0	227.0	True
2020-08-11	0.772	0.888	1.02	0.048	17.415	24.723	36.71	25.876	35.042	48.52	3.029	4.086	5.577	AM	2.0	62.0	62.0	True
2020-08-12	0.767	0.891	1.017	0.056	16.834	24.152	35.873	25.147	34.147	47.321	2.928	3.97	5.4	AM	4.0	16.0	16.0	True
2020-08-13	0.776	0.894	1.042	0.068	16.291	23.629	35.162	24.437	33.236	46.219	2.832	3.858	5.229	AM	3.0	40.0	40.0	True
2020-08-14	0.782	0.9	1.031	0.094	15.868	23.151	34.86	23.627	32.298	44.934	2.759	3.752	5.086	AM	5.0	62.0	62.0	True
2020-08-15	0.782	0.907	1.04	0.098	15.622	22.586	34.562	23.037	31.307	43.73	2.704	3.635	4.95	AM		1.0	1.0	True
2020-08-16	0.785	0.912	1.046	0.126	15.237	22.21	33.692	22.454	30.442	42.604	2.619	3.534	4.832	AM	4.0	86.0	86.0	True
2020-08-17	0.791	0.92	1.061	0.144	14.673	21.878	33.001	21.756	29.553	41.893	2.543	3.436	4.756	AM	1.0	78.70969984408427		True
2020-08-18	0.795	0.927	1.067	0.158	14.243	21.499	32.489	21.233	28.717	41.15	4.002	5.411	7.559	AM	3.0	173.0	173.0	True
2020-08-19	0.814	0.931	1.08	0.182	13.937	21.229	31.919	20.698	27.953	40.192	2.399	3.267	4.573	AM	3.0	2.0	2.0	True
2020-08-20	0.81	0.941	1.076	0.182	13.583	20.896	31.41	20.187	27.225	39.351	2.327	3.186	4.47	AM		34.0	34.0	True
2020-08-21	0.807	0.948	1.104	0.232	13.278	20.761	30.801	19.625	26.45	38.563	2.256	3.101	4.385	AM	2.0	3.0	3.0	True
2020-08-22	0.813	0.953	1.122	0.272	12.99	20.619	30.38	19.017	25.774	37.667	2.184	3.03	4.308	AM	1.0	75.50215451490533		True
2020-08-23	0.823	0.963	1.12	0.314	12.704	20.41	30.295	18.436	25.166	36.882	2.105	2.957	4.224	AM		49.0	49.0	True
2020-08-24	0.825	0.97	1.129	0.334	12.44	20.208	30.251	17.848	24.724	36.112	2.049	2.891	4.161	AM	4.0	6.0	6.0	True
2020-08-25	0.829	0.982	1.144	0.372	12.243	20.018	30.022	17.248	24.183	35.188	2.003	2.829	4.064	AM	5.0	4.0	4.0	True
2020-08-26	0.849	0.983	1.146	0.438	12.195	19.889	29.913	16.801	23.732	34.776	1.95	2.766	3.997	AM	4.0	9.0	9.0	True
2020-08-27	0.866	0.993	1.153	0.47	12.176	19.822	29.776	16.289	23.277	34.425	1.887	2.721	3.941	AM	4.0	17.0	17.0	True
2020-08-28	0.871	1.004	1.174	0.528	12.165	19.677	29.755	15.821	22.936	33.693	1.829	2.682	3.881	AM	2.0	53.425288459729046		True
2020-08-29	0.879	1.012	1.177	0.562	12.312	19.809	29.9	15.417	22.55	33.206	1.793	2.643	3.812	AM	1.0	3.0	3.0	True
2020-08-30	0.878	1.018	1.182	0.608	12.396	19.79	30.222	15.079	22.091	32.451	4.215	6.251	9.015	AM		257.0	257.0	True
2020-08-31	0.893	1.028	1.194	0.664	12.489	19.843	30.49	14.699	21.764	31.814	1.713	2.565	3.709	AM	4.0	11.0	11.0	True
2020-09-01	0.889	1.039	1.214	0.684	12.512	19.793	30.782	14.275	21.501	31.403	6.481	9.752	14.127	AM	2.0	413.0	413.0	True
2020-09-02	0.906	1.048	1.224	0.722	12.545	19.905	30.929	13.975	21.262	30.959	1.642	2.498	3.579	AM	1.0	93.98791954545099		True
2020-09-03	0.915	1.059	1.226	0.774	12.526	19.983	31.429	13.783	21.032	30.471	1.61	2.473	3.514	AM		64.0	64.0	True
2020-09-04	0.915	1.072	1.264	0.818	12.665	20.164	32.307	13.483	20.846	30.831	1.594	2.45	3.5	AM	4.0	51.02866987874517		True
2020-09-05	0.93	1.08	1.257	0.846	12.699	20.498	32.906	13.223	20.697	30.652	1.568	2.427	3.497	AM		68.44283214207134		True
2020-09-06	0.941	1.09	1.288	0.874	12.789	20.668	33.193	13.036	20.577	30.32	1.547	2.405	3.459	AM		6.0	6.0	True
2020-09-07	0.947	1.1	1.294	0.896	13.038	20.879	33.631	13.043	20.51	30.169	1.546	2.386	3.451	AM	1.0	20.0	20.0	True
2020-09-08	0.953	1.105	1.299	0.924	13.29	21.132	34.049	13.145	20.418	30.348	1.54	2.377	3.447	AM		1.0	1.0	True
2020-09-09	0.966	1.115	1.297	0.93	13.625	21.456	34.593	13.206	20.281	30.294	1.535	2.365	3.453	AM		47.0	47.0	True
2020-09-10	0.982	1.128	1.318	0.942	14.027	21.959	35.135	13.182	20.286	30.378	1.536	2.351	3.45	AM		23.78679447919452		True
2020-09-11	0.987	1.131	1.33	0.954	14.556	22.501	36.065	13.315	20.355	30.698	1.537	2.356	3.459	AM		73.0	73.0	True
2020-09-12	0.985	1.146	1.324	0.956	14.98	23.05	36.496	13.288	20.365	31.117	1.527	2.378	3.461	AM	1.0	71.0	71.0	True
2020-09-13	0.992	1.154	1.331	0.958	15.442	23.621	36.792	13.322	20.371	31.384	1.522	2.375	3.507	AM		93.62814656640222		True
2020-09-14	0.998	1.164	1.342	0.972	16.036	24.1	37.93	13.353	20.447	31.713	1.523	2.394	3.55	AM	3.0	25.0	25.0	True
2020-09-15	0.997	1.17	1.352	0.972	16.573	24.872	39.061	13.336	20.612	32.24	1.556	2.403	3.582	AM		49.72718132310585		True
2020-09-16	1.004	1.172	1.364	0.978	17.137	25.587	40.006	13.366	20.818	32.736	10.337	15.976	24.14	AM		705.0	705.0	True
2020-09-17	1.021	1.185	1.358	0.986	17.801	26.348	40.902	13.551	20.978	33.084	1.605	2.436	3.761	AM		22.622760941474937		True
2020-09-18	1.023	1.184	1.386	0.992	18.482	27.255	41.701	13.756	21.246	33.472	1.634	2.463	3.838	AM	2.0	5.0	5.0	True
2020-09-19	1.034	1.186	1.398	0.992	19.01	28.183	42.341	13.898	21.629	33.85	1.667	2.5	3.879	AM		46.0	46.0	True
2020-09-20	1.036	1.195	1.392	0.99	19.514	29.236	42.739	14.129	21.836	34.348	1.706	2.548	3.953	AM	2.0	1.0	1.0	True
2020-09-21	1.051	1.195	1.392	0.994	19.999	30.102	44.016	14.471	22.244	34.832	1.727	2.594	4.009	AM	3.0	1.0	1.0	True
2020-09-22	1.052	1.199	1.379	0.998	20.798	31.304	44.71	14.809	22.767	35.331	1.756	2.64	4.033	AM	2.0	47.71367137422844		True
2020-09-23	1.051	1.206	1.366	0.99	21.541	32.355	46.418	15.229	23.207	35.934	1.796	2.704	4.097	AM	1.0	20.0	20.0	True
2020-09-24	1.041	1.204	1.366	0.996	22.602	33.441	47.904	15.694	23.811	36.396	1.857	2.769	4.186	AM		100.0	100.0	True
2020-09-25	1.045	1.202	1.352	0.994	23.579	34.905	49.932	16.229	24.428	37.161	1.931	2.83	4.276	AM	1.0	100.0	100.0	True
2020-09-26	1.042	1.207	1.367	0.996	24.667	36.4	52.02	16.902	25.073	38.018	1.998	2.901	4.388	AM		2.0	2.0	True
2020-09-27	1.042	1.199	1.375	0.994	25.808	37.729	53.971	17.376	25.844	38.714	2.051	2.987	4.461	AM		23.0	23.0	True
2020-09-28	1.033	1.197	1.368	0.99	27.122	39.127	56.096	17.899	26.564	39.72	2.122	3.08	4.515	AM	1.0	53.0	53.0	True
2020-09-29	1.035	1.195	1.381	0.996	28.302	40.327	58.099	18.584	27.193	40.28	2.154	3.179	4.611	AM	1.0	46.08122623677563		True
2020-09-30	1.039	1.192	1.37	0.996	29.744	41.598	59.719	19.275	28.133	41.064	2.235	3.273	4.733	AM		72.0	72.0	True
2020-10-01	1.025	1.187	1.357	0.984	30.704	43.209	61.246	19.827	29.056	41.983	2.311	3.387	4.89	AM		9.0	9.0	True
2020-10-02	1.015	1.188	1.363	0.982	31.691	44.79	63.597	20.524	29.963	42.866	2.408	3.487	4.978	AM	4.0	2.0	2.0	True
2020-10-03	1.025	1.177	1.35	0.994	33.016	46.431	65.921	21.325	31.0	43.996	2.501	3.603	5.115	AM		39.0	39.0	True
2020-10-04	1.029	1.174	1.351	0.99	33.97	48.065	68.508	22.234	32.176	45.51	2.605	3.735	5.285	AM		1.0	1.0	True
2020-10-05	1.015	1.165	1.354	0.986	35.259	49.557	70.448	23.004	33.29	47.321	2.712	3.869	5.481	AM	10.0	5.0	5.0	True
2020-10-06	1.016	1.164	1.348	0.988	36.495	51.083	73.276	23.865	34.555	49.001	2.818	4.023	5.655	AM	8.0	1.0	1.0	True
2020-10-07	0.988	1.159	1.336	0.966	37.824	52.936	76.475	24.739	35.76	50.807	2.924	4.165	5.855	AM	2.0	66.0	66.0	True
2020-10-08	0.991	1.155	1.323	0.97	38.958	55.154	78.616	25.698	37.14	52.852	3.048	4.326	6.101	AM	3.0	56.0	56.0	True
2020-10-09	0.991	1.145	1.31	0.964	39.984	56.878	80.732	26.91	38.526	54.861	3.207	4.479	6.353	AM	3.0	1.0	1.0	True
2020-10-10	0.979	1.134	1.3	0.96	41.045	58.669	83.147	27.968	39.683	56.505	3.339	4.622	6.547	AM		38.0	38.0	True
2020-10-11	0.975	1.124	1.304	0.946	42.469	60.354	84.914	29.051	41.025	58.232	3.481	4.79	6.756	AM		36.0	36.0	True
2020-10-12	0.962	1.112	1.29	0.918	43.855	61.701	86.56	30.236	42.281	59.893	3.614	4.939	6.984	AM		3.0	3.0	True
2020-10-13	0.961	1.097	1.255	0.902	45.225	63.276	88.003	31.428	43.638	61.474	3.734	5.1	7.267	AM	2.0	1.0	1.0	True
2020-10-14	0.937	1.089	1.251	0.874	46.464	64.808	89.055	32.469	45.214	63.873	3.872	5.287	7.516	AM	15.0	89.0	89.0	True
2020-10-15	0.928	1.076	1.241	0.826	47.644	65.844	88.852	33.564	46.877	66.401	4.011	5.473	7.788	AM	1.0	1.0	1.0	True
2020-10-16	0.924	1.058	1.231	0.766	48.459	66.979	90.515	34.774	48.471	68.663	4.181	5.644	8.013	AM	3.0	1.0	1.0	True
2020-10-17	0.897	1.04	1.213	0.71	49.268	67.986	90.794	35.938	49.99	71.02	10.327	13.928	19.67	AM	4.0	256.0	256.0	True
2020-10-18	0.889	1.022	1.186	0.602	49.869	68.823	91.065	37.376	51.627	73.205	4.475	6.0	8.393	AM	6.0	105.0	105.0	True
2020-10-19	0.875	1.005	1.178	0.532	50.241	69.426	91.781	38.619	53.503	74.989	4.592	6.193	8.589	AM	6.0	1.0	1.0	True
2020-10-20	0.851	0.989	1.148	0.45	50.396	69.787	92.602	39.705	55.121	77.337	7.664	10.363	14.372	AM	2.0	174.0	174.0	True
2020-10-21	0.844	0.974	1.118	0.326	50.596	70.088	93.058	41.028	56.926	79.324	4.859	6.533	8.96	AM	12.0	14.0	14.0	True
2020-10-22	0.828	0.949	1.096	0.252	50.704	70.109	92.312	42.166	58.252	81.302	5.043	6.728	9.182	AM	3.0	1.0	1.0	True
2020-10-23	0.822	0.931	1.077	0.166	50.577	69.882	93.653	43.492	59.784	82.557	5.223	6.892	9.403	AM	1.0	36.0	36.0	True
2020-10-24	0.801	0.912	1.048	0.102	50.358	69.17	93.679	44.537	61.121	83.485	5.39	7.056	9.602	AM		54.47801498201516		True
2020-10-25	0.785	0.904	1.041	0.06	49.904	68.524	92.252	45.704	62.178	84.79	8.851	11.471	15.586	AM		170.0	170.0	True
2020-10-26	0.769	0.889	1.017	0.038	49.396	67.411	90.549	46.253	63.421	85.409	5.688	7.353	9.852	AM	13.0	33.0	33.0	True
2020-10-27	0.76	0.871	1.003	0.026	48.316	65.996	89.293	46.817	64.457	86.026	5.788	7.469	9.898	AM	5.0	103.0	103.0	True
2020-10-28	0.739	0.859	0.981	0.014	47.324	64.521	87.139	47.534	65.525	85.42	11.547	14.91	19.532	AM	11.0	210.0	210.0	True
2020-10-29	0.731	0.85	0.97	0.004	45.387	62.919	86.081	48.251	66.222	86.107	10.816	13.926	18.068	AM	6.0	194.0	194.0	True
2020-10-30	0.719	0.842	0.96	0.004	44.06	61.008	84.659	49.002	66.767	87.698	5.989	7.757	10.018	AM	9.0	1.0	1.0	True
2020-10-31	0.726	0.84	0.957	0.002	42.668	59.079	82.387	48.834	67.232	88.134	6.049	7.823	10.062	AM	7.0	20.0	20.0	True
2020-11-01	0.728	0.829	0.946	0.004	41.312	57.234	79.944	48.927	67.653	87.903	6.042	7.856	10.034	AM	2.0	13.0	13.0	True
2020-11-02	0.724	0.826	0.938	0.002	39.979	55.307	78.354	48.728	67.461	87.872	6.064	7.861	10.047	AM	2.0	104.0	104.0	True
2020-11-03	0.733	0.826	0.943	0.002	38.725	53.333	76.722	48.737	66.985	88.642	6.049	7.847	9.982	AM	17.0	90.0	90.0	True
2020-11-04	0.732	0.827	0.954	0.004	37.299	51.331	74.25	48.887	66.898	88.328	5.977	7.811	9.912	AM	69.0	1.0	1.0	True
2020-11-05	0.722	0.832	0.951	0.006	35.668	49.63	71.203	48.905	66.303	87.188	5.887	7.739	9.878	AM	7.0	3.0	3.0	True
2020-11-06	0.728	0.833	0.963	0.008	34.051	47.81	68.815	48.546	65.402	86.026	5.801	7.638	9.79	AM	18.0	54.0	54.0	True
2020-11-07	0.726	0.841	0.971	0.006	32.505	46.346	66.236	47.602	64.367	85.267	5.695	7.509	9.67	AM	2.0	4.0	4.0	True
2020-11-08	0.735	0.848	0.968	0.008	31.545	44.737	63.808	46.928	63.058	84.2	12.002	15.959	20.645	AM	2.0	231.0	231.0	True
2020-11-09	0.734	0.852	0.988	0.012	30.779	43.396	61.699	45.715	61.806	82.864	5.402	7.214	9.41	AM	14.0	37.0	37.0	True
2020-11-10	0.741	0.86	1.0	0.026	29.946	42.091	59.398	44.259	60.362	81.352	5.251	7.059	9.226	AM	26.0	1.0	1.0	True
2020-11-11	0.752	0.876	1.014	0.036	28.804	40.921	57.554	43.079	59.015	80.368	5.121	6.893	9.044	AM	8.0	4.0	4.0	True
2020-11-12	0.756	0.889	1.024	0.05	27.522	39.596	56.247	41.731	57.619	79.007	5.018	6.681	8.946	AM		98.0	98.0	True
2020-11-13	0.761	0.901	1.036	0.068	26.78	38.504	55.219	40.537	56.0	77.038	4.858	6.524	8.74	AM	4.0	23.0	23.0	True
2020-11-14	0.783	0.912	1.041	0.104	26.395	37.825	53.842	39.323	54.162	74.957	7.469	10.043	13.587	AM	1.0	170.0	170.0	True
2020-11-15	0.805	0.924	1.066	0.136	25.694	37.086	52.884	38.177	52.531	73.431	4.538	6.145	8.288	AM		16.0	16.0	True
2020-11-16	0.822	0.941	1.079	0.19	25.013	36.352	52.552	37.121	51.052	71.755	4.379	5.953	8.048	AM		54.07510060680861		True
2020-11-17	0.837	0.958	1.101	0.256	24.486	35.781	51.637	35.866	49.362	69.671	20.743	28.13	38.339	AM		521.0	521.0	True
2020-11-18	0.837	0.969	1.123	0.338	24.139	35.376	51.159	34.859	47.931	67.261	4.112	5.597	7.676	AM	4.0	73.53025326490925		True
2020-11-19	0.866	0.986	1.148	0.434	23.934	34.941	51.048	33.643	46.682	65.132	3.955	5.439	7.474	AM	2.0	47.0	47.0	True
2020-11-20	0.874	1.001	1.158	0.504	23.627	34.555	50.737	32.463	45.328	63.123	3.862	5.282	7.265	AM	1.0	43.0	43.0	True
2020-11-21	0.89	1.015	1.176	0.586	23.349	34.461	50.687	31.623	44.009	61.305	3.772	5.128	7.064	AM		59.0	59.0	True
2020-11-22	0.913	1.036	1.19	0.684	23.081	34.341	51.228	30.836	42.933	59.6	3.673	4.984	6.901	AM		79.47324205235566		True
2020-11-23	0.935	1.057	1.221	0.802	23.034	34.543	50.886	29.942	41.89	58.264	3.569	4.853	6.731	AM	4.0	42.972299081692945		True
2020-11-24	0.941	1.071	1.225	0.848	23.229	34.757	50.353	29.236	40.922	56.7	3.481	4.746	6.56	AM	3.0	42.94773990130676		True
2020-11-25	0.942	1.087	1.234	0.89	23.593	35.271	50.648	28.389	39.98	55.434	3.412	4.635	6.396	AM	1.0	4.0	4.0	True
2020-11-26	0.964	1.106	1.26	0.922	23.84	35.68	51.197	27.534	39.172	54.448	3.337	4.546	6.25	AM	3.0	33.0	33.0	True
2020-11-27	0.972	1.123	1.269	0.944	24.533	36.209	52.334	26.782	38.493	53.284	3.258	4.474	6.137	AM	1.0	20.0	20.0	True
2020-11-28	0.995	1.135	1.297	0.968	25.244	36.808	53.92	25.977	37.976	52.443	3.183	4.395	6.039	AM	1.0	55.44465586188552		True
2020-11-29	1.006	1.154	1.312	0.982	25.912	37.688	54.72	25.638	37.401	52.232	8.974	12.539	17.212	AM	2.0	309.0	309.0	True
2020-11-30	1.018	1.165	1.331	0.982	27.074	38.576	56.436	25.413	37.09	51.941	3.069	4.286	5.846	AM	2.0	43.41730709878789		True
2020-12-01	1.029	1.18	1.346	0.994	27.7	39.737	57.255	25.323	36.681	51.395	3.058	4.249	5.828	AM	3.0	1.0	1.0	True
2020-12-02	1.04	1.193	1.36	0.992	28.547	40.871	58.306	25.029	36.368	51.433	3.037	4.224	5.814	AM	1.0	75.0645158230448		True
2020-12-03	1.053	1.207	1.364	0.996	29.61	42.225	60.261	25.004	36.19	51.629	3.01	4.215	5.827	AM	4.0	35.0	35.0	True
2020-12-04	1.06	1.216	1.389	0.994	30.902	43.937	62.219	25.049	36.329	51.994	3.016	4.223	5.853	AM	2.0	10.0	10.0	True
2020-12-05	1.085	1.223	1.408	0.996	32.076	45.522	64.457	25.073	36.435	52.492	3.059	4.255	5.831	AM	1.0	56.14953235996108		True
2020-12-06	1.101	1.237	1.435	0.998	33.464	47.22	65.704	25.209	36.598	53.058	3.09	4.297	5.918	AM	5.0	28.0	28.0	True
2020-12-07	1.096	1.249	1.434	1.0	34.541	48.935	67.882	25.475	36.966	53.259	3.116	4.334	6.008	AM		44.17835466738948		True
2020-12-08	1.102	1.263	1.44	1.0	35.832	51.282	71.284	26.092	37.438	53.867	3.147	4.386	6.045	AM	6.0	40.0	40.0	True
2020-12-09	1.112	1.279	1.445	1.0	37.684	53.614	73.93	26.575	38.135	54.589	3.184	4.464	6.141	AM	3.0	18.0	18.0	True
2020-12-10	1.124	1.283	1.464	1.0	40.082	56.27	77.167	27.193	38.784	55.147	3.262	4.535	6.215	AM	10.0	20.58555045804185		True
2020-12-11	1.122	1.292	1.482	1.0	42.804	58.997	80.325	28.072	39.613	56.329	3.317	4.635	6.328	AM	4.0	3.0	3.0	True
2020-12-12	1.136	1.3	1.488	1.0	44.748	61.875	84.264	28.768	40.697	57.356	3.4	4.745	6.405	AM	4.0	49.0	49.0	True
2020-12-13	1.132	1.305	1.496	1.0	46.878	64.581	88.251	29.53	41.85	58.039	3.45	4.877	6.554	AM	6.0	38.0	38.0	True
2020-12-14	1.142	1.316	1.499	1.0	49.348	68.454	93.005	30.481	43.1	59.889	3.567	5.016	6.71	AM	1.0	45.36078830470608		True
2020-12-15	1.144	1.317	1.506	1.0	52.222	72.037	97.078	31.732	44.455	62.313	3.698	5.204	6.934	AM	1.0	2.0	2.0	True
2020-12-16	1.145	1.324	1.512	1.0	55.192	76.107	102.221	33.045	46.065	64.615	3.814	5.358	7.16	AM	2.0	32.0	32.0	True
2020-12-17	1.175	1.329	1.502	1.0	58.548	80.496	107.874	34.569	47.647	65.776	3.969	5.558	7.446	AM	9.0	1.0	1.0	True
2020-12-18	1.156	1.33	1.516	1.0	63.222	84.926	114.7	36.019	49.635	67.482	4.185	5.76	7.747	AM	7.0	43.0	43.0	True
2020-12-19	1.167	1.338	1.528	1.0	66.767	89.928	120.601	37.498	51.653	70.043	4.435	6.0	8.086	AM	10.0	59.17837878330524		True
2020-12-20	1.171	1.333	1.531	1.0	70.022	94.898	126.588	39.161	54.08	72.777	6.255	8.4	11.424	AM	2.0	144.0	144.0	True
2020-12-21	1.169	1.341	1.53	1.0	74.171	100.502	134.813	40.984	56.272	76.257	4.883	6.543	8.835	AM	8.0	5.0	5.0	True
2020-12-22	1.187	1.336	1.552	1.0	78.665	106.899	142.443	43.452	58.873	78.97	5.143	6.844	9.234	AM	15.0	11.0	11.0	True
2020-12-23	1.175	1.332	1.547	1.0	83.5	113.935	150.986	45.555	61.949	82.42	5.43	7.201	9.693	AM	4.0	62.0	62.0	True
2020-12-24	1.166	1.339	1.507	1.0	88.298	121.465	159.595	47.584	64.914	86.052	5.742	7.584	10.16	AM	6.0	2.0	2.0	True
2020-12-25	1.166	1.334	1.525	1.0	93.666	129.091	167.814	49.967	68.129	90.05	6.012	7.975	10.642	AM	8.0	47.0	47.0	True
2020-12-26	1.167	1.328	1.526	1.0	99.259	137.028	176.821	52.731	72.014	95.061	6.395	8.384	11.105	AM	2.0	60.869377635123804		True
2020-12-27	1.153	1.322	1.509	1.0	105.634	145.114	186.32	56.228	76.037	100.745	6.77	8.826	11.744	AM	14.0	9.0	9.0	True
2020-12-28	1.159	1.318	1.49	1.0	113.47	153.779	195.784	60.331	80.226	105.752	7.191	9.351	12.355	AM	19.0	48.13925656254548		True
2020-12-29	1.162	1.32	1.491	1.0	120.404	163.43	207.132	64.324	84.541	111.254	7.579	9.857	13.1	AM	7.0	48.34683158151735		True
2020-12-30	1.157	1.312	1.471	1.0	127.543	172.804	220.128	67.118	89.399	117.081	8.042	10.413	13.849	AM	5.0	84.04302488798528		True
2020-12-31	1.145	1.307	1.466	1.0	134.52	182.764	233.829	70.595	94.878	123.658	8.405	11.046	14.604	AM	5.0	5.0	5.0	True
2021-01-01	1.154	1.297	1.452	1.0	143.846	192.589	249.735	74.664	100.443	131.1	8.828	11.733	15.356	AM	5.0	60.22846387933751		True
2021-01-02	1.133	1.282	1.445	1.0	153.38	203.015	263.503	79.036	106.477	138.571	9.307	12.447	16.14	AM	6.0	1.0	1.0	True
2021-01-03	1.125	1.274	1.465	1.0	160.733	212.85	276.646	83.452	112.942	145.927	9.789	13.179	16.982	AM	9.0	45.0	45.0	True
2021-01-04	1.108	1.258	1.449	1.0	168.306	223.785	292.326	89.005	119.738	153.641	10.471	13.963	17.902	AM	33.0	50.28675916134937		True
2021-01-05	1.101	1.241	1.438	1.0	177.422	234.368	305.916	94.245	127.323	161.729	11.117	14.752	18.973	AM	18.0	50.4899363800685		True
2021-01-06	1.092	1.229	1.408	1.0	187.128	246.363	320.6	99.662	134.521	170.14	11.791	15.627	20.187	AM	14.0	5.0	5.0	True
2021-01-07	1.08	1.22	1.397	0.998	196.113	257.887	334.422	105.3	142.422	178.91	12.448	16.598	21.326	AM	11.0	23.590109851888908		True
2021-01-08	1.064	1.202	1.397	1.0	205.629	268.798	345.895	113.136	150.97	188.909	13.202	17.597	22.461	AM	26.0	48.86045684285936		True
2021-01-09	1.038	1.185	1.365	1.0	217.334	279.77	356.651	119.678	159.641	200.919	14.015	18.511	23.892	AM	23.0	71.0	71.0	True
2021-01-10	1.039	1.176	1.36	0.998	228.589	291.037	370.473	126.653	168.398	213.759	14.927	19.534	25.136	AM	15.0	2.0	2.0	True
2021-01-11	1.021	1.156	1.346	0.986	237.863	300.911	383.625	134.339	177.91	225.467	15.719	20.694	26.682	AM	16.0	1.0	1.0	True
2021-01-12	0.997	1.137	1.303	0.97	244.724	311.375	393.821	142.351	187.369	238.423	16.68	21.854	28.442	AM	19.0	52.633041178628865		True
2021-01-13	0.969	1.124	1.284	0.95	252.838	319.89	402.75	150.266	197.098	251.221	17.613	22.969	29.847	AM	6.0	91.4470102175348		True
2021-01-14	0.952	1.103	1.279	0.91	260.229	328.038	417.491	157.933	206.613	264.424	18.48	24.141	31.416	AM	25.0	25.0	25.0	True
2021-01-15	0.948	1.085	1.238	0.876	266.745	337.087	426.496	165.933	216.618	275.833	19.612	25.267	33.024	AM	28.0	13.0	13.0	True
2021-01-16	0.934	1.068	1.232	0.838	270.451	344.045	436.424	174.699	227.036	289.15	20.642	26.491	34.823	AM	16.0	69.12073571654264		True
2021-01-17	0.922	1.048	1.218	0.754	275.28	351.207	446.6	183.368	238.036	301.302	21.564	27.729	36.538	AM	26.0	98.0	98.0	True
2021-01-18	0.911	1.028	1.178	0.676	281.704	355.978	455.109	192.146	248.972	314.072	22.614	28.941	37.996	AM	21.0	23.0	23.0	True
2021-01-19	0.884	1.01	1.148	0.578	284.792	358.977	460.255	202.248	259.052	327.252	23.499	30.125	39.609	AM	35.0	6.0	6.0	True
2021-01-20	0.871	0.991	1.116	0.45	289.037	361.984	461.0	211.958	269.441	337.095	24.593	31.343	40.782	AM	28.0	95.14900288228986		True
2021-01-21	0.852	0.974	1.11	0.356	290.551	362.249	468.074	220.209	279.293	352.757	25.466	32.574	42.39	AM	49.0	25.568734104342745		True
2021-01-22	0.837	0.959	1.09	0.264	292.896	362.909	462.462	228.669	288.89	363.201	26.238	33.67	43.805	AM	50.0	52.93422919981435		True
2021-01-23	0.809	0.941	1.071	0.164	291.359	360.496	463.703	237.121	298.362	373.327	27.025	34.805	45.083	AM	30.0	71.87118841046764		True
2021-01-24	0.808	0.924	1.043	0.108	286.025	358.558	459.986	245.466	306.611	381.377	28.042	35.702	46.411	AM	46.0	20.0	20.0	True
2021-01-25	0.795	0.91	1.023	0.054	283.647	355.154	455.989	253.202	314.999	391.314	28.827	36.526	47.632	AM	32.0	56.72926695772883		True
2021-01-26	0.788	0.888	1.025	0.034	278.854	350.708	449.842	260.076	322.029	402.679	29.715	37.591	48.926	AM	50.0	1.0	1.0	True
2021-01-27	0.772	0.875	1.01	0.032	274.005	345.84	440.427	264.373	329.295	412.195	30.56	38.43	50.244	AM	34.0	107.0	107.0	True
2021-01-28	0.756	0.862	0.988	0.02	268.29	338.352	430.805	269.187	335.396	420.619	31.048	39.007	50.824	AM	39.0	51.0	51.0	True
2021-01-29	0.737	0.848	0.981	0.016	263.743	330.709	419.394	273.822	340.198	429.143	31.144	39.561	51.293	AM	64.0	13.0	13.0	True
2021-01-30	0.729	0.836	0.974	0.01	256.684	321.052	409.397	278.131	343.789	434.313	31.555	39.871	51.892	AM	48.0	3.0	3.0	True
2021-01-31	0.707	0.821	0.955	0.008	248.342	312.943	399.078	280.228	346.267	435.676	31.996	40.092	52.081	AM	68.0	37.0	37.0	True
2021-02-01	0.697	0.808	0.946	0.006	237.619	303.469	386.43	282.177	347.508	434.819	51.448	64.911	84.519	AM	39.0	172.0	172.0	True
2021-02-02	0.688	0.795	0.937	0.006	229.222	292.123	373.866	283.156	347.597	435.739	32.015	40.563	52.995	AM	41.0	4.0	4.0	True
2021-02-03	0.673	0.792	0.926	0.008	218.758	280.868	361.583	282.755	347.587	435.624	34.233	43.309	56.769	AM	33.0	114.0	114.0	True
2021-02-04	0.663	0.78	0.92	0.002	208.984	269.504	349.337	278.077	346.712	433.202	31.943	40.363	52.997	AM	43.0	27.547358356818435		True
2021-02-05	0.646	0.77	0.913	0.0	198.708	258.095	339.12	275.485	343.904	430.369	47.672	59.784	78.692	AM	103.0	160.0	160.0	True
2021-02-06	0.631	0.759	0.91	0.0	187.933	245.574	323.644	273.317	339.711	425.523	31.535	39.486	52.298	AM	40.0	72.0	72.0	True
2021-02-07	0.621	0.753	0.912	0.0	177.542	233.074	310.599	270.467	334.501	418.477	31.168	38.971	51.613	AM	24.0	99.0	99.0	True
2021-02-08	0.603	0.748	0.906	0.0	166.801	220.605	300.302	265.537	329.199	411.196	30.7	38.227	51.061	AM	57.0	88.0	88.0	True
2021-02-09	0.589	0.74	0.895	0.0	157.559	209.684	288.201	262.269	323.757	400.949	30.186	37.437	49.959	AM	59.0	61.205460372272256		True
2021-02-10	0.585	0.733	0.899	0.0	146.485	199.073	274.154	256.858	317.074	392.026	29.539	36.606	48.513	AM	43.0	1.0	1.0	True
2021-02-11	0.575	0.727	0.902	0.0	137.522	188.086	261.649	249.243	308.857	382.133	49.109	61.258	80.778	AM	62.0	183.0	183.0	True
2021-02-12	0.569	0.725	0.894	0.0	126.076	177.668	252.518	239.998	299.799	373.563	27.82	34.811	45.8	AM	53.0	63.0	63.0	True
2021-02-13	0.561	0.715	0.905	0.0	116.637	168.51	242.579	231.922	291.775	364.454	89.422	111.785	147.409	AM	59.0	354.0	354.0	True
2021-02-14	0.551	0.713	0.915	0.0	108.713	158.554	233.049	225.597	281.531	353.445	26.272	32.675	43.43	AM	30.0	50.0	50.0	True
2021-02-15	0.552	0.712	0.927	0.002	99.79	149.124	226.325	216.337	271.83	344.579	25.197	31.477	42.211	AM	44.0	70.0	70.0	True
2021-02-16	0.552	0.711	0.919	0.0	91.099	139.669	220.576	206.613	261.773	334.983	24.245	30.317	40.845	AM	26.0	11.0	11.0	True
2021-02-17	0.537	0.708	0.926	0.006	82.45	132.034	212.988	197.091	251.384	322.98	137.523	171.255	233.289	AM	44.0	630.0	630.0	True
2021-02-18	0.533	0.713	0.932	0.006	75.397	124.357	206.992	187.229	239.699	312.189	22.211	27.868	38.223	AM	42.0	24.0	24.0	True
2021-02-19	0.526	0.717	0.945	0.006	67.436	116.649	202.382	177.659	228.944	301.179	21.036	26.671	36.608	AM	40.0	1.0	1.0	True
2021-02-20	0.53	0.715	0.947	0.012	60.278	109.144	196.237	169.089	218.823	290.468	19.917	25.482	35.093	AM	27.0	102.0	102.0	True
2021-02-21	0.526	0.718	0.985	0.018	54.096	102.178	193.439	160.38	208.049	280.937	34.366	44.306	61.341	AM	44.0	195.0	195.0	True
2021-02-22	0.515	0.718	0.976	0.014	49.553	95.742	189.376	151.203	198.426	268.296	17.668	23.012	32.171	AM	56.0	33.0	33.0	True
2021-02-23	0.505	0.715	0.998	0.024	44.528	90.283	185.207	141.161	189.051	256.352	16.467	22.031	31.401	AM	41.0	2.0	2.0	True
2021-02-24	0.51	0.715	0.994	0.024	39.878	85.084	184.552	131.78	179.133	249.855	27.613	37.595	54.187	AM	46.0	192.0	192.0	True
2021-02-25	0.513	0.713	0.988	0.022	35.978	79.824	181.515	123.611	170.151	242.463	19.938	27.505	40.245	AM	18.0	148.0	148.0	True
2021-02-26	0.504	0.711	1.007	0.028	32.532	75.058	178.337	115.016	161.086	232.456	13.306	18.822	28.034	AM	13.0	76.0	76.0	True
2021-02-27	0.509	0.71	1.015	0.032	29.529	70.929	176.075	106.553	152.615	225.535	12.235	17.751	27.308	AM	12.0	85.62345187930468		True
2021-02-28	0.497	0.709	1.007	0.03	26.942	66.244	172.56	98.607	144.051	220.778	11.256	16.776	26.4	AM	9.0	91.0	91.0	True
2021-03-01	0.501	0.705	1.006	0.028	24.404	62.321	169.244	90.682	136.076	215.441	10.456	15.79	25.645	AM	10.0	41.0	41.0	True
2021-03-02	0.495	0.705	1.043	0.036	22.054	58.493	164.088	83.571	128.696	209.334	9.697	14.949	25.002	AM	3.0	67.63477476758781		True
2021-03-03	0.483	0.704	1.051	0.034	20.153	55.238	160.444	77.209	121.575	202.948	16.427	26.088	44.682	AM	2.0	197.0	197.0	True
2021-03-04	0.487	0.703	1.041	0.038	18.078	51.904	158.188	70.427	114.184	199.66	8.234	13.325	23.457	AM	1.0	26.0	26.0	True
2021-03-05	0.488	0.707	1.031	0.044	15.983	48.325	156.393	63.989	107.155	196.309	7.46	12.493	23.067	AM		66.0	66.0	False
2021-03-06	0.474	0.71	1.053	0.044	14.12	45.725	157.265	58.319	101.14	193.948	6.838	11.751	22.788	AM		55.0	55.0	False
2021-03-07	0.471	0.704	1.045	0.042	12.692	42.873	157.078	53.121	95.987	192.683	7.523	13.319	26.978	AM		128.3676280070279		False
2021-03-08	0.474	0.704	1.051	0.042	11.508	40.599	156.435	48.487	90.4	188.965	5.736	10.495	22.121	AM		69.61428255053619		False
2021-03-09	0.476	0.705	1.066	0.05	10.415	38.057	156.25	43.964	85.462	185.553	5.234	9.926	21.821	AM		69.77787956602653		False
2021-03-10	0.469	0.704	1.064	0.05	9.336	35.641	156.429	40.005	80.537	182.816	5.414	10.623	23.787	AM		121.06295153544073		False
2021-03-11	0.474	0.701	1.082	0.07	8.422	33.768	156.522	36.343	75.475	179.199	4.358	8.869	20.344	AM		32.49391898809951		False
2021-03-12	0.485	0.702	1.095	0.072	7.564	31.797	155.9	33.26	71.175	175.748	3.94	8.38	20.086	AM		67.19243244952985		False
2021-03-13	0.479	0.705	1.105	0.084	6.722	29.877	153.193	30.683	66.994	170.447	3.601	7.897	19.885	AM		91.12435726676838		False
2021-03-14	0.471	0.706	1.089	0.084	5.961	27.923	153.438	27.921	63.125	165.346	4.064	9.123	24.444	AM		132.34511715052687		False
2021-03-15	0.468	0.706	1.104	0.082	5.256	26.159	154.057	25.412	59.712	162.251	2.991	6.964	19.665	AM		71.76178514934736		False
2021-03-16	0.468	0.707	1.1	0.098	4.591	24.162	154.183	23.305	56.233	162.422	2.726	6.549	19.75	AM		71.92098436446484		False
2021-03-17	0.466	0.709	1.108	0.092	4.138	22.834	153.935	21.337	53.142	164.075	2.901	7.189	23.283	AM		124.76494420026002		False
2021-03-18	0.451	0.708	1.123	0.092	3.617	21.651	155.929	19.295	50.042	164.013	2.261	5.766	19.83	AM		33.48323111435		False
2021-03-19	0.454	0.705	1.135	0.092	3.149	20.434	156.953	17.443	47.144	162.536	2.045	5.491	19.829	AM		69.22931862807596		False
2021-03-20	0.445	0.705	1.159	0.096	2.734	19.412	157.039	15.768	44.558	161.187	1.858	5.141	19.898	AM		93.87480996051048		False
2021-03-21	0.442	0.712	1.13	0.09	2.379	18.422	159.946	14.316	41.842	159.533	2.158	6.199	25.097	AM		136.32260629386758		False
2021-03-22	0.446	0.704	1.129	0.1	2.106	17.237	163.415	13.007	39.347	158.777	1.526	4.61	19.34	AM		93.97852698193809		False
2021-03-23	0.444	0.703	1.143	0.106	1.86	16.505	168.319	11.879	37.164	158.078	1.38	4.343	19.398	AM		74.06408916306906		False
2021-03-24	0.441	0.704	1.151	0.106	1.643	15.432	173.634	10.783	34.997	156.742	1.495	4.864	23.376	AM		128.4669368650198		False
2021-03-25	0.438	0.707	1.152	0.106	1.427	14.32	176.227	9.655	32.935	156.352	1.121	3.792	19.356	AM		34.472543240599904		False
2021-03-26	0.43	0.703	1.154	0.104	1.226	13.482	180.852	8.704	31.025	155.707	1.01	3.561	19.059	AM		71.26620480662339		False
2021-03-27	0.431	0.7	1.149	0.106	1.057	12.447	186.368	7.844	29.025	154.76	0.913	3.34	18.784	AM		96.62526265436584		False
