# Supplementary material for: Evolution and Epidemic Spread of SARS-CoV-2 in Colombia: A Year into the Pandemic
Source: Vaccines (Basel). 2021 Jul 30;9(8):837. doi: 10.3390/vaccines9080837 (PMC8402472; doi:10.3390/vaccines9080837)
Supplement: Supplementary file 1 [file vaccines-09-00837-s001.zip › Supplementary_material/Supplementary Data S2/Rt.live_statistics_model/COVID19-AN-rt.csv]

	rt2.5%	rt	rt97.5%	p_rt_gt1	infection2.5%	infection	infection97.5%	ajusted_positive2.5%	ajusted_positive	ajusted_positive97.5%	predicted_postive2.5%	predicted_postive	predicted_postive97.5%	region	observed_positive	predicted_newtest	observed_newtest	date_with_observed_cases
2020-02-26	1.1	1.422	1.783	0.992	76.807	136.059	262.531	0.0	0.0	0.0				AN				False
2020-02-27	1.129	1.418	1.781	0.996	0.959	1.44	2.222	0.0	0.0	0.0				AN				False
2020-02-28	1.124	1.423	1.747	0.998	13.599	20.422	31.498	0.0	0.0	0.0				AN				False
2020-02-29	1.117	1.425	1.735	0.996	25.869	38.756	59.728	0.0	0.0	0.0				AN				False
2020-03-01	1.132	1.417	1.721	0.998	28.136	41.76	63.984	0.0	0.0	0.0				AN				False
2020-03-02	1.137	1.404	1.705	0.998	29.452	42.288	62.514	0.0	0.0	0.0				AN				False
2020-03-03	1.136	1.386	1.688	1.0	32.448	44.933	63.786	5.059	8.962	17.292				AN				False
2020-03-04	1.131	1.38	1.667	1.0	35.718	48.522	67.293	7.75	13.716	26.412				AN				False
2020-03-05	1.124	1.362	1.649	1.0	38.973	51.686	70.57	9.592	16.718	31.749				AN				False
2020-03-06	1.133	1.346	1.578	1.0	42.339	55.233	73.846	11.427	19.462	35.845				AN				False
2020-03-07	1.124	1.338	1.582	1.0	45.787	58.94	77.241	13.64	22.666	40.429	1.501	2.537	4.404	AN	1.0	0.0		True
2020-03-08	1.115	1.311	1.541	1.0	48.886	62.801	80.957	15.815	25.378	43.913	1.751	2.85	4.773	AN		0.0		True
2020-03-09	1.095	1.291	1.492	1.0	52.186	66.476	85.653	18.726	29.244	48.921	2.092	3.288	5.328	AN	2.0	0.0		True
2020-03-10	1.082	1.266	1.455	1.0	55.347	70.474	89.509	20.983	31.474	50.679	2.335	3.544	5.565	AN	1.0	0.0		True
2020-03-11	1.078	1.244	1.438	1.0	58.051	74.197	93.655	23.397	34.189	52.623	2.629	3.846	5.871	AN	3.0	0.0		True
2020-03-12	1.059	1.219	1.399	0.998	61.155	78.035	97.514	26.481	37.64	56.198	2.961	4.222	6.264	AN	2.0	0.0		True
2020-03-13	1.048	1.192	1.358	0.996	64.167	81.59	102.417	28.8	40.207	58.372	3.242	4.526	6.48	AN		0.0		True
2020-03-14	1.032	1.166	1.325	0.994	66.709	85.082	106.041	31.704	43.436	61.18	3.543	4.885	6.709	AN	1.0	0.0		True
2020-03-15	1.009	1.139	1.307	0.98	69.197	88.224	109.598	34.533	46.645	64.303	3.877	5.245	6.997	AN	1.0	0.0		True
2020-03-16	0.977	1.12	1.261	0.95	71.244	91.296	113.018	37.885	50.203	68.03	4.249	5.667	7.402	AN	4.0	0.0		True
2020-03-17	0.962	1.094	1.245	0.904	72.923	93.64	115.524	40.905	53.451	70.719	4.603	6.038	7.751	AN	8.0	0.0		True
2020-03-18	0.922	1.067	1.211	0.824	75.088	95.803	119.067	43.869	56.895	74.017	4.953	6.399	8.163	AN	7.0	0.0		True
2020-03-19	0.914	1.046	1.194	0.754	76.921	98.129	120.973	47.382	60.348	77.794	5.347	6.784	8.616	AN	18.0	0.0		True
2020-03-20	0.892	1.023	1.179	0.648	78.814	99.242	122.44	50.856	64.049	81.637	5.722	7.184	9.037	AN	11.0	0.0		True
2020-03-21	0.889	1.004	1.147	0.526	79.525	100.375	123.483	53.57	67.967	85.586	6.081	7.557	9.38	AN	3.0	0.0		True
2020-03-22	0.875	0.983	1.13	0.392	80.145	100.788	124.164	56.084	71.374	88.971	6.416	7.947	9.811	AN	4.0	0.0		True
2020-03-23	0.869	0.973	1.1	0.324	80.193	100.784	124.387	58.902	74.362	92.382	6.746	8.336	10.254	AN	4.0	0.0		True
2020-03-24	0.853	0.954	1.08	0.238	79.963	101.092	124.157	61.42	77.424	95.377	7.036	8.66	10.665	AN	14.0	0.0		True
2020-03-25	0.839	0.944	1.07	0.176	79.871	100.875	125.022	63.728	80.539	98.749	7.337	8.999	11.043	AN	12.0	0.0		True
2020-03-26	0.827	0.931	1.048	0.098	78.763	100.271	124.579	65.815	83.43	101.783	7.575	9.324	11.382	AN	11.0	0.0		True
2020-03-27	0.817	0.92	1.048	0.102	77.297	99.329	122.854	68.137	86.107	105.165	7.793	9.605	11.683	AN	16.0	0.0		True
2020-03-28	0.806	0.91	1.039	0.084	76.134	98.037	120.905	70.242	88.675	107.755	8.018	9.877	11.985	AN	26.0	0.0		True
2020-03-29	0.806	0.903	1.033	0.066	74.833	96.621	118.033	72.074	90.601	110.189	8.22	10.144	12.195	AN	7.0	0.0		True
2020-03-30	0.804	0.898	1.016	0.046	73.782	95.072	116.135	73.659	92.265	112.126	8.422	10.352	12.319	AN	14.0	0.0		True
2020-03-31	0.789	0.894	1.02	0.04	72.045	93.279	113.532	75.081	93.866	114.307	8.511	10.538	12.578	AN	11.0	0.0		True
2020-04-01	0.785	0.889	1.011	0.042	70.624	91.3	112.039	76.102	95.228	115.39	8.66	10.637	12.783	AN	9.0	0.0		True
2020-04-02	0.775	0.88	1.002	0.03	68.722	89.346	110.04	77.142	95.767	116.478	8.726	10.676	12.881	AN	12.0	0.0		True
2020-04-03	0.781	0.881	0.994	0.016	67.492	87.28	107.785	77.453	96.315	117.032	8.759	10.738	12.988	AN	23.0	0.0		True
2020-04-04	0.773	0.877	1.008	0.036	66.515	85.152	105.694	77.175	96.628	116.909	8.718	10.79	13.018	AN	11.0	0.0		True
2020-04-05	0.773	0.88	1.01	0.036	65.325	83.217	103.892	77.004	96.692	117.957	8.649	10.822	13.035	AN	9.0	0.0		True
2020-04-06	0.777	0.883	1.005	0.03	63.54	81.106	101.942	76.657	96.656	117.949	8.593	10.794	12.966	AN	4.0	0.0		True
2020-04-07	0.775	0.888	1.025	0.048	61.889	79.083	99.982	76.069	96.276	116.369	8.53	10.726	12.839	AN	9.0	0.0		True
2020-04-08	0.788	0.895	1.029	0.056	60.099	76.885	97.637	75.501	95.259	114.426	8.443	10.641	12.717	AN	10.0	0.0		True
2020-04-09	0.787	0.901	1.03	0.068	59.154	75.035	96.503	74.751	94.356	113.121	8.355	10.52	12.603	AN	7.0	0.0		True
2020-04-10	0.797	0.912	1.028	0.086	58.238	73.147	95.27	73.651	93.283	111.263	8.239	10.399	12.468	AN	6.0	0.0		True
2020-04-11	0.814	0.924	1.045	0.1	57.135	72.071	93.7	72.503	91.956	109.974	8.133	10.26	12.351	AN	17.0	20.937827206660845		True
2020-04-12	0.815	0.94	1.06	0.152	56.086	71.073	92.589	71.331	90.228	108.741	8.005	10.108	12.237	AN	4.0	45.60262591035533		True
2020-04-13	0.832	0.956	1.079	0.222	55.202	69.806	91.47	70.0	88.823	106.922	7.889	9.952	12.029	AN	8.0	92.63714579320458		True
2020-04-14	0.857	0.972	1.097	0.342	54.33	68.809	90.009	68.52	87.298	105.248	7.728	9.759	11.858	AN	26.0	93.35603454334809		True
2020-04-15	0.873	0.994	1.126	0.458	53.168	68.149	88.44	67.297	85.191	103.834	7.593	9.552	11.693	AN	14.0	155.42084021301008		True
2020-04-16	0.891	1.012	1.154	0.562	53.363	67.609	87.851	65.821	83.416	102.509	7.468	9.365	11.441	AN	13.0	175.69325448063208		True
2020-04-17	0.907	1.037	1.181	0.726	52.797	67.307	88.215	64.656	81.837	100.916	7.328	9.191	11.305	AN	5.0	236.50082938255994		True
2020-04-18	0.927	1.065	1.202	0.822	52.532	67.572	88.637	63.421	79.989	99.34	7.213	9.011	11.131	AN	7.0	250.4515241573638		True
2020-04-19	0.957	1.087	1.251	0.892	53.088	67.907	89.457	62.296	78.143	97.906	7.063	8.799	10.948	AN	11.0	240.4156590898935		True
2020-04-20	0.986	1.119	1.277	0.94	53.992	68.582	91.012	61.017	76.683	96.641	6.928	8.594	10.786	AN	21.0	338.39734628509194		True
2020-04-21	1.005	1.151	1.313	0.984	54.461	69.758	91.406	60.076	75.153	95.198	6.807	8.44	10.551	AN	6.0	272.9565183905979		True
2020-04-22	1.034	1.176	1.329	0.994	55.732	71.272	92.411	59.197	74.038	94.1	6.719	8.286	10.509	AN	8.0	389.9632875292684		True
2020-04-23	1.07	1.205	1.372	1.0	57.015	73.236	94.529	58.357	72.968	93.011	6.624	8.177	10.409	AN	6.0	393.80684754352643		True
2020-04-24	1.097	1.236	1.411	0.998	58.729	75.683	96.73	57.186	72.176	92.014	6.534	8.091	10.273	AN	9.0	485.87700688943573		True
2020-04-25	1.113	1.271	1.436	1.0	61.08	78.476	99.712	56.269	71.344	91.25	6.45	7.998	10.151	AN	2.0	479.9652211076801		True
2020-04-26	1.145	1.297	1.476	1.0	63.238	81.778	103.484	56.019	70.814	90.132	6.398	7.908	10.061	AN	2.0	435.2286922693275		True
2020-04-27	1.169	1.328	1.506	1.0	66.197	85.874	108.015	56.203	70.435	89.978	6.351	7.872	9.968	AN	11.0	584.1575467770299		True
2020-04-28	1.186	1.361	1.539	1.0	69.679	90.296	113.127	56.351	70.164	90.114	6.345	7.873	9.996	AN	4.0	452.5570022377854		True
2020-04-29	1.215	1.382	1.55	1.0	74.362	95.429	119.376	56.3	70.338	89.947	6.336	7.898	10.024	AN	3.0	624.5057348451769		True
2020-04-30	1.226	1.405	1.591	1.0	79.631	101.469	126.278	56.38	70.796	90.95	6.368	7.947	10.056	AN	4.0	611.9204406060582		True
2020-05-01	1.24	1.419	1.622	1.0	84.931	108.309	133.169	56.804	71.616	91.983	6.423	8.028	10.191	AN	5.0	627.2310347581777		True
2020-05-02	1.264	1.438	1.645	1.0	91.038	116.301	142.296	57.511	72.903	92.621	6.51	8.165	10.321	AN	4.0	709.4789180585524		True
2020-05-03	1.277	1.452	1.648	1.0	97.734	124.317	152.311	59.446	74.504	94.231	6.69	8.325	10.444	AN	6.0	630.0417254486949		True
2020-05-04	1.279	1.467	1.651	1.0	105.302	133.7	165.056	61.298	76.44	96.227	6.882	8.54	10.691	AN	6.0	829.9177472689964		True
2020-05-05	1.294	1.477	1.665	1.0	113.821	144.393	177.974	63.191	78.841	99.013	7.067	8.782	10.922	AN	4.0	632.1574860849961		True
2020-05-06	1.305	1.471	1.665	1.0	123.305	155.68	192.113	65.402	81.647	102.008	7.33	9.098	11.257	AN	7.0	859.0481821615933		True
2020-05-07	1.306	1.479	1.661	1.0	133.823	168.014	209.168	67.768	85.04	105.855	7.612	9.482	11.672	AN	6.0	830.0340336690153		True
2020-05-08	1.309	1.473	1.656	1.0	145.428	181.503	228.138	70.524	88.803	110.051	8.853	11.062	13.513	AN	5.0	984.6293619026478		True
2020-05-09	1.313	1.474	1.636	1.0	159.695	196.502	246.352	74.06	93.318	114.57	8.883	11.073	13.46	AN	7.0	938.9926150084634		True
2020-05-10	1.302	1.462	1.634	1.0	174.87	213.05	265.251	78.53	98.702	120.098	8.837	11.011	13.305	AN	7.0	824.8547586279958		True
2020-05-11	1.302	1.453	1.643	1.0	186.729	231.114	286.006	83.672	104.666	126.496	9.422	11.668	14.045	AN	14.0	515.0	515.0	True
2020-05-12	1.282	1.441	1.624	1.0	201.342	250.305	309.959	89.171	111.337	134.352	10.165	12.571	15.048	AN	13.0	897.0	897.0	True
2020-05-13	1.272	1.432	1.608	1.0	215.594	270.113	335.894	95.557	118.385	144.648	10.718	13.232	15.849	AN	10.0	661.0	661.0	True
2020-05-14	1.263	1.414	1.596	1.0	234.462	290.926	357.86	102.375	127.065	154.396	11.557	14.109	16.963	AN	9.0	499.0	499.0	True
2020-05-15	1.231	1.404	1.587	1.0	254.629	312.998	385.766	110.615	136.604	166.456	12.481	15.132	18.199	AN	15.0	745.0	745.0	True
2020-05-16	1.22	1.394	1.567	1.0	277.336	336.612	410.968	118.758	146.875	179.53	13.352	16.271	19.608	AN	16.0	844.0	844.0	True
2020-05-17	1.215	1.38	1.548	1.0	298.107	360.474	440.254	127.772	157.49	193.064	14.517	17.559	21.192	AN	16.0	832.0	832.0	True
2020-05-18	1.203	1.365	1.541	1.0	319.458	387.821	474.245	138.166	169.265	207.767	15.729	18.884	22.896	AN	16.0	329.0	329.0	True
2020-05-19	1.197	1.35	1.534	1.0	342.394	414.393	507.017	149.549	182.973	224.282	17.064	20.418	24.613	AN	24.0	866.0	866.0	True
2020-05-20	1.195	1.338	1.529	1.0	360.567	441.096	542.32	162.181	197.285	242.25	18.643	22.065	26.572	AN	17.0	341.0	341.0	True
2020-05-21	1.167	1.328	1.502	1.0	382.012	467.761	583.306	175.789	213.083	260.861	32.6	38.603	46.197	AN	67.0	1428.0	1428.0	True
2020-05-22	1.169	1.319	1.502	1.0	410.049	495.418	623.303	191.092	230.178	279.66	21.628	25.719	30.72	AN	54.0	614.0	614.0	True
2020-05-23	1.169	1.309	1.466	1.0	429.788	526.567	660.317	203.683	247.236	300.045	47.368	56.587	67.383	AN	105.0	1801.0	1801.0	True
2020-05-24	1.163	1.299	1.462	1.0	453.565	558.377	694.846	219.081	265.98	323.941	24.951	29.785	35.524	AN	19.0	692.0	692.0	True
2020-05-25	1.151	1.295	1.445	1.0	478.617	585.542	736.125	236.972	286.79	347.761	52.985	63.688	75.834	AN	128.0	1754.0	1754.0	True
2020-05-26	1.148	1.288	1.443	1.0	505.893	615.971	775.626	257.4	308.643	371.037	73.428	87.968	104.338	AN	44.0	2258.0	2258.0	True
2020-05-27	1.145	1.28	1.457	1.0	535.279	650.914	817.989	276.463	330.256	400.72	38.021	45.11	53.505	AN	42.0	1080.0	1080.0	True
2020-05-28	1.143	1.279	1.432	1.0	560.824	684.493	855.919	294.484	353.704	429.442	70.735	83.438	99.228	AN	55.0	1870.0	1870.0	True
2020-05-29	1.146	1.274	1.429	1.0	589.523	720.123	894.39	315.811	377.248	459.657	39.375	46.301	55.711	AN	52.0	974.0	974.0	True
2020-05-30	1.146	1.273	1.437	1.0	619.676	759.593	948.867	335.165	400.699	493.187	40.113	47.446	57.303	AN	20.0	938.0	938.0	True
2020-05-31	1.139	1.274	1.431	1.0	654.289	798.23	995.123	356.393	427.31	527.407	43.136	51.343	62.267	AN	62.0	952.0	952.0	True
2020-06-01	1.138	1.275	1.437	1.0	682.005	839.084	1041.353	378.672	453.822	561.941	42.432	50.808	61.555	AN	60.0	717.0	717.0	True
2020-06-02	1.138	1.281	1.431	1.0	713.736	877.331	1090.432	401.642	481.17	598.281	68.827	83.236	100.25	AN	64.0	1360.0	1360.0	True
2020-06-03	1.151	1.286	1.427	1.0	746.955	921.413	1140.279	424.77	509.413	634.025	47.732	57.251	69.582	AN	152.0	772.0	772.0	True
2020-06-04	1.135	1.282	1.444	1.0	788.861	968.428	1206.031	448.29	538.389	667.385	50.426	60.528	73.689	AN	55.0	859.0	859.0	True
2020-06-05	1.139	1.287	1.452	1.0	832.794	1019.466	1273.438	472.794	568.973	702.975	86.892	103.837	126.986	AN	111.0	1437.0	1437.0	True
2020-06-06	1.124	1.295	1.461	1.0	876.797	1070.692	1343.743	503.415	600.21	742.002	84.168	100.192	123.068	AN	60.0	1314.0	1314.0	True
2020-06-07	1.129	1.299	1.457	1.0	924.768	1125.615	1417.162	527.768	633.085	777.578	64.524	77.492	95.762	AN	91.0	965.0	965.0	True
2020-06-08	1.156	1.301	1.453	1.0	975.136	1186.059	1479.601	551.783	666.737	819.146	62.845	74.853	91.968	AN	120.0	653.0	653.0	True
2020-06-09	1.152	1.298	1.461	1.0	1028.411	1248.046	1551.387	584.494	703.026	860.91	141.545	169.576	207.948	AN	82.0	1904.0	1904.0	True
2020-06-10	1.149	1.301	1.456	1.0	1081.097	1316.975	1632.248	612.321	740.525	908.33	214.409	259.153	317.346	AN	169.0	2763.0	2763.0	True
2020-06-11	1.157	1.303	1.454	1.0	1136.427	1389.438	1710.472	645.19	778.195	959.869	97.313	118.875	145.7	AN	185.0	1203.0	1203.0	True
2020-06-12	1.155	1.306	1.454	1.0	1193.825	1468.353	1805.281	677.586	818.623	1004.545	147.999	180.598	220.858	AN	98.0	1736.0	1736.0	True
2020-06-13	1.16	1.301	1.479	1.0	1255.377	1552.692	1896.609	712.873	858.454	1053.59	127.518	154.788	187.511	AN	63.0	1416.0	1416.0	True
2020-06-14	1.162	1.305	1.458	1.0	1326.194	1640.178	2006.552	752.315	902.446	1115.492	111.692	135.496	165.736	AN	76.0	1181.0	1181.0	True
2020-06-15	1.15	1.3	1.451	1.0	1401.674	1733.074	2127.32	788.631	949.88	1172.492	88.192	106.601	130.666	AN	91.0	764.0	764.0	True
2020-06-16	1.147	1.298	1.437	1.0	1485.085	1826.685	2250.868	827.122	998.723	1237.862	143.731	172.312	209.972	AN	214.0	1361.0	1361.0	True
2020-06-17	1.138	1.291	1.428	1.0	1579.094	1924.622	2364.102	874.11	1050.081	1303.745	98.433	117.662	144.065	AN	231.0	713.0	713.0	True
2020-06-18	1.128	1.279	1.426	1.0	1661.821	2029.242	2486.905	923.972	1109.101	1362.216	204.25	243.84	298.825	AN	175.0	1741.0	1741.0	True
2020-06-19	1.12	1.273	1.428	1.0	1760.438	2132.019	2601.977	972.537	1168.866	1428.662	202.474	241.778	294.713	AN	169.0	1635.0	1635.0	True
2020-06-20	1.113	1.257	1.423	0.998	1852.512	2235.929	2728.783	1023.024	1232.924	1499.802	115.474	138.387	167.906	AN	158.0	723.0	723.0	True
2020-06-21	1.106	1.247	1.403	1.0	1946.394	2361.805	2862.353	1071.575	1294.809	1577.289	227.718	273.629	334.279	AN	96.0	1662.0	1662.0	True
2020-06-22	1.098	1.229	1.381	1.0	2055.759	2471.139	3006.673	1125.909	1368.85	1657.616	309.82	374.235	455.275	AN	159.0	2155.0	2155.0	True
2020-06-23	1.076	1.207	1.35	1.0	2156.926	2583.019	3121.259	1189.531	1448.104	1749.064	218.517	262.984	318.31	AN	279.0	1436.0	1436.0	True
2020-06-24	1.058	1.183	1.344	0.996	2239.388	2685.231	3235.183	1255.046	1527.884	1844.889	284.296	341.85	409.801	AN	309.0	1763.0	1763.0	True
2020-06-25	1.032	1.163	1.306	0.994	2342.16	2790.044	3342.284	1324.844	1608.159	1945.496	287.129	345.663	412.674	AN	377.0	1695.0	1695.0	True
2020-06-26	1.008	1.142	1.279	0.98	2420.956	2891.111	3453.86	1402.32	1695.254	2045.993	350.404	422.942	504.049	AN	348.0	1974.0	1974.0	True
2020-06-27	0.99	1.117	1.251	0.964	2481.946	2990.0	3588.502	1483.582	1784.493	2157.499	378.773	456.641	548.042	AN	253.0	2023.0	2023.0	True
2020-06-28	0.976	1.098	1.233	0.946	2548.183	3075.647	3676.372	1556.302	1882.936	2265.364	412.846	496.081	594.209	AN	226.0	2079.0	2079.0	True
2020-06-29	0.958	1.075	1.2	0.892	2613.156	3144.669	3754.756	1643.12	1974.741	2369.677	404.937	485.745	581.872	AN	249.0	1938.0	1938.0	True
2020-06-30	0.935	1.049	1.182	0.776	2661.847	3209.2	3824.994	1735.868	2070.144	2478.764	448.292	535.72	639.807	AN	530.0	2038.0	2038.0	True
2020-07-01	0.914	1.026	1.159	0.652	2720.495	3253.306	3878.079	1831.334	2176.042	2609.979	434.632	518.722	621.46	AN	493.0	1882.0	1882.0	True
2020-07-02	0.896	1.011	1.136	0.548	2764.095	3286.972	3903.242	1928.349	2278.558	2721.16	325.609	385.985	462.435	AN	695.0	1339.0	1339.0	True
2020-07-03	0.881	0.99	1.111	0.45	2812.063	3309.952	3915.479	2024.923	2384.681	2836.152	689.576	820.316	979.77	AN	802.0	2723.0	2723.0	True
2020-07-04	0.867	0.972	1.112	0.364	2849.373	3330.026	3925.263	2104.308	2483.495	2935.504	507.807	605.203	724.472	AN	728.0	1931.0	1931.0	True
2020-07-05	0.843	0.962	1.09	0.286	2841.013	3322.224	3924.325	2181.226	2585.393	3055.671	589.47	704.449	840.018	AN	694.0	2160.0	2160.0	True
2020-07-06	0.831	0.947	1.066	0.228	2824.813	3310.868	3892.684	2258.27	2675.824	3155.108	650.269	780.555	927.625	AN	980.0	2304.0	2304.0	True
2020-07-07	0.815	0.931	1.059	0.144	2804.122	3285.723	3870.054	2335.224	2761.443	3253.342	814.476	971.911	1148.334	AN	1107.0	2772.0	2772.0	True
2020-07-08	0.813	0.922	1.047	0.084	2777.489	3244.065	3834.598	2402.207	2848.056	3346.973	983.488	1169.207	1382.026	AN	1385.0	3243.0	3243.0	True
2020-07-09	0.812	0.915	1.026	0.086	2750.16	3198.874	3819.001	2464.096	2916.82	3442.18	724.557	859.862	1018.616	AN	1266.0	2326.0	2326.0	True
2020-07-10	0.805	0.906	1.024	0.052	2698.156	3159.754	3762.473	2510.795	2978.504	3519.026	870.727	1022.899	1212.615	AN	1560.0	2707.0	2707.0	True
2020-07-11	0.801	0.902	1.023	0.054	2636.462	3108.639	3718.475	2576.775	3033.366	3577.691	900.159	1056.752	1251.241	AN	1308.0	2744.0	2744.0	True
2020-07-12	0.803	0.898	1.01	0.054	2568.468	3050.286	3666.14	2626.06	3082.017	3618.235	650.071	765.73	904.251	AN	866.0	1955.0	1955.0	True
2020-07-13	0.799	0.895	1.008	0.034	2515.486	2996.524	3592.721	2670.252	3126.612	3641.321	1063.166	1250.947	1471.304	AN	1797.0	3151.0	3151.0	True
2020-07-14	0.801	0.893	1.006	0.03	2452.635	2946.942	3548.016	2718.584	3153.987	3665.895	1003.011	1186.471	1394.706	AN	1655.0	2965.0	2965.0	True
2020-07-15	0.798	0.896	1.012	0.048	2419.985	2881.193	3484.793	2742.737	3171.709	3675.84	1797.997	2114.456	2508.013	AN	1673.0	5269.0	5269.0	True
2020-07-16	0.804	0.901	1.015	0.044	2355.54	2819.544	3421.639	2750.397	3176.591	3671.222	1109.013	1295.811	1543.461	AN	1628.0	3223.0	3223.0	True
2020-07-17	0.804	0.907	1.025	0.06	2270.056	2765.394	3344.718	2747.304	3174.726	3678.85	1416.899	1654.681	1969.045	AN	1846.0	4115.0	4115.0	True
2020-07-18	0.801	0.91	1.025	0.064	2234.246	2704.064	3271.328	2733.347	3163.913	3662.682	1517.314	1765.127	2092.367	AN	1780.0	4409.0	4409.0	True
2020-07-19	0.817	0.918	1.035	0.086	2207.151	2652.83	3190.333	2734.387	3139.629	3648.293	1498.768	1751.118	2064.148	AN	1045.0	4396.0	4396.0	True
2020-07-20	0.826	0.929	1.047	0.112	2161.644	2601.616	3118.357	2727.109	3114.747	3644.302	991.629	1158.739	1367.944	AN	1686.0	2936.0	2936.0	True
2020-07-21	0.846	0.945	1.056	0.158	2101.241	2557.579	3092.59	2684.959	3084.863	3607.74	1742.522	2041.251	2425.463	AN	1860.0	5227.0	5227.0	True
2020-07-22	0.854	0.958	1.064	0.224	2060.767	2517.726	3062.62	2633.16	3054.645	3571.738	1303.017	1532.156	1832.772	AN	1680.0	3965.0	3965.0	True
2020-07-23	0.87	0.971	1.078	0.316	2055.518	2481.941	3004.537	2595.762	3013.149	3520.92	1114.702	1312.932	1566.597	AN	1889.0	3442.0	3442.0	True
2020-07-24	0.885	0.985	1.104	0.368	2049.216	2464.352	2969.971	2558.543	2972.666	3481.213	1523.634	1794.01	2144.401	AN	1783.0	4776.0	4776.0	True
2020-07-25	0.882	0.993	1.115	0.448	2026.945	2450.246	2961.483	2513.508	2926.963	3432.434	1258.003	1488.611	1771.75	AN	1867.0	4019.0	4019.0	True
2020-07-26	0.904	1.004	1.122	0.532	2020.661	2442.225	2951.994	2466.646	2883.497	3390.319	1533.979	1808.487	2148.54	AN	1446.0	4967.0	4967.0	True
2020-07-27	0.908	1.019	1.144	0.622	2011.851	2432.669	2950.711	2432.68	2832.31	3332.481	2679.961	3170.094	3787.812	AN	2092.0	8839.0	8839.0	True
2020-07-28	0.912	1.034	1.166	0.73	2018.252	2435.101	2942.544	2394.625	2785.254	3291.377	1322.916	1570.825	1882.856	AN	2148.0	4446.0	4446.0	True
2020-07-29	0.914	1.045	1.183	0.772	2036.803	2446.241	2948.113	2338.299	2738.663	3246.687	1007.229	1198.388	1444.657	AN	1593.0	3448.0	3448.0	True
2020-07-30	0.935	1.061	1.19	0.844	2034.831	2459.411	2945.171	2289.415	2695.902	3186.535	1492.771	1774.259	2146.147	AN	1392.0	5186.0	5186.0	True
2020-07-31	0.946	1.072	1.2	0.854	2040.213	2481.736	2960.198	2257.674	2652.078	3134.048	2031.956	2411.723	2922.805	AN	1469.0	7144.0	7144.0	True
2020-08-01	0.963	1.08	1.218	0.89	2073.856	2519.451	2996.543	2226.94	2618.221	3092.089	1882.31	2252.756	2734.871	AN	1386.0	6757.0	6757.0	True
2020-08-02	0.965	1.09	1.223	0.888	2071.893	2555.475	3045.028	2173.498	2588.539	3060.256	1932.794	2318.405	2823.78	AN	992.0	7059.0	7059.0	True
2020-08-03	0.975	1.092	1.236	0.926	2109.832	2601.272	3091.909	2145.396	2562.257	3032.702	2004.448	2404.747	2921.576	AN	1471.0	7387.0	7387.0	True
2020-08-04	0.981	1.103	1.226	0.928	2164.943	2634.382	3147.928	2144.662	2540.049	3006.009	1723.034	2058.423	2503.334	AN	1445.0	6382.0	6382.0	True
2020-08-05	0.976	1.105	1.225	0.932	2197.966	2680.766	3232.661	2130.625	2523.396	2966.539	1360.288	1622.375	1975.538	AN	1378.0	5070.0	5070.0	True
2020-08-06	0.977	1.106	1.23	0.942	2228.08	2726.828	3248.493	2118.965	2511.883	2938.369	1292.951	1539.497	1873.295	AN	1323.0	4831.0	4831.0	True
2020-08-07	0.986	1.108	1.245	0.96	2264.296	2780.73	3330.865	2114.857	2504.859	2948.06	1621.875	1932.149	2350.102	AN	1001.0	6072.0	6072.0	True
2020-08-08	0.983	1.106	1.234	0.948	2306.661	2839.283	3408.002	2111.091	2503.223	2956.167	1424.742	1691.978	2044.156	AN	1531.0	5317.0	5317.0	True
2020-08-09	0.99	1.103	1.235	0.954	2360.447	2897.505	3474.739	2117.543	2509.386	2968.249	1321.167	1568.156	1887.36	AN	1059.0	4923.0	4923.0	True
2020-08-10	0.99	1.105	1.25	0.952	2418.206	2948.119	3546.698	2129.528	2521.689	2958.072	1134.405	1340.277	1618.094	AN	1582.0	4193.0	4193.0	True
2020-08-11	0.988	1.105	1.236	0.95	2477.52	3010.055	3566.438	2145.103	2541.424	3003.822	1262.117	1490.726	1786.928	AN	1178.0	4630.0	4630.0	True
2020-08-12	0.983	1.101	1.245	0.952	2533.07	3063.588	3604.474	2162.139	2567.759	3029.57	1152.77	1365.97	1640.124	AN	1327.0	4203.0	4203.0	True
2020-08-13	0.985	1.095	1.237	0.952	2606.573	3110.437	3689.757	2176.007	2595.397	3053.341	1589.166	1892.628	2283.297	AN	1433.0	5763.0	5763.0	True
2020-08-14	0.973	1.091	1.231	0.93	2697.907	3178.544	3782.98	2199.66	2629.839	3101.488	1729.858	2061.513	2477.335	AN	1274.0	6209.0	6209.0	True
2020-08-15	0.971	1.083	1.219	0.91	2733.016	3234.686	3808.739	2236.021	2665.882	3145.921	1276.798	1511.743	1810.369	AN	1094.0	4492.0	4492.0	True
2020-08-16	0.964	1.079	1.211	0.91	2815.832	3288.625	3906.612	2276.221	2701.78	3186.159	1342.116	1593.679	1907.591	AN	1048.0	4662.0	4662.0	True
2020-08-17	0.96	1.074	1.193	0.876	2886.09	3333.509	3981.246	2300.164	2747.513	3243.087	831.039	991.904	1180.466	AN	1103.0	2850.0	2850.0	True
2020-08-18	0.952	1.068	1.187	0.884	2924.926	3392.831	4039.652	2334.457	2790.752	3286.471	750.105	898.903	1061.889	AN	1638.0	2540.0	2540.0	True
2020-08-19	0.957	1.064	1.187	0.858	2942.576	3442.247	4114.532	2363.28	2840.568	3329.944	1085.429	1299.904	1535.159	AN	1417.0	3617.0	3617.0	True
2020-08-20	0.951	1.055	1.188	0.838	2961.608	3491.785	4160.462	2422.512	2884.57	3406.595	963.464	1153.69	1360.269	AN	1517.0	3161.0	3161.0	True
2020-08-21	0.944	1.051	1.165	0.826	3002.265	3539.058	4196.616	2474.364	2931.037	3473.118	1481.282	1775.739	2099.299	AN	1250.0	4776.0	4776.0	True
2020-08-22	0.94	1.045	1.17	0.776	3033.075	3583.082	4267.924	2526.854	2981.715	3504.567	1665.716	1989.714	2355.365	AN	1311.0	5262.0	5262.0	True
2020-08-23	0.924	1.037	1.162	0.736	3075.004	3618.14	4294.03	2596.598	3038.419	3546.26	1058.891	1258.003	1480.614	AN	1170.0	3265.0	3265.0	True
2020-08-24	0.929	1.033	1.161	0.712	3081.974	3656.018	4328.779	2661.585	3085.866	3595.088	642.548	758.433	886.914	AN	1842.0	1932.0	1932.0	True
2020-08-25	0.917	1.024	1.15	0.674	3114.486	3690.156	4402.981	2711.942	3150.844	3668.906	975.475	1142.175	1340.041	AN	1495.0	2870.0	2870.0	True
2020-08-26	0.916	1.023	1.149	0.65	3130.533	3707.996	4409.002	2765.253	3196.622	3736.91	1069.159	1247.6	1472.353	AN	1058.0	3081.0	3081.0	True
2020-08-27	0.918	1.024	1.147	0.658	3152.948	3735.277	4411.118	2809.266	3244.857	3787.708	1116.458	1297.307	1526.674	AN	975.0	3155.0	3155.0	True
2020-08-28	0.912	1.023	1.143	0.658	3175.7	3749.88	4446.673	2855.533	3299.055	3851.698	1210.642	1401.298	1656.221	AN	1130.0	3363.0	3363.0	True
2020-08-29	0.907	1.016	1.145	0.628	3184.789	3773.99	4465.006	2902.521	3343.749	3917.916	1258.059	1447.877	1713.627	AN	1120.0	3435.0	3435.0	True
2020-08-30	0.905	1.017	1.138	0.584	3175.722	3779.14	4486.493	2939.054	3382.991	3967.146	1039.288	1199.394	1426.403	AN	1004.0	2814.0	2814.0	True
2020-08-31	0.889	1.016	1.136	0.6	3194.357	3785.032	4512.271	2966.394	3428.694	4011.569	800.268	928.003	1097.637	AN	1503.0	2145.0	2145.0	True
2020-09-01	0.888	1.015	1.159	0.608	3220.015	3809.643	4528.982	2998.383	3468.715	4084.343	805.076	932.562	1103.713	AN	1300.0	2127.0	2127.0	True
2020-09-02	0.906	1.013	1.162	0.596	3232.144	3811.161	4558.865	3031.89	3513.702	4110.685	1088.896	1256.577	1481.27	AN	1185.0	2833.0	2833.0	True
2020-09-03	0.905	1.019	1.167	0.616	3230.109	3824.305	4600.783	3057.012	3554.743	4134.135	1156.745	1343.477	1580.452	AN	1128.0	2998.0	2998.0	True
2020-09-04	0.905	1.021	1.159	0.644	3223.152	3828.408	4638.089	3095.728	3587.087	4178.636	1826.84	2123.178	2504.751	AN	1385.0	4694.0	4694.0	True
2020-09-05	0.917	1.025	1.16	0.664	3218.049	3847.97	4657.812	3115.973	3613.998	4225.381	732.687	856.55	1004.807	AN	1048.0	1876.0	1876.0	True
2020-09-06	0.922	1.031	1.173	0.72	3216.76	3875.387	4668.057	3135.206	3644.033	4251.533	1403.879	1654.182	1941.492	AN	1170.0	3585.0	3585.0	True
2020-09-07	0.924	1.036	1.169	0.72	3231.592	3903.757	4719.01	3160.426	3669.648	4287.062	617.439	729.303	858.754	AN	1507.0	1573.0	1573.0	True
2020-09-08	0.926	1.039	1.184	0.73	3244.045	3924.645	4780.848	3173.813	3692.927	4317.302	759.968	896.439	1058.441	AN	1361.0	1925.0	1925.0	True
2020-09-09	0.934	1.038	1.182	0.746	3258.506	3944.489	4786.275	3187.726	3712.347	4331.967	1228.257	1454.645	1718.072	AN	1169.0	3106.0	3106.0	True
2020-09-10	0.928	1.048	1.191	0.81	3306.706	3969.778	4849.917	3189.521	3728.5	4351.76	1226.892	1454.398	1730.543	AN	1470.0	3088.0	3088.0	True
2020-09-11	0.933	1.05	1.182	0.8	3322.567	4001.944	4862.63	3219.336	3749.28	4373.24	1502.082	1771.587	2106.543	AN	1382.0	3744.0	3744.0	True
2020-09-12	0.929	1.052	1.182	0.774	3359.178	4043.794	4878.179	3237.431	3768.754	4391.844	1141.79	1341.095	1593.521	AN	1262.0	2830.0	2830.0	True
2020-09-13	0.945	1.052	1.185	0.774	3390.378	4083.409	4911.713	3255.384	3784.726	4419.368	1256.303	1473.869	1748.931	AN	1112.0	3092.0	3092.0	True
2020-09-14	0.936	1.048	1.191	0.826	3431.137	4125.342	4982.798	3262.991	3804.679	4441.238	765.178	905.799	1074.825	AN	1531.0	1889.0	1889.0	True
2020-09-15	0.926	1.047	1.175	0.806	3478.661	4151.867	5025.026	3271.145	3825.362	4484.113	894.925	1062.802	1258.714	AN	1180.0	2205.0	2205.0	True
2020-09-16	0.929	1.046	1.175	0.768	3498.525	4184.966	5069.464	3272.679	3841.778	4519.067	1622.739	1933.943	2301.322	AN	737.0	3982.0	3982.0	True
2020-09-17	0.909	1.036	1.174	0.718	3559.177	4226.54	5104.728	3278.56	3863.805	4551.508	1368.646	1632.17	1943.344	AN	893.0	3349.0	3349.0	True
2020-09-18	0.906	1.028	1.184	0.666	3612.397	4284.864	5166.276	3286.967	3895.478	4583.776	1487.725	1775.268	2119.917	AN	1060.0	3627.0	3627.0	True
2020-09-19	0.902	1.026	1.152	0.668	3647.654	4317.071	5177.388	3312.561	3918.591	4610.426	977.149	1163.742	1383.928	AN	1194.0	2362.0	2362.0	True
2020-09-20	0.896	1.016	1.147	0.608	3650.902	4354.919	5197.361	3340.068	3939.273	4692.539	1460.395	1743.455	2090.854	AN	634.0	3518.0	3518.0	True
2020-09-21	0.886	1.009	1.125	0.55	3666.093	4371.125	5221.813	3380.349	3962.359	4711.955	1792.711	2129.64	2556.637	AN	1303.0	4263.0	4263.0	True
2020-09-22	0.891	1.003	1.12	0.524	3684.795	4384.983	5265.86	3401.338	3997.079	4759.833	1284.668	1515.03	1820.896	AN	1307.0	3005.0	3005.0	True
2020-09-23	0.881	0.996	1.12	0.474	3696.54	4395.357	5282.766	3416.111	4026.02	4812.299	1046.152	1228.795	1481.8	AN	1172.0	2420.0	2420.0	True
2020-09-24	0.879	0.991	1.103	0.43	3685.29	4388.174	5273.53	3452.366	4069.52	4799.21	1271.181	1506.785	1817.74	AN	1338.0	2933.0	2933.0	True
2020-09-25	0.872	0.983	1.102	0.384	3691.389	4382.504	5282.202	3486.703	4105.096	4869.6	1430.215	1686.598	2040.33	AN	1192.0	3259.0	3259.0	True
2020-09-26	0.875	0.98	1.094	0.368	3658.572	4354.09	5281.48	3532.068	4135.17	4914.614	1213.523	1436.667	1738.651	AN	1512.0	2752.0	2752.0	True
2020-09-27	0.865	0.972	1.096	0.316	3654.591	4363.656	5240.202	3563.208	4164.369	4939.9	1571.349	1877.669	2263.768	AN	1667.0	3555.0	3555.0	True
2020-09-28	0.853	0.962	1.077	0.296	3616.468	4344.246	5270.241	3599.892	4195.767	4949.929	1772.524	2109.735	2534.098	AN	2468.0	3962.0	3962.0	True
2020-09-29	0.848	0.961	1.077	0.236	3599.819	4330.508	5245.294	3645.387	4235.818	4989.002	418.897	492.86	592.637	AN	1321.0	922.0	922.0	True
2020-09-30	0.842	0.955	1.074	0.232	3548.855	4298.789	5225.169	3660.103	4268.679	5030.649	1348.867	1582.086	1894.071	AN	1748.0	2936.0	2936.0	True
2020-10-01	0.841	0.95	1.074	0.206	3485.806	4253.671	5151.259	3682.84	4299.014	5037.793	1218.127	1421.902	1701.787	AN	1560.0	2629.0	2629.0	True
2020-10-02	0.835	0.942	1.081	0.174	3446.887	4216.01	5116.07	3686.885	4311.501	5053.692	1516.314	1774.171	2133.491	AN	1902.0	3260.0	3260.0	True
2020-10-03	0.834	0.943	1.066	0.172	3447.607	4199.035	5041.189	3710.001	4329.644	5073.487	1702.764	1994.576	2400.606	AN	1587.0	3651.0	3651.0	True
2020-10-04	0.829	0.936	1.064	0.144	3417.214	4167.535	4997.263	3698.071	4325.942	5111.477	1970.234	2315.06	2782.983	AN	1591.0	4232.0	4232.0	True
2020-10-05	0.816	0.927	1.059	0.134	3384.335	4113.77	4918.844	3698.743	4326.828	5127.394	1189.383	1397.691	1690.903	AN	2514.0	2554.0	2554.0	True
2020-10-06	0.809	0.922	1.037	0.102	3322.822	4059.635	4835.924	3683.736	4323.267	5139.89	1566.328	1841.25	2229.977	AN	1672.0	3370.0	3370.0	True
2020-10-07	0.804	0.913	1.04	0.082	3303.246	4001.697	4740.982	3667.424	4318.059	5108.805	1727.9	2037.35	2470.458	AN	1565.0	3742.0	3742.0	True
2020-10-08	0.808	0.914	1.032	0.07	3261.616	3932.862	4680.496	3656.547	4309.69	5093.612	1613.425	1917.053	2319.737	AN	1624.0	3523.0	3523.0	True
2020-10-09	0.806	0.907	1.022	0.054	3226.063	3862.318	4613.621	3630.791	4303.56	5089.706	1892.633	2264.098	2730.291	AN	1879.0	4170.0	4170.0	True
2020-10-10	0.803	0.904	1.026	0.054	3164.43	3799.807	4552.874	3597.08	4289.509	5078.991	2097.576	2517.366	3049.781	AN	1537.0	4656.0	4656.0	True
2020-10-11	0.797	0.899	1.018	0.06	3086.757	3730.846	4484.972	3569.483	4263.032	5028.402	1441.217	1732.862	2087.237	AN	1427.0	3215.0	3215.0	True
2020-10-12	0.783	0.896	1.022	0.05	3026.648	3661.278	4387.239	3541.029	4236.037	4992.583	1833.604	2206.616	2656.785	AN	1398.0	4116.0	4116.0	True
2020-10-13	0.785	0.899	1.011	0.042	2967.254	3587.028	4314.119	3523.329	4197.416	4933.211	873.448	1053.305	1264.903	AN	1668.0	1972.0	1972.0	True
2020-10-14	0.786	0.895	1.014	0.046	2936.014	3509.87	4222.449	3510.761	4176.982	4893.593	1042.532	1255.957	1506.241	AN	1864.0	2369.0	2369.0	True
2020-10-15	0.798	0.893	1.017	0.04	2882.728	3442.04	4137.516	3488.912	4143.593	4859.362	1083.574	1302.313	1563.521	AN	1655.0	2487.0	2487.0	True
2020-10-16	0.795	0.896	1.012	0.038	2844.559	3370.969	4039.671	3464.511	4093.046	4794.377	1892.722	2284.177	2739.664	AN	1944.0	4418.0	4418.0	True
2020-10-17	0.793	0.897	1.018	0.046	2799.234	3314.566	3977.365	3411.21	4042.068	4734.399	1638.366	1976.381	2364.883	AN	2049.0	3876.0	3876.0	True
2020-10-18	0.796	0.901	1.011	0.04	2720.581	3246.142	3892.253	3369.74	3979.726	4653.9	1300.785	1567.86	1874.541	AN	1224.0	3111.0	3111.0	True
2020-10-19	0.803	0.906	1.015	0.042	2680.801	3189.37	3792.037	3315.786	3926.899	4565.734	2051.678	2451.855	2934.07	AN	2709.0	4953.0	4953.0	True
2020-10-20	0.811	0.914	1.019	0.054	2607.306	3121.553	3687.883	3267.54	3869.742	4512.903	1285.781	1538.23	1839.7	AN	2432.0	3148.0	3148.0	True
2020-10-21	0.816	0.915	1.03	0.082	2543.44	3063.041	3623.622	3239.61	3816.97	4473.524	2723.228	3272.188	3913.979	AN	2098.0	6788.0	6788.0	True
2020-10-22	0.824	0.926	1.042	0.094	2496.121	3009.925	3576.458	3180.467	3758.392	4405.53	2384.216	2872.542	3445.334	AN	2336.0	6032.0	6032.0	True
2020-10-23	0.831	0.928	1.037	0.104	2423.847	2959.445	3507.604	3149.464	3696.721	4335.405	2362.486	2832.203	3388.497	AN	2913.0	6057.0	6057.0	True
2020-10-24	0.837	0.937	1.053	0.12	2386.62	2906.252	3476.262	3116.266	3631.715	4265.328	1411.728	1701.827	2032.33	AN	1635.0	3694.0	3694.0	True
2020-10-25	0.848	0.947	1.054	0.168	2338.677	2863.997	3448.392	3052.094	3563.048	4195.072	848.709	1023.701	1219.766	AN	1922.0	2263.0	2263.0	True
2020-10-26	0.849	0.953	1.063	0.218	2309.685	2831.383	3404.081	3013.093	3497.136	4120.445	2418.682	2908.112	3454.527	AN	2103.0	6554.0	6554.0	True
2020-10-27	0.86	0.962	1.08	0.258	2300.261	2796.319	3350.012	2952.842	3433.035	4029.56	775.376	922.202	1097.072	AN	1795.0	2116.0	2116.0	True
2020-10-28	0.868	0.968	1.087	0.306	2281.506	2767.728	3314.109	2908.359	3369.454	3954.837	2287.303	2703.982	3192.461	AN	1503.0	6307.0	6307.0	True
2020-10-29	0.876	0.977	1.107	0.358	2267.886	2750.089	3266.819	2850.611	3318.937	3876.024	723.021	855.921	1008.849	AN	1618.0	2034.0	2034.0	True
2020-10-30	0.884	0.984	1.109	0.386	2242.152	2724.224	3259.179	2802.845	3257.067	3798.344	1608.328	1902.803	2231.999	AN	1773.0	4606.0	4606.0	True
2020-10-31	0.875	0.996	1.126	0.468	2223.085	2708.687	3243.892	2744.338	3198.062	3727.667	1901.062	2254.655	2638.032	AN	1329.0	5557.0	5557.0	True
2020-11-01	0.89	1.005	1.126	0.526	2207.884	2697.727	3227.182	2686.291	3144.462	3651.04	1745.712	2080.946	2430.13	AN	1210.0	5219.0	5219.0	True
2020-11-02	0.895	1.009	1.139	0.566	2213.319	2690.645	3239.877	2645.285	3096.603	3603.781	1044.985	1243.397	1454.117	AN	980.0	3176.0	3176.0	True
2020-11-03	0.906	1.015	1.145	0.582	2221.364	2688.134	3222.747	2584.643	3044.921	3561.449	1552.114	1851.115	2181.739	AN	1334.0	4804.0	4804.0	True
2020-11-04	0.915	1.024	1.14	0.682	2235.72	2690.532	3274.533	2517.196	2992.632	3526.205	1353.291	1614.583	1917.126	AN	1157.0	4262.0	4262.0	True
2020-11-05	0.913	1.035	1.159	0.702	2248.56	2698.571	3303.282	2478.674	2955.848	3483.567	1084.919	1292.197	1537.129	AN	1165.0	3463.0	3463.0	True
2020-11-06	0.918	1.039	1.163	0.746	2266.906	2708.002	3325.626	2444.266	2921.16	3436.418	1595.787	1907.452	2273.038	AN	1187.0	5181.0	5181.0	True
2020-11-07	0.935	1.045	1.163	0.786	2284.498	2720.038	3308.063	2427.728	2880.632	3393.1	791.474	949.893	1132.406	AN	1023.0	2608.0	2608.0	True
2020-11-08	0.943	1.053	1.181	0.8	2285.844	2734.919	3305.233	2404.318	2857.902	3363.583	1110.401	1333.751	1590.484	AN	1026.0	3698.0	3698.0	True
2020-11-09	0.943	1.062	1.193	0.834	2298.486	2768.774	3342.379	2382.72	2832.241	3328.438	1938.534	2331.69	2778.368	AN	1735.0	6527.0	6527.0	True
2020-11-10	0.951	1.067	1.191	0.86	2317.667	2791.07	3363.344	2366.256	2809.498	3284.098	1147.472	1378.514	1634.24	AN	1364.0	3878.0	3878.0	True
2020-11-11	0.956	1.07	1.21	0.87	2349.836	2834.596	3384.029	2351.675	2790.585	3256.872	1206.517	1446.221	1709.509	AN	1131.0	4091.0	4091.0	True
2020-11-12	0.952	1.08	1.216	0.868	2386.187	2877.947	3444.742	2326.84	2774.147	3249.098	1097.383	1319.361	1570.836	AN	1544.0	3748.0	3748.0	True
2020-11-13	0.946	1.079	1.221	0.872	2411.783	2912.869	3508.693	2320.736	2759.45	3235.132	787.538	941.911	1132.334	AN	1418.0	2691.0	2691.0	True
2020-11-14	0.959	1.082	1.222	0.908	2443.203	2943.82	3566.877	2335.145	2751.608	3229.739	2088.016	2485.016	3006.252	AN	1114.0	7130.0	7130.0	True
2020-11-15	0.964	1.084	1.232	0.89	2464.01	3000.852	3631.711	2338.692	2750.414	3236.681	391.653	466.907	563.739	AN	800.0	1336.0	1336.0	True
2020-11-16	0.964	1.088	1.238	0.91	2503.423	3047.265	3703.808	2342.424	2761.243	3257.384	885.734	1063.912	1282.816	AN	781.0	3041.0	3041.0	True
2020-11-17	0.968	1.089	1.226	0.896	2546.611	3097.97	3755.136	2355.194	2764.974	3261.309	840.616	1009.947	1219.218	AN	1447.0	2879.0	2879.0	True
2020-11-18	0.968	1.09	1.233	0.904	2602.843	3151.225	3811.814	2363.507	2777.478	3280.558	1165.027	1400.974	1683.812	AN	1222.0	3977.0	3977.0	True
2020-11-19	0.964	1.095	1.239	0.922	2655.249	3203.828	3841.0	2378.635	2790.953	3314.466	948.636	1144.256	1374.99	AN	1190.0	3232.0	3232.0	True
2020-11-20	0.963	1.093	1.24	0.92	2703.006	3248.102	3855.788	2390.625	2815.167	3339.572	1436.867	1724.886	2085.004	AN	1007.0	4837.0	4837.0	True
2020-11-21	0.968	1.093	1.242	0.93	2766.773	3314.524	3913.2	2398.859	2839.868	3352.47	557.279	670.451	815.104	AN	824.0	1867.0	1867.0	True
2020-11-22	0.965	1.091	1.234	0.93	2808.447	3375.813	3998.308	2415.641	2864.05	3366.104	1121.993	1345.763	1620.578	AN	570.0	3709.0	3709.0	True
2020-11-23	0.957	1.093	1.239	0.924	2863.109	3438.128	4105.934	2438.488	2898.615	3411.586	1476.309	1759.741	2117.367	AN	969.0	4790.0	4790.0	True
2020-11-24	0.967	1.095	1.228	0.922	2924.868	3486.429	4181.242	2462.298	2929.719	3438.701	598.039	709.633	858.51	AN	900.0	1914.0	1914.0	True
2020-11-25	0.961	1.093	1.245	0.918	2959.227	3551.332	4299.5	2484.161	2966.086	3498.979	615.019	729.689	882.372	AN	1093.0	1943.0	1943.0	True
2020-11-26	0.957	1.094	1.227	0.92	3008.859	3611.646	4407.261	2513.431	3003.696	3559.776	1233.239	1471.1	1777.437	AN	921.0	3866.0	3866.0	True
2020-11-27	0.957	1.092	1.225	0.908	3042.513	3670.114	4475.587	2552.955	3045.027	3635.731	1207.004	1443.679	1737.336	AN	1049.0	3742.0	3742.0	True
2020-11-28	0.965	1.092	1.236	0.926	3063.84	3741.268	4538.535	2601.479	3096.136	3701.392	976.431	1167.464	1396.482	AN	1157.0	2980.0	2980.0	True
2020-11-29	0.965	1.098	1.244	0.922	3100.024	3812.624	4614.953	2653.244	3149.24	3732.408	1771.885	2118.813	2513.426	AN	760.0	5320.0	5320.0	True
2020-11-30	0.962	1.097	1.225	0.926	3153.56	3890.932	4690.489	2693.514	3192.268	3759.679	503.933	606.195	716.215	AN	1393.0	1498.0	1498.0	True
2020-12-01	0.969	1.101	1.234	0.936	3226.58	3962.552	4751.968	2755.888	3245.634	3806.829	1106.135	1329.59	1573.197	AN	1512.0	3238.0	3238.0	True
2020-12-02	0.981	1.097	1.234	0.934	3300.442	4030.542	4844.152	2784.218	3291.957	3867.856	1273.907	1531.447	1826.532	AN	1535.0	3681.0	3681.0	True
2020-12-03	0.977	1.096	1.229	0.942	3364.765	4113.602	4948.42	2827.086	3353.284	3914.273	1205.403	1437.91	1726.248	AN	1457.0	3402.0	3402.0	True
2020-12-04	0.981	1.098	1.233	0.928	3447.706	4183.522	5065.737	2892.799	3405.111	3979.231	1647.232	1974.887	2371.25	AN	1482.0	4592.0	4592.0	True
2020-12-05	0.994	1.098	1.228	0.96	3519.134	4265.173	5158.545	2949.39	3461.921	4050.132	1493.558	1777.218	2127.905	AN	1332.0	4068.0	4068.0	True
2020-12-06	0.979	1.099	1.235	0.936	3583.84	4335.446	5234.023	2990.081	3521.003	4144.526	682.919	811.371	971.946	AN	489.0	1825.0	1825.0	True
2020-12-07	0.976	1.098	1.227	0.946	3671.749	4422.817	5291.782	3040.675	3581.611	4242.906	550.047	655.377	785.038	AN	1821.0	1450.0	1450.0	True
2020-12-08	0.965	1.096	1.226	0.94	3776.459	4521.227	5358.51	3078.72	3640.736	4331.926	459.17	545.121	655.091	AN	528.0	1184.0	1184.0	True
2020-12-09	0.958	1.098	1.233	0.926	3844.382	4599.86	5430.761	3130.162	3702.985	4388.94	2711.417	3208.537	3869.828	AN	1854.0	6850.0	6850.0	True
2020-12-10	0.966	1.093	1.235	0.908	3912.785	4672.986	5521.012	3173.918	3774.152	4466.311	1458.406	1739.974	2097.485	AN	2017.0	3653.0	3653.0	True
2020-12-11	0.954	1.089	1.245	0.894	3993.082	4762.664	5589.017	3195.314	3847.182	4557.937	1470.726	1766.439	2118.375	AN	1845.0	3637.0	3637.0	True
2020-12-12	0.954	1.079	1.227	0.892	4074.352	4835.679	5690.43	3240.74	3910.131	4641.728	1766.532	2136.531	2552.373	AN	1535.0	4307.0	4307.0	True
2020-12-13	0.936	1.071	1.205	0.856	4167.27	4916.468	5797.214	3317.611	3976.376	4731.267	1544.918	1873.498	2236.561	AN	692.0	3709.0	3709.0	True
2020-12-14	0.93	1.061	1.196	0.826	4251.999	5001.01	5890.075	3395.4	4049.871	4813.876	2377.105	2895.399	3473.401	AN	2177.0	5628.0	5628.0	True
2020-12-15	0.929	1.051	1.185	0.78	4313.622	5064.554	6034.752	3477.293	4124.356	4884.161	1384.774	1687.983	2025.112	AN	2148.0	3220.0	3220.0	True
2020-12-16	0.917	1.033	1.163	0.708	4376.942	5120.881	6177.658	3536.101	4210.004	4953.779	1703.513	2077.61	2481.31	AN	1969.0	3899.0	3899.0	True
2020-12-17	0.901	1.021	1.141	0.602	4434.05	5178.499	6262.68	3619.349	4296.713	5030.553	2016.055	2462.497	2935.529	AN	2286.0	4546.0	4546.0	True
2020-12-18	0.89	1.007	1.133	0.528	4462.95	5216.268	6259.873	3694.363	4373.553	5111.332	3347.03	4080.646	4855.631	AN	1730.0	7392.0	7392.0	True
2020-12-19	0.873	0.993	1.115	0.442	4466.729	5240.924	6311.486	3767.981	4457.02	5181.622	2027.712	2453.974	2913.588	AN	1888.0	4364.0	4364.0	True
2020-12-20	0.86	0.971	1.086	0.316	4448.017	5246.866	6290.107	3854.681	4541.492	5253.701	1218.278	1463.304	1734.339	AN	1548.0	2558.0	2558.0	True
2020-12-21	0.844	0.957	1.077	0.228	4418.993	5238.583	6205.575	3946.32	4604.227	5330.262	3195.726	3810.32	4533.979	AN	2559.0	6548.0	6548.0	True
2020-12-22	0.833	0.944	1.068	0.168	4400.117	5229.466	6102.838	4025.291	4676.761	5398.587	1095.312	1291.606	1540.967	AN	2397.0	2182.0	2182.0	True
2020-12-23	0.814	0.924	1.027	0.094	4374.984	5181.337	6095.724	4100.177	4746.517	5508.265	3049.726	3582.764	4272.083	AN	2354.0	5958.0	5958.0	True
2020-12-24	0.803	0.907	1.019	0.048	4308.554	5126.225	6048.248	4166.914	4813.324	5579.453	2710.625	3175.817	3793.663	AN	1735.0	5207.0	5207.0	True
2020-12-25	0.785	0.893	1.008	0.038	4264.487	5071.347	5988.42	4237.694	4884.331	5694.223	1087.083	1269.472	1517.602	AN	391.0	2055.0	2055.0	True
2020-12-26	0.773	0.88	0.988	0.016	4202.175	4986.967	5889.551	4303.414	4944.965	5801.145	1917.055	2240.508	2669.286	AN	1979.0	3581.0	3581.0	True
2020-12-27	0.754	0.862	0.974	0.01	4130.443	4880.373	5769.147	4342.557	5003.055	5898.617	479.866	557.56	669.446	AN	961.0	806.0	806.0	True
2020-12-28	0.745	0.848	0.963	0.002	4033.621	4761.24	5613.301	4384.556	5034.728	5986.937	913.396	1066.986	1279.942	AN	3094.0	1673.0	1673.0	True
2020-12-29	0.741	0.836	0.943	0.0	3934.405	4627.429	5477.687	4401.191	5067.424	6007.222	4253.953	4970.188	5948.881	AN	2885.0	7727.0	7727.0	True
2020-12-30	0.727	0.819	0.928	0.0	3802.129	4494.873	5328.683	4403.962	5094.008	6007.876	2683.53	3125.211	3727.086	AN	2519.0	4831.0	4831.0	True
2020-12-31	0.715	0.813	0.923	0.0	3677.733	4347.945	5199.327	4391.921	5095.724	5987.626	1937.758	2262.64	2686.829	AN	1725.0	3495.0	3495.0	True
2021-01-01	0.708	0.807	0.913	0.0	3546.517	4202.085	5013.561	4394.084	5099.973	5956.123	1615.851	1901.801	2244.461	AN	523.0	2933.0	2933.0	True
2021-01-02	0.703	0.803	0.902	0.0	3421.576	4046.069	4818.432	4385.158	5084.46	5892.26	1978.178	2329.346	2750.948	AN	1909.0	3614.0	3614.0	True
2021-01-03	0.696	0.79	0.893	0.0	3278.369	3883.163	4609.732	4349.0	5053.096	5835.351	1402.254	1643.692	1937.748	AN	1182.0	2573.0	2573.0	True
2021-01-04	0.691	0.787	0.9	0.0	3140.347	3721.382	4431.552	4304.952	5011.801	5804.551	2411.206	2828.131	3358.839	AN	3681.0	4476.0	4476.0	True
2021-01-05	0.699	0.783	0.9	0.0	3002.676	3556.667	4248.864	4251.946	4941.823	5743.814	1773.75	2087.279	2472.261	AN	3570.0	3335.0	3335.0	True
2021-01-06	0.699	0.783	0.895	0.0	2845.192	3415.083	4065.081	4190.762	4867.379	5653.024	2835.15	3341.213	3956.734	AN	3743.0	5425.0	5425.0	True
2021-01-07	0.702	0.782	0.895	0.0	2711.061	3279.62	3887.861	4112.585	4779.42	5559.812	1720.372	2025.806	2390.488	AN	3809.0	3348.0	3348.0	True
2021-01-08	0.702	0.781	0.903	0.0	2582.838	3127.257	3719.82	4014.348	4675.059	5468.303	898.22	1051.085	1238.48	AN	2900.0	1775.0	1775.0	True
2021-01-09	0.698	0.785	0.897	0.0	2473.753	2975.044	3557.016	3946.356	4573.943	5339.941	2644.581	3074.134	3621.01	AN	2000.0	5321.0	5321.0	True
2021-01-10	0.706	0.788	0.905	0.0	2365.519	2850.979	3389.55	3869.592	4462.559	5218.691	2284.112	2663.581	3139.923	AN	1319.0	4725.0	4725.0	True
2021-01-11	0.698	0.793	0.897	0.0	2259.946	2734.232	3236.674	3768.338	4337.632	5111.162	3151.802	3654.714	4311.749	AN	1394.0	6679.0	6679.0	True
2021-01-12	0.706	0.796	0.898	0.0	2161.09	2610.749	3093.354	3645.792	4209.721	4933.978	1815.486	2116.409	2490.409	AN	3153.0	3984.0	3984.0	True
2021-01-13	0.708	0.805	0.914	0.0	2067.149	2501.286	2966.525	3534.671	4073.733	4715.648	1000.037	1167.833	1368.075	AN	3236.0	2268.0	2268.0	True
2021-01-14	0.715	0.807	0.91	0.0	1989.474	2393.093	2869.46	3408.451	3943.271	4581.391	2422.814	2814.703	3296.541	AN	2304.0	5657.0	5657.0	True
2021-01-15	0.728	0.818	0.916	0.0	1919.834	2294.963	2748.393	3282.217	3805.836	4398.176	2289.336	2664.143	3136.326	AN	1863.0	5547.0	5547.0	True
2021-01-16	0.734	0.82	0.919	0.0	1838.068	2202.435	2673.287	3163.442	3663.311	4216.008	2339.035	2737.435	3231.875	AN	1666.0	5917.0	5917.0	True
2021-01-17	0.744	0.827	0.921	0.002	1760.54	2113.473	2582.04	3027.377	3537.282	4069.241	1979.378	2303.28	2725.002	AN	525.0	5173.0	5173.0	True
2021-01-18	0.736	0.838	0.929	0.0	1698.775	2033.12	2502.104	2901.943	3402.064	3929.623	2346.089	2731.629	3232.067	AN	1491.0	6358.0	6358.0	True
2021-01-19	0.746	0.844	0.936	0.0	1635.171	1961.668	2404.793	2780.028	3266.306	3783.425	923.765	1080.443	1280.956	AN	1588.0	2617.0	2617.0	True
2021-01-20	0.748	0.849	0.946	0.002	1578.612	1890.154	2336.311	2662.535	3133.43	3640.444	1874.373	2202.955	2608.329	AN	3744.0	5548.0	5548.0	True
2021-01-21	0.749	0.857	0.954	0.004	1530.757	1825.564	2256.53	2561.978	3013.55	3505.67	2458.733	2909.604	3416.584	AN	1515.0	7625.0	7625.0	True
2021-01-22	0.761	0.865	0.974	0.004	1487.432	1768.704	2186.716	2457.763	2893.372	3367.64	1076.908	1276.453	1491.713	AN	1539.0	3476.0	3476.0	True
2021-01-23	0.767	0.873	0.99	0.012	1439.818	1720.665	2136.767	2353.122	2777.962	3223.475	2080.833	2468.302	2908.447	AN	1091.0	7008.0	7008.0	True
2021-01-24	0.775	0.882	0.99	0.024	1394.699	1669.337	2062.349	2260.906	2672.782	3100.09	581.137	691.738	817.884	AN	612.0	2043.0	2043.0	True
2021-01-25	0.772	0.883	1.001	0.026	1357.111	1631.97	1997.909	2168.746	2571.422	2968.698	1458.666	1725.209	2058.815	AN	1385.0	5318.0	5318.0	True
2021-01-26	0.779	0.889	1.01	0.032	1313.774	1591.803	1950.251	2097.33	2471.818	2870.575	709.423	836.681	996.932	AN	1278.0	2681.0	2681.0	True
2021-01-27	0.79	0.898	1.01	0.042	1268.344	1556.982	1907.532	2028.188	2375.04	2762.737	1761.054	2071.497	2483.019	AN	1173.0	6918.0	6918.0	True
2021-01-28	0.801	0.904	1.009	0.042	1232.668	1527.711	1863.169	1940.997	2282.408	2680.583	1081.036	1273.19	1523.422	AN	895.0	4414.0	4414.0	True
2021-01-29	0.803	0.91	1.017	0.044	1204.347	1488.941	1834.558	1859.323	2200.639	2598.396	1207.577	1419.104	1709.149	AN	888.0	5112.0	5112.0	True
2021-01-30	0.807	0.91	1.016	0.06	1169.209	1459.55	1795.583	1799.359	2121.602	2522.175	560.089	657.454	793.037	AN	686.0	2458.0	2458.0	True
2021-01-31	0.8	0.915	1.034	0.088	1155.499	1432.952	1752.378	1741.88	2048.057	2440.566	740.925	871.657	1055.22	AN	378.0	3372.0	3372.0	True
2021-02-01	0.808	0.916	1.035	0.078	1134.435	1408.733	1715.721	1687.213	1976.864	2355.322	1184.177	1391.584	1688.838	AN	976.0	5570.0	5570.0	True
2021-02-02	0.809	0.915	1.033	0.088	1109.239	1383.654	1689.724	1636.513	1910.47	2294.799	512.771	602.821	733.949	AN	706.0	2492.0	2492.0	True
2021-02-03	0.821	0.92	1.045	0.082	1091.145	1362.376	1663.848	1587.371	1853.757	2230.52	438.653	516.517	629.911	AN	700.0	2197.0	2197.0	True
2021-02-04	0.825	0.921	1.028	0.088	1076.033	1343.892	1632.128	1528.013	1800.245	2158.826	719.741	845.714	1029.829	AN	715.0	3709.0	3709.0	True
2021-02-05	0.823	0.922	1.045	0.11	1056.889	1326.835	1608.81	1476.244	1750.871	2093.911	1114.734	1314.728	1601.518	AN	713.0	5932.0	5932.0	True
2021-02-06	0.821	0.916	1.042	0.108	1046.189	1305.938	1578.367	1439.934	1705.343	2040.243	553.699	651.705	791.166	AN	555.0	3030.0	3030.0	True
2021-02-07	0.816	0.917	1.067	0.11	1025.311	1283.569	1558.619	1403.697	1665.996	1989.654	383.541	453.09	544.221	AN	302.0	2156.0	2156.0	True
2021-02-08	0.807	0.917	1.055	0.11	1011.822	1262.145	1518.746	1361.024	1627.795	1939.973	769.309	912.917	1098.539	AN	759.0	4452.0	4452.0	True
2021-02-09	0.8	0.918	1.069	0.106	995.957	1240.655	1491.973	1332.465	1589.093	1893.456	327.384	389.34	468.306	AN	658.0	1942.0	1942.0	True
2021-02-10	0.794	0.914	1.049	0.084	979.524	1218.495	1465.519	1294.253	1554.079	1854.509	637.603	760.616	914.025	AN	674.0	3876.0	3876.0	True
2021-02-11	0.788	0.91	1.035	0.102	969.672	1201.555	1444.472	1268.12	1521.017	1815.427	541.106	646.012	777.469	AN	617.0	3363.0	3363.0	True
2021-02-12	0.778	0.899	1.052	0.092	957.804	1180.595	1422.254	1239.64	1485.119	1778.039	631.293	755.118	904.517	AN	559.0	4015.0	4015.0	True
2021-02-13	0.773	0.899	1.061	0.1	945.781	1154.089	1402.659	1214.669	1458.227	1742.804	511.01	613.18	731.011	AN	457.0	3321.0	3321.0	True
2021-02-14	0.754	0.894	1.066	0.116	926.902	1129.881	1384.372	1189.717	1433.426	1717.854	243.485	291.384	345.503	AN	277.0	1607.0	1607.0	True
2021-02-15	0.754	0.893	1.069	0.106	905.119	1111.533	1366.09	1162.908	1408.187	1680.169	626.742	749.801	888.577	AN	533.0	4208.0	4208.0	True
2021-02-16	0.735	0.887	1.076	0.1	874.252	1093.592	1347.259	1140.245	1380.106	1643.928	279.209	334.561	397.099	AN	647.0	1912.0	1912.0	True
2021-02-17	0.725	0.884	1.086	0.116	855.75	1073.911	1337.626	1115.688	1359.013	1614.608	491.839	593.808	702.203	AN	457.0	3448.0	3448.0	True
2021-02-18	0.706	0.881	1.072	0.126	824.107	1051.135	1341.262	1093.494	1332.099	1582.225	636.163	763.857	902.792	AN	545.0	4521.0	4521.0	True
2021-02-19	0.696	0.88	1.107	0.112	782.73	1028.382	1341.757	1077.338	1308.819	1552.431	480.963	577.434	684.539	AN	533.0	3487.0	3487.0	True
2021-02-20	0.677	0.88	1.11	0.114	746.673	1002.43	1345.381	1058.923	1284.306	1525.615	449.901	540.246	643.146	AN	395.0	3328.0	3328.0	True
2021-02-21	0.684	0.879	1.102	0.128	713.933	972.822	1347.506	1044.456	1260.916	1505.985	179.784	215.473	257.879	AN	222.0	1354.0	1354.0	True
2021-02-22	0.677	0.88	1.113	0.136	668.468	945.442	1363.269	1029.681	1235.991	1478.246	459.664	551.347	658.274	AN	574.0	3529.0	3529.0	True
2021-02-23	0.662	0.877	1.125	0.132	633.234	923.364	1370.556	1011.791	1213.295	1447.543	228.307	275.033	329.94	AN	525.0	1794.0	1794.0	True
2021-02-24	0.655	0.876	1.164	0.152	594.224	897.251	1373.558	994.178	1187.922	1420.081	396.201	478.283	567.86	AN	456.0	3173.0	3173.0	True
2021-02-25	0.656	0.883	1.138	0.156	563.009	872.916	1389.853	973.785	1165.702	1394.35	205.837	247.519	297.259	AN	410.0	1674.0	1674.0	True
2021-02-26	0.644	0.876	1.191	0.172	524.406	846.446	1417.491	948.384	1140.47	1373.857	291.525	352.663	426.28	AN	414.0	2435.0	2435.0	True
2021-02-27	0.632	0.876	1.195	0.192	488.229	823.3	1439.04	923.661	1118.46	1369.5	459.575	560.059	687.255	AN	406.0	3945.0	3945.0	True
2021-02-28	0.627	0.875	1.213	0.198	451.609	805.19	1480.625	900.479	1102.364	1363.497	309.53	383.749	473.434	AN	200.0	2753.0	2753.0	True
2021-03-01	0.613	0.881	1.218	0.19	425.608	787.753	1525.921	863.004	1079.306	1366.509	309.607	389.31	487.917	AN	599.0	2856.0	2856.0	True
2021-03-02	0.595	0.884	1.232	0.21	392.815	767.255	1571.977	829.868	1056.2	1365.771	222.639	284.738	367.541	AN	472.0	2140.0	2140.0	True
2021-03-03	0.593	0.887	1.218	0.218	357.689	743.473	1639.427	789.046	1029.848	1365.085	243.85	319.915	421.438	AN	484.0	2456.0	2456.0	True
2021-03-04	0.601	0.88	1.25	0.21	327.691	725.857	1680.827	750.218	1003.271	1362.352	222.7	297.622	399.349	AN	324.0	2342.0	2342.0	True
2021-03-05	0.601	0.884	1.247	0.232	304.077	719.708	1734.785	716.809	978.188	1359.839	213.064	291.179	407.397	AN	88.0	2361.0	2361.0	True
2021-03-06	0.602	0.88	1.247	0.242	279.671	708.975	1806.127	685.496	956.981	1367.2	236.156	330.729	474.486	AN	4.0	2751.0	2751.0	True
2021-03-07	0.589	0.886	1.281	0.25	256.733	699.584	1888.666	655.463	928.456	1387.681	254.018	366.131	541.983	AN		3126.0541705981464		False
2021-03-08	0.592	0.88	1.305	0.242	239.031	685.859	1943.467	616.439	901.171	1408.855	304.084	449.142	697.238	AN		3938.4596365183106		False
2021-03-09	0.592	0.876	1.326	0.258	222.194	675.194	2019.731	579.94	880.74	1424.424	209.251	319.333	516.111	AN		2874.4712624910667		False
2021-03-10	0.591	0.877	1.315	0.25	206.258	655.141	2135.186	543.051	854.777	1449.15	256.585	406.024	680.299	AN		3748.9254945348116		False
2021-03-11	0.591	0.875	1.327	0.25	189.257	638.36	2272.581	508.789	836.309	1494.834	222.703	368.995	654.884	AN		3481.7873327052216		False
2021-03-12	0.565	0.868	1.321	0.242	174.384	613.788	2413.723	473.093	814.728	1524.09	239.627	411.746	774.311	AN		3975.6476405573285		False
2021-03-13	0.558	0.87	1.351	0.244	159.451	600.136	2480.34	444.471	793.698	1578.247	204.384	369.111	730.33	AN		3654.2159129722863		False
2021-03-14	0.56	0.877	1.353	0.26	145.347	580.818	2597.384	415.176	775.079	1630.404	161.643	303.209	631.542	AN		3097.672752147155		False
2021-03-15	0.547	0.874	1.356	0.256	132.456	562.761	2689.088	383.5	758.119	1673.595	189.814	376.85	828.499	AN		3902.655958625876		False
2021-03-16	0.544	0.868	1.394	0.256	120.756	545.454	2855.586	355.275	748.49	1734.669	129.275	270.397	626.329	AN		2848.3060906682817		False
2021-03-17	0.557	0.869	1.388	0.262	111.846	533.122	2948.181	331.016	731.876	1801.057	155.956	344.502	845.733	AN		3714.7560797175274		False
2021-03-18	0.556	0.867	1.386	0.268	101.575	519.629	3043.107	307.243	721.779	1887.888	133.637	312.808	818.376	AN		3450.0113624103665		False
2021-03-19	0.57	0.879	1.378	0.276	92.607	507.047	3120.192	283.833	705.744	1973.639	141.399	349.862	976.882	AN		3939.3171675355957		False
2021-03-20	0.561	0.885	1.392	0.284	83.032	495.188	3206.633	262.226	691.141	2069.243	120.434	314.773	941.371	AN		3620.7791137598083		False
2021-03-21	0.553	0.878	1.434	0.286	74.817	480.327	3288.996	242.284	674.264	2175.435	94.623	260.74	838.92	AN		3069.291333693584		False
2021-03-22	0.564	0.88	1.393	0.282	69.639	471.74	3430.05	224.703	659.549	2286.792	93.936	272.991	947.31	AN		3290.3820378737537		False
2021-03-23	0.552	0.881	1.43	0.272	64.274	456.127	3635.179	209.85	638.893	2350.84	74.954	228.38	835.284	AN		2822.1409188453777		False
2021-03-24	0.543	0.874	1.438	0.276	59.907	444.547	3794.316	196.055	622.599	2445.584	90.937	287.785	1126.371	AN		3680.5866649013474		False
2021-03-25	0.543	0.872	1.442	0.274	55.726	430.762	3951.636	183.226	606.725	2536.868	77.094	258.448	1110.754	AN		3418.235392115544		False
2021-03-26	0.519	0.873	1.464	0.282	51.78	424.353	4119.361	168.465	587.756	2687.042	80.757	288.75	1305.738	AN		3902.9866945138806		False
2021-03-27	0.524	0.871	1.47	0.286	46.929	411.675	4347.56	155.065	571.003	2770.304	68.367	259.685	1244.493	AN		3587.342314550593		False
