# Supplementary material for: Evolution and Epidemic Spread of SARS-CoV-2 in Colombia: A Year into the Pandemic
Source: Vaccines (Basel). 2021 Jul 30;9(8):837. doi: 10.3390/vaccines9080837 (PMC8402472; doi:10.3390/vaccines9080837)
Supplement: Supplementary file 1 [file vaccines-09-00837-s001.zip › Supplementary_material/Supplementary Data S2/Rt.live_statistics_model/COVID19-AR-rt.csv]

	rt2.5%	rt	rt97.5%	p_rt_gt1	infection2.5%	infection	infection97.5%	ajusted_positive2.5%	ajusted_positive	ajusted_positive97.5%	predicted_postive2.5%	predicted_postive	predicted_postive97.5%	region	observed_positive	predicted_newtest	observed_newtest	date_with_observed_cases
2020-04-24	1.101	1.4	1.835	0.998	7.519	24.575	73.932	0.0	0.0	0.0				AR				False
2020-04-25	1.108	1.394	1.796	0.996	0.086	0.248	0.636	0.0	0.0	0.0				AR				False
2020-04-26	1.106	1.402	1.784	0.996	1.224	3.51	9.021	0.0	0.0	0.0				AR				False
2020-04-27	1.117	1.407	1.771	0.996	2.325	6.66	17.095	0.0	0.0	0.0				AR				False
2020-04-28	1.12	1.404	1.767	0.996	2.527	7.203	18.23	0.0	0.0	0.0				AR				False
2020-04-29	1.12	1.409	1.757	0.996	2.568	7.291	17.451	0.0	0.0	0.0				AR				False
2020-04-30	1.128	1.396	1.761	0.996	2.755	7.718	17.579	0.495	1.619	4.87				AR				False
2020-05-01	1.11	1.395	1.733	0.996	3.033	8.333	18.625	0.759	2.475	7.44				AR				False
2020-05-02	1.119	1.392	1.719	0.996	3.334	8.874	19.977	0.94	3.012	8.946				AR				False
2020-05-03	1.119	1.395	1.721	0.998	3.632	9.521	21.02	1.116	3.493	10.067				AR				False
2020-05-04	1.113	1.388	1.695	1.0	3.949	10.139	21.903	1.313	4.008	11.292	0.162	0.517	1.443	AR	1.0	3.7273716168689712		True
2020-05-05	1.124	1.385	1.676	0.998	4.325	10.839	22.877	1.489	4.465	12.286	0.184	0.569	1.559	AR		21.76627599445309		True
2020-05-06	1.132	1.378	1.658	0.998	4.693	11.562	23.721	1.732	5.084	13.697	0.22	0.648	1.736	AR		21.771731099933888		True
2020-05-07	1.147	1.375	1.648	0.998	5.153	12.288	24.766	1.891	5.47	14.308	0.239	0.694	1.81	AR		51.83679372784056		True
2020-05-08	1.137	1.377	1.639	0.996	5.632	13.091	25.824	2.074	5.973	15.046	0.26	0.754	1.848	AR		41.62079930032263		True
2020-05-09	1.141	1.378	1.646	0.998	6.093	13.937	26.844	2.337	6.574	15.722	0.287	0.823	1.946	AR		38.61727815934136		True
2020-05-10	1.129	1.37	1.638	0.998	6.648	14.873	28.22	2.545	7.014	15.967	0.317	0.878	2.022	AR		15.60403409090982		True
2020-05-11	1.121	1.36	1.624	0.998	7.303	15.786	29.579	2.78	7.546	16.792	0.348	0.954	2.115	AR		11.0	11.0	True
2020-05-12	1.117	1.354	1.622	1.0	8.007	16.821	30.904	3.026	8.051	17.881	0.38	1.023	2.274	AR		25.043332902723254		True
2020-05-13	1.129	1.347	1.606	1.0	8.722	17.935	32.612	3.318	8.676	19.169	0.416	1.097	2.462	AR		29.0	29.0	True
2020-05-14	1.13	1.338	1.623	1.0	9.413	19.105	34.278	3.595	9.243	19.925	0.452	1.167	2.61	AR		59.319297398883585		True
2020-05-15	1.129	1.332	1.602	1.0	10.165	20.302	35.527	3.929	9.904	20.811	0.494	1.237	2.695	AR		10.0	10.0	True
2020-05-16	1.12	1.328	1.601	1.0	11.02	21.576	37.412	4.26	10.613	22.194	0.539	1.326	2.775	AR		43.970789767310926		True
2020-05-17	1.107	1.326	1.603	1.0	11.813	22.89	39.148	4.694	11.332	23.501	0.588	1.409	2.879	AR		2.0	2.0	True
2020-05-18	1.109	1.31	1.585	0.998	12.55	24.294	40.948	5.098	12.084	24.321	0.641	1.496	3.008	AR		6.0	6.0	True
2020-05-19	1.101	1.304	1.568	1.0	13.756	25.853	43.589	5.588	12.811	25.201	0.934	2.126	4.18	AR		117.0	117.0	True
2020-05-20	1.094	1.302	1.559	1.0	14.9	27.168	45.764	6.125	13.661	26.233	0.771	1.712	3.277	AR	1.0	4.0	4.0	True
2020-05-21	1.084	1.289	1.529	0.998	16.219	28.657	47.535	6.706	14.588	27.603	0.844	1.825	3.441	AR		1.0	1.0	True
2020-05-22	1.083	1.282	1.487	0.998	17.517	30.142	49.335	7.33	15.445	28.777	1.544	3.239	5.967	AR		147.0	147.0	True
2020-05-23	1.082	1.273	1.491	0.998	18.887	31.881	51.818	7.969	16.407	30.07	1.014	2.072	3.717	AR		49.32430137540361		True
2020-05-24	1.061	1.259	1.496	0.998	20.091	33.521	53.682	8.628	17.47	31.544	1.106	2.2	3.895	AR		17.0	17.0	True
2020-05-25	1.051	1.247	1.488	0.992	21.34	35.178	54.996	9.4	18.578	33.144	1.198	2.341	4.085	AR		1.0	1.0	True
2020-05-26	1.041	1.227	1.45	0.988	22.721	36.887	56.863	10.139	19.686	34.408	1.298	2.483	4.311	AR		31.597446719298024		True
2020-05-27	1.017	1.219	1.432	0.988	24.107	38.528	58.364	10.869	20.928	35.948	1.396	2.643	4.505	AR		1.0	1.0	True
2020-05-28	1.021	1.204	1.428	0.982	25.55	40.444	60.565	11.736	22.275	37.64	1.484	2.792	4.74	AR		44.0	44.0	True
2020-05-29	1.003	1.189	1.381	0.978	26.956	42.002	62.115	12.601	23.634	39.529	2.897	5.403	8.934	AR		160.0	160.0	True
2020-05-30	0.998	1.185	1.379	0.97	28.624	43.462	64.166	13.613	25.031	41.595	1.735	3.142	5.177	AR		63.0	63.0	True
2020-05-31	0.988	1.168	1.375	0.97	30.291	45.055	65.716	14.856	26.48	43.356	1.885	3.329	5.446	AR	2.0	21.967568596545576		True
2020-06-01	0.982	1.155	1.345	0.944	31.558	46.515	67.999	16.027	28.038	44.794	2.041	3.519	5.675	AR	1.0	6.021434385777694		True
2020-06-02	0.973	1.142	1.326	0.942	32.847	47.985	70.044	17.326	29.455	46.521	2.204	3.682	5.88	AR	1.0	28.0	28.0	True
2020-06-03	0.965	1.121	1.312	0.928	34.175	49.188	71.899	18.534	31.038	48.635	2.368	3.886	6.024	AR		29.0	29.0	True
2020-06-04	0.959	1.108	1.29	0.9	35.37	50.776	73.324	19.697	32.646	50.422	2.516	4.08	6.273	AR		76.0	76.0	True
2020-06-05	0.961	1.098	1.279	0.884	36.212	52.005	74.418	21.056	34.069	52.512	2.672	4.297	6.522	AR		65.16666669875316		True
2020-06-06	0.956	1.09	1.257	0.89	36.799	52.847	77.506	22.314	35.771	54.022	2.864	4.519	6.733	AR		42.0	42.0	True
2020-06-07	0.937	1.083	1.234	0.838	38.015	54.071	78.942	23.555	37.262	55.845	3.05	4.728	6.932	AR		24.088746765092086		True
2020-06-08	0.931	1.074	1.255	0.816	38.542	55.172	80.706	24.916	38.728	57.379	3.187	4.908	7.224	AR		39.0	39.0	True
2020-06-09	0.933	1.076	1.245	0.818	39.503	55.839	81.693	26.13	40.393	58.551	3.335	5.079	7.423	AR	2.0	8.0	8.0	True
2020-06-10	0.911	1.072	1.229	0.816	40.168	56.75	82.265	28.0	41.952	61.0	3.51	5.265	7.677	AR		34.0	34.0	True
2020-06-11	0.906	1.07	1.227	0.804	40.829	57.539	82.879	29.65	43.252	62.852	3.661	5.475	7.854	AR	21.0	15.0	15.0	True
2020-06-12	0.915	1.06	1.239	0.802	41.79	58.484	84.448	30.821	44.647	64.369	3.782	5.635	8.122	AR		77.0	77.0	True
2020-06-13	0.917	1.065	1.234	0.804	42.287	59.537	85.52	31.697	46.002	66.233	3.926	5.819	8.295	AR	24.0	46.0	46.0	True
2020-06-14	0.929	1.057	1.234	0.788	43.396	60.309	85.957	32.825	47.363	67.773	4.085	5.989	8.522	AR		26.25022869288274		True
2020-06-15	0.929	1.061	1.229	0.788	43.728	61.151	86.71	33.762	48.786	69.405	4.254	6.145	8.851	AR	10.0	66.44260316887967		True
2020-06-16	0.925	1.062	1.215	0.812	43.971	62.01	87.878	34.618	50.032	70.928	4.377	6.295	9.036	AR		5.0	5.0	True
2020-06-17	0.933	1.064	1.218	0.822	44.474	62.689	89.209	35.44	50.814	73.023	4.499	6.437	9.303	AR	5.0	9.0	9.0	True
2020-06-18	0.924	1.068	1.229	0.82	44.972	63.437	89.589	36.561	51.951	74.422	4.571	6.54	9.565	AR		32.0	32.0	True
2020-06-19	0.926	1.072	1.231	0.83	45.632	63.889	89.493	37.499	53.171	76.517	4.697	6.687	9.766	AR	7.0	50.0	50.0	True
2020-06-20	0.933	1.071	1.239	0.844	46.451	64.779	90.036	38.392	54.088	77.466	4.772	6.796	9.939	AR		5.0	5.0	True
2020-06-21	0.937	1.077	1.235	0.866	47.376	65.413	89.753	39.439	55.211	78.914	4.918	6.945	10.083	AR		69.0	69.0	True
2020-06-22	0.941	1.078	1.25	0.882	48.028	66.505	90.669	40.518	55.898	80.005	5.05	7.082	10.178	AR	1.0	30.0	30.0	True
2020-06-23	0.929	1.088	1.247	0.896	48.723	67.5	91.721	41.596	56.971	81.194	5.202	7.177	10.257	AR	1.0	3.0	3.0	True
2020-06-24	0.952	1.094	1.247	0.898	49.43	68.49	92.717	42.3	58.155	82.598	13.224	18.214	25.915	AR	1.0	220.0	220.0	True
2020-06-25	0.949	1.094	1.259	0.904	50.437	69.759	94.085	42.866	59.216	83.879	5.366	7.421	10.436	AR	3.0	31.0	31.0	True
2020-06-26	0.95	1.096	1.272	0.89	51.087	71.113	94.862	43.439	59.904	84.532	5.409	7.534	10.502	AR	2.0	39.0	39.0	True
2020-06-27	0.958	1.102	1.282	0.904	51.904	72.613	96.557	44.054	60.542	85.22	11.455	16.029	22.292	AR		185.0	185.0	True
2020-06-28	0.954	1.109	1.276	0.914	53.407	73.535	98.323	44.769	61.51	86.24	5.531	7.751	10.773	AR		88.0	88.0	True
2020-06-29	0.959	1.113	1.289	0.934	54.943	74.654	98.949	45.19	62.462	86.864	5.621	7.846	10.914	AR	34.0	77.33706688176693		True
2020-06-30	0.968	1.115	1.303	0.934	56.764	76.223	100.77	45.874	63.165	86.854	5.66	7.952	11.026	AR	1.0	43.0	43.0	True
2020-07-01	0.972	1.122	1.299	0.938	58.291	77.679	102.731	46.843	64.146	87.397	5.719	8.066	11.091	AR	3.0	26.0	26.0	True
2020-07-02	0.978	1.123	1.297	0.948	59.558	79.185	104.078	47.46	64.935	87.517	5.848	8.182	11.193	AR		58.0	58.0	True
2020-07-03	0.974	1.128	1.298	0.956	60.973	81.4	106.796	48.124	65.776	88.589	6.033	8.323	11.311	AR	12.0	11.0	11.0	True
2020-07-04	0.98	1.127	1.31	0.95	62.285	83.732	109.447	48.887	66.848	89.978	6.142	8.417	11.484	AR		36.0	36.0	True
2020-07-05	0.983	1.133	1.294	0.952	64.501	86.178	110.711	49.614	67.938	90.797	9.76	13.496	18.296	AR		139.0	139.0	True
2020-07-06	0.982	1.131	1.293	0.962	66.383	88.134	112.677	50.889	69.199	91.666	6.33	8.756	11.729	AR	10.0	8.933525747663044		True
2020-07-07	0.992	1.132	1.311	0.962	68.552	89.903	116.185	52.052	70.615	93.13	7.774	10.678	14.321	AR	3.0	106.0	106.0	True
2020-07-08	0.981	1.13	1.305	0.96	70.191	92.037	117.741	52.871	71.661	94.582	6.613	9.047	12.059	AR	5.0	1.0	1.0	True
2020-07-09	0.995	1.132	1.309	0.966	72.053	94.312	120.931	54.406	73.017	95.772	16.405	22.362	29.908	AR	4.0	214.0	214.0	True
2020-07-10	0.99	1.127	1.298	0.962	74.355	95.975	123.991	55.589	74.17	96.211	13.219	17.913	24.056	AR	11.0	168.0	168.0	True
2020-07-11	0.99	1.125	1.282	0.966	76.624	98.32	127.983	56.944	75.698	98.68	7.123	9.6	12.848	AR	5.0	86.0	86.0	True
2020-07-12	0.983	1.124	1.292	0.946	77.925	101.091	131.987	58.444	77.052	100.864	7.346	9.768	13.097	AR		3.0	3.0	True
2020-07-13	0.979	1.122	1.277	0.942	79.764	103.565	134.556	59.801	78.779	102.736	7.535	9.995	13.308	AR	5.0	74.0	74.0	True
2020-07-14	0.972	1.114	1.277	0.95	82.138	106.422	137.077	61.236	80.882	104.519	7.746	10.204	13.367	AR	9.0	13.0	13.0	True
2020-07-15	0.976	1.111	1.266	0.936	83.742	108.822	139.144	62.737	82.857	106.407	8.005	10.416	13.525	AR	15.0	60.0	60.0	True
2020-07-16	0.967	1.107	1.251	0.928	85.571	111.231	141.972	64.793	84.784	108.021	8.237	10.663	13.717	AR	5.0	9.0	9.0	True
2020-07-17	0.95	1.102	1.252	0.936	87.997	113.708	145.413	66.428	86.77	110.416	8.44	10.919	13.987	AR	6.0	4.0	4.0	True
2020-07-18	0.957	1.1	1.251	0.932	89.759	116.158	148.383	68.985	88.777	113.517	8.625	11.151	14.407	AR	11.0	11.0	11.0	True
2020-07-19	0.962	1.1	1.264	0.92	91.078	118.289	149.653	70.901	90.763	116.207	8.836	11.381	14.616	AR	2.0	49.0	49.0	True
2020-07-20	0.96	1.095	1.248	0.91	93.819	120.498	152.996	72.122	93.08	118.092	9.037	11.676	14.789	AR	6.0	62.0	62.0	True
2020-07-21	0.948	1.091	1.233	0.892	96.039	122.458	156.462	74.102	95.149	120.961	9.311	11.968	15.227	AR	70.0	57.94795252781709		True
2020-07-22	0.953	1.088	1.221	0.882	98.271	124.873	160.688	75.959	97.496	124.292	9.583	12.214	15.646	AR	11.0	31.0	31.0	True
2020-07-23	0.946	1.084	1.23	0.872	99.279	127.243	162.993	78.022	99.713	127.311	14.893	19.115	24.377	AR	10.0	134.41378900965262		True
2020-07-24	0.944	1.083	1.223	0.86	101.281	129.003	165.674	80.21	101.942	129.542	12.072	15.534	19.725	AR	3.0	106.56950865154437		True
2020-07-25	0.945	1.076	1.228	0.856	102.715	130.475	167.706	82.039	104.158	131.525	18.177	23.18	29.429	AR	11.0	156.0	156.0	True
2020-07-26	0.947	1.078	1.225	0.846	104.841	132.007	171.563	83.843	106.801	135.331	10.563	13.396	16.995	AR	1.0	2.0	2.0	True
2020-07-27	0.948	1.075	1.229	0.854	106.776	133.626	173.314	85.871	109.22	137.753	10.735	13.698	17.374	AR	9.0	1.0	1.0	True
2020-07-28	0.941	1.071	1.222	0.864	108.527	135.526	176.911	87.833	111.199	140.535	10.952	13.962	17.782	AR	24.0	3.0	3.0	True
2020-07-29	0.942	1.072	1.226	0.864	109.362	137.559	180.611	89.646	113.506	143.307	11.194	14.203	18.152	AR	21.0	33.0	33.0	True
2020-07-30	0.946	1.074	1.219	0.844	110.356	139.577	182.865	91.672	115.803	145.549	12.477	15.735	20.228	AR	7.0	96.0	96.0	True
2020-07-31	0.937	1.071	1.208	0.846	111.681	141.191	184.879	93.43	118.154	148.402	21.651	27.232	34.998	AR	95.0	163.0	163.0	True
2020-08-01	0.943	1.065	1.213	0.858	113.372	143.001	189.981	95.959	120.299	151.567	12.144	15.282	19.757	AR	22.0	90.0	90.0	True
2020-08-02	0.926	1.067	1.207	0.854	114.597	145.309	193.68	97.659	122.211	153.966	13.107	16.438	21.197	AR	3.0	95.0	95.0	True
2020-08-03	0.94	1.068	1.204	0.852	116.018	147.431	196.982	98.866	124.273	155.894	14.077	17.538	22.838	AR	12.0	100.0	100.0	True
2020-08-04	0.94	1.064	1.217	0.824	117.298	148.95	199.64	100.731	126.337	158.588	12.651	15.725	20.358	AR	10.0	5.0	5.0	True
2020-08-05	0.932	1.065	1.211	0.824	119.223	151.467	202.603	102.599	128.029	162.364	12.87	16.014	20.636	AR	14.0	7.0	7.0	True
2020-08-06	0.937	1.065	1.215	0.836	120.982	153.597	204.629	104.351	129.864	165.876	13.051	16.245	20.909	AR	20.0	68.0	68.0	True
2020-08-07	0.941	1.069	1.229	0.844	121.905	154.865	206.806	106.544	131.329	167.913	132.533	165.081	213.499	AR	17.0	882.0	882.0	True
2020-08-08	0.929	1.069	1.209	0.85	123.849	157.153	209.78	107.882	133.288	171.699	13.427	16.762	21.832	AR	53.0	10.0	10.0	True
2020-08-09	0.934	1.069	1.217	0.864	125.617	159.391	211.297	109.41	135.304	173.461	43.366	54.346	70.905	AR	3.0	281.0	281.0	True
2020-08-10	0.93	1.071	1.216	0.842	127.425	162.074	214.168	110.909	137.071	176.594	13.828	17.303	22.636	AR	10.0	21.0	21.0	True
2020-08-11	0.934	1.072	1.225	0.864	128.654	163.855	216.696	112.767	139.464	180.508	14.116	17.567	22.965	AR	35.0	25.0	25.0	True
2020-08-12	0.937	1.074	1.223	0.838	130.077	166.415	219.673	114.156	141.483	183.777	21.665	27.271	35.791	AR	12.0	135.0	135.0	True
2020-08-13	0.942	1.07	1.239	0.844	130.992	168.944	221.01	115.302	142.976	186.674	14.339	18.067	23.77	AR	19.0	15.0	15.0	True
2020-08-14	0.942	1.07	1.226	0.856	132.411	171.346	223.839	116.501	145.376	189.548	14.523	18.329	24.094	AR	9.0	59.0	59.0	True
2020-08-15	0.936	1.072	1.225	0.848	134.137	173.463	227.014	118.192	147.413	192.79	14.682	18.604	24.441	AR	41.0	63.0	63.0	True
2020-08-16	0.94	1.078	1.235	0.852	136.665	175.81	231.367	119.392	149.664	195.942	14.903	18.821	24.596	AR	21.0	38.0	38.0	True
2020-08-17	0.942	1.075	1.241	0.838	138.962	178.536	232.213	120.763	151.673	198.965	15.054	19.063	24.766	AR	18.0	3.0	3.0	True
2020-08-18	0.95	1.083	1.228	0.85	142.198	181.023	233.937	122.506	153.801	202.42	43.825	55.774	72.324	AR	35.0	254.0	254.0	True
2020-08-19	0.945	1.08	1.238	0.858	146.159	184.239	237.167	124.633	155.911	204.53	40.322	51.24	66.78	AR	15.0	230.0	230.0	True
2020-08-20	0.942	1.083	1.223	0.858	149.225	187.094	239.08	126.357	157.471	206.657	47.728	60.429	78.724	AR	34.0	267.0	267.0	True
2020-08-21	0.938	1.083	1.224	0.86	151.892	189.843	242.726	128.438	159.464	209.023	15.894	20.292	26.185	AR	27.0	12.0	12.0	True
2020-08-22	0.943	1.08	1.239	0.874	154.863	192.779	247.533	129.771	161.792	211.285	21.557	27.555	35.607	AR	26.0	118.0	118.0	True
2020-08-23	0.949	1.089	1.249	0.868	156.763	195.235	250.871	130.458	164.177	213.156	16.372	20.86	26.947	AR	4.0	49.0	49.0	True
2020-08-24	0.941	1.089	1.267	0.862	159.776	198.318	254.217	132.041	167.021	215.502	16.569	21.118	27.256	AR	39.0	24.0	24.0	True
2020-08-25	0.942	1.094	1.269	0.87	162.693	201.159	256.886	133.243	169.699	218.38	16.815	21.397	27.466	AR	19.0	17.0	17.0	True
2020-08-26	0.941	1.091	1.272	0.886	166.362	204.789	261.999	135.689	172.017	221.495	17.033	21.701	27.728	AR	28.0	40.0	40.0	True
2020-08-27	0.949	1.095	1.265	0.914	170.088	207.837	265.734	137.46	174.419	223.571	56.668	72.365	92.173	AR	33.0	290.0	290.0	True
2020-08-28	0.957	1.093	1.266	0.912	173.275	212.625	269.627	139.591	177.176	226.31	17.49	22.355	28.464	AR	28.0	16.0	16.0	True
2020-08-29	0.962	1.094	1.27	0.914	175.606	217.043	278.688	142.973	179.565	228.739	17.734	22.731	28.988	AR	48.0	40.0	40.0	True
2020-08-30	0.959	1.097	1.264	0.92	177.478	221.358	284.792	146.6	181.91	230.957	17.97	23.039	29.533	AR	8.0	5.0	5.0	True
2020-08-31	0.976	1.097	1.264	0.92	181.239	226.001	289.919	149.502	185.415	232.335	37.001	47.057	60.179	AR	30.0	178.0	178.0	True
2020-09-01	0.978	1.096	1.242	0.932	184.48	230.016	295.117	152.375	188.367	236.752	18.803	23.746	30.287	AR	22.0	3.0	3.0	True
2020-09-02	0.972	1.101	1.243	0.92	188.032	234.049	300.788	154.792	190.849	240.524	19.167	24.02	30.733	AR	36.0	12.0	12.0	True
2020-09-03	0.964	1.099	1.25	0.926	190.642	237.852	305.684	158.384	193.525	242.899	47.882	59.815	76.009	AR	14.0	216.0	216.0	True
2020-09-04	0.968	1.099	1.244	0.938	192.209	242.521	310.33	161.878	196.452	246.481	20.068	24.661	31.348	AR	37.0	82.0	82.0	True
2020-09-05	0.971	1.105	1.252	0.928	194.413	246.944	314.887	164.553	199.496	251.367	20.549	25.091	32.022	AR	12.0	33.0	33.0	True
2020-09-06	0.957	1.102	1.243	0.92	196.599	250.925	316.688	167.941	202.712	255.035	20.744	25.427	32.769	AR	16.0	3.0	3.0	True
2020-09-07	0.964	1.103	1.244	0.922	199.864	256.481	324.584	170.58	205.871	259.408	21.134	25.824	33.482	AR	31.0	2.0	2.0	True
2020-09-08	0.963	1.101	1.239	0.926	205.012	261.211	330.865	173.709	210.155	263.004	21.538	26.362	34.432	AR	46.0	81.0	81.0	True
2020-09-09	0.958	1.103	1.24	0.902	208.771	266.888	337.165	176.782	214.285	271.547	21.957	26.883	35.18	AR	41.0	37.0	37.0	True
2020-09-10	0.955	1.094	1.238	0.9	213.922	272.135	342.704	179.662	218.672	276.637	105.953	130.856	170.512	AR	31.0	421.0	421.0	True
2020-09-11	0.955	1.087	1.241	0.898	219.248	277.512	347.992	183.054	223.036	281.787	22.602	27.868	36.354	AR	59.0	18.0	18.0	True
2020-09-12	0.942	1.08	1.251	0.876	225.112	282.382	354.737	187.37	227.096	286.795	83.264	103.418	134.59	AR	16.0	321.0	321.0	True
2020-09-13	0.941	1.076	1.252	0.868	228.947	287.555	356.801	190.137	231.552	293.22	39.095	48.661	63.016	AR	10.0	148.0	148.0	True
2020-09-14	0.927	1.062	1.221	0.828	233.281	292.228	361.314	192.3	236.224	297.421	23.579	29.578	38.259	AR	40.0	38.0	38.0	True
2020-09-15	0.922	1.057	1.218	0.78	234.984	296.657	366.182	194.558	239.576	300.157	23.797	30.223	39.13	AR	33.0	21.0	21.0	True
2020-09-16	0.91	1.048	1.215	0.762	238.848	301.377	370.947	197.633	243.896	303.741	24.145	30.755	40.058	AR	24.0	52.0	52.0	True
2020-09-17	0.914	1.047	1.198	0.716	242.929	304.975	372.748	200.733	248.055	307.403	42.755	54.146	70.643	AR	17.0	153.0	153.0	True
2020-09-18	0.909	1.04	1.178	0.692	245.911	307.929	376.301	204.234	253.488	313.23	25.068	31.793	41.309	AR	35.0	72.0	72.0	True
2020-09-19	0.896	1.028	1.169	0.648	247.829	310.289	378.857	208.364	257.781	319.81	25.405	32.268	41.535	AR	20.0	66.0	66.0	True
2020-09-20	0.896	1.024	1.152	0.618	248.718	311.981	378.642	211.638	262.632	325.772	34.9	44.37	57.072	AR	20.0	119.0	119.0	True
2020-09-21	0.887	1.01	1.149	0.564	248.99	315.04	381.609	216.522	267.397	329.911	26.389	33.582	42.76	AR	47.0	3.0	3.0	True
2020-09-22	0.876	1.003	1.138	0.516	251.745	315.896	384.65	222.096	272.11	335.383	27.054	34.254	43.202	AR	49.0	2.0	2.0	True
2020-09-23	0.87	0.988	1.133	0.436	254.29	316.304	385.976	225.539	276.862	341.517	50.119	63.503	79.72	AR	34.0	161.0	161.0	True
2020-09-24	0.863	0.983	1.108	0.4	255.337	316.834	388.759	228.572	281.729	344.035	27.752	35.409	44.434	AR	23.0	69.0	69.0	True
2020-09-25	0.857	0.972	1.105	0.352	254.545	317.272	389.569	232.931	286.359	347.51	28.169	35.852	45.289	AR	47.0	12.0	12.0	True
2020-09-26	0.85	0.965	1.098	0.282	252.081	316.208	388.907	236.312	290.533	350.876	46.555	59.47	75.013	AR	32.0	144.0	144.0	True
2020-09-27	0.835	0.955	1.075	0.254	252.313	314.999	390.098	239.915	295.463	353.572	28.883	36.896	46.553	AR	35.0	19.0	19.0	True
2020-09-28	0.831	0.946	1.082	0.24	250.847	312.205	390.015	242.698	299.247	359.061	29.308	37.269	47.27	AR	114.0	2.0	2.0	True
2020-09-29	0.831	0.937	1.077	0.18	249.072	310.612	386.746	245.064	301.299	364.274	29.792	37.728	47.589	AR	62.0	73.0	73.0	True
2020-09-30	0.821	0.93	1.069	0.148	245.222	307.616	383.327	246.887	303.914	365.634	30.127	37.986	48.391	AR	39.0	15.0	15.0	True
2020-10-01	0.821	0.925	1.056	0.13	242.636	304.044	378.83	248.747	306.102	366.076	145.11	182.278	231.979	AR	41.0	419.0	419.0	True
2020-10-02	0.809	0.925	1.057	0.104	238.086	299.144	371.013	249.805	308.49	366.733	92.738	116.797	149.162	AR	60.0	266.0	266.0	True
2020-10-03	0.807	0.917	1.054	0.086	233.252	295.953	362.611	250.976	309.371	369.113	57.525	72.572	93.125	AR	41.0	165.0	165.0	True
2020-10-04	0.797	0.905	1.031	0.07	228.471	291.321	358.633	252.272	309.64	368.594	31.107	38.632	50.242	AR	34.0	3.0	3.0	True
2020-10-05	0.794	0.902	1.022	0.044	225.644	286.483	351.413	252.233	310.193	369.216	31.508	38.895	50.115	AR	65.0	15.0	15.0	True
2020-10-06	0.777	0.899	1.012	0.044	223.971	282.11	347.178	253.579	311.657	370.688	31.577	38.956	50.503	AR	73.0	4.0	4.0	True
2020-10-07	0.776	0.894	1.02	0.054	220.877	276.182	339.892	254.797	310.535	374.69	31.296	38.858	50.297	AR	86.0	19.0	19.0	True
2020-10-08	0.775	0.89	1.036	0.074	217.064	270.132	329.979	256.067	309.135	375.949	127.006	157.418	203.983	AR	50.0	360.0	360.0	True
2020-10-09	0.777	0.887	1.028	0.052	213.972	264.073	320.813	254.512	308.011	371.597	30.907	38.429	49.928	AR	57.0	17.0	17.0	True
2020-10-10	0.783	0.883	1.02	0.052	210.853	259.117	314.84	252.075	306.434	367.926	30.583	38.272	49.543	AR	38.0	19.0	19.0	True
2020-10-11	0.776	0.892	1.006	0.036	206.247	253.124	308.354	247.866	304.225	366.824	30.362	37.935	48.953	AR	13.0	18.0	18.0	True
2020-10-12	0.772	0.887	1.009	0.042	200.587	247.34	303.307	246.432	300.55	363.236	30.038	37.481	48.186	AR	16.0	4.0	4.0	True
2020-10-13	0.767	0.883	1.005	0.03	194.696	240.876	297.766	243.744	297.96	360.285	29.699	37.111	47.713	AR	82.0	5.0	5.0	True
2020-10-14	0.779	0.885	1.006	0.032	189.098	235.25	292.794	238.66	294.721	354.104	138.347	173.681	221.891	AR	43.0	417.0	417.0	True
2020-10-15	0.777	0.886	1.019	0.042	183.878	230.113	284.793	233.861	290.643	348.292	28.817	36.413	46.181	AR	63.0	44.0	44.0	True
2020-10-16	0.774	0.885	1.014	0.046	181.034	224.71	280.831	231.074	286.157	343.13	28.396	35.993	45.498	AR	41.0	10.0	10.0	True
2020-10-17	0.781	0.883	1.018	0.046	178.043	219.373	276.619	228.714	281.548	338.033	75.054	94.449	119.75	AR	20.0	236.0	236.0	True
2020-10-18	0.773	0.886	1.011	0.03	174.866	214.371	271.196	225.749	276.553	330.871	27.608	34.606	43.914	AR	17.0	16.0	16.0	True
2020-10-19	0.785	0.884	1.014	0.038	170.148	208.745	265.041	222.359	272.035	324.084	27.085	34.021	43.026	AR	81.0	20.0	20.0	True
2020-10-20	0.783	0.883	1.014	0.044	166.896	204.79	257.109	219.447	267.104	318.125	26.607	33.382	42.227	AR	46.0	7.0	7.0	True
2020-10-21	0.773	0.887	1.007	0.034	162.694	199.751	250.015	214.281	261.317	312.707	26.174	32.742	41.498	AR	53.0	30.0	30.0	True
2020-10-22	0.772	0.885	1.008	0.034	158.001	195.185	245.649	210.609	256.848	304.545	68.249	84.83	106.786	AR	23.0	233.0	233.0	True
2020-10-23	0.775	0.887	1.01	0.036	153.638	190.743	241.047	206.881	251.321	300.048	193.573	240.379	302.596	AR	64.0	676.0	676.0	True
2020-10-24	0.788	0.887	1.003	0.028	150.478	186.322	235.905	202.385	245.909	293.377	24.64	30.736	39.091	AR	37.0	21.0	21.0	True
2020-10-25	0.774	0.889	1.005	0.032	147.655	182.429	233.467	198.582	240.285	288.881	24.111	30.155	38.375	AR	17.0	5.0	5.0	True
2020-10-26	0.768	0.89	1.016	0.052	144.654	178.108	226.38	193.857	235.419	284.858	23.538	29.546	37.756	AR	49.0	46.0	46.0	True
2020-10-27	0.783	0.89	1.023	0.054	141.287	174.202	222.957	189.554	230.392	279.663	57.964	72.941	93.026	AR	43.0	222.0	222.0	True
2020-10-28	0.788	0.893	1.028	0.054	136.827	170.209	217.92	186.985	225.318	275.101	22.553	28.396	36.151	AR	26.0	16.0	16.0	True
2020-10-29	0.783	0.892	1.032	0.058	132.339	166.831	215.572	183.726	220.647	269.428	22.109	27.898	35.241	AR	29.0	2.0	2.0	True
2020-10-30	0.772	0.891	1.036	0.056	131.534	163.434	211.128	179.34	215.498	264.035	52.774	66.416	84.103	AR	65.0	215.0	215.0	True
2020-10-31	0.775	0.892	1.041	0.054	129.091	159.621	206.544	174.442	210.519	256.887	49.56	61.966	78.564	AR	37.0	206.0	206.0	True
2020-11-01	0.774	0.895	1.042	0.058	126.273	156.724	202.306	170.492	205.416	251.319	20.847	25.927	32.892	AR	14.0	13.0	13.0	True
2020-11-02	0.784	0.902	1.02	0.062	124.751	153.198	198.543	165.673	200.329	247.523	20.343	25.386	32.248	AR	5.0	11.0	11.0	True
2020-11-03	0.786	0.903	1.025	0.058	121.09	149.877	194.647	162.919	196.257	241.839	19.93	24.842	31.568	AR	41.0	1.0	1.0	True
2020-11-04	0.789	0.899	1.024	0.066	117.818	147.077	189.982	159.213	192.208	237.877	19.444	24.257	30.704	AR	24.0	23.0	23.0	True
2020-11-05	0.783	0.904	1.024	0.072	114.223	144.085	188.471	155.704	188.267	233.442	18.971	23.711	30.058	AR	35.0	9.0	9.0	True
2020-11-06	0.793	0.908	1.05	0.076	111.867	140.629	184.653	151.752	184.557	229.838	18.553	23.275	29.289	AR	29.0	10.0	10.0	True
2020-11-07	0.793	0.907	1.045	0.092	108.662	138.136	181.722	148.963	180.512	222.431	95.224	118.591	150.835	AR	10.0	460.0	460.0	True
2020-11-08	0.799	0.909	1.05	0.1	105.757	135.097	180.036	145.684	176.321	218.137	17.904	22.177	28.208	AR	8.0	5.0	5.0	True
2020-11-09	0.801	0.913	1.063	0.112	103.7	132.17	176.148	142.538	172.586	215.463	17.563	21.702	27.636	AR	35.0	28.0	28.0	True
2020-11-10	0.798	0.92	1.069	0.12	101.581	129.916	172.522	139.486	169.224	211.257	18.382	22.53	28.838	AR	42.0	94.0	94.0	True
2020-11-11	0.803	0.922	1.064	0.126	99.833	127.358	169.205	136.183	165.534	207.401	16.778	20.701	26.56	AR	41.0	9.0	9.0	True
2020-11-12	0.807	0.925	1.065	0.128	97.48	125.801	168.864	133.319	162.419	203.335	74.536	92.02	118.348	AR	24.0	400.0	400.0	True
2020-11-13	0.818	0.928	1.068	0.148	94.465	123.802	166.426	130.903	158.923	198.183	16.166	19.928	25.591	AR	35.0	15.0	15.0	True
2020-11-14	0.806	0.931	1.06	0.158	92.692	122.209	165.083	128.492	155.811	196.165	23.855	29.449	37.876	AR	16.0	133.0	133.0	True
2020-11-15	0.815	0.938	1.077	0.168	91.18	121.285	163.822	125.338	152.152	192.369	15.443	19.165	24.622	AR	12.0	10.0	10.0	True
2020-11-16	0.823	0.941	1.074	0.18	89.988	119.697	160.945	122.047	148.915	190.86	15.095	18.735	24.215	AR	8.0	4.0	4.0	True
2020-11-17	0.819	0.945	1.07	0.186	89.523	118.412	157.789	118.709	145.98	188.026	14.737	18.288	23.686	AR	28.0	9.0	9.0	True
2020-11-18	0.817	0.949	1.098	0.23	88.352	117.17	155.621	115.722	142.728	184.53	14.379	17.91	23.285	AR	28.0	60.55269340380138		True
2020-11-19	0.825	0.958	1.1	0.25	87.201	115.605	152.084	113.776	140.148	180.768	22.277	28.014	36.535	AR	29.0	140.52578923525778		True
2020-11-20	0.838	0.962	1.105	0.288	86.004	114.391	149.704	111.123	137.452	177.418	17.03	21.456	28.093	AR	26.0	110.02224025956096		True
2020-11-21	0.85	0.972	1.092	0.312	85.839	112.865	149.336	108.609	135.075	173.852	13.352	16.881	22.147	AR	8.0	6.0	6.0	True
2020-11-22	0.858	0.981	1.107	0.364	85.004	112.064	147.864	106.053	132.898	171.958	13.187	16.597	21.809	AR	8.0	69.0	69.0	True
2020-11-23	0.872	0.986	1.116	0.41	85.22	111.16	147.142	103.299	130.671	169.571	12.88	16.303	21.412	AR	37.0	6.0	6.0	True
2020-11-24	0.872	0.994	1.137	0.462	84.724	110.865	148.173	100.837	128.613	167.249	67.958	86.426	114.164	AR	20.0	475.0	475.0	True
2020-11-25	0.871	0.999	1.148	0.494	84.14	110.376	149.243	98.921	127.13	164.122	12.433	15.881	20.823	AR	22.0	10.0	10.0	True
2020-11-26	0.886	1.01	1.159	0.57	83.097	110.361	148.011	97.205	125.326	161.733	12.255	15.639	20.476	AR	20.0	2.0	2.0	True
2020-11-27	0.88	1.012	1.159	0.586	83.298	110.175	147.44	95.963	123.786	159.936	12.077	15.489	20.113	AR	21.0	15.0	15.0	True
2020-11-28	0.903	1.026	1.186	0.62	83.944	110.418	146.327	94.661	122.276	157.554	11.884	15.332	19.82	AR	13.0	7.0	7.0	True
2020-11-29	0.902	1.032	1.19	0.69	84.767	110.449	146.246	93.46	120.672	155.947	11.75	15.177	19.656	AR	4.0	19.0	19.0	True
2020-11-30	0.907	1.041	1.187	0.714	84.56	110.861	147.849	92.619	119.202	154.257	11.569	15.009	19.507	AR	16.0	12.0	12.0	True
2020-12-01	0.911	1.046	1.19	0.736	84.892	111.728	149.191	91.626	117.99	151.314	11.429	14.852	19.311	AR	29.0	38.0	38.0	True
2020-12-02	0.916	1.054	1.194	0.78	85.718	112.685	150.311	91.035	116.772	148.978	11.346	14.705	19.055	AR	17.0	2.0	2.0	True
2020-12-03	0.919	1.062	1.205	0.798	86.486	113.81	150.513	90.285	115.857	148.339	64.31	83.404	107.589	AR	12.0	505.0	505.0	True
2020-12-04	0.922	1.062	1.219	0.804	87.215	114.301	151.076	89.485	114.774	148.406	11.13	14.441	18.666	AR	24.0	4.0	4.0	True
2020-12-05	0.93	1.065	1.218	0.828	88.311	115.881	151.437	89.002	114.177	147.315	12.018	15.631	20.242	AR	7.0	96.0	96.0	True
2020-12-06	0.934	1.073	1.239	0.846	90.172	117.35	151.166	88.893	113.577	146.338	11.036	14.309	18.526	AR	4.0	56.0	56.0	True
2020-12-07	0.947	1.076	1.23	0.872	90.975	118.65	153.189	88.101	113.014	146.165	11.008	14.298	18.429	AR	16.0	9.0	9.0	True
2020-12-08	0.951	1.079	1.231	0.894	92.115	120.987	157.208	87.678	112.623	146.072	10.982	14.278	18.332	AR	6.0	71.0	71.0	True
2020-12-09	0.961	1.085	1.23	0.898	93.99	122.363	160.293	87.966	112.798	145.761	10.997	14.269	18.245	AR	8.0	4.0	4.0	True
2020-12-10	0.964	1.087	1.245	0.902	95.125	124.271	164.741	88.044	113.374	145.961	10.969	14.281	18.322	AR	24.0	44.0	44.0	True
2020-12-11	0.952	1.095	1.251	0.91	97.112	126.417	168.316	88.178	113.5	146.774	32.342	41.88	53.48	AR	28.0	258.0	258.0	True
2020-12-12	0.96	1.099	1.244	0.92	98.452	128.537	169.775	88.341	114.144	147.888	11.096	14.384	18.396	AR	10.0	43.0	43.0	True
2020-12-13	0.966	1.097	1.244	0.916	100.867	131.041	173.175	89.234	114.651	148.801	11.147	14.441	18.553	AR	7.0	14.0	14.0	True
2020-12-14	0.967	1.095	1.236	0.92	103.114	133.179	176.519	89.935	115.034	149.306	11.264	14.509	18.739	AR	15.0	8.0	8.0	True
2020-12-15	0.956	1.092	1.251	0.906	104.98	135.619	179.037	90.425	115.765	149.696	20.203	25.804	33.277	AR	11.0	156.0	156.0	True
2020-12-16	0.962	1.094	1.261	0.896	106.295	138.209	181.408	92.325	116.989	149.184	11.595	14.746	18.929	AR	18.0	9.0	9.0	True
2020-12-17	0.954	1.089	1.249	0.908	109.177	141.279	182.684	93.287	118.277	150.339	11.84	14.9	19.003	AR	23.0	57.0	57.0	True
2020-12-18	0.959	1.086	1.24	0.898	112.108	143.397	183.968	93.65	119.413	151.955	12.005	15.053	19.201	AR	16.0	44.0	44.0	True
2020-12-19	0.955	1.077	1.241	0.882	113.96	145.617	187.202	94.861	121.223	153.944	12.069	15.263	19.313	AR	16.0	54.0	54.0	True
2020-12-20	0.934	1.076	1.241	0.852	116.702	147.577	190.15	95.56	122.649	156.965	12.136	15.479	19.691	AR	4.0	5.0	5.0	True
2020-12-21	0.926	1.071	1.223	0.822	119.092	150.217	193.226	97.164	124.732	160.157	12.369	15.678	19.911	AR	20.0	9.0	9.0	True
2020-12-22	0.916	1.058	1.218	0.78	122.088	152.217	196.596	98.967	126.355	163.719	12.508	15.952	20.245	AR	25.0	76.0	76.0	True
2020-12-23	0.912	1.053	1.199	0.768	124.493	154.462	200.236	101.603	128.666	165.422	12.712	16.203	20.609	AR	16.0	35.0	35.0	True
2020-12-24	0.907	1.038	1.182	0.708	125.475	156.074	203.422	103.151	130.766	168.221	12.965	16.459	20.98	AR	14.0	5.0	5.0	True
2020-12-25	0.912	1.025	1.166	0.642	125.5	157.99	205.615	105.249	133.097	171.137	13.173	16.734	21.388	AR	11.0	4.0	4.0	True
2020-12-26	0.897	1.012	1.151	0.56	127.298	158.854	206.38	106.612	135.636	173.013	13.552	17.017	21.641	AR	11.0	80.9160283305364		True
2020-12-27	0.895	1.002	1.133	0.506	128.584	160.137	208.144	108.558	137.492	174.862	13.833	17.25	21.849	AR	10.0	18.0	18.0	True
2020-12-28	0.88	0.989	1.11	0.428	128.32	161.356	207.209	110.575	140.041	177.391	14.069	17.536	22.287	AR	32.0	13.0	13.0	True
2020-12-29	0.865	0.975	1.101	0.35	128.433	162.233	205.944	113.001	142.047	178.736	14.35	17.845	22.712	AR	16.0	86.0	86.0	True
2020-12-30	0.858	0.965	1.091	0.264	127.724	162.325	204.427	115.338	143.962	182.388	14.646	18.034	22.849	AR	14.0	37.0	37.0	True
2020-12-31	0.836	0.951	1.067	0.194	126.926	161.529	202.704	117.944	145.75	184.914	14.913	18.274	23.449	AR	5.0	8.0	8.0	True
2021-01-01	0.83	0.933	1.062	0.136	126.842	160.385	203.233	120.16	147.587	187.826	27.983	33.959	43.884	AR	6.0	162.0	162.0	True
2021-01-02	0.814	0.919	1.043	0.084	125.193	159.058	201.437	122.268	149.29	190.359	15.427	18.755	24.178	AR	15.0	77.21492352679614		True
2021-01-03	0.803	0.904	1.032	0.06	124.416	156.978	197.557	124.415	151.146	194.357	15.662	19.007	24.351	AR	13.0	1.0	1.0	True
2021-01-04	0.786	0.893	1.008	0.044	122.857	154.923	197.133	126.218	152.809	195.301	15.921	19.249	24.522	AR	22.0	5.0	5.0	True
2021-01-05	0.774	0.879	0.996	0.024	120.553	151.977	194.433	126.688	154.477	196.454	15.973	19.404	24.722	AR	25.0	41.0	41.0	True
2021-01-06	0.756	0.871	0.986	0.008	118.285	148.929	189.922	126.926	155.741	197.978	16.0	19.608	24.823	AR	30.0	80.0	80.0	True
2021-01-07	0.747	0.856	0.959	0.008	114.624	145.217	184.402	127.031	156.364	198.188	16.017	19.758	24.761	AR	49.0	87.0	87.0	True
2021-01-08	0.741	0.844	0.953	0.002	111.092	141.34	180.342	127.505	157.439	197.644	16.086	19.888	24.974	AR	31.0	2.0	2.0	True
2021-01-09	0.734	0.83	0.943	0.002	108.115	137.096	175.748	127.484	158.138	197.274	58.35	72.019	90.759	AR	19.0	319.0	319.0	True
2021-01-10	0.716	0.822	0.928	0.0	105.135	132.707	171.095	126.794	158.163	196.479	16.129	19.843	25.291	AR	7.0	23.0	23.0	True
2021-01-11	0.705	0.809	0.922	0.0	101.559	128.575	165.603	126.183	157.442	196.042	16.179	19.756	25.272	AR	32.0	71.91048164268713		True
2021-01-12	0.691	0.798	0.926	0.0	97.532	123.946	158.649	125.434	156.652	195.14	16.119	19.642	25.135	AR	39.0	6.0	6.0	True
2021-01-13	0.688	0.789	0.915	0.0	92.796	119.219	152.74	124.355	155.501	194.116	25.816	31.636	40.266	AR	45.0	143.0	143.0	True
2021-01-14	0.679	0.783	0.91	0.0	88.995	114.821	147.179	122.77	153.672	191.868	15.647	19.315	24.344	AR	27.0	76.0	76.0	True
2021-01-15	0.68	0.773	0.898	0.0	84.668	110.187	140.055	121.848	151.605	188.698	19.007	23.592	29.529	AR	30.0	109.0	109.0	True
2021-01-16	0.672	0.769	0.887	0.0	80.664	105.247	133.725	120.161	149.425	186.114	16.929	20.849	26.14	AR	17.0	98.0	98.0	True
2021-01-17	0.665	0.766	0.882	0.0	76.973	100.218	129.118	118.26	146.576	182.816	21.457	26.327	32.849	AR	13.0	126.0	126.0	True
2021-01-18	0.661	0.759	0.879	0.0	72.708	95.657	123.946	116.163	143.472	178.999	32.406	39.874	49.809	AR	26.0	195.0	195.0	True
2021-01-19	0.664	0.755	0.859	0.0	68.878	91.304	119.039	113.355	140.332	175.377	14.23	17.619	22.168	AR	13.0	41.917820907613155		True
2021-01-20	0.659	0.75	0.86	0.0	65.333	86.918	112.752	110.502	136.814	171.768	16.219	20.057	25.521	AR	38.0	103.0	103.0	True
2021-01-21	0.651	0.748	0.858	0.0	61.827	82.909	106.838	107.478	133.505	167.783	13.558	16.724	21.317	AR	29.0	39.0	39.0	True
2021-01-22	0.652	0.75	0.857	0.0	58.304	78.525	102.128	104.102	129.326	162.581	22.453	27.837	35.194	AR	37.0	151.0	151.0	True
2021-01-23	0.65	0.742	0.85	0.0	54.819	74.162	97.408	100.719	125.808	156.694	12.603	15.766	20.011	AR	41.0	88.0	88.0	True
2021-01-24	0.639	0.74	0.844	0.0	51.923	70.123	92.348	97.361	121.457	151.956	12.161	15.268	19.279	AR	9.0	4.0	4.0	True
2021-01-25	0.631	0.739	0.856	0.0	48.879	66.553	88.107	93.304	116.952	146.933	11.776	14.692	18.626	AR	18.0	4.0	4.0	True
2021-01-26	0.635	0.736	0.853	0.0	46.141	62.92	83.32	89.392	113.018	141.594	11.33	14.165	17.923	AR	14.0	38.0	38.0	True
2021-01-27	0.627	0.734	0.865	0.0	43.522	59.763	79.666	85.403	108.531	136.23	10.849	13.626	17.182	AR	15.0	35.0	35.0	True
2021-01-28	0.624	0.733	0.857	0.0	41.246	56.156	75.762	81.674	104.238	130.241	10.336	13.11	16.582	AR	7.0	71.0	71.0	True
2021-01-29	0.627	0.728	0.857	0.0	38.997	52.821	71.498	78.045	99.869	124.516	9.853	12.532	15.832	AR	15.0	59.0	59.0	True
2021-01-30	0.616	0.727	0.862	0.0	36.777	49.97	67.024	74.571	95.686	119.394	9.429	11.996	15.221	AR	10.0	8.0	8.0	True
2021-01-31	0.615	0.724	0.856	0.0	34.272	46.75	64.049	71.133	91.683	115.1	8.965	11.499	14.497	AR	3.0	5.0	5.0	True
2021-02-01	0.607	0.724	0.864	0.0	31.989	44.081	60.465	67.643	87.388	110.589	8.492	10.966	13.801	AR	16.0	6.626644116950745		True
2021-02-02	0.607	0.722	0.883	0.0	29.978	41.507	57.678	64.334	83.363	105.203	13.303	17.185	21.772	AR	10.0	145.0	145.0	True
2021-02-03	0.604	0.719	0.88	0.0	28.471	39.183	54.706	61.246	79.401	100.522	8.329	10.712	13.713	AR	3.0	95.0	95.0	True
2021-02-04	0.593	0.716	0.867	0.0	26.871	36.947	51.923	58.352	75.505	96.159	7.313	9.463	12.096	AR	10.0	35.0	35.0	True
2021-02-05	0.591	0.716	0.863	0.0	25.026	34.821	49.196	55.14	71.737	91.217	6.93	8.995	11.523	AR	12.0	62.0	62.0	True
2021-02-06	0.584	0.717	0.874	0.0	23.298	32.728	47.282	51.958	68.365	86.759	6.559	8.577	10.997	AR	2.0	2.0	2.0	True
2021-02-07	0.581	0.71	0.886	0.0	21.873	30.878	45.393	49.294	64.879	83.287	6.194	8.156	10.365	AR	3.0	21.0	21.0	True
2021-02-08	0.573	0.709	0.916	0.002	20.229	28.984	43.494	46.619	61.327	79.604	15.515	20.431	25.925	AR	7.0	233.0	233.0	True
2021-02-09	0.569	0.705	0.892	0.004	18.314	27.17	42.075	44.1	58.094	75.776	5.558	7.336	9.364	AR	3.0	77.0	77.0	True
2021-02-10	0.568	0.702	0.896	0.002	16.698	25.534	40.287	41.972	55.233	71.222	5.229	6.931	8.924	AR	6.0	22.0	22.0	True
2021-02-11	0.568	0.701	0.893	0.002	15.257	24.069	38.714	39.817	52.335	67.652	4.978	6.56	8.473	AR	3.0	41.0	41.0	True
2021-02-12	0.555	0.702	0.898	0.004	14.204	22.53	36.745	37.6	49.246	64.659	4.674	6.192	8.062	AR	10.0	15.0	15.0	True
2021-02-13	0.548	0.705	0.899	0.006	13.233	21.296	34.927	35.159	46.399	61.628	4.405	5.868	7.627	AR	4.0	59.0	59.0	True
2021-02-14	0.538	0.703	0.916	0.004	12.218	19.891	33.599	33.185	43.808	58.562	4.157	5.549	7.281	AR	5.0	8.0	8.0	True
2021-02-15	0.531	0.698	0.91	0.002	11.141	18.885	32.552	31.21	41.275	55.6	3.93	5.254	6.97	AR	7.0	2.0	2.0	True
2021-02-16	0.529	0.694	0.916	0.006	10.067	17.568	31.617	29.33	39.067	53.251	3.702	4.943	6.588	AR	2.0	65.0	65.0	True
2021-02-17	0.528	0.694	0.904	0.006	9.163	16.409	30.301	27.597	36.696	51.0	3.457	4.665	6.251	AR	11.0	44.0	44.0	True
2021-02-18	0.523	0.693	0.921	0.006	8.328	15.322	29.052	25.886	34.711	48.766	3.241	4.396	5.955	AR	7.0	76.0	76.0	True
2021-02-19	0.527	0.693	0.916	0.004	7.485	14.263	28.05	24.375	32.812	46.71	3.021	4.15	5.739	AR	4.0	78.0	78.0	True
2021-02-20	0.52	0.69	0.932	0.004	6.761	13.265	27.294	22.667	31.025	44.725	2.778	3.911	5.506	AR	8.0	5.0	5.0	True
2021-02-21	0.509	0.693	0.928	0.006	6.134	12.404	26.813	20.808	29.169	43.189	2.597	3.677	5.31	AR	1.0	19.0	19.0	True
2021-02-22	0.503	0.693	0.949	0.01	5.543	11.603	26.31	19.068	27.432	41.261	2.413	3.486	5.143	AR	7.0	23.0	23.0	True
2021-02-23	0.506	0.693	0.954	0.01	5.013	10.811	25.703	17.682	25.869	39.412	2.233	3.294	4.926	AR	4.0	8.0	8.0	True
2021-02-24	0.491	0.691	0.95	0.01	4.518	10.053	24.859	16.279	24.362	37.578	2.277	3.4	5.163	AR	1.0	97.0	97.0	True
2021-02-25	0.49	0.697	0.948	0.014	4.06	9.38	23.948	15.102	22.917	36.722	2.976	4.546	7.001	AR	2.0	137.0	137.0	True
2021-02-26	0.485	0.691	0.963	0.01	3.658	8.789	23.53	14.053	21.705	35.044	1.773	2.745	4.342	AR		44.0	44.0	True
2021-02-27	0.489	0.692	0.961	0.008	3.285	8.254	23.036	12.942	20.49	33.558	1.661	2.573	4.147	AR		37.0	37.0	True
2021-02-28	0.481	0.692	0.955	0.01	2.894	7.731	22.078	11.905	19.209	32.268	1.527	2.404	3.974	AR		5.0	5.0	True
2021-03-01	0.482	0.691	0.941	0.01	2.531	7.259	21.332	10.943	18.009	31.248	1.383	2.241	3.81	AR	3.0	2.0	2.0	True
2021-03-02	0.48	0.691	0.954	0.014	2.237	6.787	21.032	10.107	16.822	30.152	2.355	3.936	6.934	AR	4.0	166.0	166.0	True
2021-03-03	0.476	0.69	0.948	0.016	1.998	6.345	20.641	9.302	15.771	29.013	1.135	1.948	3.57	AR	2.0	59.0	59.0	True
2021-03-04	0.473	0.691	0.973	0.02	1.781	5.899	20.412	8.462	14.677	28.203	1.033	1.828	3.465	AR	1.0	48.0	48.0	True
2021-03-05	0.467	0.688	0.997	0.022	1.571	5.464	20.113	7.745	13.731	27.57	0.946	1.711	3.368	AR	1.0	71.0	71.0	True
2021-03-06	0.47	0.69	0.998	0.024	1.389	5.134	19.708	7.055	12.851	26.843	0.863	1.606	3.298	AR		36.0	36.0	False
2021-03-07	0.462	0.693	1.006	0.03	1.223	4.792	19.306	6.427	12.033	26.123	0.786	1.503	3.222	AR		17.64718264087241		False
2021-03-08	0.468	0.697	1.01	0.04	1.079	4.488	19.413	5.836	11.248	25.4	0.716	1.413	3.128	AR		4.7168081080074815		False
2021-03-09	0.469	0.693	1.014	0.038	0.964	4.237	19.126	5.278	10.444	24.925	0.649	1.318	3.025	AR		26.63995158288093		False
2021-03-10	0.467	0.695	1.027	0.034	0.859	3.942	18.569	4.794	9.871	24.071	0.591	1.232	2.983	AR		25.780272368991483		False
2021-03-11	0.465	0.697	1.041	0.044	0.761	3.626	18.387	4.374	9.251	23.453	0.539	1.154	2.893	AR		59.4031634680146		False
2021-03-12	0.455	0.699	1.043	0.046	0.671	3.337	18.186	3.98	8.622	22.858	0.491	1.083	2.813	AR		46.17225583361995		False
2021-03-13	0.455	0.696	1.069	0.042	0.589	3.171	18.243	3.59	8.063	22.117	0.445	1.014	2.741	AR		41.482506613786526		False
2021-03-14	0.446	0.695	1.06	0.054	0.52	3.003	17.903	3.223	7.603	21.436	0.402	0.949	2.67	AR		16.234456711057405		False
2021-03-15	0.447	0.697	1.069	0.062	0.458	2.803	17.852	2.892	7.137	20.876	0.363	0.893	2.594	AR		4.334840906209806		False
2021-03-16	0.447	0.699	1.085	0.062	0.401	2.623	17.792	2.593	6.691	20.487	0.327	0.834	2.517	AR		24.457398822237757		False
2021-03-17	0.446	0.698	1.09	0.06	0.351	2.459	17.942	2.336	6.277	20.134	0.294	0.785	2.491	AR		23.643138281491993		False
2021-03-18	0.437	0.696	1.09	0.06	0.308	2.326	18.042	2.108	5.87	19.98	0.264	0.728	2.444	AR		54.419740994475035		False
2021-03-19	0.438	0.698	1.097	0.054	0.273	2.164	18.101	1.897	5.481	20.153	0.238	0.68	2.385	AR		42.25180988693668		False
2021-03-20	0.437	0.694	1.104	0.058	0.236	2.034	18.174	1.701	5.161	19.729	0.214	0.638	2.326	AR		37.91701420205263		False
2021-03-21	0.432	0.695	1.104	0.064	0.204	1.908	18.221	1.534	4.825	19.359	0.192	0.601	2.273	AR		14.82173078131453		False
2021-03-22	0.434	0.694	1.115	0.07	0.177	1.776	18.265	1.384	4.51	19.034	0.173	0.56	2.255	AR		36.571422300315		False
2021-03-23	0.44	0.695	1.12	0.074	0.153	1.659	18.801	1.252	4.213	18.944	0.155	0.52	2.257	AR		22.27484606155546		False
2021-03-24	0.441	0.697	1.147	0.068	0.133	1.556	19.54	1.129	3.924	18.967	0.139	0.483	2.276	AR		21.5060041940611		False
2021-03-25	0.436	0.702	1.151	0.072	0.117	1.468	20.359	1.018	3.634	18.679	0.125	0.453	2.297	AR		49.43631852093175		False
2021-03-26	0.428	0.703	1.149	0.074	0.104	1.386	20.652	0.918	3.428	18.285	0.112	0.425	2.274	AR		38.331363940252466		False
2021-03-27	0.429	0.7	1.176	0.068	0.093	1.294	20.524	0.824	3.205	17.968	0.1	0.395	2.249	AR		34.35152179026218		False
