# Supplementary material for: Evolution and Epidemic Spread of SARS-CoV-2 in Colombia: A Year into the Pandemic
Source: Vaccines (Basel). 2021 Jul 30;9(8):837. doi: 10.3390/vaccines9080837 (PMC8402472; doi:10.3390/vaccines9080837)
Supplement: Supplementary file 1 [file vaccines-09-00837-s001.zip › Supplementary_material/Supplementary Data S2/Rt.live_statistics_model/COVID19-AT-rt.csv]

	rt2.5%	rt	rt97.5%	p_rt_gt1	infection2.5%	infection	infection97.5%	ajusted_positive2.5%	ajusted_positive	ajusted_positive97.5%	predicted_postive2.5%	predicted_postive	predicted_postive97.5%	region	observed_positive	predicted_newtest	observed_newtest	date_with_observed_cases
2020-03-04	0.922	1.165	1.545	0.884	16.723	31.183	54.8	0.0	0.0	0.0				AT				False
2020-03-05	0.932	1.169	1.517	0.904	0.176	0.263	0.401	0.0	0.0	0.0				AT				False
2020-03-06	0.941	1.172	1.471	0.912	2.495	3.73	5.68	0.0	0.0	0.0				AT				False
2020-03-07	0.953	1.162	1.448	0.918	4.731	7.068	10.753	0.0	0.0	0.0				AT				False
2020-03-08	0.964	1.165	1.437	0.922	5.049	7.513	11.334	0.0	0.0	0.0				AT				False
2020-03-09	0.971	1.165	1.41	0.948	5.004	7.317	10.734	0.0	0.0	0.0				AT				False
2020-03-10	0.971	1.162	1.416	0.952	5.075	7.399	10.597	1.101	2.054	3.61				AT				False
2020-03-11	0.98	1.168	1.421	0.948	5.369	7.675	10.698	1.686	3.137	5.51				AT				False
2020-03-12	0.987	1.162	1.387	0.96	5.74	7.944	10.786	2.068	3.77	6.553				AT				False
2020-03-13	0.994	1.164	1.386	0.97	6.051	8.195	11.038	2.422	4.225	7.226				AT				False
2020-03-14	0.99	1.154	1.371	0.966	6.277	8.469	11.122	2.804	4.77	7.887	1.444	2.435	4.107	AT	1.0	3514.236347026824		True
2020-03-15	0.999	1.158	1.386	0.974	6.521	8.714	11.441	3.154	5.164	8.321	1.722	2.781	4.577	AT		3723.537391423571		True
2020-03-16	1.009	1.163	1.359	0.984	6.745	8.986	11.771	3.645	5.758	9.133	1.639	2.573	4.147	AT	2.0	3093.6457694408964		True
2020-03-17	1.017	1.172	1.333	0.98	6.993	9.315	12.013	3.921	5.946	9.233	2.001	3.024	4.761	AT		3507.1059279651513		True
2020-03-18	1.028	1.175	1.356	0.992	7.212	9.627	12.318	4.161	6.195	9.4	2.164	3.193	4.922	AT	2.0	3544.0786380647082		True
2020-03-19	1.029	1.178	1.355	0.988	7.428	9.966	12.727	4.457	6.559	9.807	2.422	3.508	5.258	AT	1.0	3655.8235732142034		True
2020-03-20	1.034	1.195	1.36	0.996	7.701	10.313	13.226	4.687	6.796	9.928	2.489	3.579	5.221	AT	4.0	3607.9542598044795		True
2020-03-21	1.047	1.202	1.383	0.998	8.017	10.711	13.571	4.92	7.057	10.118	2.513	3.565	5.111	AT	5.0	3461.6725577200104		True
2020-03-22	1.062	1.213	1.402	0.998	8.279	11.052	14.075	5.27	7.324	10.19	2.836	3.931	5.488	AT	1.0	3667.7237447259176		True
2020-03-23	1.08	1.231	1.421	1.0	8.65	11.429	14.75	5.618	7.682	10.508	2.356	3.204	4.383	AT	6.0	2846.549366762008		True
2020-03-24	1.101	1.257	1.43	1.0	8.968	11.82	15.197	5.878	7.924	10.535	2.971	4.006	5.322	AT	8.0	3454.310355191467		True
2020-03-25	1.107	1.277	1.455	1.0	9.285	12.261	15.975	6.113	8.165	10.775	3.115	4.169	5.531	AT	8.0	3490.611498295587		True
2020-03-26	1.132	1.305	1.482	1.0	9.669	12.768	16.677	6.371	8.462	11.114	3.338	4.466	5.794	AT	8.0	3600.551490641538		True
2020-03-27	1.169	1.322	1.525	1.0	10.221	13.359	17.461	6.621	8.719	11.41	3.439	4.571	5.862	AT	7.0	3553.2878382811473		True
2020-03-28	1.213	1.357	1.562	1.0	10.835	14.036	18.425	6.906	9.036	11.683	3.441	4.52	5.753	AT	9.0	3409.1087684132017		True
2020-03-29	1.226	1.392	1.592	1.0	11.617	14.846	19.609	7.14	9.422	12.073	3.792	4.973	6.336	AT		3611.910098028268		True
2020-03-30	1.254	1.427	1.619	1.0	12.337	15.753	20.948	7.369	9.786	12.52	3.271	4.278	5.465	AT	5.0	3000.70286690226		True
2020-03-31	1.293	1.462	1.677	1.0	13.16	16.835	22.567	7.632	10.143	12.85	3.83	5.01	6.406	AT	3.0	3401.5147824181627		True
2020-04-01	1.336	1.497	1.715	1.0	14.097	18.118	24.443	7.939	10.531	13.19	4.05	5.243	6.683	AT	10.0	3437.1443585284032		True
2020-04-02	1.357	1.537	1.733	1.0	15.066	19.623	26.594	8.297	10.918	13.811	4.35	5.612	7.145	AT	4.0	3545.2794080715416		True
2020-04-03	1.399	1.566	1.78	1.0	16.316	21.343	29.045	8.626	11.301	14.386	4.45	5.76	7.352	AT	11.0	3498.621416756586		True
2020-04-04	1.425	1.6	1.834	1.0	17.833	23.368	31.69	8.981	11.74	14.948	4.434	5.736	7.402	AT	3.0	3356.544979106202		True
2020-04-05	1.453	1.638	1.867	1.0	19.679	25.579	34.822	9.377	12.232	15.677	4.924	6.332	8.168	AT	1.0	3556.096451331212		True
2020-04-06	1.473	1.677	1.905	1.0	21.801	28.108	38.417	9.924	12.824	16.476	4.298	5.508	7.161	AT	6.0	2954.231415632756		True
2020-04-07	1.523	1.714	1.931	1.0	23.98	31.177	42.179	10.557	13.458	17.558	5.132	6.574	8.614	AT	6.0	3348.7192096452427		True
2020-04-08	1.571	1.746	1.965	1.0	26.671	34.823	46.479	11.234	14.234	18.646	5.535	7.029	9.241	AT	3.0	3383.6772187612078		True
2020-04-09	1.578	1.771	2.01	1.0	29.651	38.941	50.946	11.903	15.117	19.899	5.721	7.275	9.586	AT	3.0	3296.8129891248122		True
2020-04-10	1.605	1.808	2.038	1.0	33.397	43.879	57.738	12.705	16.147	21.203	6.087	7.673	10.099	AT	5.0	3251.1977538610386		True
2020-04-11	1.63	1.826	2.04	1.0	38.08	49.446	64.616	13.492	17.295	22.979	6.652	8.382	10.972	AT	1.0	3303.9811898002854		True
2020-04-12	1.625	1.84	2.054	1.0	43.369	56.199	72.572	14.56	18.73	24.827	7.591	9.533	12.641	AT	3.0	3500.2828046339414		True
2020-04-13	1.607	1.849	2.051	1.0	49.337	63.845	81.838	15.655	20.254	26.955	6.839	8.526	11.496	AT	8.0	2907.75996436326		True
2020-04-14	1.619	1.845	2.062	1.0	56.589	72.484	91.985	17.037	22.06	29.621	8.429	10.521	14.182	AT	9.0	3295.9236368723214		True
2020-04-15	1.631	1.831	2.059	1.0	64.937	82.506	105.017	18.654	24.267	32.503	9.298	11.678	15.741	AT	16.0	3330.2100789939996		True
2020-04-16	1.613	1.818	2.052	1.0	74.63	93.73	118.114	20.692	26.681	35.982	10.521	13.277	17.99	AT	8.0	3434.735242929399		True
2020-04-17	1.602	1.793	2.019	1.0	85.335	106.145	133.239	22.868	29.591	39.438	11.461	14.566	19.424	AT	9.0	3389.2885737099173		True
2020-04-18	1.573	1.774	1.998	1.0	97.337	120.183	150.418	25.476	32.828	43.437	12.262	15.565	20.534	AT	7.0	3251.417400492617		True
2020-04-19	1.556	1.74	1.967	1.0	110.754	136.301	169.572	28.399	36.727	47.425	14.525	18.377	24.077	AT	5.0	3444.4691579359073		True
2020-04-20	1.527	1.708	1.936	1.0	125.831	154.381	190.433	31.649	41.4	52.818	13.583	17.132	22.227	AT	8.0	2861.288513093955		True
2020-04-21	1.498	1.667	1.884	1.0	142.936	173.741	213.644	35.772	46.638	59.416	17.355	21.8	28.14	AT	16.0	3243.128064098334		True
2020-04-22	1.442	1.628	1.837	1.0	160.506	194.51	238.072	40.695	52.663	66.82	19.84	24.903	32.03	AT	13.0	3276.7429392256972		True
2020-04-23	1.42	1.59	1.78	1.0	179.225	217.128	265.166	46.592	59.504	74.694	23.302	29.052	37.162	AT	25.0	3379.4631603581024		True
2020-04-24	1.371	1.547	1.729	1.0	197.852	240.804	292.567	53.14	67.316	85.106	26.183	32.447	40.898	AT	22.0	3334.6221521854054		True
2020-04-25	1.329	1.508	1.677	1.0	217.754	265.137	318.477	60.731	76.116	95.917	28.675	35.257	44.271	AT	44.0	3198.853611186683		True
2020-04-26	1.291	1.472	1.636	1.0	237.674	289.35	345.93	69.434	85.997	107.581	34.695	42.371	52.911	AT	27.0	3388.65551123826		True
2020-04-27	1.261	1.432	1.6	1.0	260.738	315.903	377.984	78.899	97.441	120.02	32.972	39.739	49.121	AT	54.0	2814.817061825208		True
2020-04-28	1.245	1.4	1.581	1.0	285.087	341.593	409.771	90.032	109.861	133.994	42.287	50.801	62.582	AT	44.0	3190.33249132612		True
2020-04-29	1.208	1.373	1.543	1.0	307.807	368.681	440.907	101.956	124.118	151.78	48.174	57.896	71.103	AT	73.0	3223.2757994595477		True
2020-04-30	1.205	1.348	1.517	1.0	330.368	396.964	473.552	115.285	139.298	170.641	56.125	67.098	82.059	AT	130.0	3324.191077788045		True
2020-05-01	1.189	1.332	1.481	1.0	354.151	421.919	502.95	129.561	156.536	190.139	58.817	70.334	85.21	AT	121.0	3096.3774843317433		True
2020-05-02	1.174	1.314	1.454	1.0	376.116	449.572	532.455	144.745	174.757	210.163	67.189	79.76	95.656	AT	115.0	3146.289821879706		True
2020-05-03	1.155	1.303	1.437	1.0	398.478	476.673	565.024	160.9	194.121	233.304	78.967	93.926	112.442	AT	69.0	3332.8418645406136		True
2020-05-04	1.145	1.288	1.441	1.0	419.671	502.684	596.73	177.528	214.15	258.399	72.659	86.055	102.853	AT	149.0	2768.345610555897		True
2020-05-05	1.132	1.279	1.441	1.0	440.814	530.149	627.918	195.428	234.894	281.11	90.496	107.561	127.288	AT	146.0	3137.536918552521		True
2020-05-06	1.153	1.271	1.438	1.0	465.575	559.589	663.279	213.016	257.469	304.524	100.036	118.644	140.093	AT	242.0	3169.8086596912553		True
2020-05-07	1.149	1.273	1.44	1.0	486.411	587.86	699.034	233.9	280.293	331.9	112.684	133.339	156.672	AT	203.0	3268.9189952167517		True
2020-05-08	1.136	1.277	1.43	1.0	505.688	616.828	733.758	254.185	303.994	360.497	121.13	142.982	167.481	AT	298.0	3225.2893091387223		True
2020-05-09	1.126	1.28	1.426	1.0	527.315	649.177	769.528	274.849	327.863	389.384	125.709	148.379	173.409	AT	155.0	3093.7260325737434		True
2020-05-10	1.13	1.284	1.413	1.0	555.528	681.118	806.375	294.611	353.346	418.038	142.947	168.683	197.172	AT	120.0	3277.028217842971		True
2020-05-11	1.133	1.286	1.431	1.0	584.667	714.339	851.066	320.718	379.003	444.022	128.111	149.69	174.519	AT	160.0	2721.874159286415		True
2020-05-12	1.143	1.295	1.435	1.0	612.233	752.294	899.956	344.258	404.329	475.114	155.914	180.946	210.948	AT	175.0	3084.7413457802822		True
2020-05-13	1.151	1.297	1.453	1.0	647.473	791.333	952.443	366.187	429.228	507.291	167.083	195.071	226.786	AT	156.0	3116.3415199233305		True
2020-05-14	1.16	1.307	1.461	1.0	684.731	831.475	1016.423	386.633	455.343	537.632	182.141	213.475	249.845	AT	206.0	3213.6469126454713		True
2020-05-15	1.17	1.31	1.475	1.0	717.834	875.261	1066.018	408.888	482.784	565.321	189.128	223.099	262.823	AT	183.0	3170.622887615368		True
2020-05-16	1.18	1.323	1.493	1.0	752.963	922.929	1118.864	428.916	510.918	596.273	190.031	225.848	266.477	AT	264.0	3041.162243266141		True
2020-05-17	1.191	1.331	1.508	1.0	798.465	979.3	1177.333	451.336	539.317	630.125	212.149	252.541	297.942	AT	142.0	3221.2145711449793		True
2020-05-18	1.19	1.343	1.509	1.0	839.752	1036.539	1251.632	474.334	568.462	667.853	185.905	221.151	260.088	AT	212.0	2675.4027080178103		True
2020-05-19	1.196	1.354	1.519	1.0	894.992	1095.415	1319.935	498.565	596.945	705.209	220.739	264.262	314.513	AT	197.0	3031.945773008019		True
2020-05-20	1.204	1.359	1.525	1.0	953.056	1163.69	1400.877	524.675	629.302	740.811	234.23	280.41	336.479	AT	270.0	3062.8743801560904		True
2020-05-21	1.213	1.362	1.516	1.0	1004.483	1233.635	1489.367	552.769	663.271	779.427	254.06	304.547	364.8	AT	329.0	3158.374830074202		True
2020-05-22	1.217	1.363	1.529	1.0	1072.102	1308.014	1581.337	582.673	697.382	824.92	260.694	316.841	379.786	AT	235.0	3115.956466092005		True
2020-05-23	1.205	1.366	1.519	1.0	1142.917	1393.188	1678.418	615.115	735.049	873.254	262.472	320.407	385.743	AT	244.0	2988.598453960161		True
2020-05-24	1.225	1.363	1.531	1.0	1232.38	1487.751	1781.182	649.45	775.365	922.562	291.407	357.066	432.764	AT	226.0	3165.4009244482213		True
2020-05-25	1.216	1.365	1.515	1.0	1313.102	1588.081	1894.803	685.01	818.042	975.152	238.857	292.247	353.975	AT	265.0	2455.8432904648002		True
2020-05-26	1.222	1.353	1.519	1.0	1405.26	1694.586	2013.17	719.76	865.646	1024.235	307.293	374.314	453.396	AT	331.0	2979.1502002350853		True
2020-05-27	1.2	1.344	1.511	1.0	1493.972	1802.513	2147.999	757.867	914.637	1091.25	328.768	399.423	486.106	AT	273.0	3009.407240388838		True
2020-05-28	1.186	1.326	1.493	1.0	1588.462	1911.486	2290.894	800.137	969.47	1147.633	358.059	436.047	533.039	AT	333.0	3103.1027475045166		True
2020-05-29	1.161	1.312	1.463	1.0	1692.92	2033.619	2427.117	847.402	1029.352	1221.318	374.086	456.837	553.607	AT	324.0	3061.290044568633		True
2020-05-30	1.153	1.285	1.448	1.0	1811.74	2153.286	2556.358	900.59	1088.188	1298.67	380.958	464.667	563.269	AT	338.0	2936.0346646541584		True
2020-05-31	1.133	1.254	1.416	1.0	1926.137	2269.438	2678.65	954.818	1153.84	1378.896	427.458	521.168	633.568	AT	233.0	3109.587277750578		True
2020-06-01	1.113	1.233	1.39	1.0	2033.476	2391.244	2818.738	1013.221	1226.443	1454.199	376.864	458.212	556.707	AT	513.0	2582.45980547902		True
2020-06-02	1.086	1.205	1.347	1.0	2150.456	2506.49	2957.169	1085.904	1300.107	1545.003	453.174	552.422	666.684	AT	433.0	2926.3546274621513		True
2020-06-03	1.062	1.183	1.342	0.998	2257.533	2613.304	3082.842	1163.568	1383.649	1639.494	491.296	593.406	715.407	AT	431.0	2955.9401006205967		True
2020-06-04	1.033	1.155	1.304	0.992	2346.493	2722.62	3192.174	1238.308	1475.069	1739.772	541.257	651.36	780.642	AT	491.0	3047.830664932119		True
2020-06-05	1.001	1.13	1.273	0.974	2440.189	2826.287	3284.493	1322.495	1567.196	1849.772	571.671	682.541	816.735	AT	618.0	3006.623623044203		True
2020-06-06	0.988	1.096	1.249	0.938	2514.975	2912.796	3407.01	1411.978	1663.496	1964.744	582.906	696.564	828.243	AT	528.0	2883.4708753465998		True
2020-06-07	0.96	1.068	1.201	0.874	2560.704	2986.037	3501.155	1506.514	1758.391	2079.614	654.968	781.07	925.551	AT	379.0	3053.7736310529376		True
2020-06-08	0.928	1.041	1.183	0.772	2609.465	3038.158	3594.933	1594.719	1865.485	2196.848	579.058	686.534	811.386	AT	845.0	2535.9883542097127		True
2020-06-09	0.917	1.021	1.145	0.624	2656.108	3085.818	3630.406	1680.19	1977.569	2314.024	696.613	823.424	972.229	AT	782.0	2873.5590546882718		True
2020-06-10	0.894	0.999	1.114	0.498	2678.891	3118.038	3676.792	1776.762	2081.685	2435.23	743.784	877.011	1033.538	AT		2902.472960854296		True
2020-06-11	0.864	0.977	1.094	0.35	2692.121	3139.402	3676.744	1869.553	2188.614	2556.48	390.137	457.23	538.394	AT	824.0	1436.0	1436.0	True
2020-06-12	0.848	0.955	1.073	0.21	2706.514	3142.735	3658.551	1960.497	2295.099	2666.934	570.396	668.358	791.834	AT	863.0	2007.0	2007.0	True
2020-06-13	0.837	0.941	1.055	0.156	2705.56	3124.078	3650.092	2057.427	2393.366	2777.633	426.544	498.247	593.56	AT	990.0	1430.0	1430.0	True
2020-06-14	0.825	0.919	1.044	0.092	2690.371	3103.877	3658.682	2166.525	2490.622	2892.35	704.245	822.171	981.521	AT	612.0	2264.0	2264.0	True
2020-06-15	0.807	0.906	1.001	0.026	2664.271	3072.674	3607.848	2254.874	2586.388	2994.852	535.489	623.753	748.827	AT	557.0	1659.0	1659.0	True
2020-06-16	0.795	0.889	0.995	0.018	2617.575	3032.025	3562.03	2333.143	2669.252	3092.103	643.793	750.228	900.759	AT	1188.0	1929.0	1929.0	True
2020-06-17	0.783	0.876	0.975	0.01	2585.018	2980.2	3490.121	2403.227	2744.301	3174.797	914.154	1067.348	1278.823	AT	1129.0	2672.0	2672.0	True
2020-06-18	0.773	0.861	0.966	0.006	2530.749	2922.743	3419.408	2468.14	2811.655	3248.233	739.05	867.4	1038.851	AT	1152.0	2117.0	2117.0	True
2020-06-19	0.764	0.848	0.948	0.002	2448.721	2847.453	3337.018	2512.837	2862.274	3317.054	647.202	755.295	899.763	AT	1290.0	1809.0	1809.0	True
2020-06-20	0.741	0.839	0.945	0.0	2388.813	2772.8	3259.371	2545.892	2918.892	3361.455	708.441	832.601	986.052	AT	1096.0	1957.0	1957.0	True
2020-06-21	0.737	0.828	0.937	0.002	2304.19	2687.768	3157.546	2573.761	2952.93	3413.869	1412.06	1651.386	1964.657	AT	656.0	3846.0	3846.0	True
2020-06-22	0.721	0.82	0.92	0.0	2214.839	2605.387	3047.418	2594.784	2970.83	3428.193	778.101	907.773	1084.11	AT	733.0	2098.0	2098.0	True
2020-06-23	0.719	0.817	0.912	0.0	2141.43	2519.349	2955.746	2615.495	2982.413	3427.496	844.291	982.79	1177.667	AT	1545.0	2263.0	2263.0	True
2020-06-24	0.715	0.809	0.906	0.0	2049.048	2437.361	2843.981	2616.743	2980.239	3426.631	884.162	1030.247	1230.322	AT	1525.0	2371.0	2371.0	True
2020-06-25	0.704	0.801	0.9	0.0	1960.576	2347.906	2737.429	2604.673	2964.604	3409.907	1276.16	1480.28	1765.69	AT	1184.0	3423.0	3423.0	True
2020-06-26	0.698	0.796	0.894	0.0	1885.492	2256.525	2629.066	2585.42	2939.911	3381.478	1385.057	1610.142	1913.12	AT	1463.0	3756.0	3756.0	True
2020-06-27	0.702	0.793	0.897	0.0	1827.231	2159.697	2518.226	2559.676	2913.479	3351.006	921.933	1071.079	1272.672	AT	1037.0	2526.0	2526.0	True
2020-06-28	0.697	0.791	0.888	0.0	1740.925	2065.224	2405.036	2531.203	2872.476	3315.038	1106.395	1284.951	1520.108	AT	854.0	3069.0	3069.0	True
2020-06-29	0.7	0.795	0.896	0.0	1657.853	1978.132	2317.909	2497.753	2831.947	3256.519	813.813	947.32	1122.158	AT	806.0	2300.0	2300.0	True
2020-06-30	0.692	0.789	0.899	0.0	1587.268	1891.929	2208.188	2442.763	2780.805	3189.669	836.869	976.107	1149.201	AT	1174.0	2413.0	2413.0	True
2020-07-01	0.697	0.787	0.902	0.0	1523.226	1811.737	2115.66	2372.146	2720.826	3115.802	897.478	1047.804	1230.847	AT	1182.0	2648.0	2648.0	True
2020-07-02	0.694	0.784	0.904	0.0	1444.741	1736.319	2023.796	2313.278	2657.892	3039.733	848.686	991.129	1165.455	AT	1114.0	2564.0	2564.0	True
2020-07-03	0.696	0.791	0.901	0.002	1386.862	1662.372	1938.833	2242.617	2585.809	2958.974	1003.624	1168.46	1372.11	AT	1165.0	3111.0	3111.0	True
2020-07-04	0.69	0.796	0.898	0.0	1334.545	1593.719	1862.941	2180.015	2515.721	2879.736	953.07	1112.422	1301.489	AT	1350.0	3040.0	3040.0	True
2020-07-05	0.695	0.798	0.907	0.0	1270.563	1526.033	1786.988	2111.474	2440.935	2803.803	1047.6	1226.89	1430.167	AT	801.0	3453.0	3453.0	True
2020-07-06	0.697	0.8	0.911	0.0	1218.686	1454.918	1708.491	2033.452	2367.638	2712.33	661.95	775.997	901.374	AT	1112.0	2257.0	2257.0	True
2020-07-07	0.708	0.801	0.914	0.0	1157.82	1392.955	1635.705	1960.592	2287.475	2624.135	552.25	649.482	754.504	AT	927.0	1957.0	1957.0	True
2020-07-08	0.712	0.808	0.912	0.0	1104.613	1335.048	1574.279	1897.273	2208.368	2530.79	1134.84	1336.841	1560.829	AT	1209.0	4180.0	4180.0	True
2020-07-09	0.72	0.81	0.915	0.002	1057.264	1282.605	1522.912	1834.886	2131.802	2427.577	578.282	678.609	797.354	AT	807.0	2204.0	2204.0	True
2020-07-10	0.719	0.813	0.93	0.002	1013.286	1229.502	1469.991	1773.216	2046.062	2335.654	963.944	1134.773	1329.495	AT	901.0	3821.0	3821.0	True
2020-07-11	0.724	0.824	0.926	0.0	974.75	1179.791	1425.937	1698.075	1970.748	2246.05	1042.631	1234.397	1443.961	AT	798.0	4311.0	4311.0	True
2020-07-12	0.737	0.831	0.944	0.0	937.383	1132.138	1368.809	1634.862	1893.46	2149.326	882.663	1040.273	1211.256	AT	584.0	3779.0	3779.0	True
2020-07-13	0.742	0.835	0.952	0.002	908.153	1089.722	1322.07	1575.407	1818.527	2068.578	796.289	937.328	1093.806	AT	928.0	3547.0	3547.0	True
2020-07-14	0.747	0.845	0.96	0.008	875.562	1055.106	1274.826	1515.126	1745.247	1999.294	835.99	987.009	1149.191	AT	910.0	3874.0	3874.0	True
2020-07-15	0.754	0.851	0.968	0.006	848.903	1025.305	1238.233	1454.429	1680.546	1924.654	707.144	833.132	968.024	AT	958.0	3405.0	3405.0	True
2020-07-16	0.763	0.865	0.983	0.016	815.123	992.621	1203.355	1390.984	1614.566	1847.039	975.669	1149.816	1333.272	AT	780.0	4888.0	4888.0	True
2020-07-17	0.766	0.87	0.982	0.012	790.895	962.681	1165.796	1340.148	1550.074	1783.208	730.314	866.965	1014.384	AT	751.0	3843.0	3843.0	True
2020-07-18	0.775	0.878	0.999	0.026	770.595	932.864	1143.288	1283.852	1490.399	1716.189	632.181	749.441	880.146	AT	880.0	3460.0	3460.0	True
2020-07-19	0.786	0.889	1.006	0.034	752.612	905.304	1116.235	1234.848	1431.798	1649.679	620.836	733.991	861.244	AT	434.0	3527.0	3527.0	True
2020-07-20	0.793	0.897	1.015	0.048	730.972	883.946	1086.587	1182.01	1375.373	1594.093	603.224	715.279	840.803	AT	321.0	3576.0	3576.0	True
2020-07-21	0.807	0.906	1.027	0.054	707.198	863.56	1054.587	1136.95	1321.957	1532.543	440.738	521.895	614.044	AT	628.0	2717.0	2717.0	True
2020-07-22	0.81	0.91	1.043	0.084	693.951	844.697	1033.629	1094.44	1271.31	1489.223	762.784	906.309	1070.889	AT	495.0	4900.0	4900.0	True
2020-07-23	0.808	0.92	1.055	0.116	682.551	826.974	1012.901	1052.118	1224.49	1432.12	447.215	532.31	634.058	AT	665.0	2991.0	2991.0	True
2020-07-24	0.819	0.93	1.05	0.124	665.551	811.924	993.828	1010.719	1178.24	1380.888	437.981	521.443	620.35	AT	714.0	3039.0	3039.0	True
2020-07-25	0.827	0.94	1.056	0.168	654.813	802.548	981.998	978.688	1137.953	1333.373	478.503	568.86	679.188	AT	687.0	3441.0	3441.0	True
2020-07-26	0.836	0.945	1.072	0.192	645.918	790.075	964.737	941.47	1101.632	1286.867	470.192	559.496	669.419	AT	432.0	3497.0	3497.0	True
2020-07-27	0.841	0.948	1.073	0.19	637.014	781.447	954.015	911.897	1066.192	1248.335	482.012	576.033	688.214	AT	795.0	3710.0	3710.0	True
2020-07-28	0.845	0.955	1.079	0.232	626.919	769.615	945.271	884.745	1035.79	1205.589	437.535	523.552	627.338	AT	604.0	3479.0	3479.0	True
2020-07-29	0.844	0.958	1.074	0.258	619.457	760.936	935.934	857.245	1003.952	1176.174	389.913	467.243	559.925	AT	409.0	3193.0	3193.0	True
2020-07-30	0.86	0.968	1.096	0.3	616.245	753.722	941.151	832.954	975.449	1146.069	550.594	661.567	791.393	AT	621.0	4655.0	4655.0	True
2020-07-31	0.856	0.972	1.09	0.326	609.448	747.985	924.619	810.374	950.376	1124.884	559.976	672.826	812.115	AT	302.0	4868.0	4868.0	True
2020-08-01	0.857	0.974	1.097	0.358	611.28	742.657	919.884	785.474	925.886	1095.526	347.736	415.684	504.028	AT	391.0	3088.0	3088.0	True
2020-08-02	0.864	0.978	1.1	0.346	609.777	737.459	916.369	766.097	904.6	1072.521	355.872	424.259	516.618	AT	306.0	3227.0	3227.0	True
2020-08-03	0.867	0.983	1.1	0.388	604.788	732.75	909.244	749.655	883.018	1059.547	412.735	489.984	595.809	AT	593.0	3822.0	3822.0	True
2020-08-04	0.868	0.985	1.105	0.404	600.241	732.124	901.088	732.857	865.731	1038.591	379.564	453.155	551.371	AT	404.0	3592.0	3592.0	True
2020-08-05	0.874	0.991	1.117	0.432	600.119	732.166	894.735	717.062	849.651	1018.427	291.536	347.79	424.04	AT	371.0	2811.0	2811.0	True
2020-08-06	0.874	0.995	1.111	0.478	598.983	727.029	889.698	704.391	835.72	1010.867	420.473	504.492	611.596	AT	625.0	4134.0	4134.0	True
2020-08-07	0.876	0.994	1.12	0.458	601.515	722.917	893.56	693.111	821.223	994.615	417.407	502.679	608.221	AT	208.0	4193.0	4193.0	True
2020-08-08	0.884	0.994	1.11	0.476	598.863	719.189	886.707	681.735	809.699	975.766	327.843	394.053	475.729	AT	267.0	3329.0	3329.0	True
2020-08-09	0.879	0.995	1.117	0.474	600.914	720.404	883.676	670.407	799.418	965.362	313.559	375.37	451.494	AT	121.0	3213.0	3213.0	True
2020-08-10	0.881	0.992	1.119	0.46	600.854	722.378	889.144	663.705	788.734	954.405	132.579	158.745	191.337	AT	259.0	1373.0	1373.0	True
2020-08-11	0.882	0.988	1.133	0.428	596.73	721.839	887.187	658.261	780.843	942.929	367.691	438.969	529.602	AT	296.0	3847.0	3847.0	True
2020-08-12	0.885	0.991	1.127	0.458	594.748	721.413	888.773	655.674	773.899	932.788	90.684	107.926	130.74	AT	299.0	960.0	960.0	True
2020-08-13	0.88	0.991	1.126	0.448	591.647	720.588	895.28	645.076	765.338	923.991	341.788	406.603	489.361	AT	228.0	3643.0	3643.0	True
2020-08-14	0.88	0.989	1.113	0.428	590.925	718.343	896.282	642.981	758.878	912.988	190.194	225.518	270.694	AT	215.0	2037.0	2037.0	True
2020-08-15	0.889	0.988	1.121	0.442	589.267	719.026	890.009	639.794	753.988	904.594	122.669	145.61	174.184	AT	172.0	1324.0	1324.0	True
2020-08-16	0.876	0.985	1.107	0.424	586.258	720.499	884.065	633.542	748.84	900.095	158.956	188.12	225.827	AT	103.0	1721.0	1721.0	True
2020-08-17	0.873	0.987	1.104	0.418	583.476	717.424	879.234	630.606	743.843	893.387	209.589	247.153	296.626	AT	79.0	2270.0	2270.0	True
2020-08-18	0.878	0.982	1.1	0.394	585.765	717.839	868.556	628.497	740.653	891.787	217.657	254.831	304.767	AT	206.0	2360.0	2360.0	True
2020-08-19	0.879	0.983	1.095	0.37	576.967	714.297	865.543	624.526	735.798	887.144	113.144	132.479	157.236	AT	151.0	1231.0	1231.0	True
2020-08-20	0.884	0.979	1.097	0.344	578.824	712.946	868.772	621.059	733.527	884.105	173.455	203.259	239.406	AT	158.0	1893.0	1893.0	True
2020-08-21	0.877	0.976	1.098	0.362	580.328	710.183	872.523	621.02	734.274	880.922	196.556	230.439	272.239	AT	192.0	2161.0	2161.0	True
2020-08-22	0.869	0.978	1.097	0.344	578.388	708.253	867.99	616.543	731.721	880.041	121.72	142.961	169.479	AT	314.0	1348.0	1348.0	True
2020-08-23	0.872	0.98	1.089	0.348	575.677	706.152	863.899	615.931	730.523	879.072	92.71	108.617	128.893	AT	72.0	1026.0	1026.0	True
2020-08-24	0.861	0.976	1.096	0.354	571.784	701.992	854.574	612.313	728.787	880.47	117.514	138.239	164.28	AT	193.0	1306.0	1306.0	True
2020-08-25	0.855	0.974	1.08	0.33	570.03	700.317	853.436	609.3	725.27	885.991	67.318	79.149	94.025	AT	131.0	612.0	612.0	True
2020-08-26	0.852	0.969	1.093	0.304	565.016	696.003	849.297	608.922	723.491	882.64	263.285	311.277	368.802	AT	124.0	2950.0	2950.0	True
2020-08-27	0.847	0.969	1.08	0.324	562.997	693.816	839.644	606.271	721.989	870.806	114.705	135.915	160.554	AT	154.0	1290.0	1290.0	True
2020-08-28	0.848	0.967	1.076	0.3	561.305	688.995	825.882	602.608	720.628	865.79	98.866	117.572	138.894	AT	134.0	1119.0	1119.0	True
2020-08-29	0.852	0.962	1.081	0.276	555.907	684.334	818.907	596.202	719.067	858.714	173.723	207.449	244.804	AT	161.0	1979.0	1979.0	True
2020-08-30	0.856	0.962	1.094	0.266	551.166	682.053	815.009	593.688	715.45	854.566	65.259	78.395	92.49	AT	50.0	418.0	418.0	True
2020-08-31	0.855	0.955	1.083	0.264	550.983	675.551	806.334	592.545	713.362	852.81	122.429	147.684	174.998	AT	182.0	1421.0	1421.0	True
2020-09-01	0.851	0.955	1.074	0.24	548.357	667.619	797.916	590.987	713.119	850.836	87.11	105.169	125.178	AT	101.0	1016.0	1016.0	True
2020-09-02	0.859	0.957	1.072	0.238	544.311	661.925	788.833	588.726	710.874	850.78	261.664	315.09	376.328	AT	87.0	3050.0	3050.0	True
2020-09-03	0.856	0.951	1.071	0.23	538.089	655.398	778.861	585.749	709.388	848.995	80.583	97.07	116.438	AT	207.0	943.0	943.0	True
2020-09-04	0.857	0.954	1.073	0.206	533.039	651.633	776.054	583.786	706.818	844.319	124.732	149.589	179.447	AT	139.0	1457.0	1457.0	True
2020-09-05	0.859	0.954	1.083	0.202	525.098	648.133	766.543	581.459	704.338	841.056	96.65	115.428	138.547	AT	101.0	1131.0	1131.0	True
2020-09-06	0.853	0.954	1.067	0.23	519.749	642.678	760.821	584.594	701.693	836.172	68.771	81.938	97.671	AT	51.0	808.0	808.0	True
2020-09-07	0.862	0.958	1.073	0.24	514.641	636.453	756.123	580.373	698.063	825.51	213.98	254.982	301.568	AT	126.0	2524.0	2524.0	True
2020-09-08	0.869	0.963	1.069	0.248	509.017	630.153	754.124	576.378	691.909	817.434	80.6	95.762	113.021	AT	155.0	952.0	952.0	True
2020-09-09	0.868	0.965	1.083	0.258	509.162	625.556	742.198	572.21	688.863	814.181	127.167	150.873	177.549	AT	140.0	1511.0	1511.0	True
2020-09-10	0.859	0.971	1.087	0.278	507.128	620.5	735.956	569.31	683.087	811.305	62.734	74.563	87.045	AT	120.0	743.0	743.0	True
2020-09-11	0.859	0.973	1.092	0.34	505.378	617.382	734.497	563.379	677.432	804.583	136.765	162.383	189.534	AT	104.0	1649.0	1649.0	True
2020-09-12	0.876	0.985	1.101	0.378	501.427	611.974	733.644	560.026	671.009	798.003	70.041	82.651	96.337	AT	115.0	846.0	846.0	True
2020-09-13	0.88	0.984	1.098	0.386	497.519	608.342	730.246	556.555	663.588	790.552	87.04	102.966	120.31	AT	115.0	1064.0	1064.0	True
2020-09-14	0.889	0.994	1.107	0.466	494.005	606.032	730.12	548.918	660.059	781.944	98.451	116.825	136.129	AT	159.0	1216.0	1216.0	True
2020-09-15	0.895	0.997	1.126	0.49	491.173	603.771	732.454	544.194	655.73	770.396	133.898	159.802	185.722	AT	127.0	1671.0	1671.0	True
2020-09-16	0.898	1.001	1.133	0.51	489.012	603.19	732.577	540.321	651.395	765.621	59.65	71.305	82.725	AT	58.0	582.0	582.0	True
2020-09-17	0.9	1.006	1.141	0.536	485.487	601.078	733.187	536.023	646.463	762.434	71.54	85.52	99.505	AT	105.0	907.0	907.0	True
2020-09-18	0.909	1.014	1.14	0.582	487.992	599.008	736.344	532.089	641.727	757.777	58.608	70.225	82.05	AT	83.0	723.0	723.0	True
2020-09-19	0.917	1.021	1.145	0.622	486.882	600.068	738.841	526.432	637.017	754.397	102.554	122.915	143.941	AT	127.0	1325.0	1325.0	True
2020-09-20	0.915	1.026	1.156	0.67	488.145	599.69	739.701	521.755	631.774	746.483	96.486	115.656	135.441	AT	85.0	1258.0	1258.0	True
2020-09-21	0.915	1.032	1.16	0.726	490.922	602.841	739.152	518.192	628.622	741.699	72.917	87.471	102.092	AT	168.0	959.0	959.0	True
2020-09-22	0.928	1.041	1.168	0.768	493.684	606.67	740.84	514.253	624.12	737.811	241.967	289.529	338.994	AT	101.0	3194.0	3194.0	True
2020-09-23	0.922	1.043	1.17	0.752	497.147	610.511	751.384	513.126	618.029	730.97	68.968	82.349	96.755	AT	78.0	914.0	914.0	True
2020-09-24	0.915	1.042	1.177	0.786	501.464	614.715	751.309	509.419	614.683	725.936	93.893	112.113	132.053	AT	84.0	1249.0	1249.0	True
2020-09-25	0.92	1.041	1.169	0.754	503.19	621.643	763.422	506.765	612.639	726.206	139.913	167.984	197.494	AT	112.0	1875.0	1875.0	True
2020-09-26	0.932	1.038	1.159	0.752	507.336	626.808	771.706	505.721	610.251	728.242	117.513	140.799	165.472	AT	110.0	1581.0	1581.0	True
2020-09-27	0.925	1.04	1.172	0.77	509.361	629.906	778.618	505.177	609.754	727.736	76.927	92.118	109.168	AT	98.0	1039.0	1039.0	True
2020-09-28	0.914	1.041	1.18	0.73	515.41	634.64	785.94	506.938	608.341	733.512	114.548	136.274	164.185	AT	158.0	1542.0	1542.0	True
2020-09-29	0.912	1.033	1.165	0.736	522.766	641.322	791.447	506.448	605.648	736.513	301.333	358.686	433.599	AT	117.0	4065.0	4065.0	True
2020-09-30	0.915	1.028	1.163	0.666	532.257	645.164	796.411	507.233	606.256	736.848	86.25	102.411	124.264	AT	113.0	1162.0	1162.0	True
2020-10-01	0.909	1.025	1.146	0.65	536.176	649.422	799.64	505.235	608.473	734.417	118.215	140.771	170.09	AT	108.0	1594.0	1594.0	True
2020-10-02	0.902	1.021	1.133	0.618	541.675	651.168	802.438	504.582	611.341	734.035	98.986	117.982	141.986	AT	190.0	1332.0	1332.0	True
2020-10-03	0.879	1.009	1.12	0.574	541.825	655.22	804.774	507.044	614.438	736.749	202.925	243.47	292.065	AT	86.0	2735.0	2735.0	True
2020-10-04	0.868	0.999	1.108	0.496	546.163	658.452	806.053	508.834	617.354	742.353	127.123	153.753	184.322	AT	58.0	1714.0	1714.0	True
2020-10-05	0.873	0.988	1.116	0.434	552.431	659.403	804.305	512.339	620.363	748.565	99.379	120.219	144.612	AT	141.0	1333.0	1333.0	True
2020-10-06	0.848	0.973	1.114	0.332	552.271	657.491	802.047	513.309	624.591	755.162	185.371	223.771	268.988	AT	114.0	2462.0	2462.0	True
2020-10-07	0.845	0.97	1.111	0.31	548.511	657.262	798.712	515.897	626.866	760.769	90.06	108.748	130.64	AT	121.0	1188.0	1188.0	True
2020-10-08	0.841	0.961	1.1	0.278	546.035	655.455	793.933	521.397	630.837	765.826	90.113	108.559	130.421	AT	138.0	1177.0	1177.0	True
2020-10-09	0.83	0.961	1.084	0.26	543.942	654.072	792.074	525.548	633.579	765.315	100.846	120.927	145.667	AT	113.0	1303.0	1303.0	True
2020-10-10	0.837	0.953	1.086	0.23	539.828	651.566	787.553	533.168	639.525	770.831	169.088	204.035	245.5	AT	118.0	2183.0	2183.0	True
2020-10-11	0.836	0.949	1.07	0.2	536.207	646.312	782.886	536.756	642.355	773.437	87.36	105.539	126.318	AT	84.0	1123.0	1123.0	True
2020-10-12	0.839	0.95	1.073	0.174	528.472	641.216	776.782	541.657	643.909	781.51	58.82	70.737	84.84	AT	70.0	739.0	739.0	True
2020-10-13	0.836	0.946	1.06	0.194	522.843	633.972	765.95	545.681	647.435	781.023	240.115	287.282	344.099	AT	129.0	3039.0	3039.0	True
2020-10-14	0.843	0.95	1.065	0.198	514.191	627.688	759.895	548.786	649.403	785.155	59.593	71.307	84.979	AT	159.0	232.0	232.0	True
2020-10-15	0.854	0.956	1.071	0.202	506.704	621.893	752.473	549.622	651.035	783.872	75.632	89.901	106.854	AT	219.0	943.0	943.0	True
2020-10-16	0.86	0.955	1.074	0.254	500.95	613.06	741.588	554.791	651.39	783.802	106.506	126.011	149.98	AT	177.0	1323.0	1323.0	True
2020-10-17	0.866	0.963	1.082	0.26	495.092	609.544	737.252	553.226	650.124	781.011	139.452	165.738	196.309	AT	176.0	1741.0	1741.0	True
2020-10-18	0.869	0.974	1.099	0.32	490.198	605.665	728.496	552.853	650.164	779.456	100.276	118.891	139.573	AT	88.0	1250.0	1250.0	True
2020-10-19	0.877	0.982	1.11	0.378	484.116	599.759	725.8	549.268	649.565	775.053	204.696	240.758	282.424	AT	266.0	2536.0	2536.0	True
2020-10-20	0.892	0.993	1.119	0.458	481.544	596.792	723.226	544.905	648.384	772.097	224.94	264.273	310.653	AT	278.0	2804.0	2804.0	True
2020-10-21	0.902	1.008	1.134	0.552	478.152	594.442	723.132	543.31	645.344	769.275	85.905	101.073	119.162	AT	205.0	1077.0	1077.0	True
2020-10-22	0.902	1.02	1.143	0.63	477.898	594.516	719.174	542.312	641.852	765.705	120.629	142.455	168.696	AT	238.0	1524.0	1524.0	True
2020-10-23	0.918	1.034	1.156	0.72	478.885	594.719	715.679	538.676	637.563	760.358	198.356	233.7	276.62	AT	263.0	2512.0	2512.0	True
2020-10-24	0.926	1.051	1.176	0.796	482.304	597.664	722.249	533.01	632.851	752.35	229.981	269.834	320.467	AT	213.0	2926.0	2926.0	True
2020-10-25	0.949	1.06	1.199	0.846	485.21	600.922	728.354	525.782	628.397	745.674	133.979	158.648	189.108	AT	192.0	1739.0	1739.0	True
2020-10-26	0.959	1.076	1.222	0.894	491.992	604.071	729.093	517.177	623.268	738.852	201.978	240.018	286.399	AT	227.0	2646.0	2646.0	True
2020-10-27	0.974	1.086	1.236	0.93	501.683	609.13	734.441	511.53	618.32	732.331	160.135	190.229	227.033	AT	177.0	2113.0	2113.0	True
2020-10-28	0.982	1.103	1.25	0.952	508.412	617.797	747.55	505.578	614.933	729.145	159.267	189.901	228.589	AT	187.0	2127.0	2127.0	True
2020-10-29	0.992	1.12	1.253	0.966	514.849	627.476	760.895	504.214	611.893	727.171	197.801	237.306	286.727	AT	195.0	2678.0	2678.0	True
2020-10-30	1.017	1.129	1.269	0.986	525.687	641.339	779.059	504.903	609.665	721.8	292.153	351.948	428.241	AT	146.0	3994.0	3994.0	True
2020-10-31	1.011	1.147	1.28	0.984	535.457	655.76	798.962	502.215	606.014	720.352	260.104	312.214	376.411	AT	165.0	3549.0	3549.0	True
2020-11-01	1.028	1.16	1.3	0.992	551.224	670.58	813.199	500.603	605.265	717.856	305.663	366.99	441.202	AT	134.0	4174.0	4174.0	True
2020-11-02	1.039	1.172	1.305	0.998	565.685	687.878	837.291	499.025	605.506	718.181	137.68	166.016	200.971	AT	156.0	1892.0	1892.0	True
2020-11-03	1.046	1.182	1.314	0.998	579.97	710.638	862.471	500.085	607.169	720.704	151.871	182.036	220.293	AT	228.0	2072.0	2072.0	True
2020-11-04	1.064	1.189	1.328	0.998	598.685	732.33	882.955	505.56	607.347	724.9	351.832	424.019	515.34	AT	137.0	4799.0	4799.0	True
2020-11-05	1.067	1.194	1.342	1.0	614.318	759.481	918.502	506.571	611.107	726.453	160.77	194.922	236.819	AT	142.0	2190.0	2190.0	True
2020-11-06	1.079	1.205	1.357	1.0	637.102	786.154	946.572	510.613	616.38	732.541	146.078	176.289	214.696	AT	274.0	1967.0	1967.0	True
2020-11-07	1.084	1.21	1.366	1.0	660.01	815.481	977.127	516.19	622.716	738.67	191.807	230.408	278.437	AT	178.0	2542.0	2542.0	True
2020-11-08	1.078	1.213	1.377	1.0	691.277	847.852	1012.457	524.258	630.071	747.898	198.357	238.839	287.208	AT	219.0	2600.0	2600.0	True
2020-11-09	1.073	1.22	1.372	1.0	718.695	878.362	1054.404	537.94	639.086	762.329	194.706	234.14	281.236	AT	347.0	2511.0	2511.0	True
2020-11-10	1.077	1.221	1.396	1.0	744.621	913.224	1098.831	545.552	651.512	774.512	277.682	332.447	398.721	AT	206.0	3499.0	3499.0	True
2020-11-11	1.089	1.22	1.368	1.0	769.834	950.898	1142.821	552.09	663.504	794.394	273.173	327.944	392.508	AT	175.0	3384.0	3384.0	True
2020-11-12	1.086	1.222	1.371	1.0	800.121	991.871	1181.611	565.506	679.865	810.17	158.617	191.116	229.109	AT	268.0	1930.0	1930.0	True
2020-11-13	1.078	1.212	1.371	1.0	837.314	1028.167	1224.052	580.917	697.908	832.391	211.835	255.145	304.598	AT	217.0	2514.0	2514.0	True
2020-11-14	1.077	1.21	1.358	1.0	873.628	1070.917	1269.85	596.372	718.386	851.055	320.024	384.733	459.138	AT	183.0	3685.0	3685.0	True
2020-11-15	1.079	1.202	1.357	1.0	904.51	1112.553	1311.243	611.29	739.885	876.663	191.576	229.985	274.312	AT	142.0	2137.0	2137.0	True
2020-11-16	1.078	1.2	1.343	1.0	948.51	1156.272	1370.54	625.356	764.894	905.406	202.864	243.482	288.741	AT	233.0	2192.0	2192.0	True
2020-11-17	1.059	1.193	1.327	1.0	983.528	1200.655	1420.154	649.221	790.0	938.197	157.685	188.711	223.554	AT	288.0	1644.0	1644.0	True
2020-11-18	1.049	1.185	1.339	0.998	1030.103	1245.028	1468.299	674.616	815.918	968.003	388.28	462.851	551.552	AT	238.0	3910.0	3910.0	True
2020-11-19	1.048	1.177	1.334	0.998	1073.123	1290.375	1514.531	705.404	844.666	999.705	214.922	255.905	305.926	AT	328.0	2087.0	2087.0	True
2020-11-20	1.041	1.169	1.305	0.994	1115.276	1331.944	1564.407	728.9	875.427	1036.28	181.161	215.608	257.159	AT	286.0	1691.0	1691.0	True
2020-11-21	1.023	1.156	1.295	0.994	1154.701	1374.968	1619.571	755.827	908.259	1071.892	443.558	530.045	630.808	AT	250.0	4013.0	4013.0	True
2020-11-22	1.038	1.148	1.288	0.996	1193.154	1412.797	1673.096	782.623	942.078	1115.852	306.221	365.065	436.422	AT	177.0	2671.0	2671.0	True
2020-11-23	1.021	1.133	1.268	0.994	1226.224	1454.817	1728.248	810.956	977.856	1146.625	146.063	174.024	207.033	AT	453.0	1225.0	1225.0	True
2020-11-24	1.007	1.121	1.268	0.982	1256.996	1494.294	1786.919	841.953	1015.549	1195.626	547.422	656.187	775.356	AT	292.0	4441.0	4441.0	True
2020-11-25	0.996	1.114	1.25	0.964	1287.751	1531.75	1835.33	875.925	1052.209	1233.997	280.893	335.604	396.486	AT	298.0	2190.0	2190.0	True
2020-11-26	0.978	1.101	1.236	0.946	1330.43	1571.58	1883.371	912.069	1090.552	1270.252	383.166	457.805	539.602	AT	424.0	2882.0	2882.0	True
2020-11-27	0.975	1.09	1.226	0.91	1363.272	1607.192	1925.05	951.736	1132.035	1323.247	201.049	240.526	281.052	AT	370.0	1460.0	1460.0	True
2020-11-28	0.958	1.076	1.218	0.894	1404.758	1636.944	1961.511	990.274	1171.992	1375.913	479.109	572.134	665.491	AT	384.0	3352.0	3352.0	True
2020-11-29	0.951	1.066	1.223	0.864	1429.822	1660.275	1997.825	1029.722	1211.919	1424.765	240.309	283.961	331.458	AT	213.0	1609.0	1609.0	True
2020-11-30	0.934	1.055	1.21	0.836	1448.976	1687.407	2039.011	1065.606	1252.516	1461.524	621.905	732.957	856.562	AT	331.0	4019.0	4019.0	True
2020-12-01	0.931	1.049	1.191	0.782	1468.994	1711.955	2061.31	1105.781	1294.158	1506.341	298.123	349.943	410.63	AT	446.0	1858.0	1858.0	True
2020-12-02	0.93	1.04	1.178	0.734	1492.615	1739.022	2079.561	1138.253	1334.036	1555.086	262.153	306.307	361.04	AT	365.0	1579.0	1579.0	True
2020-12-03	0.918	1.028	1.159	0.694	1487.839	1762.411	2096.477	1167.644	1369.205	1609.152	390.073	455.417	538.518	AT	438.0	2281.0	2281.0	True
2020-12-04	0.919	1.026	1.155	0.668	1496.422	1775.158	2107.405	1198.203	1410.813	1654.625	531.031	620.742	737.791	AT	538.0	3025.0	3025.0	True
2020-12-05	0.905	1.025	1.145	0.656	1496.335	1786.533	2118.433	1233.036	1444.698	1699.827	446.725	521.203	624.979	AT	494.0	2480.0	2480.0	True
2020-12-06	0.901	1.019	1.136	0.616	1501.525	1797.555	2122.65	1265.353	1481.923	1741.824	378.617	442.203	533.03	AT	498.0	2051.0	2051.0	True
2020-12-07	0.905	1.011	1.138	0.594	1503.468	1806.429	2133.21	1301.97	1515.3	1783.676	220.754	256.052	309.893	AT	692.0	1163.0	1163.0	True
2020-12-08	0.9	1.009	1.139	0.572	1502.625	1818.037	2152.846	1332.908	1545.147	1824.151	345.458	402.003	484.658	AT	397.0	1783.0	1783.0	True
2020-12-09	0.9	1.007	1.123	0.532	1502.02	1820.025	2181.802	1361.889	1584.731	1868.104	497.999	574.705	693.068	AT	685.0	2506.0	2506.0	True
2020-12-10	0.897	1.0	1.119	0.496	1498.365	1822.561	2175.049	1391.452	1613.395	1900.328	1012.603	1162.591	1402.948	AT	769.0	4980.0	4980.0	True
2020-12-11	0.892	0.996	1.123	0.462	1502.624	1829.072	2164.386	1418.982	1639.888	1931.878	549.713	635.115	766.16	AT	791.0	2674.0	2674.0	True
2020-12-12	0.888	0.995	1.104	0.47	1505.149	1834.598	2164.641	1442.834	1664.522	1954.083	435.624	504.073	606.461	AT	654.0	2091.0	2091.0	True
2020-12-13	0.888	0.992	1.099	0.434	1506.799	1835.218	2172.389	1459.467	1685.715	1980.876	565.946	655.471	785.828	AT	505.0	2682.0	2682.0	True
2020-12-14	0.878	0.992	1.107	0.426	1524.536	1836.783	2157.045	1479.431	1704.429	1992.769	619.266	719.06	861.856	AT	653.0	2906.0	2906.0	True
2020-12-15	0.88	0.977	1.101	0.362	1526.172	1828.06	2152.608	1483.771	1721.568	2020.071	352.018	410.449	492.803	AT	737.0	1636.0	1636.0	True
2020-12-16	0.862	0.969	1.076	0.284	1511.226	1828.25	2156.272	1495.086	1738.47	2038.122	1030.992	1209.012	1449.838	AT	609.0	4770.0	4770.0	True
2020-12-17	0.85	0.961	1.067	0.256	1511.725	1815.699	2129.559	1495.723	1750.735	2052.086	472.727	553.625	671.498	AT	839.0	2175.0	2175.0	True
2020-12-18	0.845	0.95	1.068	0.22	1502.994	1808.133	2121.076	1498.723	1766.406	2066.636	1626.068	1925.416	2330.092	AT	662.0	7502.0	7502.0	True
2020-12-19	0.829	0.943	1.076	0.176	1503.546	1794.432	2099.168	1512.978	1777.605	2085.509	812.647	966.144	1166.326	AT	564.0	3737.0	3737.0	True
2020-12-20	0.827	0.934	1.057	0.128	1498.173	1771.608	2078.556	1514.585	1783.085	2103.441	720.682	859.54	1037.656	AT	543.0	3313.0	3313.0	True
2020-12-21	0.823	0.925	1.036	0.092	1484.185	1750.848	2051.516	1522.515	1789.973	2107.321	622.723	742.583	890.959	AT	629.0	2854.0	2854.0	True
2020-12-22	0.805	0.914	1.024	0.06	1466.808	1728.282	2018.341	1525.939	1794.526	2107.098	514.468	613.829	736.148	AT	681.0	2354.0	2354.0	True
2020-12-23	0.797	0.9	1.015	0.05	1444.606	1709.472	1996.016	1530.384	1804.565	2107.052	1143.353	1360.869	1624.032	AT	513.0	5210.0	5210.0	True
2020-12-24	0.784	0.888	0.999	0.024	1416.907	1683.19	1963.275	1536.798	1807.692	2104.64	898.339	1072.202	1279.206	AT	561.0	4104.0	4104.0	True
2020-12-25	0.779	0.875	0.971	0.012	1384.807	1654.052	1920.7	1540.129	1807.007	2101.233	498.049	594.606	706.06	AT	425.0	2272.0	2272.0	True
2020-12-26	0.767	0.859	0.97	0.004	1348.57	1622.173	1878.334	1543.333	1804.568	2093.338	510.351	607.23	717.074	AT	830.0	2319.0	2319.0	True
2020-12-27	0.75	0.846	0.952	0.004	1324.501	1583.093	1844.153	1540.135	1800.797	2087.802	758.776	903.314	1067.344	AT	459.0	3464.0	3464.0	True
2020-12-28	0.738	0.836	0.946	0.0	1292.933	1539.328	1812.415	1527.942	1795.733	2074.696	326.877	388.977	458.944	AT	906.0	1496.0	1496.0	True
2020-12-29	0.734	0.824	0.927	0.0	1257.135	1494.419	1754.938	1523.26	1782.463	2062.041	735.475	873.199	1028.72	AT	732.0	3377.0	3377.0	True
2020-12-30	0.722	0.813	0.916	0.0	1211.151	1442.568	1703.129	1518.719	1767.469	2051.235	629.608	744.691	877.943	AT	502.0	2899.0	2899.0	True
2020-12-31	0.716	0.802	0.906	0.0	1166.701	1391.792	1636.868	1505.011	1749.103	2030.682	776.042	921.1	1087.952	AT	399.0	3612.0	3612.0	True
2021-01-01	0.706	0.795	0.906	0.0	1123.959	1340.093	1583.839	1485.703	1730.483	2004.364	610.55	728.449	858.288	AT	297.0	2881.0	2881.0	True
2021-01-02	0.697	0.789	0.895	0.0	1073.972	1285.643	1522.203	1470.198	1708.562	1982.901	499.928	596.208	705.525	AT	601.0	2387.0	2387.0	True
2021-01-03	0.693	0.784	0.888	0.0	1028.756	1231.534	1455.651	1451.762	1686.637	1952.86	569.483	674.481	798.935	AT	556.0	2743.0	2743.0	True
2021-01-04	0.685	0.781	0.877	0.0	985.12	1180.468	1392.6	1434.078	1660.968	1920.029	431.497	509.113	600.775	AT	1043.0	2106.0	2106.0	True
2021-01-05	0.682	0.773	0.878	0.0	944.104	1129.616	1338.423	1408.809	1633.103	1877.882	508.147	600.357	707.878	AT	1024.0	2526.0	2526.0	True
2021-01-06	0.68	0.771	0.878	0.0	902.403	1076.514	1283.681	1379.757	1599.888	1844.556	604.272	714.787	848.189	AT	993.0	3065.0	3065.0	True
2021-01-07	0.678	0.775	0.877	0.0	854.088	1028.1	1222.48	1355.981	1565.879	1805.181	779.179	920.066	1093.436	AT	813.0	4032.0	4032.0	True
2021-01-08	0.687	0.78	0.879	0.0	804.3	981.661	1163.329	1324.139	1528.867	1768.642	461.067	542.781	643.729	AT	942.0	2437.0	2437.0	True
2021-01-09	0.687	0.783	0.88	0.0	761.131	935.993	1126.477	1288.179	1488.383	1728.034	834.967	985.126	1158.601	AT	685.0	4545.0	4545.0	True
2021-01-10	0.694	0.787	0.895	0.0	726.921	891.709	1080.017	1250.067	1445.72	1677.457	993.977	1175.309	1386.553	AT	522.0	5593.0	5593.0	True
2021-01-11	0.699	0.797	0.901	0.0	690.682	851.301	1036.668	1209.823	1401.861	1622.541	368.849	436.06	514.795	AT	431.0	2143.0	2143.0	True
2021-01-12	0.707	0.803	0.925	0.0	658.198	812.36	991.614	1167.829	1357.356	1560.951	478.233	561.85	663.726	AT	1159.0	2854.0	2854.0	True
2021-01-13	0.716	0.81	0.931	0.0	632.855	777.816	949.696	1124.409	1310.462	1508.605	461.975	538.634	633.031	AT	1077.0	2830.0	2830.0	True
2021-01-14	0.734	0.822	0.945	0.0	604.876	746.907	915.277	1086.119	1262.586	1453.803	595.714	694.551	812.995	AT	996.0	3782.0	3782.0	True
2021-01-15	0.745	0.834	0.951	0.0	578.801	717.314	880.899	1044.787	1215.532	1403.173	492.459	575.126	678.029	AT	609.0	3255.0	3255.0	True
2021-01-16	0.753	0.848	0.964	0.004	559.516	691.058	853.17	997.598	1171.785	1353.562	607.217	714.636	841.464	AT	659.0	4210.0	4210.0	True
2021-01-17	0.769	0.866	0.983	0.006	539.032	666.593	821.454	959.852	1126.278	1306.828	565.211	663.505	785.828	AT	462.0	4076.0	4076.0	True
2021-01-18	0.782	0.879	0.989	0.016	517.536	643.5	791.153	920.512	1081.588	1257.32	455.639	535.864	632.051	AT	595.0	3423.0	3423.0	True
2021-01-19	0.797	0.896	0.996	0.02	505.888	623.466	772.003	881.447	1035.911	1209.39	646.266	760.165	896.932	AT	558.0	5063.0	5063.0	True
2021-01-20	0.804	0.91	1.017	0.052	495.586	608.073	761.616	843.248	990.6	1161.259	474.239	561.076	662.462	AT	911.0	3884.0	3884.0	True
2021-01-21	0.816	0.928	1.038	0.096	484.65	595.302	737.984	802.824	949.579	1119.064	529.208	627.355	746.913	AT	538.0	4536.0	4536.0	True
2021-01-22	0.823	0.943	1.058	0.148	476.572	583.937	727.022	767.535	912.931	1077.39	533.636	629.859	753.656	AT	427.0	4764.0	4764.0	True
2021-01-23	0.835	0.954	1.072	0.24	465.451	574.72	718.93	732.19	875.548	1035.601	375.503	445.56	534.436	AT	507.0	3503.0	3503.0	True
2021-01-24	0.857	0.966	1.084	0.304	458.177	568.105	714.054	701.048	841.819	992.646	442.346	526.365	629.313	AT	247.0	4310.0	4310.0	True
2021-01-25	0.853	0.975	1.106	0.332	450.63	562.575	702.557	673.514	809.815	965.323	347.402	413.933	493.577	AT	444.0	3522.0	3522.0	True
2021-01-26	0.87	0.983	1.114	0.396	444.424	556.337	697.526	649.664	779.737	941.991	410.131	491.216	587.187	AT	387.0	4337.0	4337.0	True
2021-01-27	0.875	0.993	1.119	0.43	441.327	554.149	695.64	626.892	750.488	908.404	388.459	464.74	559.577	AT	356.0	4250.0	4250.0	True
2021-01-28	0.884	1.005	1.138	0.516	441.736	551.997	690.359	606.971	725.498	875.53	468.448	563.078	681.414	AT	287.0	5325.0	5325.0	True
2021-01-29	0.888	1.008	1.133	0.544	441.477	552.025	690.536	587.965	704.241	842.926	416.024	502.158	609.922	AT	412.0	4898.0	4898.0	True
2021-01-30	0.887	1.01	1.142	0.576	441.945	553.637	693.722	568.609	682.332	819.575	296.349	356.907	434.921	AT	304.0	3580.0	3580.0	True
2021-01-31	0.881	1.008	1.149	0.544	443.084	555.098	689.348	551.164	664.041	800.365	517.168	621.098	758.95	AT	191.0	6404.0	6404.0	True
2021-02-01	0.894	1.009	1.155	0.552	445.128	557.027	688.308	536.864	646.315	780.745	310.477	371.997	455.383	AT	286.0	3935.0	3935.0	True
2021-02-02	0.9	1.009	1.152	0.55	446.171	558.551	687.121	521.816	630.746	768.759	438.365	527.346	641.746	AT	328.0	5706.0	5706.0	True
2021-02-03	0.885	1.012	1.141	0.562	449.299	560.01	682.861	513.479	618.693	759.637	160.63	194.232	237.337	AT	237.0	2149.0	2149.0	True
2021-02-04	0.882	1.008	1.141	0.544	451.848	560.133	680.594	505.198	607.467	746.201	363.873	438.535	537.625	AT	187.0	4945.0	4945.0	True
2021-02-05	0.881	1.006	1.146	0.542	452.483	561.487	676.115	496.99	598.108	735.174	259.237	312.126	384.415	AT	213.0	3579.0	3579.0	True
2021-02-06	0.878	1.003	1.152	0.51	455.033	560.893	676.122	490.348	591.19	726.838	177.824	214.722	264.005	AT	188.0	2489.0	2489.0	True
2021-02-07	0.863	1.002	1.158	0.512	461.499	562.338	676.589	484.776	585.948	719.912	212.272	257.072	314.828	AT	110.0	3006.0	3006.0	True
2021-02-08	0.856	0.997	1.144	0.482	467.964	563.393	678.304	478.058	582.477	714.678	244.409	297.924	364.767	AT	222.0	3507.0	3507.0	True
2021-02-09	0.848	0.99	1.146	0.452	464.961	563.97	677.793	474.768	579.022	707.906	152.005	185.583	226.918	AT	339.0	2201.0	2201.0	True
2021-02-10	0.846	0.987	1.133	0.432	462.662	562.346	681.571	473.381	577.52	703.656	296.063	363.108	441.713	AT	240.0	4317.0	4317.0	True
2021-02-11	0.843	0.984	1.129	0.416	461.639	563.08	687.392	473.12	576.86	696.33	248.694	306.812	370.19	AT	284.0	3656.0	3656.0	True
2021-02-12	0.84	0.973	1.134	0.388	458.489	561.045	689.567	474.392	575.072	693.787	110.64	135.49	162.268	AT	239.0	1620.0	1620.0	True
2021-02-13	0.822	0.977	1.15	0.358	453.321	558.107	689.572	473.863	573.284	691.901	237.567	288.711	344.275	AT	216.0	3457.0	3457.0	True
2021-02-14	0.819	0.969	1.147	0.354	445.127	556.927	687.452	477.657	572.405	682.098	157.488	190.8	227.006	AT	117.0	2289.0	2289.0	True
2021-02-15	0.81	0.963	1.129	0.348	440.687	552.54	689.232	475.178	571.272	676.824	141.829	171.384	203.583	AT	249.0	2060.0	2060.0	True
2021-02-16	0.797	0.958	1.145	0.318	433.749	551.371	691.393	472.311	570.383	675.082	140.556	168.21	199.162	AT	268.0	2022.0	2022.0	True
2021-02-17	0.774	0.949	1.156	0.31	427.241	547.142	696.237	475.436	569.271	675.054	141.96	169.828	200.254	AT	171.0	2041.0	2041.0	True
2021-02-18	0.77	0.947	1.178	0.308	415.773	543.57	702.026	475.955	568.457	672.814	167.479	199.909	234.242	AT	298.0	2405.0	2405.0	True
2021-02-19	0.767	0.947	1.181	0.314	403.266	539.971	709.814	475.878	567.814	670.451	191.408	228.193	268.78	AT	211.0	2749.0	2749.0	True
2021-02-20	0.747	0.943	1.197	0.322	392.544	535.14	723.288	473.482	567.975	669.13	115.994	138.457	164.293	AT	172.0	1670.0	1670.0	True
2021-02-21	0.741	0.944	1.204	0.332	382.326	530.337	738.372	470.519	566.427	668.547	353.238	423.009	502.247	AT	153.0	5109.0	5109.0	True
2021-02-22	0.725	0.94	1.216	0.348	368.751	524.497	758.545	470.855	563.445	669.071	118.942	142.423	171.196	AT	257.0	1733.0	1733.0	True
2021-02-23	0.721	0.94	1.216	0.348	352.664	520.78	766.569	468.71	561.326	673.212	111.353	134.578	162.21	AT	209.0	1644.0	1644.0	True
2021-02-24	0.725	0.945	1.245	0.336	340.725	514.324	779.78	462.584	557.683	676.081	123.106	149.876	181.326	AT	160.0	1839.0	1839.0	True
2021-02-25	0.702	0.95	1.255	0.358	324.68	506.956	805.893	455.023	555.053	680.859	148.778	180.515	220.529	AT	124.0	2226.0	2226.0	True
2021-02-26	0.702	0.946	1.268	0.368	310.516	501.127	829.389	449.53	553.398	687.636	164.552	201.034	249.846	AT	122.0	2504.0	2504.0	True
2021-02-27	0.697	0.948	1.309	0.362	295.538	494.445	853.088	443.82	551.372	686.547	130.951	161.581	201.054	AT	166.0	2019.0	2019.0	True
2021-02-28	0.688	0.942	1.305	0.366	279.982	490.519	875.148	435.355	546.566	688.145	121.519	151.402	191.443	AT	59.0	1901.0	1901.0	True
2021-03-01	0.671	0.943	1.336	0.372	265.757	484.242	911.829	427.942	542.652	697.971	99.464	125.725	160.892	AT	156.0	1589.0	1589.0	True
2021-03-02	0.666	0.951	1.335	0.366	249.443	483.515	947.695	417.079	538.914	708.578	87.969	114.065	148.477	AT	233.0	1451.0	1451.0	True
2021-03-03	0.659	0.948	1.346	0.372	233.722	476.279	971.033	404.744	534.865	721.502	128.145	168.789	228.308	AT	227.0	2168.0	2168.0	True
2021-03-04	0.656	0.946	1.371	0.38	221.607	472.669	1004.504	392.553	529.94	734.055	108.36	144.533	202.326	AT	168.0	1879.0	1879.0	True
2021-03-05	0.647	0.946	1.352	0.372	208.612	468.476	1075.889	380.495	524.031	749.936	125.217	172.198	247.276	AT	76.0	2255.0	2255.0	True
2021-03-06	0.639	0.946	1.376	0.376	194.911	461.441	1142.226	373.121	522.178	766.122	104.552	147.853	218.953	AT	29.0	1956.0	1956.0	True
2021-03-07	0.632	0.948	1.408	0.372	181.004	455.361	1199.065	363.007	519.512	779.503	175.047	254.792	387.812	AT		3398.7218903341577		False
2021-03-08	0.627	0.942	1.397	0.362	165.225	452.113	1252.581	349.202	514.406	807.584	139.805	210.213	329.917	AT		2833.6927333883714		False
2021-03-09	0.623	0.934	1.435	0.344	154.669	449.725	1336.565	333.636	509.026	826.633	152.757	237.876	384.378	AT		3223.699221408464		False
2021-03-10	0.606	0.942	1.46	0.364	148.624	444.758	1443.933	316.598	502.873	847.044	148.354	237.014	402.013	AT		3269.140953589958		False
2021-03-11	0.616	0.936	1.463	0.366	138.645	436.219	1569.801	302.283	495.294	870.096	146.917	242.829	434.829	AT		3384.0861353477057		False
2021-03-12	0.624	0.941	1.445	0.368	128.041	433.062	1663.289	286.215	491.877	899.984	138.225	239.466	440.889	AT		3351.5392869300854		False
2021-03-13	0.62	0.936	1.469	0.386	115.688	427.18	1783.641	270.472	489.8	931.768	126.004	228.497	435.673	AT		3226.9900621645515		False
2021-03-14	0.608	0.93	1.469	0.38	103.291	418.228	1930.951	254.651	484.58	972.577	127.79	241.886	484.426	AT		3431.135437221973		False
2021-03-15	0.597	0.928	1.461	0.366	93.677	411.824	2084.579	240.417	481.955	1024.126	101.168	200.63	423.424	AT		2860.680838516872		False
2021-03-16	0.585	0.934	1.446	0.374	84.509	406.69	2199.245	229.613	474.772	1074.092	107.673	227.764	512.862	AT		3254.3600342172813		False
2021-03-17	0.589	0.934	1.437	0.358	76.214	401.28	2330.932	216.781	468.618	1130.341	102.151	226.958	554.1	AT		3300.191776181982		False
2021-03-18	0.576	0.936	1.48	0.362	68.776	396.212	2546.816	204.106	463.973	1197.244	100.269	232.268	613.793	AT		3416.1851710868063		False
2021-03-19	0.575	0.926	1.498	0.364	63.11	389.511	2766.502	189.107	455.005	1279.7	92.926	227.562	645.442	AT		3383.2865874941645		False
2021-03-20	0.572	0.937	1.46	0.372	58.333	383.02	2991.233	177.448	453.56	1374.918	83.339	216.264	654.631	AT		3257.516267674604		False
2021-03-21	0.576	0.938	1.472	0.384	54.154	378.126	3240.677	168.119	451.03	1476.874	83.552	227.575	733.288	AT		3463.5489841101594		False
2021-03-22	0.568	0.936	1.512	0.394	50.242	370.778	3492.025	157.429	444.671	1558.808	60.758	175.436	615.817	AT		2697.545773451696		False
2021-03-23	0.569	0.942	1.54	0.39	46.486	367.062	3758.993	147.24	441.549	1651.397	69.018	209.749	804.911	AT		3285.020847026812		False
2021-03-24	0.563	0.941	1.55	0.404	42.222	363.137	4040.52	136.745	433.894	1774.168	64.238	208.357	858.594	AT		3331.242598774732		False
2021-03-25	0.565	0.94	1.545	0.396	38.45	360.292	4364.762	125.289	422.697	1899.603	61.508	213.008	945.653	AT		3448.284206825924		False
2021-03-26	0.546	0.938	1.565	0.39	35.132	361.873	4735.128	114.552	415.725	2014.85	56.328	207.818	1002.874	AT		3415.033888058249		False
2021-03-27	0.534	0.94	1.548	0.392	32.209	354.233	5159.333	105.105	415.602	2182.584	50.071	199.417	1023.458	AT		3288.0424731837957		False
