# Supplementary material for: Evolution and Epidemic Spread of SARS-CoV-2 in Colombia: A Year into the Pandemic
Source: Vaccines (Basel). 2021 Jul 30;9(8):837. doi: 10.3390/vaccines9080837 (PMC8402472; doi:10.3390/vaccines9080837)
Supplement: Supplementary file 1 [file vaccines-09-00837-s001.zip › Supplementary_material/Supplementary Data S2/Rt.live_statistics_model/COVID19-BL-rt.csv]

	rt2.5%	rt	rt97.5%	p_rt_gt1	infection2.5%	infection	infection97.5%	ajusted_positive2.5%	ajusted_positive	ajusted_positive97.5%	predicted_postive2.5%	predicted_postive	predicted_postive97.5%	region	observed_positive	predicted_newtest	observed_newtest	date_with_observed_cases
2020-02-27	0.959	1.264	1.687	0.966	10.284	24.466	51.992	0.0	0.0	0.0				BL				False
2020-02-28	0.974	1.27	1.677	0.966	0.123	0.229	0.387	0.0	0.0	0.0				BL				False
2020-02-29	0.976	1.272	1.682	0.97	1.747	3.249	5.483	0.0	0.0	0.0				BL				False
2020-03-01	0.991	1.275	1.659	0.97	3.323	6.159	10.381	0.0	0.0	0.0				BL				False
2020-03-02	1.009	1.264	1.625	0.976	3.617	6.613	11.003	0.0	0.0	0.0				BL				False
2020-03-03	1.017	1.279	1.609	0.978	3.624	6.571	10.467	0.0	0.0	0.0				BL				False
2020-03-04	1.008	1.27	1.599	0.98	3.901	6.755	10.345	0.677	1.611	3.425				BL				False
2020-03-05	1.021	1.273	1.587	0.984	4.293	7.166	10.5	1.037	2.464	5.227				BL				False
2020-03-06	1.023	1.266	1.576	0.98	4.612	7.563	10.868	1.275	2.985	6.209				BL				False
2020-03-07	1.035	1.264	1.563	0.988	4.965	7.911	11.262	1.502	3.402	6.86				BL				False
2020-03-08	1.029	1.265	1.563	0.992	5.309	8.27	11.59	1.797	3.876	7.585	0.74	1.62	3.129	BL	1.0	1055.8214160075318		True
2020-03-09	1.035	1.263	1.545	0.996	5.682	8.715	12.046	2.064	4.247	8.036	0.7	1.47	2.73	BL		874.3177094512182		True
2020-03-10	1.048	1.249	1.538	0.998	6.153	9.136	12.616	2.42	4.805	8.79	1.063	2.154	3.868	BL		1136.4745417274128		True
2020-03-11	1.074	1.254	1.53	0.996	6.674	9.554	13.155	2.684	5.106	8.906	1.143	2.228	3.863	BL		1118.1850106404695		True
2020-03-12	1.072	1.25	1.509	0.998	7.092	9.952	13.641	2.952	5.409	9.132	1.156	2.149	3.603	BL		1014.533864705291		True
2020-03-13	1.081	1.25	1.501	0.998	7.619	10.384	14.203	3.252	5.847	9.528	1.418	2.538	4.139	BL	2.0	1111.8119602853785		True
2020-03-14	1.079	1.247	1.48	1.0	8.116	10.872	14.788	3.538	6.149	9.745	1.439	2.488	3.885	BL		1031.8207546064505		True
2020-03-15	1.077	1.25	1.479	1.0	8.564	11.386	15.294	3.831	6.505	9.972	1.592	2.71	4.083	BL	2.0	1055.050005957226		True
2020-03-16	1.083	1.247	1.459	1.0	9.046	11.898	15.714	4.158	6.865	10.214	1.436	2.377	3.485	BL	3.0	873.6788439559057		True
2020-03-17	1.078	1.246	1.442	1.0	9.651	12.427	16.257	4.564	7.294	10.677	2.041	3.283	4.723	BL	1.0	1135.644031078131		True
2020-03-18	1.075	1.248	1.434	1.0	10.09	12.982	17.015	4.899	7.639	10.861	2.174	3.389	4.761	BL	4.0	1117.3677802623831		True
2020-03-19	1.08	1.245	1.434	1.0	10.542	13.639	17.665	5.291	8.078	11.169	2.105	3.21	4.475	BL	3.0	1013.7923107943129		True
2020-03-20	1.087	1.238	1.414	1.0	11.149	14.217	18.604	5.673	8.492	11.6	2.471	3.714	5.118	BL	2.0	1110.9992179649678		True
2020-03-21	1.081	1.233	1.424	1.0	11.653	14.91	19.37	6.122	8.854	12.076	2.442	3.605	4.947	BL	4.0	1031.0664076413004		True
2020-03-22	1.075	1.234	1.413	1.0	12.267	15.597	20.108	6.576	9.29	12.498	2.712	3.869	5.244	BL	4.0	1054.27859590692		True
2020-03-23	1.081	1.237	1.414	0.998	12.724	16.272	20.836	7.012	9.767	13.085	2.337	3.297	4.405	BL	7.0	854.843921133558		True
2020-03-24	1.099	1.238	1.426	1.0	13.213	17.022	21.755	7.457	10.176	13.57	3.339	4.57	6.08	BL	1.0	1134.8135204279533		True
2020-03-25	1.094	1.243	1.418	1.0	13.79	17.775	22.932	7.953	10.634	14.094	3.474	4.683	6.236	BL	7.0	1116.5505498840448		True
2020-03-26	1.11	1.248	1.418	1.0	14.305	18.596	23.898	8.47	11.117	14.637	3.377	4.439	5.836	BL	3.0	1013.0507568822733		True
2020-03-27	1.108	1.254	1.414	1.0	14.899	19.406	24.977	8.993	11.577	15.2	3.912	5.093	6.602	BL	3.0	1110.186475645321		True
2020-03-28	1.11	1.264	1.428	1.0	15.808	20.234	26.123	9.535	12.098	15.751	3.844	4.94	6.355	BL	12.0	1030.3120606761502		True
2020-03-29	1.134	1.271	1.433	1.0	16.614	21.169	27.295	9.971	12.702	16.347	4.103	5.27	6.784	BL	2.0	1053.5071858566141		True
2020-03-30	1.136	1.278	1.454	1.0	17.384	22.182	28.645	10.452	13.28	16.997	3.552	4.582	5.837	BL	13.0	872.4011129652802		True
2020-03-31	1.138	1.284	1.445	1.0	18.229	23.274	30.083	11.025	13.865	17.685	4.911	6.207	7.918	BL	7.0	1133.9830097780778		True
2020-04-01	1.136	1.297	1.453	1.0	19.13	24.416	31.695	11.551	14.544	18.595	5.012	6.379	8.099	BL	4.0	1115.7333195059582		True
2020-04-02	1.143	1.312	1.466	1.0	19.953	25.635	33.553	12.022	15.203	19.438	4.721	6.028	7.665	BL	13.0	1012.3092029712949		True
2020-04-03	1.159	1.33	1.479	1.0	20.903	26.962	35.598	12.53	15.884	20.234	5.424	6.899	8.757	BL	5.0	1109.3737333252607		True
2020-04-04	1.183	1.339	1.488	1.0	22.124	28.469	37.344	13.114	16.607	21.172	5.265	6.721	8.533	BL	4.0	1029.5577137111975		True
2020-04-05	1.202	1.35	1.514	1.0	23.384	29.999	39.341	13.791	17.429	22.067	5.675	7.183	9.108	BL	2.0	1052.7357758069024		True
2020-04-06	1.219	1.365	1.534	1.0	24.791	31.724	41.461	14.389	18.19	23.052	4.907	6.226	7.896	BL		871.7622474697035		True
2020-04-07	1.247	1.39	1.559	1.0	26.457	33.789	44.249	15.09	19.01	24.119	6.673	8.492	10.74	BL	7.0	1133.152499128348		True
2020-04-08	1.246	1.408	1.585	1.0	28.386	36.115	47.054	15.873	19.885	25.35	6.977	8.779	11.159	BL	8.0	1114.9160891278716		True
2020-04-09	1.269	1.425	1.599	1.0	30.307	38.671	50.532	16.677	20.836	26.695	6.502	8.178	10.378	BL	9.0	993.4039290124263		True
2020-04-10	1.295	1.448	1.636	1.0	32.337	41.475	54.138	17.45	21.894	28.078	7.473	9.413	11.926	BL	7.0	1090.399173151573		True
2020-04-11	1.302	1.466	1.664	1.0	34.871	44.558	57.874	18.223	22.956	29.454	7.372	9.341	11.795	BL	18.0	1028.8033667462612		True
2020-04-12	1.32	1.489	1.67	1.0	37.607	48.097	62.465	19.196	24.187	31.07	7.92	10.023	12.741	BL	7.0	1051.964365756569		True
2020-04-13	1.323	1.504	1.685	1.0	40.754	52.146	67.572	19.975	25.488	32.859	6.923	8.727	11.183	BL	15.0	871.1233819741268		True
2020-04-14	1.344	1.523	1.696	1.0	43.644	56.47	72.819	21.053	26.8	34.647	9.471	11.966	15.425	BL	11.0	1132.3219884786183		True
2020-04-15	1.37	1.542	1.723	1.0	47.583	61.306	78.218	22.205	28.353	36.523	9.847	12.448	16.076	BL	12.0	1114.098858749785		True
2020-04-16	1.376	1.548	1.756	1.0	52.171	66.525	84.824	23.577	29.959	38.406	9.456	11.977	15.442	BL	14.0	1010.8260951485188		True
2020-04-17	1.386	1.564	1.756	1.0	56.338	72.821	92.421	25.115	31.943	40.933	11.017	13.951	18.009	BL	14.0	1107.7482486859667		True
2020-04-18	1.396	1.572	1.764	1.0	61.259	79.924	101.19	26.836	34.046	43.827	10.91	13.789	17.656	BL	10.0	1028.0490197808979		True
2020-04-19	1.41	1.57	1.773	1.0	67.78	87.808	110.825	28.824	36.281	47.074	12.012	15.036	19.272	BL	8.0	1051.192955706291		True
2020-04-20	1.399	1.577	1.773	1.0	75.025	96.435	122.755	31.146	38.968	50.382	10.635	13.388	17.069	BL	5.0	870.4845164788138		True
2020-04-21	1.385	1.575	1.752	1.0	83.347	106.031	134.45	33.401	41.967	53.64	14.828	18.699	23.915	BL	9.0	1131.4914778282964		True
2020-04-22	1.387	1.562	1.754	1.0	92.435	116.185	146.838	36.103	45.128	57.427	15.674	19.838	25.354	BL	15.0	1113.2816283711568		True
2020-04-23	1.372	1.547	1.743	1.0	101.097	126.969	161.007	38.829	48.852	62.301	15.235	19.402	24.69	BL	16.0	1010.0845412370105		True
2020-04-24	1.366	1.538	1.751	1.0	111.019	139.129	175.883	41.665	52.903	67.082	18.081	22.996	29.164	BL	9.0	1106.9355063659073		True
2020-04-25	1.345	1.521	1.713	1.0	121.634	152.256	193.296	45.045	57.368	72.45	18.173	23.19	29.135	BL	10.0	1027.2946728159613		True
2020-04-26	1.322	1.496	1.682	1.0	134.268	166.427	210.936	49.008	62.411	78.227	20.209	25.75	32.121	BL	19.0	1050.4215456559853		True
2020-04-27	1.311	1.477	1.675	1.0	148.257	181.809	229.488	53.465	67.95	85.143	18.339	23.302	28.923	BL	25.0	869.8456509831487		True
2020-04-28	1.3	1.451	1.639	1.0	161.208	197.916	249.223	57.879	74.46	93.02	26.173	33.038	40.86	BL	19.0	1130.6609671790136		True
2020-04-29	1.273	1.429	1.61	1.0	175.46	214.583	269.89	63.752	81.583	101.62	28.367	35.458	43.687	BL	31.0	1112.464397993611		True
2020-04-30	1.234	1.405	1.569	1.0	191.517	232.026	288.311	70.307	89.082	111.559	28.302	35.279	43.555	BL	34.0	1009.3429873260309		True
2020-05-01	1.218	1.38	1.549	1.0	207.998	250.061	308.392	77.36	97.429	121.956	33.655	41.71	51.428	BL	21.0	1088.0008922429065		True
2020-05-02	1.196	1.349	1.522	1.0	222.767	267.932	329.97	85.38	106.461	133.152	34.969	43.116	52.99	BL	53.0	1026.540325851008		True
2020-05-03	1.173	1.314	1.492	1.0	236.514	285.646	352.197	93.729	116.213	145.022	39.112	48.258	59.021	BL	35.0	1049.65013560568		True
2020-05-04	1.151	1.294	1.47	1.0	251.71	303.679	370.632	102.813	127.157	158.901	35.419	43.67	53.249	BL	68.0	869.2067854878356		True
2020-05-05	1.126	1.262	1.444	1.0	265.982	320.854	392.567	112.449	138.749	173.48	50.511	62.051	76.032	BL	69.0	1129.830456528838		True
2020-05-06	1.099	1.242	1.395	1.0	282.925	338.849	412.551	123.696	151.222	189.725	54.124	66.453	81.551	BL	92.0	1111.6471676149836		True
2020-05-07	1.079	1.217	1.372	1.0	294.676	356.52	435.102	135.397	164.479	204.072	53.888	65.812	81.076	BL	81.0	1008.6014334145226		True
2020-05-08	1.055	1.189	1.336	0.996	310.044	372.812	455.952	147.049	178.953	221.903	64.639	78.191	96.591	BL	98.0	1105.3100217262634		True
2020-05-09	1.029	1.171	1.319	0.996	323.473	388.682	474.364	160.267	193.85	238.535	64.881	78.531	97.245	BL	76.0	1025.785978886071		True
2020-05-10	1.019	1.152	1.3	0.994	332.787	404.554	489.048	174.065	209.109	256.476	71.835	86.499	107.051	BL	62.0	1048.8787255553748		True
2020-05-11	0.997	1.138	1.272	0.972	341.847	417.667	506.827	188.846	225.036	274.979	64.138	77.079	94.475	BL	93.0	868.5679199922598		True
2020-05-12	0.987	1.128	1.27	0.964	350.796	429.272	521.486	201.883	241.117	293.601	89.307	107.227	130.833	BL	114.0	1128.9999458795544		True
2020-05-13	0.988	1.111	1.255	0.944	358.413	437.95	537.612	213.58	257.474	312.134	93.381	112.879	137.071	BL	112.0	1110.8299372371866		True
2020-05-14	0.991	1.108	1.25	0.964	368.82	448.057	550.31	227.24	273.764	330.268	90.143	108.597	132.303	BL	174.0	1007.8598795030147		True
2020-05-15	0.976	1.1	1.233	0.94	376.276	459.486	558.303	244.049	289.747	349.3	105.43	126.381	153.863	BL	232.0	1104.497279406616		True
2020-05-16	0.975	1.098	1.239	0.942	382.285	469.601	572.466	256.515	305.518	368.462	104.002	124.075	149.878	BL	169.0	1025.0316319207088		True
2020-05-17	0.971	1.095	1.244	0.922	390.03	479.763	584.746	270.634	322.126	388.769	111.264	133.321	161.613	BL	113.0	1048.1073155050974		True
2020-05-18	0.971	1.097	1.247	0.928	394.819	489.664	601.787	283.233	338.027	406.532	96.724	115.797	140.075	BL	212.0	867.9290544968577		True
2020-05-19	0.968	1.102	1.231	0.904	402.064	498.78	614.011	294.596	353.591	426.458	130.863	157.622	190.736	BL	167.0	1128.16943523027		True
2020-05-20	0.965	1.103	1.236	0.93	411.004	508.341	626.503	306.629	368.072	440.881	133.435	161.433	194.878	BL	282.0	1110.0127068590996		True
2020-05-21	0.979	1.105	1.246	0.95	418.134	517.231	636.198	316.685	381.645	456.107	125.458	152.047	183.155	BL	218.0	1007.1183255915066		True
2020-05-22	0.985	1.106	1.259	0.95	424.634	525.379	649.698	328.088	394.036	471.341	141.78	172.198	207.348	BL	194.0	1103.684537086968		True
2020-05-23	0.992	1.116	1.258	0.962	433.074	537.026	662.427	339.421	406.413	488.261	135.615	164.399	198.729	BL	343.0	1024.2772849557718		True
2020-05-24	0.989	1.127	1.274	0.96	438.998	547.103	671.721	349.426	418.39	506.324	142.79	172.764	208.598	BL	78.0	1047.3359054553555		True
2020-05-25	1.0	1.134	1.271	0.974	448.7	558.386	685.36	358.496	430.425	521.166	118.697	143.931	173.242	BL	91.0	849.2139698276228		True
2020-05-26	1.016	1.137	1.269	0.982	455.313	570.951	705.331	367.115	442.213	534.735	161.916	195.694	235.847	BL	205.0	1127.3389245805402		True
2020-05-27	1.021	1.139	1.289	0.988	460.839	584.022	727.521	373.617	452.901	548.03	163.713	197.318	238.695	BL	184.0	1109.195476481012		True
2020-05-28	1.013	1.142	1.285	0.984	473.762	598.039	749.789	381.836	464.293	563.543	151.516	183.526	222.233	BL	211.0	1006.3767716807663		True
2020-05-29	1.016	1.144	1.295	0.986	489.071	612.383	768.607	389.185	473.181	576.069	169.122	206.088	250.086	BL	148.0	1102.8717947669722		True
2020-05-30	1.012	1.146	1.293	0.98	505.852	630.302	786.32	395.934	485.644	586.654	159.513	195.775	237.928	BL	102.0	1023.5229379908346		True
2020-05-31	1.016	1.144	1.288	0.982	523.916	647.423	809.12	404.506	496.995	600.905	166.471	204.967	249.644	BL	69.0	1046.5644954050504		True
2020-06-01	1.01	1.143	1.272	0.98	534.858	665.655	826.109	413.474	506.798	610.557	140.732	173.392	211.348	BL	114.0	866.6513235059688		True
2020-06-02	0.991	1.137	1.281	0.97	553.689	682.279	852.313	419.34	518.056	627.67	186.343	229.456	280.986	BL	146.0	1126.5084139308099		True
2020-06-03	1.005	1.136	1.276	0.978	569.313	701.626	874.158	427.168	528.735	637.691	186.635	230.631	282.043	BL	178.0	1108.378246102386		True
2020-06-04	0.995	1.125	1.259	0.968	591.376	722.968	894.35	437.427	539.04	651.14	172.344	214.104	262.589	BL	164.0	1005.6352177687316		True
2020-06-05	0.985	1.121	1.25	0.956	605.753	742.025	918.537	448.103	549.708	666.561	193.268	239.751	294.396	BL	142.0	1102.059052446914		True
2020-06-06	0.995	1.113	1.241	0.97	620.181	761.476	936.855	457.212	562.16	686.544	183.536	227.997	279.49	BL	92.0	1022.7685910254728		True
2020-06-07	0.982	1.103	1.222	0.946	636.223	781.3	959.521	469.086	577.476	707.873	192.079	237.948	295.87	BL	95.0	1045.7930853547452		True
2020-06-08	0.966	1.093	1.233	0.912	648.465	796.716	980.64	480.224	591.373	724.058	161.939	202.001	251.97	BL	214.0	866.0124580106552		True
2020-06-09	0.962	1.082	1.215	0.89	660.359	811.258	995.529	495.348	607.869	743.661	214.723	269.165	335.081	BL	192.0	1125.677903280491		True
2020-06-10	0.946	1.071	1.211	0.874	676.102	825.412	1011.953	505.573	624.025	767.174	216.49	271.226	340.495	BL	247.0	1107.5610157248375		True
2020-06-11	0.946	1.06	1.19	0.82	686.311	839.391	1024.682	521.751	637.52	785.462	205.557	254.976	321.007	BL	218.0	1016.0	1016.0	True
2020-06-12	0.932	1.053	1.187	0.772	699.879	851.821	1037.012	535.499	654.947	802.498	247.354	305.268	382.522	BL	240.0	1183.0	1183.0	True
2020-06-13	0.93	1.041	1.174	0.75	708.055	863.695	1052.083	552.55	672.665	821.741	88.168	107.852	135.105	BL	192.0	407.0	407.0	True
2020-06-14	0.912	1.029	1.163	0.692	715.266	873.833	1066.722	571.396	688.629	839.304	260.794	317.342	397.121	BL	84.0	1168.0	1168.0	True
2020-06-15	0.908	1.022	1.144	0.612	720.188	878.896	1073.6	586.033	706.546	859.4	139.066	169.78	211.894	BL	180.0	609.0	609.0	True
2020-06-16	0.889	1.009	1.14	0.554	734.214	887.448	1081.438	601.333	723.119	879.735	273.79	334.634	416.355	BL	333.0	1170.0	1170.0	True
2020-06-17	0.879	1.001	1.126	0.512	736.465	890.277	1083.928	613.385	742.754	903.015	154.106	188.198	234.54	BL	434.0	644.0	644.0	True
2020-06-18	0.875	0.995	1.127	0.476	731.007	892.204	1084.15	624.633	758.135	921.534	195.744	238.293	298.32	BL	327.0	798.0	798.0	True
2020-06-19	0.872	0.984	1.115	0.402	732.162	891.475	1090.458	640.451	773.312	932.219	284.341	345.143	432.727	BL	351.0	1132.0	1132.0	True
2020-06-20	0.877	0.975	1.122	0.354	732.42	890.316	1089.542	654.754	788.323	946.872	297.314	359.612	448.965	BL	311.0	1158.0	1158.0	True
2020-06-21	0.854	0.968	1.099	0.302	736.219	891.089	1087.19	666.683	803.626	966.837	303.477	366.31	454.874	BL	231.0	1157.0	1157.0	True
2020-06-22	0.853	0.958	1.101	0.272	735.071	886.427	1077.401	677.98	817.482	983.114	253.454	306.63	376.877	BL	247.0	953.0	953.0	True
2020-06-23	0.847	0.953	1.085	0.212	731.649	883.72	1066.493	687.071	828.227	995.654	201.214	244.427	298.749	BL	405.0	749.0	749.0	True
2020-06-24	0.842	0.946	1.073	0.182	724.21	877.193	1054.829	699.538	840.493	1005.782	212.794	257.891	315.282	BL	366.0	781.0	781.0	True
2020-06-25	0.837	0.941	1.059	0.174	722.465	866.86	1043.396	707.199	848.164	1013.916	259.373	314.185	382.929	BL	425.0	941.0	941.0	True
2020-06-26	0.83	0.936	1.062	0.15	713.254	858.592	1032.738	715.84	855.333	1023.189	259.35	313.292	382.133	BL	462.0	930.0	930.0	True
2020-06-27	0.828	0.934	1.052	0.148	705.227	852.544	1014.255	719.293	862.69	1033.799	366.12	442.158	537.743	BL	236.0	1302.0	1302.0	True
2020-06-28	0.831	0.93	1.047	0.124	697.001	841.595	1006.511	721.906	866.95	1037.514	267.551	321.737	390.347	BL	83.0	942.0	942.0	True
2020-06-29	0.825	0.927	1.04	0.112	686.322	829.52	986.925	725.076	870.833	1046.425	358.537	431.797	523.915	BL	193.0	1258.0	1258.0	True
2020-06-30	0.819	0.923	1.037	0.102	676.955	820.21	983.333	726.235	870.879	1050.706	279.428	335.21	409.246	BL	357.0	976.0	976.0	True
2020-07-01	0.807	0.923	1.041	0.1	667.807	807.38	977.661	724.197	873.422	1049.275	286.048	343.926	419.178	BL	435.0	1000.0	1000.0	True
2020-07-02	0.806	0.92	1.034	0.082	659.546	794.853	964.259	731.18	873.318	1051.33	104.948	125.767	152.826	BL	310.0	367.0	367.0	True
2020-07-03	0.808	0.919	1.036	0.086	648.366	783.135	946.162	733.89	868.873	1044.927	268.67	322.273	391.673	BL	391.0	944.0	944.0	True
2020-07-04	0.802	0.914	1.024	0.072	637.473	769.452	928.381	731.646	865.198	1036.661	305.017	366.736	445.85	BL	424.0	1077.0	1077.0	True
2020-07-05	0.789	0.911	1.028	0.072	624.527	757.488	914.211	730.243	860.004	1027.428	244.769	294.079	355.684	BL	291.0	868.0	868.0	True
2020-07-06	0.803	0.907	1.027	0.06	614.212	742.252	899.266	726.133	852.967	1017.266	585.187	704.235	854.556	BL	347.0	2095.0	2095.0	True
2020-07-07	0.794	0.907	1.017	0.064	603.953	728.419	893.561	717.813	848.968	1006.432	305.048	367.525	443.935	BL	299.0	1098.0	1098.0	True
2020-07-08	0.788	0.907	1.021	0.064	594.074	714.408	880.836	711.742	843.561	991.167	586.893	708.181	852.775	BL	362.0	2132.0	2132.0	True
2020-07-09	0.787	0.902	1.025	0.06	581.14	701.229	864.877	708.67	834.205	976.217	226.221	272.891	328.563	BL	325.0	830.0	830.0	True
2020-07-10	0.787	0.901	1.02	0.048	569.324	687.131	844.42	701.037	825.799	962.58	154.466	185.971	223.491	BL	311.0	571.0	571.0	True
2020-07-11	0.788	0.898	1.019	0.062	556.828	674.51	838.518	694.701	817.985	958.156	504.983	607.934	732.395	BL	332.0	1887.0	1887.0	True
2020-07-12	0.8	0.9	1.021	0.042	545.313	661.579	825.88	685.063	807.892	950.531	448.456	538.743	654.881	BL	232.0	1697.0	1697.0	True
2020-07-13	0.797	0.898	1.022	0.05	532.968	647.872	812.393	675.923	794.735	938.975	447.819	539.192	655.789	BL	438.0	1723.0	1723.0	True
2020-07-14	0.79	0.904	1.021	0.06	522.066	632.904	800.847	665.298	784.418	931.563	240.247	290.241	355.889	BL	380.0	941.0	941.0	True
2020-07-15	0.79	0.9	1.02	0.06	511.018	620.711	786.978	651.825	773.995	921.231	419.484	509.03	624.947	BL	276.0	1673.0	1673.0	True
2020-07-16	0.796	0.9	1.029	0.058	500.818	609.468	767.4	637.828	762.002	906.1	369.121	447.718	550.31	BL	371.0	1497.0	1497.0	True
2020-07-17	0.792	0.909	1.04	0.066	491.216	598.755	750.062	630.201	750.528	897.821	391.284	474.052	584.66	BL	349.0	1609.0	1609.0	True
2020-07-18	0.804	0.909	1.051	0.084	482.546	589.298	736.059	620.585	735.418	884.561	194.203	234.087	289.041	BL	465.0	809.0	809.0	True
2020-07-19	0.802	0.912	1.05	0.09	473.253	579.732	718.267	612.343	721.988	868.86	156.176	188.128	233.46	BL	333.0	661.0	661.0	True
2020-07-20	0.804	0.914	1.05	0.1	465.067	568.608	703.887	601.952	711.248	853.087	244.274	293.651	363.13	BL	208.0	1050.0	1050.0	True
2020-07-21	0.819	0.921	1.04	0.104	458.624	557.735	688.695	591.064	699.003	837.987	394.065	471.118	584.092	BL	276.0	1713.0	1713.0	True
2020-07-22	0.82	0.922	1.052	0.132	448.756	548.727	681.72	577.819	685.791	825.788	365.877	434.994	539.684	BL	333.0	1611.0	1611.0	True
2020-07-23	0.822	0.929	1.06	0.142	442.294	541.564	668.236	565.74	671.892	812.936	245.331	291.349	361.607	BL	313.0	1099.0	1099.0	True
2020-07-24	0.822	0.933	1.071	0.17	434.908	534.641	653.698	551.936	659.233	803.589	231.346	273.26	340.594	BL	228.0	1051.0	1051.0	True
2020-07-25	0.827	0.94	1.08	0.182	426.396	525.551	651.736	542.765	647.43	789.811	260.189	309.321	389.955	BL	286.0	1208.0	1208.0	True
2020-07-26	0.828	0.948	1.093	0.202	419.134	518.167	640.944	533.093	636.255	776.729	208.061	248.435	314.494	BL	168.0	987.0	987.0	True
2020-07-27	0.843	0.952	1.083	0.236	412.742	513.223	634.184	523.09	625.202	763.691	168.522	201.467	253.958	BL	335.0	814.0	814.0	True
2020-07-28	0.838	0.959	1.082	0.256	407.109	507.08	636.014	514.738	613.71	749.517	151.365	181.79	226.815	BL	320.0	747.0	747.0	True
2020-07-29	0.846	0.964	1.096	0.28	404.547	501.837	632.677	505.476	604.221	736.762	269.512	325.7	404.817	BL	252.0	1363.0	1363.0	True
2020-07-30	0.85	0.969	1.106	0.33	403.271	498.995	624.991	493.951	594.381	721.478	273.119	331.08	410.128	BL	233.0	1411.0	1411.0	True
2020-07-31	0.853	0.977	1.108	0.354	402.475	494.001	621.423	485.579	585.669	706.318	222.882	270.64	333.197	BL	212.0	1172.0	1172.0	True
2020-08-01	0.85	0.982	1.11	0.396	397.837	491.189	611.45	477.537	575.419	690.769	212.756	258.857	316.229	BL	210.0	1138.0	1138.0	True
2020-08-02	0.857	0.987	1.114	0.434	398.414	486.752	611.245	470.828	566.623	679.067	218.707	265.949	322.461	BL	220.0	1189.0	1189.0	True
2020-08-03	0.872	0.993	1.128	0.442	398.191	483.836	612.752	464.665	558.681	668.078	276.358	335.318	408.352	BL	217.0	1523.0	1523.0	True
2020-08-04	0.868	0.994	1.129	0.462	397.081	481.608	612.998	457.726	550.119	662.029	122.448	148.298	180.247	BL	168.0	683.0	683.0	True
2020-08-05	0.873	1.001	1.13	0.504	394.826	480.789	610.03	449.902	541.898	658.235	210.674	254.993	311.118	BL	249.0	1194.0	1194.0	True
2020-08-06	0.882	1.002	1.147	0.518	392.896	480.992	602.223	443.823	535.706	644.872	153.164	185.182	226.027	BL	406.0	878.0	878.0	True
2020-08-07	0.884	1.003	1.149	0.512	391.652	480.579	597.24	436.218	529.043	636.962	238.745	291.086	352.766	BL	140.0	1397.0	1397.0	True
2020-08-08	0.876	1.003	1.15	0.514	391.004	480.122	603.883	430.522	521.294	632.755	196.085	240.542	292.158	BL	138.0	1166.0	1166.0	True
2020-08-09	0.885	1.005	1.148	0.542	391.916	479.613	605.91	425.0	516.376	624.357	231.56	281.831	342.21	BL	103.0	1382.0	1382.0	True
2020-08-10	0.887	1.008	1.146	0.556	392.432	481.33	610.865	423.295	512.437	621.542	115.669	140.234	169.444	BL	136.0	695.0	695.0	True
2020-08-11	0.884	1.015	1.148	0.572	394.149	482.112	608.469	421.066	508.176	616.883	124.799	150.143	182.58	BL	166.0	752.0	752.0	True
2020-08-12	0.884	1.017	1.15	0.586	392.591	484.191	607.356	420.103	504.059	613.534	148.77	179.073	217.283	BL	139.0	905.0	905.0	True
2020-08-13	0.885	1.01	1.141	0.554	391.143	485.226	607.0	418.873	499.893	612.964	205.517	246.56	299.6	BL	272.0	1255.0	1255.0	True
2020-08-14	0.881	1.012	1.141	0.568	389.672	486.816	610.42	416.627	496.662	611.668	180.507	217.121	263.623	BL	240.0	1109.0	1109.0	True
2020-08-15	0.88	1.011	1.147	0.568	389.546	486.454	611.827	414.107	494.106	608.479	156.694	188.778	228.958	BL	217.0	968.0	968.0	True
2020-08-16	0.877	1.011	1.131	0.548	390.239	487.673	612.223	410.859	490.771	609.676	127.7	152.706	185.74	BL	78.0	788.0	788.0	True
2020-08-17	0.871	1.009	1.133	0.554	389.967	488.755	615.869	409.331	489.151	607.565	163.013	196.342	241.186	BL	128.0	1014.0	1014.0	True
2020-08-18	0.876	1.005	1.135	0.536	389.655	491.057	615.514	408.346	488.811	605.318	196.96	237.197	291.852	BL	216.0	1230.0	1230.0	True
2020-08-19	0.867	1.001	1.13	0.506	389.185	490.4	612.471	406.899	486.154	602.083	81.521	98.532	120.298	BL	175.0	511.0	511.0	True
2020-08-20	0.871	0.994	1.116	0.462	391.015	491.556	615.718	405.058	486.083	602.645	77.74	93.659	114.785	BL	208.0	488.0	488.0	True
2020-08-21	0.87	0.986	1.104	0.406	389.501	492.779	615.49	405.184	486.409	601.794	335.477	404.978	497.421	BL	164.0	2118.0	2118.0	True
2020-08-22	0.873	0.977	1.103	0.362	386.913	492.084	612.454	406.67	486.514	597.935	106.88	129.923	159.905	BL	125.0	679.0	679.0	True
2020-08-23	0.864	0.975	1.106	0.35	385.294	489.703	609.649	404.328	487.783	599.119	99.701	121.798	149.436	BL	76.0	633.0	633.0	True
2020-08-24	0.861	0.967	1.106	0.324	387.092	488.421	605.225	403.827	488.394	601.22	193.612	236.556	290.109	BL	141.0	1226.0	1226.0	True
2020-08-25	0.85	0.964	1.086	0.312	385.285	485.852	600.736	402.494	489.202	600.301	207.224	253.317	311.338	BL	156.0	1313.0	1313.0	True
2020-08-26	0.842	0.961	1.086	0.262	382.168	484.575	597.33	400.992	489.138	602.368	370.641	457.57	557.571	BL	109.0	2364.0	2364.0	True
2020-08-27	0.84	0.955	1.084	0.242	379.854	482.521	588.798	402.795	488.511	603.42	194.02	239.259	292.173	BL	112.0	1238.0	1238.0	True
2020-08-28	0.829	0.957	1.081	0.242	377.687	478.97	585.762	402.586	489.594	602.664	126.091	155.123	190.006	BL	161.0	801.0	801.0	True
2020-08-29	0.826	0.951	1.085	0.238	374.795	476.364	581.755	403.235	491.343	599.111	174.243	215.069	263.114	BL	435.0	1108.0	1108.0	True
2020-08-30	0.842	0.943	1.079	0.202	372.384	473.519	580.113	403.205	491.204	602.873	98.111	120.341	147.416	BL	148.0	620.0	620.0	True
2020-08-31	0.829	0.943	1.078	0.192	370.899	468.404	571.667	402.038	490.16	601.265	93.066	114.193	141.089	BL	106.0	589.0	589.0	True
2020-09-01	0.832	0.939	1.069	0.166	370.028	463.974	562.273	397.368	491.084	599.12	149.163	182.937	227.094	BL	273.0	947.0	947.0	True
2020-09-02	0.83	0.938	1.071	0.174	363.937	457.548	555.586	394.138	489.149	597.254	86.896	106.864	132.285	BL	63.0	554.0	554.0	True
2020-09-03	0.824	0.934	1.06	0.162	357.182	450.992	550.926	392.317	487.162	595.714	63.938	78.699	97.291	BL	276.0	408.0	408.0	True
2020-09-04	0.828	0.932	1.067	0.152	351.029	444.358	545.114	392.537	485.874	591.673	78.369	96.32	118.999	BL	141.0	502.0	502.0	True
2020-09-05	0.82	0.927	1.056	0.146	348.841	440.143	541.925	392.215	485.232	586.981	162.765	200.555	246.318	BL	88.0	1048.0	1048.0	True
2020-09-06	0.821	0.928	1.062	0.138	345.583	434.292	534.88	390.11	481.958	584.443	72.113	88.868	108.261	BL	67.0	467.0	467.0	True
2020-09-07	0.817	0.929	1.063	0.144	342.449	427.697	525.139	389.938	480.55	579.215	127.062	156.536	190.14	BL	81.0	825.0	825.0	True
2020-09-08	0.813	0.932	1.06	0.136	338.363	421.473	516.362	389.144	478.939	571.52	120.68	148.887	181.353	BL	67.0	791.0	791.0	True
2020-09-09	0.814	0.932	1.059	0.13	335.414	416.101	514.411	388.042	475.663	568.688	199.032	245.46	298.173	BL	56.0	1313.0	1313.0	True
2020-09-10	0.82	0.931	1.055	0.124	331.361	410.239	508.51	384.46	472.199	563.375	107.389	132.41	159.656	BL	160.0	713.0	713.0	True
2020-09-11	0.822	0.926	1.044	0.12	327.638	404.897	506.198	379.058	468.791	558.885	75.077	92.234	111.584	BL	152.0	502.0	502.0	True
2020-09-12	0.82	0.93	1.053	0.114	321.813	398.719	502.09	376.874	463.362	552.666	75.696	93.4	112.802	BL	108.0	514.0	514.0	True
2020-09-13	0.826	0.934	1.058	0.116	317.312	392.041	497.576	373.852	457.531	544.547	175.153	215.229	259.663	BL	66.0	1198.0	1198.0	True
2020-09-14	0.814	0.942	1.064	0.164	312.871	386.825	490.657	368.038	451.49	537.821	76.679	93.607	113.177	BL	108.0	527.0	527.0	True
2020-09-15	0.83	0.951	1.087	0.2	308.703	381.307	483.363	363.786	445.758	534.08	290.765	356.255	430.215	BL	106.0	2022.0	2022.0	True
2020-09-16	0.837	0.953	1.096	0.248	305.468	377.951	474.53	359.652	441.27	529.131	48.421	58.914	71.321	BL	83.0	339.0	339.0	True
2020-09-17	0.844	0.963	1.09	0.286	302.576	373.895	473.758	355.028	436.581	522.002	161.908	197.916	238.513	BL	167.0	1148.0	1148.0	True
2020-09-18	0.86	0.979	1.104	0.338	303.172	370.43	467.24	352.843	430.432	518.017	41.807	50.759	61.157	BL	106.0	190.0	190.0	True
2020-09-19	0.869	0.991	1.114	0.44	298.192	368.869	461.928	348.197	425.492	511.949	84.862	102.178	124.084	BL	107.0	609.0	609.0	True
2020-09-20	0.89	0.998	1.122	0.488	296.741	365.37	461.43	347.37	419.658	509.889	53.452	64.565	78.427	BL	103.0	389.0	389.0	True
2020-09-21	0.898	1.006	1.131	0.556	297.653	365.211	460.929	342.316	414.695	505.384	51.659	62.354	76.209	BL	117.0	382.0	382.0	True
2020-09-22	0.897	1.017	1.142	0.6	295.208	365.165	459.338	336.602	409.951	503.245	262.337	317.232	387.652	BL	105.0	1970.0	1970.0	True
2020-09-23	0.921	1.032	1.173	0.7	293.724	365.249	459.134	331.702	403.446	500.151	39.116	47.567	58.278	BL	70.0	92.0	92.0	True
2020-09-24	0.925	1.047	1.166	0.8	295.001	365.619	461.787	327.465	398.833	495.182	69.642	84.904	104.293	BL	75.0	539.0	539.0	True
2020-09-25	0.936	1.06	1.187	0.836	297.481	366.714	462.421	324.593	393.71	488.213	108.353	131.756	161.462	BL	106.0	846.0	846.0	True
2020-09-26	0.942	1.065	1.197	0.84	300.327	370.175	465.998	322.173	389.264	481.138	84.473	103.15	126.428	BL	120.0	671.0	671.0	True
2020-09-27	0.945	1.076	1.198	0.858	305.291	373.704	469.81	320.039	385.917	477.764	48.709	59.441	72.819	BL	102.0	391.0	391.0	True
2020-09-28	0.943	1.082	1.222	0.884	307.508	377.699	478.283	317.226	382.097	473.759	109.677	134.308	163.457	BL	121.0	891.0	891.0	True
2020-09-29	0.961	1.091	1.245	0.918	311.068	384.246	484.664	315.318	379.612	470.222	365.612	447.115	545.836	BL	119.0	2986.0	2986.0	True
2020-09-30	0.967	1.096	1.244	0.926	315.108	389.194	493.641	314.781	377.379	469.145	119.044	144.557	175.41	BL	94.0	970.0	970.0	True
2020-10-01	0.979	1.098	1.253	0.95	322.2	395.171	495.06	313.323	376.217	467.041	151.553	182.59	222.063	BL	75.0	1234.0	1234.0	True
2020-10-02	0.993	1.106	1.254	0.958	329.309	401.569	504.952	311.366	374.547	463.131	221.737	267.213	326.349	BL	152.0	1812.0	1812.0	True
2020-10-03	0.979	1.114	1.259	0.94	334.553	407.871	507.429	309.916	373.211	461.651	134.633	162.426	199.251	BL	116.0	1101.0	1101.0	True
2020-10-04	0.982	1.114	1.262	0.958	342.04	416.558	513.486	309.013	373.291	462.697	116.804	141.01	173.795	BL	79.0	957.0	957.0	True
2020-10-05	0.984	1.112	1.264	0.956	349.171	426.58	522.751	309.947	374.142	462.17	138.751	167.679	206.279	BL	125.0	1136.0	1136.0	True
2020-10-06	0.992	1.115	1.265	0.956	352.68	436.645	537.739	310.611	375.325	468.378	160.54	194.344	238.385	BL	118.0	1313.0	1313.0	True
2020-10-07	0.98	1.111	1.267	0.95	361.756	447.009	549.24	312.911	377.721	467.796	58.223	71.17	86.869	BL	66.0	477.0	477.0	True
2020-10-08	0.979	1.111	1.268	0.954	370.078	455.888	560.292	315.96	381.099	468.684	52.798	64.197	78.564	BL	155.0	428.0	428.0	True
2020-10-09	0.986	1.114	1.259	0.944	380.766	466.615	567.517	320.645	385.019	474.608	143.933	175.231	214.223	BL	101.0	1158.0	1158.0	True
2020-10-10	0.978	1.111	1.249	0.936	389.57	475.789	578.983	323.289	389.41	480.715	162.025	196.559	239.813	BL	105.0	1283.0	1283.0	True
2020-10-11	0.976	1.107	1.264	0.948	398.239	484.711	593.086	327.996	394.686	487.609	120.054	145.005	177.102	BL	72.0	935.0	935.0	True
2020-10-12	0.98	1.107	1.249	0.95	408.832	493.667	608.325	333.346	399.194	492.009	39.72	47.912	58.799	BL	72.0	305.0	305.0	True
2020-10-13	0.975	1.117	1.256	0.93	414.673	504.823	623.211	338.024	404.747	495.274	114.712	137.206	168.841	BL	115.0	860.0	860.0	True
2020-10-14	0.975	1.113	1.256	0.942	423.596	515.187	636.372	344.48	410.949	503.163	40.455	48.458	59.227	BL	65.0	253.0	253.0	True
2020-10-15	0.984	1.112	1.273	0.942	435.119	527.883	653.282	349.508	419.577	509.587	140.263	167.911	204.495	BL	97.0	1015.0	1015.0	True
2020-10-16	0.984	1.114	1.266	0.96	445.029	539.491	668.852	355.645	427.651	515.939	128.83	154.837	186.883	BL	134.0	919.0	919.0	True
2020-10-17	0.986	1.115	1.259	0.958	452.024	550.814	685.29	363.302	436.393	526.169	97.751	118.101	141.764	BL	121.0	687.0	687.0	True
2020-10-18	1.003	1.119	1.254	0.98	463.793	562.303	700.902	371.11	445.31	532.938	104.066	125.206	152.147	BL	94.0	716.0	716.0	True
2020-10-19	1.007	1.131	1.265	0.978	473.93	575.971	714.376	380.334	453.578	541.412	138.306	165.582	200.751	BL	212.0	928.0	928.0	True
2020-10-20	1.013	1.131	1.268	0.98	484.659	586.897	727.246	387.544	461.342	552.41	90.131	108.295	130.468	BL	243.0	593.0	593.0	True
2020-10-21	1.015	1.137	1.273	0.986	495.272	598.335	745.188	395.38	471.228	560.081	118.722	141.649	169.358	BL	184.0	762.0	762.0	True
2020-10-22	1.016	1.142	1.276	0.996	507.102	613.524	761.662	404.535	479.743	574.503	52.721	62.597	75.055	BL	140.0	329.0	329.0	True
2020-10-23	1.027	1.148	1.273	0.994	522.768	629.092	782.16	413.319	489.254	591.578	225.715	267.666	322.811	BL	190.0	1380.0	1380.0	True
2020-10-24	1.028	1.154	1.287	0.99	536.133	647.968	801.345	419.723	499.883	606.159	224.073	265.855	321.38	BL	121.0	1344.0	1344.0	True
2020-10-25	1.034	1.157	1.306	0.996	548.856	664.928	820.167	432.006	510.876	619.685	94.287	112.506	136.153	BL	126.0	557.0	557.0	True
2020-10-26	1.035	1.16	1.294	0.998	565.851	684.478	842.736	439.618	522.004	631.881	73.021	87.309	106.441	BL	136.0	424.0	424.0	True
2020-10-27	1.031	1.163	1.291	0.994	581.697	706.049	861.209	447.44	533.54	646.152	64.944	78.114	95.482	BL	134.0	370.0	370.0	True
2020-10-28	1.032	1.159	1.292	0.994	598.124	727.641	888.097	457.799	544.385	661.311	186.468	222.952	273.318	BL	107.0	1035.0	1035.0	True
2020-10-29	1.019	1.162	1.288	0.982	616.211	751.364	913.998	465.795	555.838	675.879	308.029	368.62	451.649	BL	161.0	1678.0	1678.0	True
2020-10-30	1.017	1.15	1.286	0.984	635.768	773.668	940.428	477.044	569.49	692.726	311.475	372.358	458.187	BL	146.0	1661.0	1661.0	True
2020-10-31	1.026	1.148	1.297	0.988	658.653	795.073	967.832	487.721	580.755	708.534	203.531	243.414	300.712	BL	135.0	1061.0	1061.0	True
2020-11-01	1.015	1.138	1.293	0.988	676.921	821.003	991.945	498.483	594.268	725.312	372.676	446.259	550.043	BL	163.0	1901.0	1901.0	True
2020-11-02	1.008	1.131	1.293	0.98	699.018	845.811	1011.235	513.361	608.323	743.143	183.194	218.918	271.22	BL	167.0	910.0	910.0	True
2020-11-03	0.993	1.126	1.29	0.968	714.404	864.582	1035.4	527.545	624.062	762.007	91.066	108.917	134.828	BL	156.0	441.0	441.0	True
2020-11-04	0.98	1.116	1.264	0.96	735.314	887.652	1064.026	541.394	640.764	779.625	438.297	525.401	649.99	BL	124.0	2075.0	2075.0	True
2020-11-05	0.977	1.111	1.259	0.95	749.516	909.931	1080.157	555.009	659.781	797.232	106.658	127.349	157.583	BL	120.0	490.0	490.0	True
2020-11-06	0.982	1.101	1.254	0.928	762.642	930.64	1103.46	570.305	677.412	819.844	163.325	194.851	240.722	BL	159.0	731.0	731.0	True
2020-11-07	0.958	1.083	1.235	0.92	781.555	947.885	1132.122	585.109	696.337	841.574	195.691	233.631	287.316	BL	229.0	851.0	851.0	True
2020-11-08	0.957	1.071	1.221	0.878	805.195	966.547	1153.876	600.938	716.78	867.359	136.77	164.309	202.558	BL	255.0	583.0	583.0	True
2020-11-09	0.948	1.064	1.209	0.826	820.719	984.855	1176.867	618.831	738.827	891.087	157.44	190.139	234.024	BL	333.0	655.0	655.0	True
2020-11-10	0.936	1.054	1.196	0.812	842.799	999.936	1191.826	635.612	759.87	912.722	467.431	564.353	688.574	BL	201.0	1887.0	1887.0	True
2020-11-11	0.933	1.045	1.176	0.774	859.051	1012.529	1207.499	652.27	782.248	938.112	289.35	351.005	424.614	BL	101.0	1141.0	1141.0	True
2020-11-12	0.928	1.039	1.171	0.73	868.914	1020.681	1224.504	669.441	803.568	955.157	285.446	346.737	416.212	BL	269.0	1097.0	1097.0	True
2020-11-13	0.91	1.034	1.164	0.706	873.992	1027.91	1235.261	688.74	823.82	972.359	321.363	388.33	465.226	BL	310.0	1197.0	1197.0	True
2020-11-14	0.895	1.023	1.156	0.644	883.054	1037.634	1248.645	709.253	844.349	995.167	267.959	324.011	389.295	BL	222.0	975.0	975.0	True
2020-11-15	0.892	1.017	1.156	0.604	889.13	1046.611	1263.844	726.33	863.913	1017.324	238.21	287.546	344.361	BL	256.0	845.0	845.0	True
2020-11-16	0.891	1.009	1.172	0.57	892.36	1050.698	1270.601	744.821	885.689	1038.254	89.451	107.328	129.204	BL	275.0	309.0	309.0	True
2020-11-17	0.885	1.002	1.14	0.522	892.895	1053.426	1281.101	759.904	904.598	1059.863	88.828	105.825	127.844	BL	231.0	238.0	238.0	True
2020-11-18	0.874	0.993	1.135	0.47	897.975	1054.322	1284.59	777.952	921.96	1080.491	472.649	558.196	677.548	BL	196.0	1545.0	1545.0	True
2020-11-19	0.87	0.99	1.108	0.442	899.398	1057.361	1278.211	795.429	939.947	1098.365	104.502	123.299	149.683	BL	305.0	335.0	335.0	True
2020-11-20	0.878	0.978	1.112	0.39	896.26	1061.786	1273.381	811.913	955.622	1118.204	321.877	379.239	456.945	BL	355.0	1011.0	1011.0	True
2020-11-21	0.863	0.975	1.099	0.35	894.195	1062.031	1272.399	826.547	971.029	1137.977	363.697	427.154	512.134	BL	276.0	1123.0	1123.0	True
2020-11-22	0.861	0.97	1.09	0.308	890.809	1055.718	1260.47	840.115	982.008	1154.209	401.395	471.326	564.488	BL	301.0	1219.0	1219.0	True
2020-11-23	0.86	0.964	1.094	0.304	885.215	1047.588	1255.613	852.139	994.656	1168.481	134.002	156.47	187.102	BL	364.0	401.0	401.0	True
2020-11-24	0.859	0.968	1.093	0.284	881.479	1042.855	1250.406	867.935	1003.669	1178.308	798.124	933.531	1119.764	BL	317.0	2364.0	2364.0	True
2020-11-25	0.856	0.961	1.088	0.274	878.86	1036.309	1240.475	876.094	1011.324	1193.122	330.385	386.654	464.788	BL	272.0	970.0	970.0	True
2020-11-26	0.842	0.961	1.083	0.25	878.501	1031.655	1221.512	886.115	1018.715	1205.812	549.97	644.514	776.501	BL	484.0	1606.0	1606.0	True
2020-11-27	0.855	0.958	1.078	0.236	867.097	1024.628	1207.399	896.543	1025.941	1214.2	398.031	468.035	565.069	BL	401.0	1160.0	1160.0	True
2020-11-28	0.854	0.956	1.076	0.256	861.038	1016.947	1200.426	899.615	1029.672	1221.655	577.411	684.227	820.886	BL	356.0	1683.0	1683.0	True
2020-11-29	0.851	0.96	1.079	0.224	848.816	1009.162	1190.694	895.861	1032.472	1219.433	494.998	586.557	706.75	BL	209.0	1439.0	1439.0	True
2020-11-30	0.853	0.956	1.088	0.254	835.652	1003.011	1183.072	892.276	1035.065	1218.677	207.369	246.509	298.029	BL	447.0	602.0	602.0	True
2020-12-01	0.846	0.964	1.084	0.242	832.618	997.485	1179.208	894.593	1038.744	1223.783	243.739	289.126	351.21	BL	528.0	705.0	705.0	True
2020-12-02	0.85	0.965	1.092	0.274	827.74	990.073	1164.683	895.618	1038.463	1223.775	733.812	866.982	1050.064	BL	455.0	2114.0	2114.0	True
2020-12-03	0.851	0.965	1.093	0.296	826.052	979.697	1155.338	890.606	1037.06	1217.762	393.02	462.185	559.348	BL	489.0	1129.0	1129.0	True
2020-12-04	0.857	0.968	1.112	0.31	819.2	971.929	1145.468	891.584	1035.579	1211.693	467.231	550.312	666.643	BL	538.0	1348.0	1348.0	True
2020-12-05	0.862	0.97	1.102	0.316	813.879	963.46	1139.666	887.785	1031.182	1208.535	399.595	472.309	571.8	BL	609.0	1160.0	1160.0	True
2020-12-06	0.86	0.977	1.104	0.382	814.856	957.668	1147.493	884.945	1027.276	1200.467	478.536	568.345	690.509	BL	525.0	1404.0	1404.0	True
2020-12-07	0.86	0.983	1.108	0.386	807.3	952.369	1154.462	880.535	1023.182	1193.951	266.564	316.15	384.323	BL	653.0	785.0	785.0	True
2020-12-08	0.874	0.982	1.105	0.398	798.24	949.808	1153.43	877.327	1015.562	1183.207	465.643	557.743	679.036	BL	393.0	1391.0	1391.0	True
2020-12-09	0.871	0.979	1.107	0.392	793.665	945.058	1151.537	872.239	1011.789	1174.706	288.204	347.387	421.249	BL	560.0	870.0	870.0	True
2020-12-10	0.871	0.984	1.105	0.392	792.405	942.531	1141.172	867.315	1007.38	1168.083	742.015	894.184	1083.169	BL	568.0	2251.0	2251.0	True
2020-12-11	0.87	0.983	1.116	0.404	784.122	938.017	1146.507	863.548	1003.818	1161.136	527.37	633.84	768.576	BL	607.0	1604.0	1604.0	True
2020-12-12	0.879	0.981	1.115	0.364	781.232	933.453	1144.091	857.154	996.302	1154.682	476.322	570.021	690.363	BL	523.0	1456.0	1456.0	True
2020-12-13	0.875	0.981	1.12	0.376	773.233	932.494	1144.237	849.994	989.722	1143.736	603.633	723.395	869.89	BL	396.0	1858.0	1858.0	True
2020-12-14	0.875	0.98	1.11	0.366	766.417	929.84	1142.105	847.174	981.292	1133.726	336.455	402.292	483.728	BL	306.0	1036.0	1036.0	True
2020-12-15	0.87	0.98	1.1	0.348	757.292	927.266	1136.935	843.591	975.387	1124.894	639.503	764.818	916.937	BL	483.0	1981.0	1981.0	True
2020-12-16	0.857	0.971	1.087	0.308	750.829	924.901	1128.626	838.077	970.134	1129.13	513.251	612.592	735.656	BL	400.0	1597.0	1597.0	True
2020-12-17	0.853	0.965	1.077	0.28	747.413	922.549	1120.868	836.877	964.586	1133.451	446.333	533.965	645.372	BL	478.0	1402.0	1402.0	True
2020-12-18	0.846	0.961	1.076	0.248	746.684	919.336	1119.799	830.811	959.524	1135.098	512.488	618.304	751.154	BL	417.0	1627.0	1627.0	True
2020-12-19	0.831	0.955	1.073	0.222	743.803	914.678	1114.302	822.588	954.117	1137.737	526.085	635.626	778.666	BL	456.0	1685.0	1685.0	True
2020-12-20	0.826	0.951	1.066	0.222	737.749	906.675	1102.455	814.331	953.253	1139.344	550.423	667.121	820.32	BL	332.0	1775.0	1775.0	True
2020-12-21	0.823	0.942	1.065	0.188	733.186	900.202	1098.24	807.773	948.421	1129.711	273.508	332.259	410.364	BL	301.0	888.0	888.0	True
2020-12-22	0.825	0.931	1.061	0.144	733.025	888.718	1081.478	801.909	943.59	1124.03	575.333	698.415	862.305	BL	479.0	1875.0	1875.0	True
2020-12-23	0.815	0.926	1.045	0.09	730.097	877.541	1065.062	798.339	940.562	1125.763	371.816	453.118	555.957	BL	410.0	1221.0	1221.0	True
2020-12-24	0.789	0.914	1.031	0.066	721.365	864.39	1047.698	793.747	938.198	1121.494	445.423	543.061	667.896	BL	428.0	1470.0	1470.0	True
2020-12-25	0.782	0.906	1.021	0.064	710.843	848.333	1027.009	787.775	935.852	1119.758	453.709	554.749	676.724	BL	321.0	1505.0	1505.0	True
2020-12-26	0.772	0.891	1.014	0.036	695.878	836.075	1010.133	781.036	934.975	1112.446	338.22	414.839	501.986	BL	579.0	1130.0	1130.0	True
2020-12-27	0.777	0.883	1.006	0.03	683.536	820.588	994.671	773.003	929.499	1099.909	197.345	241.545	291.16	BL	481.0	660.0	660.0	True
2020-12-28	0.772	0.877	0.994	0.018	670.539	804.276	976.701	768.383	925.234	1095.633	214.185	262.347	316.513	BL	471.0	720.0	720.0	True
2020-12-29	0.76	0.864	0.979	0.01	653.629	785.804	958.13	763.392	919.906	1088.905	453.305	557.41	677.908	BL	472.0	1538.0	1538.0	True
2020-12-30	0.765	0.857	0.98	0.012	632.047	768.84	935.882	760.114	915.112	1083.377	368.706	452.623	552.482	BL	276.0	1260.0	1260.0	True
2020-12-31	0.76	0.852	0.971	0.008	612.463	748.283	915.269	754.999	903.759	1074.002	343.922	421.984	514.82	BL	150.0	1181.0	1181.0	True
2021-01-01	0.754	0.843	0.946	0.002	598.453	729.08	889.154	751.187	896.671	1071.147	218.83	266.605	325.044	BL	159.0	753.0	753.0	True
2021-01-02	0.744	0.837	0.948	0.0	585.279	707.326	867.46	747.332	888.475	1061.199	130.699	158.315	193.848	BL	212.0	452.0	452.0	True
2021-01-03	0.738	0.832	0.932	0.0	565.971	686.354	844.975	740.77	876.497	1044.195	268.186	323.007	395.522	BL	266.0	934.0	934.0	True
2021-01-04	0.743	0.827	0.931	0.002	548.565	665.544	814.06	733.648	865.238	1026.547	279.487	334.623	406.278	BL	501.0	980.0	980.0	True
2021-01-05	0.734	0.824	0.928	0.0	524.156	644.892	784.297	721.01	852.097	1008.011	547.333	656.832	794.992	BL	403.0	1949.0	1949.0	True
2021-01-06	0.726	0.822	0.933	0.002	507.3	622.585	758.195	706.396	837.993	989.752	377.117	455.058	551.404	BL	398.0	1373.0	1373.0	True
2021-01-07	0.719	0.819	0.924	0.002	490.554	599.815	727.683	695.652	822.975	972.401	171.662	207.047	250.811	BL	586.0	637.0	637.0	True
2021-01-08	0.715	0.818	0.914	0.002	472.37	578.05	704.65	683.702	806.957	954.876	318.485	383.657	465.148	BL	483.0	1207.0	1207.0	True
2021-01-09	0.722	0.814	0.921	0.002	452.135	557.81	683.588	667.168	791.905	938.297	410.196	494.895	603.495	BL	378.0	1589.0	1589.0	True
2021-01-10	0.713	0.815	0.924	0.0	432.267	537.046	658.962	652.31	775.164	916.428	388.915	467.717	576.803	BL	275.0	1539.0	1539.0	True
2021-01-11	0.713	0.816	0.927	0.0	417.348	517.168	638.544	637.785	757.221	894.632	222.459	267.66	328.594	BL	250.0	901.0	901.0	True
2021-01-12	0.714	0.813	0.919	0.0	403.338	497.263	612.349	622.246	737.688	872.904	185.596	223.175	273.819	BL	607.0	769.0	769.0	True
2021-01-13	0.717	0.812	0.915	0.0	387.213	477.877	591.591	605.093	717.236	849.066	350.403	419.946	518.299	BL	453.0	1488.0	1488.0	True
2021-01-14	0.715	0.812	0.912	0.0	373.106	459.256	569.261	582.898	698.919	828.469	294.162	352.762	434.323	BL	447.0	1283.0	1283.0	True
2021-01-15	0.717	0.812	0.919	0.0	359.121	440.408	546.93	567.21	678.752	811.166	269.529	324.348	399.294	BL	319.0	1214.0	1214.0	True
2021-01-16	0.711	0.806	0.918	0.0	344.057	423.695	525.041	550.651	659.202	787.315	297.071	358.191	442.803	BL	279.0	1385.0	1385.0	True
2021-01-17	0.71	0.809	0.926	0.002	330.226	406.816	504.952	534.937	638.855	758.808	277.81	335.407	412.448	BL	221.0	1337.0	1337.0	True
2021-01-18	0.72	0.812	0.922	0.0	315.479	390.012	483.926	514.959	618.641	733.814	260.194	313.991	384.75	BL	265.0	1291.0	1291.0	True
2021-01-19	0.711	0.81	0.922	0.0	303.272	373.652	467.886	497.028	599.152	708.855	371.998	450.387	548.291	BL	174.0	1908.0	1908.0	True
2021-01-20	0.717	0.807	0.919	0.0	291.546	358.882	449.3	480.801	579.138	687.358	251.652	303.225	368.473	BL	421.0	1332.0	1332.0	True
2021-01-21	0.71	0.808	0.908	0.0	280.841	345.428	433.397	462.95	560.048	668.404	297.817	356.812	435.108	BL	152.0	1624.0	1624.0	True
2021-01-22	0.706	0.804	0.911	0.0	268.321	331.986	418.152	449.1	539.223	646.629	254.087	305.567	372.028	BL	204.0	1438.0	1438.0	True
2021-01-23	0.7	0.802	0.908	0.0	257.997	319.35	403.949	432.104	521.159	625.177	218.026	261.027	319.561	BL	473.0	1273.0	1273.0	True
2021-01-24	0.694	0.799	0.892	0.0	248.528	306.522	389.42	416.632	501.469	603.203	205.529	247.976	303.453	BL	127.0	1252.0	1252.0	True
2021-01-25	0.691	0.795	0.898	0.0	237.215	295.145	373.308	400.851	483.965	583.62	79.088	95.759	116.818	BL	180.0	502.0	502.0	True
2021-01-26	0.683	0.788	0.885	0.0	223.311	283.063	353.828	386.168	465.524	565.053	140.632	171.224	209.19	BL	141.0	929.0	929.0	True
2021-01-27	0.677	0.781	0.888	0.0	216.253	270.926	336.787	371.943	448.369	543.78	250.871	303.275	375.138	BL	131.0	1710.0	1710.0	True
2021-01-28	0.664	0.773	0.882	0.0	205.091	259.491	324.216	359.337	430.656	522.441	165.905	200.118	245.742	BL	136.0	1172.0	1172.0	True
2021-01-29	0.654	0.761	0.88	0.0	194.25	247.15	307.691	344.564	414.339	503.39	150.228	182.857	223.284	BL	171.0	1111.0	1111.0	True
2021-01-30	0.656	0.753	0.863	0.0	186.243	236.326	293.312	331.574	398.919	486.025	139.099	170.169	208.343	BL	125.0	1078.0	1078.0	True
2021-01-31	0.643	0.742	0.848	0.0	179.099	225.704	277.465	318.994	383.725	467.318	142.173	173.932	212.74	BL	99.0	1144.0	1144.0	True
2021-02-01	0.63	0.734	0.849	0.0	171.614	214.921	263.266	306.734	369.269	449.135	148.48	180.64	222.511	BL	151.0	1238.0	1238.0	True
2021-02-02	0.618	0.723	0.837	0.0	163.033	204.033	249.609	293.781	354.871	435.613	170.786	207.787	256.295	BL	78.0	1482.0	1482.0	True
2021-02-03	0.61	0.714	0.831	0.0	153.799	192.344	236.003	283.116	340.874	420.189	69.989	85.126	104.832	BL	59.0	632.0	632.0	True
2021-02-04	0.596	0.702	0.825	0.0	144.987	181.182	226.118	271.943	327.47	400.49	97.524	118.522	145.959	BL	74.0	913.0	913.0	True
2021-02-05	0.586	0.692	0.81	0.0	134.939	170.174	215.724	260.572	314.777	384.101	113.273	137.886	170.254	BL	73.0	1105.0	1105.0	True
2021-02-06	0.579	0.678	0.799	0.0	127.226	159.447	204.624	248.343	302.2	369.117	31.885	38.605	47.331	BL	67.0	323.0	323.0	True
2021-02-07	0.567	0.669	0.794	0.0	116.26	148.554	191.274	236.809	288.874	354.081	135.387	164.771	201.666	BL	58.0	1439.0	1439.0	True
2021-02-08	0.56	0.656	0.78	0.0	108.563	138.421	177.231	226.241	276.12	338.002	107.605	130.364	159.193	BL	79.0	1189.0	1189.0	True
2021-02-09	0.552	0.649	0.766	0.0	99.542	128.361	165.563	216.575	264.422	324.246	25.846	31.312	38.043	BL	97.0	232.0	232.0	True
2021-02-10	0.53	0.641	0.757	0.0	90.755	119.308	156.471	207.33	252.4	309.456	179.829	218.054	264.158	BL	76.0	2179.0	2179.0	True
2021-02-11	0.521	0.636	0.765	0.0	83.255	110.212	147.455	198.049	241.359	292.746	99.779	121.214	146.892	BL	85.0	1270.0	1270.0	True
2021-02-12	0.522	0.628	0.766	0.0	76.478	102.221	137.312	189.087	230.55	278.47	61.218	74.228	89.958	BL	62.0	818.0	818.0	True
2021-02-13	0.51	0.622	0.766	0.0	69.666	94.712	127.917	179.924	219.278	264.822	70.122	84.935	103.793	BL	35.0	986.0	986.0	True
2021-02-14	0.499	0.619	0.752	0.0	63.398	87.373	119.612	170.546	207.865	251.959	60.563	73.705	89.858	BL	30.0	900.0	900.0	True
2021-02-15	0.498	0.615	0.762	0.0	57.129	80.777	111.474	161.091	196.305	239.276	52.856	64.22	78.963	BL	65.0	828.0	828.0	True
2021-02-16	0.488	0.615	0.753	0.0	51.951	74.042	104.68	151.493	185.39	227.295	17.924	21.851	27.092	BL	93.0	115.0	115.0	True
2021-02-17	0.486	0.608	0.76	0.0	46.954	68.141	96.225	143.659	174.828	216.445	39.574	48.362	60.078	BL	52.0	701.0	701.0	True
2021-02-18	0.481	0.608	0.772	0.0	42.558	62.455	90.965	134.402	164.074	204.767	48.765	60.137	74.653	BL	79.0	924.0	924.0	True
2021-02-19	0.482	0.606	0.775	0.0	38.216	57.089	85.963	124.591	153.652	192.855	58.675	72.186	89.992	BL	72.0	1183.0	1183.0	True
2021-02-20	0.48	0.604	0.779	0.0	33.937	51.985	79.808	115.896	143.898	180.865	29.19	35.738	44.597	BL	67.0	627.0	627.0	True
2021-02-21	0.472	0.603	0.774	0.0	29.873	47.438	73.98	107.571	134.846	169.442	108.954	134.65	168.075	BL	97.0	2527.0	2527.0	True
2021-02-22	0.472	0.604	0.789	0.0	26.229	43.432	69.467	99.272	125.9	158.447	35.574	44.025	55.16	BL	101.0	885.0	885.0	True
2021-02-23	0.464	0.606	0.806	0.0	23.192	39.92	66.698	92.137	117.262	149.836	22.148	27.412	34.476	BL	60.0	592.0	592.0	True
2021-02-24	0.461	0.605	0.805	0.0	20.622	36.558	63.269	85.173	109.116	140.641	22.261	27.683	35.383	BL	29.0	641.0	641.0	True
2021-02-25	0.459	0.604	0.804	0.002	18.108	33.213	59.249	78.668	101.622	131.903	25.254	31.884	41.198	BL	34.0	792.0	792.0	True
2021-02-26	0.447	0.604	0.816	0.0	15.955	30.398	56.12	72.453	94.607	123.985	40.017	51.43	66.78	BL	17.0	1377.0	1377.0	True
2021-02-27	0.452	0.602	0.826	0.002	14.038	27.889	52.676	66.585	87.916	116.625	27.489	35.813	47.557	BL	14.0	1038.0	1038.0	True
2021-02-28	0.453	0.603	0.838	0.0	12.365	25.457	49.181	61.134	81.586	109.623	10.43	13.743	18.49	BL	3.0	430.0	430.0	True
2021-03-01	0.453	0.609	0.825	0.0	10.871	23.32	46.669	55.942	75.44	102.951	16.007	21.26	29.02	BL	21.0	718.0	718.0	True
2021-03-02	0.442	0.61	0.85	0.0	9.621	21.299	44.598	51.07	69.698	97.343	14.148	18.976	25.985	BL	27.0	692.0	692.0	True
2021-03-03	0.441	0.608	0.843	0.0	8.467	19.352	42.671	46.559	64.475	91.441	9.616	13.184	18.213	BL	15.0	519.0	519.0	True
2021-03-04	0.435	0.609	0.834	0.0	7.445	17.697	40.413	42.281	59.294	86.226	24.441	34.425	48.253	BL	16.0	1466.0	1466.0	True
2021-03-05	0.427	0.609	0.843	0.0	6.573	16.201	38.398	38.189	54.783	81.237	14.998	21.619	31.122	BL	6.0	998.0	998.0	True
2021-03-06	0.425	0.605	0.843	0.0	5.835	14.701	37.18	34.511	50.156	76.384	14.637	21.626	31.728	BL	2.0	1082.0	1082.0	True
2021-03-07	0.423	0.606	0.842	0.0	5.087	13.415	35.986	31.155	46.211	71.573	13.303	20.166	30.194	BL		1093.9085866412092		False
2021-03-08	0.42	0.606	0.844	0.002	4.49	12.223	34.521	28.041	42.621	67.499	9.885	15.298	23.543	BL		905.4182637864507		False
2021-03-09	0.416	0.605	0.86	0.002	3.932	11.212	33.684	25.288	39.152	63.932	11.519	18.227	28.861	BL		1176.3294010496713		False
2021-03-10	0.417	0.608	0.867	0.002	3.405	10.24	32.674	22.643	35.975	60.656	10.181	16.523	27.029	BL		1156.8366125704888		False
2021-03-11	0.412	0.604	0.871	0.006	2.954	9.517	31.756	20.245	33.209	57.252	8.277	13.76	23.062	BL		1049.0927338588083		False
2021-03-12	0.407	0.604	0.889	0.004	2.573	8.676	30.94	18.131	30.656	53.708	8.151	13.862	23.774	BL		1149.125594563744		False
2021-03-13	0.408	0.609	0.903	0.006	2.249	7.931	29.547	16.392	28.12	50.769	6.826	11.818	20.946	BL		1065.931002689762		False
2021-03-14	0.4	0.608	0.902	0.01	1.97	7.247	28.064	14.769	25.734	48.694	6.265	11.079	20.246	BL		1089.3975902312648		False
2021-03-15	0.396	0.605	0.911	0.01	1.717	6.595	26.629	13.266	23.752	46.47	4.638	8.41	15.978	BL		901.682351925481		False
2021-03-16	0.399	0.606	0.906	0.01	1.479	6.027	25.743	11.916	21.704	44.117	5.384	10.04	19.88	BL		1171.4728003891694		False
2021-03-17	0.389	0.605	0.926	0.01	1.277	5.532	24.649	10.693	19.894	41.952	4.728	9.07	18.748	BL		1152.0576713307837		False
2021-03-18	0.397	0.606	0.915	0.01	1.107	5.074	24.198	9.566	18.279	40.412	3.828	7.568	16.237	BL		1044.7563280385232		False
2021-03-19	0.386	0.604	0.905	0.01	0.959	4.608	23.863	8.514	16.698	39.025	3.747	7.607	17.083	BL		1144.372898269834		False
2021-03-20	0.39	0.605	0.899	0.012	0.829	4.203	23.78	7.572	15.399	37.911	3.123	6.451	15.365	BL		1061.5197865664695		False
2021-03-21	0.394	0.605	0.927	0.014	0.719	3.865	23.257	6.727	14.165	36.54	2.863	6.052	15.152	BL		1084.886593821293		False
2021-03-22	0.385	0.605	0.923	0.012	0.625	3.543	22.437	6.064	13.028	35.011	2.073	4.525	11.837	BL		879.2312777544073		False
2021-03-23	0.395	0.609	0.932	0.014	0.542	3.217	21.739	5.404	12.015	33.944	2.457	5.499	14.968	BL		1166.6161997291274		False
2021-03-24	0.396	0.61	0.93	0.02	0.466	2.96	21.176	4.808	11.142	32.4	2.157	4.997	14.021	BL		1147.278730090776		False
2021-03-25	0.399	0.612	0.95	0.02	0.407	2.758	20.634	4.276	10.189	30.832	1.745	4.174	12.133	BL		1040.4199222182351		False
2021-03-26	0.392	0.609	0.988	0.024	0.353	2.546	19.698	3.801	9.301	29.27	1.698	4.179	12.93	BL		1139.6202019759228		False
2021-03-27	0.386	0.612	1.003	0.026	0.302	2.316	18.795	3.378	8.486	27.973	1.398	3.552	11.495	BL		1057.1085704429568		False
