# Supplementary material for: Evolution and Epidemic Spread of SARS-CoV-2 in Colombia: A Year into the Pandemic
Source: Vaccines (Basel). 2021 Jul 30;9(8):837. doi: 10.3390/vaccines9080837 (PMC8402472; doi:10.3390/vaccines9080837)
Supplement: Supplementary file 1 [file vaccines-09-00837-s001.zip › Supplementary_material/Supplementary Data S2/Rt.live_statistics_model/COVID19-BO-rt.csv]

	rt2.5%	rt	rt97.5%	p_rt_gt1	infection2.5%	infection	infection97.5%	ajusted_positive2.5%	ajusted_positive	ajusted_positive97.5%	predicted_postive2.5%	predicted_postive	predicted_postive97.5%	region	observed_positive	predicted_newtest	observed_newtest	date_with_observed_cases
2020-02-21	1.575	2.07	2.646	1.0	33.822	72.552	152.867	0.0	0.0	0.0				BO				False
2020-02-22	1.582	2.083	2.62	1.0	0.607	1.108	1.888	0.0	0.0	0.0				BO				False
2020-02-23	1.604	2.063	2.592	1.0	8.609	15.715	26.77	0.0	0.0	0.0				BO				False
2020-02-24	1.607	2.078	2.602	1.0	16.472	29.973	50.909	0.0	0.0	0.0				BO				False
2020-02-25	1.615	2.075	2.571	1.0	18.93	33.487	55.717	0.0	0.0	0.0				BO				False
2020-02-26	1.672	2.075	2.6	1.0	21.947	36.909	59.163	0.0	0.0	0.0				BO				False
2020-02-27	1.655	2.077	2.585	1.0	27.192	43.144	66.462	2.228	4.779	10.069				BO				False
2020-02-28	1.666	2.081	2.528	1.0	33.334	50.853	75.245	3.426	7.328	15.415				BO				False
2020-02-29	1.689	2.066	2.516	1.0	40.339	59.269	84.211	4.425	9.262	18.996				BO				False
2020-03-01	1.725	2.049	2.492	1.0	48.886	68.47	95.226	5.68	11.556	22.635				BO				False
2020-03-02	1.742	2.038	2.438	1.0	58.273	79.932	109.749	7.36	14.338	27.089	0.772	1.515	2.804	BO	1.0	0.0		True
2020-03-03	1.736	2.028	2.396	1.0	70.363	92.909	126.149	9.18	17.286	31.39	0.967	1.823	3.232	BO		0.0		True
2020-03-04	1.729	2.005	2.318	1.0	83.501	108.408	143.832	11.485	21.013	37.116	1.225	2.235	3.814	BO		0.0		True
2020-03-05	1.711	1.986	2.291	1.0	98.657	125.895	165.267	14.007	24.637	41.442	1.496	2.595	4.286	BO		0.0		True
2020-03-06	1.714	1.959	2.248	1.0	115.457	145.853	190.901	17.255	28.967	46.928	1.843	3.061	4.864	BO		0.0		True
2020-03-07	1.696	1.921	2.17	1.0	135.366	168.817	218.167	21.468	34.316	54.081	2.279	3.62	5.61	BO		0.0		True
2020-03-08	1.67	1.873	2.143	1.0	157.488	195.194	247.648	26.109	40.155	61.189	2.769	4.233	6.368	BO	1.0	0.0		True
2020-03-09	1.621	1.824	2.073	1.0	182.307	224.171	282.299	31.663	46.625	68.393	3.349	4.955	7.108	BO	1.0	0.0		True
2020-03-10	1.572	1.772	2.002	1.0	210.584	256.102	318.893	38.356	54.371	77.253	4.058	5.777	8.004	BO		0.0		True
2020-03-11	1.517	1.728	1.944	1.0	241.331	291.491	356.242	46.032	63.384	87.917	4.813	6.749	9.214	BO	5.0	0.0		True
2020-03-12	1.454	1.661	1.882	1.0	273.73	330.699	399.564	55.256	73.921	100.112	5.781	7.838	10.543	BO	5.0	0.0		True
2020-03-13	1.416	1.6	1.797	1.0	310.117	371.681	447.232	65.932	85.89	114.647	6.929	9.112	12.025	BO	7.0	0.0		True
2020-03-14	1.37	1.545	1.736	1.0	349.253	414.076	490.437	77.772	100.142	130.368	8.206	10.558	13.777	BO	6.0	0.0		True
2020-03-15	1.323	1.485	1.652	1.0	384.812	456.0	542.292	91.375	115.764	151.056	9.656	12.269	15.793	BO	5.0	0.0		True
2020-03-16	1.261	1.426	1.609	1.0	424.514	501.742	588.333	106.137	133.817	171.659	11.242	14.147	18.061	BO	9.0	0.0		True
2020-03-17	1.228	1.373	1.541	1.0	462.895	544.737	639.946	123.284	153.899	194.963	13.106	16.311	20.656	BO	15.0	0.0		True
2020-03-18	1.185	1.318	1.474	1.0	498.7	586.308	682.475	143.993	176.625	220.95	15.23	18.782	23.444	BO	15.0	0.0		True
2020-03-19	1.138	1.268	1.419	1.0	531.22	627.129	732.576	165.408	201.895	248.746	17.667	21.429	26.383	BO	20.0	0.0		True
2020-03-20	1.102	1.229	1.365	0.998	561.993	665.897	775.381	190.683	229.173	280.317	20.234	24.288	29.615	BO	29.0	0.0		True
2020-03-21	1.071	1.193	1.328	0.998	590.8	701.064	814.943	217.487	259.647	313.406	23.095	27.514	33.028	BO	30.0	0.0		True
2020-03-22	1.039	1.156	1.298	0.992	615.803	733.28	853.039	246.288	292.59	351.057	26.194	30.965	36.897	BO	28.0	0.0		True
2020-03-23	1.013	1.13	1.265	0.98	642.535	759.519	886.598	275.576	326.289	388.403	29.435	34.567	41.106	BO	57.0	0.0		True
2020-03-24	0.996	1.107	1.244	0.97	660.702	784.725	921.702	305.597	363.781	429.736	32.786	38.337	45.593	BO	73.0	0.0		True
2020-03-25	0.974	1.093	1.214	0.924	675.817	802.277	945.08	340.518	401.626	469.535	36.146	42.245	49.889	BO	55.0	0.0		True
2020-03-26	0.955	1.075	1.201	0.87	687.996	815.797	965.949	373.749	438.4	511.423	39.418	46.216	53.989	BO	71.0	0.0		True
2020-03-27	0.95	1.058	1.193	0.846	707.105	830.818	985.203	405.126	475.605	554.389	43.121	50.444	58.262	BO	71.0	0.0		True
2020-03-28	0.948	1.053	1.191	0.81	715.855	843.866	1002.137	436.986	514.396	594.522	46.493	54.445	62.739	BO	55.0	0.0		True
2020-03-29	0.938	1.048	1.169	0.784	721.762	854.009	1027.687	468.547	549.481	637.386	49.483	58.254	67.198	BO	92.0	0.0		True
2020-03-30	0.929	1.038	1.172	0.762	727.056	864.212	1050.04	498.637	584.07	678.667	52.611	61.817	71.21	BO	94.0	0.0		True
2020-03-31	0.92	1.039	1.168	0.736	734.478	873.173	1058.99	526.887	618.21	714.679	56.151	65.228	75.001	BO	89.0	0.0		True
2020-04-01	0.916	1.035	1.179	0.748	745.657	880.199	1068.613	555.209	651.179	749.507	59.211	68.765	79.482	BO	113.0	0.0		True
2020-04-02	0.922	1.039	1.185	0.77	749.394	889.045	1073.684	580.618	680.858	778.56	61.521	71.879	82.919	BO	79.0	0.0		True
2020-04-03	0.932	1.047	1.164	0.782	755.445	896.619	1079.444	604.619	706.94	812.943	63.613	74.741	86.015	BO	71.0	0.0		True
2020-04-04	0.944	1.055	1.169	0.81	756.163	903.678	1092.442	622.363	729.426	843.622	65.84	77.077	89.323	BO	74.0	0.0		True
2020-04-05	0.949	1.06	1.179	0.852	763.058	912.068	1100.754	639.415	747.089	869.309	68.073	79.465	92.366	BO	52.0	0.0		True
2020-04-06	0.96	1.065	1.171	0.884	765.267	920.525	1111.601	657.178	765.224	888.972	70.088	81.383	95.114	BO	76.0	0.0		True
2020-04-07	0.962	1.076	1.179	0.916	772.503	930.352	1130.659	674.632	782.338	914.186	71.814	83.171	97.191	BO	79.0	0.0		True
2020-04-08	0.979	1.086	1.197	0.924	781.947	942.217	1155.582	688.243	798.354	945.002	73.223	84.936	99.428	BO	64.0	0.0		True
2020-04-09	0.984	1.09	1.215	0.946	794.851	952.775	1172.079	700.845	814.637	969.692	74.466	86.559	102.029	BO	52.0	0.0		True
2020-04-10	0.982	1.1	1.236	0.942	807.775	969.477	1180.256	710.729	829.803	990.135	75.37	87.861	103.605	BO	55.0	47.06574070084317		True
2020-04-11	0.984	1.11	1.244	0.954	824.23	984.65	1194.944	718.773	840.875	1009.766	76.451	89.136	104.949	BO	116.0	119.04599675798015		True
2020-04-12	0.998	1.121	1.249	0.974	837.445	1004.198	1205.166	730.0	852.887	1020.335	77.439	90.201	106.472	BO	77.0	189.99798937935137		True
2020-04-13	1.005	1.13	1.255	0.986	852.63	1026.081	1220.572	740.994	866.341	1026.228	78.782	91.678	107.816	BO	81.0	291.3449414572844		True
2020-04-14	1.02	1.139	1.267	0.988	865.56	1047.285	1246.776	746.913	875.049	1045.277	79.306	92.829	109.433	BO	57.0	341.90210529618844		True
2020-04-15	1.017	1.15	1.274	0.988	881.305	1074.416	1276.002	755.638	885.183	1053.09	79.985	93.94	110.807	BO	65.0	455.34251907971594		True
2020-04-16	1.041	1.16	1.289	0.996	905.18	1098.527	1313.137	759.442	896.764	1062.158	80.503	95.116	112.812	BO	122.0	562.1513554713267		True
2020-04-17	1.041	1.173	1.287	0.998	919.334	1128.03	1357.048	769.451	908.8	1083.225	81.793	96.333	114.336	BO	69.0	626.8843815468066		True
2020-04-18	1.064	1.178	1.311	0.998	944.246	1164.814	1393.891	782.739	920.902	1094.641	82.948	97.505	115.995	BO	83.0	647.3834182004533		True
2020-04-19	1.07	1.187	1.305	1.0	982.876	1204.206	1425.39	791.584	933.279	1110.123	84.43	98.631	117.652	BO	100.0	706.0457875009298		True
2020-04-20	1.085	1.196	1.323	1.0	1012.522	1244.851	1474.014	802.923	946.925	1129.409	86.023	100.032	119.61	BO	95.0	861.4512158848056		True
2020-04-21	1.075	1.204	1.334	1.0	1049.082	1289.531	1525.74	820.247	962.971	1145.312	88.003	101.578	120.74	BO	76.0	864.7734748185654		True
2020-04-22	1.075	1.211	1.338	1.0	1087.503	1334.291	1584.877	835.658	982.799	1166.179	89.36	103.405	122.374	BO	92.0	1026.842041041548		True
2020-04-23	1.079	1.215	1.355	1.0	1126.555	1380.136	1638.87	849.11	1000.691	1184.004	90.925	105.591	124.118	BO	158.0	1160.4344484662229		True
2020-04-24	1.076	1.224	1.357	0.998	1170.073	1433.486	1702.891	865.085	1020.26	1200.579	92.595	107.93	126.269	BO	93.0	1206.011204661235		True
2020-04-25	1.078	1.225	1.351	1.0	1224.442	1490.294	1779.786	874.397	1041.75	1224.11	93.915	110.368	129.477	BO	77.0	1175.7208396426622		True
2020-04-26	1.08	1.226	1.367	1.0	1271.824	1550.908	1856.728	900.775	1068.374	1255.399	96.034	113.176	132.816	BO	72.0	1222.0935856224994		True
2020-04-27	1.078	1.228	1.364	0.998	1321.462	1612.948	1942.714	918.605	1097.588	1288.537	98.386	116.198	136.357	BO	133.0	1431.5574903123345		True
2020-04-28	1.078	1.229	1.366	1.0	1380.435	1678.709	2029.586	936.975	1128.935	1329.936	100.321	119.424	140.096	BO	109.0	1387.6448443408306		True
2020-04-29	1.084	1.22	1.366	1.0	1442.829	1748.037	2108.032	963.16	1163.024	1367.261	102.817	122.797	143.923	BO	149.0	1598.341563003136		True
2020-04-30	1.083	1.219	1.355	1.0	1510.595	1816.012	2190.432	992.592	1200.233	1402.089	106.348	126.714	148.236	BO	135.0	1758.7175414608735		True
2020-05-01	1.08	1.21	1.346	1.0	1575.526	1895.575	2295.947	1019.801	1237.573	1443.694	109.027	130.949	152.789	BO	129.0	1759.278453259044		True
2020-05-02	1.077	1.203	1.336	1.0	1641.23	1970.849	2381.893	1055.038	1281.797	1497.785	112.689	135.286	157.647	BO	104.0	1704.0582610854137		True
2020-05-03	1.067	1.198	1.34	1.0	1692.482	2051.851	2442.109	1093.059	1324.406	1554.228	116.816	140.084	162.904	BO	88.0	1738.1413837440869		True
2020-05-04	1.065	1.19	1.328	0.998	1753.347	2127.936	2553.379	1138.656	1373.058	1607.684	121.366	145.153	168.499	BO	111.0	2001.663764739878		True
2020-05-05	1.064	1.182	1.326	1.0	1822.312	2201.171	2651.193	1176.983	1420.22	1671.88	125.713	150.753	175.369	BO	144.0	1910.5162138632488		True
2020-05-06	1.054	1.181	1.309	1.0	1902.061	2284.378	2769.309	1219.74	1475.335	1743.709	130.367	156.374	182.02	BO	171.0	2169.841084965199		True
2020-05-07	1.051	1.176	1.313	1.0	1981.233	2370.496	2874.98	1272.319	1532.591	1821.243	142.249	170.659	197.978	BO	160.0	2357.000634455823		True
2020-05-08	1.043	1.166	1.318	0.998	2054.562	2454.496	2966.455	1321.191	1591.65	1893.771	148.424	177.704	206.233	BO	197.0	2364.264850890437		True
2020-05-09	1.031	1.165	1.306	0.99	2121.62	2532.169	3033.444	1379.073	1652.077	1975.485	146.567	175.291	204.331	BO	210.0	2232.3956825274277		True
2020-05-10	1.029	1.159	1.317	0.996	2194.81	2609.774	3085.64	1441.754	1719.912	2055.552	153.581	182.326	214.244	BO	151.0	2254.1891818656923		True
2020-05-11	1.03	1.162	1.296	0.994	2262.082	2689.62	3146.457	1508.043	1789.079	2131.459	242.302	288.15	338.981	BO	178.0	3422.0	3422.0	True
2020-05-12	1.027	1.166	1.28	0.996	2327.71	2766.191	3265.202	1560.418	1860.588	2219.185	165.591	196.076	231.265	BO	223.0	2071.0	2071.0	True
2020-05-13	1.027	1.16	1.287	0.994	2397.533	2852.101	3357.556	1612.94	1932.254	2303.383	172.398	203.895	239.75	BO	285.0	1914.0	1914.0	True
2020-05-14	1.019	1.162	1.294	0.992	2490.442	2936.656	3456.696	1676.334	2004.237	2388.092	178.767	211.344	248.53	BO	226.0	1097.0	1097.0	True
2020-05-15	1.027	1.161	1.31	0.992	2582.97	3026.732	3578.556	1745.561	2076.642	2463.917	186.809	218.845	257.136	BO	235.0	1572.0	1572.0	True
2020-05-16	1.022	1.16	1.32	0.99	2664.331	3110.668	3684.468	1819.222	2155.011	2544.364	194.491	226.762	265.987	BO	215.0	1819.0	1819.0	True
2020-05-17	1.036	1.166	1.311	0.99	2739.445	3198.226	3801.803	1892.797	2226.153	2648.218	201.262	235.522	275.392	BO	264.0	672.0	672.0	True
2020-05-18	1.045	1.168	1.314	0.992	2802.886	3288.653	3912.635	1961.561	2310.466	2751.368	207.959	243.982	285.646	BO	384.0	1186.0	1186.0	True
2020-05-19	1.039	1.173	1.308	1.0	2901.44	3397.873	4004.219	2031.978	2384.923	2801.612	294.004	343.592	401.775	BO	430.0	3068.0	3068.0	True
2020-05-20	1.047	1.172	1.307	0.998	2969.174	3508.721	4150.951	2100.961	2455.902	2879.786	222.69	259.578	302.872	BO	386.0	1734.0	1734.0	True
2020-05-21	1.062	1.172	1.326	0.996	3047.504	3617.829	4313.897	2165.562	2534.969	2960.95	257.755	300.076	351.764	BO	269.0	2519.0	2519.0	True
2020-05-22	1.06	1.177	1.314	1.0	3136.715	3730.026	4464.379	2239.463	2619.599	3039.62	810.133	942.766	1110.501	BO	399.0	7678.0	7678.0	True
2020-05-23	1.059	1.176	1.305	1.0	3235.099	3855.312	4653.162	2307.166	2704.221	3136.311	244.755	284.671	334.669	BO	329.0	1421.0	1421.0	True
2020-05-24	1.051	1.175	1.3	1.0	3305.147	3985.837	4802.921	2398.461	2785.866	3255.201	254.486	293.844	345.647	BO	290.0	1062.0	1062.0	True
2020-05-25	1.05	1.172	1.31	0.998	3423.991	4119.097	4933.528	2482.58	2868.466	3329.269	264.381	302.417	356.207	BO	364.0	2060.0	2060.0	True
2020-05-26	1.044	1.167	1.306	0.998	3527.393	4240.804	5089.812	2565.343	2955.535	3435.937	272.399	311.857	365.563	BO	440.0	1731.0	1731.0	True
2020-05-27	1.05	1.16	1.297	0.994	3646.116	4371.05	5238.061	2640.16	3035.141	3545.652	536.209	613.974	719.918	BO	380.0	4295.0	4295.0	True
2020-05-28	1.042	1.156	1.297	0.994	3777.187	4513.786	5374.766	2711.768	3129.62	3670.008	486.547	558.785	656.91	BO	368.0	3788.0	3788.0	True
2020-05-29	1.042	1.148	1.271	0.994	3901.406	4647.941	5569.006	2799.225	3227.491	3787.647	471.238	541.826	639.358	BO	419.0	3573.0	3573.0	True
2020-05-30	1.026	1.142	1.279	0.992	4049.223	4781.047	5734.492	2878.283	3335.085	3899.7	772.378	892.573	1049.984	BO	359.0	5703.0	5703.0	True
2020-05-31	1.023	1.136	1.274	0.992	4177.679	4909.049	5884.628	2960.404	3443.468	4023.514	409.833	473.606	557.256	BO	370.0	2930.0	2930.0	True
2020-06-01	1.0	1.132	1.27	0.974	4333.993	5047.525	6041.209	3051.885	3548.0	4172.784	323.868	374.798	441.975	BO	489.0	1558.0	1558.0	True
2020-06-02	0.988	1.119	1.258	0.968	4471.427	5166.152	6206.345	3137.551	3666.436	4336.69	355.183	411.852	485.789	BO	465.0	2391.0	2391.0	True
2020-06-03	0.981	1.11	1.253	0.962	4588.156	5301.258	6341.903	3233.468	3782.229	4480.341	622.716	724.538	851.25	BO	424.0	4066.0	4066.0	True
2020-06-04	0.991	1.111	1.236	0.964	4716.769	5433.471	6490.871	3344.549	3912.261	4621.256	590.664	689.53	810.386	BO	481.0	3750.0	3750.0	True
2020-06-05	0.996	1.11	1.224	0.968	4812.853	5547.724	6654.803	3446.348	4037.349	4762.553	626.726	732.543	859.579	BO	589.0	3858.0	3858.0	True
2020-06-06	0.989	1.105	1.22	0.96	4891.977	5672.999	6809.474	3551.224	4163.665	4906.391	596.446	697.404	821.371	BO	562.0	3559.0	3559.0	True
2020-06-07	0.977	1.097	1.221	0.954	4965.652	5798.274	6944.862	3656.031	4276.894	5052.097	396.96	462.017	545.081	BO	493.0	2292.0	2292.0	True
2020-06-08	0.987	1.091	1.226	0.956	5052.245	5909.032	7117.727	3765.837	4399.462	5194.744	402.575	466.502	549.571	BO	642.0	2172.0	2172.0	True
2020-06-09	0.983	1.09	1.226	0.936	5127.821	6015.878	7216.334	3881.317	4532.695	5364.652	457.533	529.336	622.723	BO	591.0	2475.0	2475.0	True
2020-06-10	0.977	1.094	1.219	0.934	5199.135	6127.922	7345.874	4013.639	4663.336	5508.027	428.684	493.325	581.438	BO	890.0	1804.0	1804.0	True
2020-06-11	0.976	1.091	1.211	0.934	5295.563	6234.689	7468.941	4151.753	4792.937	5642.063	931.341	1074.901	1264.022	BO	955.0	4764.0	4764.0	True
2020-06-12	0.968	1.087	1.198	0.92	5365.718	6346.162	7593.091	4272.278	4917.114	5785.718	451.16	519.674	609.401	BO	855.0	2082.0	2082.0	True
2020-06-13	0.979	1.082	1.2	0.938	5457.226	6450.774	7753.764	4399.656	5033.741	5931.879	463.05	533.502	627.798	BO	618.0	2252.0	2252.0	True
2020-06-14	0.968	1.081	1.208	0.912	5530.11	6542.677	7854.476	4492.557	5159.25	6109.231	649.599	749.787	885.246	BO	536.0	3083.0	3083.0	True
2020-06-15	0.969	1.074	1.192	0.922	5611.939	6629.638	7938.677	4606.021	5280.46	6239.887	885.007	1020.463	1200.72	BO	597.0	4098.0	4098.0	True
2020-06-16	0.964	1.073	1.203	0.908	5690.117	6754.12	8034.741	4727.019	5393.176	6370.496	604.831	695.898	823.2	BO	983.0	2739.0	2739.0	True
2020-06-17	0.955	1.067	1.191	0.888	5757.588	6857.027	8144.447	4804.77	5527.61	6561.949	1056.607	1212.75	1439.508	BO	1228.0	4666.0	4666.0	True
2020-06-18	0.951	1.065	1.187	0.854	5835.098	6974.284	8278.662	4902.745	5649.453	6745.587	932.982	1066.528	1272.793	BO	1228.0	4027.0	4027.0	True
2020-06-19	0.936	1.055	1.173	0.822	5940.714	7054.456	8394.479	4993.86	5775.852	6898.764	1423.627	1634.694	1951.075	BO	1211.0	6034.0	6034.0	True
2020-06-20	0.941	1.05	1.168	0.79	6027.161	7144.205	8474.079	5081.735	5878.821	7036.919	1947.586	2244.2	2688.125	BO	981.0	8133.0	8133.0	True
2020-06-21	0.936	1.05	1.175	0.766	6123.03	7229.233	8555.356	5178.968	5990.022	7158.59	1168.971	1344.265	1604.062	BO	1043.0	4776.0	4776.0	True
2020-06-22	0.94	1.041	1.163	0.758	6171.045	7309.99	8631.752	5285.98	6078.346	7269.404	1241.408	1434.966	1714.732	BO	1015.0	5004.0	5004.0	True
2020-06-23	0.932	1.038	1.161	0.744	6235.372	7388.141	8664.901	5380.417	6190.327	7377.812	986.983	1145.8	1360.823	BO	1288.0	3915.0	3915.0	True
2020-06-24	0.91	1.032	1.155	0.736	6307.165	7445.076	8775.142	5465.356	6290.838	7487.423	1269.636	1476.825	1747.606	BO	1542.0	4967.0	4967.0	True
2020-06-25	0.917	1.033	1.153	0.706	6365.744	7512.857	8823.205	5552.697	6395.085	7583.282	1275.388	1489.432	1759.219	BO	1665.0	4926.0	4926.0	True
2020-06-26	0.924	1.026	1.148	0.67	6451.136	7555.665	8920.595	5633.772	6494.245	7692.231	1383.456	1611.361	1896.576	BO	1686.0	5239.0	5239.0	True
2020-06-27	0.912	1.019	1.133	0.66	6515.417	7594.506	8961.614	5720.554	6631.535	7772.542	1516.155	1767.884	2071.651	BO	1909.0	5660.0	5660.0	True
2020-06-28	0.91	1.022	1.138	0.62	6612.956	7627.406	9002.182	5798.556	6732.668	7879.907	1668.207	1943.132	2273.981	BO	1409.0	6130.0	6130.0	True
2020-06-29	0.902	1.014	1.125	0.588	6602.553	7651.69	9031.586	5873.424	6826.089	7972.238	1290.987	1502.189	1755.066	BO	1440.0	4675.0	4675.0	True
2020-06-30	0.902	1.005	1.124	0.53	6614.317	7671.329	9078.805	5971.467	6918.74	8053.13	1061.06	1232.231	1440.519	BO	2008.0	3785.0	3785.0	True
2020-07-01	0.894	0.999	1.109	0.49	6658.881	7702.157	9134.982	6046.104	7027.179	8166.816	1238.501	1436.36	1681.321	BO	2175.0	4356.0	4356.0	True
2020-07-02	0.881	0.994	1.109	0.45	6717.047	7696.53	9085.567	6128.175	7077.442	8234.219	2714.921	3153.529	3683.488	BO	2340.0	9436.0	9436.0	True
2020-07-03	0.883	0.987	1.098	0.4	6761.842	7700.154	9060.425	6189.643	7162.415	8322.534	1817.031	2110.591	2469.326	BO	2338.0	6252.0	6252.0	True
2020-07-04	0.884	0.985	1.083	0.382	6759.788	7709.313	9049.332	6254.754	7234.331	8410.034	2195.109	2543.307	2963.229	BO	2172.0	7462.0	7462.0	True
2020-07-05	0.88	0.977	1.086	0.342	6685.651	7707.144	8997.427	6310.932	7297.364	8480.164	1794.894	2076.205	2424.411	BO	1489.0	6044.0	6044.0	True
2020-07-06	0.876	0.967	1.086	0.284	6674.168	7705.292	8955.349	6364.415	7362.889	8533.535	2096.618	2422.431	2830.662	BO	2453.0	7000.0	7000.0	True
2020-07-07	0.861	0.96	1.079	0.258	6626.01	7689.925	8864.872	6427.838	7414.083	8586.022	2069.174	2391.424	2785.459	BO	2305.0	6867.0	6867.0	True
2020-07-08	0.849	0.955	1.059	0.234	6553.152	7650.015	8781.255	6487.436	7471.558	8645.701	1516.929	1747.5	2042.067	BO	2488.0	4984.0	4984.0	True
2020-07-09	0.843	0.947	1.061	0.188	6476.505	7596.652	8717.41	6568.082	7502.177	8698.96	2292.449	2638.943	3079.555	BO	2199.0	7483.0	7483.0	True
2020-07-10	0.836	0.939	1.045	0.13	6449.379	7534.675	8660.809	6624.982	7517.875	8750.157	2139.437	2449.534	2871.652	BO	2481.0	6902.0	6902.0	True
2020-07-11	0.826	0.931	1.034	0.128	6430.6	7476.362	8567.575	6629.189	7560.242	8765.429	5817.964	6679.711	7857.803	BO	1974.0	18730.0	18730.0	True
2020-07-12	0.821	0.923	1.024	0.086	6354.892	7378.809	8436.206	6655.527	7586.587	8788.81	3337.623	3820.52	4494.375	BO	1966.0	10684.0	10684.0	True
2020-07-13	0.811	0.916	1.034	0.078	6261.95	7284.807	8319.683	6715.875	7605.677	8791.785	3023.583	3446.488	4045.507	BO	2970.0	9634.0	9634.0	True
2020-07-14	0.813	0.915	1.024	0.066	6164.429	7160.253	8172.988	6730.049	7607.05	8794.81	2788.732	3188.068	3718.04	BO	3244.0	8888.0	8888.0	True
2020-07-15	0.808	0.909	1.012	0.038	6025.7	7055.665	8069.718	6748.861	7602.209	8753.588	2178.914	2494.395	2906.514	BO	3040.0	6947.0	6947.0	True
2020-07-16	0.811	0.907	1.004	0.038	5923.257	6936.628	7959.25	6739.516	7614.736	8749.362	2395.69	2756.216	3210.644	BO	3102.0	7673.0	7673.0	True
2020-07-17	0.802	0.908	1.015	0.044	5830.41	6805.11	7803.79	6721.914	7612.372	8677.834	2886.103	3314.125	3845.085	BO	3485.0	9233.0	9233.0	True
2020-07-18	0.802	0.905	1.015	0.046	5711.429	6689.935	7711.941	6677.469	7594.347	8670.12	2411.846	2780.339	3199.699	BO	3508.0	7759.0	7759.0	True
2020-07-19	0.809	0.901	1.01	0.038	5597.088	6558.124	7582.719	6642.313	7558.159	8624.931	1708.934	1960.942	2261.517	BO	2869.0	5511.0	5511.0	True
2020-07-20	0.809	0.903	1.008	0.04	5526.187	6443.176	7456.385	6582.782	7512.757	8527.05	3843.175	4409.907	5056.284	BO	2540.0	12458.0	12458.0	True
2020-07-21	0.806	0.902	1.011	0.04	5416.824	6320.692	7358.806	6511.72	7468.228	8470.594	2894.828	3318.261	3809.543	BO	3970.0	9461.0	9461.0	True
2020-07-22	0.806	0.908	1.01	0.046	5266.579	6193.1	7221.99	6472.923	7408.5	8404.955	2255.853	2594.585	2976.717	BO	3930.0	7460.0	7460.0	True
2020-07-23	0.815	0.915	1.017	0.054	5167.952	6069.749	7067.764	6391.65	7330.537	8302.149	3138.17	3610.25	4151.646	BO	3579.0	10514.0	10514.0	True
2020-07-24	0.819	0.923	1.026	0.082	5065.016	5944.394	6949.001	6317.247	7242.405	8191.27	2873.115	3318.143	3813.748	BO	3774.0	9772.0	9772.0	True
2020-07-25	0.825	0.923	1.032	0.074	4979.533	5848.403	6831.328	6242.83	7144.319	8048.951	3580.007	4125.058	4749.426	BO	3060.0	12316.0	12316.0	True
2020-07-26	0.834	0.927	1.038	0.106	4904.243	5750.843	6685.169	6171.024	7045.549	7929.185	3274.714	3768.159	4334.194	BO	2390.0	11389.0	11389.0	True
2020-07-27	0.844	0.939	1.051	0.138	4841.92	5658.86	6538.53	6077.61	6944.856	7818.348	1845.999	2132.768	2438.784	BO	4240.0	6545.0	6545.0	True
2020-07-28	0.846	0.946	1.066	0.138	4777.442	5593.711	6437.136	5974.752	6831.803	7704.753	3568.773	4140.874	4732.525	BO	3804.0	12881.0	12881.0	True
2020-07-29	0.848	0.952	1.071	0.186	4731.921	5531.576	6340.109	5898.211	6718.9	7624.437	3637.945	4245.756	4858.928	BO	4156.0	13404.0	13404.0	True
2020-07-30	0.859	0.956	1.078	0.238	4680.085	5452.848	6255.152	5776.236	6605.317	7549.099	2886.453	3364.005	3859.879	BO	3621.0	10792.0	10792.0	True
2020-07-31	0.87	0.966	1.081	0.262	4638.388	5398.792	6189.16	5680.627	6491.433	7421.413	2704.256	3145.638	3613.809	BO	3510.0	10271.0	10271.0	True
2020-08-01	0.875	0.973	1.1	0.29	4598.353	5355.024	6138.978	5612.001	6397.269	7278.922	3197.732	3730.886	4289.088	BO	3132.0	12391.0	12391.0	True
2020-08-02	0.884	0.98	1.118	0.33	4563.593	5297.06	6099.393	5515.454	6296.004	7197.21	3282.674	3830.331	4399.688	BO	2558.0	12946.0	12946.0	True
2020-08-03	0.885	0.985	1.105	0.394	4539.479	5273.807	6107.255	5404.944	6186.402	7100.788	3040.8	3553.081	4101.05	BO	3550.0	12230.0	12230.0	True
2020-08-04	0.891	0.989	1.139	0.424	4526.156	5258.395	6124.425	5305.582	6087.257	6977.986	3197.136	3717.81	4303.713	BO	3551.0	13026.0	13026.0	True
2020-08-05	0.89	0.997	1.141	0.472	4519.804	5240.52	6114.123	5227.673	5996.877	6826.606	3159.689	3670.256	4248.556	BO	3797.0	13063.0	13063.0	True
2020-08-06	0.9	1.001	1.145	0.508	4509.955	5224.384	6129.223	5163.1	5906.716	6718.209	3653.101	4214.147	4862.687	BO	3685.0	15226.0	15226.0	True
2020-08-07	0.906	1.009	1.136	0.566	4475.144	5217.25	6136.43	5081.522	5823.121	6635.068	2860.8	3313.528	3809.639	BO	2585.0	12117.0	12117.0	True
2020-08-08	0.906	1.016	1.147	0.602	4483.839	5235.885	6177.681	5017.117	5738.601	6529.257	2924.309	3377.88	3874.902	BO	2900.0	12517.0	12517.0	True
2020-08-09	0.91	1.016	1.132	0.616	4478.981	5236.95	6277.056	4967.678	5665.1	6419.817	1830.488	2103.536	2409.99	BO	2200.0	7899.0	7899.0	True
2020-08-10	0.908	1.021	1.138	0.622	4476.304	5249.781	6370.329	4905.919	5610.569	6347.917	2843.78	3256.233	3739.987	BO	3375.0	12378.0	12378.0	True
2020-08-11	0.912	1.015	1.139	0.578	4495.854	5258.891	6413.311	4851.244	5557.944	6291.156	3181.847	3652.965	4167.033	BO	3473.0	13993.0	13993.0	True
2020-08-12	0.91	1.009	1.132	0.572	4480.447	5296.196	6385.077	4813.83	5502.054	6225.933	3808.106	4384.754	5002.038	BO	3919.0	16994.0	16994.0	True
2020-08-13	0.899	1.013	1.135	0.572	4501.997	5309.991	6373.926	4782.224	5449.318	6158.907	3048.743	3507.655	3995.712	BO	3736.0	13699.0	13699.0	True
2020-08-14	0.907	1.004	1.13	0.52	4543.757	5331.721	6331.001	4754.88	5412.838	6133.552	3617.113	4144.629	4709.538	BO	3531.0	16315.0	16315.0	True
2020-08-15	0.889	0.999	1.127	0.496	4578.762	5344.848	6363.258	4725.946	5384.624	6148.175	3866.851	4431.432	5059.766	BO	2679.0	17532.0	17532.0	True
2020-08-16	0.879	1.0	1.116	0.5	4560.917	5359.006	6382.042	4705.697	5359.413	6135.01	3269.84	3749.387	4325.615	BO	1977.0	14895.0	14895.0	True
2020-08-17	0.887	0.994	1.111	0.45	4546.603	5345.313	6439.282	4696.376	5336.424	6123.326	3258.081	3737.169	4338.561	BO	1936.0	14913.0	14913.0	True
2020-08-18	0.878	0.987	1.109	0.396	4551.209	5350.428	6427.135	4675.477	5334.488	6141.407	2736.759	3145.123	3665.223	BO	3110.0	12545.0	12545.0	True
2020-08-19	0.869	0.985	1.097	0.422	4579.556	5349.867	6391.389	4683.796	5324.077	6170.111	2346.695	2696.406	3131.19	BO	3268.0	10747.0	10747.0	True
2020-08-20	0.872	0.98	1.097	0.352	4584.189	5329.862	6315.938	4681.686	5330.29	6203.276	1971.185	2261.451	2634.275	BO	2750.0	9019.0	9019.0	True
2020-08-21	0.871	0.978	1.096	0.328	4586.807	5318.744	6275.397	4690.474	5321.745	6228.899	1661.224	1911.806	2237.962	BO	2643.0	7604.0	7604.0	True
2020-08-22	0.867	0.972	1.106	0.31	4580.535	5292.975	6230.98	4680.971	5328.546	6295.234	2329.716	2677.648	3141.487	BO	1888.0	10646.0	10646.0	True
2020-08-23	0.872	0.974	1.091	0.34	4544.291	5274.578	6191.014	4682.411	5330.994	6308.566	1673.087	1925.842	2264.893	BO	1261.0	7658.0	7658.0	True
2020-08-24	0.875	0.976	1.091	0.334	4471.096	5268.897	6179.841	4655.639	5338.249	6250.683	2915.611	3350.827	3952.35	BO	1970.0	13325.0	13325.0	True
2020-08-25	0.877	0.974	1.085	0.334	4425.07	5237.578	6141.057	4678.09	5345.729	6288.945	2474.994	2846.25	3377.22	BO	2513.0	11318.0	11318.0	True
2020-08-26	0.864	0.969	1.082	0.328	4395.7	5217.672	6116.741	4671.244	5359.339	6301.552	1789.209	2058.654	2448.305	BO	6653.0	8177.0	8177.0	True
2020-08-27	0.873	0.97	1.095	0.334	4378.558	5203.96	6050.651	4672.268	5353.948	6283.646	2301.062	2656.287	3146.286	BO	2282.0	10532.0	10532.0	True
2020-08-28	0.869	0.971	1.084	0.33	4328.118	5183.777	6018.305	4674.641	5343.014	6302.146	2126.828	2456.047	2882.06	BO	2205.0	9744.0	9744.0	True
2020-08-29	0.869	0.978	1.092	0.336	4281.509	5156.269	5991.625	4665.322	5329.687	6256.894	1288.547	1481.131	1728.744	BO	1964.0	5889.0	5889.0	True
2020-08-30	0.879	0.973	1.095	0.338	4247.979	5125.215	5959.173	4678.134	5333.108	6221.338	2619.051	3002.925	3495.944	BO	1538.0	11967.0	11967.0	True
2020-08-31	0.884	0.984	1.095	0.388	4214.582	5098.342	5943.183	4668.936	5339.073	6164.851	2083.515	2387.819	2760.293	BO	2372.0	9524.0	9524.0	True
2020-09-01	0.882	0.986	1.101	0.406	4220.95	5071.548	5958.497	4645.431	5318.208	6134.475	1968.951	2251.396	2596.962	BO	2529.0	9011.0	9011.0	True
2020-09-02	0.894	0.986	1.11	0.392	4192.034	5060.668	5932.795	4636.29	5298.334	6133.708	2163.448	2466.955	2841.722	BO	2463.0	9911.0	9911.0	True
2020-09-03	0.899	0.985	1.111	0.412	4177.092	5040.09	5918.058	4601.351	5270.224	6066.435	2277.53	2602.064	3000.064	BO	2324.0	10472.0	10472.0	True
2020-09-04	0.895	0.989	1.121	0.422	4178.879	5014.836	5915.659	4580.931	5254.617	6042.719	1749.023	1998.45	2309.077	BO	2504.0	8073.0	8073.0	True
2020-09-05	0.902	0.997	1.12	0.48	4181.195	5004.308	5916.095	4564.541	5234.479	6024.726	1604.276	1844.517	2123.935	BO	1717.0	7462.0	7462.0	True
2020-09-06	0.894	1.0	1.126	0.502	4198.288	4991.984	5896.26	4519.974	5215.712	6001.1	1105.717	1273.293	1472.865	BO	1264.0	5178.0	5178.0	True
2020-09-07	0.901	0.996	1.127	0.474	4210.554	4978.669	5892.576	4489.576	5206.987	5980.272	1820.467	2100.569	2423.981	BO	1995.0	8576.0	8576.0	True
2020-09-08	0.905	0.995	1.111	0.466	4243.144	4980.923	5902.162	4459.634	5195.632	5945.331	1356.725	1574.082	1813.912	BO	2047.0	6462.0	6462.0	True
2020-09-09	0.897	1.0	1.122	0.504	4279.818	4969.821	5901.741	4436.483	5167.845	5909.23	1443.746	1679.561	1932.814	BO	2034.0	6913.0	6913.0	True
2020-09-10	0.896	0.999	1.136	0.49	4301.176	4961.019	5890.105	4389.422	5139.094	5885.081	1939.857	2271.182	2609.509	BO	2053.0	9393.0	9393.0	True
2020-09-11	0.889	0.994	1.122	0.462	4284.69	4959.025	5881.414	4351.448	5116.202	5872.566	1761.573	2060.939	2369.299	BO	1818.0	8561.0	8561.0	True
2020-09-12	0.891	0.991	1.117	0.452	4266.914	4962.416	5883.583	4332.85	5111.777	5873.226	1571.413	1838.472	2114.254	BO	1435.0	7666.0	7666.0	True
2020-09-13	0.886	0.987	1.121	0.42	4290.792	4941.132	5881.75	4322.485	5103.086	5862.665	2141.08	2514.962	2880.153	BO	961.0	10506.0	10506.0	True
2020-09-14	0.885	0.981	1.117	0.37	4283.737	4944.581	5858.564	4307.405	5074.812	5849.128	1769.055	2086.383	2386.987	BO	1735.0	8747.0	8747.0	True
2020-09-15	0.872	0.976	1.102	0.326	4267.303	4947.391	5834.693	4291.563	5054.434	5822.087	1468.292	1730.582	1983.866	BO	1810.0	7273.0	7273.0	True
2020-09-16	0.872	0.973	1.103	0.334	4247.09	4930.383	5824.406	4280.477	5042.992	5799.575	1650.465	1931.574	2224.47	BO	2127.0	8148.0	8148.0	True
2020-09-17	0.865	0.971	1.088	0.308	4257.596	4920.047	5838.253	4318.083	5030.123	5780.405	2420.187	2808.361	3231.852	BO	1715.0	11872.0	11872.0	True
2020-09-18	0.868	0.967	1.083	0.304	4226.448	4883.675	5823.906	4352.404	5016.963	5792.312	1257.124	1447.343	1658.327	BO	2105.0	6134.0	6134.0	True
2020-09-19	0.869	0.963	1.077	0.258	4208.112	4846.891	5842.597	4347.956	5009.538	5807.839	1296.877	1492.85	1710.43	BO	1461.0	6323.0	6323.0	True
2020-09-20	0.859	0.961	1.073	0.258	4168.403	4813.97	5836.76	4359.255	5007.582	5784.877	2016.848	2311.714	2646.583	BO	839.0	9802.0	9802.0	True
2020-09-21	0.859	0.955	1.07	0.222	4137.878	4784.102	5855.951	4385.396	4999.107	5759.816	1529.258	1752.204	2009.169	BO	1508.0	7445.0	7445.0	True
2020-09-22	0.861	0.954	1.067	0.21	4118.937	4746.245	5771.532	4353.921	4985.835	5759.153	900.545	1036.738	1189.681	BO	1248.0	4410.0	4410.0	True
2020-09-23	0.859	0.956	1.07	0.192	4102.873	4702.757	5702.728	4342.793	4978.852	5762.71	2048.704	2365.387	2713.026	BO	1487.0	10079.0	10079.0	True
2020-09-24	0.857	0.954	1.079	0.18	4071.77	4670.104	5659.402	4346.185	4958.188	5742.292	1248.571	1439.219	1650.841	BO	1940.0	6139.0	6139.0	True
2020-09-25	0.856	0.958	1.072	0.21	4012.444	4642.209	5582.349	4342.844	4950.701	5735.482	1521.355	1757.343	2011.175	BO	2909.0	7503.0	7503.0	True
2020-09-26	0.855	0.959	1.071	0.236	3986.239	4610.718	5511.864	4318.564	4942.163	5732.314	1122.279	1295.413	1490.683	BO	1350.0	5555.0	5555.0	True
2020-09-27	0.848	0.964	1.085	0.242	3970.958	4583.621	5428.342	4323.323	4932.845	5727.747	1735.448	1994.002	2305.365	BO	972.0	8590.0	8590.0	True
2020-09-28	0.849	0.967	1.086	0.27	3914.463	4551.122	5377.563	4307.848	4906.988	5717.467	1408.029	1617.025	1873.082	BO	1888.0	6989.0	6989.0	True
2020-09-29	0.853	0.969	1.087	0.356	3868.513	4525.997	5322.172	4295.317	4885.139	5705.786	828.059	951.572	1107.002	BO	1890.0	4131.0	4131.0	True
2020-09-30	0.863	0.97	1.1	0.34	3824.085	4496.983	5229.587	4267.459	4845.59	5676.101	1646.143	1882.364	2201.33	BO	1944.0	8222.0	8222.0	True
2020-10-01	0.862	0.975	1.1	0.364	3774.691	4475.286	5183.374	4246.474	4810.623	5659.056	1358.743	1537.292	1808.479	BO	2026.0	6764.0	6764.0	True
2020-10-02	0.862	0.985	1.12	0.368	3766.202	4444.997	5143.946	4222.907	4780.428	5656.646	2012.845	2296.039	2704.461	BO	2218.0	10162.0	10162.0	True
2020-10-03	0.872	0.982	1.112	0.394	3737.801	4419.34	5119.684	4202.66	4751.892	5622.086	1207.841	1382.766	1627.681	BO	1677.0	6159.0	6159.0	True
2020-10-04	0.871	0.986	1.125	0.42	3693.28	4386.631	5114.762	4180.201	4723.11	5572.558	2269.547	2595.357	3050.846	BO	810.0	11631.0	11631.0	True
2020-10-05	0.867	0.985	1.106	0.404	3666.403	4381.075	5116.143	4138.845	4689.055	5526.372	1554.334	1780.054	2082.156	BO	1885.0	8029.0	8029.0	True
2020-10-06	0.884	0.988	1.111	0.406	3635.242	4372.233	5141.935	4110.321	4662.663	5482.497	1321.386	1515.581	1771.504	BO	2014.0	6865.0	6865.0	True
2020-10-07	0.891	0.988	1.116	0.436	3655.326	4377.973	5161.916	4073.145	4640.513	5433.793	1616.386	1857.507	2170.805	BO	1792.0	8464.0	8464.0	True
2020-10-08	0.894	0.994	1.112	0.458	3676.378	4368.138	5140.256	4051.07	4614.362	5374.116	1521.148	1751.509	2039.873	BO	1795.0	8048.0	8048.0	True
2020-10-09	0.894	0.996	1.112	0.466	3660.098	4368.143	5131.97	4016.473	4581.186	5320.637	2418.064	2791.317	3227.385	BO	1581.0	12912.0	12912.0	True
2020-10-10	0.888	0.992	1.111	0.448	3670.142	4366.018	5125.651	3969.872	4558.24	5287.865	1811.229	2089.653	2405.565	BO	1336.0	9719.0	9719.0	True
2020-10-11	0.89	0.993	1.116	0.452	3632.967	4355.093	5122.901	3925.007	4539.814	5226.206	1814.094	2096.641	2398.897	BO	855.0	9778.0	9778.0	True
2020-10-12	0.888	0.993	1.125	0.454	3641.694	4340.857	5100.727	3892.359	4515.468	5171.973	1522.95	1757.567	2012.387	BO	826.0	8269.0	8269.0	True
2020-10-13	0.892	0.994	1.133	0.454	3644.949	4323.029	5116.745	3859.594	4494.236	5127.946	1046.239	1207.978	1382.075	BO	1596.0	5722.0	5722.0	True
2020-10-14	0.892	1.0	1.127	0.506	3635.83	4297.137	5104.862	3858.418	4475.812	5104.568	1136.869	1315.236	1501.819	BO	1904.0	6251.0	6251.0	True
2020-10-15	0.892	1.009	1.149	0.548	3627.751	4296.132	5105.315	3820.172	4459.516	5080.19	1208.914	1395.668	1588.58	BO	1900.0	6660.0	6660.0	True
2020-10-16	0.9	1.004	1.137	0.536	3634.961	4299.611	5138.328	3778.624	4428.999	5083.044	1322.401	1525.776	1751.053	BO	1741.0	7313.0	7313.0	True
2020-10-17	0.896	1.013	1.133	0.592	3658.474	4296.915	5174.235	3762.236	4422.648	5071.669	1693.421	1965.064	2256.192	BO	1527.0	9442.0	9442.0	True
2020-10-18	0.896	1.01	1.136	0.572	3669.696	4311.852	5207.705	3757.128	4416.647	5056.898	1576.706	1833.638	2107.676	BO	1118.0	8832.0	8832.0	True
2020-10-19	0.886	1.006	1.124	0.542	3688.46	4323.053	5282.891	3786.36	4403.179	5058.84	1539.191	1794.024	2069.775	BO	2085.0	8665.0	8665.0	True
2020-10-20	0.899	1.013	1.138	0.57	3705.676	4327.42	5302.821	3781.641	4392.519	5065.415	1156.436	1349.448	1560.317	BO	2178.0	6531.0	6531.0	True
2020-10-21	0.908	1.016	1.145	0.586	3729.36	4334.141	5305.701	3759.938	4385.032	5061.445	2143.858	2496.344	2890.623	BO	1995.0	12116.0	12116.0	True
2020-10-22	0.898	1.019	1.132	0.622	3735.663	4348.899	5326.341	3750.023	4377.56	5069.051	1803.252	2097.881	2424.192	BO	2263.0	10210.0	10210.0	True
2020-10-23	0.893	1.023	1.143	0.626	3721.313	4370.884	5307.243	3743.024	4368.242	5058.438	1963.424	2275.249	2624.478	BO	1951.0	11110.0	11110.0	True
2020-10-24	0.907	1.024	1.148	0.66	3728.817	4380.93	5258.298	3744.471	4347.798	5062.849	2466.783	2852.618	3291.206	BO	1571.0	13973.0	13973.0	True
2020-10-25	0.907	1.028	1.141	0.66	3719.768	4404.131	5247.706	3731.469	4330.409	5064.131	1243.644	1442.16	1675.898	BO	912.0	7069.0	7069.0	True
2020-10-26	0.916	1.024	1.159	0.666	3720.658	4415.99	5254.172	3719.011	4327.462	5071.477	1315.92	1518.018	1781.22	BO	2160.0	7458.0	7458.0	True
2020-10-27	0.911	1.029	1.16	0.698	3737.044	4443.931	5258.58	3725.134	4330.137	5082.407	1577.251	1815.564	2148.352	BO	2262.0	8928.0	8928.0	True
2020-10-28	0.924	1.032	1.161	0.69	3764.17	4457.145	5266.892	3749.19	4335.537	5129.891	1269.467	1457.973	1723.747	BO	2179.0	7158.0	7158.0	True
2020-10-29	0.915	1.034	1.163	0.718	3804.405	4487.344	5286.627	3768.465	4345.527	5174.716	1376.705	1573.067	1857.496	BO	2141.0	7722.0	7722.0	True
2020-10-30	0.923	1.035	1.148	0.728	3863.088	4513.451	5296.475	3762.912	4348.839	5186.704	2388.366	2720.435	3219.136	BO	2224.0	13361.0	13361.0	True
2020-10-31	0.922	1.035	1.16	0.71	3901.373	4546.732	5352.053	3776.195	4355.047	5146.812	1805.407	2057.004	2431.62	BO	1800.0	10079.0	10079.0	True
2020-11-01	0.923	1.039	1.157	0.738	3948.067	4573.477	5356.843	3781.397	4359.214	5178.256	1783.603	2031.404	2397.141	BO	1135.0	9912.0	9912.0	True
2020-11-02	0.93	1.039	1.167	0.748	3947.603	4592.849	5381.122	3788.955	4369.998	5216.051	1639.906	1873.777	2202.756	BO	1095.0	9117.0	9117.0	True
2020-11-03	0.924	1.043	1.177	0.768	3982.341	4646.173	5439.254	3786.799	4388.734	5211.899	1303.194	1484.645	1736.818	BO	2044.0	7206.0	7206.0	True
2020-11-04	0.942	1.042	1.168	0.762	4011.374	4673.769	5468.178	3807.264	4402.243	5205.384	1406.212	1614.751	1887.373	BO	1785.0	7802.0	7802.0	True
2020-11-05	0.936	1.042	1.175	0.764	4027.982	4716.432	5505.977	3826.665	4416.853	5188.431	1350.059	1555.184	1804.136	BO	1801.0	7467.0	7467.0	True
2020-11-06	0.946	1.048	1.179	0.792	4072.341	4752.793	5528.429	3834.521	4435.006	5184.197	1856.213	2138.4	2478.053	BO	1862.0	10216.0	10216.0	True
2020-11-07	0.93	1.047	1.19	0.792	4132.832	4803.028	5567.132	3846.007	4454.069	5165.771	1300.217	1500.551	1731.159	BO	1836.0	7148.0	7148.0	True
2020-11-08	0.933	1.045	1.189	0.79	4187.417	4860.964	5603.135	3869.412	4469.61	5168.65	1234.84	1429.737	1646.22	BO	969.0	6778.0	6778.0	True
2020-11-09	0.925	1.043	1.179	0.778	4275.561	4922.376	5635.631	3897.985	4494.885	5183.959	2328.991	2692.663	3096.079	BO	1866.0	12709.0	12709.0	True
2020-11-10	0.934	1.05	1.168	0.788	4316.602	4971.076	5710.297	3928.417	4521.12	5218.9	1153.566	1324.28	1517.06	BO	1683.0	6208.0	6208.0	True
2020-11-11	0.932	1.047	1.179	0.794	4353.911	4987.134	5766.871	3960.073	4552.417	5231.967	1481.307	1702.167	1953.387	BO	1753.0	7925.0	7925.0	True
2020-11-12	0.935	1.044	1.179	0.808	4352.895	5019.896	5830.29	4000.524	4568.39	5265.533	1698.302	1942.509	2241.989	BO	2119.0	9015.0	9015.0	True
2020-11-13	0.934	1.05	1.187	0.814	4378.769	5082.187	5937.356	4023.319	4594.808	5290.675	1540.639	1770.67	2041.519	BO	2081.0	8166.0	8166.0	True
2020-11-14	0.937	1.051	1.175	0.828	4396.67	5116.845	5962.708	4055.802	4623.686	5334.616	1469.918	1695.225	1956.44	BO	1272.0	7759.0	7759.0	True
2020-11-15	0.944	1.054	1.181	0.83	4435.256	5155.35	6063.927	4101.208	4661.331	5380.923	1008.548	1161.504	1348.825	BO	969.0	5286.0	5286.0	True
2020-11-16	0.946	1.056	1.183	0.816	4463.725	5211.354	6099.874	4126.344	4709.972	5406.463	2171.161	2493.991	2881.054	BO	1358.0	11265.0	11265.0	True
2020-11-17	0.945	1.063	1.185	0.838	4512.953	5263.158	6211.211	4174.507	4750.391	5440.325	1869.005	2148.856	2475.735	BO	1568.0	9598.0	9598.0	True
2020-11-18	0.946	1.068	1.196	0.866	4575.016	5321.279	6310.221	4231.158	4804.148	5479.244	997.36	1137.821	1312.663	BO	1640.0	5044.0	5044.0	True
2020-11-19	0.958	1.073	1.207	0.86	4577.854	5392.983	6399.501	4283.287	4844.52	5516.395	1776.409	2018.763	2319.47	BO	2161.0	8872.0	8872.0	True
2020-11-20	0.958	1.078	1.212	0.892	4575.67	5456.486	6475.299	4325.358	4900.047	5535.748	1916.958	2190.655	2526.167	BO	1440.0	9538.0	9538.0	True
2020-11-21	0.96	1.082	1.201	0.898	4620.995	5533.041	6531.143	4357.427	4934.492	5617.586	1372.354	1567.658	1798.375	BO	2206.0	6759.0	6759.0	True
2020-11-22	0.966	1.087	1.206	0.916	4717.182	5622.076	6618.805	4373.12	4975.239	5679.055	1498.904	1718.803	1973.755	BO	2014.0	7342.0	7342.0	True
2020-11-23	0.975	1.095	1.226	0.934	4795.028	5718.386	6744.463	4410.106	5016.062	5740.004	1664.79	1906.496	2199.686	BO	3062.0	8101.0	8101.0	True
2020-11-24	0.985	1.101	1.221	0.944	4895.053	5819.134	6859.227	4427.769	5063.183	5792.609	1517.987	1731.333	2003.702	BO	2362.0	7277.0	7277.0	True
2020-11-25	0.997	1.103	1.232	0.968	4971.799	5912.959	6963.398	4461.034	5098.276	5861.113	2015.8	2310.36	2673.457	BO	2520.0	9613.0	9613.0	True
2020-11-26	0.999	1.112	1.23	0.972	5062.313	6017.624	7107.093	4484.528	5139.83	5927.058	2138.739	2455.078	2850.079	BO	2542.0	10149.0	10149.0	True
2020-11-27	0.994	1.111	1.241	0.964	5168.362	6117.251	7270.912	4525.381	5188.797	5990.239	2411.322	2784.825	3253.946	BO	2334.0	11400.0	11400.0	True
2020-11-28	0.993	1.113	1.244	0.97	5260.176	6242.928	7420.264	4562.839	5246.644	6073.348	2618.126	3030.532	3527.079	BO	1923.0	12261.0	12261.0	True
2020-11-29	1.001	1.114	1.235	0.976	5406.236	6355.834	7533.836	4597.007	5309.737	6132.385	1694.827	1961.941	2281.824	BO	1321.0	7841.0	7841.0	True
2020-11-30	1.002	1.119	1.243	0.976	5505.366	6491.252	7659.358	4632.879	5377.326	6199.659	1916.332	2223.078	2579.567	BO	2468.0	8796.0	8796.0	True
2020-12-01	1.003	1.124	1.246	0.98	5653.084	6627.415	7781.424	4671.79	5457.248	6295.196	2056.237	2396.151	2765.414	BO	1963.0	9346.0	9346.0	True
2020-12-02	0.996	1.121	1.256	0.968	5809.918	6778.029	7954.626	4698.924	5534.132	6400.277	2754.735	3222.192	3727.797	BO	2506.0	12399.0	12399.0	True
2020-12-03	0.998	1.115	1.261	0.97	5960.97	6949.128	8102.347	4786.353	5622.223	6499.674	2780.991	3260.705	3792.89	BO	2605.0	12353.0	12353.0	True
2020-12-04	1.001	1.118	1.265	0.978	6129.49	7094.522	8282.73	4861.601	5699.79	6607.283	2184.271	2564.84	2987.283	BO	3529.0	9572.0	9572.0	True
2020-12-05	1.005	1.119	1.26	0.978	6235.137	7259.36	8488.636	4952.86	5793.896	6705.084	2308.94	2723.688	3184.419	BO	2470.0	10006.0	10006.0	True
2020-12-06	0.994	1.117	1.246	0.972	6387.564	7419.424	8611.529	5059.077	5892.006	6815.339	1851.933	2176.224	2533.553	BO	1318.0	7855.0	7855.0	True
2020-12-07	0.995	1.11	1.247	0.962	6558.493	7565.093	8796.09	5180.874	5988.48	6960.591	2359.449	2761.211	3233.846	BO	3072.0	9799.0	9799.0	True
2020-12-08	0.985	1.114	1.224	0.964	6717.663	7732.078	9020.165	5266.742	6093.569	7106.275	1396.314	1637.509	1928.162	BO	1395.0	5713.0	5713.0	True
2020-12-09	0.986	1.114	1.24	0.96	6881.379	7907.009	9214.425	5372.033	6211.684	7225.166	2490.117	2920.891	3448.512	BO	3212.0	10005.0	10005.0	True
2020-12-10	0.972	1.104	1.225	0.94	7049.605	8068.484	9468.32	5480.146	6338.552	7333.486	2799.509	3284.239	3852.871	BO	3516.0	11002.0	11002.0	True
2020-12-11	0.976	1.097	1.229	0.928	7164.796	8244.072	9648.506	5609.581	6450.342	7460.868	2680.344	3136.695	3654.352	BO	3180.0	10297.0	10297.0	True
2020-12-12	0.97	1.089	1.217	0.926	7291.855	8425.841	9864.662	5739.971	6593.744	7613.143	3105.425	3623.925	4237.714	BO	2987.0	11641.0	11641.0	True
2020-12-13	0.956	1.082	1.205	0.9	7383.087	8588.224	10046.814	5879.993	6740.938	7773.904	2858.135	3320.712	3883.954	BO	1768.0	10450.0	10450.0	True
2020-12-14	0.949	1.072	1.197	0.884	7535.272	8763.805	10289.95	6018.948	6872.0	7924.03	2410.162	2788.676	3257.741	BO	3937.0	8605.0	8605.0	True
2020-12-15	0.943	1.06	1.177	0.834	7639.655	8902.617	10425.07	6153.0	7026.467	8087.181	3240.946	3746.588	4395.146	BO	4623.0	11319.0	11319.0	True
2020-12-16	0.928	1.051	1.172	0.796	7688.239	9049.805	10526.58	6274.585	7162.323	8251.072	2329.012	2701.396	3162.143	BO	4070.0	7991.0	7991.0	True
2020-12-17	0.925	1.038	1.157	0.72	7782.426	9158.569	10668.623	6413.5	7312.736	8403.131	4166.882	4842.872	5670.972	BO	4033.0	14006.0	14006.0	True
2020-12-18	0.914	1.023	1.141	0.648	7883.893	9250.604	10735.508	6601.595	7465.505	8577.211	4619.995	5381.599	6286.796	BO	4112.0	15245.0	15245.0	True
2020-12-19	0.898	1.006	1.126	0.558	8014.235	9303.352	10787.985	6754.294	7620.205	8766.965	4181.646	4867.155	5704.145	BO	3739.0	13510.0	13510.0	True
2020-12-20	0.878	0.995	1.107	0.45	8077.076	9350.404	10792.106	6889.799	7788.47	8931.795	2678.603	3125.265	3682.19	BO	3143.0	8505.0	8505.0	True
2020-12-21	0.869	0.978	1.094	0.336	8067.405	9362.308	10827.919	7058.745	7956.57	9141.359	2739.157	3183.627	3739.475	BO	4933.0	8505.0	8505.0	True
2020-12-22	0.853	0.959	1.071	0.236	8049.107	9382.534	10777.071	7135.075	8104.851	9339.026	4605.571	5361.068	6250.866	BO	4865.0	14056.0	14056.0	True
2020-12-23	0.841	0.943	1.051	0.156	7997.173	9354.175	10753.316	7239.95	8254.759	9503.565	6691.275	7745.101	9021.093	BO	4602.0	19940.0	19940.0	True
2020-12-24	0.82	0.925	1.028	0.096	7966.46	9313.95	10604.607	7404.426	8408.289	9661.247	6792.18	7870.492	9157.708	BO	3700.0	19882.0	19882.0	True
2020-12-25	0.798	0.905	1.019	0.058	7890.589	9226.697	10475.043	7481.09	8551.331	9804.705	4338.93	5016.54	5834.582	BO	1588.0	12472.0	12472.0	True
2020-12-26	0.794	0.892	1.011	0.036	7829.937	9096.997	10338.669	7591.586	8675.5	9980.951	3039.817	3526.455	4116.452	BO	3865.0	8646.0	8646.0	True
2020-12-27	0.772	0.873	0.983	0.01	7684.735	8925.079	10145.435	7651.775	8810.799	10037.888	3990.363	4659.897	5434.848	BO	2742.0	11267.0	11267.0	True
2020-12-28	0.761	0.86	0.968	0.004	7555.43	8720.012	9968.146	7737.223	8889.505	10096.44	2414.661	2830.699	3299.726	BO	6074.0	6764.0	6764.0	True
2020-12-29	0.756	0.845	0.955	0.002	7381.843	8493.932	9723.553	7836.244	8974.558	10203.302	4698.888	5506.904	6399.744	BO	5770.0	13043.0	13043.0	True
2020-12-30	0.735	0.829	0.929	0.0	7128.244	8276.852	9479.075	7887.365	9024.397	10301.357	4708.809	5509.06	6394.255	BO	8383.0	12965.0	12965.0	True
2020-12-31	0.726	0.818	0.921	0.002	6894.833	8036.733	9219.37	7946.447	9049.824	10304.06	3831.901	4468.761	5172.361	BO	4312.0	10480.0	10480.0	True
2021-01-01	0.713	0.806	0.906	0.0	6661.814	7779.605	8955.984	7982.333	9082.506	10295.375	2813.181	3276.352	3785.688	BO	1552.0	7674.0	7674.0	True
2021-01-02	0.704	0.796	0.901	0.0	6400.766	7510.349	8672.695	7979.158	9077.634	10241.767	2464.465	2868.262	3300.445	BO	4006.0	6714.0	6714.0	True
2021-01-03	0.699	0.787	0.883	0.0	6176.997	7215.544	8378.589	7950.929	9056.994	10162.062	3221.996	3748.012	4314.795	BO	2996.0	8808.0	8808.0	True
2021-01-04	0.693	0.78	0.886	0.0	5922.39	6916.809	8101.509	7904.684	9031.684	10087.83	5425.799	6343.045	7289.862	BO	6709.0	14981.0	14981.0	True
2021-01-05	0.686	0.77	0.873	0.0	5645.827	6613.678	7790.386	7840.773	8944.344	10013.187	4485.46	5242.741	6014.592	BO	6904.0	12463.0	12463.0	True
2021-01-06	0.682	0.765	0.87	0.0	5372.427	6303.166	7429.128	7743.076	8857.715	9872.063	4642.877	5434.731	6221.132	BO	6360.0	13077.0	13077.0	True
2021-01-07	0.679	0.76	0.867	0.0	5100.076	5998.974	7079.407	7628.553	8715.208	9747.868	4740.691	5559.584	6340.02	BO	6528.0	13571.0	13571.0	True
2021-01-08	0.679	0.761	0.864	0.0	4801.783	5710.38	6739.192	7484.179	8547.643	9601.62	5922.736	6918.632	7884.651	BO	6001.0	17218.0	17218.0	True
2021-01-09	0.677	0.757	0.86	0.0	4565.084	5438.208	6378.771	7308.646	8367.061	9388.85	4922.318	5766.627	6576.301	BO	5255.0	14621.0	14621.0	True
2021-01-10	0.677	0.76	0.847	0.0	4361.855	5165.425	6034.073	7154.0	8160.516	9195.119	4628.358	5424.245	6199.366	BO	3859.0	14066.0	14066.0	True
2021-01-11	0.688	0.76	0.846	0.0	4156.07	4888.562	5696.265	6989.722	7955.554	8977.916	4073.492	4741.991	5410.026	BO	4036.0	12635.0	12635.0	True
2021-01-12	0.688	0.762	0.855	0.0	3973.247	4650.033	5416.618	6806.677	7741.576	8746.44	2418.797	2814.727	3210.14	BO	6616.0	7711.0	7711.0	True
2021-01-13	0.693	0.771	0.863	0.0	3749.822	4427.683	5192.025	6610.715	7509.708	8446.648	4671.608	5410.81	6201.215	BO	5885.0	15332.0	15332.0	True
2021-01-14	0.701	0.772	0.856	0.0	3600.16	4212.942	4942.152	6414.974	7253.647	8188.676	5741.171	6646.185	7637.942	BO	5676.0	19435.0	19435.0	True
2021-01-15	0.694	0.779	0.868	0.0	3409.234	4019.781	4701.321	6193.577	6996.95	7937.722	2510.768	2896.843	3328.462	BO	5134.0	8797.0	8797.0	True
2021-01-16	0.704	0.786	0.875	0.0	3258.372	3829.343	4502.557	5948.889	6731.299	7667.472	3621.587	4157.988	4791.862	BO	4031.0	13128.0	13128.0	True
2021-01-17	0.71	0.791	0.885	0.0	3110.702	3643.159	4317.164	5667.927	6477.116	7381.609	3405.347	3905.546	4504.952	BO	2200.0	12815.0	12815.0	True
2021-01-18	0.713	0.797	0.9	0.0	2962.435	3481.675	4116.465	5417.315	6210.42	7104.954	3885.562	4468.552	5182.76	BO	4502.0	15291.0	15291.0	True
2021-01-19	0.717	0.805	0.9	0.0	2820.535	3324.893	3947.8	5165.676	5955.313	6821.473	4349.254	5017.45	5844.35	BO	4427.0	17914.0	17914.0	True
2021-01-20	0.718	0.814	0.918	0.0	2710.482	3181.44	3802.332	4942.956	5686.726	6526.085	3671.282	4259.16	4960.874	BO	8372.0	15869.0	15869.0	True
2021-01-21	0.728	0.824	0.918	0.0	2594.058	3051.993	3649.938	4717.634	5438.45	6239.782	3544.617	4139.346	4794.19	BO	3430.0	16089.0	16089.0	True
2021-01-22	0.738	0.828	0.925	0.004	2494.451	2934.321	3540.058	4520.108	5194.929	5946.132	4727.681	5524.23	6384.724	BO	3618.0	22471.0	22471.0	True
2021-01-23	0.745	0.837	0.953	0.002	2410.85	2816.527	3416.349	4324.791	4964.043	5661.733	2609.67	3033.295	3496.864	BO	2372.0	12940.0	12940.0	True
2021-01-24	0.753	0.85	0.947	0.002	2333.091	2723.622	3315.584	4136.898	4744.616	5403.111	2865.314	3328.735	3820.517	BO	2439.0	14846.0	14846.0	True
2021-01-25	0.754	0.859	0.961	0.0	2264.578	2625.121	3219.994	3939.218	4535.479	5165.974	3557.138	4122.483	4759.519	BO	3390.0	19296.0	19296.0	True
2021-01-26	0.766	0.866	0.973	0.008	2168.044	2552.201	3122.687	3760.918	4338.074	4966.318	3614.102	4189.838	4847.465	BO	3085.0	20527.0	20527.0	True
2021-01-27	0.773	0.869	0.976	0.004	2095.279	2477.877	3028.686	3603.392	4143.768	4777.364	2364.173	2740.628	3182.135	BO	2999.0	14047.0	14047.0	True
2021-01-28	0.764	0.878	0.971	0.01	2035.083	2410.216	2934.767	3475.333	3967.97	4574.984	2724.527	3159.324	3669.208	BO	2603.0	16936.0	16936.0	True
2021-01-29	0.772	0.877	0.992	0.02	1968.713	2330.372	2849.237	3325.098	3797.203	4381.866	2065.232	2396.305	2778.997	BO	2209.0	13407.0	13407.0	True
2021-01-30	0.773	0.882	0.994	0.024	1901.851	2275.952	2787.276	3181.78	3638.959	4220.809	1554.421	1795.452	2085.085	BO	1917.0	10483.0	10483.0	True
2021-01-31	0.783	0.885	0.992	0.022	1855.276	2221.478	2701.437	3039.572	3483.213	4051.235	2710.26	3132.368	3648.133	BO	1449.0	19070.0	19070.0	True
2021-02-01	0.788	0.884	0.984	0.008	1814.761	2173.172	2634.294	2926.327	3348.892	3907.317	2657.91	3055.2	3575.061	BO	2261.0	19404.0	19404.0	True
2021-02-02	0.784	0.886	0.99	0.02	1778.344	2123.727	2569.978	2814.274	3215.916	3768.08	1497.976	1723.592	2024.166	BO	1806.0	11371.0	11371.0	True
2021-02-03	0.787	0.887	0.999	0.024	1737.405	2077.266	2509.561	2717.759	3092.896	3648.677	2292.303	2642.164	3117.496	BO	1860.0	18077.0	18077.0	True
2021-02-04	0.794	0.882	0.998	0.022	1693.608	2033.629	2449.031	2614.223	2985.436	3525.497	1871.312	2164.518	2560.83	BO	1534.0	15374.0	15374.0	True
2021-02-05	0.786	0.886	1.004	0.03	1642.633	1996.189	2370.77	2526.784	2878.774	3411.327	1558.489	1799.487	2126.581	BO	1503.0	13248.0	13248.0	True
2021-02-06	0.778	0.883	0.996	0.02	1592.474	1949.455	2300.29	2441.075	2779.714	3303.757	1098.555	1268.542	1495.46	BO	1269.0	9654.0	9654.0	True
2021-02-07	0.773	0.88	0.997	0.022	1564.592	1902.394	2246.914	2358.278	2693.114	3191.263	950.417	1092.21	1279.547	BO	1226.0	8582.0	8582.0	True
2021-02-08	0.768	0.874	0.991	0.02	1523.112	1858.789	2195.105	2278.126	2610.855	3084.954	1659.003	1907.265	2235.305	BO	1559.0	15459.0	15459.0	True
2021-02-09	0.76	0.868	0.992	0.02	1478.275	1817.314	2141.533	2203.355	2530.743	3000.389	1033.296	1191.404	1391.991	BO	1327.0	9971.0	9971.0	True
2021-02-10	0.749	0.86	0.994	0.02	1440.57	1768.841	2097.026	2130.336	2453.983	2922.344	1109.522	1281.392	1502.348	BO	1340.0	11056.0	11056.0	True
2021-02-11	0.731	0.853	1.007	0.028	1412.319	1719.33	2040.016	2064.555	2386.971	2832.669	1494.412	1735.953	2038.651	BO	1469.0	15401.0	15401.0	True
2021-02-12	0.725	0.85	0.985	0.016	1374.45	1677.263	1995.716	1995.83	2326.017	2735.336	1157.708	1353.837	1590.825	BO	1274.0	12343.0	12343.0	True
2021-02-13	0.714	0.848	0.978	0.018	1329.085	1623.086	1953.019	1943.581	2267.957	2661.381	564.717	661.093	774.227	BO	1106.0	6183.0	6183.0	True
2021-02-14	0.7	0.838	0.989	0.014	1288.621	1579.173	1902.024	1899.59	2208.725	2600.074	919.388	1072.458	1252.905	BO	587.0	10303.0	10303.0	True
2021-02-15	0.69	0.831	0.987	0.018	1236.889	1529.954	1867.5	1855.498	2154.353	2525.53	924.484	1081.583	1262.392	BO	1223.0	10664.0	10664.0	True
2021-02-16	0.682	0.825	1.007	0.034	1184.772	1479.418	1823.881	1800.967	2100.744	2447.824	1273.691	1486.628	1731.696	BO	1189.0	15045.0	15045.0	True
2021-02-17	0.674	0.817	0.988	0.016	1126.37	1426.024	1781.28	1740.61	2048.441	2384.634	941.986	1099.082	1277.055	BO	855.0	11385.0	11385.0	True
2021-02-18	0.662	0.817	0.984	0.014	1058.593	1373.911	1739.184	1687.922	1996.563	2324.591	712.204	831.874	960.224	BO	1099.0	8824.0	8824.0	True
2021-02-19	0.645	0.817	0.982	0.018	992.4	1333.757	1676.259	1639.369	1950.355	2267.379	796.526	931.943	1067.792	BO	923.0	10106.0	10106.0	True
2021-02-20	0.641	0.809	1.002	0.028	939.373	1285.45	1646.167	1596.954	1899.671	2210.44	683.352	798.747	916.215	BO	722.0	8909.0	8909.0	True
2021-02-21	0.629	0.808	1.004	0.03	883.997	1232.162	1604.695	1559.98	1852.905	2147.858	552.404	648.374	749.411	BO	433.0	7444.0	7444.0	True
2021-02-22	0.63	0.807	1.008	0.032	829.317	1185.666	1575.38	1519.873	1800.314	2097.906	709.409	833.425	967.935	BO	870.0	9834.0	9834.0	True
2021-02-23	0.621	0.811	1.024	0.038	781.214	1138.181	1542.502	1463.439	1746.063	2034.444	547.269	643.288	746.918	BO	920.0	7799.0	7799.0	True
2021-02-24	0.613	0.809	1.02	0.042	730.167	1096.659	1531.401	1426.597	1696.904	1992.993	701.43	819.149	959.972	BO	931.0	10271.0	10271.0	True
2021-02-25	0.618	0.806	1.032	0.052	677.554	1051.111	1523.601	1378.94	1644.031	1948.475	584.38	683.812	808.881	BO	972.0	8861.0	8861.0	True
2021-02-26	0.602	0.811	1.061	0.064	630.497	1013.946	1515.947	1330.741	1593.873	1894.486	651.592	770.643	910.815	BO	848.0	10294.0	10294.0	True
2021-02-27	0.602	0.805	1.054	0.07	580.836	978.114	1500.58	1277.841	1544.286	1850.208	499.411	599.856	718.269	BO	874.0	8273.0	8273.0	True
2021-02-28	0.589	0.806	1.066	0.062	536.502	944.841	1493.144	1226.693	1490.252	1821.426	402.536	487.785	588.042	BO	548.0	6966.0	6966.0	True
2021-03-01	0.595	0.81	1.073	0.066	494.749	906.607	1486.594	1167.716	1440.669	1770.292	508.306	627.306	760.341	BO	815.0	9254.0	9254.0	True
2021-03-02	0.594	0.813	1.083	0.082	454.302	866.758	1500.597	1095.086	1394.017	1713.377	442.042	554.812	681.545	BO	703.0	8468.0	8468.0	True
2021-03-03	0.577	0.81	1.09	0.078	418.206	827.608	1507.936	1031.848	1345.655	1673.007	538.229	693.082	859.805	BO	674.0	10926.0	10926.0	True
2021-03-04	0.571	0.808	1.089	0.094	383.242	800.102	1515.957	984.987	1300.37	1639.798	416.048	544.709	686.26	BO	649.0	8910.0	8910.0	True
2021-03-05	0.57	0.802	1.076	0.104	348.062	767.534	1506.589	926.025	1259.769	1613.446	387.379	518.74	671.423	BO	291.0	8797.0	8797.0	True
2021-03-06	0.568	0.808	1.089	0.104	314.224	737.904	1506.278	877.376	1215.432	1579.178	411.23	562.09	739.797	BO	6.0	9873.0	9873.0	True
2021-03-07	0.56	0.807	1.096	0.1	283.127	705.004	1503.044	827.973	1170.574	1569.682	453.581	634.017	851.336	BO		11535.362558329947		False
2021-03-08	0.552	0.804	1.12	0.096	256.783	681.632	1516.125	777.184	1125.668	1559.332	470.814	674.539	933.437	BO		12761.275850908805		False
2021-03-09	0.543	0.807	1.127	0.11	232.921	661.317	1529.232	726.001	1079.69	1544.254	404.1	598.362	842.78	BO		11720.044879291623		False
2021-03-10	0.542	0.806	1.128	0.116	209.596	638.003	1570.047	680.721	1046.812	1535.916	411.102	628.878	916.922	BO		12827.605749124827		False
2021-03-11	0.531	0.806	1.145	0.126	188.152	617.772	1614.687	637.835	1013.477	1524.05	403.852	637.855	964.427	BO		13447.172220028453		False
2021-03-12	0.53	0.807	1.164	0.128	168.746	590.853	1640.149	586.989	977.471	1525.374	364.282	595.928	934.869	BO		13034.416945638584		False
2021-03-13	0.522	0.795	1.169	0.13	151.571	564.074	1664.291	544.361	939.078	1518.27	309.699	522.912	855.773	BO		11907.543657206275		False
2021-03-14	0.518	0.797	1.157	0.154	135.967	542.146	1719.769	501.493	897.709	1513.027	279.531	493.074	834.04	BO		11646.429784429465		False
2021-03-15	0.51	0.8	1.17	0.144	123.346	521.782	1765.222	465.288	861.075	1514.349	285.017	525.481	917.839	BO		12883.97790043227		False
2021-03-16	0.512	0.798	1.169	0.14	112.012	496.422	1813.676	433.662	824.816	1506.862	240.961	461.75	839.314	BO		11832.580719634476		False
2021-03-17	0.513	0.801	1.202	0.142	101.406	480.018	1852.671	401.402	795.578	1517.822	243.183	486.639	919.834	BO		12950.607662609073		False
2021-03-18	0.511	0.793	1.207	0.146	92.189	461.8	1878.901	366.954	766.406	1520.866	235.232	490.374	962.598	BO		13575.938671122918		False
2021-03-19	0.506	0.793	1.198	0.152	83.809	442.017	1896.663	334.224	740.652	1531.28	208.493	457.56	950.188	BO		13159.060457412701		False
2021-03-20	0.5	0.797	1.236	0.158	75.667	428.599	1946.672	303.993	710.667	1561.071	173.268	402.936	896.209	BO		12021.255937455362		False
2021-03-21	0.5	0.791	1.21	0.158	69.383	412.891	2024.64	276.204	683.094	1595.783	154.065	379.794	894.507	BO		11757.497010527311		False
2021-03-22	0.494	0.797	1.228	0.156	63.138	391.991	2083.458	252.217	662.256	1619.537	152.603	396.637	995.365	BO		12815.283496203165		False
2021-03-23	0.489	0.791	1.244	0.154	57.367	371.67	2149.482	229.447	637.587	1652.949	128.631	354.309	942.854	BO		11945.11655997665		False
2021-03-24	0.492	0.792	1.258	0.158	52.157	354.644	2224.002	208.001	613.469	1685.872	127.543	370.537	1038.403	BO		13073.609576097833		False
2021-03-25	0.484	0.788	1.257	0.16	47.569	340.446	2358.838	188.349	587.009	1730.845	121.3	374.093	1123.874	BO		13704.705122217354		False
2021-03-26	0.49	0.788	1.263	0.154	43.319	322.412	2499.151	170.327	563.994	1780.17	107.443	347.043	1116.344	BO		13283.70396918679		False
2021-03-27	0.483	0.791	1.249	0.158	39.135	307.44	2609.253	155.056	543.15	1832.391	89.586	302.053	1025.685	BO		12134.968217706928		False
