# Supplementary material for: Evolution and Epidemic Spread of SARS-CoV-2 in Colombia: A Year into the Pandemic
Source: Vaccines (Basel). 2021 Jul 30;9(8):837. doi: 10.3390/vaccines9080837 (PMC8402472; doi:10.3390/vaccines9080837)
Supplement: Supplementary file 1 [file vaccines-09-00837-s001.zip › Supplementary_material/Supplementary Data S2/Rt.live_statistics_model/COVID19-BY-rt.csv]

	rt2.5%	rt	rt97.5%	p_rt_gt1	infection2.5%	infection	infection97.5%	ajusted_positive2.5%	ajusted_positive	ajusted_positive97.5%	predicted_postive2.5%	predicted_postive	predicted_postive97.5%	region	observed_positive	predicted_newtest	observed_newtest	date_with_observed_cases
2020-03-13	0.853	1.079	1.401	0.75	45.143	85.24	141.799	0.0	0.0	0.0				BY				False
2020-03-14	0.856	1.076	1.375	0.748	0.4	0.663	1.019	0.0	0.0	0.0				BY				False
2020-03-15	0.856	1.073	1.376	0.744	5.67	9.402	14.445	0.0	0.0	0.0				BY				False
2020-03-16	0.855	1.076	1.366	0.756	10.743	17.794	27.36	0.0	0.0	0.0				BY				False
2020-03-17	0.849	1.074	1.336	0.752	11.426	18.876	28.686	0.0	0.0	0.0				BY				False
2020-03-18	0.853	1.066	1.328	0.732	11.199	18.039	26.962	0.0	0.0	0.0				BY				False
2020-03-19	0.863	1.058	1.303	0.716	11.438	18.083	26.34	2.973	5.615	9.34				BY				False
2020-03-20	0.855	1.055	1.282	0.706	11.849	18.366	26.452	4.546	8.58	14.256				BY				False
2020-03-21	0.876	1.051	1.272	0.712	11.897	18.617	26.522	5.517	10.309	16.825				BY				False
2020-03-22	0.894	1.043	1.257	0.702	12.208	18.789	27.031	6.266	11.455	18.458				BY				False
2020-03-23	0.892	1.041	1.244	0.686	12.575	19.181	27.59	7.142	12.797	20.073	0.814	1.442	2.33	BY	2.0	83.84783607661575		True
2020-03-24	0.881	1.043	1.233	0.71	12.686	19.298	27.59	7.764	13.697	21.13	0.884	1.541	2.408	BY	1.0	87.50988000279712		True
2020-03-25	0.893	1.051	1.232	0.712	12.903	19.479	28.02	8.658	14.974	22.663	0.981	1.697	2.614	BY		93.09257935264651		True
2020-03-26	0.889	1.051	1.226	0.706	12.974	19.845	28.631	8.997	15.319	23.143	1.027	1.719	2.614	BY	2.0	98.37960664754719		True
2020-03-27	0.904	1.043	1.217	0.722	13.132	20.122	28.991	9.392	15.702	23.941	1.074	1.776	2.635	BY		116.83881184736994		True
2020-03-28	0.901	1.043	1.221	0.724	13.272	20.239	29.561	10.006	16.397	24.612	1.15	1.854	2.783	BY	1.0	96.37050904705123		True
2020-03-29	0.904	1.052	1.221	0.752	13.217	20.43	29.939	10.499	16.633	24.46	1.202	1.884	2.779	BY	2.0	105.46957513875708		True
2020-03-30	0.909	1.048	1.228	0.75	13.287	20.531	30.21	10.895	17.091	24.855	1.249	1.934	2.797	BY	7.0	110.56648374218271		True
2020-03-31	0.922	1.046	1.222	0.77	13.349	20.659	30.547	11.3	17.462	25.086	1.293	1.977	2.833	BY	7.0	101.7925327918421		True
2020-04-01	0.911	1.045	1.224	0.764	13.394	20.916	31.123	11.538	18.024	25.693	1.339	2.042	2.904	BY	3.0	107.9402079734731		True
2020-04-02	0.918	1.055	1.225	0.768	13.379	20.962	31.7	11.641	18.175	25.742	1.349	2.06	2.901	BY	3.0	113.72093186188316		True
2020-04-03	0.919	1.056	1.224	0.778	13.635	21.214	32.214	12.018	18.477	26.337	1.58	2.355	3.306	BY	1.0	134.6616256640149		True
2020-04-04	0.933	1.058	1.227	0.796	14.083	21.32	32.786	12.436	18.712	26.388	1.416	2.102	2.977	BY	1.0	110.75753149119383		True
2020-04-05	0.926	1.062	1.233	0.794	14.25	21.607	32.848	12.787	18.931	26.86	1.458	2.167	3.064	BY		120.88619533410969		True
2020-04-06	0.936	1.064	1.25	0.786	14.436	21.792	33.122	12.844	19.228	27.074	1.54	2.304	3.264	BY	1.0	126.39754740224217		True
2020-04-07	0.931	1.07	1.237	0.828	14.593	22.066	33.266	13.09	19.547	27.57	1.496	2.213	3.16	BY		116.07518558080191		True
2020-04-08	0.938	1.075	1.244	0.846	14.888	22.245	33.421	13.366	19.922	27.901	1.555	2.319	3.304	BY		122.78783659430329		True
2020-04-09	0.924	1.078	1.248	0.856	15.124	22.581	33.14	13.584	20.009	28.405	1.543	2.264	3.248	BY		113.75611964685393		True
2020-04-10	0.929	1.085	1.258	0.87	15.342	23.051	33.398	13.66	20.179	28.933	1.787	2.633	3.792	BY		136.91838714398955		True
2020-04-11	0.932	1.087	1.259	0.87	15.561	23.476	34.02	13.796	20.344	29.253	1.651	2.426	3.516	BY		125.14455393525938		True
2020-04-12	0.944	1.091	1.258	0.886	15.823	23.925	34.697	13.733	20.472	29.739	1.808	2.663	3.878	BY		136.30281552939545		True
2020-04-13	0.941	1.092	1.259	0.886	16.096	24.362	35.698	13.785	20.613	30.218	1.886	2.796	4.104	BY	1.0	142.22861106229104		True
2020-04-14	0.937	1.094	1.264	0.888	16.556	24.73	36.159	13.93	20.807	30.665	1.738	2.574	3.813	BY		130.35783836975645		True
2020-04-15	0.934	1.096	1.251	0.882	16.918	25.225	36.469	14.269	21.15	31.241	1.868	2.76	4.094	BY		137.63546521513706		True
2020-04-16	0.94	1.089	1.266	0.866	17.313	25.637	36.275	14.281	21.344	31.708	1.991	2.92	4.348	BY		144.40358229045688		True
2020-04-17	0.935	1.088	1.266	0.856	17.898	26.06	36.95	14.647	21.647	31.992	2.395	3.481	5.16	BY	1.0	170.3072532972804		True
2020-04-18	0.939	1.086	1.243	0.878	18.403	26.49	37.609	14.89	21.96	32.22	1.982	2.913	4.291	BY		139.53157637939609		True
2020-04-19	0.937	1.081	1.245	0.87	18.906	26.998	38.348	15.186	22.256	32.36	2.191	3.216	4.689	BY		151.71943572478713		True
2020-04-20	0.939	1.078	1.235	0.858	19.509	27.489	38.369	15.455	22.584	32.42	2.318	3.389	4.939	BY		158.05967472239723		True
2020-04-21	0.923	1.075	1.233	0.838	19.928	27.818	38.884	15.637	22.978	32.569	2.182	3.169	4.558	BY		144.64049115877486		True
2020-04-22	0.924	1.069	1.232	0.774	20.378	28.244	39.214	15.863	23.303	32.95	2.345	3.393	4.847	BY	2.0	152.48309383592957		True
2020-04-23	0.917	1.063	1.232	0.806	20.791	28.532	39.098	16.037	23.825	33.445	2.5	3.606	5.191	BY	1.0	159.74490750478063		True
2020-04-24	0.909	1.052	1.212	0.756	21.106	28.852	39.329	16.298	24.238	34.108	3.008	4.319	6.242	BY	1.0	188.1300671139241		True
2020-04-25	0.897	1.042	1.193	0.746	21.686	29.104	39.415	16.674	24.695	34.762	2.515	3.609	5.156	BY	3.0	153.9185988234527		True
2020-04-26	0.886	1.033	1.188	0.698	22.081	29.326	39.702	17.065	25.024	35.218	2.775	3.968	5.67	BY		167.13605592012402		True
2020-04-27	0.886	1.028	1.178	0.666	22.614	29.699	39.864	17.515	25.305	35.685	2.942	4.19	5.912	BY	6.0	173.89073838250917		True
2020-04-28	0.88	1.017	1.158	0.594	22.906	29.774	39.853	18.024	25.695	36.119	2.763	3.896	5.428	BY	1.0	158.92314394779459		True
2020-04-29	0.859	1.009	1.147	0.542	23.215	30.007	39.796	18.338	26.149	36.599	2.985	4.178	5.747	BY		167.3307224568154		True
2020-04-30	0.852	0.995	1.142	0.472	23.479	30.132	39.917	18.761	26.585	37.005	3.204	4.419	5.998	BY		175.08623271912595		True
2020-05-01	0.859	0.984	1.128	0.418	23.688	30.22	39.892	19.219	27.001	37.394	3.482	4.753	6.388	BY	9.0	184.9286155408368		True
2020-05-02	0.86	0.977	1.118	0.366	23.623	30.281	40.146	19.881	27.344	37.683	3.254	4.373	5.836	BY	3.0	168.30562126762038		True
2020-05-03	0.854	0.967	1.118	0.318	23.576	30.223	39.907	20.479	27.683	37.61	3.613	4.792	6.349	BY	2.0	182.55267611545978		True
2020-05-04	0.848	0.955	1.105	0.266	23.178	30.115	39.823	20.943	27.934	37.669	3.83	5.053	6.635	BY		189.72180204262156		True
2020-05-05	0.831	0.951	1.091	0.24	22.858	29.912	39.684	21.285	28.272	37.878	3.55	4.667	6.051	BY	5.0	173.20579673667103		True
2020-05-06	0.823	0.945	1.081	0.204	22.522	29.733	39.533	21.692	28.556	37.934	3.817	4.945	6.447	BY	10.0	182.17835107760638		True
2020-05-07	0.827	0.943	1.081	0.2	22.4	29.563	39.247	22.134	28.812	38.184	4.068	5.206	6.811	BY	3.0	190.4275579334563		True
2020-05-08	0.817	0.942	1.083	0.184	22.189	29.325	38.89	22.475	29.049	38.312	4.836	6.17	8.045	BY	6.0	223.7756947472349		True
2020-05-09	0.813	0.941	1.061	0.146	21.918	29.005	38.421	22.705	29.233	38.527	3.996	5.079	6.576	BY	4.0	182.69264371167012		True
2020-05-10	0.817	0.936	1.057	0.158	21.772	28.673	37.698	22.934	29.42	38.62	4.371	5.526	7.198	BY		197.96929631079428		True
2020-05-11	0.82	0.933	1.081	0.162	21.648	28.209	37.199	23.125	29.53	38.37	2.648	3.339	4.316	BY	6.0	119.0	119.0	True
2020-05-12	0.824	0.942	1.071	0.172	21.351	27.745	36.759	23.289	29.585	38.279	2.67	3.348	4.291	BY	10.0	102.0	102.0	True
2020-05-13	0.835	0.946	1.067	0.166	21.07	27.55	36.214	23.428	29.607	38.444	2.666	3.364	4.273	BY	5.0	98.0	98.0	True
2020-05-14	0.84	0.949	1.08	0.19	20.822	27.163	35.531	23.32	29.645	38.596	7.196	9.042	11.479	BY	16.0	320.0	320.0	True
2020-05-15	0.843	0.957	1.088	0.238	20.501	26.873	35.495	23.158	29.584	38.643	6.415	8.016	10.195	BY	12.0	285.0	285.0	True
2020-05-16	0.856	0.963	1.108	0.282	20.343	26.574	35.258	23.013	29.457	38.49	4.385	5.473	6.954	BY	1.0	195.0	195.0	True
2020-05-17	0.851	0.969	1.099	0.328	20.069	26.19	35.053	22.764	29.31	38.105	7.51	9.41	11.966	BY	1.0	337.0	337.0	True
2020-05-18	0.877	0.979	1.12	0.38	19.875	26.012	34.82	22.606	29.122	38.005	2.629	3.311	4.202	BY	9.0	77.0	77.0	True
2020-05-19	0.876	0.995	1.126	0.47	19.593	25.977	34.715	22.523	28.958	37.676	2.599	3.278	4.194	BY	2.0	102.0	102.0	True
2020-05-20	0.891	1.011	1.153	0.562	19.255	25.863	34.722	22.424	28.756	37.126	4.424	5.598	7.177	BY	15.0	205.0	205.0	True
2020-05-21	0.901	1.025	1.171	0.618	19.145	25.752	34.939	22.158	28.473	36.843	3.641	4.623	5.919	BY	5.0	171.0	171.0	True
2020-05-22	0.918	1.043	1.192	0.69	19.188	25.854	35.469	21.889	28.212	36.555	6.683	8.453	10.788	BY	10.0	315.0	315.0	True
2020-05-23	0.932	1.051	1.203	0.76	19.382	26.05	35.869	21.619	27.959	36.252	4.33	5.473	6.982	BY	10.0	206.0	206.0	True
2020-05-24	0.94	1.066	1.222	0.84	19.578	26.186	35.91	21.516	27.6	35.866	14.862	18.763	23.979	BY		713.0	713.0	True
2020-05-25	0.955	1.089	1.239	0.902	19.769	26.394	36.005	21.311	27.461	35.712	2.458	3.092	3.984	BY	4.0	95.0	95.0	True
2020-05-26	0.971	1.109	1.257	0.924	20.106	26.606	36.535	21.165	27.175	35.325	6.915	8.743	11.286	BY	2.0	338.0	338.0	True
2020-05-27	0.978	1.123	1.276	0.95	20.581	26.976	36.925	20.999	26.933	35.198	5.893	7.474	9.675	BY	20.0	291.0	291.0	True
2020-05-28	0.996	1.14	1.283	0.972	21.089	27.425	37.172	20.792	26.642	35.389	9.974	12.648	16.493	BY	3.0	496.0	496.0	True
2020-05-29	1.006	1.154	1.304	0.978	21.574	28.019	37.901	20.538	26.457	35.247	6.113	7.825	10.19	BY	1.0	308.0	308.0	True
2020-05-30	1.022	1.167	1.314	0.982	22.194	28.65	39.124	20.317	26.341	35.06	10.465	13.349	17.578	BY	5.0	530.0	530.0	True
2020-05-31	1.024	1.18	1.328	0.992	23.122	29.428	40.248	20.232	26.392	35.002	8.059	10.252	13.581	BY	2.0	409.0	409.0	True
2020-06-01	1.046	1.195	1.344	0.996	23.735	30.31	41.164	20.279	26.344	35.048	2.837	3.593	4.79	BY	2.0	144.0	144.0	True
2020-06-02	1.056	1.203	1.349	0.998	24.868	31.288	42.342	20.308	26.349	35.174	4.726	5.973	7.961	BY	2.0	239.0	239.0	True
2020-06-03	1.073	1.219	1.388	1.0	25.812	32.487	43.939	20.417	26.486	35.414	6.294	7.989	10.638	BY	2.0	318.0	318.0	True
2020-06-04	1.076	1.236	1.414	0.998	26.732	33.818	45.688	20.6	26.643	35.491	5.105	6.494	8.604	BY	5.0	256.0	256.0	True
2020-06-05	1.096	1.249	1.42	1.0	27.739	35.212	47.272	20.804	26.85	35.87	5.631	7.191	9.505	BY	3.0	281.0	281.0	True
2020-06-06	1.109	1.261	1.429	1.0	28.881	36.569	48.648	21.027	27.094	36.338	11.003	14.04	18.51	BY	6.0	542.0	542.0	True
2020-06-07	1.13	1.276	1.437	1.0	29.883	38.288	50.369	21.323	27.422	36.748	5.368	6.795	9.011	BY	2.0	259.4767809832108		True
2020-06-08	1.138	1.294	1.46	1.0	31.044	40.159	52.719	21.786	27.863	37.235	5.575	7.053	9.352	BY	10.0	265.0	265.0	True
2020-06-09	1.159	1.309	1.483	1.0	32.791	42.214	54.949	22.216	28.493	37.906	2.558	3.224	4.238	BY	9.0	105.0	105.0	True
2020-06-10	1.17	1.319	1.508	1.0	34.404	44.335	57.195	22.901	29.1	38.853	3.862	4.84	6.362	BY	11.0	174.0	174.0	True
2020-06-11	1.176	1.329	1.509	1.0	36.187	46.852	59.96	23.782	29.954	39.778	2.917	3.666	4.814	BY	5.0	128.0	128.0	True
2020-06-12	1.185	1.341	1.522	1.0	38.322	49.471	63.255	24.624	30.774	40.908	2.803	3.509	4.649	BY	5.0	74.0	74.0	True
2020-06-13	1.186	1.348	1.505	1.0	40.426	52.482	67.174	25.401	31.792	42.043	9.917	12.343	16.238	BY	2.0	406.0	406.0	True
2020-06-14	1.187	1.356	1.526	1.0	43.014	55.706	71.015	26.324	32.886	43.209	6.936	8.623	11.282	BY	5.0	274.7697375382865		True
2020-06-15	1.19	1.36	1.534	1.0	45.777	59.06	75.47	27.302	34.195	44.811	6.526	8.11	10.57	BY	5.0	249.0	249.0	True
2020-06-16	1.192	1.365	1.55	1.0	48.768	62.843	79.561	28.286	35.539	46.372	6.15	7.688	9.965	BY	7.0	227.0	227.0	True
2020-06-17	1.202	1.37	1.549	1.0	52.062	66.962	85.034	29.312	37.019	48.159	5.105	6.422	8.307	BY	5.0	182.0	182.0	True
2020-06-18	1.209	1.371	1.55	1.0	55.691	71.521	91.043	30.434	38.655	50.131	3.455	4.394	5.653	BY	9.0	114.0	114.0	True
2020-06-19	1.213	1.371	1.577	1.0	59.656	76.137	96.874	31.999	40.566	51.981	9.92	12.628	16.094	BY	12.0	326.0	326.0	True
2020-06-20	1.207	1.364	1.565	1.0	63.723	80.715	103.154	33.624	42.503	54.067	4.073	5.207	6.638	BY	6.0	128.0	128.0	True
2020-06-21	1.203	1.36	1.556	1.0	68.371	85.688	110.084	35.251	44.786	57.018	8.522	10.882	13.893	BY	2.0	254.0	254.0	True
2020-06-22	1.205	1.35	1.539	1.0	72.966	91.404	117.337	37.282	47.172	59.425	10.739	13.741	17.497	BY	13.0	305.0	305.0	True
2020-06-23	1.201	1.347	1.523	1.0	77.915	97.479	124.333	39.288	49.83	62.827	8.235	10.561	13.376	BY	12.0	222.0	222.0	True
2020-06-24	1.2	1.342	1.527	1.0	82.678	104.023	131.522	41.507	52.654	66.754	10.392	13.298	16.988	BY	10.0	265.0	265.0	True
2020-06-25	1.182	1.323	1.502	1.0	87.855	110.464	140.331	44.151	55.617	70.686	5.993	7.653	9.802	BY	7.0	144.0	144.0	True
2020-06-26	1.173	1.307	1.478	1.0	93.458	117.317	150.116	46.78	59.049	74.513	6.801	8.643	11.012	BY	4.0	153.0	153.0	True
2020-06-27	1.152	1.295	1.45	1.0	99.013	124.144	159.723	49.882	62.971	78.458	12.407	15.708	19.817	BY	25.0	262.0	262.0	True
2020-06-28	1.135	1.279	1.438	1.0	105.169	130.956	168.185	53.145	67.083	83.42	6.009	7.596	9.522	BY	4.0	89.0	89.0	True
2020-06-29	1.119	1.258	1.433	1.0	110.583	138.013	176.856	56.203	71.236	89.334	24.038	30.161	37.769	BY	7.0	445.0	445.0	True
2020-06-30	1.101	1.25	1.422	1.0	116.973	145.484	186.491	59.527	75.381	94.709	15.357	19.368	24.194	BY	19.0	268.0	268.0	True
2020-07-01	1.082	1.223	1.379	1.0	123.699	152.536	195.802	63.83	80.081	101.09	12.076	15.093	18.762	BY	17.0	197.0	197.0	True
2020-07-02	1.061	1.209	1.366	1.0	129.637	159.234	205.292	68.038	85.05	107.089	14.561	18.051	22.473	BY	21.0	222.0	222.0	True
2020-07-03	1.05	1.191	1.344	1.0	134.183	166.0	214.79	72.655	90.723	113.696	11.758	14.39	18.054	BY	19.0	167.0	167.0	True
2020-07-04	1.044	1.172	1.324	0.992	138.93	172.991	224.314	77.745	96.25	121.256	8.953	10.913	13.674	BY	12.0	66.0	66.0	True
2020-07-05	1.011	1.165	1.308	0.982	143.601	179.611	232.473	82.172	102.013	128.626	26.247	31.985	39.979	BY	9.0	328.0	328.0	True
2020-07-06	0.995	1.148	1.284	0.97	148.707	186.257	240.786	86.992	107.928	136.41	17.458	21.372	26.705	BY	21.0	207.0	207.0	True
2020-07-07	0.988	1.139	1.278	0.972	153.451	192.104	245.352	92.242	113.729	144.114	10.561	12.939	16.171	BY	18.0	110.0	110.0	True
2020-07-08	0.978	1.124	1.264	0.96	158.668	196.758	251.411	97.843	119.95	152.019	12.516	15.345	19.359	BY	31.0	134.0	134.0	True
2020-07-09	0.97	1.114	1.263	0.942	162.617	202.894	254.802	103.867	126.732	159.797	16.455	20.142	25.551	BY	28.0	167.0	167.0	True
2020-07-10	0.953	1.099	1.254	0.92	165.843	207.673	258.371	108.893	133.502	168.258	25.173	30.734	38.911	BY	29.0	242.0	242.0	True
2020-07-11	0.956	1.091	1.23	0.904	171.097	211.323	262.809	115.512	140.312	177.309	13.638	16.623	21.027	BY	28.0	125.0	125.0	True
2020-07-12	0.937	1.075	1.214	0.848	175.139	215.57	266.237	121.176	146.697	185.184	20.158	24.534	31.014	BY	22.0	176.0	176.0	True
2020-07-13	0.926	1.068	1.214	0.822	179.317	219.18	269.769	126.238	152.971	194.606	17.263	20.974	26.463	BY	39.0	144.0	144.0	True
2020-07-14	0.927	1.055	1.186	0.796	181.884	222.089	275.279	130.661	159.074	203.261	19.734	23.8	29.994	BY	32.0	157.0	157.0	True
2020-07-15	0.907	1.046	1.17	0.736	182.818	225.038	279.481	135.061	165.788	212.001	15.547	18.753	23.454	BY	23.0	89.0	89.0	True
2020-07-16	0.905	1.036	1.174	0.706	184.475	227.645	282.522	139.131	172.391	219.018	24.978	30.093	37.584	BY	23.0	184.0	184.0	True
2020-07-17	0.895	1.03	1.158	0.67	186.788	230.914	284.493	143.739	178.314	225.274	97.386	117.569	146.831	BY	33.0	694.0	694.0	True
2020-07-18	0.901	1.019	1.145	0.62	185.659	232.143	286.493	149.335	184.257	230.724	39.936	48.118	60.129	BY	41.0	275.0	275.0	True
2020-07-19	0.89	1.012	1.136	0.592	184.192	233.917	290.265	153.729	189.203	235.71	43.63	52.553	65.45	BY	31.0	292.0	292.0	True
2020-07-20	0.879	1.008	1.134	0.562	184.635	235.441	293.568	157.919	194.309	239.925	36.403	44.034	54.295	BY	24.0	238.0	238.0	True
2020-07-21	0.885	1.002	1.134	0.518	185.285	235.588	293.72	162.212	199.362	244.79	30.79	37.064	45.421	BY	54.0	196.0	196.0	True
2020-07-22	0.88	0.998	1.115	0.486	185.828	236.279	294.133	166.812	203.739	250.165	33.111	39.587	48.337	BY	70.0	205.0	205.0	True
2020-07-23	0.878	0.992	1.121	0.452	188.258	235.806	292.368	171.995	207.23	254.085	62.231	74.071	90.369	BY	52.0	377.0	377.0	True
2020-07-24	0.87	0.991	1.12	0.448	187.814	236.242	292.52	175.821	210.867	258.019	30.638	36.746	44.79	BY	72.0	184.0	184.0	True
2020-07-25	0.867	0.99	1.117	0.424	188.119	236.014	290.273	178.499	214.68	261.117	34.954	42.344	51.617	BY	43.0	208.0	208.0	True
2020-07-26	0.871	0.99	1.121	0.41	189.33	235.243	288.265	179.954	218.082	264.006	80.079	97.077	118.864	BY	56.0	469.0	469.0	True
2020-07-27	0.872	0.987	1.11	0.428	189.391	235.057	287.257	181.035	219.661	269.42	81.819	98.752	120.419	BY	56.0	471.0	471.0	True
2020-07-28	0.87	0.986	1.13	0.412	189.387	234.684	288.592	182.753	222.511	271.153	24.788	30.252	36.941	BY	68.0	142.0	142.0	True
2020-07-29	0.872	0.987	1.118	0.412	189.378	234.072	285.665	183.777	224.453	274.431	64.123	78.823	95.83	BY	70.0	367.0	367.0	True
2020-07-30	0.875	0.989	1.121	0.432	188.816	233.716	286.587	183.285	226.969	277.378	58.198	72.123	87.084	BY	65.0	333.0	333.0	True
2020-07-31	0.872	0.992	1.113	0.444	189.195	233.047	284.589	183.59	228.857	280.456	52.534	65.196	78.312	BY	71.0	299.0	299.0	True
2020-08-01	0.875	0.995	1.114	0.468	189.521	233.52	283.485	185.205	229.421	281.581	82.242	101.855	122.775	BY	57.0	464.0	464.0	True
2020-08-02	0.882	0.992	1.123	0.468	187.215	232.621	281.287	186.77	230.6	282.209	86.634	106.678	129.339	BY	36.0	485.0	485.0	True
2020-08-03	0.875	0.998	1.11	0.494	186.902	232.537	281.51	187.428	231.265	283.089	128.255	156.279	189.714	BY	84.0	710.0	710.0	True
2020-08-04	0.886	1.005	1.125	0.534	186.846	232.767	280.779	188.172	232.137	282.721	37.202	45.19	54.441	BY	63.0	205.0	205.0	True
2020-08-05	0.904	1.014	1.127	0.596	188.393	232.36	283.565	189.241	232.102	283.177	90.373	109.423	131.584	BY	125.0	496.0	496.0	True
2020-08-06	0.909	1.021	1.141	0.626	189.245	232.7	284.178	189.604	232.264	282.347	86.953	105.879	127.57	BY	77.0	480.0	480.0	True
2020-08-07	0.919	1.025	1.162	0.66	189.587	232.441	282.587	190.552	232.159	281.596	116.286	140.866	169.463	BY	60.0	639.0	639.0	True
2020-08-08	0.922	1.037	1.16	0.71	189.123	233.181	282.155	190.719	231.87	281.711	60.129	72.474	87.307	BY	80.0	329.0	329.0	True
2020-08-09	0.929	1.045	1.165	0.764	189.94	234.269	283.102	190.136	231.646	279.389	44.537	53.981	64.791	BY	132.0	245.0	245.0	True
2020-08-10	0.935	1.051	1.177	0.796	191.361	235.132	283.216	189.875	231.538	278.216	123.291	150.293	179.736	BY	134.0	682.0	682.0	True
2020-08-11	0.948	1.061	1.188	0.826	193.621	236.055	283.877	190.296	231.553	277.09	65.937	80.698	96.407	BY	100.0	366.0	366.0	True
2020-08-12	0.95	1.067	1.202	0.874	195.912	237.603	285.696	190.642	231.292	276.276	49.118	59.896	72.024	BY	108.0	273.0	273.0	True
2020-08-13	0.951	1.079	1.214	0.888	196.918	240.85	289.96	190.972	231.368	276.973	107.062	129.937	156.475	BY	111.0	593.0	593.0	True
2020-08-14	0.951	1.089	1.229	0.908	199.824	244.966	291.902	190.946	231.501	276.849	100.244	121.598	145.964	BY	91.0	554.0	554.0	True
2020-08-15	0.962	1.099	1.245	0.936	203.141	248.525	295.838	191.728	231.767	277.542	139.086	168.511	202.386	BY	99.0	766.0	766.0	True
2020-08-16	0.968	1.104	1.253	0.94	207.863	252.874	300.133	191.998	232.326	278.317	94.378	113.869	136.961	BY	79.0	516.0	516.0	True
2020-08-17	0.984	1.11	1.257	0.954	213.912	256.849	304.75	192.493	232.866	278.92	137.05	165.036	199.271	BY	88.0	748.0	748.0	True
2020-08-18	0.995	1.12	1.249	0.968	216.171	262.281	312.204	194.062	233.762	278.868	61.176	73.623	88.793	BY	141.0	332.0	332.0	True
2020-08-19	0.996	1.126	1.257	0.964	220.631	268.006	317.137	194.497	234.302	278.764	134.814	162.627	195.175	BY	104.0	729.0	729.0	True
2020-08-20	0.996	1.125	1.258	0.964	223.59	273.907	326.222	196.015	235.707	280.167	122.685	148.147	177.425	BY	120.0	662.0	662.0	True
2020-08-21	1.002	1.131	1.276	0.974	226.403	279.994	335.318	198.39	236.776	279.615	182.825	221.084	265.88	BY	152.0	983.0	983.0	True
2020-08-22	1.004	1.129	1.277	0.982	233.754	286.096	345.581	199.078	238.151	280.554	126.783	153.264	183.858	BY	99.0	676.0	676.0	True
2020-08-23	1.009	1.125	1.276	0.982	239.261	292.408	356.396	201.803	240.792	282.807	153.283	183.866	219.272	BY	94.0	804.0	804.0	True
2020-08-24	1.013	1.133	1.275	0.988	245.794	299.405	369.242	203.557	244.124	285.664	145.683	175.037	209.928	BY	234.0	756.0	756.0	True
2020-08-25	1.016	1.129	1.286	0.992	252.091	306.945	378.776	205.671	246.974	290.045	135.396	161.483	193.57	BY	99.0	690.0	690.0	True
2020-08-26	1.014	1.131	1.271	0.982	257.924	314.015	390.257	209.341	251.146	292.367	83.318	99.347	119.365	BY	98.0	419.0	419.0	True
2020-08-27	1.006	1.131	1.276	0.98	263.02	322.498	403.026	213.682	254.365	296.742	96.437	114.941	137.558	BY	78.0	477.0	477.0	True
2020-08-28	1.014	1.134	1.276	0.988	270.578	330.55	415.515	217.239	258.56	302.342	111.244	132.708	157.952	BY	97.0	541.0	541.0	True
2020-08-29	1.007	1.136	1.286	0.984	276.626	338.658	423.952	220.432	263.683	309.907	140.597	167.567	199.953	BY	75.0	671.0	671.0	True
2020-08-30	1.011	1.137	1.288	0.98	282.957	347.277	435.747	223.958	268.377	316.498	82.758	99.157	117.72	BY	58.0	389.0	389.0	True
2020-08-31	1.012	1.139	1.291	0.982	287.553	355.448	445.266	228.305	273.522	320.421	113.47	136.016	161.71	BY	134.0	523.0	523.0	True
2020-09-01	1.015	1.139	1.29	0.986	295.013	365.127	455.431	231.742	278.916	330.907	41.147	49.347	58.728	BY	125.0	186.0	186.0	True
2020-09-02	1.007	1.139	1.282	0.984	301.811	374.667	468.08	237.154	284.462	339.685	146.051	174.655	208.75	BY	249.0	646.0	646.0	True
2020-09-03	1.01	1.144	1.274	0.99	311.897	384.408	477.381	241.773	290.064	348.55	54.47	65.293	78.485	BY	119.0	236.0	236.0	True
2020-09-04	1.01	1.139	1.282	0.982	320.197	393.317	486.84	246.554	296.806	358.262	173.058	206.427	250.769	BY	184.0	731.0	731.0	True
2020-09-05	1.013	1.137	1.274	0.982	329.674	403.823	501.888	253.379	304.231	368.536	86.157	103.618	126.594	BY	81.0	358.0	358.0	True
2020-09-06	1.006	1.138	1.277	0.98	337.895	416.882	514.694	259.127	312.116	379.33	101.861	123.355	151.022	BY	75.0	415.0	415.0	True
2020-09-07	1.01	1.143	1.291	0.98	347.245	428.14	532.721	263.467	318.834	390.993	99.601	120.184	148.211	BY	109.0	395.0	395.0	True
2020-09-08	1.014	1.134	1.29	0.98	357.505	437.542	551.545	267.791	325.755	400.445	108.178	130.841	161.037	BY	123.0	419.0	419.0	True
2020-09-09	1.01	1.137	1.291	0.978	368.35	449.008	563.201	274.862	333.537	408.865	89.747	109.665	135.4	BY	111.0	343.0	343.0	True
2020-09-10	1.003	1.134	1.3	0.976	378.923	461.568	575.356	282.497	343.838	419.576	95.342	117.472	145.025	BY	93.0	358.0	358.0	True
2020-09-11	1.003	1.127	1.287	0.978	387.868	475.0	584.546	288.596	352.282	430.15	174.613	215.07	265.679	BY	101.0	638.0	638.0	True
2020-09-12	0.998	1.123	1.265	0.972	398.393	487.725	602.586	297.433	360.705	442.543	34.831	42.746	52.899	BY	121.0	124.0	124.0	True
2020-09-13	0.99	1.128	1.261	0.962	405.398	501.24	620.533	304.822	370.269	454.093	100.758	123.134	152.85	BY	79.0	349.0	349.0	True
2020-09-14	0.99	1.121	1.26	0.962	420.715	514.863	630.785	312.208	379.697	465.057	161.549	196.509	243.852	BY	148.0	544.0	544.0	True
2020-09-15	0.992	1.117	1.26	0.96	431.99	525.119	642.337	320.849	387.857	475.727	158.914	192.962	239.598	BY	184.0	522.0	522.0	True
2020-09-16	0.992	1.106	1.254	0.958	440.446	537.291	657.835	330.272	398.575	486.001	104.479	126.708	157.277	BY	121.0	335.0	335.0	True
2020-09-17	0.968	1.096	1.246	0.938	453.162	547.785	670.057	339.758	410.096	500.554	142.2	172.576	214.108	BY	106.0	444.0	444.0	True
2020-09-18	0.965	1.09	1.218	0.928	460.007	558.737	680.646	347.692	420.472	516.111	150.807	184.134	229.006	BY	176.0	461.0	461.0	True
2020-09-19	0.956	1.08	1.214	0.894	464.936	567.675	687.131	357.618	430.906	530.839	135.528	165.794	204.982	BY	113.0	404.0	404.0	True
2020-09-20	0.963	1.074	1.217	0.888	471.994	577.078	697.742	367.338	442.111	545.744	134.538	164.778	203.748	BY	67.0	392.0	392.0	True
2020-09-21	0.951	1.066	1.206	0.866	478.157	585.473	709.173	376.759	454.113	556.132	138.823	169.265	207.37	BY	130.0	393.0	393.0	True
2020-09-22	0.946	1.063	1.192	0.814	484.939	593.815	716.384	387.89	465.483	566.997	183.277	223.439	272.949	BY	199.0	507.0	507.0	True
2020-09-23	0.945	1.052	1.185	0.812	487.913	603.583	724.174	395.624	477.437	580.383	59.839	72.234	88.12	BY	147.0	160.0	160.0	True
2020-09-24	0.929	1.052	1.18	0.788	494.346	612.587	733.141	407.019	489.262	595.855	185.657	222.174	271.225	BY	138.0	479.0	479.0	True
2020-09-25	0.933	1.043	1.177	0.784	498.831	619.812	748.2	417.117	502.233	610.638	178.482	212.675	261.504	BY	187.0	447.0	447.0	True
2020-09-26	0.924	1.039	1.172	0.736	506.271	626.541	758.456	425.865	513.015	621.423	136.66	163.269	200.617	BY	179.0	335.0	335.0	True
2020-09-27	0.922	1.034	1.155	0.696	515.485	633.778	763.248	434.809	524.421	634.75	109.904	131.45	160.215	BY	163.0	263.0	263.0	True
2020-09-28	0.916	1.027	1.144	0.682	519.481	638.567	772.527	443.631	535.906	646.969	237.595	284.099	344.873	BY	237.0	558.0	558.0	True
2020-09-29	0.917	1.023	1.154	0.648	530.747	641.786	774.417	454.185	545.707	656.918	79.169	94.963	114.771	BY	209.0	183.0	183.0	True
2020-09-30	0.893	1.014	1.14	0.594	535.005	642.996	773.718	461.578	555.198	663.042	204.074	245.22	296.107	BY	210.0	465.0	465.0	True
2020-10-01	0.887	1.007	1.141	0.548	537.089	647.329	771.666	471.624	564.429	670.591	123.795	150.048	180.672	BY	219.0	279.0	279.0	True
2020-10-02	0.882	0.997	1.131	0.478	542.276	648.472	776.044	475.948	571.652	680.31	234.858	284.686	339.998	BY	264.0	520.0	520.0	True
2020-10-03	0.872	0.988	1.12	0.422	545.622	648.664	779.845	483.554	580.651	688.558	160.623	195.003	231.659	BY	167.0	351.0	351.0	True
2020-10-04	0.861	0.977	1.113	0.364	549.686	648.125	786.097	488.838	589.767	695.566	247.609	302.047	358.588	BY	156.0	536.0	536.0	True
2020-10-05	0.856	0.97	1.101	0.3	549.103	647.303	788.755	491.639	598.723	707.451	238.021	291.964	348.54	BY	287.0	511.0	511.0	True
2020-10-06	0.852	0.951	1.094	0.234	550.345	646.158	784.575	499.885	607.26	712.259	282.982	348.175	416.672	BY	249.0	601.0	601.0	True
2020-10-07	0.839	0.941	1.066	0.178	541.118	642.577	781.329	508.48	613.159	721.95	220.68	268.433	322.949	BY	279.0	459.0	459.0	True
2020-10-08	0.83	0.933	1.04	0.128	532.662	639.282	770.853	514.797	618.445	733.712	140.445	169.8	203.747	BY	183.0	287.0	287.0	True
2020-10-09	0.825	0.92	1.026	0.078	525.609	631.897	757.334	523.693	625.167	741.735	360.452	434.712	518.634	BY	298.0	730.0	730.0	True
2020-10-10	0.819	0.91	1.028	0.078	516.98	623.376	749.475	528.19	629.473	746.881	247.373	297.103	354.954	BY	212.0	495.0	495.0	True
2020-10-11	0.805	0.905	1.027	0.07	510.284	613.507	737.131	534.383	633.985	746.372	434.435	518.55	623.164	BY	140.0	861.0	861.0	True
2020-10-12	0.794	0.897	1.023	0.058	502.303	602.343	724.894	534.929	636.572	748.172	277.901	330.421	399.285	BY	133.0	546.0	546.0	True
2020-10-13	0.785	0.891	1.013	0.042	493.209	591.252	712.582	538.36	636.95	749.343	108.358	128.495	155.651	BY	210.0	212.0	212.0	True
2020-10-14	0.788	0.886	1.004	0.03	485.704	578.221	699.926	543.395	638.937	755.568	128.04	150.172	183.526	BY	209.0	248.0	248.0	True
2020-10-15	0.784	0.885	1.001	0.028	475.442	566.86	683.127	548.478	638.839	757.412	240.581	280.395	343.386	BY	257.0	463.0	463.0	True
2020-10-16	0.781	0.882	0.999	0.026	462.386	554.577	668.702	550.129	637.064	751.888	298.852	348.668	428.854	BY	249.0	577.0	577.0	True
2020-10-17	0.776	0.883	0.989	0.022	452.128	542.026	653.539	548.688	635.396	750.031	369.011	428.58	530.628	BY	263.0	711.0	711.0	True
2020-10-18	0.784	0.884	0.989	0.01	438.179	529.28	646.499	544.794	631.342	746.502	263.285	307.965	381.736	BY	212.0	513.0	513.0	True
2020-10-19	0.79	0.887	0.984	0.016	425.978	519.022	635.458	536.573	625.546	744.324	278.923	328.516	405.568	BY	313.0	549.0	549.0	True
2020-10-20	0.79	0.89	0.991	0.018	412.981	507.779	622.234	527.392	619.575	735.537	84.042	98.837	121.887	BY	512.0	167.0	167.0	True
2020-10-21	0.798	0.895	0.987	0.02	404.829	497.311	610.254	520.335	613.536	727.09	352.623	417.409	511.391	BY	353.0	712.0	712.0	True
2020-10-22	0.797	0.898	1.001	0.03	394.963	486.456	593.666	515.577	605.738	717.381	263.51	313.157	381.088	BY	429.0	540.0	540.0	True
2020-10-23	0.801	0.905	1.009	0.036	387.989	474.688	582.635	509.318	596.081	703.336	459.899	551.596	670.273	BY	388.0	965.0	965.0	True
2020-10-24	0.814	0.911	1.026	0.048	379.613	465.335	567.39	501.789	587.892	692.736	204.87	245.743	297.832	BY	254.0	437.0	437.0	True
2020-10-25	0.814	0.919	1.039	0.09	374.693	455.633	554.01	493.103	577.231	682.937	370.272	444.161	536.209	BY	180.0	804.0	804.0	True
2020-10-26	0.829	0.926	1.045	0.108	369.31	448.372	544.626	482.4	567.38	672.492	169.386	202.862	245.321	BY	392.0	374.0	374.0	True
2020-10-27	0.826	0.931	1.047	0.138	368.008	440.92	537.998	472.406	556.7	655.348	472.008	562.955	686.381	BY	338.0	1062.0	1062.0	True
2020-10-28	0.825	0.938	1.053	0.16	363.173	433.437	529.388	463.694	547.147	646.047	220.099	264.207	322.629	BY	281.0	508.0	508.0	True
2020-10-29	0.839	0.947	1.073	0.186	357.291	427.904	522.789	453.954	538.09	636.473	393.019	470.03	573.923	BY	305.0	923.0	923.0	True
2020-10-30	0.854	0.953	1.086	0.228	354.408	423.426	515.883	443.241	527.66	628.186	447.471	536.699	652.689	BY	302.0	1074.0	1074.0	True
2020-10-31	0.858	0.962	1.089	0.274	350.353	416.983	510.957	434.515	517.135	616.719	156.228	188.745	229.099	BY	243.0	385.0	385.0	True
2020-11-01	0.859	0.97	1.091	0.332	346.915	413.459	504.768	423.543	508.609	604.197	205.705	247.369	301.264	BY	150.0	515.0	515.0	True
2020-11-02	0.861	0.98	1.109	0.364	344.232	410.043	497.718	415.775	499.885	592.335	150.273	179.897	219.71	BY	158.0	383.0	383.0	True
2020-11-03	0.859	0.986	1.111	0.398	340.427	407.018	492.714	409.901	490.535	583.661	325.975	390.262	475.827	BY	257.0	846.0	846.0	True
2020-11-04	0.871	0.997	1.106	0.472	338.791	405.645	489.119	402.822	480.592	569.858	309.303	370.85	450.129	BY	229.0	817.0	817.0	True
2020-11-05	0.874	0.998	1.12	0.488	338.174	404.489	487.781	395.083	472.116	561.601	233.448	279.784	337.412	BY	251.0	627.0	627.0	True
2020-11-06	0.891	1.004	1.132	0.518	334.232	403.029	491.893	389.19	463.284	555.322	249.364	298.819	360.969	BY	250.0	680.0	680.0	True
2020-11-07	0.896	1.014	1.134	0.586	333.204	402.631	491.24	384.417	455.705	543.338	242.853	291.077	352.381	BY	205.0	672.0	672.0	True
2020-11-08	0.901	1.02	1.147	0.628	331.332	403.115	491.013	380.212	449.328	534.427	265.032	318.089	384.622	BY	167.0	745.0	745.0	True
2020-11-09	0.902	1.032	1.146	0.682	329.705	404.179	490.46	374.416	442.607	529.391	194.75	231.897	280.783	BY	323.0	552.0	552.0	True
2020-11-10	0.903	1.038	1.158	0.706	328.937	405.764	491.403	370.241	437.531	524.205	228.014	270.062	328.391	BY	243.0	651.0	651.0	True
2020-11-11	0.911	1.048	1.182	0.756	333.66	406.392	491.436	365.175	432.289	516.711	148.008	175.819	213.128	BY	196.0	428.0	428.0	True
2020-11-12	0.927	1.054	1.193	0.788	333.47	408.349	495.901	362.642	427.525	509.057	338.794	399.41	488.583	BY	272.0	984.0	984.0	True
2020-11-13	0.947	1.058	1.193	0.81	332.267	413.218	502.363	359.314	424.189	504.521	161.454	190.069	232.817	BY	264.0	472.0	472.0	True
2020-11-14	0.951	1.065	1.204	0.858	335.56	418.804	509.414	356.618	421.864	498.701	141.456	167.122	203.77	BY	231.0	418.0	418.0	True
2020-11-15	0.957	1.076	1.223	0.87	341.003	423.162	513.413	354.232	418.679	494.441	286.898	339.132	412.527	BY	190.0	853.0	853.0	True
2020-11-16	0.966	1.081	1.227	0.896	347.011	427.9	523.723	352.541	415.845	493.101	187.411	222.164	271.535	BY	179.0	561.0	561.0	True
2020-11-17	0.971	1.093	1.225	0.924	354.344	434.145	530.779	350.98	415.086	493.049	160.686	191.799	233.476	BY	263.0	486.0	486.0	True
2020-11-18	0.964	1.105	1.24	0.942	358.798	440.716	534.146	348.151	414.554	491.901	126.659	151.649	184.556	BY	170.0	386.0	386.0	True
2020-11-19	0.987	1.112	1.251	0.962	366.355	447.528	541.515	347.332	413.892	492.767	214.462	257.395	312.935	BY	258.0	657.0	657.0	True
2020-11-20	0.995	1.123	1.266	0.972	372.398	457.443	554.271	346.558	413.475	490.57	323.15	390.681	472.933	BY	213.0	994.0	994.0	True
2020-11-21	1.004	1.132	1.28	0.98	382.216	467.126	567.734	343.838	414.053	490.718	103.967	126.033	153.807	BY	173.0	320.0	320.0	True
2020-11-22	1.021	1.146	1.294	0.984	388.505	478.233	584.65	345.65	415.93	492.067	199.965	242.38	296.477	BY	130.0	614.0	614.0	True
2020-11-23	1.02	1.155	1.293	0.988	401.248	490.118	597.824	344.988	417.746	493.149	123.386	149.569	182.707	BY	292.0	376.0	376.0	True
2020-11-24	1.024	1.161	1.29	0.992	412.771	502.655	614.099	348.205	421.285	499.266	156.52	190.928	232.689	BY	221.0	476.0	476.0	True
2020-11-25	1.027	1.156	1.303	0.992	423.898	517.163	631.357	351.97	425.225	506.393	235.394	286.846	348.672	BY	150.0	710.0	710.0	True
2020-11-26	1.019	1.157	1.288	0.992	435.616	531.79	647.322	355.831	427.758	511.517	94.099	114.48	139.063	BY	245.0	281.0	281.0	True
2020-11-27	1.027	1.157	1.298	0.994	446.831	546.913	665.425	360.522	433.028	518.677	325.411	394.26	478.542	BY	140.0	958.0	958.0	True
2020-11-28	1.024	1.155	1.307	0.99	456.64	561.625	684.14	364.666	439.375	526.427	218.129	264.585	321.081	BY	145.0	634.0	634.0	True
2020-11-29	1.015	1.152	1.304	0.984	467.941	579.232	702.607	371.345	445.532	532.35	114.903	139.476	170.165	BY	116.0	329.0	329.0	True
2020-11-30	1.0	1.147	1.299	0.974	481.092	596.236	719.98	377.931	452.596	541.498	197.864	240.114	293.02	BY	184.0	557.0	557.0	True
2020-12-01	1.011	1.143	1.297	0.978	497.505	612.763	732.94	384.583	461.609	551.15	254.923	309.918	378.18	BY	171.0	707.0	707.0	True
2020-12-02	1.005	1.134	1.291	0.978	514.741	631.671	753.527	389.736	470.808	562.975	185.064	224.94	274.55	BY	153.0	503.0	503.0	True
2020-12-03	1.003	1.127	1.286	0.976	531.529	648.8	771.228	398.632	482.122	576.357	244.513	298.7	363.652	BY	169.0	652.0	652.0	True
2020-12-04	0.991	1.119	1.264	0.962	547.636	665.212	787.877	407.188	492.485	589.429	217.317	265.924	324.877	BY	226.0	568.0	568.0	True
2020-12-05	0.982	1.111	1.254	0.946	563.303	682.633	805.515	417.827	505.612	604.679	266.602	326.769	397.553	BY	282.0	680.0	680.0	True
2020-12-06	0.973	1.101	1.238	0.94	572.601	699.381	827.77	432.357	516.117	621.103	171.55	208.902	254.148	BY	151.0	425.0	425.0	True
2020-12-07	0.98	1.096	1.228	0.924	581.976	713.49	850.475	441.666	530.45	633.668	150.434	183.411	223.079	BY	264.0	364.0	364.0	True
2020-12-08	0.965	1.084	1.225	0.918	602.445	727.096	865.268	454.43	543.024	650.746	200.493	243.897	297.449	BY	120.0	472.0	472.0	True
2020-12-09	0.964	1.075	1.213	0.896	612.313	740.541	885.571	465.149	557.28	665.887	117.338	142.803	173.318	BY	224.0	269.0	269.0	True
2020-12-10	0.958	1.068	1.211	0.868	627.038	751.702	906.028	476.152	571.916	681.407	168.259	203.21	246.465	BY	298.0	373.0	373.0	True
2020-12-11	0.953	1.058	1.208	0.83	635.807	762.52	917.555	487.64	587.804	698.398	257.773	312.082	378.223	BY	317.0	556.0	556.0	True
2020-12-12	0.934	1.048	1.194	0.77	648.488	772.384	927.003	503.217	605.14	713.19	228.192	275.633	333.983	BY	266.0	479.0	479.0	True
2020-12-13	0.923	1.04	1.179	0.726	653.557	782.45	940.082	518.435	619.869	728.013	170.969	206.341	249.137	BY	206.0	350.0	350.0	True
2020-12-14	0.915	1.028	1.172	0.678	660.421	789.759	944.219	532.184	636.396	743.025	117.103	141.467	170.894	BY	318.0	234.0	234.0	True
2020-12-15	0.899	1.018	1.161	0.622	670.677	800.832	957.937	545.87	651.637	759.542	340.85	410.382	497.179	BY	323.0	664.0	664.0	True
2020-12-16	0.891	1.005	1.144	0.528	677.244	806.388	965.535	556.052	666.643	776.517	236.093	283.958	343.057	BY	241.0	450.0	450.0	True
2020-12-17	0.877	0.996	1.129	0.474	677.192	807.355	970.389	562.728	680.405	796.596	403.233	485.771	588.459	BY	368.0	751.0	751.0	True
2020-12-18	0.874	0.977	1.111	0.376	681.874	811.018	966.648	579.137	694.167	809.396	256.318	309.049	374.52	BY	322.0	468.0	468.0	True
2020-12-19	0.861	0.967	1.098	0.322	686.875	813.009	964.676	594.018	708.679	827.243	305.615	366.249	442.045	BY	315.0	544.0	544.0	True
2020-12-20	0.845	0.958	1.081	0.25	682.083	813.525	961.058	608.41	721.203	846.938	298.623	356.055	430.67	BY	245.0	519.0	519.0	True
2020-12-21	0.832	0.945	1.067	0.178	680.956	808.065	956.916	621.982	734.17	866.027	255.291	304.009	369.449	BY	283.0	436.0	436.0	True
2020-12-22	0.834	0.931	1.063	0.122	674.149	798.501	952.889	628.561	746.107	875.933	330.812	394.898	481.782	BY	354.0	557.0	557.0	True
2020-12-23	0.816	0.922	1.054	0.112	666.39	793.325	944.775	638.118	753.532	885.937	353.633	420.145	511.011	BY	324.0	587.0	587.0	True
2020-12-24	0.809	0.91	1.039	0.068	659.883	782.717	928.386	648.276	762.326	897.542	400.883	474.852	576.075	BY	316.0	657.0	657.0	True
2020-12-25	0.791	0.902	1.015	0.058	645.094	771.09	912.694	655.108	770.391	904.383	330.895	392.118	476.713	BY	290.0	537.0	537.0	True
2020-12-26	0.79	0.891	1.006	0.034	634.252	758.433	895.7	662.973	777.723	912.088	93.786	110.805	135.363	BY	317.0	150.0	150.0	True
2020-12-27	0.784	0.883	0.985	0.014	620.88	747.285	880.828	668.067	782.865	921.917	546.643	643.916	787.561	BY	292.0	867.0	867.0	True
2020-12-28	0.766	0.864	0.984	0.016	604.867	730.746	863.808	672.731	787.38	922.405	399.993	471.347	575.318	BY	663.0	630.0	630.0	True
2020-12-29	0.764	0.856	0.984	0.014	584.837	713.858	851.404	676.551	790.228	923.173	271.868	320.371	391.278	BY	459.0	427.0	427.0	True
2020-12-30	0.743	0.845	0.967	0.008	569.329	695.7	831.256	678.028	792.842	925.207	352.972	416.401	511.95	BY	300.0	555.0	555.0	True
2020-12-31	0.738	0.839	0.954	0.006	553.064	674.31	805.835	673.593	790.567	921.326	532.489	629.267	770.185	BY	219.0	840.0	840.0	True
2021-01-01	0.73	0.83	0.942	0.002	537.109	651.158	777.315	673.968	785.357	910.906	238.481	283.993	346.113	BY	98.0	380.0	380.0	True
2021-01-02	0.724	0.822	0.937	0.0	519.705	631.251	752.486	672.828	782.111	905.528	145.724	174.559	213.104	BY	195.0	235.0	235.0	True
2021-01-03	0.722	0.817	0.938	0.002	502.316	609.451	728.946	667.983	774.715	903.554	234.691	281.522	342.747	BY	266.0	383.0	383.0	True
2021-01-04	0.717	0.812	0.928	0.002	483.786	589.769	701.263	661.085	767.777	894.149	388.914	466.712	566.412	BY	498.0	641.0	641.0	True
2021-01-05	0.71	0.807	0.921	0.004	467.125	569.829	677.547	651.369	759.181	880.909	251.33	302.727	364.369	BY	534.0	420.0	420.0	True
2021-01-06	0.713	0.802	0.907	0.0	451.736	548.229	651.04	639.698	747.776	864.113	302.486	364.147	436.023	BY	431.0	512.0	512.0	True
2021-01-07	0.708	0.795	0.902	0.0	433.076	527.78	630.315	626.985	736.008	850.19	258.096	310.688	373.87	BY	573.0	444.0	444.0	True
2021-01-08	0.701	0.793	0.913	0.0	415.16	505.483	608.331	612.937	723.557	837.166	358.22	433.602	519.768	BY	588.0	630.0	630.0	True
2021-01-09	0.693	0.791	0.899	0.0	397.033	484.796	582.782	596.343	707.352	822.832	346.896	424.244	506.53	BY	411.0	628.0	628.0	True
2021-01-10	0.689	0.789	0.882	0.0	381.661	464.002	559.872	580.028	690.939	803.163	504.753	618.549	741.851	BY	246.0	938.0	938.0	True
2021-01-11	0.69	0.785	0.893	0.002	364.917	445.233	535.6	562.422	674.654	782.686	265.573	326.202	389.509	BY	278.0	507.0	507.0	True
2021-01-12	0.692	0.782	0.898	0.0	346.327	424.72	512.741	547.738	656.344	761.114	511.832	634.257	756.376	BY	587.0	1013.0	1013.0	True
2021-01-13	0.692	0.783	0.892	0.0	328.913	404.045	489.777	533.066	638.691	741.333	269.599	334.468	399.432	BY	577.0	550.0	550.0	True
2021-01-14	0.687	0.784	0.9	0.0	313.227	387.083	468.29	518.335	617.517	727.641	375.558	462.588	549.703	BY	451.0	783.0	783.0	True
2021-01-15	0.685	0.785	0.895	0.004	301.303	370.071	446.514	503.929	599.487	705.302	318.085	388.331	461.904	BY	386.0	679.0	679.0	True
2021-01-16	0.684	0.788	0.898	0.0	287.733	353.203	425.214	485.64	581.434	677.039	456.849	554.915	664.099	BY	339.0	1005.0	1005.0	True
2021-01-17	0.684	0.787	0.904	0.0	275.414	337.097	408.011	470.659	561.117	654.211	325.514	394.035	471.43	BY	275.0	739.0	739.0	True
2021-01-18	0.698	0.792	0.898	0.0	262.624	321.47	391.013	454.3	542.271	633.05	435.908	526.807	628.759	BY	369.0	1022.0	1022.0	True
2021-01-19	0.692	0.791	0.895	0.0	251.255	306.928	374.416	436.182	523.296	607.917	284.237	343.982	411.974	BY	374.0	692.0	692.0	True
2021-01-20	0.697	0.792	0.908	0.0	238.201	294.075	358.683	420.453	504.614	586.744	396.232	482.27	576.75	BY	1013.0	1008.0	1008.0	True
2021-01-21	0.696	0.793	0.898	0.0	228.908	282.112	344.333	404.87	485.099	566.352	231.158	280.545	336.41	BY	437.0	610.0	610.0	True
2021-01-22	0.7	0.796	0.896	0.0	219.204	270.147	333.484	391.518	466.173	544.227	432.49	526.416	633.018	BY	430.0	1190.0	1190.0	True
2021-01-23	0.702	0.796	0.906	0.0	209.114	258.709	321.058	377.086	447.298	521.84	285.821	346.722	418.24	BY	492.0	817.0	817.0	True
2021-01-24	0.7	0.793	0.904	0.0	200.386	248.46	305.731	360.922	427.795	501.403	360.573	437.574	527.478	BY	275.0	1072.0	1072.0	True
2021-01-25	0.707	0.794	0.903	0.0	190.814	237.531	294.072	346.289	410.147	481.235	288.063	347.545	417.728	BY	264.0	890.0	890.0	True
2021-01-26	0.706	0.793	0.904	0.0	180.405	227.348	282.372	331.291	393.106	461.404	295.91	357.777	428.795	BY	224.0	956.0	956.0	True
2021-01-27	0.694	0.795	0.904	0.0	172.735	218.448	272.615	317.134	376.722	442.66	337.11	409.674	489.772	BY	194.0	1141.0	1141.0	True
2021-01-28	0.698	0.793	0.892	0.0	164.986	209.344	259.553	302.356	361.141	424.853	219.684	267.587	319.956	BY	226.0	780.0	780.0	True
2021-01-29	0.692	0.79	0.901	0.002	157.091	200.436	247.261	289.401	345.988	409.084	255.816	313.129	375.21	BY	218.0	951.0	951.0	True
2021-01-30	0.689	0.785	0.899	0.0	150.798	192.476	237.612	278.309	331.696	393.742	242.299	295.041	355.274	BY	231.0	935.0	935.0	True
2021-01-31	0.684	0.785	0.899	0.0	145.305	184.153	226.065	265.808	318.19	378.23	168.5	206.367	247.917	BY	127.0	681.0	681.0	True
2021-02-01	0.687	0.78	0.886	0.0	138.666	175.606	214.843	253.89	305.164	362.301	184.467	225.596	271.409	BY	155.0	779.0	779.0	True
2021-02-02	0.68	0.774	0.874	0.0	132.749	167.646	205.667	241.934	292.641	346.469	110.971	135.883	163.243	BY	209.0	488.0	488.0	True
2021-02-03	0.668	0.771	0.874	0.0	126.933	159.649	198.366	230.246	279.416	334.902	90.268	110.531	131.912	BY	156.0	413.0	413.0	True
2021-02-04	0.659	0.767	0.88	0.0	121.567	152.589	189.518	220.363	268.78	322.574	185.728	227.999	271.141	BY	114.0	887.0	887.0	True
2021-02-05	0.657	0.76	0.869	0.0	115.875	145.593	180.805	212.404	258.138	307.107	171.327	211.036	251.019	BY	123.0	856.0	856.0	True
2021-02-06	0.646	0.756	0.879	0.0	109.896	138.5	172.494	204.673	247.018	295.583	125.019	154.071	183.336	BY	119.0	653.0	653.0	True
2021-02-07	0.64	0.75	0.872	0.0	103.654	131.558	165.787	195.042	237.302	284.062	45.11	55.436	66.133	BY	79.0	245.0	245.0	True
2021-02-08	0.631	0.747	0.874	0.0	99.141	124.464	158.899	186.044	227.395	273.84	140.787	172.278	205.01	BY	153.0	794.0	794.0	True
2021-02-09	0.625	0.736	0.87	0.0	93.168	117.741	152.172	177.486	217.407	261.194	114.145	139.713	166.112	BY	112.0	672.0	672.0	True
2021-02-10	0.617	0.734	0.864	0.0	87.418	111.596	145.514	170.19	207.785	250.946	139.982	172.26	204.392	BY	137.0	865.0	865.0	True
2021-02-11	0.606	0.728	0.86	0.0	82.633	105.244	138.573	161.95	198.82	240.051	98.549	121.867	144.285	BY	89.0	639.0	639.0	True
2021-02-12	0.609	0.723	0.871	0.0	77.144	99.575	131.578	155.139	190.255	228.228	78.185	96.586	115.291	BY	102.0	531.0	531.0	True
2021-02-13	0.601	0.719	0.871	0.002	71.853	93.973	124.875	148.911	182.042	219.168	78.889	97.339	115.826	BY	51.0	559.0	559.0	True
2021-02-14	0.591	0.717	0.881	0.0	66.659	88.778	118.537	141.973	174.061	208.543	49.167	60.559	71.75	BY	85.0	364.0	364.0	True
2021-02-15	0.575	0.71	0.87	0.0	62.143	84.033	112.405	135.553	166.251	198.785	88.357	108.358	128.212	BY	72.0	683.0	683.0	True
2021-02-16	0.577	0.706	0.863	0.0	57.511	78.836	107.105	129.809	158.526	190.705	60.32	73.736	87.265	BY	110.0	489.0	489.0	True
2021-02-17	0.561	0.702	0.87	0.0	52.798	74.444	102.182	123.931	150.771	181.603	76.544	93.635	111.253	BY	85.0	652.0	652.0	True
2021-02-18	0.557	0.696	0.883	0.0	48.791	69.961	98.292	117.828	143.782	175.066	55.562	68.004	81.361	BY	126.0	498.0	498.0	True
2021-02-19	0.556	0.699	0.875	0.0	44.896	65.695	93.121	111.305	136.372	167.846	57.138	70.362	84.276	BY	78.0	541.0	541.0	True
2021-02-20	0.546	0.696	0.877	0.004	41.32	61.606	89.065	105.224	129.31	159.87	69.759	85.319	103.143	BY	68.0	692.0	692.0	True
2021-02-21	0.543	0.691	0.875	0.004	38.048	57.643	84.49	99.644	122.858	152.576	55.65	68.326	83.201	BY	57.0	584.0	584.0	True
2021-02-22	0.539	0.693	0.881	0.002	34.642	53.973	80.813	94.344	116.559	145.911	39.321	48.161	58.966	BY	101.0	434.0	434.0	True
2021-02-23	0.539	0.693	0.896	0.002	31.535	50.397	77.883	88.733	110.272	139.011	47.368	58.631	72.155	BY	72.0	556.0	556.0	True
2021-02-24	0.53	0.69	0.903	0.004	28.93	47.094	75.732	83.712	104.403	132.776	83.08	103.03	127.606	BY	68.0	1033.0	1033.0	True
2021-02-25	0.526	0.688	0.916	0.004	26.22	44.266	74.099	78.475	98.934	126.538	18.499	23.084	28.867	BY	44.0	245.0	245.0	True
2021-02-26	0.513	0.688	0.919	0.006	23.645	41.441	71.371	73.502	93.653	120.148	32.572	40.92	51.511	BY	38.0	459.0	459.0	True
2021-02-27	0.516	0.691	0.928	0.01	21.222	38.964	68.855	68.386	88.467	113.936	26.355	33.529	42.471	BY	22.0	398.0	398.0	True
2021-02-28	0.512	0.689	0.914	0.008	19.067	36.377	65.809	63.578	83.271	108.712	15.943	20.485	26.365	BY	9.0	258.0	258.0	True
2021-03-01	0.506	0.688	0.938	0.006	17.151	34.001	63.16	59.219	78.548	104.091	36.51	47.642	62.193	BY	25.0	636.0	636.0	True
2021-03-02	0.503	0.688	0.934	0.008	15.364	31.648	60.746	54.94	74.034	99.307	10.211	13.459	17.843	BY	38.0	191.0	191.0	True
2021-03-03	0.503	0.691	0.941	0.008	13.798	29.531	58.659	50.79	69.742	94.71	11.785	15.873	21.321	BY	24.0	238.0	238.0	True
2021-03-04	0.5	0.692	0.947	0.008	12.549	27.706	56.8	47.176	65.722	90.146	24.227	33.193	45.774	BY	12.0	529.0	529.0	True
2021-03-05	0.498	0.689	0.934	0.01	11.221	25.88	55.975	43.653	61.923	86.07	7.68	10.712	15.054	BY	4.0	182.0	182.0	True
2021-03-06	0.49	0.692	0.949	0.012	10.143	24.316	55.424	40.326	58.378	83.076	14.704	20.888	29.985	BY	4.0	377.0	377.0	True
2021-03-07	0.497	0.688	0.957	0.014	9.039	22.85	54.332	37.005	54.758	80.603	23.036	33.322	49.686	BY		640.781683885191		False
2021-03-08	0.491	0.69	0.964	0.016	8.048	21.348	53.814	33.91	51.493	77.963	21.661	32.142	49.099	BY		658.5366205459054		False
2021-03-09	0.496	0.686	0.975	0.018	7.152	19.647	53.0	31.008	48.322	76.005	17.867	27.251	42.782	BY		594.6033519097746		False
2021-03-10	0.488	0.683	1.009	0.032	6.314	18.128	51.973	28.427	45.364	73.44	16.922	26.719	42.838	BY		618.6199621155813		False
2021-03-11	0.479	0.684	1.008	0.026	5.616	16.843	50.981	25.954	42.635	70.937	15.911	25.935	42.289	BY		639.7021209313996		False
2021-03-12	0.474	0.686	1.016	0.028	4.996	15.743	49.726	23.613	40.131	68.026	16.862	28.289	46.848	BY		743.7705632710346		False
2021-03-13	0.469	0.68	1.025	0.032	4.421	14.609	48.473	21.603	37.591	65.412	12.407	21.457	36.659	BY		600.8708836553509		False
2021-03-14	0.465	0.681	1.038	0.036	3.927	13.625	47.019	19.755	35.051	63.137	12.11	21.515	38.349	BY		644.3868324918409		False
2021-03-15	0.465	0.678	1.046	0.034	3.501	12.74	47.051	17.963	32.636	61.032	11.394	20.809	38.557	BY		662.2386860031958		False
2021-03-16	0.459	0.684	1.014	0.036	3.141	11.962	46.667	16.31	30.537	59.4	9.451	17.529	34.051	BY		597.9433242995757		False
2021-03-17	0.455	0.682	1.047	0.044	2.842	11.144	47.074	14.802	28.77	58.157	8.927	17.124	34.794	BY		622.0920530765748		False
2021-03-18	0.456	0.68	1.056	0.052	2.532	10.482	47.495	13.425	26.847	57.546	8.401	16.507	35.547	BY		643.2896619435114		False
2021-03-19	0.454	0.679	1.081	0.042	2.224	9.749	47.692	12.105	25.16	57.06	8.806	17.92	40.545	BY		747.9383958814715		False
2021-03-20	0.447	0.681	1.066	0.05	1.959	9.081	47.496	11.0	23.594	55.833	6.466	13.452	31.917	BY		604.2352626991973		False
2021-03-21	0.439	0.681	1.073	0.044	1.737	8.46	46.921	9.934	22.054	54.499	6.243	13.486	33.088	BY		647.9919810982389		False
2021-03-22	0.441	0.675	1.085	0.042	1.525	7.872	46.357	8.96	20.607	53.563	5.109	11.497	28.991	BY		589.4066962161671		False
2021-03-23	0.438	0.678	1.079	0.042	1.332	7.388	45.913	8.077	19.215	52.436	4.708	10.984	28.714	BY		601.2832966896366		False
2021-03-24	0.441	0.681	1.104	0.044	1.172	6.9	45.934	7.265	17.895	50.859	4.446	10.707	29.341	BY		625.564144037754		False
2021-03-25	0.437	0.679	1.075	0.056	1.035	6.367	46.578	6.537	16.701	49.532	4.152	10.307	30.23	BY		646.8772029556243		False
2021-03-26	0.43	0.679	1.076	0.054	0.901	5.913	47.245	5.905	15.49	48.972	4.359	11.165	35.212	BY		752.1062284919079		False
2021-03-27	0.418	0.674	1.069	0.05	0.788	5.552	48.939	5.338	14.447	48.308	3.178	8.37	27.859	BY		607.5996417432154		False
