# Supplementary material for: Evolution and Epidemic Spread of SARS-CoV-2 in Colombia: A Year into the Pandemic
Source: Vaccines (Basel). 2021 Jul 30;9(8):837. doi: 10.3390/vaccines9080837 (PMC8402472; doi:10.3390/vaccines9080837)
Supplement: Supplementary file 1 [file vaccines-09-00837-s001.zip › Supplementary_material/Supplementary Data S2/Rt.live_statistics_model/COVID19-CA-rt.csv]

	rt2.5%	rt	rt97.5%	p_rt_gt1	infection2.5%	infection	infection97.5%	ajusted_positive2.5%	ajusted_positive	ajusted_positive97.5%	predicted_postive2.5%	predicted_postive	predicted_postive97.5%	region	observed_positive	predicted_newtest	observed_newtest	date_with_observed_cases
2020-03-02	0.901	1.155	1.494	0.876	29.977	62.608	113.168	0.0	0.0	0.0				CA				False
2020-03-03	0.908	1.159	1.472	0.876	0.298	0.526	0.824	0.0	0.0	0.0				CA				False
2020-03-04	0.92	1.161	1.441	0.882	4.225	7.456	11.686	0.0	0.0	0.0				CA				False
2020-03-05	0.929	1.155	1.417	0.888	8.013	14.128	22.114	0.0	0.0	0.0				CA				False
2020-03-06	0.941	1.158	1.416	0.906	8.613	15.082	23.337	0.0	0.0	0.0				CA				False
2020-03-07	0.933	1.152	1.387	0.91	8.584	14.738	21.994	0.0	0.0	0.0				CA				False
2020-03-08	0.936	1.142	1.401	0.908	8.937	14.869	21.66	1.975	4.124	7.454				CA				False
2020-03-09	0.937	1.141	1.375	0.902	9.484	15.425	21.883	3.02	6.297	11.378				CA				False
2020-03-10	0.939	1.13	1.354	0.902	10.11	15.734	22.258	3.676	7.552	13.522				CA				False
2020-03-11	0.941	1.131	1.348	0.902	10.536	16.108	22.608	4.241	8.51	14.911				CA				False
2020-03-12	0.929	1.127	1.359	0.888	10.955	16.485	22.834	4.907	9.564	16.486	0.539	1.065	1.814	CA	1.0	0.0		True
2020-03-13	0.941	1.121	1.364	0.902	11.363	16.95	23.071	5.452	10.331	17.389	0.599	1.155	1.911	CA		0.0		True
2020-03-14	0.94	1.113	1.353	0.912	11.714	17.405	23.529	6.22	11.519	18.891	0.682	1.287	2.098	CA		0.0		True
2020-03-15	0.945	1.11	1.353	0.902	12.005	17.721	23.984	6.645	11.855	19.183	0.728	1.328	2.129	CA		0.0		True
2020-03-16	0.955	1.116	1.312	0.904	12.402	18.038	24.712	7.112	12.454	19.533	0.784	1.378	2.135	CA		0.0		True
2020-03-17	0.959	1.109	1.314	0.898	12.781	18.405	24.973	7.741	13.233	20.256	0.848	1.462	2.213	CA	1.0	0.0		True
2020-03-18	0.95	1.107	1.291	0.908	13.118	18.816	25.433	8.168	13.656	20.214	0.896	1.51	2.217	CA	1.0	0.0		True
2020-03-19	0.951	1.099	1.285	0.922	13.4	19.268	25.842	8.663	14.078	20.421	0.949	1.562	2.258	CA	4.0	0.0		True
2020-03-20	0.95	1.092	1.269	0.888	13.679	19.652	26.51	9.115	14.626	20.674	1.01	1.609	2.293	CA		0.0		True
2020-03-21	0.943	1.093	1.262	0.878	13.896	20.103	27.134	9.736	15.207	21.335	1.084	1.677	2.348	CA	2.0	0.0		True
2020-03-22	0.939	1.097	1.257	0.86	14.12	20.417	27.345	10.101	15.496	21.624	1.124	1.715	2.401	CA	2.0	0.0		True
2020-03-23	0.945	1.094	1.267	0.87	14.582	20.833	28.101	10.461	15.932	21.943	1.176	1.751	2.448	CA		0.0		True
2020-03-24	0.939	1.094	1.262	0.868	15.003	21.128	28.531	10.888	16.343	22.436	1.228	1.811	2.474	CA	2.0	0.0		True
2020-03-25	0.928	1.087	1.257	0.872	15.152	21.404	28.73	11.306	16.806	22.843	1.269	1.859	2.547	CA	1.0	0.0		True
2020-03-26	0.937	1.085	1.251	0.866	15.504	21.653	29.617	11.672	17.304	23.18	1.317	1.907	2.587	CA	1.0	0.0		True
2020-03-27	0.938	1.089	1.237	0.878	15.796	22.111	30.766	12.077	17.736	23.666	1.356	1.954	2.647	CA		0.0		True
2020-03-28	0.934	1.088	1.257	0.872	16.339	22.484	31.051	12.462	18.034	24.185	1.386	1.993	2.687	CA	2.0	0.0		True
2020-03-29	0.939	1.085	1.249	0.864	16.539	22.941	31.554	12.858	18.346	24.616	1.421	2.035	2.709	CA		0.0		True
2020-03-30	0.945	1.082	1.243	0.878	16.822	23.315	32.062	13.227	18.739	25.005	1.455	2.076	2.767	CA	5.0	0.0		True
2020-03-31	0.949	1.079	1.25	0.884	17.062	23.635	32.32	13.462	19.184	25.667	1.494	2.119	2.835	CA	6.0	0.0		True
2020-04-01	0.946	1.075	1.245	0.88	17.327	24.079	32.767	13.801	19.572	26.134	1.519	2.162	2.902	CA	1.0	0.0		True
2020-04-02	0.926	1.076	1.239	0.86	17.57	24.392	33.545	14.213	20.009	26.583	1.55	2.204	2.945	CA	2.0	0.0		True
2020-04-03	0.929	1.074	1.241	0.846	17.746	24.547	34.438	14.495	20.243	26.961	1.582	2.255	2.989	CA	1.0	0.0		True
2020-04-04	0.94	1.073	1.226	0.83	18.054	24.944	34.725	14.766	20.655	27.429	1.625	2.294	3.036	CA	1.0	0.0		True
2020-04-05	0.927	1.066	1.237	0.834	18.267	25.38	34.854	15.045	20.942	27.918	1.68	2.323	3.114	CA	1.0	0.0		True
2020-04-06	0.932	1.067	1.237	0.83	18.61	25.6	35.709	15.33	21.307	28.835	1.698	2.359	3.168	CA	2.0	0.0		True
2020-04-07	0.922	1.071	1.223	0.82	18.94	26.05	36.085	15.772	21.829	29.529	1.734	2.403	3.244	CA		0.0		True
2020-04-08	0.935	1.068	1.23	0.816	19.168	26.47	36.33	16.194	22.166	30.086	1.793	2.451	3.301	CA	1.0	0.0		True
2020-04-09	0.925	1.069	1.218	0.818	19.663	26.919	36.535	16.634	22.57	30.36	1.844	2.492	3.368	CA	2.0	0.0		True
2020-04-10	0.922	1.065	1.223	0.8	19.934	27.306	36.756	16.867	22.937	30.95	1.868	2.536	3.431	CA	5.0	0.0		True
2020-04-11	0.932	1.067	1.204	0.794	20.215	27.738	37.183	16.987	23.365	31.114	1.892	2.577	3.483	CA		0.0		True
2020-04-12	0.935	1.061	1.199	0.794	20.267	28.072	37.492	17.174	23.651	31.542	1.919	2.626	3.514	CA	2.0	0.0		True
2020-04-13	0.926	1.054	1.197	0.788	20.407	28.485	38.25	17.421	23.963	32.287	1.946	2.667	3.552	CA	2.0	0.0		True
2020-04-14	0.913	1.053	1.195	0.778	20.428	28.791	38.445	17.604	24.186	32.872	1.991	2.701	3.587	CA	5.0	0.0		True
2020-04-15	0.901	1.049	1.189	0.74	20.342	29.183	39.097	17.986	24.553	33.249	2.037	2.741	3.638	CA		0.0		True
2020-04-16	0.903	1.041	1.185	0.728	20.674	29.322	39.272	18.237	24.901	33.605	2.068	2.778	3.702	CA		0.0		True
2020-04-17	0.881	1.042	1.189	0.704	20.975	29.664	39.618	18.595	25.296	34.363	2.116	2.825	3.766	CA		0.0		True
2020-04-18	0.884	1.034	1.189	0.686	21.299	30.008	39.804	18.97	25.669	34.674	2.147	2.87	3.848	CA		0.0		True
2020-04-19	0.886	1.025	1.174	0.654	21.589	30.118	40.595	19.233	26.035	35.177	2.169	2.901	3.856	CA		0.0		True
2020-04-20	0.881	1.022	1.169	0.612	21.698	30.268	40.843	19.56	26.339	35.203	2.203	2.944	3.901	CA	1.0	0.0		True
2020-04-21	0.877	1.026	1.18	0.626	21.83	30.445	40.615	19.866	26.804	35.496	2.232	2.994	3.938	CA	1.0	0.0		True
2020-04-22	0.884	1.021	1.176	0.616	22.108	30.645	40.491	20.202	27.232	36.05	2.251	3.035	3.97	CA	1.0	0.0		True
2020-04-23	0.889	1.018	1.179	0.612	22.4	30.661	40.708	20.309	27.562	36.545	2.27	3.079	4.053	CA	1.0	0.0		True
2020-04-24	0.889	1.014	1.171	0.578	22.506	30.717	40.671	20.354	28.0	36.835	2.28	3.126	4.127	CA	2.0	0.0		True
2020-04-25	0.876	1.013	1.167	0.57	22.639	30.703	40.862	20.565	28.401	37.383	2.308	3.147	4.16	CA		0.0		True
2020-04-26	0.882	1.015	1.186	0.57	22.846	30.789	40.866	20.793	28.707	37.647	2.335	3.187	4.165	CA	9.0	0.0		True
2020-04-27	0.886	1.009	1.171	0.546	22.932	31.032	40.849	21.001	28.917	38.042	2.37	3.222	4.165	CA	3.0	0.0		True
2020-04-28	0.889	1.014	1.168	0.584	23.085	31.176	41.077	21.223	29.309	38.266	2.405	3.252	4.231	CA	8.0	0.0		True
2020-04-29	0.896	1.018	1.166	0.598	23.351	31.21	41.209	21.469	29.523	38.747	2.426	3.264	4.273	CA	5.0	0.0		True
2020-04-30	0.897	1.018	1.165	0.618	23.564	31.516	41.418	21.639	29.639	39.096	2.434	3.293	4.285	CA		0.0		True
2020-05-01	0.891	1.022	1.171	0.63	23.569	31.525	41.884	21.884	29.798	39.064	2.467	3.329	4.292	CA	4.0	0.0		True
2020-05-02	0.906	1.023	1.161	0.628	23.616	31.538	42.223	22.001	29.928	39.274	2.5	3.354	4.315	CA	10.0	0.0		True
2020-05-03	0.911	1.022	1.162	0.644	23.526	31.594	42.86	22.074	30.111	39.536	2.517	3.373	4.331	CA	1.0	0.0		True
2020-05-04	0.911	1.019	1.174	0.626	23.69	31.56	42.997	22.417	30.262	39.791	2.544	3.386	4.339	CA	1.0	0.0		True
2020-05-05	0.913	1.027	1.177	0.66	23.707	31.667	43.295	22.788	30.345	39.802	2.578	3.398	4.375	CA	1.0	0.0		True
2020-05-06	0.91	1.025	1.163	0.654	23.787	31.71	43.922	22.801	30.456	39.732	2.604	3.402	4.382	CA	2.0	0.0		True
2020-05-07	0.908	1.026	1.173	0.654	23.727	31.894	44.023	22.942	30.536	39.904	2.615	3.412	4.409	CA	2.0	0.0		True
2020-05-08	0.885	1.028	1.174	0.668	23.989	32.08	43.847	23.086	30.812	40.277	2.596	3.427	4.39	CA	2.0	0.0		True
2020-05-09	0.876	1.027	1.171	0.662	24.292	32.409	44.099	23.226	31.038	40.325	2.591	3.439	4.413	CA	4.0	0.0		True
2020-05-10	0.878	1.029	1.175	0.658	24.505	32.612	44.283	23.36	31.14	40.611	2.626	3.453	4.458	CA	2.0	0.0		True
2020-05-11	0.878	1.031	1.181	0.644	24.726	32.86	44.837	23.523	31.296	41.11	2.654	3.469	4.502	CA		49.0	49.0	True
2020-05-12	0.898	1.034	1.174	0.696	24.936	33.196	44.843	23.694	31.346	41.225	2.68	3.474	4.555	CA	6.0	104.0	104.0	True
2020-05-13	0.898	1.036	1.173	0.676	25.126	33.223	45.294	23.72	31.404	41.191	2.683	3.484	4.574	CA		37.0	37.0	True
2020-05-14	0.893	1.032	1.169	0.664	25.439	33.43	45.126	23.727	31.47	41.151	2.689	3.506	4.574	CA	1.0	146.0	146.0	True
2020-05-15	0.885	1.031	1.173	0.652	25.603	33.591	45.433	23.809	31.535	41.295	2.68	3.52	4.564	CA	5.0	28.0	28.0	True
2020-05-16	0.884	1.027	1.172	0.658	25.699	33.714	45.846	24.081	31.728	41.476	2.68	3.53	4.582	CA		85.0	85.0	True
2020-05-17	0.871	1.03	1.175	0.646	25.896	33.99	45.876	24.071	31.877	41.634	2.691	3.531	4.612	CA		82.0	82.0	True
2020-05-18	0.881	1.026	1.183	0.618	26.039	34.204	46.02	24.131	32.019	41.969	2.719	3.551	4.651	CA		92.0	92.0	True
2020-05-19	0.887	1.019	1.164	0.61	26.02	34.35	46.002	24.311	32.228	42.381	2.742	3.577	4.666	CA	1.0	19.0	19.0	True
2020-05-20	0.88	1.021	1.166	0.606	26.248	34.63	46.039	24.638	32.418	42.987	2.77	3.583	4.689	CA	1.0	25.0	25.0	True
2020-05-21	0.893	1.02	1.169	0.614	26.309	34.64	45.705	25.026	32.658	43.532	2.793	3.616	4.742	CA	5.0	88.0	88.0	True
2020-05-22	0.888	1.013	1.166	0.566	26.611	34.861	46.113	25.398	32.822	44.016	2.798	3.643	4.767	CA	3.0	101.0	101.0	True
2020-05-23	0.889	1.013	1.17	0.582	26.776	35.006	46.436	25.605	32.964	44.003	2.826	3.67	4.778	CA	2.0	8.0	8.0	True
2020-05-24	0.877	1.016	1.169	0.592	26.79	35.095	46.253	25.62	33.07	44.306	2.847	3.69	4.83	CA		148.0	148.0	True
2020-05-25	0.887	1.014	1.172	0.586	26.719	35.251	46.371	25.717	33.214	44.292	2.887	3.71	4.839	CA		18.0	18.0	True
2020-05-26	0.891	1.016	1.161	0.578	26.663	35.485	46.21	25.751	33.377	44.525	2.906	3.73	4.87	CA	3.0	113.0	113.0	True
2020-05-27	0.878	1.017	1.179	0.604	26.483	35.569	46.545	25.935	33.576	45.042	2.925	3.766	4.867	CA	4.0	113.0	113.0	True
2020-05-28	0.891	1.022	1.169	0.612	26.731	35.689	46.621	26.014	33.918	45.238	4.327	5.579	7.143	CA	6.0	226.0	226.0	True
2020-05-29	0.91	1.027	1.167	0.664	27.037	35.818	46.552	26.197	34.15	45.409	3.174	4.098	5.218	CA	10.0	165.0	165.0	True
2020-05-30	0.916	1.031	1.191	0.686	27.081	35.92	47.127	26.429	34.2	45.365	2.957	3.836	4.88	CA		48.0	48.0	True
2020-05-31	0.915	1.039	1.188	0.756	27.244	36.111	47.195	26.515	34.32	45.278	2.975	3.851	4.918	CA		75.0	75.0	True
2020-06-01	0.926	1.051	1.2	0.774	27.494	36.296	47.381	26.761	34.473	44.986	3.017	3.859	4.902	CA	5.0	68.0	68.0	True
2020-06-02	0.937	1.065	1.211	0.814	27.885	36.45	47.631	26.885	34.526	45.222	3.008	3.868	4.885	CA	8.0	74.0	74.0	True
2020-06-03	0.945	1.078	1.226	0.848	27.846	36.754	48.262	27.219	34.791	45.28	3.019	3.887	4.909	CA	6.0	63.0	63.0	True
2020-06-04	0.961	1.087	1.244	0.914	28.25	37.128	48.615	27.274	34.979	45.48	3.041	3.906	4.948	CA	3.0	40.0	40.0	True
2020-06-05	0.973	1.102	1.255	0.924	28.987	37.62	49.459	27.266	35.05	45.427	3.036	3.919	4.979	CA	5.0	99.0	99.0	True
2020-06-06	0.989	1.117	1.285	0.948	29.637	38.248	50.586	27.366	35.237	45.328	3.044	3.923	5.029	CA	4.0	151.0	151.0	True
2020-06-07	0.995	1.142	1.302	0.966	30.467	39.094	52.061	27.227	35.442	45.314	3.037	3.958	5.036	CA		78.0	78.0	True
2020-06-08	1.012	1.155	1.324	0.984	31.026	39.987	53.093	27.453	35.641	45.566	3.033	3.971	5.067	CA	3.0	111.0	111.0	True
2020-06-09	1.034	1.177	1.34	0.992	31.593	40.864	54.287	27.668	35.818	45.721	3.069	3.979	5.077	CA	1.0	85.0	85.0	True
2020-06-10	1.056	1.203	1.378	1.0	32.573	41.969	55.824	27.786	35.978	46.066	3.086	3.986	5.07	CA	7.0	113.0	113.0	True
2020-06-11	1.069	1.228	1.398	1.0	33.529	43.127	58.405	28.053	36.168	46.396	4.292	5.511	7.023	CA	10.0	211.0	211.0	True
2020-06-12	1.101	1.256	1.441	1.0	34.565	44.827	61.001	28.322	36.421	46.966	3.157	4.041	5.213	CA	11.0	65.0	65.0	True
2020-06-13	1.121	1.283	1.452	1.0	35.835	46.662	63.358	28.712	36.704	47.576	4.903	6.207	8.037	CA	3.0	234.0	234.0	True
2020-06-14	1.157	1.307	1.478	1.0	37.506	48.929	66.519	28.847	37.039	48.474	3.257	4.122	5.32	CA		123.0	123.0	True
2020-06-15	1.172	1.339	1.529	1.0	39.015	51.568	69.775	29.252	37.568	49.032	4.743	5.982	7.697	CA	3.0	220.0	220.0	True
2020-06-16	1.181	1.361	1.55	1.0	40.885	54.518	73.712	29.989	38.117	49.628	3.373	4.234	5.501	CA	5.0	128.0	128.0	True
2020-06-17	1.218	1.383	1.572	1.0	43.233	57.791	78.355	30.872	38.728	50.573	3.43	4.311	5.611	CA	5.0	99.0	99.0	True
2020-06-18	1.235	1.41	1.602	1.0	45.914	61.554	83.176	31.397	39.496	51.672	3.511	4.395	5.762	CA	1.0	109.0	109.0	True
2020-06-19	1.253	1.43	1.628	1.0	49.204	65.575	88.285	32.021	40.336	52.753	3.567	4.495	5.895	CA	5.0	133.0	133.0	True
2020-06-20	1.281	1.459	1.649	1.0	52.435	69.968	95.172	32.74	41.426	54.364	3.652	4.619	6.087	CA	1.0	128.0	128.0	True
2020-06-21	1.288	1.481	1.669	1.0	56.355	75.504	101.428	33.474	42.599	56.268	3.745	4.759	6.272	CA		87.0	87.0	True
2020-06-22	1.297	1.482	1.682	1.0	61.157	81.587	109.452	34.478	44.137	58.339	3.893	4.911	6.494	CA	2.0	95.0	95.0	True
2020-06-23	1.315	1.502	1.706	1.0	66.818	88.164	118.159	35.749	45.765	60.492	5.508	7.014	9.194	CA	7.0	211.0	211.0	True
2020-06-24	1.314	1.507	1.711	1.0	73.126	96.078	127.794	37.174	47.804	63.653	6.309	8.081	10.565	CA	1.0	233.0	233.0	True
2020-06-25	1.336	1.504	1.708	1.0	80.691	104.606	137.42	38.635	50.053	66.608	4.335	5.567	7.307	CA	3.0	140.0	140.0	True
2020-06-26	1.33	1.503	1.698	1.0	87.246	113.849	148.822	40.367	52.729	70.266	4.526	5.842	7.703	CA	7.0	108.0	108.0	True
2020-06-27	1.32	1.492	1.68	1.0	94.043	123.58	161.044	42.419	55.537	73.71	4.791	6.186	8.116	CA	3.0	55.0	55.0	True
2020-06-28	1.306	1.479	1.693	1.0	103.09	134.113	173.587	44.883	58.72	78.077	6.12	7.914	10.405	CA	1.0	185.0	185.0	True
2020-06-29	1.291	1.463	1.689	1.0	112.406	145.119	187.43	47.774	62.667	82.81	9.979	12.924	16.991	CA	4.0	284.0	284.0	True
2020-06-30	1.278	1.446	1.661	1.0	123.02	157.591	202.609	51.045	67.012	88.267	7.525	9.735	12.729	CA	6.0	200.0	200.0	True
2020-07-01	1.245	1.423	1.609	1.0	134.154	170.02	216.547	54.603	71.594	94.586	9.601	12.511	16.277	CA	11.0	240.0	240.0	True
2020-07-02	1.231	1.393	1.583	1.0	147.188	183.13	232.529	59.092	77.048	101.99	13.392	17.288	22.648	CA	4.0	310.0	310.0	True
2020-07-03	1.198	1.356	1.544	1.0	158.472	197.223	248.426	63.854	83.132	109.792	7.18	9.267	12.103	CA	3.0	82.0	82.0	True
2020-07-04	1.163	1.33	1.529	1.0	170.607	211.997	262.0	69.888	89.755	117.516	7.813	10.016	13.02	CA	1.0	66.0	66.0	True
2020-07-05	1.135	1.3	1.485	1.0	182.444	226.247	276.182	76.401	97.283	126.288	8.52	10.845	13.922	CA		92.0	92.0	True
2020-07-06	1.109	1.263	1.475	1.0	195.462	239.828	291.967	82.602	105.486	136.201	9.336	11.685	15.012	CA	4.0	61.0	61.0	True
2020-07-07	1.071	1.23	1.424	0.998	207.617	253.342	307.709	88.911	114.265	146.255	10.159	12.678	16.133	CA	9.0	59.0	59.0	True
2020-07-08	1.059	1.196	1.368	1.0	217.665	265.72	321.195	96.329	123.027	157.86	11.025	13.693	17.46	CA	26.0	69.0	69.0	True
2020-07-09	1.017	1.174	1.342	0.988	230.418	277.246	335.389	104.559	132.532	169.359	11.93	14.812	18.743	CA	16.0	68.0	68.0	True
2020-07-10	1.002	1.153	1.303	0.978	238.449	287.119	348.48	114.571	143.235	182.303	21.435	26.347	33.152	CA	55.0	253.0	253.0	True
2020-07-11	0.988	1.124	1.259	0.956	246.133	296.86	361.65	124.695	154.474	195.956	14.253	17.253	21.551	CA	9.0	73.0	73.0	True
2020-07-12	0.972	1.105	1.238	0.934	253.402	304.798	372.539	134.234	166.364	209.129	15.427	18.589	23.122	CA	1.0	133.0	133.0	True
2020-07-13	0.947	1.086	1.223	0.904	258.694	313.567	385.054	145.023	178.435	222.849	16.613	19.943	24.589	CA	31.0	126.0	126.0	True
2020-07-14	0.928	1.07	1.202	0.858	262.398	320.068	393.498	156.186	191.047	235.908	17.87	21.304	26.102	CA	64.0	38.0	38.0	True
2020-07-15	0.931	1.05	1.178	0.8	264.167	325.477	402.445	167.212	203.805	248.464	19.003	22.655	27.544	CA	33.0	138.0	138.0	True
2020-07-16	0.925	1.042	1.172	0.734	266.216	329.176	408.035	178.562	215.876	261.963	20.715	24.499	29.727	CA	56.0	157.0	157.0	True
2020-07-17	0.923	1.029	1.149	0.694	269.458	333.118	413.214	189.687	227.819	275.615	26.442	31.276	37.98	CA	54.0	190.0	190.0	True
2020-07-18	0.91	1.024	1.157	0.668	269.551	336.882	417.49	199.108	239.567	288.662	36.39	43.146	52.064	CA	26.0	249.0	249.0	True
2020-07-19	0.911	1.022	1.15	0.622	272.097	339.328	418.635	209.56	251.063	302.017	30.677	36.531	43.558	CA	39.0	201.0	201.0	True
2020-07-20	0.898	1.019	1.146	0.622	272.239	340.606	424.752	219.14	261.193	313.059	24.372	29.105	34.547	CA	22.0	21.0	21.0	True
2020-07-21	0.896	1.018	1.138	0.614	273.969	342.637	429.212	226.994	269.906	325.51	25.287	30.2	35.921	CA	77.0	67.0	67.0	True
2020-07-22	0.895	1.018	1.146	0.596	277.33	343.998	436.98	234.155	278.963	337.512	26.494	31.8	37.769	CA	51.0	156.0	156.0	True
2020-07-23	0.899	1.014	1.146	0.584	279.284	344.93	436.219	241.199	287.572	348.347	39.447	47.37	56.221	CA	36.0	226.0	226.0	True
2020-07-24	0.895	1.016	1.155	0.6	282.057	346.361	435.299	245.961	295.476	357.911	27.392	33.004	39.594	CA	80.0	99.0	99.0	True
2020-07-25	0.896	1.019	1.157	0.606	284.181	347.657	435.537	248.832	301.902	367.711	28.061	33.711	40.889	CA	36.0	117.0	117.0	True
2020-07-26	0.901	1.021	1.176	0.614	284.625	349.881	436.085	253.328	308.153	376.055	72.951	88.185	107.528	CA	13.0	394.0	394.0	True
2020-07-27	0.905	1.022	1.172	0.624	283.719	351.306	433.24	257.968	314.03	381.821	36.966	44.872	54.908	CA	32.0	197.0	197.0	True
2020-07-28	0.903	1.02	1.173	0.626	283.117	352.132	430.533	262.374	317.872	387.549	29.16	35.517	43.397	CA	53.0	134.0	134.0	True
2020-07-29	0.903	1.028	1.145	0.652	284.843	354.269	434.138	265.466	322.834	391.738	29.386	35.933	44.037	CA	55.0	98.0	98.0	True
2020-07-30	0.901	1.032	1.165	0.668	286.595	354.705	438.965	267.839	326.762	398.594	61.908	75.733	92.496	CA	64.0	320.0	320.0	True
2020-07-31	0.904	1.032	1.167	0.702	287.057	355.217	440.437	269.863	330.273	403.217	108.799	132.376	162.041	CA	70.0	554.0	554.0	True
2020-08-01	0.903	1.039	1.179	0.734	287.425	355.991	442.529	272.962	332.682	410.292	71.078	86.701	106.457	CA	41.0	360.0	360.0	True
2020-08-02	0.917	1.04	1.175	0.722	289.745	357.693	445.203	276.167	335.919	413.886	74.77	91.417	113.043	CA	31.0	376.0	376.0	True
2020-08-03	0.914	1.045	1.184	0.75	292.258	359.27	449.185	278.488	337.673	414.399	47.658	58.283	72.705	CA	39.0	238.0	238.0	True
2020-08-04	0.935	1.052	1.178	0.762	294.107	362.063	455.061	280.475	339.272	415.042	40.466	49.247	61.473	CA	35.0	200.0	200.0	True
2020-08-05	0.932	1.056	1.185	0.776	294.119	366.176	462.166	283.591	341.623	417.641	55.923	68.143	84.36	CA	39.0	274.0	274.0	True
2020-08-06	0.923	1.058	1.193	0.796	295.264	371.8	465.368	284.693	344.671	417.367	31.348	38.365	47.34	CA	67.0	131.0	131.0	True
2020-08-07	0.925	1.06	1.197	0.806	299.964	375.119	472.502	287.04	346.482	417.851	32.155	39.093	47.962	CA	53.0	156.0	156.0	True
2020-08-08	0.94	1.061	1.19	0.822	303.181	379.468	473.982	287.357	349.003	420.347	50.967	61.663	75.029	CA	41.0	245.0	245.0	True
2020-08-09	0.936	1.059	1.197	0.816	306.582	383.742	481.505	288.248	351.577	423.913	173.211	209.508	255.576	CA	36.0	829.0	829.0	True
2020-08-10	0.94	1.06	1.194	0.83	310.972	388.495	485.085	289.362	352.461	424.823	122.489	147.363	178.668	CA	58.0	580.0	580.0	True
2020-08-11	0.942	1.061	1.195	0.83	313.282	393.623	490.84	291.959	353.165	429.93	76.97	92.777	113.121	CA	83.0	363.0	363.0	True
2020-08-12	0.952	1.063	1.196	0.846	317.684	397.905	497.456	294.365	355.121	435.122	32.751	39.539	48.113	CA	61.0	151.0	151.0	True
2020-08-13	0.947	1.066	1.205	0.872	321.845	403.871	506.455	295.241	356.522	437.508	81.301	97.97	119.443	CA	71.0	379.0	379.0	True
2020-08-14	0.952	1.072	1.209	0.848	325.482	407.615	513.306	297.876	358.504	439.939	72.79	87.842	107.161	CA	92.0	337.0	337.0	True
2020-08-15	0.941	1.073	1.2	0.85	329.406	413.222	519.3	300.297	362.046	445.568	41.847	50.371	61.538	CA	40.0	192.0	192.0	True
2020-08-16	0.944	1.071	1.195	0.852	328.402	420.035	523.745	301.454	365.031	448.578	56.588	68.054	83.481	CA	81.0	257.0	257.0	True
2020-08-17	0.945	1.072	1.208	0.834	330.614	426.308	529.153	303.15	368.047	455.074	33.938	41.102	50.524	CA	75.0	131.0	131.0	True
2020-08-18	0.938	1.07	1.205	0.852	339.252	432.824	536.561	306.462	373.473	460.112	84.386	101.983	125.921	CA	93.0	378.0	378.0	True
2020-08-19	0.944	1.064	1.201	0.846	349.218	437.863	545.331	306.121	378.428	466.093	78.798	95.331	117.736	CA	76.0	349.0	349.0	True
2020-08-20	0.952	1.062	1.2	0.838	355.767	443.071	554.965	308.312	382.279	472.061	158.19	191.572	235.0	CA	82.0	692.0	692.0	True
2020-08-21	0.941	1.058	1.195	0.848	356.245	448.271	557.597	312.905	386.367	475.142	63.257	76.991	94.429	CA	118.0	275.0	275.0	True
2020-08-22	0.95	1.058	1.201	0.838	358.213	452.514	568.512	316.581	390.029	481.412	110.154	134.153	163.281	CA	57.0	473.0	473.0	True
2020-08-23	0.941	1.054	1.191	0.818	363.278	457.626	575.784	319.621	395.367	488.124	61.504	75.274	90.608	CA	43.0	262.0	262.0	True
2020-08-24	0.946	1.053	1.186	0.826	368.458	463.371	584.474	324.386	399.645	493.806	81.171	98.886	119.377	CA	131.0	341.0	341.0	True
2020-08-25	0.94	1.054	1.191	0.804	375.823	468.043	591.484	329.221	406.073	497.36	62.686	76.756	92.907	CA	87.0	261.0	261.0	True
2020-08-26	0.94	1.055	1.188	0.806	378.73	472.325	594.819	334.204	411.617	500.97	98.475	120.365	145.917	CA	97.0	404.0	404.0	True
2020-08-27	0.934	1.056	1.192	0.792	382.859	478.921	600.691	337.018	417.589	507.53	80.758	98.578	119.564	CA	109.0	327.0	327.0	True
2020-08-28	0.932	1.059	1.185	0.788	384.812	485.058	600.224	340.293	421.711	515.389	61.838	75.248	91.557	CA	101.0	247.0	247.0	True
2020-08-29	0.928	1.051	1.183	0.788	389.418	490.824	602.584	346.518	427.72	523.868	129.513	158.135	192.289	CA	56.0	513.0	513.0	True
2020-08-30	0.937	1.054	1.183	0.8	397.609	497.147	609.993	353.032	432.926	531.843	88.462	107.676	129.77	CA	62.0	345.0	345.0	True
2020-08-31	0.937	1.053	1.182	0.8	401.685	501.42	616.863	357.629	437.535	540.952	69.778	85.026	102.383	CA	80.0	269.0	269.0	True
2020-09-01	0.95	1.054	1.174	0.822	405.197	506.614	625.465	360.168	442.614	548.775	50.865	62.18	74.689	CA	112.0	194.0	194.0	True
2020-09-02	0.947	1.056	1.178	0.828	406.888	511.147	630.316	364.571	448.231	554.432	40.963	49.781	60.169	CA	66.0	123.0	123.0	True
2020-09-03	0.934	1.059	1.171	0.844	407.902	514.724	636.921	366.875	452.759	557.685	88.953	107.848	131.072	CA	111.0	329.0	329.0	True
2020-09-04	0.944	1.068	1.184	0.85	410.243	518.41	646.765	369.875	458.144	563.26	54.816	66.547	81.69	CA	132.0	201.0	201.0	True
2020-09-05	0.941	1.07	1.188	0.842	414.647	524.089	651.888	375.649	464.119	571.097	99.198	121.043	147.713	CA	65.0	361.0	361.0	True
2020-09-06	0.943	1.075	1.192	0.854	424.036	530.302	657.995	380.589	469.481	575.507	142.315	173.149	209.389	CA	48.0	510.0	510.0	True
2020-09-07	0.946	1.077	1.207	0.878	430.865	537.106	658.578	384.575	474.599	576.956	66.491	81.111	98.196	CA	133.0	236.0	236.0	True
2020-09-08	0.958	1.08	1.213	0.902	440.423	543.469	664.76	387.979	480.403	579.906	87.698	107.029	129.17	CA	103.0	308.0	308.0	True
2020-09-09	0.956	1.085	1.223	0.908	447.348	550.813	668.651	393.353	485.367	585.045	94.854	115.926	138.689	CA	112.0	330.0	330.0	True
2020-09-10	0.96	1.087	1.231	0.91	458.979	560.073	676.42	398.755	491.795	594.81	71.129	86.708	103.55	CA	135.0	244.0	244.0	True
2020-09-11	0.967	1.089	1.23	0.928	466.869	567.632	694.989	403.247	496.231	604.289	229.496	281.003	336.545	CA	132.0	782.0	782.0	True
2020-09-12	0.969	1.098	1.239	0.928	475.689	578.666	705.309	407.785	501.426	608.651	45.417	55.644	66.582	CA	97.0	150.0	150.0	True
2020-09-13	0.975	1.101	1.251	0.936	482.812	590.114	713.592	413.683	505.832	617.196	94.04	115.341	138.575	CA	83.0	315.0	315.0	True
2020-09-14	0.985	1.1	1.247	0.944	487.798	603.302	720.63	414.258	512.043	625.182	87.356	106.802	129.28	CA	146.0	290.0	290.0	True
2020-09-15	0.975	1.092	1.25	0.95	494.451	615.428	735.972	415.3	516.832	632.018	202.382	247.063	300.415	CA	171.0	665.0	665.0	True
2020-09-16	0.987	1.1	1.243	0.95	503.072	626.306	744.942	422.24	522.576	636.699	102.056	124.901	151.741	CA	133.0	333.0	333.0	True
2020-09-17	0.98	1.101	1.244	0.934	516.111	637.238	763.737	428.673	528.297	639.373	114.574	140.25	169.435	CA	82.0	368.0	368.0	True
2020-09-18	0.969	1.105	1.236	0.934	531.9	649.48	777.3	436.815	535.197	642.474	77.966	95.026	114.596	CA	140.0	246.0	246.0	True
2020-09-19	0.982	1.109	1.228	0.938	543.348	663.117	792.069	442.713	543.271	644.968	165.719	202.053	242.575	CA	89.0	515.0	515.0	True
2020-09-20	0.982	1.104	1.232	0.95	555.302	676.477	815.883	451.893	549.721	652.102	119.52	145.18	174.012	CA	71.0	365.0	365.0	True
2020-09-21	0.975	1.103	1.235	0.934	570.815	686.851	834.471	461.396	557.505	666.756	115.853	140.6	168.062	CA	189.0	347.0	347.0	True
2020-09-22	0.977	1.095	1.24	0.934	582.494	700.06	853.463	470.713	566.567	679.566	125.148	150.571	180.559	CA	135.0	366.0	366.0	True
2020-09-23	0.972	1.086	1.226	0.93	595.486	711.929	867.656	477.489	577.711	689.924	164.174	197.962	237.81	CA	159.0	473.0	473.0	True
2020-09-24	0.96	1.082	1.226	0.9	602.834	722.085	887.431	483.366	589.392	696.563	119.245	144.517	171.774	CA	104.0	339.0	339.0	True
2020-09-25	0.961	1.077	1.209	0.874	613.507	734.812	899.337	493.381	599.877	706.345	183.179	221.319	262.912	CA	112.0	510.0	510.0	True
2020-09-26	0.959	1.071	1.212	0.864	626.057	744.456	911.585	502.782	610.524	718.964	160.845	194.801	231.207	CA	121.0	441.0	441.0	True
2020-09-27	0.948	1.059	1.194	0.84	634.12	756.244	923.369	510.984	619.799	734.223	195.629	237.279	280.545	CA	120.0	528.0	528.0	True
2020-09-28	0.937	1.058	1.177	0.804	640.863	766.886	936.32	521.475	631.073	746.594	170.191	207.1	244.811	CA	229.0	453.0	453.0	True
2020-09-29	0.911	1.049	1.19	0.76	650.654	781.937	947.246	532.153	643.018	759.45	158.199	193.373	229.795	CA	147.0	416.0	416.0	True
2020-09-30	0.919	1.034	1.177	0.71	657.007	792.137	951.28	543.876	654.194	773.276	133.503	163.398	194.539	CA	251.0	344.0	344.0	True
2020-10-01	0.896	1.031	1.168	0.67	660.268	798.313	947.86	558.003	665.585	789.757	104.076	126.987	152.6	CA	201.0	263.0	263.0	True
2020-10-02	0.899	1.021	1.16	0.614	673.122	800.399	956.343	571.584	676.927	810.436	199.19	242.217	291.764	CA	294.0	493.0	493.0	True
2020-10-03	0.895	1.012	1.127	0.58	680.774	804.991	964.378	580.594	688.702	827.091	191.404	231.438	280.768	CA	180.0	465.0	465.0	True
2020-10-04	0.887	1.0	1.124	0.502	680.011	808.65	965.53	592.632	698.962	845.295	156.673	189.511	229.937	CA	141.0	375.0	375.0	True
2020-10-05	0.862	0.987	1.132	0.43	682.473	813.552	972.854	603.488	709.335	857.613	165.332	199.45	241.25	CA	262.0	388.0	388.0	True
2020-10-06	0.856	0.979	1.112	0.388	682.317	813.657	975.155	613.577	720.31	866.567	174.73	210.696	254.053	CA	260.0	403.0	403.0	True
2020-10-07	0.85	0.972	1.1	0.306	681.288	812.738	975.607	621.507	730.866	875.262	203.463	245.154	294.288	CA	256.0	461.0	461.0	True
2020-10-08	0.841	0.962	1.087	0.244	676.579	813.186	970.986	630.098	742.128	885.599	214.672	257.511	308.799	CA	266.0	477.0	477.0	True
2020-10-09	0.837	0.951	1.075	0.206	672.442	810.71	959.018	636.953	751.439	895.018	335.995	400.731	481.683	CA	211.0	734.0	734.0	True
2020-10-10	0.829	0.943	1.053	0.162	668.002	807.362	957.179	644.026	764.999	900.293	142.78	171.568	205.41	CA	223.0	310.0	310.0	True
2020-10-11	0.813	0.932	1.053	0.124	664.465	795.875	949.608	653.097	773.221	908.589	251.974	303.295	363.029	CA	118.0	542.0	542.0	True
2020-10-12	0.814	0.925	1.048	0.116	657.542	786.812	940.903	661.811	779.506	914.575	203.439	245.698	293.373	CA	190.0	435.0	435.0	True
2020-10-13	0.808	0.918	1.05	0.104	644.074	777.205	926.143	669.627	782.888	924.199	152.348	183.452	218.829	CA	320.0	323.0	323.0	True
2020-10-14	0.809	0.913	1.031	0.072	632.502	764.455	915.426	676.966	788.492	930.664	188.641	227.666	271.609	CA	285.0	398.0	398.0	True
2020-10-15	0.804	0.907	1.023	0.056	620.374	755.101	905.787	681.887	792.297	934.885	546.284	658.96	787.302	CA	366.0	1146.0	1146.0	True
2020-10-16	0.795	0.904	1.021	0.04	614.854	741.313	894.579	679.863	795.602	939.166	199.511	240.47	286.389	CA	336.0	416.0	416.0	True
2020-10-17	0.796	0.9	1.011	0.038	601.343	729.589	881.475	682.077	797.979	943.361	260.624	315.121	371.887	CA	337.0	541.0	541.0	True
2020-10-18	0.795	0.894	1.01	0.032	590.204	716.599	867.099	680.544	798.482	938.977	314.913	380.869	447.986	CA	313.0	655.0	655.0	True
2020-10-19	0.794	0.892	1.005	0.034	575.609	701.745	844.846	677.506	797.25	934.913	222.537	268.796	319.006	CA	436.0	464.0	464.0	True
2020-10-20	0.785	0.891	1.01	0.04	558.804	686.325	832.117	672.416	793.796	929.415	303.61	367.032	435.426	CA	659.0	636.0	636.0	True
2020-10-21	0.792	0.891	1.01	0.042	550.645	670.762	808.333	671.998	791.763	924.421	503.854	609.224	721.244	CA	503.0	1062.0	1062.0	True
2020-10-22	0.788	0.892	1.01	0.044	541.319	658.558	780.946	669.598	787.385	916.283	291.656	353.741	420.456	CA	584.0	621.0	621.0	True
2020-10-23	0.789	0.894	1.014	0.046	531.094	644.287	763.611	661.424	777.272	907.573	462.105	562.74	669.285	CA	491.0	997.0	997.0	True
2020-10-24	0.8	0.898	1.008	0.034	523.203	630.198	757.389	653.932	768.972	900.303	410.919	503.482	597.082	CA	366.0	900.0	900.0	True
2020-10-25	0.792	0.899	1.002	0.03	513.412	615.668	739.529	644.711	759.653	891.914	231.236	283.794	339.161	CA	298.0	516.0	516.0	True
2020-10-26	0.798	0.896	1.009	0.036	505.706	601.049	725.413	632.557	751.785	882.135	342.665	419.524	504.925	CA	556.0	774.0	774.0	True
2020-10-27	0.797	0.897	1.009	0.038	498.499	589.14	709.47	624.416	741.668	870.112	364.362	446.377	538.563	CA	494.0	835.0	835.0	True
2020-10-28	0.801	0.9	1.018	0.054	486.479	576.502	698.167	616.019	731.713	859.97	431.004	526.873	637.903	CA	408.0	1001.0	1001.0	True
2020-10-29	0.8	0.905	1.022	0.052	478.911	566.462	680.217	606.058	720.326	846.37	270.153	330.414	400.032	CA	358.0	637.0	637.0	True
2020-10-30	0.797	0.908	1.024	0.07	470.076	554.156	661.759	596.854	706.266	830.266	421.869	516.823	626.032	CA	432.0	1012.0	1012.0	True
2020-10-31	0.796	0.91	1.016	0.062	460.062	542.461	647.844	584.396	692.211	815.413	328.183	399.896	484.513	CA	308.0	799.0	799.0	True
2020-11-01	0.8	0.911	1.026	0.066	451.774	533.073	633.707	572.856	678.3	799.312	342.811	417.165	507.592	CA	194.0	848.0	848.0	True
2020-11-02	0.803	0.917	1.036	0.088	444.824	521.714	620.988	562.69	666.153	784.87	283.239	345.93	423.554	CA	293.0	717.0	717.0	True
2020-11-03	0.809	0.916	1.045	0.096	434.585	511.441	610.705	552.867	651.552	765.751	247.315	304.41	372.677	CA	447.0	642.0	642.0	True
2020-11-04	0.818	0.917	1.056	0.122	424.438	503.427	603.721	544.535	638.793	749.095	351.891	430.115	525.909	CA	469.0	926.0	926.0	True
2020-11-05	0.815	0.921	1.058	0.134	416.521	495.778	596.744	536.546	624.897	737.587	457.797	555.789	677.603	CA	375.0	1220.0	1220.0	True
2020-11-06	0.803	0.926	1.047	0.14	412.558	486.88	587.823	526.7	614.431	725.04	313.619	381.113	464.214	CA	464.0	853.0	853.0	True
2020-11-07	0.808	0.933	1.058	0.14	403.428	479.795	577.601	518.613	603.013	710.791	211.137	255.613	311.118	CA	234.0	583.0	583.0	True
2020-11-08	0.808	0.94	1.054	0.156	396.003	472.829	570.506	509.888	590.763	696.825	397.221	475.086	575.015	CA	232.0	1103.0	1103.0	True
2020-11-09	0.82	0.946	1.06	0.172	387.065	467.286	565.674	498.957	580.931	681.754	251.566	298.356	361.388	CA	407.0	709.0	709.0	True
2020-11-10	0.831	0.952	1.063	0.226	380.841	462.508	555.798	490.885	570.081	666.507	355.029	422.012	510.23	CA	335.0	1021.0	1021.0	True
2020-11-11	0.843	0.956	1.078	0.282	375.289	456.109	555.721	483.246	559.652	656.208	245.07	291.216	352.697	CA	365.0	718.0	718.0	True
2020-11-12	0.844	0.965	1.1	0.314	369.025	450.603	552.627	475.021	548.389	642.585	347.788	411.57	499.211	CA	357.0	1035.0	1035.0	True
2020-11-13	0.859	0.974	1.107	0.318	363.72	447.314	546.812	467.095	537.825	629.446	276.481	327.712	396.478	CA	340.0	839.0	839.0	True
2020-11-14	0.868	0.977	1.114	0.348	362.486	443.021	543.518	458.771	526.698	618.374	493.561	581.437	702.819	CA	254.0	1520.0	1520.0	True
2020-11-15	0.883	0.99	1.117	0.444	359.883	441.202	542.528	448.115	517.009	611.313	232.38	271.603	330.459	CA	209.0	725.0	725.0	True
2020-11-16	0.89	1.0	1.134	0.5	358.129	439.331	539.441	440.701	509.996	600.508	218.886	255.385	311.804	CA	362.0	693.0	693.0	True
2020-11-17	0.9	1.011	1.139	0.566	356.797	438.665	538.284	433.974	501.317	588.038	184.855	216.86	264.223	CA	332.0	596.0	596.0	True
2020-11-18	0.911	1.024	1.157	0.664	356.453	440.843	542.522	424.361	494.202	579.688	361.834	425.906	517.493	CA	346.0	1187.0	1187.0	True
2020-11-19	0.922	1.039	1.178	0.716	357.382	441.61	544.238	418.692	486.706	574.377	303.376	357.367	434.377	CA	427.0	1014.0	1014.0	True
2020-11-20	0.93	1.051	1.196	0.782	356.895	444.184	542.479	412.045	481.034	565.797	383.632	453.745	548.65	CA	482.0	1302.0	1302.0	True
2020-11-21	0.942	1.063	1.234	0.854	358.196	447.154	546.014	403.485	474.559	562.009	101.824	120.475	146.542	CA	227.0	351.0	351.0	True
2020-11-22	0.962	1.075	1.24	0.888	363.568	450.453	549.269	399.427	468.507	558.837	127.454	151.69	184.747	CA	125.0	446.0	446.0	True
2020-11-23	0.963	1.088	1.244	0.92	365.652	454.491	554.482	394.989	464.816	554.439	279.62	332.989	405.696	CA	397.0	989.0	989.0	True
2020-11-24	0.974	1.098	1.256	0.94	370.869	459.63	565.084	391.048	460.829	549.082	376.628	447.261	547.616	CA	328.0	1344.0	1344.0	True
2020-11-25	0.994	1.109	1.272	0.968	376.093	466.679	578.215	385.642	456.713	546.71	272.072	325.322	397.911	CA	331.0	985.0	985.0	True
2020-11-26	1.001	1.12	1.264	0.974	381.335	473.845	592.115	382.659	453.833	546.172	172.98	206.123	253.119	CA	330.0	629.0	629.0	True
2020-11-27	1.016	1.138	1.282	0.992	389.619	484.163	607.858	377.314	452.975	543.669	259.113	309.196	381.075	CA	227.0	948.0	948.0	True
2020-11-28	1.027	1.143	1.287	0.996	398.573	494.419	629.679	376.448	452.075	544.335	311.517	371.309	458.473	CA	179.0	1144.0	1144.0	True
2020-11-29	1.018	1.154	1.299	0.986	407.702	507.422	650.025	377.788	452.457	545.904	379.898	452.554	560.05	CA	66.0	1394.0	1394.0	True
2020-11-30	1.025	1.161	1.307	0.998	420.0	522.956	662.484	377.1	453.472	545.521	308.777	368.767	456.146	CA	201.0	1132.0	1132.0	True
2020-12-01	1.028	1.168	1.291	1.0	434.055	535.93	670.355	377.151	455.501	546.989	134.432	161.961	200.303	CA	243.0	494.0	494.0	True
2020-12-02	1.027	1.167	1.301	0.994	446.52	551.26	681.487	378.709	457.204	550.811	264.535	318.523	397.378	CA	236.0	969.0	969.0	True
2020-12-03	1.024	1.168	1.31	0.992	458.794	567.966	699.415	382.286	460.475	552.641	249.285	301.141	375.472	CA	218.0	907.0	907.0	True
2020-12-04	1.037	1.177	1.326	0.994	476.877	586.086	715.271	384.742	464.665	560.324	288.097	348.186	432.958	CA	239.0	1041.0	1041.0	True
2020-12-05	1.047	1.175	1.32	0.996	495.082	604.919	736.745	388.582	469.372	569.994	193.654	233.642	291.496	CA	165.0	693.0	693.0	True
2020-12-06	1.047	1.177	1.318	0.992	516.116	623.035	751.268	390.691	475.665	580.816	343.135	417.645	522.152	CA	184.0	1219.0	1219.0	True
2020-12-07	1.03	1.174	1.322	0.992	536.726	642.952	774.042	395.39	483.174	594.329	154.104	188.533	236.184	CA	293.0	542.0	542.0	True
2020-12-08	1.035	1.165	1.321	0.996	553.622	663.487	799.66	401.344	492.887	605.823	180.787	222.452	279.54	CA	141.0	627.0	627.0	True
2020-12-09	1.038	1.162	1.321	0.998	573.124	689.269	826.802	408.441	501.834	618.009	359.404	444.396	557.658	CA	266.0	1225.0	1225.0	True
2020-12-10	1.034	1.157	1.303	0.996	591.744	713.394	857.75	417.879	512.456	629.197	314.921	390.388	489.861	CA	325.0	1051.0	1051.0	True
2020-12-11	1.027	1.151	1.298	0.986	614.435	734.35	884.0	429.496	527.136	642.715	342.28	423.325	531.072	CA	335.0	1115.0	1115.0	True
2020-12-12	1.01	1.135	1.287	0.978	640.871	756.648	898.976	442.557	540.27	656.316	76.803	95.321	118.063	CA	320.0	244.0	244.0	True
2020-12-13	0.991	1.122	1.262	0.972	654.752	779.562	931.611	456.403	552.99	667.355	188.529	233.921	287.729	CA	127.0	583.0	583.0	True
2020-12-14	0.99	1.108	1.245	0.962	671.084	800.545	946.233	469.59	567.527	682.486	389.222	481.305	589.289	CA	287.0	1168.0	1168.0	True
2020-12-15	0.973	1.089	1.214	0.918	684.541	820.442	971.825	485.044	585.712	699.586	208.415	258.252	316.771	CA	294.0	608.0	608.0	True
2020-12-16	0.955	1.073	1.2	0.878	697.502	840.991	995.765	500.912	603.175	715.736	405.672	501.237	610.035	CA	329.0	1147.0	1147.0	True
2020-12-17	0.937	1.049	1.173	0.78	706.996	856.006	1007.55	521.207	621.095	736.062	319.609	394.121	480.728	CA	250.0	877.0	877.0	True
2020-12-18	0.909	1.023	1.142	0.634	717.282	865.237	1024.751	541.282	639.693	760.579	331.404	405.818	494.027	CA	232.0	875.0	875.0	True
2020-12-19	0.898	0.994	1.121	0.468	722.95	876.916	1035.527	560.558	658.162	779.715	271.264	330.305	402.088	CA	215.0	691.0	691.0	True
2020-12-20	0.867	0.976	1.1	0.376	727.01	884.157	1041.943	579.11	679.338	803.661	196.957	237.063	288.343	CA	166.0	481.0	481.0	True
2020-12-21	0.837	0.947	1.077	0.224	730.979	886.507	1038.653	594.602	700.623	826.206	220.969	264.874	319.499	CA	292.0	521.0	521.0	True
2020-12-22	0.822	0.925	1.051	0.114	727.579	884.483	1027.685	614.332	720.724	848.913	337.715	403.954	487.18	CA	326.0	772.0	772.0	True
2020-12-23	0.804	0.897	1.014	0.04	726.488	877.132	1019.07	631.804	741.368	865.075	490.924	586.579	702.703	CA	258.0	1090.0	1090.0	True
2020-12-24	0.77	0.87	0.99	0.016	727.578	865.252	1010.762	648.936	759.481	888.831	385.843	460.178	548.243	CA	263.0	834.0	834.0	True
2020-12-25	0.746	0.845	0.971	0.004	712.474	847.091	988.718	661.582	776.87	906.271	176.738	211.116	251.81	CA	279.0	374.0	374.0	True
2020-12-26	0.728	0.82	0.944	0.006	699.562	826.524	964.765	674.845	793.105	926.891	170.284	203.195	242.816	CA	311.0	353.0	353.0	True
2020-12-27	0.706	0.801	0.922	0.0	679.812	801.395	932.221	684.478	810.747	943.119	122.14	146.188	174.709	CA	230.0	249.0	249.0	True
2020-12-28	0.691	0.782	0.888	0.002	657.112	773.901	892.529	695.854	824.073	959.509	429.281	512.7	614.337	CA	493.0	861.0	861.0	True
2020-12-29	0.678	0.762	0.873	0.0	630.853	741.727	865.402	702.193	832.432	967.848	726.586	869.666	1040.834	CA	398.0	1441.0	1441.0	True
2020-12-30	0.659	0.75	0.851	0.0	602.288	711.644	831.804	708.492	840.071	975.532	286.567	343.318	409.157	CA	389.0	564.0	564.0	True
2020-12-31	0.649	0.733	0.832	0.0	573.982	677.491	795.819	710.889	844.885	975.466	244.738	294.596	347.455	CA	166.0	481.0	481.0	True
2021-01-01	0.633	0.721	0.812	0.0	543.7	642.459	771.529	713.446	846.166	969.722	179.177	214.067	251.747	CA	136.0	350.0	350.0	True
2021-01-02	0.623	0.711	0.81	0.0	510.402	606.619	736.012	714.654	842.603	963.571	283.019	335.149	393.627	CA	237.0	550.0	550.0	True
2021-01-03	0.607	0.699	0.797	0.0	480.285	572.771	692.506	712.588	836.424	957.99	456.278	540.699	633.962	CA	214.0	895.0	895.0	True
2021-01-04	0.614	0.688	0.786	0.0	449.671	538.253	653.055	706.8	826.904	947.504	187.411	220.567	257.196	CA	577.0	369.0	369.0	True
2021-01-05	0.611	0.684	0.778	0.0	417.613	503.476	615.727	696.856	813.256	933.542	228.817	268.932	312.832	CA	679.0	457.0	457.0	True
2021-01-06	0.604	0.683	0.769	0.0	387.361	472.359	573.86	682.592	795.764	914.07	161.089	188.426	219.829	CA	491.0	327.0	327.0	True
2021-01-07	0.593	0.678	0.778	0.0	362.984	440.645	540.622	666.368	776.372	890.778	187.055	218.526	253.316	CA	576.0	389.0	389.0	True
2021-01-08	0.597	0.678	0.761	0.0	337.537	411.013	504.335	649.008	753.77	862.855	258.182	301.926	350.383	CA	690.0	554.0	554.0	True
2021-01-09	0.595	0.676	0.766	0.0	312.153	383.567	468.804	627.398	730.126	831.171	478.236	559.188	653.02	CA	455.0	1060.0	1060.0	True
2021-01-10	0.591	0.679	0.775	0.0	289.043	356.775	435.983	604.773	702.168	804.805	330.907	387.54	453.912	CA	194.0	762.0	762.0	True
2021-01-11	0.595	0.679	0.777	0.0	269.143	333.509	409.614	581.75	676.355	777.868	514.637	599.606	702.079	CA	285.0	1225.0	1225.0	True
2021-01-12	0.603	0.68	0.779	0.0	249.766	310.6	383.675	556.221	647.473	746.568	276.555	322.963	380.771	CA	548.0	690.0	690.0	True
2021-01-13	0.608	0.683	0.783	0.0	229.85	288.466	362.2	529.585	616.902	716.111	391.231	459.312	544.911	CA	572.0	1027.0	1027.0	True
2021-01-14	0.606	0.689	0.783	0.0	211.121	269.109	336.175	504.296	588.305	686.048	302.049	355.42	425.142	CA	538.0	834.0	834.0	True
2021-01-15	0.608	0.695	0.784	0.0	195.682	250.433	317.796	478.117	559.875	655.478	508.292	598.849	718.386	CA	401.0	1478.0	1478.0	True
2021-01-16	0.616	0.7	0.79	0.0	182.716	233.919	297.919	452.659	530.432	624.635	267.241	315.08	379.605	CA	252.0	821.0	821.0	True
2021-01-17	0.624	0.706	0.793	0.0	170.743	218.254	281.364	424.862	500.354	593.797	410.427	483.651	584.567	CA	213.0	1333.0	1333.0	True
2021-01-18	0.628	0.713	0.807	0.0	159.212	202.981	263.396	399.432	471.781	559.54	391.245	463.075	559.423	CA	256.0	1353.0	1353.0	True
2021-01-19	0.641	0.72	0.811	0.0	148.132	190.172	246.761	374.462	444.105	528.773	342.374	405.449	489.371	CA	269.0	1259.0	1259.0	True
2021-01-20	0.639	0.727	0.824	0.0	138.655	178.308	232.503	352.424	418.251	495.23	279.429	334.477	403.879	CA	550.0	1103.0	1103.0	True
2021-01-21	0.653	0.737	0.832	0.0	129.973	167.987	217.91	330.023	392.511	467.139	295.32	356.588	431.133	CA	257.0	1248.0	1248.0	True
2021-01-22	0.662	0.744	0.849	0.0	122.024	159.034	205.505	307.852	368.665	440.467	192.632	233.138	283.259	CA	247.0	868.0	868.0	True
2021-01-23	0.672	0.754	0.857	0.0	114.935	150.103	193.967	289.29	346.049	412.76	319.137	386.353	470.324	CA	364.0	1536.0	1536.0	True
2021-01-24	0.677	0.76	0.865	0.0	108.344	141.492	183.156	270.83	325.214	388.797	205.791	250.884	303.916	CA	156.0	1062.0	1062.0	True
2021-01-25	0.67	0.772	0.878	0.0	102.772	133.921	175.188	251.884	305.247	368.522	250.853	307.462	372.792	CA	213.0	1387.0	1387.0	True
2021-01-26	0.681	0.78	0.882	0.0	96.942	127.102	166.123	235.04	286.498	347.552	138.518	170.16	206.271	CA	218.0	818.0	818.0	True
2021-01-27	0.685	0.789	0.894	0.0	92.756	121.573	156.792	220.031	268.482	326.901	203.92	251.498	306.605	CA	158.0	1288.0	1288.0	True
2021-01-28	0.692	0.802	0.914	0.0	89.019	115.859	150.076	205.161	251.783	307.438	116.28	144.158	176.967	CA	149.0	786.0	786.0	True
2021-01-29	0.697	0.809	0.916	0.0	86.351	110.734	142.913	192.854	236.484	291.932	163.642	204.221	252.816	CA	155.0	1188.0	1188.0	True
2021-01-30	0.703	0.811	0.941	0.004	83.054	105.949	137.021	181.647	222.453	275.459	90.875	113.975	141.7	CA	142.0	706.0	706.0	True
2021-01-31	0.71	0.817	0.934	0.004	79.853	101.606	131.404	169.825	209.083	258.774	107.311	135.133	168.424	CA	43.0	890.0	890.0	True
2021-02-01	0.715	0.828	0.957	0.01	76.818	97.69	126.347	159.051	196.695	243.708	159.777	201.45	251.551	CA	137.0	1410.0	1410.0	True
2021-02-02	0.714	0.826	0.961	0.01	74.953	94.043	121.362	149.443	186.127	230.941	80.058	100.738	125.009	CA	100.0	746.0	746.0	True
2021-02-03	0.721	0.826	0.976	0.008	72.425	90.658	116.739	140.628	175.974	218.05	70.471	89.028	111.44	CA	48.0	700.0	700.0	True
2021-02-04	0.723	0.827	0.988	0.018	70.309	87.548	112.38	133.508	165.858	206.945	68.811	87.143	109.834	CA	64.0	726.0	726.0	True
2021-02-05	0.708	0.826	0.987	0.022	67.82	84.432	108.866	126.302	157.057	196.261	125.913	159.32	201.698	CA	68.0	1398.0	1398.0	True
2021-02-06	0.707	0.832	0.99	0.018	65.018	81.38	104.484	119.705	149.098	185.639	57.153	71.878	92.108	CA	57.0	668.0	668.0	True
2021-02-07	0.697	0.825	0.983	0.018	62.461	78.57	99.677	113.787	141.8	176.267	51.293	64.104	81.874	CA	36.0	628.0	628.0	True
2021-02-08	0.697	0.826	0.98	0.018	60.076	75.949	96.489	107.899	134.822	167.165	59.795	74.94	95.39	CA	107.0	770.0	770.0	True
2021-02-09	0.693	0.823	0.976	0.016	57.861	73.3	93.743	103.159	128.541	158.908	53.884	67.594	85.542	CA	73.0	727.0	727.0	True
2021-02-10	0.683	0.823	0.98	0.02	55.975	70.639	90.969	98.837	122.666	152.621	42.991	53.692	67.35	CA	47.0	605.0	605.0	True
2021-02-11	0.667	0.819	0.98	0.02	53.906	68.084	89.224	94.867	117.061	145.623	52.927	65.861	82.367	CA	52.0	778.0	778.0	True
2021-02-12	0.663	0.815	0.972	0.016	51.465	65.656	86.591	91.441	112.15	140.028	49.376	61.195	76.261	CA	26.0	755.0	755.0	True
2021-02-13	0.659	0.812	0.98	0.014	49.032	63.317	84.521	87.974	107.245	134.21	61.141	74.927	93.823	CA	13.0	964.0	964.0	True
2021-02-14	0.653	0.811	0.971	0.012	46.366	61.09	82.539	84.323	102.544	127.956	34.538	42.076	52.759	CA	15.0	565.0	565.0	True
2021-02-15	0.633	0.808	0.985	0.02	43.532	58.409	81.111	80.941	98.337	122.677	34.79	42.24	52.607	CA	46.0	591.0	591.0	True
2021-02-16	0.627	0.806	0.995	0.022	40.799	55.904	79.619	77.926	94.703	117.574	32.994	40.058	49.789	CA	23.0	584.0	584.0	True
2021-02-17	0.623	0.798	0.999	0.026	38.035	53.621	77.018	75.033	91.009	113.099	26.435	31.91	39.847	CA	34.0	485.0	485.0	True
2021-02-18	0.61	0.791	1.02	0.038	35.388	51.317	75.842	72.568	87.392	108.455	33.055	39.981	49.858	CA	38.0	632.0	632.0	True
2021-02-19	0.61	0.792	1.014	0.042	33.287	49.562	74.735	69.55	83.84	104.584	25.276	30.696	38.447	CA	44.0	503.0	503.0	True
2021-02-20	0.607	0.796	1.03	0.038	30.948	47.472	73.431	66.687	80.587	100.328	29.675	35.944	44.898	CA	30.0	612.0	612.0	True
2021-02-21	0.609	0.793	1.043	0.052	28.939	45.548	72.289	63.984	77.676	96.726	31.629	38.295	48.02	CA	44.0	679.0	679.0	True
2021-02-22	0.601	0.789	1.052	0.054	27.367	43.776	71.817	61.411	74.801	94.717	27.928	33.878	42.568	CA	72.0	624.0	624.0	True
2021-02-23	0.587	0.788	1.079	0.06	25.472	42.098	71.326	58.479	71.814	91.848	9.594	11.686	14.725	CA	47.0	224.0	224.0	True
2021-02-24	0.593	0.792	1.085	0.062	23.427	40.163	71.065	55.338	69.001	88.916	16.108	19.79	24.791	CA	18.0	394.0	394.0	True
2021-02-25	0.588	0.791	1.114	0.068	21.796	38.294	70.523	52.49	66.346	85.614	12.827	16.04	20.472	CA	29.0	332.0	332.0	True
2021-02-26	0.579	0.786	1.12	0.078	19.594	36.895	71.491	49.892	63.79	83.157	15.714	19.982	25.903	CA	32.0	430.0	430.0	True
2021-02-27	0.577	0.791	1.114	0.084	17.973	35.357	71.816	46.9	61.254	81.953	24.645	31.739	42.097	CA	8.0	713.0	713.0	True
2021-02-28	0.569	0.788	1.138	0.082	16.621	33.508	73.228	44.551	58.797	80.439	15.287	20.174	27.422	CA	2.0	472.0	472.0	True
2021-03-01	0.56	0.793	1.14	0.094	15.455	32.021	72.678	42.189	56.164	79.165	13.317	17.863	24.748	CA	15.0	436.0	436.0	True
2021-03-02	0.569	0.795	1.136	0.106	14.163	30.843	72.113	39.093	53.962	78.301	5.372	7.303	10.363	CA	17.0	186.0	186.0	True
2021-03-03	0.563	0.789	1.145	0.106	12.82	29.552	71.897	36.406	51.869	77.004	7.591	10.542	15.552	CA	8.0	280.0	280.0	True
2021-03-04	0.558	0.789	1.149	0.102	11.701	28.12	73.208	34.562	49.785	75.475	7.685	10.89	16.724	CA	12.0	302.0	302.0	True
2021-03-05	0.561	0.79	1.149	0.114	10.757	26.893	74.993	32.659	47.728	75.188	9.494	13.689	21.648	CA	5.0	397.0	397.0	True
2021-03-06	0.553	0.787	1.15	0.108	9.739	25.767	76.604	30.789	45.626	74.241	7.591	11.256	18.379	CA	1.0	341.0	341.0	True
2021-03-07	0.551	0.794	1.154	0.104	8.804	24.716	77.407	28.729	43.798	73.465	14.926	22.774	37.95	CA		720.4165870688233		False
2021-03-08	0.548	0.799	1.168	0.104	7.969	23.754	77.301	26.414	42.043	73.955	14.718	23.358	40.383	CA		769.2252389967206		False
2021-03-09	0.547	0.797	1.163	0.102	7.216	22.894	77.275	24.595	40.154	74.707	11.839	19.425	35.417	CA		669.018629950756		False
2021-03-10	0.538	0.799	1.139	0.118	6.569	22.027	77.648	22.696	38.504	74.395	12.271	20.663	39.458	CA		747.2263473248869		False
2021-03-11	0.545	0.799	1.154	0.13	6.021	20.915	80.031	20.899	36.639	73.827	10.791	18.826	37.276	CA		708.1113304017437		False
2021-03-12	0.544	0.805	1.141	0.13	5.556	19.865	83.542	19.496	34.99	73.256	11.114	20.137	41.872	CA		789.138448945986		False
2021-03-13	0.546	0.804	1.178	0.138	5.069	19.131	85.501	17.93	33.558	72.743	8.862	16.692	36.661	CA		681.8683761137302		False
2021-03-14	0.539	0.802	1.207	0.138	4.614	18.482	86.233	16.514	32.069	72.507	8.544	16.712	38.809	CA		712.3775577089465		False
2021-03-15	0.54	0.795	1.218	0.138	4.173	17.641	86.751	15.115	30.806	73.44	8.337	16.95	41.401	CA		760.6278553313334		False
2021-03-16	0.533	0.8	1.182	0.144	3.773	16.913	88.598	13.959	29.52	75.108	6.64	14.178	36.102	CA		661.5292653678924		False
2021-03-17	0.53	0.8	1.175	0.148	3.416	16.131	90.858	12.896	28.26	77.092	6.82	15.196	40.652	CA		738.8480835938307		False
2021-03-18	0.529	0.801	1.171	0.152	3.084	15.215	94.017	11.917	27.02	77.71	5.929	13.778	38.946	CA		700.1589051227272		False
2021-03-19	0.517	0.796	1.174	0.154	2.797	14.61	96.217	10.928	25.909	78.191	6.061	14.729	43.777	CA		780.2618095223709		False
2021-03-20	0.509	0.793	1.213	0.154	2.57	14.117	98.55	9.918	25.158	78.924	4.8	12.204	38.171	CA		674.1860212048368		False
2021-03-21	0.508	0.798	1.218	0.16	2.343	13.585	98.334	9.036	23.977	80.041	4.587	12.142	40.379	CA		704.3385283487174		False
2021-03-22	0.499	0.789	1.245	0.174	2.106	13.016	97.857	8.221	22.861	81.469	3.463	9.595	33.935	CA		581.8643810023848		False
2021-03-23	0.496	0.789	1.232	0.176	1.885	12.378	98.787	7.475	21.96	83.593	3.554	10.359	38.82	CA		654.039900785237		False
2021-03-24	0.492	0.792	1.24	0.194	1.685	11.736	101.159	6.806	20.957	84.534	3.648	11.011	43.617	CA		730.469819862931		False
2021-03-25	0.486	0.792	1.264	0.198	1.505	11.252	104.911	6.289	19.932	84.982	3.172	9.96	41.994	CA		692.2064798437113		False
2021-03-26	0.493	0.786	1.285	0.18	1.345	10.895	108.949	5.815	19.197	85.96	3.217	10.602	47.812	CA		771.3851700987581		False
2021-03-27	0.488	0.789	1.284	0.182	1.202	10.388	113.641	5.348	18.513	89.613	2.545	8.799	42.294	CA		666.5036662962624		False
