# Supplementary material for: Evolution and Epidemic Spread of SARS-CoV-2 in Colombia: A Year into the Pandemic
Source: Vaccines (Basel). 2021 Jul 30;9(8):837. doi: 10.3390/vaccines9080837 (PMC8402472; doi:10.3390/vaccines9080837)
Supplement: Supplementary file 1 [file vaccines-09-00837-s001.zip › Supplementary_material/Supplementary Data S2/Rt.live_statistics_model/COVID19-CC-rt.csv]

	rt2.5%	rt	rt97.5%	p_rt_gt1	infection2.5%	infection	infection97.5%	ajusted_positive2.5%	ajusted_positive	ajusted_positive97.5%	predicted_postive2.5%	predicted_postive	predicted_postive97.5%	region	observed_positive	predicted_newtest	observed_newtest	date_with_observed_cases
2020-03-04	0.914	1.163	1.537	0.866	15.265	33.907	63.251	0.0	0.0	0.0				CC				False
2020-03-05	0.909	1.162	1.523	0.87	0.155	0.292	0.515	0.0	0.0	0.0				CC				False
2020-03-06	0.903	1.167	1.499	0.888	2.202	4.134	7.294	0.0	0.0	0.0				CC				False
2020-03-07	0.908	1.165	1.498	0.902	4.178	7.835	13.818	0.0	0.0	0.0				CC				False
2020-03-08	0.908	1.162	1.472	0.91	4.501	8.368	14.643	0.0	0.0	0.0				CC				False
2020-03-09	0.924	1.166	1.455	0.902	4.501	8.099	13.852	0.0	0.0	0.0				CC				False
2020-03-10	0.924	1.164	1.458	0.894	4.693	8.182	13.791	1.005	2.233	4.166				CC				False
2020-03-11	0.933	1.153	1.442	0.906	4.954	8.48	14.106	1.538	3.411	6.356				CC				False
2020-03-12	0.946	1.144	1.425	0.9	5.197	8.776	14.6	1.864	4.11	7.538				CC				False
2020-03-13	0.94	1.147	1.427	0.902	5.335	9.04	14.827	2.168	4.65	8.49				CC				False
2020-03-14	0.948	1.144	1.393	0.912	5.54	9.262	15.05	2.522	5.217	9.378	0.331	0.696	1.225	CC	1.0	0.0		True
2020-03-15	0.941	1.145	1.376	0.92	5.808	9.509	15.266	2.803	5.664	9.954	0.368	0.761	1.294	CC		0.0		True
2020-03-16	0.954	1.142	1.351	0.908	6.03	9.751	15.467	3.192	6.335	11.093	0.432	0.851	1.439	CC		0.0		True
2020-03-17	0.96	1.142	1.348	0.918	6.186	10.055	15.545	3.475	6.605	11.415	0.469	0.878	1.481	CC	1.0	0.0		True
2020-03-18	0.956	1.141	1.339	0.922	6.323	10.304	15.584	3.714	6.879	11.7	0.511	0.914	1.528	CC		0.0		True
2020-03-19	0.953	1.138	1.327	0.924	6.514	10.581	16.079	4.045	7.301	12.289	0.553	0.967	1.596	CC		0.0		True
2020-03-20	0.959	1.129	1.327	0.9	6.732	10.907	16.445	4.277	7.493	12.467	0.579	0.995	1.606	CC	1.0	0.0		True
2020-03-21	0.955	1.122	1.333	0.906	6.921	11.194	16.86	4.517	7.77	12.845	0.604	1.031	1.656	CC	2.0	0.0		True
2020-03-22	0.941	1.121	1.326	0.904	7.116	11.479	17.521	4.764	8.112	13.249	0.641	1.071	1.715	CC	2.0	0.0		True
2020-03-23	0.95	1.115	1.325	0.91	7.213	11.738	17.973	5.071	8.503	13.803	0.686	1.129	1.788	CC	1.0	0.0		True
2020-03-24	0.948	1.111	1.315	0.896	7.367	11.991	18.227	5.283	8.724	14.065	0.71	1.152	1.825	CC	1.0	0.0		True
2020-03-25	0.95	1.11	1.314	0.904	7.62	12.336	18.558	5.457	8.949	14.295	0.725	1.184	1.862	CC	2.0	0.0		True
2020-03-26	0.958	1.108	1.288	0.896	7.917	12.664	19.047	5.686	9.206	14.556	0.763	1.212	1.906	CC	1.0	0.0		True
2020-03-27	0.953	1.11	1.287	0.912	8.017	12.977	19.325	5.9	9.501	14.891	0.799	1.246	1.939	CC		0.0		True
2020-03-28	0.953	1.109	1.293	0.914	8.186	13.253	19.472	6.085	9.753	15.079	0.834	1.28	1.953	CC		0.0		True
2020-03-29	0.945	1.106	1.268	0.908	8.358	13.482	19.849	6.251	10.028	15.339	0.853	1.323	1.994	CC		0.0		True
2020-03-30	0.95	1.107	1.277	0.914	8.48	13.775	20.272	6.414	10.286	15.526	0.877	1.363	2.029	CC	2.0	0.0		True
2020-03-31	0.957	1.102	1.264	0.914	8.598	13.93	20.844	6.654	10.57	15.921	0.891	1.4	2.087	CC		0.0		True
2020-04-01	0.956	1.102	1.257	0.896	8.843	14.105	21.142	6.817	10.87	16.18	0.906	1.439	2.157	CC		0.0		True
2020-04-02	0.953	1.097	1.259	0.906	9.081	14.35	21.489	6.927	11.139	16.843	0.925	1.484	2.212	CC		0.0		True
2020-04-03	0.953	1.096	1.252	0.876	9.203	14.584	21.86	7.045	11.41	17.324	0.942	1.522	2.255	CC	2.0	0.0		True
2020-04-04	0.943	1.099	1.25	0.884	9.396	14.883	22.422	7.26	11.668	17.659	0.968	1.567	2.289	CC	1.0	0.0		True
2020-04-05	0.943	1.093	1.25	0.86	9.561	15.059	22.913	7.494	11.972	17.962	1.01	1.602	2.295	CC		0.0		True
2020-04-06	0.944	1.09	1.248	0.858	9.782	15.284	23.411	7.743	12.29	18.198	1.04	1.636	2.348	CC	2.0	0.0		True
2020-04-07	0.934	1.08	1.241	0.858	10.002	15.621	23.895	7.981	12.595	18.426	1.064	1.677	2.406	CC		0.0		True
2020-04-08	0.93	1.079	1.254	0.848	10.106	15.95	24.246	8.107	12.909	18.794	1.086	1.712	2.467	CC	1.0	0.0		True
2020-04-09	0.936	1.072	1.238	0.85	10.191	16.216	24.731	8.278	13.221	19.138	1.112	1.751	2.498	CC		0.0		True
2020-04-10	0.939	1.073	1.232	0.85	10.373	16.429	24.998	8.488	13.404	19.546	1.136	1.786	2.56	CC	1.0	0.0		True
2020-04-11	0.933	1.074	1.236	0.832	10.582	16.675	25.16	8.685	13.659	20.016	1.159	1.821	2.598	CC	2.0	0.0		True
2020-04-12	0.942	1.071	1.219	0.82	10.84	16.883	25.317	8.833	13.912	20.293	1.185	1.85	2.661	CC		0.0		True
2020-04-13	0.932	1.07	1.239	0.822	11.309	17.146	25.692	9.018	14.172	20.667	1.209	1.883	2.737	CC	1.0	0.0		True
2020-04-14	0.925	1.071	1.237	0.828	11.605	17.381	25.853	9.182	14.343	21.081	1.235	1.926	2.806	CC		0.0		True
2020-04-15	0.915	1.072	1.244	0.828	11.797	17.633	26.311	9.32	14.629	21.49	1.265	1.96	2.876	CC		1.175645412625935		True
2020-04-16	0.912	1.075	1.243	0.826	11.99	17.779	26.876	9.46	14.827	22.091	1.277	1.985	2.942	CC		2.9893375583787853		True
2020-04-17	0.903	1.074	1.236	0.812	12.303	18.064	27.216	9.611	15.114	22.836	1.289	2.013	2.995	CC		4.917359000593043		True
2020-04-18	0.922	1.071	1.248	0.818	12.697	18.318	27.314	9.801	15.387	23.279	1.305	2.032	3.039	CC	1.0	7.173180614221499		True
2020-04-19	0.922	1.078	1.247	0.812	12.803	18.565	27.419	10.132	15.604	23.55	1.332	2.078	3.093	CC		9.13394449437584		True
2020-04-20	0.926	1.081	1.249	0.824	13.038	18.801	27.456	10.259	15.885	23.908	1.365	2.105	3.141	CC	3.0	8.988088283775902		True
2020-04-21	0.935	1.085	1.252	0.82	13.335	19.113	27.452	10.449	16.12	24.198	1.388	2.133	3.217	CC		16.12662596859739		True
2020-04-22	0.926	1.085	1.255	0.822	13.586	19.359	27.486	10.671	16.367	24.347	1.403	2.17	3.248	CC	7.0	14.06476572081662		True
2020-04-23	0.93	1.093	1.25	0.844	13.777	19.691	27.559	10.915	16.604	24.568	1.427	2.208	3.252	CC		15.76049815650512		True
2020-04-24	0.923	1.094	1.257	0.868	14.106	19.928	27.851	11.277	16.83	24.82	1.458	2.251	3.27	CC	2.0	17.963294451999634		True
2020-04-25	0.921	1.095	1.261	0.876	14.346	20.191	28.18	11.542	17.068	25.138	1.495	2.281	3.316	CC		20.97350020660949		True
2020-04-26	0.934	1.097	1.256	0.892	14.672	20.562	28.569	11.711	17.385	25.59	1.534	2.319	3.348	CC		22.918100959917005		True
2020-04-27	0.954	1.106	1.265	0.916	15.007	21.048	29.127	12.011	17.609	26.026	1.592	2.348	3.416	CC		20.146513133686675		True
2020-04-28	0.965	1.109	1.257	0.926	15.423	21.412	30.097	12.294	17.835	26.369	1.63	2.38	3.448	CC	1.0	33.13146537796885		True
2020-04-29	0.966	1.116	1.252	0.928	16.058	21.828	30.692	12.691	18.107	26.596	1.657	2.42	3.463	CC	2.0	26.953886029021078		True
2020-04-30	0.978	1.125	1.275	0.942	16.328	22.328	31.052	12.891	18.363	26.682	1.692	2.451	3.504	CC	5.0	28.53165875464935		True
2020-05-01	0.984	1.132	1.308	0.956	16.66	22.722	31.52	13.01	18.751	26.635	1.723	2.478	3.515	CC	1.0	22.487774511891004		True
2020-05-02	0.998	1.142	1.306	0.972	17.112	23.225	32.291	13.17	18.998	26.808	1.749	2.515	3.538	CC		34.773819798992434		True
2020-05-03	1.002	1.147	1.314	0.98	17.556	23.752	32.595	13.46	19.308	26.945	1.779	2.55	3.574	CC		36.70225742545945		True
2020-05-04	1.007	1.158	1.329	0.98	17.885	24.343	33.109	13.771	19.578	27.23	1.812	2.588	3.6	CC		31.30493798360665		True
2020-05-05	1.02	1.167	1.337	0.994	18.436	25.1	33.626	14.202	19.821	27.474	1.846	2.639	3.638	CC	5.0	50.13630478733507		True
2020-05-06	1.036	1.181	1.355	0.992	19.007	25.939	35.084	14.559	20.058	27.87	1.914	2.671	3.706	CC	2.0	39.8430063371957		True
2020-05-07	1.04	1.191	1.362	0.994	19.863	26.833	36.03	14.857	20.364	28.34	1.966	2.71	3.747	CC	5.0	41.30281935277446		True
2020-05-08	1.035	1.198	1.379	0.992	20.465	27.66	37.245	15.124	20.781	28.581	2.036	2.766	3.775	CC	5.0	44.05516535481642		True
2020-05-09	1.053	1.207	1.384	0.996	21.119	28.546	38.264	15.531	21.242	29.159	2.094	2.824	3.834	CC	1.0	48.57413939140551		True
2020-05-10	1.065	1.217	1.386	0.998	22.199	29.637	39.483	15.917	21.65	29.822	2.153	2.879	3.888	CC	1.0	50.4864138910032		True
2020-05-11	1.062	1.223	1.4	1.0	22.955	30.71	40.747	16.384	22.1	30.36	2.213	2.931	3.962	CC	2.0	15.0	15.0	True
2020-05-12	1.066	1.23	1.406	0.998	23.92	32.0	42.116	16.881	22.57	31.077	2.264	2.984	4.001	CC	1.0	76.0	76.0	True
2020-05-13	1.075	1.235	1.393	1.0	25.0	33.243	43.645	17.25	23.066	31.602	2.322	3.053	4.104	CC		2.0	2.0	True
2020-05-14	1.076	1.237	1.399	1.0	26.004	34.624	45.715	17.67	23.742	32.107	2.384	3.134	4.189	CC	2.0	34.0	34.0	True
2020-05-15	1.08	1.24	1.422	1.0	27.146	36.063	47.4	18.182	24.367	32.726	2.47	3.217	4.26	CC	1.0	57.0	57.0	True
2020-05-16	1.088	1.246	1.41	1.0	28.077	37.582	49.46	18.795	25.186	33.488	2.56	3.307	4.365	CC	5.0	69.0	69.0	True
2020-05-17	1.088	1.252	1.415	0.998	29.293	39.067	51.586	19.383	25.867	34.293	2.658	3.426	4.442	CC	1.0	6.0	6.0	True
2020-05-18	1.101	1.256	1.429	1.0	30.696	40.556	54.116	20.096	26.73	35.389	2.738	3.552	4.63	CC	2.0	2.0	2.0	True
2020-05-19	1.095	1.259	1.422	1.0	32.043	42.263	57.088	20.844	27.685	36.48	2.82	3.661	4.808	CC	3.0	53.0	53.0	True
2020-05-20	1.108	1.259	1.443	1.0	33.574	44.266	59.86	21.672	28.424	37.523	2.919	3.771	4.914	CC	1.0	57.0	57.0	True
2020-05-21	1.113	1.266	1.458	1.0	35.027	46.347	63.344	22.541	29.508	38.666	3.023	3.892	5.013	CC	4.0	52.0	52.0	True
2020-05-22	1.118	1.269	1.453	1.0	36.787	48.553	66.994	23.438	30.671	39.775	3.157	4.038	5.225	CC	5.0	73.0	73.0	True
2020-05-23	1.123	1.271	1.438	1.0	38.265	50.993	69.983	24.218	31.904	41.102	3.287	4.205	5.43	CC	1.0	58.0	58.0	True
2020-05-24	1.123	1.282	1.446	1.0	39.916	53.93	73.263	25.157	33.139	42.776	3.394	4.357	5.655	CC	7.0	61.0	61.0	True
2020-05-25	1.122	1.286	1.452	1.0	41.8	56.691	76.058	26.101	34.327	44.517	3.532	4.542	5.901	CC	3.0	18.0	18.0	True
2020-05-26	1.134	1.291	1.459	1.0	44.099	59.442	79.315	26.972	35.637	46.295	3.656	4.715	6.099	CC	4.0	55.0	55.0	True
2020-05-27	1.128	1.293	1.463	1.0	46.543	62.679	82.982	28.179	37.099	48.344	3.791	4.909	6.388	CC	6.0	75.0	75.0	True
2020-05-28	1.14	1.303	1.464	1.0	49.334	65.896	86.757	29.627	38.564	50.427	3.934	5.119	6.747	CC	4.0	73.0	73.0	True
2020-05-29	1.154	1.297	1.463	1.0	52.073	69.367	91.212	31.025	40.165	52.855	4.075	5.353	7.072	CC	12.0	48.0	48.0	True
2020-05-30	1.158	1.302	1.476	1.0	54.288	72.935	96.258	32.476	41.872	55.867	4.285	5.583	7.361	CC	15.0	21.0	21.0	True
2020-05-31	1.151	1.306	1.479	1.0	56.982	76.868	101.101	33.791	43.707	58.863	4.533	5.841	7.671	CC	4.0	73.0	73.0	True
2020-06-01	1.149	1.304	1.481	1.0	60.185	81.272	106.612	35.231	45.898	61.394	4.759	6.131	8.013	CC	6.0	78.0	78.0	True
2020-06-02	1.143	1.307	1.49	1.0	64.076	86.018	112.476	36.944	48.272	64.369	5.023	6.417	8.444	CC	12.0	70.0	70.0	True
2020-06-03	1.144	1.301	1.502	1.0	67.881	90.86	118.053	38.567	50.673	67.266	5.235	6.708	8.85	CC	5.0	69.0	69.0	True
2020-06-04	1.151	1.302	1.489	1.0	72.306	95.839	125.168	40.073	53.135	70.574	5.47	7.039	9.274	CC	5.0	15.0	15.0	True
2020-06-05	1.14	1.303	1.464	1.0	77.114	101.179	132.162	42.056	55.748	73.648	5.767	7.388	9.705	CC	4.0	49.0	49.0	True
2020-06-06	1.142	1.296	1.484	1.0	81.481	107.151	139.411	44.139	58.712	77.094	6.079	7.811	10.192	CC	5.0	89.0	89.0	True
2020-06-07	1.134	1.293	1.464	1.0	85.922	112.743	146.934	46.422	61.85	80.848	6.329	8.201	10.707	CC	2.0	19.0	19.0	True
2020-06-08	1.123	1.288	1.466	1.0	91.376	118.998	153.778	49.343	65.164	84.798	6.724	8.617	11.123	CC	4.0	58.0	58.0	True
2020-06-09	1.128	1.285	1.448	1.0	96.207	125.116	162.673	52.148	68.598	89.502	7.192	9.265	11.922	CC	11.0	93.0	93.0	True
2020-06-10	1.115	1.28	1.439	1.0	100.818	131.195	172.27	54.58	72.179	93.336	7.473	9.607	12.242	CC	6.0	3.0	3.0	True
2020-06-11	1.104	1.271	1.438	1.0	106.803	137.781	182.142	57.195	76.215	97.626	7.89	10.169	12.976	CC	9.0	63.0	63.0	True
2020-06-12	1.1	1.261	1.435	1.0	112.616	145.069	190.83	60.537	80.552	103.443	8.367	10.711	13.679	CC	15.0	65.0	65.0	True
2020-06-13	1.105	1.249	1.418	1.0	119.381	152.114	200.154	63.904	84.872	108.789	8.811	11.275	14.419	CC	16.0	50.0	50.0	True
2020-06-14	1.101	1.245	1.405	1.0	125.509	159.034	209.48	67.865	89.672	114.777	10.089	12.939	16.688	CC	5.0	99.0	99.0	True
2020-06-15	1.086	1.231	1.396	0.998	131.614	166.125	218.112	72.151	94.92	122.036	9.767	12.579	16.171	CC	13.0	23.0	23.0	True
2020-06-16	1.083	1.221	1.378	0.996	137.729	173.479	227.586	75.926	99.854	128.662	10.302	13.279	16.964	CC	20.0	56.0	56.0	True
2020-06-17	1.071	1.21	1.364	0.998	144.853	181.433	236.258	80.437	105.337	134.836	10.921	13.988	17.874	CC	11.0	79.0	79.0	True
2020-06-18	1.062	1.193	1.354	0.998	151.509	189.678	246.238	85.505	110.525	141.346	11.544	14.675	18.812	CC	10.0	57.0	57.0	True
2020-06-19	1.046	1.188	1.344	0.996	158.054	196.695	254.078	90.909	116.366	148.81	12.211	15.433	19.785	CC	12.0	80.0	80.0	True
2020-06-20	1.028	1.175	1.325	0.992	163.56	204.976	263.087	96.427	121.928	156.883	43.686	55.183	70.853	CC	18.0	310.0	310.0	True
2020-06-21	1.031	1.168	1.327	0.988	168.253	212.315	269.533	101.187	128.311	165.534	14.035	17.836	22.726	CC	10.0	95.0	95.0	True
2020-06-22	1.022	1.157	1.316	0.988	173.757	219.39	278.444	105.784	134.976	173.551	14.11	17.93	22.845	CC	26.0	31.0	31.0	True
2020-06-23	1.016	1.148	1.292	0.986	180.071	225.897	288.376	110.989	141.75	182.863	16.666	20.97	26.823	CC	25.0	102.0	102.0	True
2020-06-24	1.01	1.14	1.294	0.978	184.703	233.051	296.581	117.124	148.151	191.464	20.276	25.178	32.188	CC	26.0	117.0	117.0	True
2020-06-25	1.022	1.136	1.281	0.986	188.479	239.8	302.239	123.392	154.702	199.905	39.124	48.421	61.892	CC	42.0	215.0	215.0	True
2020-06-26	1.003	1.126	1.295	0.978	193.48	246.744	309.484	129.943	161.264	207.852	17.325	21.425	27.428	CC	48.0	53.0	53.0	True
2020-06-27	0.985	1.12	1.273	0.962	197.286	253.058	317.294	136.098	168.633	217.537	21.537	26.442	33.702	CC	30.0	108.0	108.0	True
2020-06-28	0.99	1.12	1.263	0.968	201.735	259.149	324.558	141.865	175.944	225.927	36.208	44.19	55.694	CC	48.0	173.0	173.0	True
2020-06-29	0.994	1.109	1.246	0.968	206.046	265.005	335.111	147.81	183.183	233.59	19.851	24.194	30.588	CC	25.0	65.0	65.0	True
2020-06-30	0.988	1.105	1.245	0.95	211.043	270.313	343.139	153.792	190.237	242.09	20.533	25.212	31.87	CC	51.0	59.0	59.0	True
2020-07-01	0.977	1.106	1.242	0.926	214.233	275.622	351.239	159.072	197.92	249.656	32.618	40.241	50.611	CC	62.0	140.0	140.0	True
2020-07-02	0.969	1.107	1.241	0.932	218.524	281.906	358.42	164.247	205.651	257.22	21.893	27.142	34.186	CC	38.0	51.0	51.0	True
2020-07-03	0.975	1.105	1.244	0.928	223.696	286.811	361.155	169.318	212.216	266.009	58.346	72.705	91.296	CC	40.0	236.0	236.0	True
2020-07-04	0.971	1.101	1.27	0.934	228.838	292.887	371.653	173.722	218.432	272.398	44.664	56.402	70.085	CC	54.0	177.0	177.0	True
2020-07-05	0.968	1.1	1.265	0.922	232.802	299.424	377.952	179.164	225.369	279.289	49.298	62.435	77.582	CC	29.0	190.0	190.0	True
2020-07-06	0.969	1.098	1.251	0.934	238.374	306.324	384.992	184.302	232.14	286.24	27.601	34.745	43.084	CC	43.0	103.0	103.0	True
2020-07-07	0.985	1.094	1.247	0.932	243.855	312.372	391.843	188.786	238.881	294.659	57.014	72.064	89.829	CC	57.0	207.0	207.0	True
2020-07-08	0.961	1.099	1.244	0.932	250.122	317.085	397.657	193.427	244.76	305.025	27.248	34.361	42.557	CC	54.0	96.0	96.0	True
2020-07-09	0.969	1.103	1.259	0.932	255.962	321.434	405.204	198.594	250.777	313.948	52.25	65.634	81.024	CC	67.0	179.0	179.0	True
2020-07-10	0.977	1.1	1.257	0.926	261.49	328.011	412.203	203.198	256.96	321.391	60.591	75.891	93.675	CC	100.0	202.0	202.0	True
2020-07-11	0.963	1.102	1.257	0.926	267.135	333.882	423.681	207.933	262.698	327.952	43.358	54.166	66.943	CC	40.0	141.0	141.0	True
2020-07-12	0.979	1.102	1.248	0.942	272.126	339.377	430.879	211.607	268.912	334.499	68.496	85.345	105.672	CC	26.0	217.0	217.0	True
2020-07-13	0.974	1.105	1.248	0.942	275.124	345.014	444.188	216.348	274.567	339.111	49.642	61.672	76.585	CC	88.0	154.0	154.0	True
2020-07-14	0.975	1.109	1.256	0.944	282.069	353.147	448.979	218.52	280.276	345.304	81.304	101.163	125.455	CC	56.0	248.0	248.0	True
2020-07-15	0.975	1.109	1.24	0.944	288.959	359.987	460.136	223.467	286.117	355.166	40.367	50.462	62.619	CC	65.0	121.0	121.0	True
2020-07-16	0.977	1.111	1.256	0.942	297.25	366.089	473.276	228.62	293.196	364.484	50.255	62.227	77.22	CC	69.0	146.0	146.0	True
2020-07-17	0.984	1.114	1.25	0.954	301.738	373.59	485.033	235.921	299.591	371.261	93.387	116.016	144.29	CC	89.0	267.0	267.0	True
2020-07-18	0.994	1.108	1.263	0.966	304.965	381.393	497.474	241.95	305.269	378.875	41.364	51.754	64.644	CC	63.0	117.0	117.0	True
2020-07-19	0.989	1.112	1.241	0.964	310.88	388.261	507.714	247.993	311.132	382.89	78.116	98.107	122.249	CC	30.0	217.0	217.0	True
2020-07-20	0.984	1.106	1.252	0.954	316.53	397.572	518.877	254.868	316.807	389.468	33.429	42.12	52.296	CC	43.0	78.0	78.0	True
2020-07-21	0.991	1.106	1.256	0.954	323.297	407.994	528.307	260.592	322.373	401.448	162.421	204.141	255.595	CC	88.0	433.0	433.0	True
2020-07-22	0.976	1.107	1.242	0.942	329.997	416.385	537.132	266.35	327.458	410.367	117.9	147.272	185.041	CC	105.0	307.0	307.0	True
2020-07-23	0.974	1.107	1.241	0.944	339.012	423.922	545.148	272.021	334.598	419.928	72.152	90.003	112.752	CC	73.0	184.0	184.0	True
2020-07-24	0.976	1.105	1.236	0.932	347.255	433.073	553.624	277.533	342.034	432.347	36.362	45.355	57.106	CC	102.0	86.0	86.0	True
2020-07-25	0.97	1.096	1.23	0.926	353.458	440.671	568.243	282.915	348.174	441.053	115.049	142.449	179.942	CC	71.0	281.0	281.0	True
2020-07-26	0.965	1.097	1.241	0.904	357.679	449.492	581.564	288.266	354.421	449.424	87.357	107.668	136.694	CC	15.0	208.0	208.0	True
2020-07-27	0.956	1.092	1.244	0.904	363.703	459.632	592.88	294.562	361.073	458.39	65.891	81.221	103.932	CC	82.0	154.0	154.0	True
2020-07-28	0.958	1.087	1.233	0.896	369.175	467.764	600.684	301.071	368.318	469.262	155.492	190.145	245.458	CC	104.0	353.0	353.0	True
2020-07-29	0.959	1.082	1.233	0.882	376.609	476.504	608.58	305.533	376.014	478.5	95.224	116.0	150.821	CC	86.0	211.0	211.0	True
2020-07-30	0.952	1.078	1.231	0.896	383.706	485.136	612.332	309.369	384.381	489.579	41.79	51.046	66.532	CC	118.0	28.0	28.0	True
2020-07-31	0.956	1.071	1.216	0.858	391.131	492.321	614.916	317.752	393.122	499.493	239.325	292.428	380.365	CC	101.0	511.0	511.0	True
2020-08-01	0.934	1.063	1.214	0.844	397.046	501.378	618.05	323.228	401.816	508.931	82.432	100.875	131.586	CC	87.0	173.0	173.0	True
2020-08-02	0.931	1.056	1.213	0.802	402.888	507.787	623.619	332.624	409.196	518.127	87.773	108.099	140.36	CC	51.0	181.0	181.0	True
2020-08-03	0.934	1.051	1.197	0.754	410.142	515.631	627.004	342.023	416.655	528.074	91.282	111.702	144.533	CC	129.0	184.0	184.0	True
2020-08-04	0.921	1.043	1.199	0.734	416.976	520.595	634.647	348.559	425.175	540.818	46.292	56.439	72.376	CC	142.0	91.0	91.0	True
2020-08-05	0.922	1.036	1.189	0.72	422.398	526.704	643.138	354.575	433.621	548.279	308.509	376.337	480.738	CC	86.0	594.0	594.0	True
2020-08-06	0.91	1.025	1.169	0.672	426.265	529.186	648.908	358.318	442.169	556.164	48.077	58.881	75.085	CC	109.0	63.0	63.0	True
2020-08-07	0.907	1.018	1.164	0.608	432.644	535.54	657.937	364.565	451.47	565.307	121.244	148.618	188.519	CC	57.0	225.0	225.0	True
2020-08-08	0.895	1.007	1.158	0.558	435.994	538.167	661.526	371.313	459.854	577.95	64.739	79.373	101.061	CC	86.0	118.0	118.0	True
2020-08-09	0.884	1.004	1.147	0.522	438.41	540.098	665.506	378.286	467.7	586.853	230.419	282.776	359.702	CC	69.0	413.0	413.0	True
2020-08-10	0.873	0.989	1.122	0.432	435.203	541.891	669.219	386.033	475.525	590.924	51.554	63.341	80.522	CC	91.0	33.0	33.0	True
2020-08-11	0.859	0.981	1.117	0.384	435.448	542.774	673.04	392.927	481.716	594.328	93.164	114.045	144.026	CC	145.0	162.0	162.0	True
2020-08-12	0.852	0.971	1.117	0.37	438.709	542.173	672.055	398.867	489.644	602.659	53.026	65.108	81.859	CC	106.0	70.0	70.0	True
2020-08-13	0.841	0.96	1.1	0.298	438.56	541.003	671.196	404.813	498.206	611.392	299.091	369.202	463.372	CC	128.0	511.0	511.0	True
2020-08-14	0.835	0.955	1.088	0.244	437.308	538.238	662.451	412.508	502.63	614.117	225.137	278.054	347.98	CC	195.0	380.0	380.0	True
2020-08-15	0.831	0.944	1.081	0.208	432.067	535.296	652.756	417.37	509.019	619.805	82.127	101.629	126.872	CC	70.0	137.0	137.0	True
2020-08-16	0.828	0.937	1.068	0.164	429.564	531.804	650.996	421.083	514.942	621.377	170.834	211.928	265.599	CC	32.0	283.0	283.0	True
2020-08-17	0.818	0.935	1.052	0.128	423.256	526.038	643.262	425.444	518.133	630.303	55.433	68.855	86.012	CC	129.0	41.0	41.0	True
2020-08-18	0.825	0.928	1.047	0.096	416.978	520.9	638.645	430.187	522.933	635.2	120.503	149.926	188.103	CC	140.0	197.0	197.0	True
2020-08-19	0.816	0.93	1.049	0.084	409.57	513.207	633.724	431.761	526.171	639.791	271.34	335.924	422.774	CC	154.0	440.0	440.0	True
2020-08-20	0.822	0.924	1.043	0.084	404.132	506.553	626.387	435.334	528.7	643.747	297.494	368.247	463.87	CC	162.0	481.0	481.0	True
2020-08-21	0.821	0.919	1.027	0.074	397.374	500.111	622.742	436.699	530.295	637.104	88.205	109.041	137.539	CC	226.0	142.0	142.0	True
2020-08-22	0.816	0.919	1.042	0.086	392.935	492.658	616.08	438.139	530.249	640.818	198.904	247.305	312.719	CC	160.0	321.0	321.0	True
2020-08-23	0.823	0.919	1.031	0.082	384.71	484.601	606.628	439.488	530.667	641.895	301.031	372.36	471.071	CC	59.0	483.0	483.0	True
2020-08-24	0.817	0.921	1.038	0.104	377.02	476.141	597.893	439.389	530.268	638.921	56.459	70.308	88.354	CC	331.0	89.0	89.0	True
2020-08-25	0.81	0.928	1.039	0.106	370.114	468.281	589.028	436.512	529.484	633.939	69.972	86.966	108.745	CC	217.0	113.0	113.0	True
2020-08-26	0.825	0.927	1.049	0.128	364.538	462.119	575.833	431.725	526.851	628.099	230.446	284.446	356.745	CC	125.0	372.0	372.0	True
2020-08-27	0.828	0.93	1.058	0.138	357.96	457.29	565.672	430.907	523.11	626.784	109.85	135.199	169.749	CC	230.0	178.0	178.0	True
2020-08-28	0.825	0.935	1.063	0.142	356.078	449.602	554.952	428.873	518.975	627.436	366.847	453.875	570.561	CC	194.0	600.0	600.0	True
2020-08-29	0.824	0.936	1.064	0.164	351.883	442.29	548.162	422.668	515.386	622.606	328.595	410.082	515.477	CC	80.0	546.0	546.0	True
2020-08-30	0.828	0.941	1.069	0.162	348.074	436.184	541.377	414.534	510.312	620.005	102.959	128.695	162.079	CC	96.0	173.0	173.0	True
2020-08-31	0.835	0.947	1.066	0.17	343.265	429.853	535.317	409.563	504.032	610.2	73.496	91.912	115.899	CC	175.0	125.0	125.0	True
2020-09-01	0.843	0.949	1.071	0.192	339.342	423.526	530.075	404.377	497.892	607.933	86.765	108.912	138.109	CC	100.0	150.0	150.0	True
2020-09-02	0.846	0.955	1.083	0.218	336.074	419.8	529.792	400.623	493.053	601.182	344.703	435.514	552.885	CC	105.0	606.0	606.0	True
2020-09-03	0.854	0.961	1.08	0.232	328.168	416.143	522.685	396.976	485.8	593.566	197.244	250.339	318.185	CC	146.0	353.0	353.0	True
2020-09-04	0.853	0.964	1.082	0.258	325.221	412.238	516.276	388.734	479.823	585.896	85.908	109.468	140.311	CC	277.0	156.0	156.0	True
2020-09-05	0.844	0.968	1.088	0.284	322.344	407.401	513.615	383.31	473.674	577.63	238.508	305.537	394.218	CC	95.0	442.0	442.0	True
2020-09-06	0.854	0.97	1.102	0.326	320.48	406.327	512.802	376.07	467.57	568.725	189.388	242.8	314.391	CC	47.0	355.0	355.0	True
2020-09-07	0.848	0.973	1.115	0.344	318.01	405.065	505.478	369.442	461.294	559.493	255.539	326.602	423.343	CC	137.0	484.0	484.0	True
2020-09-08	0.863	0.984	1.109	0.394	316.734	401.113	505.456	366.33	455.637	551.222	132.486	168.563	218.444	CC	128.0	254.0	254.0	True
2020-09-09	0.865	0.985	1.118	0.396	317.696	398.252	500.351	364.528	449.894	545.941	181.763	231.358	297.094	CC	95.0	353.0	353.0	True
2020-09-10	0.866	0.985	1.108	0.384	314.876	396.861	497.215	359.188	443.806	542.692	88.796	113.027	144.641	CC	218.0	175.0	175.0	True
2020-09-11	0.877	0.99	1.133	0.428	314.869	395.998	493.407	354.78	437.877	538.12	99.442	126.089	161.527	CC	103.0	198.0	198.0	True
2020-09-12	0.875	0.99	1.135	0.446	314.112	395.751	490.128	350.688	432.015	529.441	198.387	250.258	320.066	CC	112.0	398.0	398.0	True
2020-09-13	0.879	0.997	1.119	0.49	312.952	396.063	489.895	345.178	428.378	527.301	88.307	112.051	143.431	CC	89.0	180.0	180.0	True
2020-09-14	0.879	0.999	1.146	0.498	316.201	395.064	488.46	341.688	424.397	523.711	92.398	118.097	150.641	CC	176.0	191.0	191.0	True
2020-09-15	0.89	1.003	1.152	0.52	317.677	394.029	488.366	339.837	420.254	517.768	338.411	435.408	553.242	CC	141.0	709.0	709.0	True
2020-09-16	0.894	1.011	1.148	0.572	318.425	392.859	492.718	339.175	416.907	516.192	42.987	55.449	70.389	CC	129.0	63.0	63.0	True
2020-09-17	0.895	1.009	1.149	0.564	319.142	394.069	494.534	335.603	414.565	509.071	244.902	315.184	402.842	CC	118.0	523.0	523.0	True
2020-09-18	0.891	1.017	1.149	0.596	318.502	393.576	494.375	334.153	410.294	504.175	73.028	93.805	120.463	CC	97.0	157.0	157.0	True
2020-09-19	0.891	1.022	1.154	0.636	319.334	392.871	497.043	332.812	408.096	501.162	226.766	290.66	372.648	CC	146.0	488.0	488.0	True
2020-09-20	0.9	1.022	1.156	0.644	321.256	393.852	495.169	330.024	405.647	500.197	57.687	73.273	93.852	CC	116.0	124.0	124.0	True
2020-09-21	0.898	1.025	1.162	0.656	321.88	395.722	496.117	327.56	403.85	496.835	126.949	160.365	203.758	CC	128.0	272.0	272.0	True
2020-09-22	0.913	1.025	1.162	0.66	324.092	396.418	496.381	326.942	403.262	491.843	252.137	318.384	403.817	CC	181.0	543.0	543.0	True
2020-09-23	0.9	1.026	1.171	0.648	326.866	399.801	500.458	325.745	401.194	489.425	42.374	53.185	67.345	CC	117.0	64.0	64.0	True
2020-09-24	0.892	1.023	1.153	0.632	329.203	401.577	498.669	326.133	400.898	486.411	179.537	223.376	283.879	CC	109.0	385.0	385.0	True
2020-09-25	0.885	1.015	1.144	0.602	330.147	402.662	500.078	325.887	400.192	485.166	85.097	105.203	133.526	CC	135.0	182.0	182.0	True
2020-09-26	0.889	1.011	1.155	0.584	331.831	406.161	501.274	326.617	399.869	485.096	184.826	228.622	288.743	CC	86.0	397.0	397.0	True
2020-09-27	0.877	1.009	1.15	0.56	333.243	406.827	502.317	327.592	397.794	487.635	73.96	91.328	115.112	CC	65.0	159.0	159.0	True
2020-09-28	0.874	1.007	1.142	0.558	333.693	406.821	504.383	327.574	397.781	486.483	155.019	192.469	241.739	CC	144.0	334.0	334.0	True
2020-09-29	0.879	1.0	1.114	0.502	335.354	407.455	505.308	327.501	398.466	487.734	134.895	167.312	210.404	CC	140.0	290.0	290.0	True
2020-09-30	0.87	0.99	1.11	0.442	333.068	407.538	504.334	328.22	398.448	488.736	106.936	132.858	166.675	CC	112.0	230.0	230.0	True
2020-10-01	0.879	0.981	1.122	0.392	333.876	407.324	505.749	328.135	398.704	489.282	183.588	226.297	284.61	CC	117.0	391.0	391.0	True
2020-10-02	0.865	0.975	1.1	0.348	335.155	407.751	504.72	329.391	399.883	491.536	205.233	251.984	316.81	CC	223.0	434.0	434.0	True
2020-10-03	0.857	0.964	1.103	0.296	333.393	406.842	503.111	331.127	400.992	489.737	118.788	145.314	182.189	CC	93.0	249.0	249.0	True
2020-10-04	0.854	0.958	1.11	0.252	334.459	407.291	498.365	332.384	402.343	490.954	60.022	73.201	91.515	CC	68.0	125.0	125.0	True
2020-10-05	0.864	0.955	1.091	0.21	332.574	405.941	498.145	333.557	402.966	491.684	157.288	192.276	238.964	CC	121.0	327.0	327.0	True
2020-10-06	0.833	0.951	1.069	0.194	330.224	402.682	500.292	335.461	404.323	492.442	271.203	331.226	410.553	CC	149.0	562.0	562.0	True
2020-10-07	0.84	0.941	1.061	0.174	325.675	400.042	501.548	336.933	405.054	491.623	43.874	53.867	66.559	CC	110.0	61.0	61.0	True
2020-10-08	0.829	0.933	1.048	0.134	322.176	395.444	500.653	338.436	406.047	492.466	44.302	53.965	66.723	CC	158.0	89.0	89.0	True
2020-10-09	0.82	0.924	1.044	0.112	317.077	391.643	496.477	340.579	405.594	493.062	137.524	166.993	206.535	CC	172.0	282.0	282.0	True
2020-10-10	0.808	0.918	1.031	0.086	313.259	387.022	490.972	339.533	405.217	495.828	161.375	196.385	242.682	CC	66.0	331.0	331.0	True
2020-10-11	0.798	0.911	1.023	0.042	309.079	381.241	484.568	339.246	404.945	495.842	94.981	115.542	143.248	CC	46.0	195.0	195.0	True
2020-10-12	0.81	0.911	1.013	0.044	302.692	374.692	472.256	339.923	405.663	493.927	88.777	107.963	133.933	CC	63.0	182.0	182.0	True
2020-10-13	0.794	0.909	1.018	0.052	298.363	368.896	463.921	339.733	406.348	491.772	69.765	84.553	105.158	CC	114.0	143.0	143.0	True
2020-10-14	0.797	0.898	1.014	0.05	293.537	362.396	456.368	339.434	405.564	490.726	262.267	317.849	396.073	CC	97.0	539.0	539.0	True
2020-10-15	0.802	0.893	1.01	0.034	288.418	355.431	445.775	337.434	404.939	487.166	137.053	166.462	207.267	CC	83.0	283.0	283.0	True
2020-10-16	0.788	0.893	1.004	0.032	283.623	347.945	433.09	335.699	403.002	489.229	43.819	53.272	66.507	CC	185.0	44.0	44.0	True
2020-10-17	0.788	0.892	1.002	0.034	276.783	339.842	424.353	333.506	400.999	486.71	125.107	152.222	190.191	CC	68.0	262.0	262.0	True
2020-10-18	0.793	0.894	1.016	0.046	272.263	331.791	414.52	331.17	397.616	483.206	147.258	178.659	223.574	CC	60.0	310.0	310.0	True
2020-10-19	0.785	0.891	1.016	0.056	265.764	326.226	403.196	327.494	393.528	483.141	143.086	173.403	217.633	CC	162.0	304.0	304.0	True
2020-10-20	0.792	0.895	1.014	0.054	258.138	319.752	394.079	323.617	388.258	478.466	42.489	51.509	64.454	CC	191.0	83.0	83.0	True
2020-10-21	0.792	0.9	1.017	0.052	250.884	312.771	388.351	319.537	383.969	472.551	188.039	227.853	285.233	CC	123.0	407.0	407.0	True
2020-10-22	0.793	0.902	1.03	0.062	246.278	306.049	378.502	315.185	378.797	466.7	43.398	52.456	65.919	CC	148.0	95.0	95.0	True
2020-10-23	0.8	0.905	1.033	0.068	242.679	298.965	373.599	310.36	374.099	462.709	125.088	151.118	191.122	CC	158.0	278.0	278.0	True
2020-10-24	0.8	0.911	1.025	0.072	238.772	293.079	365.275	305.126	368.66	455.501	130.831	157.467	201.266	CC	83.0	295.0	295.0	True
2020-10-25	0.809	0.919	1.033	0.078	234.698	287.415	358.15	300.393	363.379	447.622	67.854	81.21	104.184	CC	63.0	155.0	155.0	True
2020-10-26	0.816	0.922	1.041	0.104	231.594	283.401	352.862	296.48	357.265	440.662	167.359	200.524	257.057	CC	107.0	389.0	389.0	True
2020-10-27	0.825	0.925	1.059	0.134	227.347	279.559	349.101	289.292	350.219	431.186	203.254	243.284	311.008	CC	134.0	480.0	480.0	True
2020-10-28	0.828	0.936	1.065	0.146	222.741	274.268	348.214	282.956	344.658	421.854	105.487	126.094	159.79	CC	119.0	253.0	253.0	True
2020-10-29	0.837	0.941	1.082	0.168	218.838	269.927	344.888	279.771	338.566	413.485	51.471	61.716	77.792	CC	138.0	126.0	126.0	True
2020-10-30	0.843	0.947	1.081	0.246	214.787	266.419	341.787	273.921	331.889	404.772	61.782	73.714	92.793	CC	113.0	154.0	154.0	True
2020-10-31	0.847	0.959	1.086	0.256	212.495	262.248	341.269	269.771	324.551	397.019	126.695	151.376	188.993	CC	66.0	322.0	322.0	True
2020-11-01	0.846	0.974	1.096	0.32	209.788	258.346	338.53	264.077	318.759	389.078	179.985	215.769	269.887	CC	30.0	468.0	468.0	True
2020-11-02	0.858	0.98	1.105	0.352	206.947	255.652	338.106	258.107	313.013	378.482	34.392	41.3	51.466	CC	50.0	20.0	20.0	True
2020-11-03	0.863	0.984	1.12	0.422	205.471	254.391	338.462	253.043	307.241	375.049	122.04	146.34	182.717	CC	99.0	329.0	329.0	True
2020-11-04	0.87	0.998	1.137	0.486	204.849	252.954	337.646	249.024	301.487	369.149	137.441	164.62	205.485	CC	110.0	377.0	377.0	True
2020-11-05	0.878	1.01	1.162	0.556	203.887	251.613	335.151	243.888	296.456	362.562	55.127	66.148	82.221	CC	86.0	154.0	154.0	True
2020-11-06	0.891	1.021	1.16	0.618	203.493	250.728	335.22	238.431	290.895	356.465	61.931	74.422	92.943	CC	126.0	176.0	176.0	True
2020-11-07	0.902	1.029	1.183	0.68	203.844	249.538	335.262	234.471	286.018	350.567	95.393	115.403	144.242	CC	80.0	277.0	277.0	True
2020-11-08	0.911	1.037	1.188	0.708	205.779	250.047	337.94	231.283	281.793	348.246	89.115	108.661	135.303	CC	23.0	264.0	264.0	True
2020-11-09	0.92	1.044	1.195	0.774	207.037	251.188	339.063	227.716	277.523	344.863	92.825	113.642	140.735	CC	125.0	280.0	280.0	True
2020-11-10	0.923	1.059	1.211	0.812	208.08	253.662	344.758	225.006	273.614	340.162	119.061	145.594	181.37	CC	81.0	363.0	363.0	True
2020-11-11	0.947	1.068	1.21	0.832	208.207	258.243	346.243	222.509	270.34	339.016	31.117	37.986	47.541	CC	75.0	96.0	96.0	True
2020-11-12	0.949	1.079	1.214	0.864	210.205	261.706	347.683	220.385	267.463	338.99	87.038	105.897	132.945	CC	82.0	271.0	271.0	True
2020-11-13	0.956	1.085	1.224	0.89	211.131	264.895	352.097	218.243	264.584	339.535	66.847	81.391	102.189	CC	101.0	210.0	210.0	True
2020-11-14	0.965	1.09	1.236	0.916	214.188	267.479	355.011	216.532	262.941	340.496	73.89	90.54	113.54	CC	42.0	235.0	235.0	True
2020-11-15	0.974	1.102	1.25	0.942	213.555	272.095	359.595	215.149	261.421	337.29	71.105	86.782	109.877	CC	25.0	227.0	227.0	True
2020-11-16	0.976	1.109	1.248	0.942	213.781	277.157	365.024	214.283	260.23	336.927	121.589	147.437	187.707	CC	15.0	388.0	388.0	True
2020-11-17	0.979	1.12	1.271	0.96	219.195	282.268	369.216	214.885	259.559	337.028	109.846	133.1	170.348	CC	82.0	351.0	351.0	True
2020-11-18	0.99	1.132	1.276	0.962	225.497	288.565	374.577	214.813	258.073	333.619	60.03	72.631	93.302	CC	81.0	192.0	192.0	True
2020-11-19	0.992	1.137	1.288	0.968	231.196	295.838	385.811	214.974	258.462	336.102	28.36	34.404	44.087	CC	80.0	74.0	74.0	True
2020-11-20	1.011	1.146	1.298	0.984	237.348	303.114	392.686	214.743	258.457	340.501	41.104	50.253	64.761	CC	105.0	133.0	133.0	True
2020-11-21	1.015	1.159	1.305	0.984	242.88	310.071	401.326	215.448	261.076	341.953	65.989	80.623	103.914	CC	48.0	212.0	212.0	True
2020-11-22	1.019	1.158	1.312	0.984	251.214	319.677	411.685	216.719	263.067	344.23	79.058	96.99	123.818	CC	24.0	252.0	252.0	True
2020-11-23	1.021	1.166	1.324	0.982	257.925	329.316	425.573	218.107	265.886	346.432	117.873	145.208	186.182	CC	102.0	374.0	374.0	True
2020-11-24	1.029	1.17	1.333	0.988	264.035	340.388	431.796	219.72	268.489	351.762	101.168	125.207	160.88	CC	100.0	318.0	318.0	True
2020-11-25	1.023	1.174	1.348	0.988	270.594	350.916	443.984	221.431	272.606	353.576	60.403	75.153	96.49	CC	88.0	188.0	188.0	True
2020-11-26	1.023	1.177	1.349	0.988	279.089	362.001	453.223	222.127	276.235	356.741	60.862	76.257	98.299	CC	96.0	189.0	189.0	True
2020-11-27	1.022	1.178	1.345	0.986	289.256	373.606	469.304	224.541	280.605	362.547	75.271	93.932	120.721	CC	90.0	229.0	229.0	True
2020-11-28	1.029	1.18	1.348	0.99	298.316	385.341	484.723	227.072	286.319	366.6	92.114	115.508	147.933	CC	52.0	276.0	276.0	True
2020-11-29	1.034	1.184	1.338	0.992	307.662	400.2	499.094	231.48	291.947	371.877	63.139	79.791	101.805	CC	22.0	187.0	187.0	True
2020-11-30	1.032	1.176	1.332	0.992	319.965	412.593	514.074	237.812	298.733	379.762	31.2	39.777	49.97	CC	92.0	28.0	28.0	True
2020-12-01	1.038	1.177	1.333	0.992	330.06	425.569	532.92	245.772	305.663	390.479	115.954	147.284	183.848	CC	71.0	330.0	330.0	True
2020-12-02	1.019	1.173	1.329	0.986	340.156	439.693	550.136	251.928	312.641	397.928	68.878	86.698	108.972	CC	71.0	190.0	190.0	True
2020-12-03	1.02	1.164	1.322	0.99	350.999	454.664	570.63	258.311	321.586	405.702	44.225	55.697	69.779	CC	86.0	119.0	119.0	True
2020-12-04	1.018	1.16	1.338	0.988	362.751	466.821	592.105	264.925	330.702	417.541	176.725	222.655	276.243	CC	77.0	462.0	462.0	True
2020-12-05	1.032	1.16	1.347	0.99	378.342	482.564	616.117	270.813	340.076	424.716	58.576	74.344	92.051	CC	54.0	150.0	150.0	True
2020-12-06	1.025	1.153	1.326	0.994	391.528	498.319	638.983	277.598	349.412	433.012	109.739	138.606	172.054	CC	53.0	272.0	272.0	True
2020-12-07	1.025	1.15	1.32	0.99	399.699	512.076	658.662	285.653	358.946	444.197	82.104	103.846	130.245	CC	105.0	198.0	198.0	True
2020-12-08	1.029	1.144	1.303	0.992	409.769	525.171	675.934	294.87	369.254	456.594	90.472	115.012	144.592	CC	58.0	213.0	213.0	True
2020-12-09	1.013	1.131	1.292	0.984	423.871	540.396	696.762	303.997	382.652	470.295	39.932	50.617	63.77	CC	103.0	50.0	50.0	True
2020-12-10	1.004	1.128	1.282	0.976	433.211	553.971	717.095	312.631	394.623	486.266	106.517	135.19	169.014	CC	156.0	236.0	236.0	True
2020-12-11	0.99	1.115	1.262	0.966	443.55	569.229	738.293	319.527	407.104	503.907	70.633	90.024	112.074	CC	159.0	152.0	152.0	True
2020-12-12	0.985	1.108	1.245	0.964	458.421	583.655	757.573	328.641	419.987	518.183	67.987	86.056	106.552	CC	74.0	141.0	141.0	True
2020-12-13	0.971	1.102	1.242	0.938	475.945	598.871	778.828	340.86	433.274	535.291	99.027	124.556	154.91	CC	42.0	198.0	198.0	True
2020-12-14	0.953	1.084	1.227	0.926	483.672	611.407	785.393	352.557	445.18	552.971	46.764	59.064	73.926	CC	132.0	68.0	68.0	True
2020-12-15	0.946	1.073	1.215	0.878	491.844	622.859	789.189	365.257	457.938	572.678	180.849	230.014	289.115	CC	150.0	343.0	343.0	True
2020-12-16	0.94	1.061	1.184	0.806	506.348	635.744	795.928	374.756	472.289	592.332	61.419	78.349	98.336	CC	89.0	113.0	113.0	True
2020-12-17	0.926	1.043	1.173	0.736	519.874	645.63	799.496	385.367	486.235	612.744	228.241	288.581	363.591	CC	165.0	405.0	405.0	True
2020-12-18	0.914	1.028	1.159	0.65	527.52	654.324	801.526	395.596	500.115	630.623	135.341	168.921	213.484	CC	144.0	231.0	231.0	True
2020-12-19	0.897	1.012	1.152	0.574	531.683	658.705	800.203	404.857	512.74	647.33	127.102	156.977	199.81	CC	165.0	210.0	210.0	True
2020-12-20	0.885	1.0	1.13	0.498	534.175	663.177	802.157	418.387	526.631	667.396	201.608	250.248	318.929	CC	111.0	326.0	326.0	True
2020-12-21	0.866	0.982	1.109	0.36	540.29	666.216	800.78	430.358	539.95	685.946	57.468	71.737	91.072	CC	136.0	24.0	24.0	True
2020-12-22	0.85	0.966	1.092	0.274	540.495	666.411	806.578	447.005	552.997	704.408	341.732	430.972	542.871	CC	196.0	532.0	532.0	True
2020-12-23	0.84	0.948	1.076	0.19	538.027	663.394	811.7	458.108	567.541	720.303	160.886	202.586	253.742	CC	152.0	244.0	244.0	True
2020-12-24	0.827	0.927	1.056	0.108	536.868	656.586	808.598	469.276	580.459	735.695	182.243	228.838	286.776	CC	183.0	270.0	270.0	True
2020-12-25	0.808	0.912	1.025	0.062	537.578	650.83	798.927	479.25	592.421	744.038	138.908	174.617	218.733	CC	62.0	202.0	202.0	True
2020-12-26	0.784	0.895	1.012	0.044	537.166	644.072	784.989	488.393	602.878	750.311	111.563	139.9	174.079	CC	157.0	159.0	159.0	True
2020-12-27	0.774	0.873	0.988	0.016	531.477	633.373	774.169	497.386	614.573	754.508	239.803	300.99	372.209	CC	86.0	335.0	335.0	True
2020-12-28	0.754	0.857	0.969	0.01	522.138	623.155	765.023	505.833	624.349	760.573	209.061	261.157	320.981	CC	245.0	287.0	287.0	True
2020-12-29	0.739	0.836	0.959	0.006	511.477	607.759	742.285	514.077	629.496	761.987	92.502	114.762	141.233	CC	207.0	125.0	125.0	True
2020-12-30	0.72	0.823	0.946	0.002	495.745	590.464	714.106	521.343	634.572	764.211	77.802	96.523	118.415	CC	175.0	104.0	104.0	True
2020-12-31	0.697	0.808	0.937	0.0	482.149	572.034	693.295	525.144	640.383	764.413	229.175	283.365	348.924	CC	129.0	304.0	304.0	True
2021-01-01	0.695	0.794	0.907	0.0	466.527	551.517	674.357	524.724	644.134	769.301	128.029	157.022	193.509	CC	86.0	168.0	168.0	True
2021-01-02	0.679	0.783	0.893	0.0	447.888	532.768	654.7	529.487	644.194	775.313	75.923	92.404	113.697	CC	86.0	99.0	99.0	True
2021-01-03	0.671	0.77	0.887	0.0	429.407	509.976	621.778	529.144	639.866	771.8	70.108	84.758	104.674	CC	91.0	27.0	27.0	True
2021-01-04	0.663	0.759	0.883	0.0	410.042	488.04	598.861	530.325	636.477	768.228	305.531	369.347	459.568	CC	239.0	399.0	399.0	True
2021-01-05	0.665	0.752	0.87	0.0	390.01	465.228	576.813	530.705	632.1	763.112	364.685	439.979	550.52	CC	366.0	479.0	479.0	True
2021-01-06	0.658	0.744	0.844	0.0	368.231	440.631	553.912	528.081	625.161	750.974	201.465	242.562	302.313	CC	324.0	267.0	267.0	True
2021-01-07	0.646	0.736	0.848	0.0	348.569	419.146	528.494	524.133	617.404	737.21	129.168	156.231	193.471	CC	392.0	174.0	174.0	True
2021-01-08	0.64	0.729	0.845	0.0	329.379	397.141	501.682	516.185	606.927	724.802	158.781	191.329	236.139	CC	394.0	217.0	217.0	True
2021-01-09	0.636	0.728	0.833	0.0	308.742	376.026	473.524	506.788	594.31	711.921	195.733	234.537	288.984	CC	270.0	272.0	272.0	True
2021-01-10	0.63	0.725	0.819	0.0	290.783	354.777	445.554	495.851	580.01	687.862	152.308	181.827	223.497	CC	95.0	216.0	216.0	True
2021-01-11	0.629	0.722	0.816	0.0	272.402	334.553	419.018	484.143	564.007	676.567	131.191	156.195	192.68	CC	152.0	191.0	191.0	True
2021-01-12	0.628	0.721	0.82	0.0	254.219	315.968	393.968	470.143	548.629	662.113	60.59	72.165	88.641	CC	370.0	6.0	6.0	True
2021-01-13	0.62	0.72	0.819	0.0	238.029	297.846	370.173	455.466	531.034	638.652	333.496	398.15	491.229	CC	301.0	518.0	518.0	True
2021-01-14	0.621	0.717	0.816	0.0	222.626	279.335	352.676	438.761	512.355	615.895	270.488	323.595	400.782	CC	273.0	436.0	436.0	True
2021-01-15	0.619	0.717	0.813	0.0	207.652	264.146	330.906	424.021	493.921	592.282	144.996	172.127	214.266	CC	226.0	242.0	242.0	True
2021-01-16	0.633	0.717	0.821	0.0	194.219	247.784	312.053	406.741	474.581	569.661	185.458	220.473	273.753	CC	152.0	322.0	322.0	True
2021-01-17	0.631	0.714	0.818	0.0	181.572	232.359	293.752	388.834	453.243	548.107	502.274	598.016	744.351	CC	132.0	911.0	911.0	True
2021-01-18	0.628	0.714	0.831	0.0	170.31	218.219	275.687	369.432	432.981	525.489	209.867	250.391	312.162	CC	201.0	398.0	398.0	True
2021-01-19	0.633	0.72	0.842	0.0	159.689	205.843	260.494	352.41	412.744	502.959	405.343	483.259	604.6	CC	238.0	804.0	804.0	True
2021-01-20	0.632	0.718	0.837	0.0	150.363	193.343	248.022	334.053	392.983	479.548	148.014	176.431	222.244	CC	444.0	308.0	308.0	True
2021-01-21	0.639	0.719	0.828	0.0	141.135	181.592	232.087	316.151	374.97	456.787	409.954	488.394	617.53	CC	268.0	897.0	897.0	True
2021-01-22	0.641	0.727	0.832	0.0	132.6	170.909	217.097	299.721	355.411	434.555	231.896	276.725	349.081	CC	239.0	535.0	535.0	True
2021-01-23	0.639	0.727	0.83	0.0	124.871	161.52	206.078	283.825	337.45	412.707	250.618	300.486	377.058	CC	212.0	612.0	612.0	True
2021-01-24	0.64	0.729	0.833	0.0	116.963	152.623	195.8	267.789	320.453	392.153	201.319	243.122	303.979	CC	54.0	522.0	522.0	True
2021-01-25	0.635	0.732	0.839	0.0	110.03	144.564	183.993	252.571	303.485	370.916	130.658	158.094	198.806	CC	166.0	359.0	359.0	True
2021-01-26	0.634	0.732	0.836	0.0	103.541	136.267	173.686	238.093	287.796	352.094	200.493	242.017	304.46	CC	98.0	582.0	582.0	True
2021-01-27	0.641	0.732	0.843	0.0	97.489	128.924	163.571	224.033	272.172	333.487	130.266	157.542	198.757	CC	113.0	400.0	400.0	True
2021-01-28	0.642	0.737	0.841	0.0	92.861	120.981	154.558	210.197	256.246	316.398	73.484	88.447	112.408	CC	144.0	238.0	238.0	True
2021-01-29	0.632	0.735	0.845	0.0	87.641	114.178	146.422	196.727	242.643	297.928	140.166	169.082	214.899	CC	136.0	482.0	482.0	True
2021-01-30	0.633	0.736	0.857	0.0	82.828	107.741	138.645	184.777	229.792	281.467	121.482	146.615	185.488	CC	54.0	442.0	442.0	True
2021-01-31	0.637	0.74	0.862	0.0	78.167	101.848	130.603	173.859	217.011	267.61	130.014	157.335	200.015	CC	41.0	503.0	503.0	True
2021-02-01	0.632	0.739	0.856	0.0	73.67	95.74	123.381	164.232	204.698	252.915	38.353	46.77	59.583	CC	81.0	158.0	158.0	True
2021-02-02	0.633	0.741	0.866	0.0	69.611	90.498	117.634	154.97	192.98	238.182	104.115	127.093	161.449	CC	64.0	454.0	454.0	True
2021-02-03	0.627	0.74	0.868	0.0	66.085	85.576	110.95	146.824	182.825	225.119	70.523	86.712	109.926	CC	60.0	327.0	327.0	True
2021-02-04	0.629	0.74	0.878	0.0	62.284	80.978	105.384	138.501	173.08	213.477	51.26	63.029	79.504	CC	75.0	251.0	251.0	True
2021-02-05	0.621	0.74	0.884	0.002	58.529	76.329	100.258	130.593	163.323	201.947	42.312	51.901	65.547	CC	71.0	219.0	219.0	True
2021-02-06	0.612	0.738	0.877	0.0	54.937	72.284	94.739	123.943	154.656	191.011	87.852	108.024	136.002	CC	45.0	482.0	482.0	True
2021-02-07	0.618	0.736	0.887	0.0	51.32	68.17	89.474	117.469	146.146	180.635	46.081	56.87	70.514	CC	17.0	267.0	267.0	True
2021-02-08	0.605	0.735	0.892	0.0	47.963	64.785	85.403	110.654	138.279	169.76	56.94	70.227	86.53	CC	76.0	349.0	349.0	True
2021-02-09	0.604	0.732	0.907	0.0	44.794	61.069	81.869	104.321	130.432	160.18	44.95	55.494	67.913	CC	42.0	291.0	291.0	True
2021-02-10	0.603	0.727	0.897	0.0	42.317	58.048	78.356	98.284	123.234	151.21	55.362	68.022	83.713	CC	43.0	378.0	378.0	True
2021-02-11	0.591	0.727	0.894	0.0	39.698	54.891	75.155	92.884	116.462	143.975	12.665	15.463	19.148	CC	33.0	84.0	84.0	True
2021-02-12	0.582	0.725	0.91	0.004	37.47	51.561	72.478	87.733	109.973	136.915	55.647	67.727	83.481	CC	47.0	423.0	423.0	True
2021-02-13	0.584	0.725	0.907	0.004	35.044	48.673	69.853	82.754	104.031	129.323	22.076	26.967	32.995	CC	29.0	178.0	178.0	True
2021-02-14	0.581	0.725	0.915	0.004	32.607	45.874	67.438	78.379	98.409	122.268	25.736	31.561	39.144	CC	7.0	220.0	220.0	True
2021-02-15	0.582	0.724	0.932	0.006	30.494	43.138	65.712	74.387	93.194	115.905	14.511	17.873	22.27	CC	29.0	132.0	132.0	True
2021-02-16	0.571	0.72	0.931	0.012	27.826	40.833	63.729	70.08	88.26	109.978	30.82	38.117	47.554	CC	25.0	297.0	297.0	True
2021-02-17	0.568	0.726	0.944	0.014	25.599	38.347	62.425	65.926	83.197	105.348	37.487	46.856	58.732	CC	26.0	385.0	385.0	True
2021-02-18	0.564	0.723	0.968	0.018	23.457	36.071	60.25	61.74	79.083	99.888	19.857	24.725	31.057	CC	32.0	215.0	215.0	True
2021-02-19	0.567	0.722	0.979	0.018	21.609	33.955	59.171	57.995	74.524	94.579	18.665	23.285	29.3	CC	19.0	214.0	214.0	True
2021-02-20	0.553	0.723	0.978	0.02	19.988	31.874	58.156	54.831	70.493	89.9	14.138	17.815	22.554	CC	16.0	173.0	173.0	True
2021-02-21	0.551	0.725	0.975	0.022	18.471	30.128	56.101	51.627	66.381	85.053	16.888	21.666	27.537	CC	14.0	222.0	222.0	True
2021-02-22	0.549	0.721	1.004	0.028	17.083	28.481	54.792	48.353	63.049	81.675	7.846	10.038	12.937	CC	34.0	109.0	109.0	True
2021-02-23	0.546	0.726	1.003	0.026	15.455	26.601	54.612	44.987	59.713	78.895	32.806	42.273	55.696	CC	17.0	487.0	487.0	True
2021-02-24	0.54	0.729	1.006	0.03	13.955	24.852	53.453	42.668	56.345	75.496	5.761	7.465	9.945	CC	22.0	69.0	69.0	True
2021-02-25	0.537	0.731	1.016	0.032	12.639	23.431	52.661	40.115	52.994	72.747	15.15	19.726	26.704	CC	12.0	255.0	255.0	True
2021-02-26	0.536	0.733	1.027	0.034	11.571	22.081	52.061	37.478	50.072	70.641	10.77	14.117	19.632	CC	14.0	194.0	194.0	True
2021-02-27	0.52	0.729	1.072	0.036	10.492	20.834	51.738	34.848	47.232	68.773	11.361	14.995	21.616	CC	7.0	219.0	219.0	True
2021-02-28	0.521	0.732	1.059	0.044	9.588	19.644	51.662	32.335	44.435	66.543	5.895	7.966	11.725	CC	2.0	123.0	123.0	True
2021-03-01	0.527	0.729	1.068	0.044	8.643	18.612	51.775	30.046	42.068	64.908	4.03	5.586	8.404	CC	12.0	45.0	45.0	True
2021-03-02	0.523	0.722	1.044	0.042	7.876	17.538	51.666	27.718	39.616	63.557	16.1	22.722	35.492	CC	13.0	393.0	393.0	True
2021-03-03	0.516	0.725	1.04	0.044	6.994	16.636	51.884	25.593	37.25	61.686	3.647	5.214	8.483	CC	6.0	96.0	96.0	True
2021-03-04	0.508	0.729	1.047	0.052	6.394	15.732	51.612	23.555	35.151	60.016	5.018	7.325	12.216	CC	6.0	143.0	143.0	True
2021-03-05	0.519	0.725	1.053	0.056	5.892	14.896	51.681	21.655	33.146	58.321	7.054	10.562	18.561	CC		220.0	220.0	True
2021-03-06	0.506	0.724	1.045	0.056	5.376	14.041	51.711	19.961	31.081	56.463	2.679	4.101	7.62	CC	3.0	24.0	24.0	True
2021-03-07	0.505	0.726	1.057	0.054	4.95	13.2	51.671	18.492	29.368	55.859	8.047	12.755	24.398	CC		299.3421220651016		False
2021-03-08	0.499	0.725	1.069	0.054	4.468	12.325	51.793	16.974	27.579	55.193	5.949	9.762	19.274	CC		242.41667147633652		False
2021-03-09	0.503	0.732	1.07	0.062	4.002	11.489	51.842	15.558	25.88	54.359	8.314	13.98	29.307	CC		369.57621200507316		False
2021-03-10	0.496	0.731	1.069	0.062	3.591	10.946	52.245	14.362	24.425	53.725	5.812	9.96	21.836	CC		280.2377054486638		False
2021-03-11	0.502	0.728	1.087	0.07	3.214	10.278	52.782	13.035	23.108	53.385	5.318	9.367	21.33	CC		277.7828345215774		False
2021-03-12	0.493	0.725	1.09	0.072	2.871	9.669	53.034	11.878	21.871	53.173	4.986	9.073	21.607	CC		283.871599283069		False
2021-03-13	0.485	0.727	1.107	0.078	2.549	9.194	52.855	10.834	20.679	53.128	4.789	9.087	22.707	CC		300.4052203827838		False
2021-03-14	0.487	0.726	1.112	0.078	2.249	8.643	52.608	10.005	19.422	52.764	4.323	8.574	22.314	CC		300.1719248528914		False
2021-03-15	0.471	0.728	1.115	0.082	1.981	8.081	52.481	9.207	18.449	52.776	3.196	6.55	17.88	CC		243.08840587467466		False
2021-03-16	0.47	0.729	1.136	0.09	1.832	7.577	52.328	8.415	17.262	52.602	4.488	9.416	27.008	CC		370.59989910455		False
2021-03-17	0.474	0.723	1.144	0.098	1.639	7.158	52.015	7.689	16.18	52.453	3.11	6.759	20.589	CC		281.01362728299847		False
2021-03-18	0.47	0.723	1.151	0.098	1.467	6.767	51.512	7.024	15.348	52.34	2.816	6.299	20.611	CC		278.5516552106521		False
2021-03-19	0.477	0.723	1.148	0.092	1.307	6.381	52.351	6.416	14.47	52.206	2.636	6.068	21.269	CC		284.65696134984523		False
2021-03-20	0.457	0.716	1.149	0.09	1.16	6.008	53.506	5.861	13.713	52.053	2.556	5.951	22.527	CC		301.2359961871429		False
2021-03-21	0.465	0.718	1.164	0.098	1.03	5.701	53.364	5.344	12.8	52.141	2.342	5.607	22.46	CC		301.0017276408674		False
2021-03-22	0.47	0.721	1.164	0.108	0.914	5.326	55.148	4.877	12.097	52.586	1.181	2.898	12.316	CC		165.44282027012198		False
2021-03-23	0.463	0.723	1.165	0.11	0.808	4.974	56.325	4.455	11.4	53.03	2.421	6.194	27.592	CC		371.6235862040636		False
2021-03-24	0.453	0.726	1.174	0.108	0.716	4.793	56.858	4.031	10.745	53.019	1.66	4.452	20.852	CC		281.7895491170758		False
2021-03-25	0.45	0.722	1.158	0.118	0.628	4.582	57.477	3.639	10.167	52.805	1.49	4.208	20.709	CC		279.32047589972774		False
2021-03-26	0.446	0.724	1.174	0.126	0.554	4.33	59.125	3.254	9.542	52.583	1.378	4.084	21.113	CC		285.44232341662206		False
2021-03-27	0.45	0.726	1.165	0.124	0.483	3.977	60.813	2.92	9.061	51.657	1.311	4.059	22.179	CC		302.0667719912486		False
