# Supplementary material for: Evolution and Epidemic Spread of SARS-CoV-2 in Colombia: A Year into the Pandemic
Source: Vaccines (Basel). 2021 Jul 30;9(8):837. doi: 10.3390/vaccines9080837 (PMC8402472; doi:10.3390/vaccines9080837)
Supplement: Supplementary file 1 [file vaccines-09-00837-s001.zip › Supplementary_material/Supplementary Data S2/Rt.live_statistics_model/COVID19-CE-rt.csv]

	rt2.5%	rt	rt97.5%	p_rt_gt1	infection2.5%	infection	infection97.5%	ajusted_positive2.5%	ajusted_positive	ajusted_positive97.5%	predicted_postive2.5%	predicted_postive	predicted_postive97.5%	region	observed_positive	predicted_newtest	observed_newtest	date_with_observed_cases
2020-03-09	0.872	1.103	1.425	0.764	30.561	61.988	109.857	0.0	0.0	0.0				CE				False
2020-03-10	0.875	1.099	1.409	0.766	0.293	0.497	0.817	0.0	0.0	0.0				CE				False
2020-03-11	0.873	1.095	1.406	0.752	4.152	7.049	11.58	0.0	0.0	0.0				CE				False
2020-03-12	0.883	1.094	1.383	0.77	7.87	13.35	21.918	0.0	0.0	0.0				CE				False
2020-03-13	0.885	1.091	1.349	0.78	8.413	14.141	23.108	0.0	0.0	0.0				CE				False
2020-03-14	0.888	1.091	1.338	0.788	8.194	13.636	21.774	0.0	0.0	0.0				CE				False
2020-03-15	0.898	1.097	1.332	0.784	8.311	13.612	21.321	2.013	4.083	7.236				CE				False
2020-03-16	0.899	1.089	1.33	0.8	8.752	13.918	21.864	3.077	6.235	11.044				CE				False
2020-03-17	0.899	1.081	1.33	0.81	9.033	14.18	21.86	3.738	7.454	13.094				CE				False
2020-03-18	0.908	1.086	1.311	0.808	9.34	14.405	21.784	4.305	8.305	14.328				CE				False
2020-03-19	0.907	1.088	1.308	0.794	9.589	14.571	21.908	4.986	9.26	15.734	0.701	1.306	2.184	CE	1.0	0.0		True
2020-03-20	0.907	1.086	1.292	0.8	9.671	14.834	22.066	5.463	10.002	16.753	0.766	1.397	2.291	CE		0.0		True
2020-03-21	0.911	1.088	1.282	0.804	9.824	15.104	22.42	6.157	11.003	18.422	0.87	1.549	2.505	CE	1.0	0.0		True
2020-03-22	0.917	1.09	1.277	0.806	10.082	15.407	22.707	6.551	11.303	18.716	0.91	1.589	2.561	CE		0.0		True
2020-03-23	0.922	1.086	1.268	0.836	10.311	15.656	23.162	6.934	11.676	18.985	0.965	1.645	2.598	CE		0.0		True
2020-03-24	0.924	1.084	1.262	0.868	10.846	15.98	23.723	7.453	12.273	19.596	1.044	1.726	2.681	CE	2.0	0.0		True
2020-03-25	0.941	1.093	1.266	0.854	11.086	16.259	24.315	7.691	12.503	19.625	1.085	1.759	2.685	CE	3.0	0.0		True
2020-03-26	0.926	1.095	1.27	0.86	11.401	16.512	24.884	8.008	12.921	20.107	1.123	1.805	2.753	CE	6.0	0.0		True
2020-03-27	0.931	1.098	1.281	0.858	11.592	16.765	25.609	8.407	13.211	20.174	1.162	1.841	2.774	CE	1.0	0.0		True
2020-03-28	0.952	1.104	1.277	0.888	11.779	17.047	25.831	8.867	13.746	20.797	1.216	1.915	2.843	CE	2.0	0.0		True
2020-03-29	0.96	1.101	1.272	0.892	11.824	17.356	26.01	9.123	13.946	20.937	1.249	1.94	2.868	CE		0.0		True
2020-03-30	0.95	1.111	1.293	0.886	12.048	17.671	26.393	9.337	14.141	21.111	1.28	1.97	2.931	CE	2.0	0.0		True
2020-03-31	0.961	1.113	1.295	0.912	12.158	18.007	26.687	9.514	14.394	21.293	1.312	2.012	2.933	CE	2.0	0.0		True
2020-04-01	0.958	1.121	1.293	0.934	12.394	18.256	27.22	9.734	14.71	21.514	1.352	2.056	2.944	CE	3.0	0.0		True
2020-04-02	0.972	1.133	1.31	0.948	12.678	18.683	27.973	9.893	14.968	21.785	1.402	2.104	2.999	CE	5.0	0.0		True
2020-04-03	0.986	1.135	1.326	0.958	12.925	19.185	28.616	10.318	15.316	22.405	1.447	2.153	3.053	CE	2.0	0.0		True
2020-04-04	0.997	1.145	1.325	0.964	13.242	19.753	29.34	10.667	15.598	22.906	1.479	2.196	3.078	CE		0.0		True
2020-04-05	1.0	1.152	1.322	0.974	13.441	20.276	30.016	11.069	15.845	23.228	1.513	2.235	3.143	CE		0.0		True
2020-04-06	1.007	1.163	1.33	0.978	13.609	20.903	30.877	11.292	16.103	23.844	1.539	2.261	3.224	CE		0.0		True
2020-04-07	1.01	1.161	1.338	0.984	14.028	21.407	32.141	11.545	16.474	24.381	1.598	2.304	3.321	CE		0.0		True
2020-04-08	1.021	1.172	1.349	0.98	14.486	22.045	33.371	11.708	16.804	24.773	1.644	2.357	3.361	CE		0.0		True
2020-04-09	1.034	1.183	1.355	0.992	15.087	22.605	34.381	11.947	17.15	25.289	1.674	2.391	3.442	CE	1.0	0.0		True
2020-04-10	1.04	1.195	1.369	0.996	15.597	23.216	35.572	12.109	17.366	25.697	1.682	2.433	3.522	CE	2.0	0.0		True
2020-04-11	1.053	1.207	1.382	0.998	15.949	24.047	37.103	12.252	17.7	26.193	1.717	2.486	3.614	CE	1.0	0.0		True
2020-04-12	1.056	1.213	1.403	0.996	16.49	24.891	38.727	12.447	18.015	26.813	1.747	2.544	3.665	CE		0.0		True
2020-04-13	1.059	1.222	1.414	0.998	17.122	25.936	40.565	12.669	18.471	27.618	1.777	2.613	3.718	CE	1.0	0.0		True
2020-04-14	1.067	1.231	1.414	0.998	17.683	26.995	42.235	13.007	19.039	28.196	1.81	2.677	3.801	CE	1.0	0.0		True
2020-04-15	1.084	1.25	1.423	0.996	18.252	28.074	44.008	13.189	19.583	29.156	1.854	2.743	3.904	CE	4.0	0.0		True
2020-04-16	1.079	1.261	1.446	1.0	18.958	29.257	45.72	13.478	20.184	30.019	1.907	2.8	3.987	CE		0.0		True
2020-04-17	1.094	1.273	1.458	1.0	19.807	30.583	47.456	13.86	20.724	30.824	1.949	2.884	4.1	CE	7.0	0.0		True
2020-04-18	1.102	1.279	1.457	1.0	20.67	31.991	49.299	14.199	21.337	31.73	1.998	2.957	4.222	CE	4.0	0.0		True
2020-04-19	1.106	1.298	1.481	1.0	21.688	33.538	51.347	14.598	21.903	33.038	2.051	3.049	4.35	CE		0.0		True
2020-04-20	1.132	1.302	1.484	1.0	22.677	35.191	53.856	15.202	22.579	33.95	2.109	3.128	4.534	CE	2.0	0.0		True
2020-04-21	1.138	1.314	1.5	1.0	23.825	37.182	56.193	15.624	23.327	34.957	2.17	3.234	4.721	CE	3.0	0.0		True
2020-04-22	1.169	1.318	1.511	1.0	25.066	39.436	58.838	15.926	24.014	36.312	2.261	3.361	4.924	CE	2.0	0.0		True
2020-04-23	1.164	1.329	1.523	1.0	26.542	41.602	61.39	16.453	24.906	37.852	2.345	3.476	5.142	CE	1.0	0.0		True
2020-04-24	1.17	1.338	1.546	1.0	28.198	43.917	65.029	17.052	25.863	39.466	2.431	3.598	5.338	CE	6.0	0.0		True
2020-04-25	1.192	1.345	1.539	1.0	30.184	46.313	69.023	17.745	26.916	41.019	2.515	3.746	5.54	CE	1.0	0.0		True
2020-04-26	1.205	1.361	1.55	1.0	32.136	48.961	73.576	18.595	27.98	42.462	2.602	3.899	5.742	CE	2.0	0.0		True
2020-04-27	1.199	1.369	1.585	1.0	34.176	51.843	78.181	19.325	29.205	44.169	2.708	4.067	5.957	CE		0.0		True
2020-04-28	1.198	1.376	1.578	1.0	36.37	55.224	82.944	20.138	30.442	46.249	2.814	4.252	6.252	CE		0.0		True
2020-04-29	1.206	1.38	1.579	1.0	38.691	59.018	87.583	20.979	32.055	48.288	2.919	4.461	6.564	CE	2.0	0.0		True
2020-04-30	1.219	1.39	1.595	1.0	41.102	62.938	93.472	21.964	33.694	50.602	3.063	4.68	6.867	CE		0.0		True
2020-05-01	1.215	1.4	1.6	1.0	43.76	67.038	99.287	22.909	35.322	52.945	3.253	4.912	7.179	CE	4.0	0.0		True
2020-05-02	1.217	1.4	1.599	1.0	47.776	71.61	106.026	24.18	37.278	55.3	3.423	5.157	7.506	CE		0.0		True
2020-05-03	1.21	1.406	1.623	1.0	51.11	76.596	112.135	25.579	39.211	57.647	3.581	5.438	7.912	CE		0.0		True
2020-05-04	1.217	1.398	1.618	1.0	55.178	82.168	118.904	27.139	41.51	60.388	3.753	5.747	8.38	CE		2.2779098329723877		True
2020-05-05	1.209	1.39	1.632	1.0	59.721	87.431	125.518	28.747	43.758	63.995	3.962	6.06	8.869	CE		10.632219479149605		True
2020-05-06	1.206	1.388	1.619	1.0	64.861	93.86	133.383	30.786	46.053	67.801	4.216	6.419	9.373	CE		23.245486953763265		True
2020-05-07	1.204	1.38	1.597	1.0	70.015	100.984	141.495	32.847	48.764	72.278	4.487	6.815	9.871	CE		23.71155743061858		True
2020-05-08	1.19	1.369	1.586	1.0	76.139	108.011	148.846	34.913	51.766	77.521	4.784	7.23	10.415	CE		30.85832412921619		True
2020-05-09	1.173	1.359	1.581	1.0	82.021	115.884	159.207	36.845	55.185	82.21	5.133	7.69	11.046	CE		37.66454584069994		True
2020-05-10	1.171	1.347	1.544	1.0	87.82	123.164	168.472	39.236	58.824	86.669	5.514	8.158	11.69	CE		32.88928184734906		True
2020-05-11	1.153	1.326	1.534	1.0	94.604	131.261	179.636	41.808	62.635	91.731	5.929	8.722	12.34	CE	3.0	6.0	6.0	True
2020-05-12	1.133	1.31	1.509	1.0	102.118	140.04	188.949	44.941	66.768	98.304	6.388	9.305	13.072	CE		73.0	73.0	True
2020-05-13	1.114	1.289	1.491	1.0	110.293	147.845	198.727	48.57	71.315	103.734	6.851	9.967	13.809	CE	1.0	115.0	115.0	True
2020-05-14	1.101	1.265	1.465	1.0	118.38	156.313	208.449	52.037	75.924	109.037	7.406	10.661	14.771	CE	1.0	90.0	90.0	True
2020-05-15	1.074	1.239	1.44	1.0	125.036	165.222	215.493	56.186	81.252	115.4	7.976	11.422	15.851	CE	4.0	5.0	5.0	True
2020-05-16	1.058	1.212	1.402	0.998	132.884	172.911	224.009	60.591	86.977	122.623	8.572	12.123	16.753	CE		155.0	155.0	True
2020-05-17	1.042	1.187	1.367	0.988	140.721	181.365	233.135	65.231	93.051	130.194	9.255	12.981	17.847	CE	1.0	90.0	90.0	True
2020-05-18	1.028	1.169	1.33	0.988	147.54	188.253	244.486	70.451	99.463	137.587	10.069	13.883	18.815	CE		10.0	10.0	True
2020-05-19	0.99	1.147	1.303	0.964	153.769	194.774	252.48	75.859	106.143	144.152	12.055	16.374	21.784	CE	2.0	217.0	217.0	True
2020-05-20	0.967	1.125	1.284	0.922	160.755	200.548	257.944	81.506	113.341	152.563	11.655	15.831	20.988	CE	4.0	128.0	128.0	True
2020-05-21	0.963	1.094	1.265	0.906	165.154	205.995	264.835	87.709	120.128	161.784	12.447	16.792	22.163	CE	31.0	1.0	1.0	True
2020-05-22	0.942	1.079	1.23	0.866	169.381	211.919	273.918	94.094	127.43	170.621	13.372	17.79	23.339	CE	20.0	87.0	87.0	True
2020-05-23	0.934	1.064	1.218	0.838	171.22	216.466	281.481	100.7	135.116	179.541	14.477	18.806	24.45	CE	45.0	126.0	126.0	True
2020-05-24	0.924	1.053	1.197	0.776	172.332	220.594	287.499	107.62	142.544	187.954	15.478	19.94	25.663	CE	3.0	70.0	70.0	True
2020-05-25	0.912	1.036	1.195	0.726	175.384	223.145	290.759	115.308	150.329	194.458	16.346	21.028	26.837	CE	18.0	60.0	60.0	True
2020-05-26	0.893	1.027	1.169	0.658	176.561	225.721	296.477	122.76	158.301	202.59	17.292	22.042	27.888	CE	83.0	129.0	129.0	True
2020-05-27	0.895	1.016	1.162	0.614	176.954	227.55	297.7	129.167	165.612	212.21	18.369	23.21	29.179	CE	56.0	198.0	198.0	True
2020-05-28	0.883	1.01	1.15	0.56	176.917	229.498	301.116	135.959	172.149	221.357	19.069	24.048	30.147	CE	63.0	90.0	90.0	True
2020-05-29	0.879	1.002	1.142	0.522	176.276	230.738	301.497	140.796	179.153	227.759	21.134	26.525	33.257	CE	30.0	208.0	208.0	True
2020-05-30	0.877	0.999	1.128	0.496	176.581	230.515	303.668	146.743	185.073	235.711	20.785	25.956	32.709	CE	19.0	130.0	130.0	True
2020-05-31	0.874	0.996	1.132	0.482	177.877	230.551	303.918	152.264	190.464	242.32	30.518	37.677	47.539	CE	45.0	277.0	277.0	True
2020-06-01	0.881	1.0	1.136	0.502	177.378	229.512	301.848	155.46	195.633	250.159	22.414	27.408	34.513	CE	50.0	18.0	18.0	True
2020-06-02	0.873	0.999	1.142	0.496	175.953	228.619	300.544	159.235	200.428	258.326	23.034	28.119	35.609	CE	34.0	154.0	154.0	True
2020-06-03	0.875	1.003	1.142	0.512	177.709	228.117	301.83	163.352	206.519	266.314	23.428	28.692	36.679	CE	33.0	127.0	127.0	True
2020-06-04	0.872	1.005	1.147	0.522	177.016	228.589	302.621	165.076	210.334	270.655	25.689	31.47	40.53	CE	26.0	212.0	212.0	True
2020-06-05	0.876	1.003	1.135	0.514	178.678	229.41	301.065	168.506	212.855	275.986	28.525	34.82	44.781	CE	56.0	231.0	231.0	True
2020-06-06	0.88	1.009	1.151	0.564	179.069	229.648	302.64	171.321	215.776	277.414	24.364	30.132	38.394	CE	43.0	90.0	90.0	True
2020-06-07	0.878	1.011	1.182	0.568	178.948	230.145	303.075	172.971	218.414	281.007	24.635	30.468	38.709	CE	8.0	158.0	158.0	True
2020-06-08	0.896	1.024	1.173	0.646	176.634	230.211	302.615	173.668	219.964	283.939	25.052	30.761	38.999	CE	30.0	101.0	101.0	True
2020-06-09	0.896	1.033	1.157	0.696	176.665	230.776	306.002	174.733	222.458	285.648	25.259	30.995	39.353	CE	49.0	55.0	55.0	True
2020-06-10	0.911	1.041	1.191	0.74	177.788	231.595	308.659	175.491	223.308	288.319	25.342	31.161	39.51	CE	43.0	103.0	103.0	True
2020-06-11	0.921	1.055	1.204	0.756	179.038	233.378	311.246	175.525	223.755	290.572	25.429	31.278	39.638	CE	25.0	186.0	186.0	True
2020-06-12	0.914	1.064	1.206	0.8	179.538	234.677	316.618	176.507	224.392	288.262	25.414	31.424	39.484	CE	25.0	66.0	66.0	True
2020-06-13	0.933	1.069	1.208	0.83	180.415	236.932	320.073	176.916	224.556	288.605	25.445	31.645	39.803	CE	25.0	183.0	183.0	True
2020-06-14	0.94	1.076	1.234	0.872	182.121	238.22	323.81	177.966	225.129	291.138	81.122	100.836	126.835	CE	8.0	626.0	626.0	True
2020-06-15	0.953	1.085	1.235	0.896	185.648	240.56	323.531	178.784	225.76	293.726	25.352	31.652	39.897	CE	22.0	196.0	196.0	True
2020-06-16	0.965	1.101	1.253	0.912	189.386	244.965	326.062	179.707	226.013	295.788	25.355	31.786	39.966	CE	58.0	164.0	164.0	True
2020-06-17	0.973	1.111	1.264	0.932	192.721	249.15	329.101	181.329	226.548	296.674	33.512	42.173	53.006	CE	30.0	260.0	260.0	True
2020-06-18	0.98	1.116	1.292	0.954	194.824	255.29	339.124	181.862	227.697	298.816	25.416	31.928	39.974	CE	20.0	143.0	143.0	True
2020-06-19	0.99	1.128	1.293	0.964	196.649	260.544	346.077	181.926	229.067	301.467	47.625	59.877	75.856	CE	38.0	368.0	368.0	True
2020-06-20	1.004	1.136	1.316	0.978	199.937	266.008	352.239	181.745	229.995	301.413	33.885	42.722	54.202	CE	22.0	260.0	260.0	True
2020-06-21	1.0	1.146	1.316	0.974	205.138	273.113	360.787	182.566	232.109	303.843	51.537	64.525	83.513	CE	21.0	392.0	392.0	True
2020-06-22	1.001	1.154	1.322	0.976	210.992	280.519	371.697	183.485	234.022	309.577	26.17	32.579	42.187	CE	14.0	129.0	129.0	True
2020-06-23	1.02	1.161	1.338	0.986	219.173	287.693	381.571	185.127	236.589	312.053	26.129	32.892	42.719	CE	32.0	153.0	153.0	True
2020-06-24	1.02	1.169	1.348	0.988	227.085	297.044	394.304	185.92	238.134	314.781	31.499	39.682	51.685	CE	38.0	235.0	235.0	True
2020-06-25	1.029	1.175	1.347	0.992	232.732	306.959	406.557	188.048	240.07	317.805	26.858	33.838	43.544	CE	44.0	198.0	198.0	True
2020-06-26	1.045	1.183	1.355	0.996	241.172	316.456	417.434	190.966	243.133	319.19	27.023	33.943	43.357	CE	44.0	79.0	79.0	True
2020-06-27	1.046	1.188	1.369	0.994	251.437	326.963	431.238	192.859	246.883	323.17	41.464	52.289	66.859	CE	28.0	298.0	298.0	True
2020-06-28	1.054	1.194	1.365	0.996	257.883	337.709	445.121	196.495	250.984	329.527	44.689	55.998	72.141	CE	44.0	315.0	315.0	True
2020-06-29	1.053	1.195	1.371	0.996	268.467	350.183	456.827	198.605	255.919	334.786	41.918	52.77	67.741	CE	28.0	291.0	291.0	True
2020-06-30	1.053	1.197	1.359	1.0	274.963	362.489	476.738	202.484	260.94	341.484	29.006	36.407	46.812	CE	28.0	120.0	120.0	True
2020-07-01	1.066	1.202	1.365	0.996	285.216	375.37	494.857	206.849	267.032	347.979	40.956	51.342	66.611	CE	58.0	271.0	271.0	True
2020-07-02	1.062	1.209	1.363	1.0	296.943	388.534	503.133	211.636	273.638	354.016	30.067	38.092	49.641	CE	47.0	181.0	181.0	True
2020-07-03	1.064	1.203	1.36	1.0	309.708	402.616	515.119	216.584	281.189	364.401	56.358	71.258	92.31	CE	47.0	358.0	358.0	True
2020-07-04	1.064	1.197	1.365	0.996	320.642	416.263	535.728	223.497	288.913	374.747	42.223	53.917	69.627	CE	37.0	263.0	263.0	True
2020-07-05	1.044	1.189	1.369	0.998	334.899	429.792	563.122	229.104	297.357	385.445	87.534	111.801	145.521	CE	19.0	532.0	532.0	True
2020-07-06	1.042	1.19	1.359	1.0	348.139	445.071	581.974	236.223	305.504	396.292	40.438	51.539	67.592	CE	47.0	238.0	238.0	True
2020-07-07	1.05	1.182	1.352	0.996	360.141	461.185	596.454	243.398	316.042	411.167	57.647	73.315	95.836	CE	74.0	329.0	329.0	True
2020-07-08	1.031	1.186	1.359	0.994	375.103	480.266	614.712	252.65	326.167	423.228	35.613	45.338	59.079	CE	37.0	164.0	164.0	True
2020-07-09	1.036	1.18	1.348	1.0	390.145	496.864	635.154	262.377	336.675	435.4	36.884	46.629	61.264	CE	45.0	130.0	130.0	True
2020-07-10	1.044	1.179	1.329	0.998	405.759	513.556	651.156	270.848	347.322	449.976	41.899	52.647	68.679	CE	82.0	215.0	215.0	True
2020-07-11	1.029	1.171	1.317	0.996	419.396	530.031	678.736	279.244	359.01	465.24	78.667	99.14	127.818	CE	97.0	391.0	391.0	True
2020-07-12	1.021	1.168	1.328	0.992	433.951	548.57	706.351	290.148	371.787	474.866	63.227	79.857	102.964	CE	21.0	305.0	305.0	True
2020-07-13	1.022	1.163	1.308	0.99	450.435	565.38	725.93	300.563	384.082	489.861	79.666	100.132	129.558	CE	187.0	371.0	371.0	True
2020-07-14	1.025	1.161	1.315	0.986	467.578	583.988	749.845	310.243	396.761	502.938	78.713	99.121	129.3	CE	181.0	354.0	354.0	True
2020-07-15	1.006	1.155	1.316	0.976	482.226	604.03	777.285	320.91	410.684	519.037	122.475	154.571	201.723	CE	99.0	533.0	533.0	True
2020-07-16	1.011	1.151	1.293	0.986	494.882	622.341	792.98	334.687	425.454	541.962	46.979	59.005	76.601	CE	113.0	149.0	149.0	True
2020-07-17	1.003	1.148	1.291	0.974	508.708	639.955	812.227	346.386	439.586	559.925	139.708	174.474	225.597	CE	80.0	560.0	560.0	True
2020-07-18	0.998	1.143	1.275	0.972	525.856	658.129	833.634	361.003	455.222	570.015	119.957	149.87	193.502	CE	80.0	464.0	464.0	True
2020-07-19	0.987	1.135	1.281	0.962	538.106	678.106	853.085	374.598	470.687	587.279	87.759	109.541	141.207	CE	22.0	329.0	329.0	True
2020-07-20	0.989	1.131	1.271	0.962	549.933	697.0	871.337	390.465	486.435	603.002	71.35	89.162	114.744	CE	69.0	259.0	259.0	True
2020-07-21	0.986	1.123	1.264	0.964	568.696	714.361	886.633	401.34	502.866	627.082	56.171	69.804	89.654	CE	157.0	177.0	177.0	True
2020-07-22	0.972	1.116	1.265	0.95	581.836	733.159	903.828	416.075	518.995	653.335	76.362	94.981	122.844	CE	187.0	259.0	259.0	True
2020-07-23	0.978	1.113	1.268	0.952	593.556	751.193	927.302	433.274	535.291	679.2	145.067	181.373	235.261	CE	202.0	477.0	477.0	True
2020-07-24	0.972	1.108	1.256	0.926	606.822	768.652	949.44	446.296	553.028	700.334	61.979	77.258	99.928	CE	118.0	168.0	168.0	True
2020-07-25	0.966	1.106	1.255	0.908	619.489	787.09	971.25	459.472	571.006	723.347	153.345	192.063	248.195	CE	136.0	474.0	474.0	True
2020-07-26	0.959	1.095	1.249	0.902	631.345	800.256	994.282	476.088	587.91	747.99	182.603	229.601	295.276	CE	138.0	549.0	549.0	True
2020-07-27	0.971	1.09	1.238	0.924	645.592	816.552	1020.017	487.89	605.394	764.134	67.345	84.624	108.493	CE	140.0	38.0	38.0	True
2020-07-28	0.96	1.082	1.235	0.886	657.401	827.616	1040.236	499.889	622.364	780.949	321.287	405.947	515.119	CE	189.0	914.0	914.0	True
2020-07-29	0.961	1.077	1.214	0.9	671.312	843.885	1046.806	514.414	639.586	802.951	99.688	126.37	158.873	CE	131.0	276.0	276.0	True
2020-07-30	0.95	1.072	1.197	0.864	685.068	858.3	1071.295	529.572	658.881	818.982	167.005	211.167	263.136	CE	232.0	449.0	449.0	True
2020-07-31	0.943	1.068	1.206	0.84	696.127	871.627	1087.316	541.917	678.203	834.522	170.071	215.582	268.922	CE	160.0	447.0	447.0	True
2020-08-01	0.934	1.055	1.196	0.822	709.038	880.891	1102.088	558.511	696.603	847.688	272.725	348.366	434.068	CE	227.0	704.0	704.0	True
2020-08-02	0.931	1.051	1.201	0.786	716.926	892.038	1119.043	576.795	713.893	868.422	290.534	373.549	463.805	CE	93.0	736.0	736.0	True
2020-08-03	0.928	1.04	1.189	0.728	724.057	902.331	1131.93	590.452	731.878	887.335	79.638	102.144	127.481	CE	225.0	37.0	37.0	True
2020-08-04	0.921	1.033	1.173	0.712	737.068	912.697	1135.97	600.88	749.218	916.504	552.194	712.059	889.225	CE	287.0	1340.0	1340.0	True
2020-08-05	0.912	1.028	1.166	0.652	751.337	920.319	1134.806	612.595	763.894	937.096	150.448	193.373	240.398	CE	173.0	356.0	356.0	True
2020-08-06	0.907	1.023	1.145	0.628	756.901	929.601	1140.227	625.821	779.549	955.936	237.044	304.079	378.828	CE	215.0	549.0	549.0	True
2020-08-07	0.893	1.014	1.149	0.588	764.43	932.09	1157.467	640.311	793.327	975.124	449.222	575.229	719.154	CE	206.0	1020.0	1020.0	True
2020-08-08	0.887	1.003	1.137	0.516	768.587	938.25	1161.053	655.011	807.951	992.806	94.541	119.884	150.648	CE	321.0	209.0	209.0	True
2020-08-09	0.872	0.998	1.136	0.488	767.659	946.393	1151.092	666.892	821.853	1009.256	91.057	114.511	144.301	CE	110.0	85.0	85.0	True
2020-08-10	0.867	0.991	1.12	0.44	768.704	947.498	1147.346	682.603	832.113	1026.42	324.469	404.724	513.259	CE	280.0	684.0	684.0	True
2020-08-11	0.866	0.984	1.115	0.408	772.026	947.558	1147.436	691.008	848.761	1041.464	381.302	477.721	604.142	CE	276.0	793.0	793.0	True
2020-08-12	0.854	0.978	1.102	0.38	768.892	944.427	1139.527	699.366	861.02	1055.732	340.172	426.266	539.782	CE	208.0	697.0	697.0	True
2020-08-13	0.84	0.969	1.106	0.34	770.05	938.67	1133.623	714.444	870.695	1066.909	209.695	264.006	332.75	CE	348.0	425.0	425.0	True
2020-08-14	0.84	0.962	1.114	0.292	764.789	934.868	1132.614	725.12	881.171	1076.04	301.923	381.093	477.096	CE	379.0	606.0	606.0	True
2020-08-15	0.835	0.956	1.086	0.266	764.412	924.521	1121.302	733.763	891.903	1080.813	333.038	421.272	526.561	CE	397.0	663.0	663.0	True
2020-08-16	0.829	0.952	1.08	0.226	763.211	917.103	1119.806	747.509	899.511	1085.885	304.704	387.256	482.288	CE	363.0	603.0	603.0	True
2020-08-17	0.837	0.951	1.074	0.248	761.955	912.788	1119.286	760.118	905.869	1096.587	100.496	127.331	157.92	CE	228.0	26.0	26.0	True
2020-08-18	0.826	0.946	1.069	0.2	762.397	904.557	1106.542	764.655	911.239	1109.004	353.934	447.87	554.86	CE	471.0	687.0	687.0	True
2020-08-19	0.828	0.944	1.074	0.18	753.937	894.28	1099.206	767.124	918.124	1109.637	420.011	535.387	663.289	CE	269.0	816.0	816.0	True
2020-08-20	0.828	0.945	1.061	0.204	744.92	885.948	1098.676	764.966	924.347	1107.871	584.239	746.139	926.358	CE	456.0	1135.0	1135.0	True
2020-08-21	0.827	0.942	1.068	0.186	734.317	881.624	1092.053	766.193	928.873	1100.188	472.194	600.285	745.116	CE	394.0	909.0	909.0	True
2020-08-22	0.82	0.942	1.074	0.192	718.597	868.428	1079.441	768.697	929.487	1096.313	835.488	1061.516	1315.119	CE	331.0	1604.0	1604.0	True
2020-08-23	0.82	0.935	1.064	0.174	701.841	857.21	1065.329	765.612	928.143	1097.18	102.713	129.835	161.4	CE	198.0	107.0	107.0	True
2020-08-24	0.816	0.936	1.055	0.148	688.151	847.563	1059.0	763.079	927.745	1095.851	102.914	129.769	161.106	CE	655.0	150.0	150.0	True
2020-08-25	0.822	0.939	1.056	0.148	680.206	836.014	1034.372	768.325	921.269	1090.443	384.934	482.689	593.354	CE	372.0	734.0	734.0	True
2020-08-26	0.817	0.938	1.074	0.17	674.665	825.002	1026.022	767.831	914.587	1086.912	709.235	889.287	1112.053	CE	222.0	1362.0	1362.0	True
2020-08-27	0.821	0.941	1.063	0.17	666.5	813.271	1017.522	767.521	909.185	1083.089	453.968	570.262	719.694	CE	453.0	880.0	880.0	True
2020-08-28	0.827	0.943	1.066	0.174	653.274	804.811	1019.114	762.45	905.406	1078.154	584.274	736.187	930.675	CE	230.0	1143.0	1143.0	True
2020-08-29	0.822	0.941	1.059	0.162	628.684	797.005	1017.006	757.323	900.433	1076.963	328.262	412.098	523.703	CE	387.0	645.0	645.0	True
2020-08-30	0.827	0.945	1.065	0.184	616.733	789.182	1001.451	753.575	891.567	1066.794	250.492	314.122	400.298	CE	255.0	496.0	496.0	True
2020-08-31	0.828	0.944	1.073	0.204	603.788	780.504	988.772	749.136	882.944	1063.578	176.448	222.021	283.313	CE	360.0	353.0	353.0	True
2020-09-01	0.828	0.945	1.069	0.202	603.52	773.268	978.172	743.803	878.743	1061.045	521.378	658.066	844.088	CE	352.0	1058.0	1058.0	True
2020-09-02	0.826	0.948	1.068	0.208	603.35	765.185	961.29	736.05	871.048	1053.291	569.744	722.267	925.818	CE	250.0	1169.0	1169.0	True
2020-09-03	0.831	0.947	1.073	0.188	597.471	755.699	951.85	725.117	860.575	1044.495	173.52	220.555	284.283	CE	394.0	360.0	360.0	True
2020-09-04	0.837	0.944	1.062	0.2	593.623	748.782	940.82	711.415	850.149	1033.837	445.853	566.961	730.115	CE	393.0	935.0	935.0	True
2020-09-05	0.836	0.948	1.074	0.198	586.742	742.589	921.677	695.326	841.585	1021.173	429.726	547.983	703.646	CE	243.0	914.0	914.0	True
2020-09-06	0.829	0.946	1.066	0.19	581.755	734.098	913.849	692.797	832.329	1011.535	262.918	336.94	433.99	CE	95.0	568.0	568.0	True
2020-09-07	0.825	0.942	1.068	0.194	576.575	725.467	908.832	684.633	823.01	1008.418	90.016	114.998	148.507	CE	374.0	42.0	42.0	True
2020-09-08	0.827	0.948	1.07	0.198	576.323	717.421	895.477	673.344	815.188	1003.675	765.066	973.832	1259.791	CE	263.0	1684.0	1684.0	True
2020-09-09	0.823	0.942	1.077	0.178	569.588	707.112	892.243	666.032	807.357	998.392	514.465	652.964	849.006	CE	263.0	1139.0	1139.0	True
2020-09-10	0.815	0.942	1.083	0.194	564.452	699.582	877.534	655.126	797.76	986.355	359.673	459.009	595.497	CE	225.0	810.0	810.0	True
2020-09-11	0.818	0.942	1.077	0.194	559.383	694.052	863.456	640.364	789.436	973.351	500.882	642.051	837.429	CE	434.0	1148.0	1148.0	True
2020-09-12	0.81	0.94	1.07	0.176	553.354	685.814	855.983	630.987	782.797	959.227	423.521	545.381	708.863	CE	381.0	984.0	984.0	True
2020-09-13	0.814	0.941	1.08	0.18	545.071	675.86	847.558	620.491	775.222	949.864	219.37	283.212	364.687	CE	268.0	516.0	516.0	True
2020-09-14	0.808	0.936	1.089	0.16	536.269	666.589	843.676	618.511	764.846	941.533	275.074	354.365	456.329	CE	377.0	652.0	652.0	True
2020-09-15	0.809	0.938	1.075	0.176	524.851	657.918	826.014	613.587	757.671	929.196	178.563	227.846	292.642	CE	305.0	424.0	424.0	True
2020-09-16	0.813	0.935	1.068	0.17	521.303	651.821	810.948	610.006	750.667	915.267	393.476	501.376	643.408	CE	323.0	943.0	943.0	True
2020-09-17	0.805	0.933	1.067	0.166	517.86	643.419	802.652	604.261	744.696	899.567	311.35	396.976	506.586	CE	297.0	755.0	755.0	True
2020-09-18	0.804	0.934	1.06	0.17	513.328	637.608	793.183	598.931	733.766	890.83	246.588	313.064	398.803	CE	241.0	601.0	601.0	True
2020-09-19	0.817	0.934	1.065	0.188	508.298	626.193	786.858	590.687	727.186	888.183	242.048	306.36	392.217	CE	195.0	596.0	596.0	True
2020-09-20	0.82	0.934	1.055	0.138	496.723	619.138	776.821	587.47	716.756	881.55	155.952	196.084	250.749	CE	149.0	386.0	386.0	True
2020-09-21	0.805	0.935	1.055	0.146	481.303	611.986	765.066	583.022	707.342	872.721	145.352	183.86	233.204	CE	298.0	365.0	365.0	True
2020-09-22	0.817	0.933	1.051	0.132	473.278	603.382	756.322	580.625	703.321	854.005	77.223	97.591	124.062	CE	337.0	157.0	157.0	True
2020-09-23	0.821	0.929	1.045	0.126	467.411	597.118	745.923	573.219	695.267	837.13	455.091	576.763	727.471	CE	238.0	1174.0	1174.0	True
2020-09-24	0.817	0.927	1.047	0.132	461.929	589.928	739.516	563.944	686.026	831.767	329.381	417.903	524.014	CE	290.0	860.0	860.0	True
2020-09-25	0.816	0.929	1.049	0.116	457.89	579.888	726.552	553.732	678.484	829.103	294.344	373.536	466.416	CE	276.0	776.0	776.0	True
2020-09-26	0.811	0.927	1.046	0.108	452.714	570.741	718.133	545.323	671.046	819.351	298.344	377.347	467.764	CE	230.0	792.0	792.0	True
2020-09-27	0.807	0.925	1.055	0.108	444.212	561.973	715.783	540.157	664.699	809.031	319.396	402.299	494.819	CE	109.0	854.0	854.0	True
2020-09-28	0.811	0.921	1.052	0.116	435.817	550.922	706.882	533.23	655.669	795.939	137.172	172.739	211.84	CE	191.0	371.0	371.0	True
2020-09-29	0.815	0.924	1.049	0.112	425.876	543.135	701.978	527.893	644.682	788.524	72.071	90.348	110.904	CE	257.0	125.0	125.0	True
2020-09-30	0.82	0.928	1.055	0.122	419.313	535.921	690.373	522.642	635.322	778.271	266.265	335.325	412.171	CE	219.0	737.0	737.0	True
2020-10-01	0.818	0.925	1.04	0.132	414.533	526.891	678.961	514.823	628.837	762.643	325.175	410.754	507.36	CE	197.0	914.0	914.0	True
2020-10-02	0.806	0.924	1.041	0.104	405.317	517.259	670.222	505.933	621.115	751.674	183.305	233.577	291.45	CE	191.0	527.0	527.0	True
2020-10-03	0.814	0.923	1.037	0.096	397.898	512.041	654.536	498.002	612.818	745.558	209.405	266.819	333.248	CE	191.0	611.0	611.0	True
2020-10-04	0.807	0.922	1.047	0.104	389.418	504.4	649.098	487.747	607.573	739.723	230.917	293.962	366.854	CE	123.0	682.0	682.0	True
2020-10-05	0.807	0.92	1.044	0.116	382.819	497.076	642.76	483.959	597.862	725.531	164.446	209.675	262.855	CE	223.0	493.0	493.0	True
2020-10-06	0.803	0.92	1.051	0.124	376.404	490.224	638.387	480.713	589.69	721.082	83.188	105.547	132.958	CE	249.0	252.0	252.0	True
2020-10-07	0.802	0.923	1.053	0.11	368.7	482.397	629.774	472.088	582.541	717.727	338.828	428.076	538.672	CE	179.0	1039.0	1039.0	True
2020-10-08	0.809	0.919	1.054	0.142	363.386	476.214	614.193	464.09	572.063	708.802	103.164	130.065	164.13	CE	219.0	320.0	320.0	True
2020-10-09	0.799	0.918	1.055	0.122	355.585	469.692	603.456	452.301	562.38	700.699	160.005	201.092	255.864	CE	128.0	504.0	504.0	True
2020-10-10	0.807	0.919	1.05	0.104	350.83	462.031	591.798	441.978	553.738	693.207	299.193	378.165	478.787	CE	191.0	962.0	962.0	True
2020-10-11	0.8	0.916	1.05	0.118	345.968	455.209	583.825	433.175	545.203	687.543	292.895	371.04	470.952	CE	83.0	958.0	958.0	True
2020-10-12	0.799	0.923	1.063	0.116	339.839	447.8	568.958	430.957	537.975	675.549	162.316	205.332	260.799	CE	71.0	539.0	539.0	True
2020-10-13	0.803	0.925	1.064	0.112	335.977	440.081	557.687	422.598	529.39	665.772	58.439	73.827	93.916	CE	223.0	151.0	151.0	True
2020-10-14	0.807	0.933	1.079	0.14	333.22	431.552	550.771	414.307	523.273	655.511	395.36	501.025	636.088	CE	239.0	1350.0	1350.0	True
2020-10-15	0.824	0.931	1.078	0.158	329.043	425.46	547.28	406.079	514.671	644.656	133.922	169.419	215.213	CE	214.0	463.0	463.0	True
2020-10-16	0.817	0.941	1.079	0.184	324.09	420.405	539.525	401.751	507.089	636.531	167.6	211.314	268.393	CE	184.0	587.0	587.0	True
2020-10-17	0.813	0.945	1.076	0.214	318.397	414.448	531.728	392.983	499.745	630.71	336.624	426.985	541.742	CE	124.0	1203.0	1203.0	True
2020-10-18	0.821	0.952	1.082	0.254	312.125	408.034	524.637	386.102	494.507	623.53	224.903	286.744	363.007	CE	93.0	820.0	820.0	True
2020-10-19	0.829	0.963	1.093	0.278	308.408	403.252	516.04	379.243	485.251	612.567	52.94	67.674	85.697	CE	289.0	195.0	195.0	True
2020-10-20	0.842	0.967	1.1	0.322	306.979	399.293	512.525	373.546	477.484	600.233	341.582	436.385	551.896	CE	332.0	1284.0	1284.0	True
2020-10-21	0.86	0.974	1.107	0.336	303.708	395.309	509.128	365.905	470.318	587.339	263.638	336.668	428.347	CE	197.0	1007.0	1007.0	True
2020-10-22	0.862	0.979	1.127	0.38	301.632	392.573	504.608	359.866	462.292	577.249	153.33	195.862	248.366	CE	215.0	595.0	595.0	True
2020-10-23	0.876	0.988	1.124	0.424	302.671	391.181	502.758	355.083	456.149	569.504	121.483	155.513	197.479	CE	209.0	480.0	480.0	True
2020-10-24	0.883	1.0	1.135	0.5	301.516	388.891	500.494	349.35	449.281	558.875	354.804	452.319	571.713	CE	142.0	1416.0	1416.0	True
2020-10-25	0.88	1.005	1.143	0.52	303.387	388.898	497.23	345.823	442.519	550.09	198.665	253.62	319.08	CE	121.0	806.0	806.0	True
2020-10-26	0.883	1.012	1.159	0.586	304.506	388.848	493.899	343.288	435.291	547.539	55.191	70.572	89.415	CE	235.0	228.0	228.0	True
2020-10-27	0.885	1.014	1.153	0.602	305.983	386.853	491.819	339.664	430.939	541.135	133.33	170.904	216.797	CE	223.0	558.0	558.0	True
2020-10-28	0.894	1.016	1.167	0.606	309.266	386.922	493.475	337.081	425.376	536.214	205.252	262.278	333.16	CE	98.0	868.0	868.0	True
2020-10-29	0.882	1.021	1.157	0.618	308.231	388.252	493.977	332.938	420.661	530.362	311.615	399.359	505.929	CE	121.0	1336.0	1336.0	True
2020-10-30	0.901	1.028	1.181	0.65	310.889	390.548	495.621	327.757	415.542	519.838	141.052	180.607	228.703	CE	130.0	611.0	611.0	True
2020-10-31	0.899	1.029	1.185	0.672	313.347	393.142	496.924	323.434	410.626	513.65	206.607	264.623	332.45	CE	65.0	904.0	904.0	True
2020-11-01	0.896	1.029	1.161	0.686	314.983	394.493	501.377	320.988	407.4	510.757	164.824	209.087	262.325	CE	92.0	721.0	721.0	True
2020-11-02	0.904	1.025	1.174	0.67	314.04	396.439	505.501	316.557	404.891	506.32	52.719	67.217	84.278	CE	68.0	233.0	233.0	True
2020-11-03	0.903	1.026	1.164	0.644	317.155	398.461	504.08	314.982	401.298	504.329	44.556	56.049	70.901	CE	71.0	177.0	177.0	True
2020-11-04	0.903	1.025	1.171	0.644	318.844	400.549	500.676	314.212	398.808	500.815	444.765	559.344	711.141	CE	68.0	1965.0	1965.0	True
2020-11-05	0.902	1.027	1.157	0.662	321.198	404.053	503.044	314.184	398.245	497.529	117.371	147.339	186.897	CE	88.0	520.0	520.0	True
2020-11-06	0.905	1.026	1.155	0.66	321.128	406.361	507.126	315.931	396.842	492.911	157.169	197.441	249.762	CE	88.0	698.0	698.0	True
2020-11-07	0.898	1.026	1.165	0.63	323.84	409.27	509.661	318.634	396.331	490.188	243.719	304.256	383.144	CE	83.0	1075.0	1075.0	True
2020-11-08	0.89	1.02	1.164	0.616	324.981	410.156	512.716	320.896	396.127	489.449	155.094	193.441	243.764	CE	71.0	682.0	682.0	True
2020-11-09	0.899	1.017	1.16	0.598	328.734	413.329	513.008	321.216	397.105	490.888	69.812	86.856	109.541	CE	167.0	307.0	307.0	True
2020-11-10	0.893	1.013	1.148	0.586	329.902	415.011	513.573	323.379	397.851	492.876	100.849	124.392	157.028	CE	99.0	441.0	441.0	True
2020-11-11	0.89	1.015	1.149	0.586	331.121	415.674	517.238	324.187	398.783	497.557	229.272	281.583	354.135	CE	107.0	996.0	996.0	True
2020-11-12	0.885	1.01	1.154	0.554	330.75	416.618	517.873	325.771	399.721	497.241	84.624	103.827	129.931	CE	138.0	366.0	366.0	True
2020-11-13	0.896	1.009	1.14	0.56	331.289	417.653	521.819	327.754	399.604	495.961	91.966	113.098	141.101	CE	136.0	397.0	397.0	True
2020-11-14	0.894	1.004	1.141	0.526	330.636	419.675	526.175	326.181	402.026	496.11	77.968	96.02	120.208	CE	120.0	336.0	336.0	True
2020-11-15	0.888	1.005	1.13	0.546	332.35	421.225	526.867	327.393	403.984	494.921	69.42	85.35	107.298	CE	74.0	298.0	298.0	True
2020-11-16	0.89	1.006	1.137	0.56	334.557	422.148	526.979	327.438	406.199	497.066	45.923	56.534	70.978	CE	136.0	126.0	126.0	True
2020-11-17	0.889	1.004	1.147	0.542	335.785	421.548	526.573	330.58	407.428	497.085	46.135	56.592	71.564	CE	126.0	40.0	40.0	True
2020-11-18	0.889	1.005	1.155	0.54	338.58	422.099	532.699	330.837	408.846	498.411	272.615	334.182	424.433	CE	125.0	1156.0	1156.0	True
2020-11-19	0.892	1.008	1.138	0.534	338.33	422.429	533.951	332.389	409.884	503.245	266.08	326.42	414.394	CE	162.0	1127.0	1127.0	True
2020-11-20	0.897	1.016	1.153	0.604	336.937	424.006	535.774	333.929	409.606	503.867	215.084	263.567	331.925	CE	130.0	907.0	907.0	True
2020-11-21	0.909	1.018	1.14	0.616	335.744	425.229	539.026	334.482	412.129	504.502	46.756	57.363	72.008	CE	89.0	140.0	140.0	True
2020-11-22	0.893	1.021	1.147	0.632	332.857	426.314	536.718	334.861	414.305	507.088	110.545	135.68	171.755	CE	90.0	463.0	463.0	True
2020-11-23	0.9	1.025	1.15	0.652	334.246	426.217	540.651	336.096	414.918	507.789	51.421	62.823	79.817	CE	202.0	214.0	214.0	True
2020-11-24	0.905	1.024	1.155	0.628	334.123	427.131	540.908	337.292	416.041	510.365	134.603	163.747	207.877	CE	130.0	558.0	558.0	True
2020-11-25	0.91	1.028	1.15	0.66	335.052	429.236	546.66	336.093	417.02	512.768	235.373	287.599	363.005	CE	91.0	975.0	975.0	True
2020-11-26	0.91	1.03	1.172	0.698	336.984	429.767	548.598	333.574	417.854	513.782	74.146	90.954	114.697	CE	144.0	307.0	307.0	True
2020-11-27	0.905	1.031	1.157	0.682	337.877	434.317	549.681	338.08	419.616	515.932	85.755	106.213	133.308	CE	76.0	357.0	357.0	True
2020-11-28	0.905	1.034	1.164	0.674	337.728	435.83	555.248	341.799	420.915	517.777	166.511	208.511	262.175	CE	101.0	698.0	698.0	True
2020-11-29	0.918	1.037	1.18	0.728	341.579	437.844	561.55	342.552	422.447	520.523	98.838	124.858	157.603	CE	62.0	417.0	417.0	True
2020-11-30	0.923	1.042	1.196	0.754	339.621	441.555	569.221	343.315	422.769	522.309	46.799	59.056	74.577	CE	148.0	112.0	112.0	True
2020-12-01	0.922	1.049	1.191	0.786	337.611	444.97	575.198	342.537	424.372	524.296	195.519	245.682	310.071	CE	162.0	815.0	815.0	True
2020-12-02	0.928	1.053	1.194	0.814	339.915	448.688	586.351	341.855	424.159	527.609	275.959	347.263	439.385	CE	86.0	1150.0	1150.0	True
2020-12-03	0.95	1.058	1.196	0.816	343.987	452.424	595.202	340.774	426.569	527.97	78.237	98.228	125.142	CE	117.0	325.0	325.0	True
2020-12-04	0.939	1.061	1.199	0.82	347.129	456.18	607.329	341.295	427.677	528.463	133.701	167.923	213.021	CE	151.0	553.0	553.0	True
2020-12-05	0.938	1.068	1.204	0.83	349.964	463.308	612.807	340.131	427.802	529.514	75.512	95.363	121.272	CE	93.0	313.0	313.0	True
2020-12-06	0.943	1.071	1.216	0.856	355.126	468.502	617.828	339.703	428.998	532.91	176.679	223.216	285.763	CE	104.0	731.0	731.0	True
2020-12-07	0.948	1.074	1.231	0.834	361.199	474.841	628.275	339.19	430.395	540.367	67.228	85.409	109.562	CE	184.0	279.0	279.0	True
2020-12-08	0.948	1.08	1.233	0.864	368.208	482.65	642.555	343.171	434.439	544.527	61.42	78.293	100.676	CE	100.0	254.0	254.0	True
2020-12-09	0.946	1.078	1.222	0.86	374.513	488.413	648.736	343.571	436.59	548.174	47.718	61.021	78.081	CE	91.0	94.0	94.0	True
2020-12-10	0.952	1.074	1.235	0.878	379.943	497.208	654.548	344.775	438.917	555.482	300.582	383.547	492.108	CE	152.0	1226.0	1226.0	True
2020-12-11	0.952	1.076	1.236	0.87	386.608	503.481	662.772	346.554	441.398	561.74	435.217	556.227	715.373	CE	157.0	1768.0	1768.0	True
2020-12-12	0.951	1.072	1.218	0.85	392.166	512.129	670.745	345.377	446.318	570.623	114.135	145.944	188.221	CE	136.0	459.0	459.0	True
2020-12-13	0.94	1.067	1.209	0.842	398.509	517.236	673.803	345.856	450.67	580.123	84.231	108.018	139.466	CE	119.0	337.0	337.0	True
2020-12-14	0.929	1.061	1.203	0.824	405.824	525.114	680.071	349.932	452.714	585.889	126.348	162.054	208.853	CE	108.0	502.0	502.0	True
2020-12-15	0.925	1.053	1.192	0.776	412.997	532.646	687.872	352.344	458.043	594.249	141.256	181.295	236.854	CE	103.0	556.0	556.0	True
2020-12-16	0.919	1.046	1.193	0.738	417.87	538.416	698.155	356.673	462.687	600.022	102.964	132.114	173.458	CE	81.0	400.0	400.0	True
2020-12-17	0.901	1.03	1.168	0.684	424.422	545.365	705.121	361.074	467.445	606.819	204.363	262.058	343.092	CE	151.0	784.0	784.0	True
2020-12-18	0.897	1.019	1.159	0.614	427.66	551.962	702.977	367.6	474.626	614.194	169.678	218.777	283.633	CE	188.0	645.0	645.0	True
2020-12-19	0.884	1.01	1.157	0.566	432.716	557.743	700.466	374.924	480.249	623.254	282.908	364.85	474.185	CE	147.0	1062.0	1062.0	True
2020-12-20	0.87	0.998	1.134	0.484	439.538	562.352	705.9	381.883	485.862	631.228	105.198	135.385	176.501	CE	71.0	389.0	389.0	True
2020-12-21	0.867	0.984	1.123	0.39	443.728	562.713	711.587	386.155	493.564	638.619	71.665	92.226	121.047	CE	111.0	262.0	262.0	True
2020-12-22	0.858	0.97	1.105	0.33	445.02	563.554	711.744	393.423	499.952	643.889	267.307	346.486	452.775	CE	120.0	969.0	969.0	True
2020-12-23	0.831	0.957	1.088	0.306	444.241	560.215	706.024	399.557	506.202	649.853	87.441	112.826	147.987	CE	105.0	312.0	312.0	True
2020-12-24	0.823	0.942	1.076	0.194	443.757	557.304	695.975	403.751	513.292	655.313	113.162	145.776	190.573	CE	171.0	398.0	398.0	True
2020-12-25	0.813	0.933	1.068	0.142	436.898	554.353	689.968	407.645	520.555	660.794	327.143	414.797	540.185	CE	105.0	1122.0	1122.0	True
2020-12-26	0.795	0.919	1.052	0.104	430.996	548.312	679.775	413.926	527.545	669.637	64.608	81.112	104.82	CE	138.0	217.0	217.0	True
2020-12-27	0.784	0.91	1.046	0.06	428.012	541.134	666.498	419.654	532.104	679.224	84.605	106.887	137.286	CE	143.0	283.0	283.0	True
2020-12-28	0.788	0.899	1.022	0.046	423.566	532.661	657.037	424.574	535.354	682.148	59.512	74.823	94.652	CE	191.0	159.0	159.0	True
2020-12-29	0.776	0.891	1.015	0.048	418.57	522.493	647.82	428.082	539.365	680.657	226.152	284.312	356.788	CE	168.0	740.0	740.0	True
2020-12-30	0.76	0.881	1.004	0.032	410.427	510.954	633.638	432.132	544.442	682.067	169.278	211.703	264.518	CE	93.0	548.0	548.0	True
2020-12-31	0.766	0.876	0.995	0.02	401.112	502.23	621.252	436.767	548.479	679.259	211.364	263.903	331.033	CE	74.0	679.0	679.0	True
2021-01-01	0.754	0.872	0.995	0.018	390.723	489.384	604.428	440.291	549.292	683.337	302.604	378.535	471.703	CE	56.0	969.0	969.0	True
2021-01-02	0.75	0.865	0.99	0.016	382.061	477.251	585.032	444.105	548.142	681.029	61.671	76.753	95.62	CE	86.0	40.0	40.0	True
2021-01-03	0.745	0.863	0.979	0.01	371.696	464.554	575.589	443.81	547.039	678.46	61.596	76.577	94.603	CE	199.0	44.0	44.0	True
2021-01-04	0.739	0.856	0.973	0.004	361.37	451.029	559.011	439.183	544.24	668.82	61.52	76.14	93.63	CE	340.0	42.0	42.0	True
2021-01-05	0.738	0.852	0.977	0.01	348.439	439.441	551.047	436.321	540.628	660.295	317.765	392.538	481.33	CE	263.0	1023.0	1023.0	True
2021-01-06	0.738	0.851	0.964	0.006	338.824	429.102	537.665	434.35	536.443	655.044	117.813	144.48	178.913	CE	159.0	380.0	380.0	True
2021-01-07	0.742	0.845	0.951	0.008	328.981	413.404	526.237	431.984	531.81	643.685	126.788	155.109	190.515	CE	253.0	412.0	412.0	True
2021-01-08	0.749	0.844	0.96	0.004	317.404	401.008	513.517	426.061	526.101	633.026	118.752	145.482	179.484	CE	224.0	390.0	390.0	True
2021-01-09	0.752	0.846	0.958	0.0	305.894	388.817	497.376	419.507	517.676	628.069	237.346	290.557	357.38	CE	149.0	791.0	791.0	True
2021-01-10	0.749	0.843	0.956	0.002	295.014	376.911	478.826	411.766	507.277	617.549	142.776	175.559	214.256	CE	70.0	486.0	486.0	True
2021-01-11	0.746	0.846	0.962	0.002	285.389	366.893	465.194	404.2	497.619	605.207	56.412	69.552	85.211	CE	98.0	24.0	24.0	True
2021-01-12	0.748	0.844	0.96	0.006	273.926	354.868	452.758	396.071	488.759	592.97	194.879	240.295	294.656	CE	212.0	692.0	692.0	True
2021-01-13	0.747	0.848	0.95	0.004	264.11	343.855	436.25	388.948	478.626	580.953	254.222	313.025	382.222	CE	181.0	920.0	920.0	True
2021-01-14	0.744	0.844	0.958	0.002	253.037	333.897	429.968	379.278	467.45	569.955	305.828	374.253	456.832	CE	249.0	1125.0	1125.0	True
2021-01-15	0.746	0.854	0.965	0.006	245.202	322.296	419.704	369.267	456.597	556.354	215.688	264.789	322.828	CE	167.0	816.0	816.0	True
2021-01-16	0.746	0.85	0.979	0.008	238.284	312.128	408.329	359.806	445.403	539.724	180.99	224.09	273.321	CE	128.0	705.0	705.0	True
2021-01-17	0.74	0.853	0.977	0.014	231.348	302.83	399.539	350.444	433.928	531.577	114.825	142.286	174.482	CE	177.0	459.0	459.0	True
2021-01-18	0.744	0.856	0.974	0.01	224.683	294.498	381.619	341.084	423.308	523.062	47.779	59.334	72.24	CE	156.0	192.0	192.0	True
2021-01-19	0.751	0.854	0.978	0.002	215.165	285.85	369.117	333.237	412.917	510.144	97.738	122.062	149.431	CE	159.0	415.0	415.0	True
2021-01-20	0.746	0.857	0.981	0.012	208.473	277.601	360.597	323.489	401.172	497.821	180.143	225.411	279.02	CE	135.0	791.0	791.0	True
2021-01-21	0.745	0.858	0.989	0.018	203.393	268.262	352.979	313.207	389.197	484.305	212.552	266.168	332.01	CE	160.0	963.0	963.0	True
2021-01-22	0.743	0.859	0.984	0.016	198.64	260.693	344.815	302.622	378.352	473.555	95.121	119.774	149.479	CE	152.0	445.0	445.0	True
2021-01-23	0.747	0.861	0.988	0.018	191.96	253.213	334.609	291.712	367.01	457.433	175.803	221.526	278.686	CE	136.0	849.0	849.0	True
2021-01-24	0.738	0.862	0.981	0.014	186.294	246.121	326.537	281.419	356.689	445.728	73.553	92.505	116.883	CE	57.0	366.0	366.0	True
2021-01-25	0.747	0.862	0.998	0.024	179.062	239.101	320.195	273.054	345.917	435.389	103.263	129.479	163.526	CE	95.0	528.0	528.0	True
2021-01-26	0.74	0.857	0.989	0.02	173.606	232.009	312.418	263.249	335.886	425.241	85.412	107.067	135.702	CE	53.0	449.0	449.0	True
2021-01-27	0.751	0.86	0.975	0.012	169.394	225.287	300.875	255.442	326.84	416.48	215.355	271.782	345.227	CE	46.0	1173.0	1173.0	True
2021-01-28	0.745	0.848	0.977	0.014	165.749	219.48	289.475	248.129	317.711	404.626	85.573	108.377	137.707	CE	78.0	482.0	482.0	True
2021-01-29	0.738	0.847	0.97	0.008	161.985	213.431	281.924	239.614	308.619	389.316	80.214	101.05	128.957	CE	106.0	463.0	463.0	True
2021-01-30	0.738	0.843	0.969	0.006	158.709	206.579	272.231	231.647	300.09	377.605	59.113	73.911	94.862	CE	93.0	350.0	350.0	True
2021-01-31	0.723	0.835	0.965	0.008	154.056	200.188	264.06	225.028	290.604	366.803	66.977	83.689	106.923	CE	68.0	407.0	407.0	True
2021-02-01	0.718	0.833	0.965	0.008	148.562	193.726	254.156	218.818	282.457	361.215	31.415	39.359	50.326	CE	87.0	119.0	119.0	True
2021-02-02	0.716	0.825	0.959	0.008	143.831	187.304	249.659	211.922	274.395	353.792	80.976	102.049	131.533	CE	56.0	525.0	525.0	True
2021-02-03	0.691	0.816	0.957	0.004	138.596	180.685	239.236	206.369	265.886	345.723	107.376	135.623	175.315	CE	38.0	719.0	719.0	True
2021-02-04	0.683	0.813	0.947	0.004	132.816	175.406	229.565	200.821	257.732	337.0	119.313	151.169	195.737	CE	51.0	825.0	825.0	True
2021-02-05	0.68	0.807	0.946	0.01	127.812	169.02	221.782	194.13	250.572	327.148	55.162	70.418	90.76	CE	59.0	394.0	394.0	True
2021-02-06	0.662	0.796	0.955	0.004	123.569	162.103	216.003	188.194	243.349	318.812	31.572	39.972	51.669	CE	53.0	231.0	231.0	True
2021-02-07	0.647	0.789	0.957	0.006	116.8	156.742	208.382	182.819	236.198	309.015	47.405	60.4	77.467	CE	25.0	358.0	358.0	True
2021-02-08	0.643	0.781	0.956	0.008	111.477	150.506	198.906	178.096	229.303	298.947	33.992	43.112	55.701	CE	26.0	264.0	264.0	True
2021-02-09	0.636	0.776	0.944	0.008	105.428	143.201	190.375	172.759	222.098	288.51	24.615	31.109	40.156	CE	45.0	179.0	179.0	True
2021-02-10	0.618	0.767	0.933	0.008	99.981	136.697	184.811	167.53	216.15	277.21	110.668	140.409	181.087	CE	25.0	914.0	914.0	True
2021-02-11	0.613	0.758	0.944	0.002	95.784	130.367	176.978	163.514	209.404	269.049	48.158	61.151	78.507	CE	32.0	409.0	409.0	True
2021-02-12	0.598	0.746	0.925	0.004	90.556	124.256	171.644	159.548	202.467	259.882	47.705	60.582	77.222	CE	50.0	417.0	417.0	True
2021-02-13	0.593	0.743	0.931	0.0	85.611	117.511	168.317	154.437	196.31	254.161	60.129	76.139	97.485	CE	42.0	543.0	543.0	True
2021-02-14	0.591	0.741	0.92	0.002	79.869	111.654	161.552	149.506	189.721	245.806	26.493	33.527	42.992	CE	30.0	248.0	248.0	True
2021-02-15	0.591	0.739	0.926	0.008	73.929	106.197	158.391	144.291	183.844	236.804	21.318	27.086	34.523	CE	47.0	207.0	207.0	True
2021-02-16	0.577	0.735	0.917	0.008	68.787	99.98	154.372	137.806	177.348	227.532	47.785	60.822	77.159	CE	62.0	482.0	482.0	True
2021-02-17	0.563	0.731	0.93	0.008	63.132	93.823	147.278	132.703	171.265	220.569	24.914	31.843	40.82	CE	41.0	262.0	262.0	True
2021-02-18	0.556	0.734	0.938	0.012	57.528	88.934	143.347	127.655	164.809	212.751	27.075	34.724	44.549	CE	73.0	297.0	297.0	True
2021-02-19	0.545	0.729	0.931	0.006	52.458	84.526	139.501	122.073	158.845	205.674	25.058	31.931	41.249	CE	59.0	286.0	286.0	True
2021-02-20	0.538	0.726	0.945	0.012	47.872	80.192	134.013	116.232	151.874	198.237	27.122	34.753	45.31	CE	48.0	324.0	324.0	True
2021-02-21	0.527	0.727	0.96	0.012	43.247	75.423	129.229	110.418	145.377	191.135	18.018	23.382	30.776	CE	50.0	227.0	227.0	True
2021-02-22	0.533	0.727	0.966	0.016	39.353	71.376	125.751	104.874	138.747	183.238	14.828	19.285	25.813	CE	73.0	178.0	178.0	True
2021-02-23	0.534	0.726	0.965	0.016	35.198	67.773	124.053	99.218	131.923	176.89	31.037	40.87	55.7	CE	32.0	436.0	436.0	True
2021-02-24	0.535	0.725	0.977	0.014	31.616	63.657	121.539	94.053	125.971	172.118	33.655	44.66	61.392	CE	38.0	500.0	500.0	True
2021-02-25	0.534	0.723	0.985	0.02	28.905	59.599	120.84	88.652	119.831	167.297	26.785	35.968	49.876	CE	31.0	420.0	420.0	True
2021-02-26	0.527	0.722	0.997	0.024	26.083	56.112	120.158	83.784	114.159	161.812	20.004	27.126	38.607	CE	22.0	334.0	334.0	True
2021-02-27	0.524	0.723	1.008	0.03	23.831	53.384	119.928	78.558	108.509	156.604	36.921	51.253	74.108	CE	18.0	662.0	662.0	True
2021-02-28	0.529	0.726	1.01	0.032	21.658	50.313	116.714	72.517	103.154	151.84	15.419	21.857	32.209	CE		296.0	296.0	True
2021-03-01	0.526	0.728	1.012	0.036	19.137	47.567	113.289	67.024	97.529	148.195	9.469	13.772	20.696	CE	12.0	117.0	117.0	True
2021-03-02	0.525	0.728	1.023	0.034	17.033	44.546	110.16	62.421	92.49	143.241	12.363	18.395	28.412	CE	16.0	277.0	277.0	True
2021-03-03	0.526	0.732	1.028	0.04	15.246	41.762	108.76	57.877	88.111	139.938	15.006	22.736	36.18	CE	8.0	362.0	362.0	True
2021-03-04	0.508	0.736	1.051	0.036	13.656	39.838	106.578	53.321	83.37	136.293	13.839	21.383	34.797	CE	7.0	360.0	360.0	True
2021-03-05	0.505	0.733	1.055	0.046	12.267	37.232	105.583	48.869	79.106	132.68	12.812	20.32	33.796	CE		361.0	361.0	True
2021-03-06	0.497	0.734	1.051	0.048	11.066	34.99	104.42	44.886	75.148	128.957	10.017	16.404	27.797	CE	1.0	307.0	307.0	True
2021-03-07	0.486	0.728	1.062	0.054	9.975	33.295	103.893	41.184	71.109	126.131	9.621	16.528	28.714	CE		327.02555161804287		False
2021-03-08	0.491	0.731	1.081	0.07	8.957	31.135	103.957	37.436	67.539	124.666	5.269	9.384	16.575	CE		157.63131876001495		False
2021-03-09	0.484	0.727	1.087	0.062	8.046	29.231	102.848	34.308	63.721	123.37	8.992	16.478	29.938	CE		365.34648284980074		False
2021-03-10	0.479	0.735	1.119	0.07	7.231	27.56	103.5	31.775	60.231	121.538	11.914	22.55	43.092	CE		528.9653710066726		False
2021-03-11	0.484	0.733	1.079	0.072	6.539	25.99	103.86	28.921	56.987	119.531	8.262	16.169	32.328	CE		401.9926501842216		False
2021-03-12	0.48	0.731	1.081	0.08	5.867	24.638	103.953	26.548	53.755	117.615	7.777	15.794	33.124	CE		415.7389870241881		False
2021-03-13	0.483	0.725	1.09	0.072	5.194	23.301	104.676	24.0	50.547	114.732	7.137	15.062	33.25	CE		420.03613720079005		False
2021-03-14	0.482	0.73	1.108	0.08	4.56	21.948	106.039	21.686	47.866	111.584	4.827	10.57	24.346	CE		312.2712184645972		False
2021-03-15	0.472	0.728	1.122	0.09	4.014	20.739	106.242	19.818	45.398	109.156	2.776	6.279	14.814	CE		150.47336968546088		False
2021-03-16	0.468	0.736	1.124	0.082	3.538	19.506	107.542	18.155	42.758	107.803	4.489	10.469	25.688	CE		348.64798138111485		False
2021-03-17	0.475	0.734	1.129	0.084	3.127	18.423	110.737	16.392	40.325	107.478	5.893	14.348	36.585	CE		504.62961744863594		False
2021-03-18	0.463	0.729	1.115	0.088	2.776	17.554	114.542	14.771	37.776	107.158	4.056	10.301	27.667	CE		383.3760908598974		False
2021-03-19	0.456	0.728	1.12	0.108	2.477	16.65	119.047	13.317	35.684	106.308	3.822	10.074	28.6	CE		396.3576016419953		False
2021-03-20	0.461	0.729	1.136	0.11	2.19	15.694	122.534	12.051	33.858	105.851	3.519	9.638	28.942	CE		400.32313635720595		False
2021-03-21	0.46	0.727	1.131	0.114	1.94	14.771	126.033	10.957	32.112	106.298	2.384	6.734	21.507	CE		297.5168853110666		False
2021-03-22	0.457	0.722	1.118	0.118	1.727	13.983	128.052	10.035	30.232	106.059	1.426	4.19	14.146	CE		190.0413371726008		False
2021-03-23	0.462	0.73	1.142	0.122	1.54	13.428	128.833	9.151	28.579	105.557	2.167	6.655	23.882	CE		331.9494799125848		False
2021-03-24	0.459	0.73	1.139	0.116	1.348	12.629	127.18	8.306	27.046	106.512	2.817	9.098	34.936	CE		480.2938638906167		False
2021-03-25	0.445	0.733	1.144	0.124	1.179	12.0	124.558	7.511	25.571	106.147	1.938	6.538	27.315	CE		364.75953153557225		False
2021-03-26	0.447	0.733	1.139	0.102	1.032	11.172	121.938	6.879	24.073	107.01	1.839	6.407	28.853	CE		376.97621625979656		False
2021-03-27	0.45	0.735	1.174	0.118	0.91	10.52	118.946	6.254	22.658	108.496	1.695	6.103	29.079	CE		380.6101355136454		False
