# Supplementary material for: Evolution and Epidemic Spread of SARS-CoV-2 in Colombia: A Year into the Pandemic
Source: Vaccines (Basel). 2021 Jul 30;9(8):837. doi: 10.3390/vaccines9080837 (PMC8402472; doi:10.3390/vaccines9080837)
Supplement: Supplementary file 1 [file vaccines-09-00837-s001.zip › Supplementary_material/Supplementary Data S2/Rt.live_statistics_model/COVID19-CH-rt.csv]

	rt2.5%	rt	rt97.5%	p_rt_gt1	infection2.5%	infection	infection97.5%	ajusted_positive2.5%	ajusted_positive	ajusted_positive97.5%	predicted_postive2.5%	predicted_postive	predicted_postive97.5%	region	observed_positive	predicted_newtest	observed_newtest	date_with_observed_cases
2020-03-28	0.954	1.203	1.512	0.924	44.237	86.802	162.273	0.0	0.0	0.0				CH				False
2020-03-29	0.959	1.205	1.51	0.928	0.45	0.765	1.221	0.0	0.0	0.0				CH				False
2020-03-30	0.961	1.194	1.497	0.946	6.38	10.845	17.308	0.0	0.0	0.0				CH				False
2020-03-31	0.952	1.185	1.484	0.952	12.101	20.529	32.791	0.0	0.0	0.0				CH				False
2020-04-01	0.954	1.185	1.452	0.95	12.985	21.898	34.932	0.0	0.0	0.0				CH				False
2020-04-02	0.958	1.183	1.431	0.946	12.876	21.487	33.411	0.0	0.0	0.0				CH				False
2020-04-03	0.962	1.176	1.421	0.956	13.591	21.816	33.395	2.914	5.717	10.689				CH				False
2020-04-04	0.973	1.171	1.416	0.94	14.532	22.724	33.993	4.456	8.736	16.318				CH				False
2020-04-05	0.97	1.176	1.415	0.95	15.525	23.548	34.529	5.418	10.468	19.434				CH				False
2020-04-06	0.987	1.169	1.408	0.964	16.413	24.402	34.97	6.245	11.918	21.519				CH				False
2020-04-07	0.994	1.167	1.396	0.972	17.27	25.175	35.419	7.242	13.548	23.719	0.833	1.516	2.714	CH	1.0	123.36831648891209		True
2020-04-08	0.992	1.165	1.367	0.968	18.113	25.946	35.813	8.137	14.758	25.229	0.944	1.647	2.876	CH		114.02100373010636		True
2020-04-09	0.997	1.163	1.371	0.974	18.538	26.614	37.017	9.245	16.605	27.575	1.081	1.847	3.155	CH		28.474240551133565		True
2020-04-10	1.003	1.167	1.364	0.976	19.449	27.314	38.272	9.904	17.25	27.995	1.144	1.914	3.214	CH		25.326838853072886		True
2020-04-11	0.999	1.167	1.355	0.974	20.039	28.207	39.578	10.564	18.022	28.767	1.226	2.021	3.288	CH		90.65126516294339		True
2020-04-12	1.01	1.167	1.356	0.984	20.919	29.221	40.25	11.48	19.245	30.297	1.321	2.171	3.459	CH	5.0	76.80281499095534		True
2020-04-13	1.023	1.171	1.345	0.982	21.989	30.147	41.023	12.266	19.829	30.713	1.399	2.248	3.467	CH		89.79853262717653		True
2020-04-14	1.031	1.177	1.364	0.994	22.878	31.254	42.068	13.069	20.801	31.487	1.489	2.348	3.519	CH	3.0	134.96994726398134		True
2020-04-15	1.028	1.179	1.367	0.988	23.603	32.174	43.407	14.061	21.611	32.08	1.582	2.449	3.589	CH		124.60146572467409		True
2020-04-16	1.044	1.184	1.383	0.992	24.51	33.308	44.922	15.007	22.659	33.269	1.703	2.573	3.719	CH		75.22185770559959		True
2020-04-17	1.059	1.2	1.398	0.998	25.3	34.27	46.374	16.005	23.517	33.762	1.798	2.643	3.756	CH	2.0	72.28529219889728		True
2020-04-18	1.061	1.213	1.393	0.998	26.247	35.416	48.086	16.806	24.183	34.383	1.871	2.723	3.796	CH	7.0	98.7414201318374		True
2020-04-19	1.069	1.221	1.406	0.998	27.115	36.648	49.919	17.737	24.945	35.037	1.962	2.823	3.906	CH	10.0	83.57078110009046		True
2020-04-20	1.069	1.234	1.438	1.0	28.455	37.829	52.159	18.133	25.798	35.833	2.079	2.918	4.0	CH	5.0	97.61332014826317		True
2020-04-21	1.085	1.245	1.45	1.0	29.662	39.295	54.301	19.028	26.546	36.929	2.155	3.01	4.082	CH		146.5715780389251		True
2020-04-22	1.101	1.259	1.449	1.0	31.412	41.161	56.955	19.838	27.439	38.166	2.252	3.105	4.234	CH	2.0	135.18192771924643		True
2020-04-23	1.117	1.274	1.474	1.0	32.793	43.158	59.598	20.608	28.382	39.175	2.348	3.212	4.378	CH		81.53272381127428		True
2020-04-24	1.131	1.287	1.476	1.0	34.123	45.021	62.369	21.614	29.448	40.154	2.421	3.322	4.469	CH		78.27796646877114		True
2020-04-25	1.148	1.303	1.477	1.0	35.854	47.597	65.819	22.573	30.409	41.104	2.517	3.425	4.602	CH	1.0	106.8315751007396		True
2020-04-26	1.163	1.316	1.496	1.0	37.696	50.252	68.724	23.669	31.467	42.593	2.612	3.536	4.732	CH	2.0	90.33874720923205		True
2020-04-27	1.174	1.322	1.514	1.0	39.427	52.633	71.964	24.493	32.617	43.844	2.727	3.654	4.836	CH		105.42810766917046		True
2020-04-28	1.185	1.342	1.529	1.0	41.801	55.736	75.426	25.198	33.641	45.505	2.849	3.781	4.991	CH	2.0	158.17320881397865		True
2020-04-29	1.194	1.354	1.536	1.0	44.617	58.821	80.581	25.988	34.73	47.171	2.976	3.923	5.194	CH	6.0	145.76238971379007		True
2020-04-30	1.193	1.367	1.541	1.0	47.812	62.456	84.438	27.408	36.065	48.977	3.109	4.078	5.434	CH	2.0	87.84358991693712		True
2020-05-01	1.212	1.378	1.553	1.0	50.882	66.596	89.059	28.909	37.489	50.925	3.235	4.226	5.63	CH	4.0	32.19527308926418		True
2020-05-02	1.211	1.39	1.577	1.0	53.974	70.769	94.764	30.415	39.063	53.566	3.406	4.414	5.879	CH	3.0	114.9217300696215		True
2020-05-03	1.227	1.39	1.582	1.0	57.82	75.397	101.809	31.899	41.015	55.933	3.573	4.618	6.154	CH	2.0	97.10671331837213		True
2020-05-04	1.24	1.399	1.586	1.0	62.082	80.982	108.426	33.245	42.989	58.428	3.742	4.824	6.449	CH		113.24289519025247		True
2020-05-05	1.215	1.406	1.576	1.0	66.433	86.443	115.258	34.703	45.155	61.156	4.186	5.383	7.185	CH	3.0	169.774839589064		True
2020-05-06	1.224	1.402	1.585	1.0	70.928	92.655	121.747	36.417	47.509	64.07	4.132	5.315	7.105	CH	7.0	156.3428517083512		True
2020-05-07	1.242	1.412	1.588	1.0	76.55	99.405	130.08	38.23	50.103	67.257	4.349	5.622	7.424	CH	3.0	94.1544560226029		True
2020-05-08	1.238	1.41	1.593	1.0	82.691	106.12	139.235	40.535	52.834	70.374	4.611	5.923	7.786	CH	6.0	90.26331500838889		True
2020-05-09	1.238	1.409	1.593	1.0	89.175	113.785	149.088	42.94	55.591	74.53	4.888	6.273	8.213	CH	2.0	123.01188503852408		True
2020-05-10	1.231	1.394	1.584	1.0	95.792	122.399	161.054	45.737	58.908	79.062	5.185	6.634	8.692	CH	2.0	103.87467942751064		True
2020-05-11	1.213	1.389	1.567	1.0	102.447	130.656	170.721	48.548	62.731	82.756	5.459	7.004	9.211	CH	3.0	121.05768271135386		True
2020-05-12	1.196	1.379	1.555	1.0	109.579	139.979	182.157	51.547	66.646	87.768	5.787	7.479	9.768	CH	5.0	54.0	54.0	True
2020-05-13	1.204	1.374	1.548	1.0	117.809	150.298	193.367	54.89	70.828	94.02	6.483	8.332	10.87	CH	8.0	166.9233137031585		True
2020-05-14	1.19	1.356	1.527	1.0	126.104	161.226	206.431	58.757	75.607	99.787	6.629	8.52	11.095	CH	9.0	100.46532212826452		True
2020-05-15	1.17	1.349	1.523	1.0	135.408	171.703	218.668	62.617	80.754	105.903	7.094	9.055	11.758	CH	5.0	2.0	2.0	True
2020-05-16	1.177	1.335	1.52	1.0	144.687	182.397	231.165	66.972	86.064	112.259	7.57	9.701	12.589	CH	3.0	84.0	84.0	True
2020-05-17	1.167	1.324	1.501	1.0	155.114	193.417	242.824	72.471	92.364	119.776	8.154	10.397	13.334	CH	2.0	12.0	12.0	True
2020-05-18	1.151	1.314	1.492	1.0	164.686	204.503	258.056	77.99	99.013	127.857	8.79	11.1	14.174	CH	24.0	128.87247023220536		True
2020-05-19	1.147	1.301	1.467	1.0	173.807	216.837	273.087	83.454	105.713	136.928	9.443	11.875	15.164	CH	17.0	20.0	20.0	True
2020-05-20	1.14	1.287	1.443	1.0	182.305	229.337	287.714	88.816	113.13	146.785	10.072	12.714	16.165	CH	17.0	75.0	75.0	True
2020-05-21	1.114	1.274	1.425	1.0	190.04	241.547	302.185	94.49	120.788	156.543	10.796	13.594	17.168	CH	14.0	15.0	15.0	True
2020-05-22	1.118	1.254	1.413	1.0	200.565	253.972	317.948	101.065	129.28	166.464	11.607	14.558	18.231	CH	26.0	46.0	46.0	True
2020-05-23	1.102	1.241	1.407	1.0	209.633	267.174	332.074	108.609	137.99	176.761	12.487	15.506	19.479	CH	20.0	2.0	2.0	True
2020-05-24	1.083	1.224	1.372	1.0	218.426	279.747	348.788	116.975	147.28	187.578	20.6	25.657	32.217	CH	19.0	248.0	248.0	True
2020-05-25	1.066	1.211	1.364	1.0	228.094	293.142	363.567	126.055	157.477	198.39	14.272	17.628	22.024	CH	7.0	20.0	20.0	True
2020-05-26	1.066	1.193	1.344	0.998	238.37	306.593	378.036	135.197	166.903	210.84	16.485	20.279	25.302	CH	11.0	172.0	172.0	True
2020-05-27	1.066	1.182	1.328	0.998	249.69	319.373	392.731	143.857	177.353	223.723	19.011	23.392	29.176	CH	10.0	187.0	187.0	True
2020-05-28	1.022	1.164	1.317	0.992	259.056	330.818	403.815	151.923	188.368	235.183	17.051	21.056	26.268	CH	53.0	58.0	58.0	True
2020-05-29	1.015	1.153	1.288	0.984	269.222	341.79	418.327	161.089	199.424	246.674	18.116	22.361	27.747	CH	23.0	49.0	49.0	True
2020-05-30	1.007	1.137	1.286	0.98	280.51	351.896	430.055	169.22	210.889	260.209	19.183	23.656	29.282	CH	38.0	1.0	1.0	True
2020-05-31	0.988	1.125	1.264	0.956	288.661	362.59	439.046	177.761	222.223	273.523	30.862	38.349	47.349	CH	10.0	245.0	245.0	True
2020-06-01	0.98	1.113	1.263	0.948	296.266	372.939	450.967	186.583	233.778	287.322	21.238	26.294	32.645	CH	49.0	145.0	145.0	True
2020-06-02	0.968	1.099	1.256	0.922	306.322	383.014	460.126	194.741	245.534	303.291	22.278	27.679	34.559	CH	35.0	17.0	17.0	True
2020-06-03	0.959	1.084	1.244	0.888	317.571	391.122	468.637	203.455	257.49	314.996	49.429	61.716	76.274	CH	54.0	338.0	338.0	True
2020-06-04	0.934	1.065	1.233	0.858	328.261	398.601	480.013	212.345	269.415	329.676	24.393	30.396	37.83	CH	23.0	42.0	42.0	True
2020-06-05	0.925	1.054	1.207	0.8	336.277	403.534	486.094	221.439	281.833	342.648	25.636	31.75	39.597	CH	29.0	10.0	10.0	True
2020-06-06	0.923	1.044	1.186	0.744	341.585	409.571	492.303	230.775	294.444	355.301	35.413	44.072	54.867	CH	92.0	212.0	212.0	True
2020-06-07	0.906	1.03	1.163	0.686	345.58	414.365	497.234	241.686	306.76	367.098	66.759	83.449	103.483	CH	16.0	386.0	386.0	True
2020-06-08	0.906	1.021	1.158	0.62	346.239	420.54	502.916	251.859	317.333	380.188	28.546	35.625	44.186	CH	25.0	15.0	15.0	True
2020-06-09	0.884	1.007	1.151	0.554	348.16	423.371	506.646	263.691	327.022	393.303	29.7	36.681	45.337	CH	41.0	12.0	12.0	True
2020-06-10	0.886	0.998	1.134	0.476	350.626	425.833	505.951	273.46	337.267	406.718	30.558	37.836	46.811	CH	41.0	28.0	28.0	True
2020-06-11	0.876	0.988	1.101	0.408	351.694	427.007	507.265	282.424	347.081	417.076	51.279	63.263	78.537	CH	38.0	259.0	259.0	True
2020-06-12	0.862	0.979	1.115	0.37	352.128	426.255	503.89	292.402	356.287	423.566	32.434	40.039	49.506	CH	67.0	8.0	8.0	True
2020-06-13	0.849	0.97	1.093	0.278	354.135	425.113	503.553	301.977	366.603	433.898	38.092	46.941	58.264	CH	60.0	183.0	183.0	True
2020-06-14	0.844	0.959	1.086	0.268	354.75	422.845	502.769	311.588	375.25	442.725	34.093	41.796	51.961	CH	34.0	6.0	6.0	True
2020-06-15	0.826	0.951	1.071	0.21	353.581	419.627	501.119	320.621	381.872	450.153	34.916	42.627	53.11	CH	48.0	17.0	17.0	True
2020-06-16	0.824	0.939	1.064	0.154	348.816	415.136	498.021	326.276	387.73	457.012	128.536	157.044	195.518	CH	54.0	577.0	577.0	True
2020-06-17	0.819	0.931	1.051	0.116	344.487	411.793	494.67	332.469	393.638	463.366	36.145	44.153	54.834	CH	46.0	11.0	11.0	True
2020-06-18	0.813	0.923	1.055	0.112	341.935	406.575	493.089	335.036	400.619	468.773	44.841	55.199	68.241	CH	61.0	196.0	196.0	True
2020-06-19	0.81	0.915	1.05	0.1	337.169	401.17	488.671	338.976	404.252	474.353	36.857	45.455	56.139	CH	59.0	80.0	80.0	True
2020-06-20	0.799	0.91	1.044	0.082	328.945	396.097	480.018	341.165	408.765	477.169	37.125	45.833	56.591	CH	66.0	53.0	53.0	True
2020-06-21	0.796	0.901	1.016	0.066	323.069	389.741	468.742	342.679	410.262	478.462	37.199	46.027	56.612	CH	37.0	36.0	36.0	True
2020-06-22	0.796	0.896	1.021	0.042	318.345	383.827	460.043	345.195	412.923	478.125	37.247	46.234	57.061	CH	63.0	47.0	47.0	True
2020-06-23	0.793	0.889	1.006	0.034	312.534	375.123	449.041	347.036	413.157	482.311	107.939	133.618	165.207	CH	108.0	461.0	461.0	True
2020-06-24	0.778	0.883	1.001	0.028	307.392	367.702	443.9	347.723	412.295	481.295	44.896	55.728	68.865	CH	84.0	192.0	192.0	True
2020-06-25	0.764	0.875	0.986	0.018	302.591	361.811	435.738	349.491	411.906	480.899	64.881	80.518	99.242	CH	92.0	278.0	278.0	True
2020-06-26	0.766	0.871	0.983	0.02	294.637	353.842	424.35	350.049	410.307	479.47	108.061	133.974	165.017	CH	109.0	464.0	464.0	True
2020-06-27	0.759	0.869	0.974	0.012	286.862	344.965	417.222	348.698	406.273	479.592	37.111	45.859	56.526	CH	53.0	70.0	70.0	True
2020-06-28	0.752	0.862	0.983	0.016	279.756	335.618	407.356	345.331	403.582	478.391	36.641	45.521	56.201	CH	46.0	31.0	31.0	True
2020-06-29	0.749	0.86	0.977	0.014	271.216	326.31	397.408	341.465	399.508	473.667	36.469	45.106	55.664	CH	26.0	44.0	44.0	True
2020-06-30	0.747	0.856	0.98	0.008	266.214	317.642	389.902	337.365	395.588	467.924	165.685	203.856	252.492	CH	121.0	731.0	731.0	True
2020-07-01	0.737	0.849	0.972	0.008	257.41	308.477	382.286	332.777	390.9	463.929	76.838	94.825	117.951	CH	47.0	344.0	344.0	True
2020-07-02	0.735	0.852	0.965	0.002	249.769	299.051	369.204	328.048	385.9	456.731	35.378	43.524	54.473	CH	51.0	118.0	118.0	True
2020-07-03	0.741	0.845	0.967	0.01	239.78	289.957	356.271	323.146	380.187	447.747	34.835	42.9	53.745	CH	70.0	91.0	91.0	True
2020-07-04	0.745	0.847	0.968	0.014	231.543	282.092	350.997	317.796	373.55	439.118	42.458	52.416	65.551	CH	31.0	198.0	198.0	True
2020-07-05	0.744	0.84	0.963	0.006	223.632	274.645	341.029	312.784	367.38	434.453	49.494	61.012	76.72	CH	34.0	235.0	235.0	True
2020-07-06	0.735	0.843	0.96	0.012	216.218	264.78	327.502	306.643	360.95	427.409	148.515	182.645	229.188	CH	67.0	717.0	717.0	True
2020-07-07	0.737	0.842	0.953	0.01	209.666	256.241	316.935	300.822	354.395	418.219	42.549	52.103	65.445	CH	64.0	209.0	209.0	True
2020-07-08	0.738	0.838	0.957	0.002	201.442	247.373	308.168	294.366	347.725	408.987	31.801	39.006	48.883	CH	74.0	142.0	142.0	True
2020-07-09	0.734	0.84	0.959	0.002	195.194	239.005	298.971	288.761	339.334	401.065	30.989	38.179	47.755	CH	55.0	77.0	77.0	True
2020-07-10	0.724	0.84	0.956	0.002	190.559	230.894	288.614	281.772	331.574	393.214	60.511	74.677	93.552	CH	57.0	319.0	319.0	True
2020-07-11	0.728	0.838	0.955	0.002	184.604	224.489	279.67	274.322	323.436	385.76	50.661	62.422	78.207	CH	54.0	273.0	273.0	True
2020-07-12	0.73	0.836	0.957	0.008	177.973	217.256	270.274	267.198	314.753	378.765	28.958	35.41	44.547	CH	84.0	25.0	25.0	True
2020-07-13	0.733	0.836	0.96	0.01	171.564	209.799	264.023	259.494	305.818	368.407	28.331	34.459	43.356	CH	46.0	107.0	107.0	True
2020-07-14	0.728	0.829	0.959	0.008	165.461	202.39	255.774	252.026	297.696	359.789	75.771	91.699	115.237	CH	40.0	437.0	437.0	True
2020-07-15	0.728	0.827	0.957	0.002	157.957	196.426	245.082	244.396	289.742	349.478	26.9	32.631	40.743	CH	23.0	120.0	120.0	True
2020-07-16	0.723	0.822	0.944	0.0	152.387	189.252	237.665	237.671	282.123	341.353	56.747	69.323	86.127	CH	28.0	348.0	348.0	True
2020-07-17	0.714	0.821	0.95	0.002	146.394	182.954	230.505	230.035	273.835	331.736	25.237	30.827	38.095	CH	28.0	17.0	17.0	True
2020-07-18	0.717	0.82	0.936	0.002	140.254	176.187	221.266	221.651	265.494	320.667	63.192	77.334	95.987	CH	20.0	412.0	412.0	True
2020-07-19	0.718	0.819	0.94	0.002	133.763	169.515	213.034	215.243	257.73	309.835	36.837	45.09	56.066	CH	8.0	248.0	248.0	True
2020-07-20	0.712	0.817	0.936	0.004	127.113	163.183	203.84	208.289	249.003	300.831	22.986	28.095	35.232	CH	17.0	134.0	134.0	True
2020-07-21	0.721	0.82	0.945	0.0	121.938	157.79	196.74	202.73	241.673	292.068	24.866	30.526	38.546	CH	76.0	179.0	179.0	True
2020-07-22	0.718	0.822	0.932	0.0	118.438	151.854	190.946	196.727	234.104	282.592	136.47	167.444	212.655	CH	12.0	1015.0	1015.0	True
2020-07-23	0.719	0.822	0.941	0.0	113.403	146.954	185.129	190.887	226.79	273.845	22.073	26.834	33.981	CH	32.0	168.0	168.0	True
2020-07-24	0.727	0.827	0.948	0.002	109.907	141.514	178.417	184.353	219.113	266.591	36.232	43.928	55.651	CH	33.0	284.0	284.0	True
2020-07-25	0.736	0.83	0.946	0.006	106.851	136.306	171.217	178.954	212.33	258.077	19.718	23.881	30.279	CH	33.0	25.0	25.0	True
2020-07-26	0.734	0.835	0.948	0.004	103.346	132.009	165.258	172.219	204.957	249.153	19.063	23.115	29.281	CH	17.0	129.0	129.0	True
2020-07-27	0.737	0.838	0.959	0.004	100.072	127.037	160.202	165.295	198.546	241.471	40.743	49.327	62.35	CH	44.0	352.0	352.0	True
2020-07-28	0.74	0.841	0.959	0.004	96.36	122.435	154.304	159.348	192.144	233.579	46.072	55.737	70.529	CH	29.0	412.0	412.0	True
2020-07-29	0.743	0.845	0.966	0.004	93.613	118.278	149.905	153.578	185.35	226.619	17.164	20.876	26.349	CH	56.0	160.0	160.0	True
2020-07-30	0.747	0.851	0.974	0.004	91.067	114.241	145.701	147.422	178.691	218.248	16.435	20.105	25.3	CH	72.0	84.0	84.0	True
2020-07-31	0.753	0.858	0.974	0.012	87.137	110.616	142.088	141.198	172.513	210.942	15.739	19.406	24.35	CH	24.0	57.0	57.0	True
2020-08-01	0.757	0.862	0.992	0.02	83.753	107.112	138.63	134.905	166.654	204.395	37.116	45.832	57.866	CH	23.0	391.0	391.0	True
2020-08-02	0.764	0.868	0.99	0.016	81.222	104.352	134.428	130.158	160.745	198.118	37.242	46.297	58.55	CH	9.0	408.0	408.0	True
2020-08-03	0.767	0.874	0.998	0.024	79.307	101.399	130.659	126.437	155.376	191.442	14.062	17.431	21.965	CH	28.0	14.0	14.0	True
2020-08-04	0.772	0.88	1.015	0.04	77.954	98.658	127.69	121.198	150.011	185.26	55.497	68.94	86.774	CH	21.0	652.0	652.0	True
2020-08-05	0.778	0.885	1.019	0.046	76.203	96.306	124.453	117.167	145.033	178.626	13.153	16.277	20.542	CH	21.0	19.0	19.0	True
2020-08-06	0.772	0.89	1.013	0.044	73.983	93.772	120.935	112.751	140.45	172.835	15.235	18.783	23.525	CH	13.0	190.0	190.0	True
2020-08-07	0.788	0.894	1.015	0.046	72.26	91.462	118.717	109.407	136.013	167.003	12.388	15.229	19.041	CH	23.0	144.0	144.0	True
2020-08-08	0.789	0.896	1.025	0.062	70.42	89.399	116.592	106.598	131.264	160.691	35.008	42.985	54.013	CH	22.0	466.0	466.0	True
2020-08-09	0.79	0.903	1.032	0.054	69.218	87.531	114.28	103.341	126.655	154.973	11.592	14.23	17.795	CH	15.0	37.0	37.0	True
2020-08-10	0.794	0.898	1.027	0.066	67.577	85.34	112.783	99.687	122.125	150.247	45.694	56.568	71.162	CH	19.0	657.0	657.0	True
2020-08-11	0.804	0.902	1.024	0.066	66.342	83.741	110.606	96.685	118.245	145.914	29.529	36.681	45.922	CH	47.0	439.0	439.0	True
2020-08-12	0.798	0.907	1.021	0.044	65.601	82.079	108.255	93.286	114.693	141.964	10.384	12.894	16.223	CH	5.0	86.0	86.0	True
2020-08-13	0.805	0.907	1.046	0.056	63.918	80.254	105.454	89.596	111.714	138.657	10.065	12.503	15.816	CH	11.0	77.0	77.0	True
2020-08-14	0.799	0.905	1.035	0.076	62.464	78.817	103.333	86.49	108.332	135.019	9.764	12.133	15.383	CH	7.0	47.0	47.0	True
2020-08-15	0.798	0.901	1.034	0.076	60.988	77.526	102.102	84.716	105.252	131.033	9.5	11.805	14.952	CH	12.0	131.0	131.0	True
2020-08-16	0.795	0.904	1.031	0.062	59.831	76.35	99.844	82.793	102.258	128.281	9.284	11.494	14.541	CH	4.0	146.0	146.0	True
2020-08-17	0.793	0.905	1.041	0.07	59.12	75.063	98.181	81.305	99.855	125.069	9.051	11.2	14.295	CH	9.0	151.0	151.0	True
2020-08-18	0.796	0.905	1.035	0.06	57.661	73.548	96.043	79.302	97.332	122.593	16.876	20.805	26.717	CH	9.0	304.0	304.0	True
2020-08-19	0.796	0.903	1.043	0.076	56.442	72.029	94.503	77.198	95.006	120.677	8.574	10.686	13.761	CH	11.0	117.0	117.0	True
2020-08-20	0.789	0.901	1.029	0.078	55.07	70.769	92.399	75.646	92.917	119.008	8.373	10.409	13.466	CH	6.0	71.0	71.0	True
2020-08-21	0.795	0.904	1.036	0.096	54.038	69.352	90.842	73.838	90.439	116.994	9.675	12.03	15.643	CH	8.0	189.0	189.0	True
2020-08-22	0.783	0.905	1.028	0.068	53.224	68.082	89.087	72.256	88.235	114.072	28.223	34.985	45.476	CH	7.0	562.0	562.0	True
2020-08-23	0.793	0.903	1.04	0.082	52.109	66.781	87.797	70.942	86.244	111.013	7.931	9.712	12.66	CH	9.0	54.0	54.0	True
2020-08-24	0.801	0.904	1.04	0.086	51.233	65.648	85.562	69.221	84.249	107.797	7.786	9.53	12.382	CH	20.0	14.0	14.0	True
2020-08-25	0.799	0.905	1.043	0.096	50.209	64.407	83.747	67.461	82.436	105.219	7.622	9.305	12.072	CH	24.0	138.0	138.0	True
2020-08-26	0.794	0.909	1.04	0.068	49.258	63.249	81.847	65.886	80.855	103.41	10.433	12.766	16.449	CH	6.0	224.0	224.0	True
2020-08-27	0.8	0.91	1.035	0.076	48.217	62.01	81.004	64.224	79.317	101.548	7.297	8.909	11.48	CH	15.0	72.0	72.0	True
2020-08-28	0.792	0.916	1.034	0.086	47.357	60.982	80.548	62.605	78.045	99.169	7.118	8.733	11.356	CH	34.0	152.0	152.0	True
2020-08-29	0.802	0.917	1.044	0.086	46.583	60.1	79.97	61.446	76.401	97.544	6.913	8.552	11.15	CH	11.0	74.0	74.0	True
2020-08-30	0.791	0.922	1.038	0.098	45.675	59.047	78.203	60.399	74.828	95.499	15.939	19.795	25.72	CH	1.0	376.0	376.0	True
2020-08-31	0.799	0.923	1.052	0.116	44.639	58.075	76.7	59.108	73.53	93.346	6.631	8.263	10.678	CH	7.0	18.0	18.0	True
2020-09-01	0.802	0.924	1.055	0.164	43.279	57.225	75.445	57.968	72.088	91.64	6.504	8.092	10.446	CH	7.0	114.0	114.0	True
2020-09-02	0.798	0.932	1.076	0.168	42.534	56.141	74.551	56.737	70.598	90.039	6.369	7.952	10.216	CH	1.0	48.0	48.0	True
2020-09-03	0.804	0.933	1.074	0.172	41.839	55.337	73.734	55.717	69.279	88.58	9.267	11.592	14.949	CH	3.0	237.0	237.0	True
2020-09-04	0.807	0.94	1.085	0.174	41.278	54.624	72.562	54.517	67.985	87.211	6.109	7.651	9.879	CH	9.0	71.0	71.0	True
2020-09-05	0.824	0.947	1.089	0.198	40.486	53.853	71.466	53.376	66.869	85.084	5.989	7.52	9.639	CH	12.0	60.0	60.0	True
2020-09-06	0.826	0.949	1.091	0.214	39.952	52.913	70.892	52.236	65.654	83.423	5.895	7.374	9.511	CH	4.0	41.0	41.0	True
2020-09-07	0.831	0.951	1.085	0.268	39.587	52.105	69.764	51.375	64.462	82.285	5.777	7.252	9.372	CH	18.0	8.0	8.0	True
2020-09-08	0.843	0.956	1.089	0.292	39.375	51.641	69.09	49.971	63.316	80.76	5.612	7.124	9.263	CH	5.0	91.0	91.0	True
2020-09-09	0.847	0.971	1.1	0.32	39.068	51.111	68.494	49.08	61.982	79.433	16.034	20.42	26.599	CH	12.0	465.0	465.0	True
2020-09-10	0.846	0.976	1.115	0.344	38.774	50.753	68.064	47.927	60.941	78.436	5.378	6.879	8.946	CH	8.0	104.0	104.0	True
2020-09-11	0.855	0.982	1.118	0.408	38.554	50.532	67.795	46.965	60.005	77.242	5.251	6.767	8.757	CH	13.0	53.0	53.0	True
2020-09-12	0.866	0.994	1.138	0.456	37.646	50.374	67.326	45.887	59.196	76.523	5.149	6.649	8.597	CH	6.0	136.0	136.0	True
2020-09-13	0.867	1.002	1.147	0.504	37.294	50.018	66.817	45.029	58.155	74.892	5.059	6.537	8.536	CH	11.0	12.0	12.0	True
2020-09-14	0.888	1.005	1.157	0.522	36.895	49.873	66.424	44.073	57.116	74.254	4.992	6.429	8.46	CH	4.0	20.0	20.0	True
2020-09-15	0.887	1.014	1.148	0.568	37.038	50.0	66.468	43.588	56.216	73.491	4.922	6.336	8.3	CH	9.0	122.0	122.0	True
2020-09-16	0.895	1.023	1.17	0.614	37.25	50.122	66.418	43.131	55.5	72.416	48.652	62.725	81.673	CH	6.0	1595.0	1595.0	True
2020-09-17	0.901	1.03	1.178	0.662	37.605	50.134	66.08	42.568	54.735	71.405	4.803	6.166	8.055	CH		15.0	15.0	True
2020-09-18	0.911	1.038	1.201	0.694	37.749	50.334	66.209	42.154	53.89	70.752	4.722	6.077	7.936	CH	3.0	137.0	137.0	True
2020-09-19	0.911	1.05	1.187	0.734	37.321	50.693	66.146	41.85	53.4	69.865	4.685	5.999	7.863	CH	6.0	98.0	98.0	True
2020-09-20	0.92	1.055	1.201	0.802	37.532	50.933	66.685	41.244	52.693	69.078	4.671	5.943	7.783	CH	5.0	141.0	141.0	True
2020-09-21	0.924	1.065	1.216	0.81	38.02	51.411	67.421	41.04	52.222	68.089	6.843	8.716	11.464	CH	2.0	236.0	236.0	True
2020-09-22	0.942	1.073	1.217	0.85	38.962	51.951	68.498	40.769	51.852	67.861	4.629	5.848	7.676	CH	11.0	92.0	92.0	True
2020-09-23	0.951	1.085	1.241	0.866	39.317	52.69	69.749	40.61	51.605	67.256	5.258	6.644	8.777	CH	11.0	182.81051311954047		True
2020-09-24	0.959	1.085	1.249	0.876	39.675	53.517	71.412	40.108	51.517	67.305	4.527	5.757	7.619	CH	3.0	150.0	150.0	True
2020-09-25	0.952	1.098	1.247	0.912	40.24	54.46	72.805	39.571	51.384	66.696	4.491	5.726	7.58	CH	7.0	75.0	75.0	True
2020-09-26	0.965	1.101	1.252	0.914	41.233	55.399	74.134	39.004	51.28	66.743	4.477	5.716	7.574	CH	2.0	44.0	44.0	True
2020-09-27	0.975	1.11	1.257	0.938	41.667	56.377	75.36	38.992	51.15	66.487	4.512	5.714	7.551	CH	6.0	20.0	20.0	True
2020-09-28	0.992	1.12	1.258	0.954	42.742	57.376	76.247	39.282	51.245	66.569	4.518	5.725	7.513	CH	4.0	142.0	142.0	True
2020-09-29	0.999	1.128	1.269	0.974	43.735	58.527	77.835	39.466	51.326	66.645	5.409	6.904	9.053	CH	10.0	191.79464646747945		True
2020-09-30	1.001	1.132	1.283	0.974	44.422	59.722	79.78	39.363	51.62	66.745	4.52	5.786	7.494	CH	12.0	45.0	45.0	True
2020-10-01	1.0	1.135	1.296	0.974	45.639	61.092	80.395	39.671	51.89	66.81	4.527	5.846	7.554	CH	2.0	80.0	80.0	True
2020-10-02	0.999	1.141	1.3	0.974	46.945	62.451	81.759	39.931	52.295	67.397	4.566	5.893	7.579	CH	6.0	109.0	109.0	True
2020-10-03	1.009	1.149	1.312	0.98	48.063	64.036	83.443	40.353	52.92	68.013	4.627	5.944	7.638	CH	3.0	58.0	58.0	True
2020-10-04	1.0	1.149	1.31	0.974	49.907	65.544	85.507	40.624	53.568	69.194	4.68	6.005	7.693	CH	5.0	87.0	87.0	True
2020-10-05	1.009	1.15	1.311	0.982	51.666	67.159	87.708	41.042	54.138	70.429	4.759	6.06	7.792	CH	12.0	4.0	4.0	True
2020-10-06	1.007	1.152	1.315	0.98	53.566	69.002	89.98	41.633	54.951	71.662	4.8	6.161	7.938	CH	5.0	66.0	66.0	True
2020-10-07	1.004	1.148	1.318	0.978	55.595	70.956	91.953	42.404	55.755	72.437	4.892	6.267	8.081	CH	4.0	53.0	53.0	True
2020-10-08	0.998	1.147	1.308	0.972	56.204	73.051	95.276	43.321	56.599	73.871	4.983	6.384	8.202	CH	7.0	100.0	100.0	True
2020-10-09	0.999	1.143	1.288	0.972	57.48	75.275	97.739	44.372	57.486	75.05	5.075	6.471	8.318	CH	1.0	71.0	71.0	True
2020-10-10	0.987	1.136	1.295	0.962	59.119	77.574	100.245	45.313	58.745	76.408	5.17	6.577	8.491	CH	2.0	94.0	94.0	True
2020-10-11	0.983	1.123	1.3	0.958	60.848	79.506	102.696	45.826	60.019	77.67	5.283	6.706	8.614	CH	7.0	42.0	42.0	True
2020-10-12	0.976	1.115	1.282	0.954	61.73	81.468	104.829	46.236	61.34	79.056	5.39	6.867	8.777	CH	5.0	24.0	24.0	True
2020-10-13	0.962	1.105	1.27	0.932	63.043	83.246	106.796	47.452	62.656	80.427	5.487	7.021	8.937	CH	10.0	2.0	2.0	True
2020-10-14	0.96	1.101	1.256	0.922	65.11	85.223	109.211	48.795	64.048	82.443	5.784	7.428	9.469	CH	5.0	165.0	165.0	True
2020-10-15	0.951	1.087	1.249	0.896	66.836	86.899	111.819	50.418	65.49	84.195	5.758	7.328	9.356	CH	2.0	64.0	64.0	True
2020-10-16	0.943	1.074	1.236	0.856	68.066	88.328	113.749	52.249	67.173	86.008	5.953	7.505	9.612	CH	6.0	134.0	134.0	True
2020-10-17	0.927	1.063	1.22	0.808	69.359	89.524	115.628	53.786	68.856	88.134	6.087	7.715	9.882	CH	8.0	5.0	5.0	True
2020-10-18	0.918	1.051	1.201	0.762	70.4	91.389	117.754	54.848	70.614	90.025	6.229	7.924	10.154	CH	2.0	80.0	80.0	True
2020-10-19	0.908	1.038	1.189	0.698	71.658	92.553	119.233	56.309	72.624	92.455	6.398	8.145	10.402	CH	9.0	47.0	47.0	True
2020-10-20	0.906	1.025	1.16	0.634	72.687	93.446	120.2	57.919	74.461	94.142	6.453	8.339	10.636	CH	6.0	54.0	54.0	True
2020-10-21	0.89	1.009	1.152	0.556	73.497	94.131	121.209	59.29	76.172	96.097	6.613	8.567	10.897	CH	10.0	30.0	30.0	True
2020-10-22	0.874	1.0	1.146	0.502	74.254	94.63	122.629	60.724	78.174	98.635	6.851	8.806	11.076	CH	17.0	100.0	100.0	True
2020-10-23	0.865	0.996	1.137	0.458	75.295	94.911	122.257	61.906	79.936	101.227	7.074	9.006	11.195	CH	12.0	123.0	123.0	True
2020-10-24	0.873	0.985	1.131	0.408	75.0	95.236	122.139	63.213	81.298	103.663	7.281	9.177	11.484	CH	4.0	109.97624713052464		True
2020-10-25	0.858	0.976	1.115	0.358	75.128	95.379	123.06	65.063	82.921	106.074	7.436	9.373	11.675	CH	19.0	91.29016270878657		True
2020-10-26	0.852	0.973	1.119	0.32	74.463	95.228	122.378	66.328	84.694	107.395	14.878	18.717	23.241	CH	11.0	312.0	312.0	True
2020-10-27	0.849	0.969	1.104	0.32	73.833	94.799	121.611	67.213	86.233	108.766	7.751	9.726	12.065	CH	6.0	13.0	13.0	True
2020-10-28	0.851	0.963	1.11	0.304	73.262	94.332	120.348	68.342	87.425	110.463	7.906	9.851	12.226	CH	12.0	24.0	24.0	True
2020-10-29	0.859	0.962	1.104	0.286	72.6	93.819	118.863	69.449	88.588	112.231	8.044	10.006	12.378	CH	7.0	144.0	144.0	True
2020-10-30	0.858	0.964	1.094	0.298	71.584	93.195	118.42	70.629	89.661	113.979	8.16	10.114	12.534	CH	12.0	37.0	37.0	True
2020-10-31	0.853	0.97	1.093	0.328	70.465	92.379	117.583	71.854	90.88	114.487	8.288	10.219	12.697	CH	4.0	67.0	67.0	True
2020-11-01	0.852	0.975	1.098	0.338	69.783	91.818	116.657	72.8	91.489	114.731	8.395	10.33	12.814	CH	55.0	29.0	29.0	True
2020-11-02	0.861	0.982	1.104	0.376	69.204	91.351	116.983	74.224	92.322	115.138	8.413	10.385	12.873	CH	28.0	8.0	8.0	True
2020-11-03	0.86	0.984	1.116	0.406	69.005	91.217	116.648	74.927	92.638	115.8	8.382	10.436	13.026	CH	3.0	32.0	32.0	True
2020-11-04	0.862	0.985	1.112	0.422	69.072	90.499	115.941	74.318	93.155	116.537	8.379	10.436	13.092	CH	5.0	18.0	18.0	True
2020-11-05	0.874	0.995	1.124	0.476	69.459	89.963	116.395	74.254	93.074	116.577	8.42	10.457	13.11	CH	6.0	66.0	66.0	True
2020-11-06	0.881	1.001	1.134	0.502	69.671	89.711	116.196	73.818	93.117	116.718	8.425	10.495	13.15	CH	33.0	141.0	141.0	True
2020-11-07	0.888	1.013	1.141	0.566	69.708	90.099	116.563	73.346	93.064	117.594	8.444	10.48	13.152	CH	7.0	89.0	89.0	True
2020-11-08	0.897	1.02	1.165	0.614	69.223	90.042	118.145	72.614	93.172	116.836	8.378	10.502	13.044	CH	10.0	12.0	12.0	True
2020-11-09	0.908	1.026	1.163	0.638	69.824	90.303	118.629	72.443	92.736	116.167	8.328	10.475	12.94	CH	7.0	39.0	39.0	True
2020-11-10	0.912	1.037	1.165	0.702	70.403	90.247	119.288	72.156	92.342	115.433	8.221	10.447	12.952	CH	14.0	62.0	62.0	True
2020-11-11	0.92	1.046	1.174	0.758	71.283	90.859	120.434	71.661	91.857	115.141	8.211	10.391	12.849	CH	6.0	14.0	14.0	True
2020-11-12	0.924	1.057	1.188	0.808	71.507	91.606	123.084	71.083	91.56	114.187	8.182	10.358	12.851	CH	7.0	19.0	19.0	True
2020-11-13	0.927	1.06	1.204	0.832	72.39	92.203	124.608	70.869	91.156	115.227	8.196	10.328	12.872	CH	13.0	68.0	68.0	True
2020-11-14	0.944	1.073	1.216	0.854	72.767	92.71	125.131	70.497	91.143	114.981	25.449	32.189	40.391	CH	6.0	498.0	498.0	True
2020-11-15	0.947	1.082	1.222	0.878	73.327	93.733	126.703	70.724	90.627	115.598	8.115	10.265	12.892	CH	4.0	72.0	72.0	True
2020-11-16	0.942	1.084	1.228	0.886	73.573	95.075	128.213	71.087	90.155	115.027	8.129	10.199	12.84	CH	1.0	26.0	26.0	True
2020-11-17	0.961	1.091	1.239	0.908	74.936	96.115	128.298	71.397	90.151	115.058	8.17	10.177	12.877	CH	8.0	84.0	84.0	True
2020-11-18	0.957	1.101	1.249	0.918	76.176	97.458	131.725	71.968	90.147	115.137	8.16	10.187	12.905	CH	8.0	119.57592052699837		True
2020-11-19	0.967	1.109	1.272	0.926	76.951	98.962	135.072	72.311	90.308	115.73	8.134	10.217	12.937	CH	13.0	49.0	49.0	True
2020-11-20	0.975	1.116	1.26	0.94	77.919	101.302	135.818	72.311	90.567	116.664	8.586	10.756	13.616	CH	6.0	167.0	167.0	True
2020-11-21	0.983	1.118	1.293	0.966	78.975	103.335	138.686	72.745	91.166	117.298	8.215	10.298	13.088	CH	3.0	27.0	27.0	True
2020-11-22	0.978	1.12	1.269	0.956	81.101	105.836	140.716	73.244	91.592	118.918	8.256	10.357	13.226	CH	6.0	45.0	45.0	True
2020-11-23	0.999	1.125	1.27	0.97	83.633	108.137	144.21	73.875	92.196	120.528	8.256	10.374	13.434	CH	9.0	66.0	66.0	True
2020-11-24	0.982	1.136	1.295	0.96	85.38	110.767	147.199	74.461	92.674	122.419	8.33	10.472	13.709	CH	13.0	5.0	5.0	True
2020-11-25	0.994	1.143	1.312	0.97	87.634	113.788	149.263	74.915	93.368	122.775	8.406	10.541	13.934	CH	3.0	5.0	5.0	True
2020-11-26	0.993	1.146	1.325	0.97	89.975	116.835	151.047	75.358	94.335	123.793	8.431	10.624	14.155	CH	11.0	15.0	15.0	True
2020-11-27	0.999	1.148	1.328	0.974	92.9	119.776	155.37	76.154	95.424	125.861	10.341	13.023	17.488	CH		194.0	194.0	True
2020-11-28	1.016	1.15	1.338	0.986	95.59	123.264	159.66	77.131	96.855	127.231	8.581	10.883	14.598	CH	14.0	11.0	11.0	True
2020-11-29	1.01	1.149	1.341	0.978	98.16	126.806	163.967	78.614	98.406	130.562	8.672	11.05	14.818	CH	3.0	146.0	146.0	True
2020-11-30	1.013	1.157	1.336	0.982	101.728	129.743	167.843	79.086	99.892	131.981	8.865	11.259	14.969	CH	34.0	18.0	18.0	True
2020-12-01	1.011	1.163	1.331	0.984	106.138	133.543	170.733	79.995	101.67	131.953	8.998	11.484	15.212	CH	14.0	112.0	112.0	True
2020-12-02	1.02	1.17	1.323	0.984	108.197	137.766	173.884	81.693	103.809	134.589	9.183	11.711	15.384	CH	3.0	5.0	5.0	True
2020-12-03	1.04	1.177	1.335	0.994	110.757	142.579	180.165	83.843	105.702	137.938	9.376	11.942	15.617	CH	13.0	15.0	15.0	True
2020-12-04	1.036	1.179	1.332	0.992	113.337	146.896	186.044	85.857	107.747	141.567	9.595	12.196	15.86	CH	8.0	6.0	6.0	True
2020-12-05	1.035	1.19	1.335	0.998	115.055	151.833	191.415	87.5	110.191	143.914	12.163	15.456	20.028	CH	6.0	198.0	198.0	True
2020-12-06	1.047	1.19	1.345	0.992	118.632	156.843	197.13	89.927	113.133	146.538	10.002	12.773	16.321	CH	14.0	68.03418131226302		True
2020-12-07	1.044	1.202	1.355	0.99	123.541	162.189	203.27	91.837	116.161	149.151	10.281	13.086	16.67	CH	18.0	57.0	57.0	True
2020-12-08	1.053	1.206	1.362	1.0	128.279	168.073	210.165	94.65	119.468	153.166	10.491	13.403	16.935	CH	17.0	65.0	65.0	True
2020-12-09	1.072	1.204	1.381	0.998	131.847	174.552	218.816	97.358	122.548	157.036	10.924	13.829	17.508	CH	17.0	161.0	161.0	True
2020-12-10	1.053	1.21	1.385	0.996	137.54	180.783	226.061	100.484	125.606	160.449	11.212	14.107	17.695	CH	20.0	45.0	45.0	True
2020-12-11	1.068	1.216	1.371	0.994	143.557	188.08	233.811	103.675	128.937	163.797	11.516	14.509	18.095	CH	13.0	59.0	59.0	True
2020-12-12	1.08	1.217	1.372	0.994	148.886	194.188	241.841	105.717	132.964	166.598	11.893	14.897	18.682	CH	16.0	23.0	23.0	True
2020-12-13	1.083	1.221	1.383	0.998	155.71	202.46	251.217	108.524	136.854	170.534	12.202	15.365	19.277	CH	6.0	16.0	16.0	True
2020-12-14	1.076	1.218	1.392	1.0	162.113	211.254	262.991	111.93	141.237	176.689	12.627	15.877	19.842	CH	21.0	1.0	1.0	True
2020-12-15	1.089	1.222	1.383	1.0	168.696	219.736	272.804	114.551	145.645	181.906	12.93	16.416	20.483	CH	13.0	117.0	117.0	True
2020-12-16	1.081	1.221	1.386	1.0	175.808	228.753	284.617	117.72	150.399	187.021	13.293	16.933	21.152	CH	30.0	4.0	4.0	True
2020-12-17	1.078	1.213	1.372	1.0	183.062	237.907	296.868	121.54	156.176	191.448	13.747	17.467	21.944	CH	14.0	142.0	142.0	True
2020-12-18	1.073	1.211	1.369	1.0	192.124	247.096	308.209	125.425	161.182	197.986	14.14	18.072	22.625	CH	15.0	16.0	16.0	True
2020-12-19	1.065	1.205	1.36	0.998	200.882	257.367	320.618	129.498	166.643	205.665	14.593	18.695	23.338	CH	15.0	2.0	2.0	True
2020-12-20	1.058	1.194	1.356	0.996	210.295	267.185	334.172	134.511	172.313	212.659	19.655	24.98	31.156	CH	10.0	206.0	206.0	True
2020-12-21	1.049	1.183	1.342	0.998	220.071	276.202	346.889	140.158	178.871	220.416	15.887	20.026	25.111	CH	18.0	21.0	21.0	True
2020-12-22	1.032	1.169	1.323	0.994	225.235	285.302	359.164	144.371	185.221	226.827	20.983	26.442	32.986	CH	25.0	202.0	202.0	True
2020-12-23	1.02	1.15	1.304	0.988	234.93	295.646	371.768	149.594	192.256	235.781	17.253	21.706	27.139	CH	12.0	3.0	3.0	True
2020-12-24	1.002	1.132	1.287	0.976	242.866	305.039	385.231	157.107	199.731	245.123	17.935	22.493	28.23	CH	12.0	13.0	13.0	True
2020-12-25	0.971	1.112	1.259	0.93	252.2	313.072	394.905	163.9	208.139	256.091	25.394	31.898	40.09	CH	31.0	218.0	218.0	True
2020-12-26	0.955	1.092	1.227	0.89	259.399	320.924	403.226	169.777	216.578	266.125	19.15	24.254	30.668	CH	20.0	11.0	11.0	True
2020-12-27	0.928	1.062	1.21	0.794	268.37	329.748	409.875	175.894	225.563	276.524	19.846	25.235	31.991	CH	28.0	23.0	23.0	True
2020-12-28	0.9	1.029	1.186	0.668	275.371	335.082	414.596	183.264	233.49	287.653	68.823	87.149	110.841	CH	36.0	531.0	531.0	True
2020-12-29	0.88	0.996	1.139	0.482	280.759	340.214	420.855	192.744	242.025	299.011	21.473	27.094	34.382	CH	30.0	18.0	18.0	True
2020-12-30	0.849	0.969	1.121	0.332	284.054	343.137	422.908	200.783	250.659	310.514	22.318	28.203	35.72	CH	8.0	10.0	10.0	True
2020-12-31	0.816	0.935	1.076	0.19	283.739	343.68	419.596	209.35	259.477	322.725	23.277	29.064	36.81	CH	20.0	80.0	80.0	True
2021-01-01	0.784	0.905	1.041	0.088	280.995	341.368	417.442	217.247	268.751	333.84	24.211	30.19	37.98	CH	8.0	19.51981878002453		True
2021-01-02	0.767	0.881	1.02	0.044	277.445	337.896	414.648	224.148	277.305	344.389	25.112	31.153	39.278	CH	23.0	2.0	2.0	True
2021-01-03	0.741	0.857	0.981	0.016	271.796	333.31	408.197	231.911	285.632	356.524	47.659	59.034	74.05	CH	22.0	293.0	293.0	True
2021-01-04	0.71	0.826	0.951	0.004	267.299	325.703	397.627	238.739	293.349	364.868	26.789	33.097	41.377	CH	24.0	30.0	30.0	True
2021-01-05	0.693	0.801	0.92	0.0	259.391	317.151	389.057	246.905	301.165	372.015	79.599	97.494	120.861	CH	43.0	458.0	458.0	True
2021-01-06	0.669	0.774	0.89	0.0	250.081	306.004	377.482	253.342	308.199	377.763	28.616	34.738	42.998	CH	31.0	100.0	100.0	True
2021-01-07	0.652	0.749	0.872	0.0	239.985	293.981	362.764	261.256	314.184	384.636	29.468	35.318	43.616	CH	55.0	51.584058677974014		True
2021-01-08	0.636	0.729	0.844	0.0	227.359	280.619	347.692	267.674	318.549	388.447	29.998	35.743	44.1	CH	56.0	22.0	22.0	True
2021-01-09	0.619	0.71	0.819	0.0	214.257	267.602	329.656	270.922	321.737	392.077	30.292	36.109	44.691	CH	70.0	73.0	73.0	True
2021-01-10	0.608	0.697	0.793	0.0	201.821	253.758	316.63	273.382	324.225	393.822	30.202	36.282	44.956	CH	21.0	56.0	56.0	True
2021-01-11	0.59	0.68	0.778	0.0	187.474	240.181	298.755	273.277	323.994	392.21	30.408	36.369	44.626	CH	22.0	5.0	5.0	True
2021-01-12	0.578	0.667	0.761	0.0	175.066	225.11	281.015	271.771	323.268	388.917	30.389	36.285	44.273	CH	155.0	69.0	69.0	True
2021-01-13	0.571	0.657	0.752	0.0	162.029	210.021	262.304	269.579	320.877	386.375	30.182	36.125	43.925	CH	86.0	59.0	59.0	True
2021-01-14	0.558	0.648	0.738	0.0	150.206	195.701	246.1	265.984	316.81	381.859	29.795	35.608	43.481	CH	58.0	52.0	52.0	True
2021-01-15	0.544	0.637	0.729	0.0	138.973	181.614	228.966	259.13	310.779	376.218	29.222	34.824	43.091	CH	52.0	29.0	29.0	True
2021-01-16	0.536	0.632	0.728	0.0	127.031	167.384	213.679	252.446	303.712	368.461	28.519	34.035	41.946	CH	33.0	117.0	117.0	True
2021-01-17	0.533	0.626	0.721	0.0	117.133	155.016	196.876	245.18	294.19	358.639	46.399	55.824	68.722	CH	21.0	268.0	268.0	True
2021-01-18	0.531	0.622	0.701	0.0	107.31	142.647	180.59	237.656	285.353	345.995	26.629	32.184	39.883	CH	60.0	58.63273666113644		True
2021-01-19	0.53	0.613	0.703	0.0	98.313	130.786	167.04	228.522	274.826	333.016	25.473	31.041	38.388	CH	45.0	76.0	76.0	True
2021-01-20	0.525	0.611	0.709	0.0	88.995	120.231	154.533	216.912	263.895	319.508	24.202	29.858	36.651	CH	60.0	81.0	81.0	True
2021-01-21	0.526	0.607	0.709	0.0	80.633	109.781	141.948	205.599	252.749	305.54	72.546	89.767	110.416	CH	116.0	503.0	503.0	True
2021-01-22	0.522	0.608	0.706	0.0	74.116	100.84	131.854	195.115	241.058	292.493	21.727	27.13	33.181	CH	111.0	88.0	88.0	True
2021-01-23	0.524	0.606	0.713	0.0	67.779	92.027	121.303	184.83	228.492	278.405	20.528	25.759	31.636	CH	26.0	33.0	33.0	True
2021-01-24	0.516	0.606	0.71	0.0	62.19	83.981	111.017	174.538	216.268	263.608	55.963	70.495	86.263	CH	14.0	462.0	462.0	True
2021-01-25	0.514	0.604	0.699	0.0	56.238	76.771	100.918	163.944	203.608	247.813	18.151	22.964	28.062	CH	13.0	1.0	1.0	True
2021-01-26	0.517	0.604	0.719	0.0	50.938	70.511	92.493	153.954	191.242	233.615	17.049	21.557	26.3	CH	13.0	76.0	76.0	True
2021-01-27	0.511	0.604	0.708	0.0	46.223	64.451	84.77	143.573	179.729	219.522	15.877	20.222	24.751	CH	22.0	36.0	36.0	True
2021-01-28	0.507	0.602	0.708	0.0	41.687	58.797	77.487	133.715	167.938	205.917	15.785	20.133	24.827	CH	18.0	170.0	170.0	True
2021-01-29	0.505	0.606	0.715	0.0	38.007	53.623	71.258	123.363	156.766	191.36	13.83	17.653	21.825	CH	13.0	112.0	112.0	True
2021-01-30	0.502	0.605	0.718	0.0	34.493	49.029	66.046	114.39	145.916	178.863	12.818	16.426	20.319	CH	6.0	35.0	35.0	True
2021-01-31	0.498	0.606	0.718	0.0	31.419	44.556	61.007	105.522	135.604	166.764	11.89	15.265	18.812	CH	11.0	24.0	24.0	True
2021-02-01	0.488	0.609	0.713	0.0	28.262	40.467	56.626	96.979	125.594	154.803	11.079	14.129	17.438	CH	5.0	67.0	67.0	True
2021-02-02	0.485	0.611	0.726	0.0	25.655	37.027	52.291	89.348	116.163	144.694	14.002	17.849	22.105	CH	10.0	217.0	217.0	True
2021-02-03	0.485	0.605	0.727	0.0	23.095	33.863	48.593	81.841	107.334	133.88	9.498	12.115	15.125	CH	4.0	20.0	20.0	True
2021-02-04	0.478	0.604	0.729	0.0	20.822	30.916	44.859	75.173	99.061	124.052	8.915	11.448	14.277	CH	6.0	163.0	163.0	True
2021-02-05	0.48	0.604	0.74	0.0	18.639	28.196	41.587	69.495	91.538	115.045	8.034	10.341	13.059	CH	4.0	29.0	29.0	True
2021-02-06	0.474	0.605	0.746	0.0	16.627	25.931	38.764	64.416	84.574	106.305	7.379	9.532	12.093	CH	5.0	64.0	64.0	True
2021-02-07	0.474	0.604	0.745	0.0	14.816	23.736	35.747	59.475	78.207	98.72	6.8	8.783	11.197	CH	1.0	38.0	38.0	True
2021-02-08	0.47	0.603	0.752	0.0	13.269	21.652	32.894	54.516	72.08	91.284	6.232	8.108	10.305	CH	8.0	30.0	30.0	True
2021-02-09	0.467	0.601	0.758	0.0	11.783	19.671	30.599	50.027	66.474	84.244	5.748	7.457	9.441	CH	4.0	71.47399125687096		True
2021-02-10	0.469	0.603	0.762	0.0	10.54	18.024	28.391	45.995	61.188	78.008	5.251	6.869	8.747	CH	3.0	8.0	8.0	True
2021-02-11	0.458	0.603	0.772	0.0	9.355	16.461	26.229	42.101	56.307	72.136	4.775	6.314	8.087	CH	8.0	22.0	22.0	True
2021-02-12	0.452	0.604	0.771	0.0	8.318	15.061	24.837	38.613	51.56	66.936	4.386	5.81	7.549	CH	6.0	76.0	76.0	True
2021-02-13	0.451	0.603	0.78	0.0	7.424	13.632	23.479	35.383	47.506	62.622	4.006	5.345	6.989	CH	4.0	87.0	87.0	True
2021-02-14	0.453	0.6	0.785	0.0	6.647	12.502	21.954	32.131	43.662	58.619	3.663	4.913	6.482	CH		3.0	3.0	True
2021-02-15	0.451	0.599	0.791	0.0	5.854	11.435	20.651	29.562	40.101	54.632	3.339	4.512	5.992	CH	8.0	18.0	18.0	True
2021-02-16	0.446	0.598	0.817	0.0	5.108	10.463	19.452	26.96	36.859	50.615	3.048	4.156	5.542	CH	5.0	19.0	19.0	True
2021-02-17	0.436	0.599	0.833	0.0	4.444	9.561	18.289	24.418	34.007	47.127	2.767	3.83	5.146	CH	3.0	3.0	3.0	True
2021-02-18	0.435	0.6	0.824	0.0	3.871	8.781	17.223	22.367	31.293	43.701	2.512	3.531	4.834	CH	1.0	20.0	20.0	True
2021-02-19	0.438	0.603	0.828	0.0	3.446	8.001	16.228	20.165	28.681	40.54	2.286	3.243	4.489	CH	4.0	8.0	8.0	True
2021-02-20	0.431	0.601	0.826	0.0	3.041	7.36	15.568	18.247	26.342	37.626	2.079	2.973	4.147	CH		7.0	7.0	True
2021-02-21	0.433	0.602	0.839	0.002	2.66	6.691	15.101	16.428	24.157	34.836	1.895	2.723	3.886	CH	1.0	15.0	15.0	True
2021-02-22	0.425	0.601	0.838	0.002	2.362	6.047	14.528	14.892	22.082	32.296	1.716	2.496	3.607	CH	3.0	17.0	17.0	True
2021-02-23	0.432	0.605	0.841	0.002	2.093	5.509	13.802	13.516	20.246	30.392	1.554	2.299	3.402	CH	5.0	1.0	1.0	True
2021-02-24	0.434	0.6	0.847	0.002	1.86	4.99	13.072	12.232	18.622	28.536	1.4	2.104	3.178	CH	3.0	52.0	52.0	True
2021-02-25	0.427	0.595	0.848	0.002	1.61	4.512	12.366	11.172	17.194	26.649	1.256	1.935	2.944	CH		24.0	24.0	True
2021-02-26	0.424	0.598	0.844	0.002	1.405	4.085	11.975	10.103	15.781	24.952	1.133	1.787	2.765	CH	1.0	1.0	1.0	True
2021-02-27	0.421	0.602	0.847	0.0	1.233	3.707	11.622	9.109	14.501	23.388	1.027	1.638	2.608	CH	1.0	29.0	29.0	True
2021-02-28	0.417	0.604	0.851	0.0	1.076	3.322	11.136	8.28	13.285	21.976	0.934	1.503	2.442	CH		68.0	68.0	True
2021-03-01	0.419	0.601	0.858	0.0	0.936	3.007	10.732	7.467	12.174	20.756	0.845	1.383	2.267	CH	2.0	13.0	13.0	True
2021-03-02	0.419	0.601	0.842	0.0	0.806	2.781	10.304	6.638	11.139	19.533	0.757	1.274	2.141	CH		7.0	7.0	True
2021-03-03	0.413	0.606	0.852	0.0	0.695	2.567	9.957	5.929	10.16	18.531	0.676	1.166	2.009	CH	1.0	18.0	18.0	True
2021-03-04	0.414	0.603	0.85	0.002	0.6	2.339	9.656	5.322	9.328	17.546	0.602	1.063	1.912	CH		17.0	17.0	False
2021-03-05	0.402	0.604	0.857	0.002	0.518	2.127	9.257	4.735	8.602	16.806	0.539	0.974	1.824	CH		11.0	11.0	False
2021-03-06	0.405	0.596	0.862	0.004	0.448	1.937	8.773	4.209	7.853	16.077	0.482	0.887	1.749	CH		3.0	3.0	False
2021-03-07	0.405	0.597	0.87	0.006	0.388	1.758	8.449	3.748	7.182	15.283	0.432	0.81	1.689	CH		30.96044374042711		False
2021-03-08	0.406	0.604	0.889	0.004	0.337	1.6	8.097	3.368	6.56	14.385	0.39	0.743	1.615	CH		35.2724468863275		False
2021-03-09	0.406	0.605	0.901	0.006	0.294	1.455	7.7	3.023	6.033	13.551	0.35	0.679	1.528	CH		51.6568026596473		False
2021-03-10	0.401	0.599	0.883	0.008	0.255	1.325	7.409	2.704	5.512	12.872	0.313	0.619	1.466	CH		46.46454059025218		False
2021-03-11	0.401	0.603	0.875	0.008	0.218	1.222	7.183	2.397	5.029	12.456	0.278	0.565	1.404	CH		27.329438006916043		False
2021-03-12	0.407	0.604	0.897	0.01	0.188	1.131	6.981	2.129	4.574	12.088	0.247	0.514	1.337	CH		25.585913840933372		False
2021-03-13	0.396	0.604	0.915	0.008	0.162	1.03	6.846	1.897	4.174	11.537	0.22	0.466	1.285	CH		34.047635171976715		False
2021-03-14	0.393	0.6	0.907	0.008	0.14	0.943	6.607	1.69	3.783	10.912	0.196	0.427	1.226	CH		28.07028839490986		False
2021-03-15	0.391	0.601	0.904	0.01	0.121	0.866	6.311	1.505	3.45	10.496	0.174	0.39	1.163	CH		31.93526263278927		False
2021-03-16	0.394	0.603	0.898	0.01	0.104	0.798	6.032	1.339	3.164	10.176	0.154	0.356	1.106	CH		46.70250551035425		False
2021-03-17	0.389	0.605	0.909	0.006	0.09	0.727	5.766	1.2	2.882	9.728	0.136	0.325	1.052	CH		41.94631778917381		False
2021-03-18	0.39	0.607	0.923	0.008	0.078	0.675	5.592	1.078	2.627	9.313	0.121	0.296	1.024	CH		24.63448015457248		False
2021-03-19	0.384	0.606	0.939	0.01	0.067	0.62	5.469	0.957	2.404	9.016	0.107	0.27	0.99	CH		23.0268348952741		False
2021-03-20	0.385	0.605	0.956	0.01	0.058	0.557	5.287	0.847	2.203	8.723	0.095	0.246	0.945	CH		30.592859504920387		False
2021-03-21	0.39	0.601	0.956	0.012	0.049	0.513	5.013	0.747	2.008	8.382	0.084	0.228	0.907	CH		25.180133049396513		False
2021-03-22	0.39	0.598	0.955	0.012	0.042	0.477	4.812	0.658	1.826	8.079	0.074	0.208	0.873	CH		15.046296626789305		False
2021-03-23	0.389	0.6	0.952	0.014	0.036	0.438	4.666	0.579	1.655	7.8	0.065	0.189	0.842	CH		41.74820836105581		False
2021-03-24	0.385	0.601	0.938	0.012	0.031	0.398	4.606	0.509	1.52	7.54	0.058	0.172	0.814	CH		37.4280949880245		False
2021-03-25	0.386	0.599	0.936	0.012	0.027	0.361	4.553	0.447	1.386	7.228	0.051	0.157	0.788	CH		21.939522302231122		False
2021-03-26	0.383	0.599	0.918	0.014	0.023	0.333	4.521	0.392	1.27	6.898	0.045	0.144	0.756	CH		20.467755949613448		False
2021-03-27	0.382	0.599	0.954	0.016	0.02	0.299	4.497	0.344	1.164	6.583	0.039	0.131	0.721	CH		27.138083837862595		False
