# Supplementary material for: Evolution and Epidemic Spread of SARS-CoV-2 in Colombia: A Year into the Pandemic
Source: Vaccines (Basel). 2021 Jul 30;9(8):837. doi: 10.3390/vaccines9080837 (PMC8402472; doi:10.3390/vaccines9080837)
Supplement: Supplementary file 1 [file vaccines-09-00837-s001.zip › Supplementary_material/Supplementary Data S2/Rt.live_statistics_model/COVID19-CO-rt.csv]

	rt2.5%	rt	rt97.5%	p_rt_gt1	infection2.5%	infection	infection97.5%	ajusted_positive2.5%	ajusted_positive	ajusted_positive97.5%	predicted_postive2.5%	predicted_postive	predicted_postive97.5%	region	observed_positive	predicted_newtest	observed_newtest	date_with_observed_cases
2020-03-15	0.863	1.087	1.394	0.73	21.58	50.14	97.541	0.0	0.0	0.0				CO				False
2020-03-16	0.859	1.091	1.375	0.742	0.197	0.401	0.704	0.0	0.0	0.0				CO				False
2020-03-17	0.854	1.091	1.377	0.744	2.799	5.688	9.98	0.0	0.0	0.0				CO				False
2020-03-18	0.861	1.088	1.362	0.766	5.308	10.778	18.9	0.0	0.0	0.0				CO				False
2020-03-19	0.856	1.09	1.376	0.77	5.669	11.415	19.974	0.0	0.0	0.0				CO				False
2020-03-20	0.877	1.094	1.355	0.77	5.625	11.02	18.981	0.0	0.0	0.0				CO				False
2020-03-21	0.888	1.093	1.348	0.774	5.823	10.986	18.569	1.421	3.303	6.425				CO				False
2020-03-22	0.887	1.095	1.339	0.764	5.996	11.272	18.5	2.172	5.044	9.805				CO				False
2020-03-23	0.897	1.094	1.336	0.79	6.143	11.502	18.612	2.621	6.038	11.632				CO				False
2020-03-24	0.895	1.099	1.343	0.79	6.363	11.749	18.826	3.0	6.742	12.812				CO				False
2020-03-25	0.906	1.094	1.339	0.816	6.606	11.958	18.976	3.428	7.515	13.909	0.45	0.951	1.719	CO	1.0	0.0		True
2020-03-26	0.904	1.096	1.319	0.834	6.853	12.194	19.114	3.75	8.073	14.682	0.493	1.023	1.813	CO	1.0	0.0		True
2020-03-27	0.914	1.097	1.332	0.842	7.121	12.307	19.273	4.223	8.962	16.123	0.552	1.134	1.99	CO		0.0		True
2020-03-28	0.925	1.094	1.313	0.85	7.429	12.432	19.38	4.455	9.158	16.331	0.58	1.164	2.007	CO	1.0	0.0		True
2020-03-29	0.925	1.092	1.307	0.868	7.639	12.712	19.547	4.706	9.54	16.637	0.611	1.207	2.032	CO	1.0	0.0		True
2020-03-30	0.928	1.09	1.307	0.864	7.804	12.994	19.609	5.04	10.037	17.232	0.654	1.27	2.092	CO		0.0		True
2020-03-31	0.929	1.099	1.307	0.862	8.019	13.201	20.045	5.311	10.171	17.37	0.686	1.299	2.106	CO	3.0	0.0		True
2020-04-01	0.929	1.097	1.309	0.884	8.259	13.364	20.361	5.549	10.474	17.477	0.716	1.326	2.116	CO	1.0	0.0		True
2020-04-02	0.947	1.109	1.322	0.9	8.443	13.623	20.836	5.72	10.743	17.586	0.743	1.355	2.154	CO		0.0		True
2020-04-03	0.955	1.118	1.316	0.912	8.652	13.963	21.27	5.985	11.162	18.005	0.778	1.404	2.219	CO	1.0	0.0		True
2020-04-04	0.953	1.116	1.33	0.902	8.854	14.169	21.834	6.194	11.339	18.166	0.8	1.425	2.211	CO	3.0	0.0		True
2020-04-05	0.967	1.12	1.327	0.924	9.065	14.533	22.538	6.464	11.579	18.066	0.827	1.451	2.25	CO	2.0	0.0		True
2020-04-06	0.977	1.13	1.322	0.942	9.33	14.833	22.925	6.723	11.808	18.32	0.862	1.479	2.257	CO		0.0		True
2020-04-07	0.974	1.138	1.327	0.944	9.675	15.249	23.343	6.996	12.034	18.292	0.895	1.505	2.279	CO	2.0	0.0		True
2020-04-08	0.977	1.139	1.32	0.958	9.867	15.624	24.039	7.256	12.211	18.614	0.931	1.538	2.327	CO		0.0		True
2020-04-09	0.987	1.153	1.351	0.97	10.04	15.945	24.65	7.536	12.457	18.856	0.966	1.571	2.367	CO		0.0		True
2020-04-10	0.985	1.162	1.329	0.962	10.442	16.283	25.2	7.849	12.684	19.134	0.994	1.594	2.399	CO		0.0		True
2020-04-11	0.989	1.166	1.329	0.968	10.852	16.618	25.641	7.973	12.951	19.46	1.022	1.631	2.448	CO		0.0		True
2020-04-12	1.01	1.171	1.345	0.982	11.131	17.119	26.01	8.228	13.141	19.798	1.049	1.661	2.491	CO	1.0	0.0		True
2020-04-13	1.024	1.174	1.351	0.982	11.531	17.526	26.615	8.532	13.494	20.201	1.082	1.695	2.557	CO	2.0	0.0		True
2020-04-14	1.022	1.182	1.37	0.99	12.021	18.066	27.606	8.692	13.768	20.663	1.112	1.729	2.627	CO	1.0	0.0		True
2020-04-15	1.031	1.187	1.375	0.996	12.506	18.594	28.297	9.025	14.029	21.314	1.14	1.774	2.696	CO	2.0	3.9474392629193673		True
2020-04-16	1.037	1.196	1.374	0.992	12.921	19.099	28.612	9.152	14.346	21.843	1.165	1.817	2.741	CO		10.039149146699739		True
2020-04-17	1.039	1.194	1.386	0.992	13.353	19.728	29.631	9.305	14.777	22.362	1.19	1.842	2.811	CO	1.0	15.696390307198435		True
2020-04-18	1.045	1.209	1.387	0.994	13.986	20.443	30.529	9.621	15.158	22.65	1.229	1.89	2.912	CO	1.0	19.9292449831005		True
2020-04-19	1.055	1.212	1.394	0.994	14.742	21.255	31.751	9.937	15.486	23.243	1.28	1.928	2.97	CO		20.477911001266754		True
2020-04-20	1.045	1.212	1.394	0.992	15.478	22.035	32.819	10.184	15.836	23.741	1.319	1.961	3.034	CO		30.9183545755028		True
2020-04-21	1.05	1.222	1.41	0.992	16.391	22.916	33.826	10.415	16.181	24.264	1.356	2.013	3.063	CO		35.59906881266954		True
2020-04-22	1.061	1.223	1.412	0.994	17.105	23.892	34.921	10.886	16.518	24.591	1.4	2.066	3.134	CO		41.8006654434805		True
2020-04-23	1.061	1.228	1.414	0.994	17.825	24.804	36.111	11.271	16.94	25.042	1.444	2.131	3.186	CO		50.66046785026806		True
2020-04-24	1.061	1.229	1.422	0.996	18.901	25.857	37.369	11.649	17.433	25.705	1.49	2.177	3.274	CO	1.0	55.94384883257136		True
2020-04-25	1.068	1.235	1.41	1.0	20.211	27.019	39.084	12.189	17.92	26.891	1.544	2.247	3.37	CO	1.0	57.33017952194567		True
2020-04-26	1.083	1.238	1.416	1.0	20.986	28.143	40.763	12.628	18.461	27.583	1.608	2.317	3.494	CO		50.78361960648822		True
2020-04-27	1.074	1.241	1.448	1.0	21.734	29.183	42.277	13.11	19.048	27.977	1.676	2.403	3.631	CO		68.68960424564644		True
2020-04-28	1.082	1.245	1.448	0.998	22.749	30.292	43.649	13.526	19.703	28.612	1.738	2.479	3.702	CO	3.0	72.62644547487437		True
2020-04-29	1.082	1.243	1.441	1.0	23.823	31.708	45.28	14.193	20.413	29.753	1.827	2.57	3.769	CO		79.65389162400618		True
2020-04-30	1.081	1.24	1.436	0.998	25.02	33.093	47.049	14.938	21.111	30.863	1.902	2.667	3.851	CO	1.0	91.28178655381771		True
2020-05-01	1.087	1.249	1.428	0.998	26.047	34.708	48.906	15.746	21.871	31.791	1.987	2.762	3.988	CO	3.0	58.396572777613024		True
2020-05-02	1.094	1.25	1.424	1.0	27.289	36.336	50.625	16.46	22.7	33.326	2.079	2.873	4.124	CO		94.73111406085658		True
2020-05-03	1.1	1.251	1.43	1.0	28.519	38.219	52.988	17.054	23.604	34.508	2.18	2.996	4.246	CO		81.08932821171113		True
2020-05-04	1.089	1.252	1.431	1.0	30.299	40.07	55.0	17.871	24.665	35.46	2.29	3.107	4.37	CO	3.0	106.46085391580941		True
2020-05-05	1.098	1.263	1.439	1.0	32.007	41.887	57.611	18.978	25.65	36.429	2.39	3.229	4.477	CO	5.0	109.65382213712631		True
2020-05-06	1.101	1.258	1.421	1.0	33.632	43.924	59.369	20.104	26.621	37.53	2.504	3.368	4.625	CO	1.0	117.50711780458369		True
2020-05-07	1.102	1.265	1.434	1.0	35.028	45.859	62.231	21.114	27.734	39.011	2.612	3.507	4.786	CO	2.0	131.90310525739616		True
2020-05-08	1.106	1.264	1.451	1.0	36.908	48.061	64.729	21.832	28.796	40.72	2.723	3.659	4.96	CO	2.0	136.4387658833188		True
2020-05-09	1.111	1.279	1.439	1.0	38.448	50.487	67.399	23.066	30.057	42.495	2.869	3.811	5.184	CO	3.0	132.13204859969676		True
2020-05-10	1.124	1.288	1.455	1.0	40.142	52.884	70.438	24.128	31.34	44.175	3.029	3.98	5.363	CO	2.0	111.39503681693549		True
2020-05-11	1.128	1.285	1.465	1.0	42.712	55.597	73.325	25.157	32.743	45.691	3.17	4.151	5.561	CO	5.0	52.0	52.0	True
2020-05-12	1.134	1.297	1.473	1.0	44.942	58.748	77.731	25.894	34.261	47.325	3.33	4.349	5.76	CO	12.0	30.0	30.0	True
2020-05-13	1.148	1.302	1.476	1.0	47.14	61.879	82.716	27.202	35.898	49.548	3.486	4.55	6.085	CO	21.0	85.0	85.0	True
2020-05-14	1.151	1.304	1.477	1.0	49.402	64.774	87.741	28.728	37.558	51.517	3.63	4.751	6.35	CO	2.0	173.0	173.0	True
2020-05-15	1.147	1.315	1.506	1.0	52.291	68.12	92.053	30.355	39.341	53.523	3.807	4.978	6.616	CO	5.0	107.0	107.0	True
2020-05-16	1.158	1.325	1.507	1.0	55.431	72.045	95.43	32.019	41.172	55.535	3.963	5.209	6.897	CO	1.0	184.0	184.0	True
2020-05-17	1.168	1.338	1.522	1.0	59.027	75.977	99.78	33.676	43.085	58.378	4.142	5.427	7.17	CO	2.0	165.0	165.0	True
2020-05-18	1.175	1.343	1.531	1.0	62.377	80.524	105.522	35.19	45.133	61.085	4.325	5.696	7.398	CO	7.0	183.0	183.0	True
2020-05-19	1.177	1.362	1.551	1.0	66.017	85.378	111.437	36.801	47.445	63.52	4.529	5.97	7.712	CO	3.0	117.0	117.0	True
2020-05-20	1.196	1.371	1.537	1.0	70.334	90.589	118.429	38.614	49.856	65.754	4.733	6.281	8.102	CO	4.0	184.0	184.0	True
2020-05-21	1.205	1.374	1.545	1.0	73.754	96.591	125.442	40.743	52.359	68.96	4.998	6.619	8.517	CO	15.0	33.0	33.0	True
2020-05-22	1.22	1.384	1.555	1.0	78.415	102.733	133.718	43.159	55.204	72.256	5.346	6.963	8.927	CO	2.0	151.0	151.0	True
2020-05-23	1.227	1.395	1.586	1.0	83.485	109.698	142.764	45.209	58.13	76.456	5.619	7.331	9.386	CO	11.0	117.0	117.0	True
2020-05-24	1.239	1.4	1.593	1.0	89.027	117.016	151.643	47.232	60.937	81.007	7.807	10.218	13.025	CO	8.0	376.0	376.0	True
2020-05-25	1.255	1.406	1.589	1.0	95.141	125.642	162.702	49.76	64.252	85.074	6.233	8.13	10.322	CO	7.0	70.0	70.0	True
2020-05-26	1.257	1.417	1.615	1.0	102.013	133.645	174.072	52.897	67.705	88.998	6.622	8.591	10.848	CO	11.0	256.0	256.0	True
2020-05-27	1.257	1.429	1.62	1.0	109.77	143.707	186.289	56.159	71.35	93.022	7.019	9.062	11.366	CO	5.0	79.0	79.0	True
2020-05-28	1.245	1.442	1.642	1.0	118.039	154.358	201.224	59.241	75.571	97.501	7.371	9.576	11.976	CO	4.0	273.0	273.0	True
2020-05-29	1.261	1.458	1.641	1.0	126.859	165.656	217.565	62.464	80.067	103.172	7.8	10.138	12.647	CO	5.0	248.0	248.0	True
2020-05-30	1.274	1.466	1.677	1.0	135.531	178.535	234.588	65.639	84.927	109.501	8.255	10.747	13.526	CO	4.0	43.0	43.0	True
2020-05-31	1.278	1.473	1.657	1.0	144.436	192.278	254.784	69.586	90.411	116.158	8.777	11.376	14.452	CO	21.0	174.0	174.0	True
2020-06-01	1.293	1.48	1.667	1.0	154.016	207.251	274.123	73.454	96.205	123.533	9.345	12.126	15.412	CO	5.0	130.0	130.0	True
2020-06-02	1.315	1.488	1.698	1.0	167.058	224.463	295.146	78.383	102.173	132.0	9.978	12.954	16.389	CO	21.0	104.0	104.0	True
2020-06-03	1.322	1.498	1.709	1.0	181.129	242.555	320.349	83.805	109.246	141.1	10.697	13.819	17.639	CO	19.0	114.0	114.0	True
2020-06-04	1.329	1.512	1.732	1.0	197.447	263.938	347.391	89.993	116.972	150.717	11.395	14.785	18.86	CO	13.0	108.0	108.0	True
2020-06-05	1.342	1.526	1.737	1.0	214.48	286.423	377.464	97.069	125.33	161.094	12.311	15.797	20.167	CO	20.0	224.0	224.0	True
2020-06-06	1.351	1.537	1.729	1.0	233.365	312.108	413.887	104.565	134.294	172.497	13.273	16.972	21.605	CO	24.0	214.0	214.0	True
2020-06-07	1.356	1.544	1.765	1.0	256.294	340.448	451.416	112.202	144.255	185.199	14.351	18.223	23.277	CO	20.0	209.0	209.0	True
2020-06-08	1.358	1.548	1.752	1.0	278.729	372.553	491.182	119.834	155.008	199.711	15.537	19.602	25.097	CO	16.0	111.0	111.0	True
2020-06-09	1.371	1.557	1.754	1.0	304.424	409.589	533.357	127.62	166.63	215.19	18.919	23.709	30.39	CO	19.0	320.0	320.0	True
2020-06-10	1.378	1.557	1.764	1.0	335.281	450.243	580.437	136.38	178.55	232.436	17.947	22.561	28.981	CO	20.0	147.0	147.0	True
2020-06-11	1.372	1.564	1.765	1.0	368.347	491.442	631.342	145.33	192.489	250.333	19.313	24.261	31.106	CO	31.0	98.0	98.0	True
2020-06-12	1.379	1.562	1.756	1.0	406.739	538.171	692.651	157.601	208.189	269.131	31.953	40.619	51.625	CO	27.0	439.0	439.0	True
2020-06-13	1.378	1.553	1.732	1.0	453.785	586.371	762.949	172.062	225.065	290.341	22.288	28.434	36.265	CO	21.0	232.0	232.0	True
2020-06-14	1.359	1.542	1.727	1.0	497.686	641.993	834.165	185.465	243.985	316.749	24.329	30.89	39.331	CO	16.0	141.0	141.0	True
2020-06-15	1.366	1.528	1.714	1.0	546.478	703.337	909.739	200.936	264.863	344.333	26.411	33.557	42.942	CO	20.0	194.0	194.0	True
2020-06-16	1.348	1.514	1.698	1.0	603.26	772.823	989.701	218.912	288.95	377.919	30.54	38.906	49.685	CO	43.0	302.0	302.0	True
2020-06-17	1.323	1.499	1.69	1.0	664.241	841.729	1073.261	240.633	315.4	413.095	31.246	39.766	50.741	CO	26.0	197.0	197.0	True
2020-06-18	1.292	1.485	1.684	1.0	728.913	917.296	1157.063	261.908	344.551	447.94	33.968	43.415	55.61	CO	27.0	239.0	239.0	True
2020-06-19	1.292	1.474	1.652	1.0	792.679	1000.939	1258.86	285.346	376.947	487.356	37.142	47.548	60.842	CO	40.0	138.0	138.0	True
2020-06-20	1.263	1.441	1.617	1.0	861.623	1089.752	1358.792	313.797	412.556	529.82	44.87	57.496	73.402	CO	39.0	313.0	313.0	True
2020-06-21	1.244	1.422	1.592	1.0	933.592	1177.913	1470.93	346.771	450.992	573.769	45.013	57.05	72.789	CO	21.0	146.0	146.0	True
2020-06-22	1.216	1.391	1.561	1.0	1012.721	1273.98	1592.85	382.893	493.899	630.785	49.782	62.206	79.511	CO	38.0	177.0	177.0	True
2020-06-23	1.193	1.358	1.529	1.0	1099.023	1367.458	1701.4	420.435	539.321	689.187	54.939	67.937	86.723	CO	52.0	115.0	115.0	True
2020-06-24	1.173	1.325	1.499	1.0	1177.876	1463.709	1816.333	463.634	589.345	751.787	60.181	74.112	94.307	CO	87.0	84.0	84.0	True
2020-06-25	1.15	1.293	1.462	1.0	1257.656	1556.863	1930.864	510.336	644.032	815.378	80.211	98.659	125.638	CO	89.0	346.0	346.0	True
2020-06-26	1.126	1.267	1.434	1.0	1344.753	1651.324	2051.219	557.095	702.649	887.97	71.683	88.332	112.617	CO	133.0	259.0	259.0	True
2020-06-27	1.097	1.236	1.399	1.0	1422.887	1741.361	2169.029	609.475	765.26	962.4	79.052	96.039	122.693	CO	94.0	196.0	196.0	True
2020-06-28	1.079	1.208	1.358	0.998	1487.633	1829.704	2256.541	666.061	832.545	1037.872	85.994	104.437	133.764	CO	113.0	155.0	155.0	True
2020-06-29	1.043	1.174	1.323	0.998	1553.185	1913.07	2342.166	725.266	906.449	1124.492	110.016	133.921	172.415	CO	92.0	335.0	335.0	True
2020-06-30	1.016	1.146	1.29	0.99	1636.365	1992.938	2413.412	789.139	981.436	1217.996	101.037	122.913	158.217	CO	138.0	185.0	185.0	True
2020-07-01	0.985	1.112	1.267	0.948	1694.716	2056.948	2480.084	856.438	1062.041	1316.586	108.77	133.237	170.567	CO	172.0	59.0	59.0	True
2020-07-02	0.968	1.089	1.233	0.892	1738.525	2113.94	2546.627	922.114	1145.695	1414.518	117.195	143.828	183.092	CO	188.0	80.0	80.0	True
2020-07-03	0.935	1.062	1.195	0.824	1776.202	2159.206	2597.954	992.933	1226.962	1512.99	126.489	154.177	196.421	CO	193.0	215.0	215.0	True
2020-07-04	0.913	1.031	1.161	0.702	1814.476	2207.099	2656.882	1072.899	1311.308	1611.324	134.986	164.658	210.324	CO	172.0	208.0	208.0	True
2020-07-05	0.886	1.006	1.127	0.53	1857.683	2231.475	2663.253	1148.755	1400.82	1717.698	144.056	175.758	224.895	CO	173.0	133.0	133.0	True
2020-07-06	0.865	0.981	1.1	0.38	1879.574	2255.05	2662.945	1219.259	1485.54	1819.148	153.093	187.038	237.699	CO	180.0	259.0	259.0	True
2020-07-07	0.842	0.956	1.082	0.226	1880.063	2268.396	2675.974	1299.189	1572.626	1921.531	161.584	197.492	249.551	CO	239.0	117.0	117.0	True
2020-07-08	0.82	0.937	1.059	0.13	1890.794	2255.309	2677.319	1359.347	1652.542	2009.103	170.03	208.23	259.793	CO	259.0	266.0	266.0	True
2020-07-09	0.802	0.919	1.031	0.078	1876.807	2245.361	2646.374	1427.2	1727.721	2086.799	237.997	291.156	359.166	CO	243.0	379.0	379.0	True
2020-07-10	0.788	0.893	0.999	0.024	1853.043	2217.247	2599.587	1489.009	1800.961	2172.497	188.905	231.341	283.019	CO	383.0	289.0	289.0	True
2020-07-11	0.771	0.872	0.978	0.008	1822.256	2181.088	2549.633	1552.762	1866.412	2241.261	191.724	235.891	286.736	CO	332.0	214.0	214.0	True
2020-07-12	0.753	0.854	0.972	0.014	1793.959	2135.205	2494.771	1600.895	1923.236	2303.914	197.398	243.661	294.809	CO	215.0	209.0	209.0	True
2020-07-13	0.739	0.841	0.95	0.002	1747.409	2088.971	2437.483	1644.327	1978.782	2354.376	423.285	525.193	633.939	CO	501.0	596.0	596.0	True
2020-07-14	0.723	0.829	0.932	0.006	1702.866	2033.918	2374.983	1685.175	2025.049	2400.722	206.96	255.578	308.46	CO	403.0	238.0	238.0	True
2020-07-15	0.716	0.811	0.931	0.002	1666.131	1969.681	2308.829	1727.909	2062.698	2444.496	227.814	280.48	336.74	CO	324.0	305.0	305.0	True
2020-07-16	0.706	0.797	0.913	0.0	1606.415	1894.837	2237.666	1755.569	2095.251	2472.017	284.099	347.658	418.42	CO	543.0	373.0	373.0	True
2020-07-17	0.691	0.789	0.898	0.0	1555.355	1822.6	2155.254	1767.591	2120.369	2477.834	259.876	316.669	382.448	CO	409.0	337.0	337.0	True
2020-07-18	0.677	0.78	0.883	0.0	1494.534	1749.393	2063.2	1799.15	2132.07	2481.162	371.181	452.068	548.493	CO	353.0	479.0	479.0	True
2020-07-19	0.671	0.77	0.877	0.0	1440.205	1673.859	1974.146	1810.133	2128.049	2477.523	219.739	266.898	324.826	CO	198.0	220.0	220.0	True
2020-07-20	0.668	0.761	0.868	0.0	1364.867	1597.114	1875.566	1804.213	2117.854	2464.411	271.215	331.649	402.188	CO	206.0	353.0	353.0	True
2020-07-21	0.659	0.754	0.866	0.0	1293.065	1524.324	1787.989	1790.702	2102.218	2439.079	216.157	265.404	320.684	CO	410.0	112.0	112.0	True
2020-07-22	0.659	0.753	0.861	0.0	1229.438	1450.704	1705.271	1776.79	2082.209	2406.521	326.053	398.995	482.433	CO	419.0	432.0	432.0	True
2020-07-23	0.66	0.751	0.854	0.0	1163.645	1377.449	1623.674	1758.183	2048.257	2364.921	367.01	450.953	548.092	CO	550.0	496.0	496.0	True
2020-07-24	0.654	0.748	0.857	0.0	1101.363	1305.552	1545.502	1731.507	2015.85	2323.746	386.176	473.684	577.641	CO	372.0	531.0	531.0	True
2020-07-25	0.661	0.751	0.857	0.0	1037.89	1239.073	1474.594	1699.056	1969.495	2272.907	314.351	384.961	470.598	CO	370.0	440.0	440.0	True
2020-07-26	0.648	0.755	0.851	0.0	974.632	1175.611	1406.737	1657.599	1919.364	2220.422	323.458	394.204	482.713	CO	278.0	462.0	462.0	True
2020-07-27	0.652	0.756	0.848	0.0	926.491	1111.23	1339.75	1614.054	1867.462	2162.462	268.997	327.971	403.732	CO	720.0	396.0	396.0	True
2020-07-28	0.658	0.762	0.863	0.0	875.269	1052.946	1278.102	1572.562	1807.411	2100.542	580.124	709.65	873.568	CO	712.0	885.0	885.0	True
2020-07-29	0.665	0.767	0.872	0.0	825.623	996.526	1208.856	1525.745	1748.524	2018.639	608.043	745.585	923.186	CO	452.0	964.0	964.0	True
2020-07-30	0.675	0.773	0.879	0.0	785.371	947.432	1154.846	1468.396	1684.739	1945.449	276.288	339.225	419.49	CO	753.0	454.0	454.0	True
2020-07-31	0.686	0.78	0.892	0.0	742.832	899.215	1104.86	1409.275	1620.254	1857.592	166.555	204.236	252.212	CO	527.0	227.0	227.0	True
2020-08-01	0.698	0.79	0.902	0.0	695.654	860.866	1055.184	1348.805	1556.487	1792.716	486.719	596.404	736.595	CO	763.0	863.0	863.0	True
2020-08-02	0.701	0.8	0.916	0.002	662.815	821.487	1012.724	1287.007	1492.254	1714.082	487.59	596.56	739.86	CO	154.0	901.0	901.0	True
2020-08-03	0.71	0.815	0.93	0.0	637.466	785.4	974.113	1232.249	1427.812	1643.872	712.326	873.741	1077.848	CO	629.0	1378.0	1378.0	True
2020-08-04	0.723	0.819	0.94	0.002	609.478	752.541	930.418	1177.011	1364.927	1575.83	520.91	640.589	787.601	CO	648.0	1058.0	1058.0	True
2020-08-05	0.735	0.831	0.957	0.006	580.32	721.749	894.057	1118.722	1301.008	1504.109	196.26	241.801	297.348	CO	562.0	419.0	419.0	True
2020-08-06	0.748	0.84	0.964	0.008	560.813	694.769	859.767	1066.438	1240.105	1438.998	558.218	689.308	844.538	CO	740.0	1253.0	1253.0	True
2020-08-07	0.75	0.849	0.968	0.006	539.191	670.216	829.645	1019.846	1184.518	1371.435	451.178	554.545	684.564	CO	302.0	1055.0	1055.0	True
2020-08-08	0.756	0.862	0.982	0.012	521.83	649.584	804.488	968.807	1132.422	1317.982	558.88	690.284	856.722	CO	337.0	1373.0	1373.0	True
2020-08-09	0.762	0.871	0.985	0.014	507.633	628.141	783.326	919.828	1076.979	1260.99	1101.541	1360.268	1697.73	CO	97.0	2838.0	2838.0	True
2020-08-10	0.776	0.878	0.998	0.022	495.091	607.551	762.961	874.871	1029.51	1211.698	714.935	885.369	1102.83	CO	341.0	1935.0	1935.0	True
2020-08-11	0.783	0.887	1.006	0.034	480.693	591.82	744.803	831.864	983.003	1157.299	725.909	895.692	1123.576	CO	273.0	2053.0	2053.0	True
2020-08-12	0.789	0.896	1.017	0.046	471.437	576.525	729.278	795.282	938.163	1110.704	530.4	651.02	821.173	CO	270.0	1563.0	1563.0	True
2020-08-13	0.796	0.906	1.025	0.07	461.538	561.204	721.37	757.639	898.006	1063.446	560.782	687.296	870.571	CO	356.0	1727.0	1727.0	True
2020-08-14	0.806	0.914	1.033	0.086	449.532	548.819	700.943	726.697	860.927	1018.523	537.74	658.985	837.997	CO	561.0	1731.0	1731.0	True
2020-08-15	0.806	0.918	1.047	0.106	440.89	539.292	687.475	697.357	825.829	983.478	296.737	363.235	462.83	CO	212.0	995.0	995.0	True
2020-08-16	0.809	0.923	1.047	0.09	432.296	529.791	673.654	666.705	794.336	945.655	304.904	377.091	478.616	CO	200.0	1076.0	1076.0	True
2020-08-17	0.821	0.927	1.048	0.134	423.134	520.787	662.841	644.946	762.323	914.268	478.699	590.351	751.552	CO	137.0	1751.0	1751.0	True
2020-08-18	0.823	0.934	1.064	0.138	416.545	513.127	652.601	621.751	735.633	880.84	267.667	328.853	416.071	CO	298.0	1008.0	1008.0	True
2020-08-19	0.83	0.939	1.059	0.174	411.046	507.032	639.513	597.48	709.126	851.326	165.131	204.276	258.589	CO	220.0	647.0	647.0	True
2020-08-20	0.828	0.936	1.059	0.152	403.708	502.427	627.308	576.609	687.068	824.281	277.748	341.846	435.943	CO	175.0	1122.0	1122.0	True
2020-08-21	0.828	0.944	1.066	0.182	397.33	498.206	616.729	557.025	664.512	798.718	235.812	291.232	373.242	CO	172.0	988.0	988.0	True
2020-08-22	0.829	0.941	1.074	0.182	391.297	493.712	605.975	538.831	645.553	777.179	145.434	178.887	229.824	CO	316.0	625.0	625.0	True
2020-08-23	0.821	0.945	1.077	0.2	385.828	486.672	596.327	521.901	626.352	760.148	64.137	78.997	101.37	CO	122.0	188.0	188.0	True
2020-08-24	0.827	0.943	1.07	0.212	381.468	479.912	590.185	507.171	610.021	742.412	230.827	285.582	363.26	CO	279.0	1055.0	1055.0	True
2020-08-25	0.827	0.944	1.072	0.194	380.781	472.254	582.604	497.649	594.385	722.408	362.643	449.899	570.318	CO	299.0	1702.0	1702.0	True
2020-08-26	0.824	0.941	1.078	0.19	377.826	468.836	574.891	485.842	580.581	706.294	336.871	416.566	528.533	CO	110.0	1611.0	1611.0	True
2020-08-27	0.824	0.94	1.088	0.188	379.036	464.55	566.319	474.236	567.829	692.302	197.451	245.927	309.088	CO	169.0	971.0	971.0	True
2020-08-28	0.828	0.941	1.074	0.178	373.059	458.149	559.576	464.725	557.346	683.555	110.775	138.271	172.449	CO	177.0	557.0	557.0	True
2020-08-29	0.829	0.94	1.065	0.164	364.891	451.727	553.568	454.952	546.874	673.662	89.76	111.378	138.746	CO	170.0	458.0	458.0	True
2020-08-30	0.831	0.935	1.066	0.15	360.374	446.388	552.552	446.081	537.778	658.437	123.719	153.984	190.135	CO	149.0	644.0	644.0	True
2020-08-31	0.829	0.931	1.059	0.146	356.046	441.989	550.474	439.635	529.45	642.11	176.731	219.254	269.845	CO	99.0	932.0	932.0	True
2020-09-01	0.814	0.933	1.056	0.158	351.973	434.616	546.586	430.995	523.235	631.59	52.79	65.761	80.214	CO	141.0	262.0	262.0	True
2020-09-02	0.811	0.931	1.057	0.142	346.607	428.088	539.693	423.507	515.529	620.14	149.121	186.566	225.733	CO	102.0	815.0	815.0	True
2020-09-03	0.814	0.93	1.053	0.14	339.822	421.801	532.405	416.781	507.284	608.429	66.014	82.236	99.826	CO	115.0	366.0	366.0	True
2020-09-04	0.807	0.927	1.051	0.128	334.609	417.398	526.92	413.283	498.073	597.275	200.713	247.977	300.929	CO	228.0	1121.0	1121.0	True
2020-09-05	0.795	0.925	1.05	0.124	329.243	412.789	517.869	408.783	491.597	587.171	331.193	406.934	493.298	CO	107.0	1870.0	1870.0	True
2020-09-06	0.803	0.926	1.04	0.116	322.563	407.42	512.057	404.553	485.267	577.48	129.884	159.073	192.797	CO	52.0	740.0	740.0	True
2020-09-07	0.815	0.928	1.038	0.102	317.348	402.068	509.572	399.531	479.66	572.345	168.23	205.608	248.928	CO	145.0	970.0	970.0	True
2020-09-08	0.811	0.924	1.033	0.104	311.301	395.879	503.418	395.447	474.055	564.383	64.28	78.127	94.337	CO	62.0	373.0	373.0	True
2020-09-09	0.81	0.924	1.034	0.086	304.396	390.971	496.63	389.061	468.039	558.199	143.107	172.568	208.94	CO	162.0	837.0	837.0	True
2020-09-10	0.814	0.916	1.037	0.078	297.131	384.795	491.096	381.745	460.561	554.34	47.843	57.629	69.831	CO	277.0	238.0	238.0	True
2020-09-11	0.816	0.919	1.047	0.106	290.527	378.739	489.834	375.119	453.23	548.751	174.479	209.261	255.116	CO	121.0	1046.0	1046.0	True
2020-09-12	0.812	0.923	1.061	0.102	287.455	372.05	482.767	369.226	446.924	542.421	74.805	89.834	110.25	CO	93.0	457.0	457.0	True
2020-09-13	0.813	0.923	1.047	0.118	281.026	366.112	472.969	362.911	441.294	535.394	52.363	63.288	78.048	CO	57.0	326.0	326.0	True
2020-09-14	0.816	0.927	1.056	0.136	275.14	360.952	466.471	357.409	434.637	528.684	44.664	54.497	67.31	CO	67.0	106.0	106.0	True
2020-09-15	0.825	0.933	1.073	0.134	272.119	356.374	454.898	351.273	428.787	523.771	191.991	235.485	291.773	CO	115.0	1242.0	1242.0	True
2020-09-16	0.82	0.936	1.069	0.126	267.316	351.136	446.637	345.433	422.37	519.574	43.393	52.928	65.978	CO	83.0	115.0	115.0	True
2020-09-17	0.828	0.937	1.059	0.138	263.563	346.508	445.019	338.981	416.18	516.607	165.251	201.632	251.897	CO	201.0	1093.0	1093.0	True
2020-09-18	0.83	0.937	1.074	0.162	259.127	343.449	441.092	332.602	410.258	509.847	42.341	51.495	64.462	CO	78.0	259.0	259.0	True
2020-09-19	0.832	0.938	1.07	0.2	253.972	338.53	438.042	326.511	405.177	502.277	71.206	87.139	109.034	CO	81.0	487.0	487.0	True
2020-09-20	0.842	0.944	1.077	0.198	251.202	333.749	433.524	320.842	397.352	499.018	40.815	49.901	62.45	CO	42.0	124.0	124.0	True
2020-09-21	0.834	0.944	1.072	0.212	248.879	330.002	428.117	313.382	392.556	491.446	91.283	111.164	139.209	CO	152.0	643.0	643.0	True
2020-09-22	0.837	0.947	1.076	0.204	246.918	325.219	421.803	307.117	387.013	484.985	273.26	333.519	419.145	CO	119.0	1963.0	1963.0	True
2020-09-23	0.833	0.951	1.073	0.222	243.638	321.642	415.477	302.732	380.769	478.386	61.495	75.286	94.948	CO	82.0	449.0	449.0	True
2020-09-24	0.836	0.952	1.087	0.226	241.07	318.258	410.309	296.31	375.195	471.818	38.2	46.925	59.137	CO	74.0	216.0	216.0	True
2020-09-25	0.832	0.951	1.089	0.262	240.407	315.074	405.403	290.053	369.58	464.569	195.842	241.23	303.763	CO	56.0	1481.0	1481.0	True
2020-09-26	0.845	0.956	1.094	0.266	237.372	311.576	405.445	285.596	363.442	457.418	71.752	88.768	112.012	CO	75.0	553.0	553.0	True
2020-09-27	0.839	0.954	1.101	0.28	236.119	309.269	405.517	281.914	360.293	451.051	39.39	49.226	62.242	CO	48.0	310.0	310.0	True
2020-09-28	0.843	0.958	1.106	0.292	235.945	307.185	401.383	282.127	356.151	448.507	144.243	180.907	229.889	CO	96.0	1159.0	1159.0	True
2020-09-29	0.846	0.962	1.096	0.288	235.399	305.449	395.351	278.26	350.206	441.088	181.497	228.379	291.63	CO	83.0	1485.0	1485.0	True
2020-09-30	0.848	0.956	1.105	0.282	235.078	302.812	387.427	274.73	345.572	435.796	34.434	43.147	55.218	CO	63.0	127.0	127.0	True
2020-10-01	0.85	0.96	1.102	0.294	233.142	300.011	388.409	271.192	341.315	433.57	104.138	130.5	166.491	CO	63.0	868.0	868.0	True
2020-10-02	0.846	0.962	1.101	0.288	230.043	296.76	382.867	265.945	337.193	428.858	33.406	42.203	53.903	CO	117.0	164.0	164.0	True
2020-10-03	0.845	0.958	1.094	0.254	228.153	295.672	385.412	260.491	332.442	422.875	186.816	236.161	299.796	CO	77.0	1601.0	1601.0	True
2020-10-04	0.84	0.958	1.097	0.248	227.304	293.552	382.071	257.991	328.212	417.122	50.314	63.668	81.041	CO	37.0	437.0	437.0	True
2020-10-05	0.833	0.953	1.095	0.23	226.992	290.383	379.542	254.653	324.236	410.639	43.957	55.681	70.454	CO	87.0	386.0	386.0	True
2020-10-06	0.83	0.952	1.092	0.21	226.195	287.773	376.853	251.797	320.273	405.617	65.166	82.471	103.545	CO	50.0	576.0	576.0	True
2020-10-07	0.823	0.939	1.081	0.182	223.722	285.087	372.895	249.834	318.103	403.26	37.861	47.911	60.024	CO	72.0	338.0	338.0	True
2020-10-08	0.828	0.94	1.061	0.16	221.864	282.916	364.69	247.872	315.558	399.73	57.128	72.479	90.916	CO	107.0	516.0	516.0	True
2020-10-09	0.827	0.936	1.052	0.142	223.063	280.305	360.451	245.934	312.943	395.242	57.891	73.302	91.929	CO	40.0	526.0	526.0	True
2020-10-10	0.814	0.933	1.038	0.112	221.204	276.931	357.001	243.673	310.164	391.575	71.205	90.229	112.965	CO	18.0	654.0	654.0	True
2020-10-11	0.816	0.921	1.043	0.1	218.425	273.38	349.665	242.552	306.715	385.919	30.67	38.745	48.406	CO	32.0	148.0	148.0	True
2020-10-12	0.811	0.916	1.034	0.09	216.549	269.174	343.382	243.409	304.468	382.106	30.534	38.352	48.256	CO	23.0	185.0	185.0	True
2020-10-13	0.806	0.914	1.03	0.074	214.539	265.493	336.987	241.471	301.585	379.254	214.73	269.355	338.533	CO	47.0	2010.0	2010.0	True
2020-10-14	0.801	0.915	1.025	0.048	210.057	261.379	330.411	238.763	299.825	378.039	74.045	92.905	117.15	CO	51.0	699.0	699.0	True
2020-10-15	0.792	0.905	1.024	0.044	205.536	256.76	324.537	235.124	297.078	372.38	55.697	69.961	88.632	CO	93.0	531.0	531.0	True
2020-10-16	0.79	0.9	1.017	0.042	201.79	252.092	318.888	232.845	293.854	368.756	88.716	111.507	141.084	CO	85.0	854.0	854.0	True
2020-10-17	0.777	0.895	1.013	0.044	198.097	247.528	315.367	231.47	291.029	368.469	43.723	54.92	69.301	CO	66.0	424.0	424.0	True
2020-10-18	0.767	0.892	1.006	0.034	194.033	242.518	305.387	230.133	287.78	366.866	40.387	50.639	64.478	CO	11.0	396.0	396.0	True
2020-10-19	0.767	0.892	1.013	0.034	189.144	237.088	298.968	228.626	285.662	361.906	39.545	49.353	62.677	CO	116.0	390.0	390.0	True
2020-10-20	0.763	0.885	1.007	0.028	186.19	232.107	292.683	226.554	282.738	354.14	86.204	107.673	136.566	CO	69.0	859.0	859.0	True
2020-10-21	0.767	0.888	1.005	0.034	181.933	227.531	286.54	224.442	279.655	347.805	49.178	61.216	77.535	CO	113.0	496.0	496.0	True
2020-10-22	0.764	0.883	1.001	0.028	177.247	222.377	279.657	221.349	275.979	342.26	27.892	34.664	43.706	CO	68.0	233.0	233.0	True
2020-10-23	0.77	0.887	0.988	0.018	173.677	217.787	275.309	217.939	271.839	337.098	129.003	160.629	202.489	CO	73.0	1329.0	1329.0	True
2020-10-24	0.773	0.884	1.015	0.03	168.675	213.23	267.653	215.437	267.658	331.83	68.913	85.664	108.699	CO	35.0	718.0	718.0	True
2020-10-25	0.771	0.886	1.0	0.026	163.985	207.692	260.662	213.493	263.388	326.186	54.478	67.768	85.853	CO	215.0	576.0	576.0	True
2020-10-26	0.784	0.887	1.004	0.028	160.539	203.145	255.775	209.831	258.954	322.111	50.149	62.107	78.213	CO	52.0	538.0	538.0	True
2020-10-27	0.789	0.886	1.002	0.028	157.256	198.663	250.501	206.789	255.127	316.848	31.036	38.225	47.887	CO	48.0	336.0	336.0	True
2020-10-28	0.788	0.892	1.015	0.032	152.407	194.005	242.751	203.598	250.49	311.411	62.903	77.048	95.955	CO	43.0	690.0	690.0	True
2020-10-29	0.79	0.897	1.016	0.042	147.455	189.386	238.475	200.323	245.802	305.341	59.429	72.316	89.744	CO	63.0	660.0	660.0	True
2020-10-30	0.797	0.899	1.024	0.05	144.611	186.307	231.486	195.904	240.868	297.754	25.192	30.525	37.3	CO	73.0	276.0	276.0	True
2020-10-31	0.802	0.902	1.025	0.056	141.68	181.963	224.981	191.802	236.786	289.757	57.113	69.224	84.267	CO	40.0	659.0	659.0	True
2020-11-01	0.793	0.911	1.023	0.086	139.682	178.017	219.759	189.192	232.129	284.849	124.273	150.111	185.066	CO	33.0	1464.0	1464.0	True
2020-11-02	0.809	0.917	1.038	0.09	136.87	173.757	216.791	184.888	228.115	279.884	23.56	28.521	35.127	CO	31.0	139.0	139.0	True
2020-11-03	0.805	0.922	1.048	0.104	135.229	170.595	213.868	180.779	223.231	274.11	52.128	63.106	78.256	CO	73.0	641.0	641.0	True
2020-11-04	0.817	0.925	1.061	0.114	134.209	167.892	211.231	176.769	218.683	269.489	131.381	159.387	197.557	CO	59.0	1652.0	1652.0	True
2020-11-05	0.823	0.934	1.081	0.152	131.679	164.973	208.884	171.825	214.202	265.055	22.044	26.797	33.234	CO	70.0	239.0	239.0	True
2020-11-06	0.836	0.945	1.086	0.192	129.077	162.596	208.397	168.0	209.699	259.626	124.55	152.877	190.371	CO	98.0	1654.0	1654.0	True
2020-11-07	0.841	0.953	1.105	0.246	126.446	160.347	207.495	164.754	205.358	253.005	59.02	72.78	90.113	CO	26.0	804.0	804.0	True
2020-11-08	0.842	0.965	1.094	0.264	125.949	158.515	205.794	161.281	200.688	246.221	62.492	77.025	94.8	CO	47.0	869.0	869.0	True
2020-11-09	0.85	0.972	1.108	0.324	124.285	156.935	204.399	157.108	196.107	241.042	23.783	29.368	36.099	CO	74.0	338.0	338.0	True
2020-11-10	0.855	0.982	1.131	0.382	122.081	155.405	201.005	153.507	192.734	234.716	41.279	51.03	62.692	CO	48.0	601.0	601.0	True
2020-11-11	0.873	0.996	1.13	0.482	120.465	154.76	197.611	149.69	188.792	228.123	79.038	97.436	119.984	CO	39.0	1173.0	1173.0	True
2020-11-12	0.887	1.004	1.145	0.524	119.428	154.22	197.622	146.505	184.777	222.563	43.792	54.23	66.715	CO	44.0	664.0	664.0	True
2020-11-13	0.889	1.01	1.152	0.568	118.699	154.391	198.567	144.447	180.989	219.709	31.71	39.22	48.373	CO	49.0	491.0	491.0	True
2020-11-14	0.899	1.022	1.169	0.652	118.283	154.589	200.044	142.232	177.848	217.727	96.945	120.343	148.079	CO	27.0	1531.0	1531.0	True
2020-11-15	0.914	1.033	1.173	0.704	117.878	153.885	201.551	140.512	174.063	214.846	31.651	39.206	48.306	CO	40.0	506.0	506.0	True
2020-11-16	0.919	1.044	1.179	0.752	118.808	154.443	202.99	139.144	171.171	212.471	24.338	30.402	37.466	CO	48.0	398.0	398.0	True
2020-11-17	0.926	1.051	1.185	0.76	119.857	155.055	204.07	137.206	169.133	210.843	39.679	49.249	61.019	CO	35.0	657.0	657.0	True
2020-11-18	0.923	1.062	1.212	0.814	122.677	156.399	204.774	134.575	167.133	209.512	68.859	85.971	106.483	CO	53.0	1159.0	1159.0	True
2020-11-19	0.93	1.066	1.224	0.85	124.344	157.352	206.741	133.281	164.872	209.447	62.763	78.489	97.142	CO	41.0	1067.0	1067.0	True
2020-11-20	0.943	1.073	1.231	0.87	126.524	159.415	207.289	131.133	162.8	206.843	46.347	58.083	71.788	CO	28.0	796.0	796.0	True
2020-11-21	0.957	1.08	1.243	0.882	128.064	161.407	208.562	129.482	161.241	205.184	88.857	111.38	137.355	CO	29.0	1541.0	1541.0	True
2020-11-22	0.956	1.084	1.239	0.918	129.711	163.954	210.239	127.652	160.501	203.981	16.264	20.326	24.964	CO	32.0	266.0	266.0	True
2020-11-23	0.97	1.089	1.252	0.924	132.172	166.491	214.895	126.82	159.815	200.317	20.862	26.084	32.027	CO	68.0	367.0	367.0	True
2020-11-24	0.967	1.096	1.27	0.914	134.212	169.899	219.953	125.803	158.98	200.066	112.271	140.007	172.268	CO	56.0	1981.0	1981.0	True
2020-11-25	0.965	1.095	1.273	0.942	136.781	172.804	224.413	125.108	158.878	200.174	64.479	80.017	99.418	CO	35.0	1138.0	1138.0	True
2020-11-26	0.981	1.102	1.262	0.954	138.967	175.717	228.195	124.54	157.989	201.372	25.534	31.728	39.374	CO	51.0	450.0	450.0	True
2020-11-27	0.976	1.109	1.244	0.948	140.599	179.574	231.265	125.423	158.274	202.882	35.99	44.467	55.511	CO	12.0	632.0	632.0	True
2020-11-28	0.979	1.117	1.257	0.956	142.522	183.799	235.665	126.825	158.53	203.617	66.796	82.446	103.019	CO	11.0	1168.0	1168.0	True
2020-11-29	0.997	1.116	1.257	0.974	145.734	187.58	241.146	128.559	159.642	206.835	16.38	20.159	25.22	CO	13.0	140.0	140.0	True
2020-11-30	0.993	1.123	1.263	0.962	149.62	191.348	247.551	129.875	160.361	208.71	58.664	72.463	90.851	CO	51.0	1012.0	1012.0	True
2020-12-01	0.988	1.13	1.279	0.958	154.643	195.575	253.93	131.987	161.987	209.027	49.807	61.594	77.577	CO	40.0	852.0	852.0	True
2020-12-02	0.987	1.136	1.288	0.956	158.188	199.639	260.484	133.277	164.113	209.413	71.61	88.926	111.986	CO	65.0	1216.0	1216.0	True
2020-12-03	1.001	1.135	1.294	0.976	162.487	204.088	265.748	134.428	165.93	210.395	36.114	44.977	56.383	CO	58.0	607.0	607.0	True
2020-12-04	1.004	1.143	1.297	0.978	165.107	209.78	272.771	136.133	168.548	213.032	17.638	21.912	27.578	CO	64.0	292.0	292.0	True
2020-12-05	0.996	1.148	1.296	0.972	168.374	214.598	280.339	137.92	170.966	217.325	17.554	21.745	27.571	CO	27.0	286.0	286.0	True
2020-12-06	1.018	1.159	1.304	0.99	171.801	219.174	287.402	139.983	173.856	220.482	42.319	52.604	66.152	CO	44.0	680.0	680.0	True
2020-12-07	1.029	1.163	1.321	0.992	176.502	225.667	295.544	142.489	177.188	222.81	35.654	44.233	55.573	CO	88.0	562.0	562.0	True
2020-12-08	1.029	1.171	1.345	0.986	180.848	232.695	302.194	144.864	180.54	226.812	39.88	49.222	61.86	CO	19.0	615.0	615.0	True
2020-12-09	1.033	1.184	1.332	0.992	185.485	240.231	310.249	146.389	183.657	232.752	29.608	36.803	45.903	CO	47.0	450.0	450.0	True
2020-12-10	1.046	1.187	1.341	0.998	191.233	247.365	322.313	148.861	186.763	237.85	135.385	168.365	208.588	CO	77.0	2022.0	2022.0	True
2020-12-11	1.05	1.197	1.359	0.994	196.197	255.503	336.699	151.815	190.985	244.513	33.332	41.297	51.46	CO	57.0	487.0	487.0	True
2020-12-12	1.05	1.207	1.367	0.998	202.747	264.501	351.723	155.483	195.317	250.022	39.919	49.511	61.869	CO	67.0	571.0	571.0	True
2020-12-13	1.06	1.212	1.368	0.994	211.719	273.939	367.437	160.443	199.197	255.332	47.087	58.379	73.252	CO	61.0	661.0	661.0	True
2020-12-14	1.061	1.214	1.378	0.998	219.691	285.302	379.668	163.875	204.015	261.054	24.504	30.526	38.179	CO	29.0	337.0	337.0	True
2020-12-15	1.07	1.213	1.375	0.998	226.964	296.382	394.382	167.592	209.004	267.322	36.549	45.414	56.754	CO	72.0	489.0	489.0	True
2020-12-16	1.074	1.212	1.386	0.998	235.108	308.086	409.484	171.217	214.54	274.816	72.703	90.21	113.185	CO	33.0	949.0	949.0	True
2020-12-17	1.072	1.22	1.375	0.998	243.095	319.468	425.148	174.29	219.567	281.435	58.455	72.445	91.14	CO	71.0	743.0	743.0	True
2020-12-18	1.064	1.216	1.387	0.996	254.263	332.119	439.64	178.596	225.934	288.214	64.779	80.313	101.351	CO	73.0	801.0	801.0	True
2020-12-19	1.059	1.224	1.381	0.998	265.805	346.192	455.747	183.494	232.283	295.691	50.658	63.227	80.07	CO	72.0	612.0	612.0	True
2020-12-20	1.057	1.217	1.371	0.992	276.634	359.302	471.987	189.426	239.231	305.18	146.294	183.054	232.82	CO	43.0	1718.0	1718.0	True
2020-12-21	1.054	1.209	1.369	0.992	286.443	373.01	487.99	194.846	247.669	317.899	39.476	49.13	62.861	CO	53.0	448.0	448.0	True
2020-12-22	1.055	1.205	1.37	0.996	295.433	389.472	504.53	201.477	255.609	330.507	91.955	114.51	145.963	CO	83.0	1010.0	1010.0	True
2020-12-23	1.038	1.194	1.361	0.992	308.661	405.05	523.675	206.209	265.243	344.011	67.716	83.626	107.381	CO	59.0	716.0	716.0	True
2020-12-24	1.036	1.187	1.342	0.99	323.223	419.446	540.099	213.523	273.852	357.359	101.417	124.866	159.368	CO	44.0	1032.0	1032.0	True
2020-12-25	1.022	1.177	1.34	0.984	333.772	435.439	556.216	221.64	283.842	372.041	64.338	78.871	101.778	CO	45.0	631.0	631.0	True
2020-12-26	1.024	1.162	1.309	0.986	350.512	452.575	570.138	230.837	294.204	385.592	30.089	36.751	47.525	CO	37.0	149.0	149.0	True
2020-12-27	1.01	1.148	1.31	0.98	364.204	466.961	590.393	239.37	304.605	397.775	31.158	38.018	49.102	CO	34.0	150.0	150.0	True
2020-12-28	0.993	1.127	1.307	0.96	376.362	481.219	605.138	247.995	315.976	409.995	67.756	82.949	107.414	CO	124.0	598.0	598.0	True
2020-12-29	0.978	1.116	1.28	0.948	390.495	493.456	617.348	254.725	328.041	423.254	33.227	40.936	53.058	CO	72.0	164.0	164.0	True
2020-12-30	0.964	1.098	1.261	0.922	401.345	507.407	636.443	263.444	341.426	438.413	55.797	69.243	89.418	CO	39.0	461.0	461.0	True
2020-12-31	0.949	1.083	1.233	0.878	414.3	516.491	650.056	274.714	354.716	454.96	140.997	175.791	227.106	CO	18.0	1127.0	1127.0	True
2021-01-01	0.924	1.064	1.216	0.84	424.922	525.397	661.53	286.163	368.513	472.98	36.756	46.056	60.006	CO	48.0	115.0	115.0	True
2021-01-02	0.919	1.045	1.192	0.76	431.976	533.219	671.641	296.936	382.508	489.042	42.212	52.91	67.602	CO	36.0	314.0	314.0	True
2021-01-03	0.909	1.027	1.162	0.636	441.309	540.34	677.266	310.643	396.306	504.32	56.365	70.789	89.073	CO	69.0	403.0	403.0	True
2021-01-04	0.883	1.005	1.152	0.526	447.682	547.936	682.594	325.086	409.504	518.883	80.667	101.206	126.685	CO	139.0	556.0	556.0	True
2021-01-05	0.872	0.989	1.147	0.448	449.189	552.788	685.921	336.782	424.384	529.973	193.024	242.844	306.867	CO	111.0	1291.0	1291.0	True
2021-01-06	0.852	0.973	1.128	0.35	452.384	552.866	686.311	348.597	438.885	546.474	109.354	136.967	173.799	CO	103.0	708.0	708.0	True
2021-01-07	0.823	0.96	1.097	0.278	452.986	551.084	692.674	359.602	451.404	561.149	65.803	82.114	103.737	CO	138.0	413.0	413.0	True
2021-01-08	0.824	0.942	1.089	0.218	449.583	549.515	695.524	372.826	464.344	572.17	216.588	269.532	336.799	CO	215.0	1313.0	1313.0	True
2021-01-09	0.799	0.93	1.064	0.144	444.745	545.828	695.776	382.242	474.681	585.386	265.673	331.325	413.696	CO	132.0	1571.0	1571.0	True
2021-01-10	0.798	0.913	1.042	0.102	439.666	541.733	696.179	394.93	484.627	601.097	181.54	226.548	285.61	CO	84.0	1051.0	1051.0	True
2021-01-11	0.795	0.901	1.035	0.064	430.611	535.465	691.101	404.292	494.347	612.631	50.412	62.32	78.908	CO	142.0	267.0	267.0	True
2021-01-12	0.772	0.892	1.029	0.04	419.51	528.267	683.75	411.441	503.916	623.391	145.301	179.234	226.502	CO	194.0	799.0	799.0	True
2021-01-13	0.764	0.887	1.021	0.042	408.316	518.959	665.302	418.221	512.767	629.894	53.005	64.64	81.103	CO	185.0	208.0	208.0	True
2021-01-14	0.763	0.88	1.001	0.028	400.584	507.852	645.176	427.019	519.838	639.351	118.834	144.666	181.857	CO	283.0	627.0	627.0	True
2021-01-15	0.768	0.878	1.005	0.032	390.263	497.144	628.418	432.214	525.692	646.393	142.425	171.55	215.185	CO	167.0	736.0	736.0	True
2021-01-16	0.758	0.866	0.993	0.016	378.441	485.015	612.159	436.79	528.356	650.985	189.982	227.439	285.917	CO	130.0	973.0	973.0	True
2021-01-17	0.75	0.856	0.98	0.008	368.441	473.119	593.784	437.02	530.376	657.324	235.693	282.016	356.577	CO	140.0	1206.0	1206.0	True
2021-01-18	0.745	0.853	0.969	0.008	355.459	460.717	582.291	440.225	531.87	661.193	155.642	186.289	233.718	CO	194.0	792.0	792.0	True
2021-01-19	0.725	0.851	0.965	0.004	345.313	448.106	563.293	440.2	529.647	664.774	55.419	66.584	83.902	CO	201.0	198.0	198.0	True
2021-01-20	0.726	0.847	0.963	0.006	334.813	433.568	549.415	436.38	527.516	660.426	80.894	97.888	123.274	CO	154.0	420.0	420.0	True
2021-01-21	0.719	0.839	0.957	0.0	324.141	421.751	531.277	435.566	525.26	663.625	132.61	161.739	205.34	CO	190.0	697.0	697.0	True
2021-01-22	0.719	0.831	0.957	0.002	314.595	408.574	514.367	426.879	521.763	662.718	312.86	380.068	483.12	CO	177.0	1651.0	1651.0	True
2021-01-23	0.713	0.831	0.956	0.002	305.212	396.491	500.906	420.119	516.452	655.156	61.758	75.831	96.298	CO	146.0	333.0	333.0	True
2021-01-24	0.701	0.826	0.944	0.002	297.534	382.857	484.365	411.931	509.49	640.447	102.982	126.949	161.06	CO	133.0	565.0	565.0	True
2021-01-25	0.71	0.818	0.953	0.008	286.654	369.336	464.072	402.989	502.007	629.229	432.289	531.843	671.059	CO	165.0	2403.0	2403.0	True
2021-01-26	0.708	0.813	0.936	0.0	280.522	354.396	445.716	393.946	494.133	612.868	270.226	332.286	419.669	CO	157.0	1529.0	1529.0	True
2021-01-27	0.692	0.81	0.931	0.0	273.205	340.589	432.23	388.479	483.423	595.161	116.493	143.706	182.948	CO	138.0	677.0	677.0	True
2021-01-28	0.683	0.798	0.921	0.0	264.757	328.537	416.046	379.436	471.752	581.491	266.223	329.792	417.026	CO	153.0	1585.0	1585.0	True
2021-01-29	0.677	0.794	0.911	0.0	255.216	316.27	400.13	369.208	461.472	565.398	343.643	428.055	542.617	CO	139.0	2101.0	2101.0	True
2021-01-30	0.662	0.782	0.899	0.0	246.374	304.024	380.228	359.15	449.962	553.399	226.072	283.122	357.838	CO	147.0	1423.0	1423.0	True
2021-01-31	0.655	0.773	0.892	0.0	236.403	289.948	362.535	349.395	439.302	538.643	59.57	74.853	94.457	CO	119.0	386.0	386.0	True
2021-02-01	0.645	0.763	0.89	0.0	225.841	277.042	344.554	339.046	428.053	523.563	137.64	173.361	219.347	CO	109.0	921.0	921.0	True
2021-02-02	0.632	0.752	0.876	0.0	214.902	263.279	331.599	329.284	414.966	508.281	123.735	156.469	196.802	CO	95.0	853.0	853.0	True
2021-02-03	0.623	0.743	0.873	0.0	202.772	249.685	320.021	320.078	402.838	492.618	376.335	473.483	597.82	CO	125.0	2657.0	2657.0	True
2021-02-04	0.617	0.733	0.867	0.0	191.497	236.298	309.533	311.302	391.779	479.725	220.708	275.46	348.822	CO	153.0	1594.0	1594.0	True
2021-02-05	0.598	0.719	0.859	0.0	180.604	224.176	292.265	302.923	378.481	465.071	296.816	370.743	470.388	CO	172.0	2217.0	2217.0	True
2021-02-06	0.588	0.716	0.854	0.0	169.338	212.175	278.76	293.131	364.877	449.263	133.486	165.681	209.137	CO	143.0	1026.0	1026.0	True
2021-02-07	0.573	0.708	0.849	0.0	158.028	199.768	262.155	283.104	351.82	430.931	154.469	191.712	241.342	CO	104.0	1230.0	1230.0	True
2021-02-08	0.558	0.7	0.845	0.0	147.224	188.043	250.426	275.201	339.654	414.729	303.317	377.229	469.601	CO	198.0	2498.0	2498.0	True
2021-02-09	0.554	0.695	0.836	0.0	136.683	176.817	237.408	267.549	327.438	399.239	33.251	41.338	51.424	CO	132.0	245.0	245.0	True
2021-02-10	0.549	0.686	0.841	0.0	125.419	166.627	225.751	258.464	315.026	382.237	109.572	135.649	168.442	CO	106.0	970.0	970.0	True
2021-02-11	0.539	0.679	0.838	0.0	114.045	155.731	214.771	249.917	302.542	367.558	285.171	349.707	433.193	CO	162.0	2607.0	2607.0	True
2021-02-12	0.53	0.678	0.838	0.0	103.995	145.469	204.338	239.896	289.81	352.284	158.343	194.853	240.42	CO	139.0	1514.0	1514.0	True
2021-02-13	0.525	0.672	0.845	0.0	95.462	135.219	194.571	232.131	276.388	339.485	121.26	148.88	183.319	CO	106.0	1213.0	1213.0	True
2021-02-14	0.511	0.662	0.849	0.0	86.638	126.57	184.82	220.628	263.137	324.669	97.137	119.082	147.697	CO	124.0	1019.0	1019.0	True
2021-02-15	0.506	0.66	0.846	0.0	78.097	118.326	174.405	208.622	251.43	311.246	56.299	68.531	86.111	CO	148.0	616.0	616.0	True
2021-02-16	0.5	0.658	0.837	0.0	70.485	109.972	164.836	197.683	238.698	296.696	74.246	90.35	113.118	CO	184.0	852.0	852.0	True
2021-02-17	0.486	0.658	0.849	0.0	62.832	102.105	156.718	187.272	226.856	286.131	175.422	212.222	268.209	CO	125.0	2114.0	2114.0	True
2021-02-18	0.477	0.654	0.861	0.0	56.875	94.417	149.2	176.551	214.842	273.298	114.695	138.972	177.047	CO	125.0	1457.0	1457.0	True
2021-02-19	0.469	0.651	0.874	0.002	51.362	87.607	143.106	166.207	203.294	259.96	85.094	102.975	131.999	CO	132.0	1140.0	1140.0	True
2021-02-20	0.462	0.649	0.867	0.002	45.544	80.958	134.357	155.115	192.472	245.946	127.042	154.476	197.436	CO	128.0	1804.0	1804.0	True
2021-02-21	0.45	0.648	0.858	0.004	40.62	74.78	129.623	143.905	181.772	235.116	53.458	65.804	84.593	CO	138.0	812.0	812.0	True
2021-02-22	0.444	0.644	0.869	0.004	36.053	69.48	126.156	133.382	171.317	225.074	131.245	164.104	212.855	CO	110.0	2148.0	2148.0	True
2021-02-23	0.441	0.649	0.881	0.006	32.509	64.594	121.911	124.379	161.231	216.57	16.038	20.277	26.802	CO	70.0	273.0	273.0	True
2021-02-24	0.423	0.648	0.896	0.006	28.704	59.714	118.527	114.406	151.511	206.584	83.491	107.174	143.785	CO	78.0	1601.0	1601.0	True
2021-02-25	0.424	0.642	0.891	0.006	25.153	54.966	116.0	105.598	141.896	194.697	47.919	63.021	85.659	CO	65.0	1005.0	1005.0	True
2021-02-26	0.434	0.645	0.912	0.002	22.193	50.706	112.442	96.963	133.334	184.722	55.364	74.752	102.723	CO	88.0	1266.0	1266.0	True
2021-02-27	0.431	0.649	0.906	0.004	19.682	47.045	108.579	88.698	125.024	175.259	52.724	72.6	101.117	CO	54.0	1316.0	1316.0	True
2021-02-28	0.437	0.651	0.909	0.006	17.202	43.5	105.237	81.099	116.932	167.687	44.992	64.561	90.974	CO	2.0	1248.0	1248.0	True
2021-03-01	0.426	0.65	0.908	0.006	15.195	40.219	101.758	74.084	108.876	161.377	22.817	33.492	48.344	CO	58.0	692.0	692.0	True
2021-03-02	0.424	0.65	0.928	0.01	13.304	37.374	97.942	67.811	101.664	153.852	38.148	57.31	84.529	CO	56.0	1268.0	1268.0	True
2021-03-03	0.418	0.648	0.936	0.012	11.526	34.375	93.865	61.721	95.262	146.683	30.059	46.232	69.888	CO	11.0	1099.0	1099.0	True
2021-03-04	0.415	0.647	0.944	0.014	10.065	31.811	89.888	55.733	88.558	140.168	58.176	91.983	144.429	CO	3.0	2349.0	2349.0	True
2021-03-05	0.416	0.651	0.957	0.018	8.743	29.5	86.177	50.781	82.974	135.625	12.127	19.672	32.117	CO	3.0	543.0	543.0	True
2021-03-06	0.407	0.65	0.946	0.016	7.57	27.59	83.54	45.654	77.146	131.128	22.444	37.449	63.626	CO		1109.0	1109.0	False
2021-03-07	0.406	0.649	0.962	0.02	6.516	25.482	82.304	41.125	71.661	126.941	17.974	30.648	54.498	CO		979.3330579128211		False
2021-03-08	0.402	0.648	0.954	0.016	5.598	23.552	82.468	37.147	66.317	123.233	20.384	35.551	66.396	CO		1224.3637039014898		False
2021-03-09	0.397	0.65	0.972	0.018	4.824	21.609	82.26	33.529	61.425	119.474	18.157	32.634	62.882	CO		1203.9571130912902		False
2021-03-10	0.4	0.655	0.971	0.02	4.194	19.894	81.792	30.319	56.846	116.449	16.838	31.285	62.14	CO		1234.5987626565782		False
2021-03-11	0.396	0.653	0.964	0.018	3.592	18.244	79.737	27.257	52.769	113.002	16.354	31.298	64.877	CO		1328.947210540168		False
2021-03-12	0.396	0.657	1.002	0.026	3.125	16.763	77.729	24.283	49.192	108.81	14.476	28.869	63.056	CO		1320.744717964484		False
2021-03-13	0.396	0.65	0.994	0.026	2.681	15.337	75.769	21.692	45.762	105.564	11.993	25.089	56.608	CO		1231.077923981528		False
2021-03-14	0.388	0.646	1.002	0.026	2.285	14.064	73.915	19.681	42.726	101.781	8.66	19.009	43.896	CO		1000.5670224516044		False
2021-03-15	0.382	0.648	1.012	0.028	1.952	13.068	73.925	17.821	39.937	97.598	9.632	22.063	52.85	CO		1250.8284662514013		False
2021-03-16	0.379	0.657	1.013	0.032	1.697	11.994	71.908	15.985	37.073	93.883	8.487	20.16	50.593	CO		1229.900674195666		False
2021-03-17	0.373	0.653	1.026	0.032	1.474	10.983	70.781	14.281	34.358	90.856	7.745	19.096	50.429	CO		1261.1209625780875		False
2021-03-18	0.375	0.652	1.022	0.038	1.275	10.188	70.269	12.624	31.89	89.361	7.4	19.18	53.676	CO		1357.4088991315093		False
2021-03-19	0.38	0.65	1.049	0.044	1.084	9.419	69.439	11.242	29.853	88.083	6.509	17.647	53.04	CO		1348.9444580936834		False
2021-03-20	0.376	0.649	1.072	0.046	0.927	8.798	68.512	9.949	27.649	86.782	5.365	15.28	48.797	CO		1257.2832217374842		False
2021-03-21	0.372	0.649	1.057	0.048	0.789	8.18	67.568	8.801	25.55	85.894	3.856	11.509	38.553	CO		1021.8009869903905		False
2021-03-22	0.376	0.645	1.092	0.038	0.669	7.552	65.656	7.784	23.511	83.387	2.478	7.708	27.684	CO		742.527964207778		False
2021-03-23	0.372	0.646	1.087	0.036	0.575	6.957	66.107	6.913	21.542	80.703	3.722	11.987	45.496	CO		1255.844235299674		False
2021-03-24	0.364	0.656	1.085	0.04	0.491	6.388	65.595	6.163	19.948	78.676	3.39	11.307	45.369	CO		1287.6431624996628		False
2021-03-25	0.361	0.647	1.094	0.05	0.42	5.896	65.1	5.494	18.381	76.799	3.24	11.21	47.54	CO		1385.8705877228397		False
2021-03-26	0.361	0.651	1.115	0.056	0.358	5.418	65.417	4.878	16.912	75.266	2.859	10.37	46.194	CO		1377.1441982228762		False
2021-03-27	0.36	0.643	1.111	0.054	0.304	5.022	65.852	4.323	15.587	74.56	2.364	8.918	42.007	CO		1283.488519493633		False
