# Supplementary material for: Evolution and Epidemic Spread of SARS-CoV-2 in Colombia: A Year into the Pandemic
Source: Vaccines (Basel). 2021 Jul 30;9(8):837. doi: 10.3390/vaccines9080837 (PMC8402472; doi:10.3390/vaccines9080837)
Supplement: Supplementary file 1 [file vaccines-09-00837-s001.zip › Supplementary_material/Supplementary Data S2/Rt.live_statistics_model/COVID19-CQ-rt.csv]

	rt2.5%	rt	rt97.5%	p_rt_gt1	infection2.5%	infection	infection97.5%	ajusted_positive2.5%	ajusted_positive	ajusted_positive97.5%	predicted_postive2.5%	predicted_postive	predicted_postive97.5%	region	observed_positive	predicted_newtest	observed_newtest	date_with_observed_cases
2020-04-03	0.862	1.11	1.446	0.808	14.116	32.235	64.279	0.0	0.0	0.0				CQ				False
2020-04-04	0.868	1.107	1.434	0.81	0.139	0.261	0.462	0.0	0.0	0.0				CQ				False
2020-04-05	0.872	1.11	1.459	0.786	1.976	3.702	6.551	0.0	0.0	0.0				CQ				False
2020-04-06	0.859	1.097	1.42	0.782	3.745	7.012	12.39	0.0	0.0	0.0				CQ				False
2020-04-07	0.855	1.094	1.396	0.778	3.999	7.442	13.008	0.0	0.0	0.0				CQ				False
2020-04-08	0.86	1.091	1.403	0.742	3.952	7.223	12.397	0.0	0.0	0.0				CQ				False
2020-04-09	0.864	1.091	1.39	0.756	4.042	7.265	12.273	0.93	2.123	4.234				CQ				False
2020-04-10	0.872	1.082	1.369	0.746	4.18	7.409	12.222	1.421	3.242	6.458				CQ				False
2020-04-11	0.868	1.082	1.366	0.744	4.29	7.53	12.496	1.722	3.892	7.639				CQ				False
2020-04-12	0.866	1.077	1.339	0.738	4.386	7.631	12.659	1.989	4.374	8.347				CQ				False
2020-04-13	0.865	1.072	1.303	0.732	4.598	7.75	12.652	2.308	4.882	9.129	0.313	0.659	1.221	CQ	1.0	0.0		True
2020-04-14	0.863	1.064	1.311	0.714	4.671	7.869	12.587	2.616	5.256	9.568	0.342	0.704	1.285	CQ		0.0		True
2020-04-15	0.863	1.06	1.316	0.71	4.786	7.963	12.862	2.982	5.809	10.511	0.396	0.783	1.402	CQ		0.0		True
2020-04-16	0.864	1.055	1.277	0.69	4.941	8.125	13.032	3.119	5.948	10.595	0.428	0.801	1.418	CQ	1.0	0.0		True
2020-04-17	0.865	1.047	1.275	0.68	4.974	8.269	13.296	3.306	6.128	10.847	0.451	0.83	1.446	CQ		0.0		True
2020-04-18	0.866	1.044	1.269	0.658	5.025	8.269	13.513	3.589	6.48	11.244	0.486	0.869	1.499	CQ		0.0		True
2020-04-19	0.869	1.035	1.246	0.662	5.059	8.305	13.716	3.717	6.667	11.297	0.508	0.891	1.484	CQ		0.0		True
2020-04-20	0.854	1.032	1.24	0.636	5.112	8.378	13.909	3.863	6.849	11.486	0.538	0.915	1.514	CQ		0.0		True
2020-04-21	0.851	1.034	1.233	0.64	5.104	8.458	13.981	3.957	7.027	11.603	0.555	0.943	1.573	CQ	1.0	0.0		True
2020-04-22	0.851	1.03	1.213	0.63	5.061	8.566	14.288	4.175	7.284	11.975	0.58	0.982	1.619	CQ	4.0	0.0		True
2020-04-23	0.858	1.033	1.217	0.646	4.955	8.587	14.426	4.299	7.388	11.992	0.591	0.987	1.616	CQ	1.0	0.0		True
2020-04-24	0.862	1.029	1.214	0.624	4.997	8.627	14.71	4.44	7.488	12.001	0.607	1.0	1.63	CQ	1.0	0.0		True
2020-04-25	0.857	1.027	1.211	0.628	4.949	8.72	14.497	4.577	7.601	12.055	0.626	1.015	1.647	CQ		0.0		True
2020-04-26	0.853	1.023	1.202	0.608	4.951	8.778	14.759	4.653	7.756	12.246	0.649	1.029	1.68	CQ		0.0		True
2020-04-27	0.854	1.023	1.192	0.6	4.936	8.875	15.026	4.744	7.898	12.52	0.652	1.043	1.702	CQ	1.0	0.0		True
2020-04-28	0.855	1.017	1.19	0.588	4.912	8.911	15.163	4.877	8.033	12.733	0.668	1.054	1.73	CQ		0.0		True
2020-04-29	0.85	1.022	1.203	0.586	4.863	8.947	15.222	4.966	8.098	12.908	0.674	1.073	1.766	CQ	1.0	0.0		True
2020-04-30	0.851	1.018	1.193	0.582	4.836	9.033	15.336	4.944	8.117	13.189	0.684	1.091	1.794	CQ	3.0	0.0		True
2020-05-01	0.876	1.018	1.197	0.576	4.872	9.033	15.428	4.934	8.157	13.39	0.688	1.103	1.796	CQ	1.0	0.0		True
2020-05-02	0.874	1.021	1.198	0.6	4.834	9.053	15.658	4.993	8.233	13.575	0.689	1.12	1.815	CQ		0.0		True
2020-05-03	0.881	1.02	1.2	0.594	4.844	9.073	15.996	5.023	8.296	13.698	0.691	1.123	1.863	CQ		0.0		True
2020-05-04	0.874	1.022	1.203	0.594	4.811	9.128	16.231	5.058	8.346	13.961	0.691	1.13	1.896	CQ		0.0		True
2020-05-05	0.867	1.029	1.215	0.62	4.73	9.184	16.314	5.04	8.461	14.196	0.683	1.139	1.921	CQ	1.0	0.5420150316106164		True
2020-05-06	0.875	1.035	1.22	0.652	4.739	9.21	16.211	5.043	8.531	14.217	0.681	1.147	1.954	CQ		1.8889470432360589		True
2020-05-07	0.881	1.036	1.219	0.668	4.748	9.214	16.42	4.927	8.599	14.38	0.68	1.158	1.997	CQ	1.0	3.391807420490783		True
2020-05-08	0.884	1.044	1.231	0.706	4.785	9.201	16.659	4.942	8.683	14.635	0.679	1.163	1.993	CQ	3.0	7.43559912172498		True
2020-05-09	0.896	1.049	1.249	0.706	4.796	9.237	17.153	4.944	8.757	14.867	0.677	1.167	2.0	CQ		6.535382209193754		True
2020-05-10	0.902	1.055	1.251	0.726	4.84	9.33	17.402	4.924	8.849	14.865	0.68	1.185	2.019	CQ		11.676209787019532		True
2020-05-11	0.902	1.062	1.253	0.772	4.86	9.505	17.748	4.9	8.913	14.713	0.68	1.194	2.045	CQ		14.0	14.0	True
2020-05-12	0.909	1.066	1.263	0.798	4.883	9.626	17.819	4.92	8.953	15.009	0.677	1.199	2.072	CQ		39.0	39.0	True
2020-05-13	0.929	1.081	1.247	0.818	4.918	9.778	18.204	4.92	8.995	15.219	0.668	1.203	2.099	CQ	1.0	23.0	23.0	True
2020-05-14	0.926	1.092	1.275	0.83	4.969	9.918	18.497	4.88	9.038	15.398	0.663	1.208	2.125	CQ	1.0	31.0	31.0	True
2020-05-15	0.942	1.101	1.279	0.874	5.043	10.156	18.917	4.893	9.126	15.645	0.661	1.22	2.147	CQ		47.0	47.0	True
2020-05-16	0.941	1.108	1.284	0.91	5.096	10.386	19.196	4.815	9.186	15.872	0.661	1.211	2.172	CQ		33.0	33.0	True
2020-05-17	0.961	1.12	1.307	0.926	5.165	10.565	19.386	4.818	9.191	16.058	0.65	1.218	2.208	CQ		9.0	9.0	True
2020-05-18	0.97	1.133	1.314	0.948	5.222	10.825	19.435	4.846	9.247	16.212	0.65	1.232	2.235	CQ		14.0	14.0	True
2020-05-19	0.974	1.145	1.327	0.954	5.36	11.106	19.637	4.902	9.276	16.36	0.652	1.249	2.256	CQ		40.0	40.0	True
2020-05-20	0.992	1.162	1.343	0.97	5.546	11.306	20.084	4.935	9.277	16.714	0.653	1.262	2.279	CQ	1.0	16.0	16.0	True
2020-05-21	1.003	1.179	1.365	0.974	5.745	11.583	20.981	5.006	9.343	17.006	0.661	1.274	2.318	CQ	1.0	7.0	7.0	True
2020-05-22	1.014	1.193	1.393	0.982	5.959	11.86	21.25	5.061	9.481	17.351	0.668	1.291	2.372	CQ		49.0	49.0	True
2020-05-23	1.033	1.209	1.402	0.988	6.244	12.188	21.426	5.079	9.678	17.522	0.671	1.303	2.418	CQ		23.0	23.0	True
2020-05-24	1.046	1.218	1.427	0.994	6.635	12.527	22.099	5.066	9.797	17.723	0.669	1.326	2.485	CQ		50.0	50.0	True
2020-05-25	1.071	1.233	1.468	0.996	6.994	13.006	22.908	5.067	9.986	18.012	0.68	1.345	2.525	CQ		46.773697472777215		True
2020-05-26	1.073	1.258	1.483	0.994	7.385	13.529	23.528	5.195	10.164	18.376	0.698	1.373	2.565	CQ		27.0	27.0	True
2020-05-27	1.083	1.279	1.508	0.998	7.774	14.116	24.522	5.281	10.394	18.828	0.704	1.394	2.608	CQ		23.0	23.0	True
2020-05-28	1.094	1.297	1.52	0.998	8.172	14.688	25.284	5.354	10.619	18.914	0.717	1.43	2.642	CQ		32.622005014836816		True
2020-05-29	1.118	1.316	1.544	1.0	8.631	15.394	26.035	5.437	10.858	19.082	0.73	1.455	2.668	CQ		21.0	21.0	True
2020-05-30	1.149	1.338	1.592	1.0	9.099	16.225	27.695	5.567	11.098	19.492	0.755	1.482	2.691	CQ		53.0	53.0	True
2020-05-31	1.172	1.357	1.603	1.0	9.662	17.048	29.13	5.739	11.352	20.019	0.783	1.527	2.707	CQ		56.77639706106293		True
2020-06-01	1.178	1.38	1.623	1.0	10.383	18.001	30.612	5.961	11.619	20.701	0.807	1.566	2.794	CQ		21.0	21.0	True
2020-06-02	1.185	1.402	1.646	1.0	11.188	19.134	32.372	6.178	11.852	21.053	0.835	1.602	2.851	CQ		35.28708448542467		True
2020-06-03	1.202	1.424	1.677	1.0	12.235	20.392	34.061	6.408	12.313	21.445	0.877	1.645	2.93	CQ		17.0	17.0	True
2020-06-04	1.242	1.451	1.701	1.0	13.177	21.888	35.909	6.776	12.672	21.895	0.919	1.696	3.002	CQ	1.0	1.0	1.0	True
2020-06-05	1.258	1.473	1.736	1.0	14.216	23.481	37.725	7.184	13.104	22.623	0.962	1.755	3.1	CQ		6.0	6.0	True
2020-06-06	1.295	1.503	1.731	1.0	15.726	25.381	39.868	7.572	13.687	23.404	1.007	1.827	3.207	CQ		15.0	15.0	True
2020-06-07	1.304	1.52	1.792	1.0	17.382	27.55	41.907	8.002	14.253	24.452	1.055	1.904	3.285	CQ		7.0	7.0	True
2020-06-08	1.328	1.539	1.8	1.0	19.252	29.85	44.719	8.457	14.931	25.503	1.407	2.525	4.297	CQ		87.50703771227289		True
2020-06-09	1.357	1.568	1.842	1.0	21.166	32.623	48.38	8.898	15.637	26.336	1.189	2.097	3.492	CQ		30.0	30.0	True
2020-06-10	1.365	1.59	1.88	1.0	23.402	35.71	52.481	9.419	16.413	27.447	1.273	2.198	3.634	CQ		35.0	35.0	True
2020-06-11	1.381	1.609	1.901	1.0	26.081	39.281	57.253	10.034	17.317	28.855	1.363	2.32	3.799	CQ		1.0	1.0	True
2020-06-12	1.395	1.636	1.896	1.0	29.191	43.146	63.454	10.778	18.32	30.458	1.458	2.457	4.01	CQ		6.0	6.0	True
2020-06-13	1.419	1.653	1.924	1.0	32.986	47.604	69.966	11.628	19.482	32.09	2.413	4.014	6.492	CQ		106.0	106.0	True
2020-06-14	1.42	1.663	1.942	1.0	37.242	52.456	76.134	12.766	20.793	33.902	1.732	2.813	4.531	CQ	1.0	7.0	7.0	True
2020-06-15	1.44	1.686	1.964	1.0	41.566	58.533	83.422	13.72	22.345	35.915	3.955	6.431	10.317	CQ		147.0	147.0	True
2020-06-16	1.458	1.694	1.967	1.0	46.598	64.936	91.802	14.943	23.993	38.111	2.024	3.25	5.173	CQ		1.0	1.0	True
2020-06-17	1.473	1.7	1.971	1.0	52.364	72.269	101.853	16.548	25.858	40.451	2.222	3.519	5.446	CQ		39.0	39.0	True
2020-06-18	1.478	1.717	1.965	1.0	58.462	80.899	112.942	18.231	28.231	42.892	2.435	3.83	5.766	CQ	1.0	11.0	11.0	True
2020-06-19	1.489	1.717	1.976	1.0	66.16	90.376	125.081	20.133	30.77	45.872	10.763	16.567	24.561	CQ	2.0	275.0	275.0	True
2020-06-20	1.477	1.707	1.959	1.0	74.304	100.869	138.966	22.311	33.426	49.439	3.011	4.563	6.735	CQ		8.0	8.0	True
2020-06-21	1.473	1.697	1.945	1.0	82.991	112.959	152.713	24.873	36.713	54.443	3.368	4.988	7.276	CQ		54.0	54.0	True
2020-06-22	1.458	1.682	1.92	1.0	93.479	126.428	169.761	27.734	40.399	59.359	3.797	5.476	7.917	CQ		12.0	12.0	True
2020-06-23	1.442	1.658	1.881	1.0	105.233	141.532	187.502	31.463	44.394	64.835	4.227	6.045	8.519	CQ	8.0	1.0	1.0	True
2020-06-24	1.419	1.636	1.842	1.0	119.555	158.381	205.629	35.407	49.094	70.687	4.739	6.646	9.371	CQ	1.0	45.0	45.0	True
2020-06-25	1.383	1.609	1.817	1.0	132.822	176.258	225.3	39.408	54.405	77.488	5.326	7.373	10.256	CQ	2.0	2.0	2.0	True
2020-06-26	1.366	1.579	1.782	1.0	148.032	195.063	247.002	44.074	60.195	84.833	5.962	8.131	11.195	CQ	1.0	5.0	5.0	True
2020-06-27	1.342	1.551	1.747	1.0	162.996	215.617	270.084	49.568	66.828	93.721	6.622	9.029	12.374	CQ	2.0	35.0	35.0	True
2020-06-28	1.305	1.515	1.723	1.0	178.332	237.724	295.888	55.214	74.574	103.341	7.405	10.088	13.588	CQ	4.0	35.0	35.0	True
2020-06-29	1.293	1.481	1.697	1.0	196.333	259.819	322.582	61.819	83.082	114.44	13.884	18.757	25.113	CQ	7.0	116.0	116.0	True
2020-06-30	1.265	1.442	1.645	1.0	214.859	282.961	351.921	69.51	92.888	125.285	9.201	12.521	16.662	CQ	8.0	11.0	11.0	True
2020-07-01	1.245	1.406	1.599	1.0	238.698	305.269	380.118	78.126	103.6	138.121	10.329	13.966	18.349	CQ	9.0	33.0	33.0	True
2020-07-02	1.207	1.364	1.577	1.0	262.641	329.564	412.484	87.197	115.417	153.105	11.712	15.557	20.348	CQ	9.0	5.0	5.0	True
2020-07-03	1.179	1.333	1.525	1.0	285.888	354.216	445.654	97.417	128.575	168.857	13.285	17.38	22.43	CQ	16.0	5.0	5.0	True
2020-07-04	1.145	1.297	1.491	1.0	303.696	379.63	469.024	109.374	143.68	185.273	14.869	19.269	24.808	CQ	22.0	27.0	27.0	True
2020-07-05	1.12	1.268	1.459	1.0	320.491	402.555	493.326	122.145	158.877	202.998	16.601	21.286	27.097	CQ	70.0	7.0	7.0	True
2020-07-06	1.085	1.227	1.4	1.0	342.818	424.696	517.127	134.376	175.645	221.246	18.311	23.538	29.816	CQ	43.0	5.0	5.0	True
2020-07-07	1.057	1.204	1.364	0.998	361.05	445.765	547.802	148.105	193.0	240.128	20.351	25.943	32.295	CQ	36.0	39.0	39.0	True
2020-07-08	1.03	1.169	1.316	0.99	378.213	466.215	572.834	163.356	212.687	261.667	26.016	32.758	41.254	CQ	52.0	80.0	80.0	True
2020-07-09	0.992	1.146	1.284	0.968	394.655	484.719	596.665	178.307	231.98	285.201	24.657	30.949	39.176	CQ	46.0	26.0	26.0	True
2020-07-10	0.979	1.114	1.268	0.95	405.189	500.779	609.827	194.521	252.357	310.764	27.059	33.656	42.527	CQ	32.0	33.0	33.0	True
2020-07-11	0.964	1.093	1.233	0.89	417.915	516.254	622.62	214.198	273.72	336.331	29.488	36.357	45.598	CQ	19.0	61.0	61.0	True
2020-07-12	0.942	1.067	1.21	0.824	426.363	527.422	634.174	237.223	294.923	362.319	32.16	39.123	48.927	CQ	24.0	52.0	52.0	True
2020-07-13	0.927	1.05	1.192	0.734	439.296	534.99	649.869	257.993	316.139	388.466	87.843	106.686	133.115	CQ	122.0	176.0077048863311		True
2020-07-14	0.902	1.027	1.162	0.636	445.599	540.859	661.545	273.945	337.528	414.396	36.955	44.978	55.744	CQ	72.0	30.0	30.0	True
2020-07-15	0.894	1.002	1.142	0.516	448.95	545.57	669.999	289.762	359.389	437.026	39.594	47.861	59.576	CQ	84.0	19.0	19.0	True
2020-07-16	0.873	0.99	1.114	0.438	448.858	548.718	670.79	309.703	379.736	459.283	54.302	64.995	80.908	CQ	123.0	89.0	89.0	True
2020-07-17	0.86	0.977	1.106	0.346	451.325	551.975	674.162	326.575	398.914	483.634	44.784	53.293	66.546	CQ	94.0	63.0	63.0	True
2020-07-18	0.847	0.962	1.096	0.296	451.089	550.931	675.082	345.875	418.107	508.646	159.007	189.544	234.412	CQ	84.0	235.0	235.0	True
2020-07-19	0.845	0.95	1.078	0.262	452.031	549.873	667.806	361.708	437.07	532.083	487.49	585.431	726.573	CQ	87.0	693.0	693.0	True
2020-07-20	0.83	0.943	1.064	0.208	450.593	546.568	658.378	375.522	452.987	553.793	82.948	100.369	122.818	CQ	110.0	114.0	114.0	True
2020-07-21	0.823	0.935	1.054	0.174	451.828	543.354	651.63	387.531	467.152	566.097	61.536	74.731	90.852	CQ	149.0	82.0	82.0	True
2020-07-22	0.825	0.927	1.051	0.134	449.27	537.778	643.133	398.53	481.722	578.879	53.189	64.86	79.212	CQ	126.0	5.0	5.0	True
2020-07-23	0.815	0.924	1.042	0.124	444.017	531.893	636.432	412.101	493.498	588.315	54.511	66.497	81.235	CQ	100.0	22.0	22.0	True
2020-07-24	0.812	0.918	1.04	0.102	438.503	524.524	625.111	420.351	502.938	601.755	55.535	67.737	82.913	CQ	159.0	8.0	8.0	True
2020-07-25	0.811	0.91	1.043	0.098	430.03	516.526	613.291	428.789	510.388	614.725	109.653	134.303	164.831	CQ	108.0	135.0	135.0	True
2020-07-26	0.802	0.908	1.041	0.086	419.208	509.032	602.442	432.851	516.361	623.031	113.648	138.897	171.722	CQ	66.0	138.0	138.0	True
2020-07-27	0.79	0.907	1.032	0.074	411.499	501.335	597.054	437.514	521.149	625.49	399.972	489.941	609.876	CQ	109.0	483.0	483.0	True
2020-07-28	0.788	0.903	1.025	0.056	402.691	491.356	587.12	441.646	526.107	632.312	78.445	95.778	119.097	CQ	163.0	94.0	94.0	True
2020-07-29	0.792	0.905	1.015	0.05	394.538	482.808	578.051	444.32	527.447	634.865	158.939	193.604	239.848	CQ	235.0	189.0	189.0	True
2020-07-30	0.789	0.902	1.024	0.052	389.626	472.177	567.107	446.943	527.069	630.971	178.055	217.233	270.998	CQ	163.0	212.0	212.0	True
2020-07-31	0.795	0.9	1.026	0.058	384.312	462.989	558.677	446.771	526.701	624.25	270.983	333.17	413.295	CQ	162.0	325.0	325.0	True
2020-08-01	0.791	0.898	1.026	0.06	376.007	454.622	550.995	445.381	525.682	620.256	162.295	201.097	249.381	CQ	135.0	197.0	197.0	True
2020-08-02	0.796	0.902	1.033	0.062	367.557	444.851	536.699	441.877	523.307	613.828	167.239	208.67	257.331	CQ	69.0	205.0	205.0	True
2020-08-03	0.794	0.901	1.045	0.068	361.612	435.329	534.27	439.582	519.4	608.597	438.776	546.956	675.449	CQ	276.0	541.0	541.0	True
2020-08-04	0.802	0.903	1.026	0.084	352.986	426.192	525.262	435.95	513.954	604.169	146.768	182.703	226.061	CQ	213.0	183.0	183.0	True
2020-08-05	0.799	0.906	1.035	0.074	344.357	417.933	513.476	428.425	508.88	598.095	251.992	314.969	390.518	CQ	207.0	320.0	320.0	True
2020-08-06	0.797	0.907	1.038	0.088	336.827	410.068	507.894	420.115	501.994	589.551	54.077	67.458	83.308	CQ	216.0	56.0	56.0	True
2020-08-07	0.798	0.91	1.034	0.082	330.531	401.789	500.915	416.352	496.152	579.129	137.62	171.97	212.02	CQ	83.0	179.0	179.0	True
2020-08-08	0.804	0.913	1.039	0.116	325.644	394.331	489.998	411.764	488.563	567.342	329.642	409.811	502.245	CQ	112.0	433.0	433.0	True
2020-08-09	0.804	0.919	1.047	0.108	321.472	386.822	481.083	405.461	480.789	560.699	91.481	113.59	139.426	CQ	69.0	122.0	122.0	True
2020-08-10	0.797	0.924	1.053	0.11	313.422	380.787	474.435	399.398	472.58	554.31	246.439	307.733	375.673	CQ	166.0	335.0	335.0	True
2020-08-11	0.799	0.926	1.052	0.134	307.939	374.932	463.572	391.97	464.891	548.002	87.825	109.059	133.741	CQ	177.0	121.0	121.0	True
2020-08-12	0.806	0.93	1.069	0.158	301.086	370.006	452.335	383.039	457.586	537.982	109.155	134.526	165.824	CQ	215.0	152.0	152.0	True
2020-08-13	0.812	0.93	1.06	0.162	297.722	364.365	446.113	376.723	449.449	532.855	150.147	183.815	226.847	CQ	155.0	211.0	211.0	True
2020-08-14	0.818	0.936	1.069	0.14	292.012	359.35	437.847	373.101	441.402	523.875	229.485	280.583	348.847	CQ	153.0	328.0	328.0	True
2020-08-15	0.818	0.938	1.077	0.162	287.126	355.419	429.265	368.064	434.219	518.07	142.805	174.265	217.057	CQ	130.0	207.0	207.0	True
2020-08-16	0.825	0.942	1.094	0.208	282.53	350.737	421.822	362.311	425.587	510.318	220.366	268.267	337.597	CQ	115.0	325.0	325.0	True
2020-08-17	0.843	0.951	1.108	0.208	278.475	347.23	420.675	356.111	417.6	504.892	184.454	225.574	282.663	CQ	151.0	278.0	278.0	True
2020-08-18	0.848	0.957	1.117	0.27	275.661	344.129	417.761	348.053	410.231	494.989	100.857	123.551	154.152	CQ	148.0	155.0	155.0	True
2020-08-19	0.853	0.97	1.102	0.298	272.865	340.908	413.944	341.689	403.626	485.778	237.363	291.06	362.88	CQ	136.0	371.0	371.0	True
2020-08-20	0.863	0.981	1.112	0.378	267.964	337.428	413.687	335.767	397.472	475.525	109.092	133.921	166.262	CQ	182.0	173.0	173.0	True
2020-08-21	0.868	0.99	1.129	0.438	267.409	334.629	412.593	330.437	391.404	468.073	88.581	109.741	135.854	CQ	116.0	144.0	144.0	True
2020-08-22	0.88	0.997	1.13	0.482	265.631	332.335	412.775	325.043	385.946	460.578	150.172	185.272	229.806	CQ	85.0	247.0	247.0	True
2020-08-23	0.886	1.004	1.153	0.524	263.498	330.824	414.691	318.812	379.627	454.556	182.608	224.194	278.769	CQ	116.0	304.0	304.0	True
2020-08-24	0.89	1.01	1.161	0.576	259.029	330.639	420.241	313.914	374.162	446.616	47.78	58.524	73.019	CQ	122.0	81.0	81.0	True
2020-08-25	0.902	1.021	1.166	0.63	259.225	329.565	425.602	309.204	369.033	440.161	40.055	49.313	61.716	CQ	182.0	58.0	58.0	True
2020-08-26	0.909	1.029	1.168	0.68	259.85	329.499	431.649	305.515	364.063	432.023	111.272	136.818	171.948	CQ	67.0	195.0	195.0	True
2020-08-27	0.911	1.036	1.183	0.702	259.076	330.854	433.254	299.93	359.401	426.322	98.9	122.805	154.377	CQ	192.0	177.0	177.0	True
2020-08-28	0.921	1.043	1.185	0.734	259.764	333.047	435.21	295.193	355.406	421.521	199.307	248.551	313.484	CQ	106.0	363.0	363.0	True
2020-08-29	0.922	1.046	1.179	0.784	261.278	335.227	435.038	290.989	351.871	420.567	80.576	101.222	126.947	CQ	64.0	149.0	149.0	True
2020-08-30	0.918	1.049	1.185	0.746	265.118	338.162	436.579	286.815	349.11	416.655	122.619	153.97	193.389	CQ	41.0	229.0	229.0	True
2020-08-31	0.913	1.048	1.187	0.782	268.929	341.555	443.243	284.369	347.503	414.675	267.811	335.158	422.345	CQ	55.0	504.0	504.0	True
2020-09-01	0.916	1.055	1.191	0.754	272.235	345.71	450.785	282.389	344.7	415.688	153.064	192.516	241.593	CQ	108.0	291.0	291.0	True
2020-09-02	0.922	1.052	1.191	0.778	272.623	349.328	446.969	281.139	341.808	416.454	35.838	45.535	57.466	CQ	64.0	47.0	47.0	True
2020-09-03	0.924	1.052	1.213	0.758	275.363	354.25	451.613	279.548	340.809	418.024	131.74	167.98	213.514	CQ	146.0	256.0	256.0	True
2020-09-04	0.928	1.052	1.215	0.788	279.79	357.404	451.873	274.801	338.656	421.048	241.098	305.082	390.136	CQ	84.0	466.0	466.0	True
2020-09-05	0.916	1.053	1.197	0.752	282.952	362.035	459.631	275.488	338.46	423.701	73.151	92.949	119.03	CQ	56.0	142.0	142.0	True
2020-09-06	0.917	1.049	1.199	0.76	288.744	365.084	464.796	276.794	338.236	427.373	174.1	222.973	286.962	CQ	66.0	340.0	340.0	True
2020-09-07	0.912	1.047	1.183	0.736	293.756	368.26	466.271	275.569	339.413	430.68	57.491	73.636	96.101	CQ	58.0	112.0	112.0	True
2020-09-08	0.912	1.042	1.192	0.714	296.35	372.201	470.228	274.224	340.825	432.838	61.562	79.17	103.497	CQ	60.0	120.0	120.0	True
2020-09-09	0.908	1.037	1.18	0.694	297.429	375.817	473.542	274.804	341.918	434.582	35.654	45.931	59.838	CQ	72.0	6.0	6.0	True
2020-09-10	0.909	1.037	1.183	0.696	299.503	377.924	474.524	277.412	344.359	433.748	84.231	108.107	138.889	CQ	69.0	162.0	162.0	True
2020-09-11	0.909	1.029	1.177	0.692	301.795	382.468	470.114	280.103	346.311	436.316	55.77	71.445	91.112	CQ	71.0	106.0	106.0	True
2020-09-12	0.896	1.029	1.159	0.668	303.98	385.101	473.496	281.478	348.996	441.016	36.407	47.118	59.833	CQ	56.0	41.0	41.0	True
2020-09-13	0.897	1.029	1.169	0.68	305.17	387.208	476.269	284.018	352.762	442.153	36.648	47.482	60.708	CQ	94.0	17.0	17.0	True
2020-09-14	0.885	1.022	1.15	0.652	307.045	389.139	478.437	285.213	356.191	445.965	227.365	292.981	375.259	CQ	110.0	424.0	424.0	True
2020-09-15	0.878	1.019	1.159	0.592	308.341	391.727	482.444	286.283	359.749	447.968	64.759	83.786	106.129	CQ	91.0	120.04551169564857		True
2020-09-16	0.871	1.006	1.146	0.544	308.703	394.481	487.005	291.475	362.833	452.594	68.903	89.088	113.085	CQ	105.0	126.88946091937058		True
2020-09-17	0.872	1.011	1.128	0.568	310.431	395.483	493.235	294.271	365.656	456.036	125.059	161.629	204.618	CQ	109.0	228.0	228.0	True
2020-09-18	0.864	1.0	1.123	0.502	312.796	394.917	496.928	299.103	368.916	457.771	175.408	224.755	284.323	CQ	132.0	315.0	315.0	True
2020-09-19	0.871	0.996	1.124	0.476	313.079	393.713	494.637	302.792	371.308	459.609	39.167	49.871	62.782	CQ	45.0	6.0	6.0	True
2020-09-20	0.872	0.991	1.122	0.428	311.29	394.721	496.374	304.956	374.095	459.731	39.512	50.123	62.955	CQ	86.0	44.0	44.0	True
2020-09-21	0.869	0.989	1.111	0.42	311.614	394.054	493.556	306.546	375.905	461.829	39.792	50.581	63.361	CQ	157.0	1.0	1.0	True
2020-09-22	0.871	0.986	1.105	0.414	307.835	393.905	491.648	307.772	377.968	464.215	40.359	50.994	63.652	CQ	95.0	52.0	52.0	True
2020-09-23	0.854	0.985	1.116	0.404	305.056	393.422	490.325	310.983	380.656	464.506	187.104	235.087	295.493	CQ	76.0	318.0	318.0	True
2020-09-24	0.857	0.98	1.105	0.354	304.381	392.954	492.278	314.194	383.851	468.535	131.891	165.065	205.787	CQ	59.0	222.0	222.0	True
2020-09-25	0.856	0.979	1.095	0.362	304.197	390.943	488.976	313.295	385.923	468.922	173.669	218.445	269.829	CQ	55.0	292.0	292.0	True
2020-09-26	0.851	0.973	1.1	0.344	304.211	388.88	486.599	313.3	388.701	469.452	116.315	147.645	183.28	CQ	54.0	196.0	196.0	True
2020-09-27	0.851	0.973	1.091	0.328	304.773	387.664	483.647	315.119	389.599	473.921	57.736	73.094	91.707	CQ	58.0	97.0	97.0	True
2020-09-28	0.854	0.967	1.103	0.322	303.184	384.292	480.517	315.355	390.756	477.427	44.751	56.757	71.778	CQ	75.0	75.0	75.0	True
2020-09-29	0.857	0.963	1.103	0.256	302.024	383.177	474.693	315.76	390.698	480.337	41.281	52.605	66.228	CQ	69.0	39.0	39.0	True
2020-09-30	0.856	0.96	1.093	0.256	297.421	380.095	470.642	317.014	390.389	481.935	41.4	52.673	66.355	CQ	182.0	21.0	21.0	True
2020-10-01	0.836	0.956	1.092	0.25	297.814	377.847	468.54	316.375	389.802	481.212	41.642	52.758	66.381	CQ	70.0	66.0	66.0	True
2020-10-02	0.831	0.956	1.083	0.238	299.449	374.062	465.756	314.484	390.576	479.559	242.517	307.557	389.147	CQ	52.0	405.0	405.0	True
2020-10-03	0.827	0.953	1.085	0.222	296.091	370.278	458.339	311.936	390.321	478.426	62.846	79.68	100.964	CQ	61.0	105.0	105.0	True
2020-10-04	0.836	0.948	1.085	0.218	294.806	366.785	452.035	312.26	389.153	478.988	106.61	134.599	170.45	CQ	46.0	178.0	178.0	True
2020-10-05	0.83	0.945	1.074	0.204	293.628	364.275	448.655	311.83	387.408	480.194	114.299	145.734	183.941	CQ	167.0	193.0	193.0	True
2020-10-06	0.816	0.941	1.079	0.19	289.821	361.457	442.688	310.338	387.059	478.167	145.362	184.922	233.066	CQ	91.0	246.0	246.0	True
2020-10-07	0.818	0.935	1.063	0.154	288.89	358.432	439.132	308.153	385.783	476.715	111.22	141.267	177.845	CQ	100.0	188.0	188.0	True
2020-10-08	0.807	0.932	1.055	0.132	284.702	355.424	438.359	310.347	384.976	472.538	40.803	51.925	64.901	CQ	62.0	67.0	67.0	True
2020-10-09	0.799	0.928	1.048	0.14	279.283	351.702	429.377	310.96	383.538	469.149	116.087	147.605	184.27	CQ	123.0	198.0	198.0	True
2020-10-10	0.801	0.925	1.04	0.114	277.702	346.863	420.049	309.13	381.47	464.928	40.391	51.377	64.236	CQ	73.0	39.0	39.0	True
2020-10-11	0.803	0.92	1.045	0.112	272.678	341.535	414.584	305.989	378.88	463.128	98.774	124.433	155.6	CQ	29.0	169.0	169.0	True
2020-10-12	0.8	0.923	1.054	0.11	269.364	336.764	410.08	302.385	375.958	459.742	178.934	226.909	282.089	CQ	57.0	309.0	309.0	True
2020-10-13	0.805	0.919	1.049	0.106	262.203	331.637	405.336	302.257	373.017	456.013	39.776	50.646	62.467	CQ	55.0	62.0	62.0	True
2020-10-14	0.807	0.915	1.048	0.098	256.918	326.258	396.217	300.35	369.705	451.738	39.528	50.158	61.957	CQ	75.0	9.0	9.0	True
2020-10-15	0.799	0.914	1.042	0.108	253.48	320.798	391.36	298.408	367.355	447.02	39.334	49.669	61.461	CQ	83.0	59.0	59.0	True
2020-10-16	0.798	0.919	1.048	0.09	250.898	316.806	392.556	296.098	365.2	442.353	109.048	137.283	168.917	CQ	91.0	193.0	193.0	True
2020-10-17	0.807	0.913	1.034	0.088	243.193	311.368	386.572	295.175	363.041	437.329	59.182	74.589	91.537	CQ	71.0	106.0	106.0	True
2020-10-18	0.81	0.917	1.039	0.084	236.503	305.561	383.068	293.104	359.485	431.984	81.21	101.596	124.862	CQ	59.0	146.0	146.0	True
2020-10-19	0.805	0.914	1.046	0.08	233.531	300.509	381.114	290.718	356.116	427.854	90.51	113.009	138.546	CQ	93.0	164.0	164.0	True
2020-10-20	0.806	0.92	1.045	0.08	229.277	294.128	377.923	287.457	352.862	421.774	37.731	47.122	57.362	CQ	164.0	34.0	34.0	True
2020-10-21	0.814	0.919	1.046	0.11	225.278	288.775	372.049	282.216	348.369	416.324	113.349	142.044	173.579	CQ	94.0	211.0	211.0	True
2020-10-22	0.816	0.923	1.042	0.102	220.983	285.22	369.384	278.794	344.762	410.698	74.368	92.966	114.515	CQ	154.0	140.0	140.0	True
2020-10-23	0.816	0.923	1.055	0.11	216.372	280.308	365.861	275.164	339.507	404.468	36.386	45.362	55.805	CQ	76.0	46.0	46.0	True
2020-10-24	0.81	0.927	1.045	0.128	211.397	274.986	366.155	270.711	333.851	402.583	115.976	144.635	178.537	CQ	53.0	224.0	224.0	True
2020-10-25	0.811	0.932	1.046	0.136	209.123	269.791	362.316	265.714	328.586	395.851	275.226	342.543	424.026	CQ	53.0	538.0	538.0	True
2020-10-26	0.828	0.936	1.063	0.164	206.905	266.64	357.28	261.136	324.079	391.557	108.168	134.539	167.216	CQ	105.0	214.08872194217562		True
2020-10-27	0.824	0.937	1.06	0.16	203.774	263.086	352.954	256.441	319.858	384.627	112.65	140.217	175.528	CQ	60.0	227.0	227.0	True
2020-10-28	0.83	0.942	1.079	0.188	199.253	258.212	351.445	252.084	315.244	382.027	33.901	41.997	52.789	CQ	114.0	23.0	23.0	True
2020-10-29	0.836	0.947	1.09	0.206	198.236	255.581	348.417	247.27	309.859	380.768	104.458	128.664	163.025	CQ	100.0	216.0	216.0	True
2020-10-30	0.832	0.957	1.087	0.236	196.235	253.164	343.846	241.962	305.373	378.489	66.871	82.781	106.247	CQ	52.0	141.0	141.0	True
2020-10-31	0.852	0.963	1.096	0.278	194.832	250.905	337.691	238.252	300.894	374.537	102.767	127.899	165.085	CQ	104.0	221.0	221.0	True
2020-11-01	0.848	0.97	1.103	0.31	194.007	249.03	329.621	234.339	296.082	369.911	58.275	72.715	94.595	CQ	51.0	128.0	128.0	True
2020-11-02	0.854	0.977	1.111	0.368	192.438	246.604	325.565	230.64	291.837	368.076	79.432	99.101	129.158	CQ	40.0	177.0	177.0	True
2020-11-03	0.852	0.98	1.108	0.414	192.488	246.046	321.672	228.079	286.645	364.087	68.127	85.0	111.312	CQ	57.0	154.0	154.0	True
2020-11-04	0.852	0.988	1.123	0.434	191.096	244.292	320.23	224.203	282.37	362.124	30.18	37.71	49.556	CQ	89.0	60.0	60.0	True
2020-11-05	0.865	0.999	1.136	0.49	190.074	242.833	314.64	220.247	277.489	360.939	29.731	37.19	48.778	CQ	66.0	3.0	3.0	True
2020-11-06	0.875	1.002	1.151	0.514	191.164	242.083	315.609	217.895	272.725	358.168	123.139	153.353	201.256	CQ	69.0	290.0	290.0	True
2020-11-07	0.877	1.011	1.149	0.562	191.105	241.041	313.855	214.421	269.55	353.043	52.298	65.045	85.746	CQ	41.0	125.0	125.0	True
2020-11-08	0.887	1.017	1.169	0.598	189.487	241.416	313.371	211.397	265.745	350.281	54.431	67.741	90.216	CQ	44.0	132.0	132.0	True
2020-11-09	0.894	1.02	1.173	0.622	187.992	242.364	310.054	208.892	262.56	348.235	171.311	213.273	283.342	CQ	107.0	421.0	421.0	True
2020-11-10	0.908	1.033	1.188	0.672	188.407	243.033	311.367	205.915	260.165	342.977	45.552	56.758	74.905	CQ	137.0	113.0	113.0	True
2020-11-11	0.913	1.041	1.194	0.712	188.748	244.915	312.086	203.9	258.34	336.57	35.013	43.868	57.69	CQ	46.0	88.0	88.0	True
2020-11-12	0.925	1.048	1.198	0.754	190.598	246.186	312.747	202.945	255.727	330.932	40.597	50.934	67.106	CQ	63.0	103.0	103.0	True
2020-11-13	0.933	1.051	1.211	0.782	191.976	247.366	317.612	202.4	253.514	327.052	96.602	120.918	159.654	CQ	58.0	247.0	247.0	True
2020-11-14	0.934	1.06	1.222	0.784	194.478	249.269	323.534	201.992	251.266	326.192	27.002	33.674	44.375	CQ	41.0	39.0	39.0	True
2020-11-15	0.942	1.067	1.235	0.816	197.747	251.132	327.644	201.112	250.012	322.948	122.62	153.297	199.417	CQ	37.0	317.0	317.0	True
2020-11-16	0.951	1.073	1.24	0.85	199.492	254.044	328.992	199.979	249.474	320.065	84.44	106.164	137.683	CQ	42.0	220.0	220.0	True
2020-11-17	0.953	1.076	1.227	0.88	201.127	256.955	336.24	199.479	247.899	317.381	51.517	64.877	83.813	CQ	23.0	135.0	135.0	True
2020-11-18	0.947	1.083	1.231	0.88	205.454	261.594	339.994	199.449	247.091	314.3	54.037	67.873	86.906	CQ	34.0	141.0	141.0	True
2020-11-19	0.945	1.089	1.243	0.892	208.232	265.209	344.172	200.138	246.983	314.423	38.595	48.525	62.063	CQ	83.0	101.0	101.0	True
2020-11-20	0.946	1.087	1.248	0.898	212.269	269.676	349.41	199.538	247.219	313.584	31.42	39.339	50.552	CQ	56.0	82.0	82.0	True
2020-11-21	0.962	1.088	1.242	0.918	215.47	273.563	352.504	198.814	247.725	312.395	35.555	44.696	57.646	CQ	40.0	93.0	93.0	True
2020-11-22	0.956	1.089	1.238	0.914	218.513	278.267	355.403	198.952	248.375	313.707	55.472	69.358	88.988	CQ	41.0	144.0	144.0	True
2020-11-23	0.954	1.089	1.244	0.908	225.415	283.187	360.317	199.437	250.242	315.175	30.967	38.555	49.622	CQ	53.0	80.0	80.0	True
2020-11-24	0.944	1.089	1.25	0.91	230.988	288.954	365.373	199.775	252.445	316.084	37.134	46.656	59.913	CQ	36.0	96.0	96.0	True
2020-11-25	0.949	1.088	1.243	0.878	236.497	293.758	370.267	202.509	253.504	320.074	26.973	34.136	43.307	CQ	48.0	11.0	11.0	True
2020-11-26	0.949	1.079	1.238	0.858	239.51	300.191	377.573	205.045	256.077	323.92	79.421	100.561	127.49	CQ	62.0	202.0	202.0	True
2020-11-27	0.948	1.08	1.228	0.872	241.948	304.391	383.177	207.022	258.157	325.105	47.0	59.477	75.292	CQ	23.0	118.0	118.0	True
2020-11-28	0.945	1.076	1.218	0.846	246.118	308.578	388.601	207.815	260.516	330.373	27.835	35.272	44.896	CQ	34.0	20.0	20.0	True
2020-11-29	0.939	1.065	1.214	0.838	250.216	312.593	396.425	209.595	263.902	334.804	51.468	64.759	82.923	CQ	13.0	126.0	126.0	True
2020-11-30	0.92	1.057	1.208	0.796	253.662	317.102	402.864	212.264	266.638	339.783	28.775	36.088	45.881	CQ	55.0	50.0	50.0	True
2020-12-01	0.921	1.051	1.193	0.77	257.857	322.438	406.094	215.873	270.743	342.186	60.784	76.59	97.154	CQ	47.0	145.0	145.0	True
2020-12-02	0.916	1.046	1.201	0.766	259.842	327.662	411.312	221.464	273.47	346.129	37.499	47.166	59.84	CQ	35.0	88.0	88.0	True
2020-12-03	0.913	1.041	1.188	0.738	262.22	332.34	415.818	224.274	278.159	351.087	46.971	58.573	74.587	CQ	55.0	108.0	108.0	True
2020-12-04	0.914	1.039	1.185	0.722	264.821	334.816	419.071	230.418	282.617	354.111	57.422	72.338	91.177	CQ	63.0	131.0	131.0	True
2020-12-05	0.919	1.033	1.184	0.704	266.472	337.97	422.312	234.739	287.788	358.573	31.043	38.782	48.915	CQ	30.0	37.0	37.0	True
2020-12-06	0.916	1.029	1.18	0.678	268.474	339.642	425.52	236.156	292.781	364.736	48.847	60.804	77.095	CQ	29.0	107.0	107.0	True
2020-12-07	0.905	1.031	1.172	0.67	270.934	341.687	429.627	238.462	297.015	370.428	42.027	52.229	66.428	CQ	50.0	91.0	91.0	True
2020-12-08	0.904	1.025	1.163	0.662	271.512	343.939	434.7	241.624	300.989	377.532	32.625	40.285	51.233	CQ	53.0	25.0	25.0	True
2020-12-09	0.895	1.026	1.169	0.63	272.66	345.019	436.839	244.195	303.689	381.851	32.903	40.73	51.767	CQ	108.0	30.0	30.0	True
2020-12-10	0.9	1.022	1.162	0.632	273.463	346.577	442.356	249.05	308.026	384.209	33.194	41.467	52.345	CQ	95.0	4.0	4.0	True
2020-12-11	0.896	1.019	1.155	0.64	273.431	347.919	449.309	253.969	311.708	390.749	33.986	41.999	53.129	CQ	78.0	27.0	27.0	True
2020-12-12	0.894	1.021	1.159	0.632	275.245	349.363	449.446	258.173	317.172	394.252	34.555	42.513	53.891	CQ	58.0	19.0	19.0	True
2020-12-13	0.893	1.016	1.138	0.596	276.229	351.549	452.472	259.925	321.705	396.371	111.219	136.674	173.245	CQ	29.0	220.0	220.0	True
2020-12-14	0.893	1.006	1.133	0.538	276.446	353.379	453.712	263.161	325.576	400.865	114.041	140.149	179.767	CQ	86.0	224.0	224.0	True
2020-12-15	0.884	1.005	1.131	0.522	278.637	354.339	453.846	263.941	328.877	404.726	61.657	76.547	98.328	CQ	86.0	121.0	121.0	True
2020-12-16	0.884	0.996	1.117	0.482	278.637	355.936	458.077	266.717	330.97	408.264	35.592	44.22	56.122	CQ	56.0	2.0	2.0	True
2020-12-17	0.87	0.987	1.115	0.422	278.337	354.667	459.368	268.817	332.846	412.094	35.95	44.708	56.404	CQ	82.0	15.0	15.0	True
2020-12-18	0.867	0.981	1.117	0.388	276.226	354.805	459.01	269.98	335.966	416.659	36.105	45.163	57.15	CQ	51.0	31.0	31.0	True
2020-12-19	0.853	0.966	1.1	0.344	275.269	354.301	454.559	271.996	338.755	418.874	68.904	85.843	109.425	CQ	26.0	131.0	131.0	True
2020-12-20	0.842	0.96	1.082	0.29	274.572	353.086	452.02	274.714	341.323	425.557	36.869	45.726	57.954	CQ	23.0	63.0	63.0	True
2020-12-21	0.828	0.951	1.089	0.236	274.836	350.6	449.862	274.173	343.84	429.328	158.629	196.941	250.848	CQ	50.0	297.0	297.0	True
2020-12-22	0.815	0.936	1.069	0.186	275.314	349.001	447.291	275.784	345.573	436.389	66.854	83.538	106.932	CQ	33.0	125.0	125.0	True
2020-12-23	0.804	0.926	1.066	0.142	274.073	345.944	442.215	277.184	347.136	435.783	66.03	82.647	105.948	CQ	50.0	123.0	123.0	True
2020-12-24	0.795	0.914	1.042	0.112	273.161	341.402	434.262	279.858	348.781	438.373	39.239	49.252	62.884	CQ	41.0	73.0	73.0	True
2020-12-25	0.785	0.905	1.025	0.07	268.366	337.263	423.295	281.45	349.796	435.996	37.116	46.883	59.989	CQ	29.0	25.0	25.0	True
2020-12-26	0.77	0.887	1.016	0.04	263.828	330.752	414.189	280.082	351.012	437.661	60.616	76.247	97.89	CQ	48.0	112.0	112.0	True
2020-12-27	0.759	0.871	1.009	0.036	260.218	325.194	411.338	280.23	352.38	442.607	37.508	47.456	60.588	CQ	44.0	30.0	30.0	True
2020-12-28	0.748	0.855	0.993	0.024	255.998	319.375	400.507	281.405	351.495	444.662	37.361	47.298	60.241	CQ	126.0	68.0	68.0	True
2020-12-29	0.733	0.848	0.971	0.012	250.21	311.916	388.038	278.908	350.53	443.523	37.138	47.248	59.775	CQ	55.0	9.0	9.0	True
2020-12-30	0.731	0.829	0.952	0.002	243.674	302.75	377.369	276.997	348.902	440.956	52.239	66.416	84.305	CQ	41.0	98.0	98.0	True
2020-12-31	0.715	0.818	0.951	0.006	235.729	292.764	366.313	275.858	347.229	439.277	51.783	65.42	83.148	CQ	19.0	97.0	97.0	True
2021-01-01	0.707	0.812	0.929	0.002	227.722	283.108	353.045	275.87	345.709	435.045	49.985	63.313	79.486	CQ	13.0	94.0	94.0	True
2021-01-02	0.698	0.798	0.916	0.0	217.844	274.297	342.513	275.388	344.753	431.883	36.76	46.435	57.971	CQ	30.0	6.0	6.0	True
2021-01-03	0.69	0.788	0.901	0.0	207.999	262.937	332.824	276.058	340.866	426.645	61.77	77.961	97.152	CQ	40.0	117.0	117.0	True
2021-01-04	0.69	0.777	0.895	0.0	200.934	251.397	320.504	274.162	337.256	418.039	36.237	45.683	56.833	CQ	86.0	46.0	46.0	True
2021-01-05	0.676	0.771	0.881	0.0	191.844	240.882	306.601	272.154	333.208	412.805	38.846	48.771	59.883	CQ	88.0	75.0	75.0	True
2021-01-06	0.662	0.764	0.866	0.0	182.805	231.239	297.531	266.984	327.95	406.246	35.449	44.387	54.518	CQ	46.0	64.0	64.0	True
2021-01-07	0.669	0.758	0.864	0.0	174.079	220.691	284.168	261.169	321.75	398.248	34.728	43.582	53.505	CQ	59.0	62.0	62.0	True
2021-01-08	0.667	0.753	0.858	0.0	164.157	209.478	272.365	256.828	315.962	388.753	39.824	49.724	61.362	CQ	34.0	81.0	81.0	True
2021-01-09	0.661	0.746	0.85	0.0	156.032	199.754	260.468	252.6	308.695	377.145	51.618	64.128	79.239	CQ	76.0	107.0	107.0	True
2021-01-10	0.658	0.745	0.843	0.0	146.667	189.04	246.336	245.677	301.632	368.728	34.989	43.29	53.214	CQ	69.0	74.0	74.0	True
2021-01-11	0.651	0.741	0.847	0.0	138.851	179.014	232.954	239.486	294.245	358.527	37.613	46.531	57.113	CQ	26.0	82.0	82.0	True
2021-01-12	0.657	0.74	0.853	0.0	130.786	169.928	220.798	232.191	285.976	347.937	30.866	38.223	46.823	CQ	107.0	61.0	61.0	True
2021-01-13	0.653	0.738	0.85	0.0	123.614	160.753	210.426	222.913	276.351	339.685	37.54	46.361	57.005	CQ	98.0	87.0	87.0	True
2021-01-14	0.653	0.737	0.843	0.0	117.121	152.324	198.031	215.311	267.512	329.243	28.897	35.749	43.783	CQ	88.0	26.0	26.0	True
2021-01-15	0.652	0.741	0.841	0.0	110.823	143.858	188.113	209.363	257.923	318.856	70.022	86.697	105.911	CQ	59.0	174.0	174.0	True
2021-01-16	0.649	0.742	0.836	0.0	104.811	135.575	179.24	202.195	248.234	306.8	26.815	33.242	40.5	CQ	32.0	13.0	13.0	True
2021-01-17	0.646	0.736	0.842	0.0	98.565	127.502	168.805	193.014	237.79	295.511	55.505	69.168	84.739	CQ	11.0	150.0	150.0	True
2021-01-18	0.646	0.746	0.84	0.0	91.507	120.802	158.628	184.034	228.456	285.392	24.433	30.686	37.775	CQ	46.0	66.0	66.0	True
2021-01-19	0.658	0.744	0.843	0.0	86.042	114.058	150.501	175.034	218.693	274.056	40.685	50.729	63.262	CQ	70.0	120.0	120.0	True
2021-01-20	0.656	0.75	0.858	0.0	81.193	107.997	142.829	166.457	209.38	263.545	22.56	27.96	35.17	CQ	42.0	38.0	38.0	True
2021-01-21	0.656	0.753	0.854	0.0	76.929	102.318	134.909	158.796	200.286	252.198	65.042	81.17	101.817	CQ	35.0	210.0	210.0	True
2021-01-22	0.653	0.755	0.871	0.0	73.372	96.803	127.364	150.31	190.849	240.814	35.815	44.955	56.536	CQ	40.0	122.0	122.0	True
2021-01-23	0.656	0.755	0.873	0.0	69.278	91.826	121.244	142.965	181.686	229.431	36.181	45.545	57.765	CQ	24.0	130.0	130.0	True
2021-01-24	0.65	0.758	0.884	0.0	65.919	87.032	115.418	136.304	172.522	218.867	18.331	23.122	29.556	CQ	22.0	33.0	33.0	True
2021-01-25	0.656	0.757	0.884	0.004	62.888	82.643	110.315	129.801	163.791	208.22	43.368	55.031	70.175	CQ	37.0	173.0	173.0	True
2021-01-26	0.659	0.763	0.895	0.0	59.929	78.794	105.043	122.953	156.003	198.229	16.578	20.908	26.771	CQ	9.0	40.0	40.0	True
2021-01-27	0.659	0.768	0.906	0.002	57.198	74.982	100.121	116.624	148.231	187.669	30.112	37.774	48.575	CQ	26.0	132.0	132.0	True
2021-01-28	0.659	0.77	0.894	0.002	54.134	71.088	95.04	110.269	140.309	177.332	24.925	31.562	40.403	CQ	27.0	116.0	116.0	True
2021-01-29	0.664	0.774	0.888	0.002	51.699	67.621	90.526	105.052	133.005	168.131	25.086	32.181	40.902	CQ	35.0	124.0	124.0	True
2021-01-30	0.654	0.769	0.896	0.002	49.044	64.53	85.663	99.867	126.399	159.915	24.463	31.279	39.829	CQ	20.0	127.0	127.0	True
2021-01-31	0.661	0.771	0.906	0.002	46.38	61.583	81.256	94.233	119.927	153.004	16.65	21.238	26.981	CQ	17.0	91.0	91.0	True
2021-02-01	0.653	0.773	0.911	0.0	43.722	58.527	77.805	89.387	113.784	146.377	20.105	25.685	32.683	CQ	27.0	116.0	116.0	True
2021-02-02	0.659	0.78	0.924	0.0	41.185	55.575	74.928	84.924	107.817	138.61	11.494	14.583	18.585	CQ	13.0	56.0	56.0	True
2021-02-03	0.651	0.781	0.929	0.0	39.347	52.72	71.596	80.351	102.44	131.123	10.952	13.852	17.665	CQ	14.0	63.0	63.0	True
2021-02-04	0.641	0.779	0.934	0.0	37.348	50.43	68.394	76.389	97.299	125.295	11.276	14.218	18.28	CQ	3.0	75.0	75.0	True
2021-02-05	0.632	0.783	0.947	0.002	35.36	48.252	66.432	72.974	92.508	119.719	11.588	14.585	18.876	CQ	14.0	81.0	81.0	True
2021-02-06	0.63	0.779	0.952	0.0	33.41	46.147	64.178	69.527	88.139	114.359	9.397	11.852	15.316	CQ	10.0	48.0	48.0	True
2021-02-07	0.614	0.779	0.969	0.008	31.353	43.935	62.456	65.804	84.319	108.932	16.773	21.193	27.191	CQ	6.0	130.0	130.0	True
2021-02-08	0.621	0.782	0.979	0.014	29.57	42.084	60.05	62.308	80.15	103.477	8.536	10.756	13.804	CQ	10.0	50.0	50.0	True
2021-02-09	0.618	0.783	0.978	0.016	27.725	40.436	58.661	59.83	76.023	98.187	8.168	10.261	13.158	CQ	22.0	44.0	44.0	True
2021-02-10	0.612	0.781	0.986	0.018	25.92	38.591	57.332	57.237	72.428	93.362	7.781	9.798	12.51	CQ	11.0	59.0	59.0	True
2021-02-11	0.6	0.782	0.995	0.024	24.147	37.036	55.368	54.462	69.056	89.212	7.73	9.806	12.612	CQ	4.0	73.0	73.0	True
2021-02-12	0.598	0.775	0.998	0.024	22.604	35.069	54.264	51.621	65.538	85.267	7.238	9.235	11.826	CQ	14.0	72.0	72.0	True
2021-02-13	0.598	0.775	1.003	0.028	20.959	33.406	53.178	48.362	62.381	81.059	6.594	8.447	10.907	CQ	1.0	49.0	49.0	True
2021-02-14	0.592	0.772	1.018	0.032	19.311	31.789	51.745	45.921	59.448	77.703	13.681	17.706	23.08	CQ	1.0	153.0	153.0	True
2021-02-15	0.585	0.778	1.039	0.036	17.838	30.235	51.252	43.597	56.609	74.761	5.825	7.644	10.039	CQ	8.0	35.0	35.0	True
2021-02-16	0.582	0.774	1.045	0.052	16.574	28.82	50.753	41.344	53.971	71.92	5.533	7.268	9.65	CQ	8.0	58.0	58.0	True
2021-02-17	0.579	0.773	1.064	0.048	15.173	27.501	49.746	39.191	51.687	69.104	5.247	6.965	9.295	CQ	8.0	38.0	38.0	True
2021-02-18	0.583	0.771	1.061	0.054	14.02	26.106	49.581	37.27	49.138	66.776	8.837	11.842	15.959	CQ	6.0	124.0	124.0	True
2021-02-19	0.571	0.773	1.075	0.054	13.155	24.955	49.016	34.978	47.038	63.903	4.664	6.314	8.56	CQ	9.0	54.0	54.0	True
2021-02-20	0.572	0.771	1.077	0.064	12.116	23.891	48.292	32.901	45.066	62.332	4.401	6.034	8.254	CQ	7.0	42.0	42.0	True
2021-02-21	0.564	0.779	1.082	0.058	11.273	22.856	48.068	30.94	43.021	60.387	4.345	6.096	8.399	CQ	2.0	73.0	73.0	True
2021-02-22	0.567	0.777	1.095	0.062	10.389	21.731	47.992	28.911	41.043	58.562	3.876	5.501	7.747	CQ	21.0	28.0	28.0	True
2021-02-23	0.561	0.778	1.106	0.062	9.236	20.712	49.011	27.284	39.223	56.911	3.603	5.275	7.564	CQ	5.0	48.0	48.0	True
2021-02-24	0.562	0.776	1.098	0.07	8.499	19.79	49.037	25.336	37.407	56.278	3.389	5.04	7.368	CQ	3.0	49.0	49.0	True
2021-02-25	0.553	0.775	1.098	0.082	7.824	18.764	49.766	23.404	35.622	54.447	3.15	4.813	7.206	CQ	7.0	48.0	48.0	True
2021-02-26	0.541	0.776	1.105	0.074	7.08	17.846	49.603	21.899	33.968	53.758	2.933	4.564	7.064	CQ		47.0	47.0	True
2021-02-27	0.522	0.78	1.124	0.086	6.411	16.894	50.15	20.245	32.359	52.786	2.752	4.336	7.021	CQ		6.0	6.0	True
2021-02-28	0.52	0.776	1.133	0.098	5.826	16.059	49.776	18.883	30.638	52.48	2.561	4.135	6.882	CQ		69.0	69.0	True
2021-03-01	0.519	0.771	1.126	0.09	5.304	15.406	51.282	17.666	29.222	51.429	3.027	4.997	8.647	CQ		88.0	88.0	True
2021-03-02	0.517	0.772	1.148	0.098	4.797	14.793	53.064	16.521	27.903	51.005	2.228	3.739	6.799	CQ		11.0	11.0	True
2021-03-03	0.517	0.774	1.153	0.102	4.331	14.43	53.082	15.372	26.655	50.285	2.076	3.563	6.744	CQ		51.0	51.0	True
2021-03-04	0.509	0.776	1.172	0.106	3.885	13.918	52.938	14.349	25.648	49.17	1.922	3.394	6.716	CQ		42.0	42.0	True
2021-03-05	0.501	0.773	1.193	0.118	3.466	13.37	52.488	13.192	24.365	49.262	1.775	3.242	6.681	CQ	1.0	17.0	17.0	True
2021-03-06	0.501	0.774	1.208	0.116	3.118	12.879	51.919	12.211	23.225	49.964	1.636	3.115	6.705	CQ		63.0	63.0	False
2021-03-07	0.503	0.77	1.203	0.122	2.792	12.295	51.728	11.21	21.975	49.719	1.504	2.994	6.64	CQ		55.778007629555695		False
2021-03-08	0.502	0.773	1.238	0.128	2.51	11.9	53.44	10.196	20.834	49.895	1.38	2.843	6.555	CQ		64.8178988129081		False
2021-03-09	0.497	0.769	1.214	0.136	2.261	11.197	54.013	9.357	19.882	50.475	1.261	2.713	6.631	CQ		31.129737602748033		False
2021-03-10	0.493	0.767	1.229	0.144	2.022	10.714	54.63	8.633	18.871	50.343	1.154	2.571	6.731	CQ		32.39912920566309		False
2021-03-11	0.486	0.77	1.237	0.148	1.805	10.333	56.134	7.996	18.121	50.856	1.061	2.438	6.8	CQ		33.6858728324683		False
2021-03-12	0.485	0.772	1.244	0.162	1.603	9.89	57.815	7.35	17.263	51.868	0.97	2.326	6.907	CQ		51.40199375919759		False
2021-03-13	0.477	0.769	1.238	0.17	1.421	9.398	60.462	6.723	16.507	52.188	0.886	2.218	7.209	CQ		34.34396911975503		False
2021-03-14	0.467	0.77	1.276	0.174	1.261	8.929	63.241	6.118	15.785	52.092	0.808	2.126	7.367	CQ		49.1227235190709		False
2021-03-15	0.475	0.77	1.278	0.166	1.122	8.391	64.672	5.559	15.205	51.968	0.735	2.024	7.379	CQ		56.94988591131885		False
2021-03-16	0.466	0.773	1.273	0.166	0.997	8.015	66.147	5.045	14.634	51.851	0.668	1.936	7.408	CQ		27.284327151582357		False
2021-03-17	0.462	0.767	1.306	0.162	0.883	7.502	67.713	4.571	14.061	51.808	0.607	1.872	7.477	CQ		28.325017109497598		False
2021-03-18	0.459	0.766	1.317	0.16	0.782	7.068	70.047	4.14	13.485	51.962	0.552	1.794	7.634	CQ		29.37247013159946		False
2021-03-19	0.461	0.759	1.319	0.164	0.695	6.676	72.555	3.75	12.876	53.729	0.502	1.728	7.745	CQ		44.69743691578211		False
2021-03-20	0.471	0.765	1.336	0.16	0.622	6.387	73.226	3.392	12.348	54.331	0.459	1.652	7.648	CQ		29.77929977148365		False
2021-03-21	0.468	0.762	1.336	0.154	0.556	6.091	75.06	3.066	11.756	54.033	0.42	1.593	7.633	CQ		42.46743940852607		False
2021-03-22	0.454	0.76	1.356	0.168	0.497	5.8	78.762	2.782	11.311	55.297	0.384	1.529	7.684	CQ		44.2438141103205		False
2021-03-23	0.454	0.762	1.348	0.168	0.442	5.551	82.558	2.516	10.848	57.731	0.348	1.464	7.729	CQ		23.438916700452523		False
2021-03-24	0.459	0.766	1.364	0.176	0.392	5.344	86.757	2.27	10.386	60.318	0.312	1.382	7.923	CQ		24.25090501335897		False
2021-03-25	0.452	0.765	1.43	0.166	0.345	5.014	92.595	2.045	9.891	63.047	0.279	1.329	8.2	CQ		25.059067430729304		False
2021-03-26	0.451	0.772	1.435	0.166	0.302	4.721	99.67	1.853	9.32	65.025	0.253	1.256	8.489	CQ		37.99288007236986		False
2021-03-27	0.449	0.777	1.428	0.172	0.265	4.452	107.242	1.671	8.781	66.713	0.228	1.202	8.727	CQ		25.21463042325655		False
