# Supplementary material for: Evolution and Epidemic Spread of SARS-CoV-2 in Colombia: A Year into the Pandemic
Source: Vaccines (Basel). 2021 Jul 30;9(8):837. doi: 10.3390/vaccines9080837 (PMC8402472; doi:10.3390/vaccines9080837)
Supplement: Supplementary file 1 [file vaccines-09-00837-s001.zip › Supplementary_material/Supplementary Data S2/Rt.live_statistics_model/COVID19-CS-rt.csv]

	rt2.5%	rt	rt97.5%	p_rt_gt1	infection2.5%	infection	infection97.5%	ajusted_positive2.5%	ajusted_positive	ajusted_positive97.5%	predicted_postive2.5%	predicted_postive	predicted_postive97.5%	region	observed_positive	predicted_newtest	observed_newtest	date_with_observed_cases
2020-03-10	0.894	1.195	1.511	0.9	11.039	27.91	65.826	0.0	0.0	0.0				CS				False
2020-03-11	0.893	1.185	1.504	0.902	0.114	0.243	0.465	0.0	0.0	0.0				CS				False
2020-03-12	0.9	1.181	1.499	0.9	1.61	3.438	6.588	0.0	0.0	0.0				CS				False
2020-03-13	0.924	1.18	1.494	0.882	3.055	6.512	12.467	0.0	0.0	0.0				CS				False
2020-03-14	0.929	1.176	1.483	0.894	3.27	6.941	13.16	0.0	0.0	0.0				CS				False
2020-03-15	0.917	1.169	1.477	0.888	3.116	6.821	12.249	0.0	0.0	0.0				CS				False
2020-03-16	0.939	1.167	1.454	0.888	3.241	6.887	12.404	0.727	1.838	4.336				CS				False
2020-03-17	0.932	1.159	1.437	0.886	3.446	7.216	12.674	1.112	2.81	6.62				CS				False
2020-03-18	0.933	1.157	1.411	0.896	3.626	7.432	12.972	1.358	3.373	7.889				CS				False
2020-03-19	0.936	1.155	1.405	0.884	3.783	7.644	13.3	1.587	3.826	8.687				CS				False
2020-03-20	0.931	1.147	1.397	0.88	4.013	7.839	13.573	1.844	4.301	9.554	0.222	0.532	1.181	CS	1.0	0.0		True
2020-03-21	0.936	1.143	1.424	0.874	4.164	8.048	13.752	2.063	4.662	10.028	0.247	0.577	1.241	CS		0.0		True
2020-03-22	0.922	1.129	1.422	0.884	4.308	8.27	13.988	2.364	5.244	10.865	0.285	0.647	1.361	CS		0.0		True
2020-03-23	0.935	1.127	1.386	0.876	4.515	8.481	14.371	2.504	5.472	10.912	0.306	0.675	1.373	CS		0.0		True
2020-03-24	0.94	1.122	1.369	0.866	4.649	8.718	14.698	2.667	5.716	10.986	0.322	0.708	1.395	CS		0.0		True
2020-03-25	0.923	1.121	1.372	0.864	4.802	8.923	15.188	2.829	6.097	11.465	0.347	0.757	1.453	CS		0.0		True
2020-03-26	0.914	1.117	1.359	0.862	4.998	9.091	15.493	2.942	6.296	11.488	0.363	0.783	1.443	CS	1.0	0.0		True
2020-03-27	0.93	1.109	1.359	0.862	5.146	9.349	15.778	3.098	6.569	11.545	0.378	0.811	1.494	CS	1.0	0.0		True
2020-03-28	0.929	1.106	1.344	0.872	5.317	9.545	16.066	3.301	6.82	11.942	0.402	0.848	1.527	CS		0.0		True
2020-03-29	0.922	1.102	1.326	0.87	5.475	9.736	16.588	3.539	7.121	12.485	0.434	0.896	1.571	CS		0.6452344498908502		True
2020-03-30	0.91	1.092	1.309	0.838	5.537	9.91	16.949	3.718	7.285	12.599	0.46	0.918	1.585	CS		1.9374367675757107		True
2020-03-31	0.923	1.09	1.321	0.83	5.623	10.074	17.142	3.923	7.553	12.8	0.487	0.947	1.603	CS		2.229630235373707		True
2020-04-01	0.921	1.089	1.296	0.81	5.685	10.287	17.361	4.04	7.74	13.223	0.512	0.973	1.646	CS	1.0	4.275901509971233		True
2020-04-02	0.928	1.083	1.306	0.814	5.737	10.463	18.066	4.213	7.985	13.415	0.529	1.005	1.699	CS	3.0	3.8833951049905022		True
2020-04-03	0.911	1.075	1.288	0.814	5.816	10.719	18.251	4.432	8.206	13.663	0.556	1.031	1.743	CS		5.908135730675934		True
2020-04-04	0.917	1.07	1.284	0.796	5.922	10.888	18.539	4.599	8.43	14.089	0.573	1.064	1.79	CS	1.0	6.811606965645136		True
2020-04-05	0.905	1.071	1.271	0.78	6.086	11.108	18.695	4.71	8.635	14.525	0.59	1.09	1.825	CS		7.4530061888728225		True
2020-04-06	0.901	1.067	1.254	0.77	6.198	11.282	18.899	4.929	8.819	14.757	0.618	1.112	1.87	CS		10.090388432074425		True
2020-04-07	0.9	1.063	1.26	0.766	6.235	11.444	19.118	5.069	9.034	15.173	0.638	1.13	1.91	CS		8.089469968853614		True
2020-04-08	0.901	1.058	1.247	0.732	6.308	11.525	19.363	5.236	9.246	15.585	0.65	1.154	1.956	CS		12.446145563966898		True
2020-04-09	0.905	1.057	1.251	0.748	6.437	11.582	19.652	5.371	9.491	15.824	0.666	1.178	1.979	CS	2.0	8.992407023046107		True
2020-04-10	0.886	1.048	1.223	0.726	6.548	11.761	20.059	5.497	9.663	16.11	0.683	1.211	2.007	CS		12.428728089187501		True
2020-04-11	0.891	1.04	1.226	0.694	6.678	11.897	20.248	5.537	9.781	16.427	0.69	1.228	2.053	CS		13.967242934028809		True
2020-04-12	0.888	1.038	1.217	0.684	6.684	12.003	20.695	5.59	9.998	16.785	0.701	1.251	2.106	CS		14.260777927833638		True
2020-04-13	0.894	1.033	1.232	0.67	6.711	12.088	20.815	5.639	10.21	17.212	0.707	1.269	2.137	CS	1.0	18.24334009656436		True
2020-04-14	0.883	1.031	1.227	0.654	6.831	12.17	21.033	5.76	10.392	17.628	0.719	1.287	2.172	CS	1.0	13.949309702332569		True
2020-04-15	0.879	1.024	1.218	0.62	6.88	12.245	21.159	5.852	10.601	18.05	0.729	1.312	2.228	CS	1.0	20.616389617961406		True
2020-04-16	0.883	1.023	1.2	0.636	6.972	12.338	21.499	5.984	10.837	18.245	0.738	1.335	2.242	CS		15.541607088945856		True
2020-04-17	0.881	1.017	1.186	0.576	7.044	12.411	22.136	6.122	11.014	18.539	0.744	1.351	2.282	CS		20.512987299943973		True
2020-04-18	0.878	1.017	1.175	0.588	7.051	12.422	22.019	6.219	11.125	18.769	0.746	1.379	2.328	CS		21.122878902451866		True
2020-04-19	0.87	1.012	1.171	0.562	7.037	12.35	22.243	6.3	11.261	18.893	0.757	1.398	2.367	CS	1.0	21.068549666824254		True
2020-04-20	0.863	1.005	1.188	0.518	7.082	12.406	22.358	6.395	11.367	19.224	0.779	1.419	2.4	CS		26.396291761063285		True
2020-04-21	0.855	1.0	1.176	0.498	7.032	12.436	22.593	6.536	11.477	19.377	0.808	1.435	2.44	CS		19.809149435811364		True
2020-04-22	0.855	1.0	1.182	0.5	7.091	12.486	22.828	6.683	11.617	19.576	0.819	1.454	2.489	CS	1.0	28.786633671962022		True
2020-04-23	0.847	0.998	1.171	0.494	7.086	12.475	23.188	6.733	11.735	20.043	0.821	1.467	2.515	CS	2.0	21.37071308092672		True
2020-04-24	0.846	0.996	1.168	0.488	7.088	12.531	23.362	6.765	11.89	20.116	0.838	1.488	2.581	CS		27.815413084603684		True
2020-04-25	0.845	0.997	1.165	0.484	7.12	12.503	23.23	6.93	11.988	20.422	0.85	1.487	2.612	CS		28.278514870826974		True
2020-04-26	0.854	0.991	1.165	0.46	7.136	12.479	23.19	6.98	12.038	20.674	0.857	1.504	2.615	CS		27.876321405794474		True
2020-04-27	0.834	0.986	1.161	0.418	7.196	12.512	23.192	7.135	12.056	20.851	0.86	1.511	2.66	CS		34.54924342556799		True
2020-04-28	0.838	0.984	1.16	0.43	7.261	12.536	23.052	7.219	12.113	21.11	0.857	1.516	2.717	CS	3.0	25.66898916929698		True
2020-04-29	0.834	0.979	1.168	0.396	7.348	12.498	22.868	7.182	12.216	21.421	0.853	1.525	2.713	CS		36.956877725946974		True
2020-04-30	0.83	0.978	1.182	0.4	7.375	12.497	22.732	7.117	12.246	21.686	0.855	1.526	2.729	CS		27.199819072883667		True
2020-05-01	0.837	0.989	1.179	0.44	7.317	12.488	22.45	7.127	12.217	21.854	0.869	1.535	2.762	CS		33.0394790471031		True
2020-05-02	0.835	0.99	1.183	0.462	7.285	12.464	22.194	7.202	12.313	21.966	0.874	1.535	2.789	CS	1.0	35.43415083922523		True
2020-05-03	0.837	0.992	1.16	0.478	7.359	12.447	21.921	7.204	12.39	22.223	0.887	1.547	2.781	CS		34.68409314476103		True
2020-05-04	0.836	0.998	1.176	0.486	7.507	12.426	21.722	7.207	12.426	22.443	0.901	1.549	2.786	CS		42.70219509007214		True
2020-05-05	0.836	1.001	1.189	0.506	7.531	12.276	21.546	7.231	12.438	22.618	0.92	1.552	2.793	CS		31.52882890276498		True
2020-05-06	0.843	0.996	1.184	0.476	7.494	12.202	21.359	7.215	12.422	22.599	0.928	1.558	2.783	CS		45.12712177994941		True
2020-05-07	0.858	1.006	1.185	0.532	7.455	12.286	21.152	7.223	12.396	22.645	0.928	1.562	2.781	CS	1.0	33.0289250648635		True
2020-05-08	0.853	1.005	1.191	0.514	7.466	12.261	20.993	7.3	12.433	22.618	0.916	1.564	2.76	CS	4.0	42.42026465386248		True
2020-05-09	0.85	1.007	1.184	0.536	7.545	12.187	20.603	7.368	12.411	22.513	0.921	1.556	2.741	CS		42.5897868075813		True
2020-05-10	0.856	1.015	1.187	0.59	7.621	12.307	20.772	7.425	12.429	22.377	0.918	1.551	2.73	CS		41.491864883723906		True
2020-05-11	0.855	1.019	1.194	0.608	7.724	12.361	20.396	7.498	12.446	22.209	0.923	1.546	2.713	CS		11.0	11.0	True
2020-05-12	0.852	1.023	1.188	0.638	7.891	12.358	20.33	7.51	12.429	22.02	0.937	1.549	2.691	CS		3.0	3.0	True
2020-05-13	0.861	1.031	1.185	0.67	7.859	12.353	20.134	7.486	12.443	21.898	0.932	1.548	2.665	CS		21.0	21.0	True
2020-05-14	0.865	1.035	1.197	0.686	7.819	12.368	20.232	7.509	12.385	21.798	0.933	1.55	2.633	CS	2.0	39.0	39.0	True
2020-05-15	0.872	1.042	1.207	0.69	7.877	12.48	20.176	7.548	12.368	21.59	0.945	1.548	2.609	CS	1.0	12.0	12.0	True
2020-05-16	0.888	1.045	1.218	0.696	7.944	12.596	20.416	7.635	12.341	21.407	3.118	5.171	8.761	CS		206.0	206.0	True
2020-05-17	0.899	1.052	1.226	0.72	8.003	12.651	20.549	7.722	12.29	21.025	1.015	1.68	2.826	CS		67.0	67.0	True
2020-05-18	0.899	1.062	1.239	0.758	8.047	12.733	20.478	7.619	12.37	20.947	0.934	1.534	2.572	CS	1.0	3.0	3.0	True
2020-05-19	0.904	1.064	1.243	0.782	8.214	12.859	20.442	7.573	12.365	20.759	0.936	1.535	2.551	CS		2.0	2.0	True
2020-05-20	0.915	1.072	1.241	0.824	8.232	12.925	20.45	7.648	12.337	20.764	0.948	1.537	2.546	CS	2.0	31.0	31.0	True
2020-05-21	0.928	1.078	1.256	0.854	8.425	13.108	20.66	7.761	12.353	20.767	0.967	1.542	2.548	CS	2.0	14.0	14.0	True
2020-05-22	0.93	1.086	1.267	0.858	8.561	13.348	20.851	7.932	12.382	20.544	0.975	1.546	2.539	CS		27.0	27.0	True
2020-05-23	0.933	1.089	1.28	0.844	8.793	13.602	21.343	8.032	12.464	20.387	0.973	1.548	2.528	CS		2.0	2.0	True
2020-05-24	0.938	1.101	1.29	0.878	9.103	13.758	21.774	8.042	12.473	20.381	0.983	1.551	2.519	CS		55.0	55.0	True
2020-05-25	0.951	1.117	1.31	0.908	9.395	14.015	21.906	8.11	12.464	20.2	0.992	1.561	2.526	CS		7.0	7.0	True
2020-05-26	0.966	1.123	1.321	0.93	9.807	14.254	22.118	8.026	12.496	20.126	0.989	1.567	2.548	CS	1.0	49.10834810322019		True
2020-05-27	0.967	1.128	1.333	0.936	9.963	14.615	22.259	8.112	12.619	20.135	0.999	1.57	2.525	CS		13.0	13.0	True
2020-05-28	0.981	1.141	1.347	0.952	10.219	14.95	22.54	8.137	12.678	20.157	1.007	1.582	2.526	CS	1.0	44.0	44.0	True
2020-05-29	0.992	1.15	1.349	0.964	10.445	15.27	23.131	8.166	12.758	20.096	1.282	1.977	3.137	CS		76.0	76.0	True
2020-05-30	1.01	1.16	1.362	0.98	10.75	15.648	23.897	8.261	12.861	20.252	1.894	2.916	4.586	CS		111.0	111.0	True
2020-05-31	1.02	1.17	1.367	0.978	11.004	16.012	24.562	8.47	13.033	20.235	5.13	7.871	12.266	CS		297.0	297.0	True
2020-06-01	1.012	1.178	1.371	0.978	11.372	16.531	25.326	8.692	13.194	20.328	1.319	2.018	3.126	CS	1.0	75.25745099048515		True
2020-06-02	1.022	1.189	1.359	0.992	11.754	17.164	25.97	8.831	13.406	20.506	1.089	1.669	2.608	CS		15.0	15.0	True
2020-06-03	1.024	1.202	1.379	0.99	12.222	17.68	26.715	9.045	13.613	20.908	1.121	1.689	2.645	CS		59.0	59.0	True
2020-06-04	1.046	1.205	1.385	0.992	12.753	18.24	27.61	9.373	13.791	21.257	1.157	1.72	2.673	CS		21.0	21.0	True
2020-06-05	1.035	1.211	1.392	0.994	13.089	18.928	28.492	9.725	14.059	21.451	1.957	2.889	4.471	CS	1.0	101.0	101.0	True
2020-06-06	1.058	1.212	1.395	0.994	13.508	19.57	29.444	9.921	14.352	21.574	1.22	1.786	2.755	CS	1.0	16.0	16.0	True
2020-06-07	1.063	1.218	1.417	0.992	14.086	20.32	30.346	10.202	14.678	21.881	1.262	1.823	2.805	CS		22.0	22.0	True
2020-06-08	1.053	1.224	1.441	0.99	14.742	21.133	31.349	10.425	14.994	22.442	2.522	3.598	5.537	CS	1.0	119.0	119.0	True
2020-06-09	1.051	1.237	1.426	0.992	15.336	22.006	32.385	10.634	15.347	23.006	1.342	1.897	2.899	CS	2.0	3.0	3.0	True
2020-06-10	1.077	1.247	1.435	0.998	16.074	23.027	33.752	10.926	15.707	23.558	1.375	1.951	2.97	CS	3.0	3.0	3.0	True
2020-06-11	1.075	1.249	1.451	0.998	16.819	24.042	35.055	11.227	16.118	24.202	1.409	2.006	3.05	CS	3.0	10.0	10.0	True
2020-06-12	1.077	1.255	1.436	0.996	17.624	25.09	36.258	11.546	16.634	24.813	1.459	2.063	3.113	CS	3.0	14.0	14.0	True
2020-06-13	1.068	1.257	1.443	0.998	18.382	26.191	37.626	11.851	17.088	25.358	1.508	2.121	3.176	CS		54.0	54.0	True
2020-06-14	1.07	1.262	1.444	1.0	19.489	27.436	39.244	12.308	17.66	26.123	1.928	2.701	3.968	CS		75.17657148890586		True
2020-06-15	1.073	1.259	1.463	1.0	20.539	28.829	40.751	12.848	18.213	26.906	5.024	7.032	10.213	CS		189.0	189.0	True
2020-06-16	1.086	1.262	1.456	0.996	21.67	30.13	42.315	13.343	18.867	27.695	2.415	3.392	4.94	CS	3.0	88.0	88.0	True
2020-06-17	1.087	1.268	1.443	1.0	22.923	31.523	43.996	13.766	19.599	28.487	4.465	6.233	9.201	CS	6.0	157.0	157.0	True
2020-06-18	1.088	1.262	1.44	1.0	24.053	33.079	45.8	14.294	20.337	29.3	1.821	2.523	3.703	CS	2.0	8.0	8.0	True
2020-06-19	1.084	1.264	1.458	1.0	25.275	34.554	47.654	14.918	21.143	30.372	3.94	5.424	7.881	CS	2.0	126.0	126.0	True
2020-06-20	1.076	1.257	1.458	1.0	26.454	36.2	49.726	15.588	21.955	31.445	2.35	3.228	4.618	CS		72.0	72.0	True
2020-06-21	1.089	1.257	1.459	1.0	27.991	38.061	51.591	16.297	22.913	32.482	2.077	2.861	4.081	CS	1.0	50.0	50.0	True
2020-06-22	1.088	1.245	1.45	1.0	29.426	39.98	53.565	17.078	23.968	33.819	2.815	3.829	5.466	CS	2.0	79.0	79.0	True
2020-06-23	1.084	1.24	1.431	1.0	30.996	41.844	55.936	17.917	24.921	35.432	2.292	3.104	4.35	CS	4.0	53.0	53.0	True
2020-06-24	1.08	1.241	1.412	1.0	32.26	43.761	58.608	18.895	25.995	37.124	6.098	8.279	11.385	CS		156.0	156.0	True
2020-06-25	1.073	1.233	1.43	1.0	33.941	45.861	60.505	19.911	27.137	38.006	7.475	10.186	13.876	CS	1.0	184.0	184.0	True
2020-06-26	1.076	1.229	1.435	0.998	35.489	47.765	62.18	21.013	28.498	39.456	2.614	3.545	4.833	CS	11.0	21.0	21.0	True
2020-06-27	1.064	1.218	1.435	1.0	37.264	49.861	64.405	22.16	29.735	41.01	7.334	9.865	13.397	CS	6.0	163.0	163.0	True
2020-06-28	1.065	1.207	1.408	1.0	39.212	51.827	67.143	23.116	31.024	42.686	6.502	8.757	11.742	CS		138.0	138.0	True
2020-06-29	1.056	1.198	1.392	0.998	41.512	53.984	70.019	24.355	32.564	44.329	8.028	10.741	14.309	CS	1.0	162.0	162.0	True
2020-06-30	1.047	1.195	1.382	0.994	43.612	56.175	73.329	25.427	34.22	46.496	4.215	5.613	7.405	CS	10.0	81.0	81.0	True
2020-07-01	1.042	1.191	1.37	0.994	45.528	58.349	75.827	26.543	35.758	48.274	5.884	7.842	10.312	CS	14.0	108.0	108.0	True
2020-07-02	1.031	1.183	1.362	0.998	47.522	60.587	78.268	27.929	37.314	50.049	3.495	4.671	6.106	CS	6.0	30.0	30.0	True
2020-07-03	1.027	1.174	1.347	0.984	49.051	62.667	81.906	29.175	39.122	52.142	3.672	4.894	6.369	CS	5.0	61.0	61.0	True
2020-07-04	1.024	1.164	1.326	0.99	50.824	64.786	85.462	30.599	41.004	53.93	3.849	5.133	6.612	CS	6.0	29.0	29.0	True
2020-07-05	1.014	1.153	1.316	0.988	52.488	66.735	87.885	32.162	42.829	56.068	6.333	8.395	10.742	CS		96.0	96.0	True
2020-07-06	1.015	1.144	1.296	0.992	54.407	68.973	90.553	33.938	44.743	58.211	21.79	28.509	36.319	CS	9.0	312.0	312.0	True
2020-07-07	1.001	1.131	1.292	0.976	55.671	71.308	93.558	35.686	46.799	60.193	4.522	5.851	7.406	CS	6.0	22.0	22.0	True
2020-07-08	0.984	1.117	1.289	0.958	56.932	73.284	95.97	37.513	48.721	62.076	4.725	6.106	7.686	CS	6.0	27.0	27.0	True
2020-07-09	0.982	1.104	1.268	0.942	58.633	75.156	97.782	39.183	50.59	64.335	6.439	8.265	10.389	CS	10.0	80.0	80.0	True
2020-07-10	0.963	1.088	1.245	0.92	60.008	76.919	99.716	41.205	52.732	67.18	6.991	8.881	11.162	CS	6.0	83.0	83.0	True
2020-07-11	0.96	1.081	1.247	0.89	60.67	78.401	101.235	43.004	54.542	70.08	6.128	7.786	9.833	CS	10.0	70.0	70.0	True
2020-07-12	0.936	1.072	1.216	0.838	61.596	79.967	101.583	44.83	56.583	72.777	7.633	9.736	12.312	CS	1.0	84.0	84.0	True
2020-07-13	0.931	1.063	1.212	0.81	62.571	81.587	103.205	46.282	58.792	75.288	10.15	12.774	16.333	CS	4.0	107.0	107.0	True
2020-07-14	0.928	1.05	1.193	0.77	63.217	82.689	105.313	48.074	60.977	78.302	7.983	10.008	12.801	CS	7.0	81.0	81.0	True
2020-07-15	0.927	1.046	1.185	0.746	63.597	83.532	107.267	49.802	62.492	80.994	8.58	10.718	13.786	CS	13.0	84.0	84.0	True
2020-07-16	0.911	1.038	1.184	0.7	64.227	84.485	109.41	51.599	64.624	82.85	6.773	8.428	10.856	CS	17.0	64.0	64.0	True
2020-07-17	0.902	1.03	1.175	0.672	64.97	85.456	111.295	53.186	66.507	85.609	6.687	8.311	10.76	CS	22.0	29.0	29.0	True
2020-07-18	0.895	1.031	1.171	0.644	65.52	85.861	112.641	54.666	68.607	88.459	14.983	18.715	24.182	CS	15.0	134.0	134.0	True
2020-07-19	0.879	1.021	1.163	0.634	65.627	86.494	112.459	56.059	70.647	90.73	17.938	22.36	28.85	CS	10.0	156.0	156.0	True
2020-07-20	0.888	1.017	1.147	0.6	66.285	86.985	112.931	57.299	72.376	92.313	11.756	14.683	18.915	CS	16.0	100.0	100.0	True
2020-07-21	0.897	1.017	1.153	0.59	66.901	87.233	113.229	58.811	74.096	93.933	7.368	9.222	11.814	CS	15.0	55.0	55.0	True
2020-07-22	0.895	1.022	1.164	0.612	67.565	87.562	113.389	59.882	75.885	95.787	7.52	9.427	12.056	CS	16.0	30.0	30.0	True
2020-07-23	0.886	1.022	1.176	0.634	67.598	87.727	113.871	60.668	77.418	97.199	10.251	12.861	16.351	CS	19.0	82.0	82.0	True
2020-07-24	0.895	1.031	1.183	0.658	67.001	87.876	114.257	61.36	78.953	99.566	7.789	9.796	12.415	CS	15.0	55.0	55.0	True
2020-07-25	0.901	1.033	1.184	0.694	68.022	88.362	115.432	62.14	79.789	101.537	9.657	12.164	15.529	CS	15.0	75.0	75.0	True
2020-07-26	0.907	1.04	1.177	0.706	68.148	88.956	114.858	62.394	80.509	102.831	17.831	22.542	28.862	CS	19.0	137.0	137.0	True
2020-07-27	0.921	1.048	1.19	0.718	68.537	89.55	115.646	63.254	81.423	103.728	20.139	25.626	32.915	CS	36.0	154.0	154.0	True
2020-07-28	0.924	1.058	1.198	0.804	68.668	90.395	117.106	64.082	82.695	104.999	8.096	10.309	13.236	CS	10.0	14.0	14.0	True
2020-07-29	0.941	1.063	1.219	0.816	69.423	91.221	117.734	65.026	83.402	106.727	12.122	15.43	19.683	CS	33.0	91.0	91.0	True
2020-07-30	0.941	1.069	1.211	0.836	70.366	91.914	119.588	65.715	84.345	107.756	28.45	36.161	45.83	CS	14.0	211.0	211.0	True
2020-07-31	0.937	1.076	1.213	0.856	71.28	93.114	120.766	66.023	85.049	108.227	11.915	15.203	19.1	CS	12.0	88.0	88.0	True
2020-08-01	0.944	1.078	1.23	0.888	72.519	94.187	122.47	66.759	85.595	108.766	15.279	19.493	24.514	CS	31.0	112.0	112.0	True
2020-08-02	0.958	1.086	1.243	0.922	73.207	95.628	123.338	67.633	86.034	109.293	16.206	20.648	26.034	CS	18.0	118.0	118.0	True
2020-08-03	0.962	1.1	1.27	0.928	74.425	97.302	126.73	68.234	86.456	109.916	28.245	35.981	45.458	CS	34.0	204.0	204.0	True
2020-08-04	0.979	1.114	1.276	0.934	75.476	98.581	129.67	68.411	86.888	110.829	22.812	29.004	36.621	CS	12.0	163.0	163.0	True
2020-08-05	0.977	1.122	1.292	0.946	76.273	100.466	131.667	68.488	87.558	111.682	35.815	45.585	57.643	CS	25.0	254.0	254.0	True
2020-08-06	0.984	1.128	1.284	0.958	78.323	102.829	133.754	68.957	88.277	112.088	27.371	35.131	44.43	CS	28.0	194.0	194.0	True
2020-08-07	0.986	1.14	1.285	0.96	80.055	105.585	137.118	69.092	89.037	113.782	27.812	35.938	45.317	CS	30.0	197.0	197.0	True
2020-08-08	0.989	1.136	1.301	0.966	81.903	108.137	141.642	69.581	89.98	114.788	12.987	16.728	21.228	CS	27.0	91.0	91.0	True
2020-08-09	0.991	1.148	1.321	0.964	83.74	110.357	145.139	70.602	91.188	115.864	8.857	11.405	14.337	CS	8.0	56.0	56.0	True
2020-08-10	0.999	1.153	1.326	0.972	85.811	112.694	148.32	71.538	92.095	117.4	43.758	56.654	71.404	CS	27.0	302.0	302.0	True
2020-08-11	1.012	1.154	1.319	0.984	88.324	115.776	152.333	72.86	93.172	119.009	23.422	30.284	38.282	CS	31.0	160.0	160.0	True
2020-08-12	1.017	1.155	1.319	0.99	91.195	118.866	156.598	74.186	94.217	120.29	16.715	21.654	27.472	CS	27.0	113.0	113.0	True
2020-08-13	1.019	1.159	1.312	0.982	94.087	122.44	160.577	75.101	95.534	122.264	51.201	66.576	85.214	CS	23.0	342.0	342.0	True
2020-08-14	1.016	1.159	1.311	0.984	97.431	126.233	165.604	75.849	97.401	125.017	23.689	30.907	39.871	CS	22.0	156.0	156.0	True
2020-08-15	1.01	1.154	1.31	0.984	100.109	130.08	171.644	76.553	99.243	126.865	22.105	28.805	37.504	CS	17.0	143.0	143.0	True
2020-08-16	1.017	1.154	1.302	0.988	102.531	133.992	177.332	77.725	101.077	129.257	35.801	46.78	61.248	CS	16.0	228.0	228.0	True
2020-08-17	1.017	1.158	1.32	0.984	104.929	137.723	182.265	79.367	102.812	132.232	15.631	20.507	26.936	CS	8.0	98.0	98.0	True
2020-08-18	1.021	1.159	1.304	0.99	108.274	141.395	187.186	81.339	105.195	135.583	22.668	29.729	38.793	CS	26.0	139.0	139.0	True
2020-08-19	1.023	1.155	1.315	0.988	112.115	145.822	188.405	83.101	107.553	138.706	31.016	40.211	52.528	CS	21.0	184.0	184.0	True
2020-08-20	1.024	1.151	1.301	0.992	116.469	149.863	193.993	85.169	109.966	141.874	19.821	25.677	33.709	CS	36.0	115.0	115.0	True
2020-08-21	1.027	1.15	1.304	0.988	119.776	155.021	196.818	87.333	112.62	145.738	19.515	25.209	32.976	CS	31.0	110.0	110.0	True
2020-08-22	1.02	1.156	1.311	0.988	123.606	159.593	202.488	89.891	115.371	149.381	24.598	31.55	40.866	CS	22.0	134.0	134.0	True
2020-08-23	1.011	1.152	1.307	0.98	127.482	163.998	206.164	92.519	118.285	153.301	40.93	52.253	67.354	CS	15.0	216.0	216.0	True
2020-08-24	1.012	1.149	1.321	0.986	131.918	169.267	212.985	95.456	121.464	156.744	19.633	25.15	32.21	CS	85.0	101.0	101.0	True
2020-08-25	1.021	1.15	1.317	0.988	134.801	173.635	217.471	98.801	124.899	161.455	24.328	31.152	39.999	CS	26.0	122.0	122.0	True
2020-08-26	1.004	1.15	1.327	0.978	138.999	179.375	223.707	101.222	128.284	166.363	31.129	39.614	50.348	CS	27.0	151.0	151.0	True
2020-08-27	1.0	1.145	1.322	0.978	143.978	184.885	230.037	104.214	132.326	171.761	13.393	16.91	21.633	CS	38.0	63.0	63.0	True
2020-08-28	1.004	1.145	1.317	0.978	147.873	189.31	237.234	106.528	136.15	176.723	53.771	67.526	86.487	CS	36.0	245.0	245.0	True
2020-08-29	1.01	1.144	1.301	0.984	152.33	194.802	247.052	108.823	139.796	179.915	24.897	31.242	39.866	CS	26.0	110.0	110.0	True
2020-08-30	1.014	1.149	1.3	0.982	157.023	200.049	254.834	112.491	143.595	183.439	14.214	17.94	22.865	CS	16.0	25.0	25.0	True
2020-08-31	1.018	1.141	1.291	0.988	161.971	205.079	263.381	116.535	147.971	186.935	43.833	55.33	70.484	CS	23.0	184.0	184.0	True
2020-09-01	1.017	1.139	1.29	0.988	167.16	210.188	270.638	120.555	152.91	190.052	25.098	31.602	39.843	CS	29.0	102.0	102.0	True
2020-09-02	1.0	1.138	1.293	0.974	172.958	215.278	280.386	124.13	157.202	194.229	28.153	35.627	45.004	CS	50.0	112.0	112.0	True
2020-09-03	0.998	1.133	1.296	0.972	177.319	220.703	286.837	128.153	161.513	199.706	22.269	28.189	35.867	CS	32.0	86.0	86.0	True
2020-09-04	0.992	1.129	1.289	0.966	181.917	226.499	292.997	132.122	166.212	206.825	42.665	53.926	68.489	CS	60.0	160.0	160.0	True
2020-09-05	0.991	1.127	1.291	0.95	185.896	232.059	299.861	135.347	170.605	213.283	33.111	42.099	52.977	CS	47.0	121.0	121.0	True
2020-09-06	0.993	1.125	1.28	0.96	190.819	238.513	306.88	139.355	175.961	219.59	33.032	41.457	51.965	CS	15.0	116.0	116.0	True
2020-09-07	0.988	1.123	1.279	0.952	196.091	245.499	312.102	142.872	181.178	224.843	40.509	50.355	63.472	CS	58.0	137.0	137.0	True
2020-09-08	0.991	1.12	1.267	0.958	201.146	250.889	319.028	146.821	185.594	231.255	20.408	25.32	32.211	CS	26.0	67.0	67.0	True
2020-09-09	0.981	1.116	1.263	0.96	204.904	257.016	327.008	151.528	191.197	239.359	31.429	38.701	49.827	CS	40.0	100.0	100.0	True
2020-09-10	0.975	1.117	1.266	0.946	209.275	262.77	331.061	156.494	196.79	245.149	44.586	55.066	70.859	CS	29.0	138.0	138.0	True
2020-09-11	0.971	1.107	1.255	0.928	213.532	268.732	337.597	161.437	201.633	252.087	51.567	63.695	81.447	CS	66.0	155.0	155.0	True
2020-09-12	0.976	1.108	1.247	0.928	217.523	275.848	344.628	167.903	206.282	259.335	34.185	42.166	53.908	CS	82.0	100.0	100.0	True
2020-09-13	0.97	1.103	1.243	0.928	221.688	281.455	348.529	174.659	211.606	266.464	44.164	53.922	69.255	CS	46.0	125.0	125.0	True
2020-09-14	0.967	1.097	1.248	0.918	227.637	287.081	353.933	177.857	216.862	273.199	27.203	33.188	42.342	CS	55.0	75.0	75.0	True
2020-09-15	0.963	1.09	1.254	0.9	233.422	292.016	363.612	181.309	222.671	279.541	44.404	54.399	69.479	CS	85.0	120.0	120.0	True
2020-09-16	0.961	1.084	1.237	0.884	238.404	297.407	367.736	185.459	228.363	287.09	126.253	155.546	197.516	CS	41.0	335.0	335.0	True
2020-09-17	0.95	1.076	1.221	0.858	243.895	303.193	375.223	190.438	234.373	294.489	39.311	48.511	61.492	CS	29.0	102.0	102.0	True
2020-09-18	0.944	1.059	1.205	0.816	247.707	306.604	380.708	195.478	240.167	299.913	53.235	65.812	84.031	CS	92.0	135.0	135.0	True
2020-09-19	0.932	1.053	1.187	0.804	253.126	311.407	386.356	200.684	246.058	306.814	55.599	68.825	87.94	CS	31.0	138.0	138.0	True
2020-09-20	0.925	1.046	1.191	0.746	258.521	315.318	389.247	204.408	252.205	313.099	52.201	64.443	82.052	CS	21.0	126.0	126.0	True
2020-09-21	0.907	1.036	1.177	0.684	264.295	318.835	389.762	208.548	258.341	318.317	151.023	187.553	237.26	CS	45.0	358.0	358.0	True
2020-09-22	0.902	1.03	1.165	0.664	268.902	323.731	391.499	212.679	263.567	324.407	26.603	32.779	41.215	CS	70.0	43.0	43.0	True
2020-09-23	0.902	1.016	1.172	0.606	271.845	325.792	395.851	216.536	268.93	330.781	27.133	33.522	41.939	CS	36.0	57.0	57.0	True
2020-09-24	0.881	1.01	1.155	0.568	272.607	328.784	397.613	222.374	274.721	334.776	194.864	241.412	301.975	CS	94.0	433.0	433.0	True
2020-09-25	0.876	0.997	1.144	0.486	275.609	330.873	397.738	228.626	280.194	340.88	70.227	87.655	109.452	CS	49.0	154.0	154.0	True
2020-09-26	0.873	0.986	1.121	0.43	276.686	331.354	396.897	233.537	285.603	347.982	51.85	65.067	80.954	CS	60.0	112.0	112.0	True
2020-09-27	0.865	0.986	1.111	0.398	276.932	331.178	395.285	237.821	290.204	352.737	28.979	36.179	44.724	CS	25.0	58.0	58.0	True
2020-09-28	0.851	0.982	1.113	0.366	274.424	329.525	392.244	242.137	294.581	357.991	102.493	127.883	157.541	CS	84.0	213.0	213.0	True
2020-09-29	0.847	0.974	1.102	0.318	272.475	328.36	391.395	246.897	298.846	365.976	34.509	42.675	52.507	CS	82.0	70.0	70.0	True
2020-09-30	0.84	0.968	1.099	0.276	271.474	325.955	390.721	252.695	303.175	369.813	123.103	151.773	185.541	CS	92.0	245.0	245.0	True
2020-10-01	0.835	0.962	1.091	0.276	269.629	323.893	390.447	258.796	307.586	370.909	37.075	45.891	56.187	CS	113.0	73.0	73.0	True
2020-10-02	0.842	0.957	1.084	0.26	267.794	320.8	392.129	261.893	311.238	374.19	97.299	119.243	146.327	CS	90.0	188.0	188.0	True
2020-10-03	0.845	0.951	1.083	0.216	265.932	318.275	390.228	264.863	315.355	376.644	38.442	46.71	57.505	CS	48.0	73.0	73.0	True
2020-10-04	0.84	0.95	1.07	0.224	261.936	314.685	388.668	267.585	318.011	377.713	108.734	132.084	161.87	CS	47.0	205.0	205.0	True
2020-10-05	0.836	0.95	1.082	0.216	261.845	312.795	387.235	270.276	320.679	381.076	36.153	43.495	52.876	CS	134.0	67.0	67.0	True
2020-10-06	0.826	0.951	1.072	0.216	259.385	309.626	386.759	272.912	321.861	381.9	82.033	98.928	120.8	CS	93.0	152.0	152.0	True
2020-10-07	0.836	0.946	1.083	0.228	255.986	306.407	386.371	274.191	323.921	379.847	99.483	120.158	147.052	CS	102.0	184.0	184.0	True
2020-10-08	0.839	0.95	1.081	0.228	251.437	304.586	385.42	275.111	323.739	378.803	88.49	107.143	131.577	CS	132.0	164.0	164.0	True
2020-10-09	0.837	0.949	1.071	0.214	247.272	301.988	381.961	273.366	323.407	379.111	78.216	94.971	117.076	CS	81.0	145.0	145.0	True
2020-10-10	0.846	0.955	1.091	0.226	243.368	300.223	380.648	272.296	322.369	376.725	45.21	54.886	67.858	CS	100.0	84.0	84.0	True
2020-10-11	0.852	0.961	1.091	0.258	240.344	297.722	375.01	271.499	321.061	376.81	77.436	93.826	116.106	CS	36.0	144.0	144.0	True
2020-10-12	0.853	0.963	1.085	0.268	239.028	294.129	369.964	269.159	319.713	378.431	118.44	144.587	179.544	CS	37.0	222.0	222.0	True
2020-10-13	0.849	0.972	1.096	0.308	235.385	292.326	369.513	269.025	317.538	379.81	32.514	39.635	49.705	CS	111.0	54.0	54.0	True
2020-10-14	0.86	0.972	1.104	0.33	232.345	289.517	366.916	267.369	315.548	380.485	322.972	394.524	493.999	CS	87.0	613.0	613.0	True
2020-10-15	0.861	0.974	1.111	0.348	230.132	287.791	365.36	265.419	313.392	378.889	32.115	39.247	49.547	CS	132.0	45.0	45.0	True
2020-10-16	0.86	0.975	1.114	0.338	228.361	286.905	361.905	262.743	311.596	376.714	89.834	110.115	139.27	CS	71.0	173.0	173.0	True
2020-10-17	0.865	0.978	1.123	0.378	226.557	285.971	355.465	259.654	309.196	377.941	90.058	110.498	140.365	CS	59.0	175.0	175.0	True
2020-10-18	0.859	0.983	1.121	0.404	225.202	284.652	353.97	256.007	307.076	376.549	111.699	137.255	174.705	CS	41.0	219.0	219.0	True
2020-10-19	0.868	0.992	1.126	0.444	224.131	283.142	350.798	253.97	305.088	375.27	115.214	142.565	180.973	CS	137.0	229.0	229.0	True
2020-10-20	0.877	0.995	1.121	0.47	224.3	282.062	348.149	252.335	303.318	375.194	162.941	202.337	257.328	CS	179.0	328.0	328.0	True
2020-10-21	0.874	0.993	1.132	0.454	223.128	281.547	347.625	249.494	301.409	373.395	174.133	217.037	278.186	CS	114.0	355.0	355.0	True
2020-10-22	0.872	0.996	1.136	0.482	222.091	282.357	347.42	248.538	299.318	370.04	115.969	144.791	186.662	CS	144.0	239.0	239.0	True
2020-10-23	0.873	0.997	1.139	0.48	222.203	282.327	346.477	247.002	296.663	366.456	101.105	125.59	162.295	CS	110.0	209.0	209.0	True
2020-10-24	0.868	1.005	1.149	0.526	223.386	281.522	342.819	244.491	293.623	365.666	196.185	245.664	317.706	CS	65.0	412.0	412.0	True
2020-10-25	0.866	1.0	1.14	0.5	222.525	281.408	343.855	242.785	292.509	363.401	36.253	45.788	58.875	CS	52.0	77.0	77.0	True
2020-10-26	0.868	0.994	1.138	0.466	223.848	282.474	345.215	239.006	290.148	359.185	135.505	172.394	219.468	CS	105.0	291.0	291.0	True
2020-10-27	0.857	0.996	1.136	0.474	223.252	282.848	343.92	237.258	289.276	354.546	74.811	95.763	120.842	CS	114.0	162.0	162.0	True
2020-10-28	0.856	0.99	1.145	0.442	222.603	282.432	344.77	237.361	288.191	350.855	106.908	137.017	171.399	CS	69.0	233.0	233.0	True
2020-10-29	0.865	0.991	1.131	0.43	223.05	281.334	343.613	235.443	286.93	350.014	31.574	40.404	50.483	CS	73.0	69.0	69.0	True
2020-10-30	0.861	0.989	1.135	0.442	221.519	281.281	344.35	233.59	286.109	350.523	168.032	217.554	270.96	CS	57.0	371.0	371.0	True
2020-10-31	0.857	0.983	1.133	0.416	222.044	280.938	345.036	233.263	285.502	347.428	46.507	60.083	74.54	CS	39.0	103.0	103.0	True
2020-11-01	0.858	0.979	1.119	0.402	222.222	279.97	345.051	231.647	285.0	346.558	34.321	44.234	54.89	CS	16.0	76.0	76.0	True
2020-11-02	0.843	0.973	1.11	0.356	221.74	279.182	342.928	231.153	284.179	345.502	73.26	94.83	117.788	CS	29.0	163.0	163.0	True
2020-11-03	0.846	0.97	1.098	0.324	223.141	277.507	340.151	230.143	283.603	343.924	103.175	132.285	163.805	CS	80.0	228.0	228.0	True
2020-11-04	0.843	0.965	1.103	0.284	221.526	274.873	340.522	229.696	283.763	341.843	34.567	44.024	54.295	CS	61.0	76.0	76.0	True
2020-11-05	0.849	0.957	1.091	0.246	219.156	273.011	341.374	230.42	284.056	340.811	27.997	35.465	43.799	CS	66.0	56.0	56.0	True
2020-11-06	0.842	0.953	1.079	0.228	217.483	271.536	339.295	230.635	283.88	339.283	64.116	81.217	99.864	CS	92.0	141.0	141.0	True
2020-11-07	0.833	0.952	1.1	0.22	215.769	269.939	339.022	229.14	283.925	337.564	86.21	109.229	134.73	CS	34.0	190.0	190.0	True
2020-11-08	0.838	0.951	1.088	0.216	211.185	267.341	338.205	228.138	283.535	338.777	70.344	88.954	110.013	CS	43.0	155.0	155.0	True
2020-11-09	0.837	0.947	1.088	0.192	209.074	263.318	336.227	227.118	283.497	338.726	67.946	85.229	105.722	CS	80.0	149.0	149.0	True
2020-11-10	0.84	0.949	1.084	0.21	206.936	261.507	329.474	226.978	281.491	338.329	50.342	62.765	78.151	CS	56.0	110.0	110.0	True
2020-11-11	0.839	0.944	1.076	0.194	205.691	258.28	325.13	227.132	281.098	340.119	31.699	39.219	49.002	CS	77.0	69.0	69.0	True
2020-11-12	0.831	0.947	1.076	0.206	201.889	255.709	322.712	227.677	280.324	339.491	60.853	75.006	93.449	CS	248.0	132.0	132.0	True
2020-11-13	0.832	0.951	1.068	0.234	201.302	252.98	321.792	227.938	279.039	336.298	58.439	72.043	89.715	CS	41.0	127.0	127.0	True
2020-11-14	0.838	0.957	1.08	0.25	197.522	251.181	319.331	228.195	277.288	334.674	96.321	119.27	148.01	CS	37.0	211.0	211.0	True
2020-11-15	0.842	0.965	1.089	0.244	195.587	248.723	314.058	226.008	275.346	331.61	104.901	129.617	159.997	CS	84.0	231.0	231.0	True
2020-11-16	0.847	0.966	1.1	0.306	192.997	246.463	310.902	224.771	273.352	332.016	61.677	76.29	94.924	CS	20.0	137.0	137.0	True
2020-11-17	0.859	0.976	1.108	0.348	191.5	245.503	308.49	221.342	271.243	330.614	52.179	64.717	80.606	CS	43.0	117.0	117.0	True
2020-11-18	0.861	0.981	1.117	0.39	191.002	243.815	305.904	218.433	268.728	329.238	27.148	33.578	42.044	CS	53.0	37.0	37.0	True
2020-11-19	0.861	0.984	1.135	0.424	190.467	242.216	304.263	216.612	266.633	328.253	26.831	33.248	41.73	CS	191.0	54.0	54.0	True
2020-11-20	0.874	0.999	1.139	0.488	191.48	240.131	303.374	214.811	264.586	325.874	71.053	88.056	110.924	CS	58.0	164.0	164.0	True
2020-11-21	0.89	1.008	1.154	0.56	189.909	239.685	304.91	211.712	262.826	324.492	57.801	72.005	90.524	CS	25.0	135.0	135.0	True
2020-11-22	0.908	1.017	1.158	0.614	191.991	240.041	303.64	210.949	259.69	320.096	69.535	86.683	108.734	CS	22.0	164.0	164.0	True
2020-11-23	0.915	1.031	1.181	0.686	192.113	239.528	307.123	209.025	257.526	316.836	62.282	77.448	97.024	CS	85.0	148.0	148.0	True
2020-11-24	0.922	1.042	1.199	0.744	192.943	241.005	309.015	207.188	255.213	315.461	31.726	39.537	49.49	CS	52.0	76.0	76.0	True
2020-11-25	0.93	1.051	1.19	0.78	193.44	241.932	307.527	205.507	253.301	315.073	33.134	41.35	51.755	CS	59.0	80.0	80.0	True
2020-11-26	0.939	1.058	1.199	0.852	196.557	243.722	308.957	202.764	250.852	313.216	40.897	51.427	64.529	CS	105.0	100.0	100.0	True
2020-11-27	0.954	1.069	1.213	0.89	199.212	245.184	311.158	201.846	250.316	309.442	70.022	88.308	110.823	CS	89.0	173.0	173.0	True
2020-11-28	0.963	1.079	1.231	0.886	200.81	247.888	313.532	199.92	247.847	305.449	147.84	184.614	233.383	CS	44.0	366.0	366.0	True
2020-11-29	0.97	1.093	1.237	0.926	203.128	250.489	317.706	199.158	246.401	302.701	33.786	42.204	53.312	CS	10.0	84.0	84.0	True
2020-11-30	0.971	1.097	1.247	0.928	208.439	253.9	324.56	197.831	246.366	302.184	85.57	106.934	135.832	CS	49.0	214.0	214.0	True
2020-12-01	0.971	1.103	1.244	0.936	211.296	258.598	330.003	198.44	245.22	301.778	33.054	41.319	52.342	CS	39.0	83.0	83.0	True
2020-12-02	0.984	1.108	1.253	0.954	216.058	263.907	336.475	198.444	245.124	302.766	77.574	96.898	123.283	CS	34.0	195.0	195.0	True
2020-12-03	0.984	1.115	1.26	0.964	220.694	269.419	341.634	199.124	244.441	303.4	49.523	61.595	78.179	CS	51.0	124.0	124.0	True
2020-12-04	0.992	1.119	1.265	0.958	224.066	274.734	345.97	199.76	245.167	303.984	121.489	151.027	192.029	CS	46.0	304.0	304.0	True
2020-12-05	0.993	1.118	1.272	0.964	230.236	281.429	349.692	201.911	245.387	305.418	50.446	62.269	78.888	CS	33.0	125.0	125.0	True
2020-12-06	0.977	1.123	1.268	0.944	234.784	287.592	355.92	203.533	245.94	305.998	36.528	45.084	57.433	CS	18.0	90.0	90.0	True
2020-12-07	0.974	1.117	1.272	0.938	240.061	294.987	363.794	205.138	247.769	308.257	61.586	75.989	96.848	CS	32.0	151.0	151.0	True
2020-12-08	0.974	1.114	1.271	0.93	245.969	301.711	371.403	206.7	249.78	310.341	48.453	59.862	75.92	CS	34.0	118.0	118.0	True
2020-12-09	0.967	1.114	1.252	0.934	248.648	307.424	382.809	208.405	251.55	312.147	49.023	60.348	77.114	CS	51.0	118.0	118.0	True
2020-12-10	0.974	1.113	1.26	0.94	253.78	313.895	391.469	211.281	254.11	316.657	25.823	31.748	40.845	CS	79.0	61.0	61.0	True
2020-12-11	0.965	1.104	1.257	0.93	259.839	320.121	398.756	214.152	258.019	324.338	47.501	58.678	75.818	CS	80.0	112.0	112.0	True
2020-12-12	0.968	1.092	1.233	0.922	263.004	326.232	407.857	218.355	261.493	327.991	61.974	76.6	99.293	CS	54.0	144.0	144.0	True
2020-12-13	0.957	1.078	1.219	0.884	267.871	332.326	415.529	220.269	266.307	331.797	55.96	69.302	88.987	CS	42.0	128.0	128.0	True
2020-12-14	0.94	1.075	1.215	0.856	270.54	338.83	422.57	224.855	271.087	334.234	78.957	96.906	123.254	CS	62.0	176.0	176.0	True
2020-12-15	0.943	1.065	1.205	0.848	274.345	344.801	429.386	230.307	276.631	338.389	79.89	98.385	123.487	CS	80.0	175.0	175.0	True
2020-12-16	0.928	1.051	1.185	0.772	278.425	350.194	440.917	235.65	282.204	344.454	79.873	98.419	122.685	CS	59.0	172.0	172.0	True
2020-12-17	0.929	1.036	1.169	0.716	283.89	356.173	444.597	239.765	287.272	351.717	55.639	68.325	85.193	CS	62.0	117.0	117.0	True
2020-12-18	0.903	1.024	1.162	0.654	288.715	359.372	446.906	244.4	293.723	358.214	49.44	60.676	76.164	CS	78.0	102.0	102.0	True
2020-12-19	0.901	1.017	1.14	0.598	291.383	363.824	455.037	249.882	298.357	364.842	60.447	74.089	93.138	CS	63.0	122.0	122.0	True
2020-12-20	0.886	0.999	1.128	0.498	292.462	366.829	458.589	255.023	303.576	370.95	56.005	67.802	85.958	CS	41.0	110.0	110.0	True
2020-12-21	0.867	0.991	1.111	0.454	294.689	368.211	456.018	258.498	309.937	379.866	37.395	45.268	57.242	CS	53.0	72.0	72.0	True
2020-12-22	0.861	0.983	1.114	0.398	299.427	368.122	455.564	261.887	315.368	385.796	70.613	84.829	107.166	CS	75.0	133.0	133.0	True
2020-12-23	0.844	0.969	1.104	0.326	301.535	367.843	448.837	266.198	321.63	392.983	121.438	147.399	185.575	CS	55.0	226.0	226.0	True
2020-12-24	0.843	0.958	1.091	0.278	298.97	365.578	442.996	269.541	326.673	399.448	35.541	43.241	54.41	CS	116.0	65.0	65.0	True
2020-12-25	0.828	0.945	1.076	0.18	296.171	364.23	441.023	273.268	332.409	404.734	70.32	85.24	106.924	CS	94.0	126.0	126.0	True
2020-12-26	0.828	0.933	1.057	0.158	292.621	362.999	437.082	276.415	337.273	413.337	37.368	45.372	56.676	CS	105.0	66.0	66.0	True
2020-12-27	0.815	0.918	1.042	0.1	287.701	360.642	436.367	278.413	342.476	420.416	108.306	131.45	163.731	CS	51.0	188.0	188.0	True
2020-12-28	0.805	0.906	1.027	0.064	284.343	357.729	429.354	281.809	347.557	427.225	35.604	43.419	54.509	CS	113.0	61.0	61.0	True
2020-12-29	0.8	0.897	1.023	0.048	280.652	352.482	421.699	286.249	351.284	430.817	69.4	84.469	106.302	CS	66.0	118.0	118.0	True
2020-12-30	0.781	0.887	1.009	0.038	274.749	345.018	411.002	289.797	355.022	435.231	64.47	78.503	97.812	CS	74.0	109.0	109.0	True
2020-12-31	0.773	0.877	0.994	0.022	271.996	338.051	409.376	292.477	356.706	436.637	77.332	94.252	116.585	CS	25.0	130.0	130.0	True
2021-01-01	0.761	0.864	0.985	0.014	266.135	330.236	401.712	294.015	358.702	437.178	74.006	90.429	111.209	CS	20.0	124.0	124.0	True
2021-01-02	0.745	0.856	0.984	0.016	261.549	322.082	394.036	296.287	359.15	435.179	50.11	61.555	75.459	CS	45.0	84.0	84.0	True
2021-01-03	0.74	0.848	0.974	0.012	255.197	313.714	385.441	297.697	359.147	432.063	99.123	121.582	149.51	CS	69.0	166.0	166.0	True
2021-01-04	0.741	0.844	0.959	0.01	248.365	303.106	374.807	296.92	357.901	426.134	99.637	122.591	150.087	CS	121.0	167.0	167.0	True
2021-01-05	0.735	0.836	0.961	0.012	241.467	293.804	364.155	295.377	355.929	422.601	84.788	103.922	127.87	CS	85.0	143.0	143.0	True
2021-01-06	0.739	0.828	0.952	0.006	234.016	285.508	350.324	293.015	354.518	420.806	48.164	59.082	72.514	CS	83.0	82.0	82.0	True
2021-01-07	0.728	0.823	0.948	0.006	225.483	275.82	340.691	291.885	352.209	421.102	35.645	43.819	53.867	CS	111.0	40.0	40.0	True
2021-01-08	0.721	0.817	0.936	0.0	216.047	266.824	330.705	288.312	349.381	415.255	85.976	106.246	130.793	CS	160.0	150.0	150.0	True
2021-01-09	0.722	0.811	0.929	0.0	208.185	257.054	319.715	282.607	345.23	408.318	86.31	107.157	130.808	CS	86.0	153.0	153.0	True
2021-01-10	0.716	0.806	0.93	0.0	200.203	248.08	312.406	278.16	340.112	400.183	50.482	62.94	76.384	CS	48.0	91.0	91.0	True
2021-01-11	0.712	0.805	0.923	0.0	191.42	238.914	299.367	272.771	334.151	393.274	57.962	72.121	87.557	CS	65.0	106.0	106.0	True
2021-01-12	0.706	0.802	0.933	0.0	183.303	229.526	288.638	268.633	327.125	388.176	53.394	66.097	80.36	CS	109.0	99.0	99.0	True
2021-01-13	0.7	0.804	0.928	0.004	176.358	220.764	279.261	263.83	320.222	384.883	191.74	236.944	288.166	CS	130.0	363.0	363.0	True
2021-01-14	0.694	0.801	0.904	0.002	167.727	212.331	270.866	257.147	312.937	376.478	61.55	75.818	92.233	CS	147.0	119.0	119.0	True
2021-01-15	0.698	0.802	0.905	0.0	161.208	203.663	259.963	252.699	304.67	368.32	52.171	63.897	77.756	CS	139.0	103.0	103.0	True
2021-01-16	0.698	0.802	0.909	0.002	155.263	195.316	251.112	246.438	296.789	358.357	82.37	100.174	122.526	CS	56.0	166.0	166.0	True
2021-01-17	0.703	0.8	0.9	0.002	148.096	186.37	239.364	238.901	288.71	349.719	103.084	125.622	154.813	CS	60.0	214.0	214.0	True
2021-01-18	0.703	0.804	0.906	0.0	141.903	178.603	228.513	232.468	280.548	340.288	60.738	74.109	91.415	CS	77.0	130.0	130.0	True
2021-01-19	0.698	0.803	0.915	0.0	133.572	171.07	219.737	224.674	271.932	329.675	90.803	110.538	137.114	CS	53.0	201.0	201.0	True
2021-01-20	0.707	0.803	0.919	0.0	127.153	164.032	211.206	215.82	263.377	319.93	79.437	96.398	120.287	CS	95.0	181.0	181.0	True
2021-01-21	0.708	0.803	0.919	0.0	121.908	157.25	203.009	208.868	254.8	309.531	73.154	88.562	110.219	CS	113.0	172.0	172.0	True
2021-01-22	0.71	0.807	0.924	0.0	116.748	151.02	195.771	199.179	246.5	298.944	52.656	63.724	79.435	CS	85.0	128.0	128.0	True
2021-01-23	0.714	0.81	0.934	0.0	111.246	145.382	187.831	191.825	238.141	289.135	44.296	53.832	67.245	CS	64.0	112.0	112.0	True
2021-01-24	0.71	0.813	0.936	0.0	106.919	139.168	180.916	185.756	229.615	280.324	59.058	71.959	89.739	CS	41.0	155.0	155.0	True
2021-01-25	0.717	0.815	0.931	0.002	102.575	133.545	174.8	179.944	221.291	272.887	41.815	50.989	63.936	CS	81.0	114.0	114.0	True
2021-01-26	0.716	0.816	0.933	0.0	99.084	128.671	167.662	173.77	213.351	265.033	85.476	105.481	132.114	CS	47.0	244.0	244.0	True
2021-01-27	0.713	0.813	0.939	0.0	95.619	123.739	160.593	166.854	205.105	256.294	44.201	54.922	68.968	CS	36.0	132.0	132.0	True
2021-01-28	0.701	0.813	0.932	0.0	91.522	119.425	153.654	159.524	197.075	247.412	22.099	27.642	34.936	CS	41.0	69.0	69.0	True
2021-01-29	0.703	0.813	0.936	0.0	88.225	114.664	147.838	152.638	189.553	237.073	29.419	36.835	46.91	CS	65.0	96.0	96.0	True
2021-01-30	0.698	0.81	0.937	0.0	84.618	110.067	143.065	146.574	181.918	226.574	46.876	58.629	74.843	CS	39.0	159.0	159.0	True
2021-01-31	0.694	0.809	0.934	0.0	81.83	106.216	137.701	140.323	174.079	218.094	32.089	40.043	51.166	CS	28.0	113.0	113.0	True
2021-02-01	0.687	0.804	0.936	0.0	79.319	102.234	132.23	134.665	167.756	210.344	38.655	48.149	61.9	CS	26.0	142.0	142.0	True
2021-02-02	0.684	0.799	0.942	0.004	76.479	98.126	128.082	128.496	161.241	203.093	67.034	84.108	108.329	CS	19.0	258.0	258.0	True
2021-02-03	0.676	0.791	0.936	0.002	74.329	93.93	123.98	123.767	154.921	195.989	46.274	58.39	75.353	CS	17.0	186.0	186.0	True
2021-02-04	0.674	0.784	0.929	0.002	71.692	89.82	120.706	117.861	148.93	186.749	40.674	51.374	66.257	CS	32.0	170.0	170.0	True
2021-02-05	0.663	0.781	0.931	0.006	68.284	86.241	116.317	113.045	142.964	180.383	36.011	45.502	58.382	CS	30.0	156.0	156.0	True
2021-02-06	0.655	0.776	0.925	0.002	64.423	82.372	111.001	109.108	137.146	173.17	48.248	61.232	78.001	CS	25.0	218.0	218.0	True
2021-02-07	0.653	0.777	0.922	0.002	60.703	78.755	105.84	105.65	132.444	166.46	48.043	60.629	77.282	CS	15.0	225.0	225.0	True
2021-02-08	0.638	0.767	0.931	0.002	57.764	75.188	102.964	102.506	127.675	160.2	49.472	62.45	79.204	CS	30.0	240.0	240.0	True
2021-02-09	0.631	0.764	0.921	0.004	54.612	71.438	99.871	98.401	123.029	154.713	12.156	15.297	19.507	CS	38.0	46.0	46.0	True
2021-02-10	0.62	0.757	0.915	0.006	51.075	68.138	95.987	93.896	118.386	149.619	17.823	22.334	28.56	CS	13.0	93.0	93.0	True
2021-02-11	0.604	0.751	0.925	0.004	47.613	64.927	92.592	91.081	113.752	143.734	11.389	14.127	18.037	CS	23.0	40.0	40.0	True
2021-02-12	0.603	0.748	0.921	0.004	44.616	61.775	89.29	87.687	109.388	138.267	25.924	32.194	40.83	CS	21.0	145.0	145.0	True
2021-02-13	0.598	0.744	0.918	0.004	42.295	58.5	86.283	84.742	105.39	133.066	17.126	21.233	26.85	CS	11.0	99.0	99.0	True
2021-02-14	0.598	0.742	0.926	0.006	39.142	55.463	83.398	81.239	101.486	128.825	24.481	30.226	38.301	CS	9.0	147.0	147.0	True
2021-02-15	0.592	0.74	0.946	0.008	36.295	52.314	80.148	78.345	97.126	124.797	16.812	20.711	26.513	CS	32.0	105.0	105.0	True
2021-02-16	0.578	0.738	0.948	0.006	33.703	49.861	77.272	75.637	92.919	119.978	9.384	11.58	15.014	CS	32.0	40.0	40.0	True
2021-02-17	0.574	0.74	0.94	0.004	30.887	47.221	73.904	72.279	89.129	116.137	27.823	34.61	44.873	CS	30.0	191.0	191.0	True
2021-02-18	0.572	0.742	0.954	0.008	28.107	44.691	70.83	68.745	85.151	112.317	12.763	15.926	20.842	CS	26.0	92.0	92.0	True
2021-02-19	0.562	0.74	0.953	0.008	25.485	42.118	68.54	64.624	81.567	108.46	13.05	16.307	21.584	CS	30.0	99.0	99.0	True
2021-02-20	0.554	0.74	0.955	0.012	23.139	39.82	67.28	61.22	77.85	104.43	27.891	35.339	47.139	CS	24.0	224.0	224.0	True
2021-02-21	0.55	0.735	0.961	0.008	21.039	37.641	66.544	57.732	74.215	100.298	10.077	12.808	17.209	CS	16.0	85.0	85.0	True
2021-02-22	0.54	0.733	0.984	0.012	19.124	35.417	65.452	54.553	70.795	96.348	18.928	24.297	32.64	CS	28.0	169.0	169.0	True
2021-02-23	0.537	0.74	0.996	0.022	17.382	33.484	65.341	51.302	67.395	93.032	7.44	9.717	13.251	CS	21.0	71.0	71.0	True
2021-02-24	0.54	0.739	1.01	0.028	15.932	31.769	64.72	48.563	63.96	90.032	13.175	17.405	24.014	CS	32.0	134.0	134.0	True
2021-02-25	0.539	0.739	1.009	0.032	14.462	30.153	63.557	45.438	60.81	86.343	6.185	8.269	11.645	CS	22.0	67.0	67.0	True
2021-02-26	0.538	0.736	1.016	0.034	13.089	28.501	63.007	42.757	57.715	83.851	13.828	18.776	26.575	CS	8.0	160.0	160.0	True
2021-02-27	0.531	0.728	1.028	0.05	12.016	26.84	61.923	39.9	54.776	81.473	12.202	16.776	24.313	CS	7.0	151.0	151.0	True
2021-02-28	0.529	0.727	1.033	0.05	10.825	25.384	61.038	37.288	51.985	78.249	7.101	9.799	14.433	CS	2.0	93.0	93.0	True
2021-03-01	0.516	0.729	1.051	0.05	9.76	23.955	60.023	34.375	49.376	74.974	5.397	7.589	11.425	CS	7.0	76.0	76.0	True
2021-03-02	0.508	0.732	1.047	0.042	8.88	22.706	58.846	31.611	46.926	72.765	4.014	5.828	9.026	CS	2.0	18.0	18.0	True
2021-03-03	0.512	0.737	1.053	0.05	7.95	21.435	58.574	29.19	44.593	70.266	3.7	5.533	8.864	CS	5.0	60.0	60.0	True
2021-03-04	0.515	0.737	1.058	0.052	7.238	20.331	57.956	26.829	42.425	68.817	5.156	7.868	12.992	CS	4.0	92.0	92.0	True
2021-03-05	0.519	0.737	1.075	0.06	6.592	19.237	56.254	24.6	40.036	67.955	3.76	5.926	10.059	CS	1.0	73.0	73.0	True
2021-03-06	0.516	0.739	1.1	0.072	5.923	18.132	55.655	22.507	38.054	67.367	4.562	7.446	13.111	CS		97.0	97.0	False
2021-03-07	0.514	0.739	1.104	0.082	5.366	16.977	56.116	20.518	35.924	66.726	4.987	8.407	15.474	CS		115.36634484216465		False
2021-03-08	0.51	0.735	1.122	0.094	4.884	16.17	56.833	18.725	33.967	65.794	5.479	9.562	18.454	CS		137.76259757748392		False
2021-03-09	0.508	0.733	1.141	0.088	4.412	15.473	58.854	17.18	32.361	64.791	3.605	6.536	13.002	CS		98.72811584432083		False
2021-03-10	0.494	0.736	1.138	0.082	3.957	14.597	61.702	15.746	30.64	64.089	4.571	8.571	17.804	CS		137.25403521310162		False
2021-03-11	0.495	0.735	1.156	0.094	3.542	13.834	62.092	14.554	28.851	62.744	2.978	5.739	12.466	CS		97.63900155446537		False
2021-03-12	0.485	0.742	1.144	0.088	3.197	13.214	62.118	13.539	27.245	61.028	3.435	6.764	15.368	CS		121.95962990076808		False
2021-03-13	0.484	0.75	1.151	0.086	2.89	12.609	62.012	12.45	25.846	60.021	3.104	6.23	14.689	CS		119.15739871993587		False
2021-03-14	0.475	0.741	1.144	0.09	2.605	11.961	61.285	11.394	24.464	59.511	2.72	5.618	13.652	CS		113.03106752048372		False
2021-03-15	0.469	0.743	1.149	0.106	2.349	11.305	63.38	10.456	23.38	59.234	2.949	6.327	16.056	CS		134.9658817271892		False
2021-03-16	0.461	0.74	1.182	0.1	2.094	10.635	63.685	9.457	22.091	57.777	1.905	4.277	11.325	CS		96.71800866628605		False
2021-03-17	0.462	0.743	1.175	0.102	1.854	10.113	64.924	8.612	20.839	57.498	2.387	5.632	15.703	CS		134.4513875356688		False
2021-03-18	0.461	0.743	1.169	0.112	1.645	9.471	66.998	7.819	19.756	57.768	1.546	3.795	11.256	CS		95.6394370050387		False
2021-03-19	0.461	0.747	1.174	0.114	1.455	8.991	69.138	7.097	18.58	58.607	1.762	4.494	14.201	CS		119.45467086528433		False
2021-03-20	0.456	0.74	1.199	0.12	1.312	8.503	71.419	6.493	17.554	60.856	1.564	4.211	14.146	CS		116.70279315421142		False
2021-03-21	0.454	0.738	1.199	0.126	1.186	8.104	73.599	5.931	16.917	63.243	1.358	3.779	13.697	CS		110.69579019866865		False
2021-03-22	0.445	0.731	1.201	0.122	1.068	7.754	75.546	5.391	15.919	63.603	1.401	4.082	15.743	CS		125.16308107286558		False
2021-03-23	0.45	0.737	1.207	0.13	0.95	7.33	77.362	4.868	15.029	63.58	0.966	2.924	11.965	CS		94.70790148828237		False
2021-03-24	0.45	0.733	1.193	0.132	0.855	6.92	79.397	4.398	14.389	63.631	1.22	3.845	16.802	CS		131.64873985822646		False
2021-03-25	0.449	0.734	1.182	0.136	0.764	6.504	81.639	3.972	13.767	62.842	0.782	2.589	12.007	CS		93.63987245561509		False
2021-03-26	0.451	0.733	1.193	0.138	0.681	6.106	85.156	3.642	12.998	64.518	0.882	3.07	15.109	CS		116.9497118298017		False
2021-03-27	0.443	0.733	1.192	0.146	0.602	5.708	86.947	3.31	12.404	64.601	0.784	2.836	14.815	CS		114.24818758863367		False
