# Supplementary material for: Evolution and Epidemic Spread of SARS-CoV-2 in Colombia: A Year into the Pandemic
Source: Vaccines (Basel). 2021 Jul 30;9(8):837. doi: 10.3390/vaccines9080837 (PMC8402472; doi:10.3390/vaccines9080837)
Supplement: Supplementary file 1 [file vaccines-09-00837-s001.zip › Supplementary_material/Supplementary Data S2/Rt.live_statistics_model/COVID19-CU-rt.csv]

	rt2.5%	rt	rt97.5%	p_rt_gt1	infection2.5%	infection	infection97.5%	ajusted_positive2.5%	ajusted_positive	ajusted_positive97.5%	predicted_postive2.5%	predicted_postive	predicted_postive97.5%	region	observed_positive	predicted_newtest	observed_newtest	date_with_observed_cases
2020-03-05	0.917	1.132	1.422	0.876	127.239	205.968	339.912	0.0	0.0	0.0				CU				False
2020-03-06	0.917	1.135	1.422	0.87	1.253	1.741	2.416	0.0	0.0	0.0				CU				False
2020-03-07	0.933	1.138	1.42	0.876	17.76	24.674	34.238	0.0	0.0	0.0				CU				False
2020-03-08	0.932	1.135	1.398	0.88	33.676	46.723	64.767	0.0	0.0	0.0				CU				False
2020-03-09	0.937	1.124	1.368	0.898	36.419	49.632	68.601	0.0	0.0	0.0				CU				False
2020-03-10	0.938	1.123	1.355	0.898	35.799	47.981	65.17	0.0	0.0	0.0				CU				False
2020-03-11	0.936	1.124	1.326	0.89	37.372	48.39	63.891	8.381	13.567	22.389				CU				False
2020-03-12	0.937	1.118	1.302	0.898	39.344	49.67	64.606	12.816	20.722	34.168				CU				False
2020-03-13	0.951	1.113	1.291	0.888	40.845	51.123	65.038	15.568	24.836	40.52				CU				False
2020-03-14	0.945	1.099	1.286	0.878	42.229	52.245	64.698	17.91	27.956	44.282				CU				False
2020-03-15	0.937	1.092	1.265	0.854	43.026	53.327	64.895	20.683	31.58	48.543	2.184	3.384	5.316	CU	2.0	0.0		True
2020-03-16	0.942	1.08	1.258	0.854	43.806	54.417	66.314	23.065	34.29	51.3	2.403	3.644	5.568	CU	2.0	0.0		True
2020-03-17	0.939	1.073	1.244	0.83	44.931	55.233	67.587	26.227	38.07	56.144	2.738	4.042	6.037	CU	3.0	0.0		True
2020-03-18	0.935	1.065	1.227	0.81	45.791	56.066	68.534	27.7	39.438	56.596	2.9	4.187	6.083	CU	4.0	0.0		True
2020-03-19	0.926	1.055	1.195	0.774	46.396	56.819	70.072	29.894	41.064	57.49	3.102	4.355	6.151	CU	4.0	0.0		True
2020-03-20	0.921	1.043	1.205	0.742	46.91	57.61	71.486	32.623	43.359	59.507	3.397	4.608	6.413	CU	5.0	0.0		True
2020-03-21	0.923	1.038	1.18	0.702	47.332	58.284	72.467	34.202	44.439	59.997	3.621	4.745	6.41	CU	8.0	0.0		True
2020-03-22	0.911	1.024	1.184	0.648	47.757	58.882	73.313	36.365	45.861	60.909	3.819	4.917	6.493	CU	4.0	0.0		True
2020-03-23	0.9	1.018	1.143	0.588	47.755	59.443	74.822	37.777	47.262	61.545	3.997	5.037	6.548	CU	2.0	0.0		True
2020-03-24	0.891	1.01	1.138	0.55	47.52	59.753	75.554	39.601	49.117	62.825	4.221	5.24	6.658	CU	4.0	0.0		True
2020-03-25	0.883	1.0	1.126	0.5	47.555	59.948	74.809	40.592	50.13	62.175	4.366	5.34	6.618	CU	8.0	0.0		True
2020-03-26	0.881	0.992	1.132	0.452	47.565	60.223	74.824	41.672	51.054	62.306	4.474	5.449	6.596	CU	3.0	0.0		True
2020-03-27	0.871	0.982	1.121	0.384	47.673	60.246	74.934	42.73	52.033	62.838	4.575	5.553	6.678	CU	6.0	0.0		True
2020-03-28	0.869	0.978	1.11	0.364	47.868	59.919	75.126	43.723	53.107	64.322	4.686	5.676	6.849	CU	7.0	0.0		True
2020-03-29	0.856	0.966	1.111	0.33	47.917	59.641	75.533	44.54	53.941	65.859	4.786	5.764	6.952	CU	5.0	0.0		True
2020-03-30	0.851	0.967	1.096	0.304	48.048	59.137	75.862	45.316	55.013	67.112	4.872	5.873	7.087	CU	7.0	0.0		True
2020-03-31	0.847	0.961	1.084	0.272	48.04	58.601	75.55	45.991	55.768	67.594	4.923	5.954	7.16	CU	6.0	0.0		True
2020-04-01	0.838	0.963	1.102	0.266	47.772	58.305	74.771	46.315	56.319	68.141	4.956	6.001	7.197	CU	7.0	0.0		True
2020-04-02	0.844	0.955	1.096	0.268	47.631	57.942	73.958	46.736	56.881	69.57	4.987	6.065	7.269	CU	3.0	0.0		True
2020-04-03	0.849	0.96	1.088	0.264	46.957	57.523	73.443	46.977	57.319	70.676	5.046	6.11	7.335	CU	12.0	0.0		True
2020-04-04	0.843	0.964	1.104	0.274	46.367	57.221	73.199	47.112	57.786	71.598	5.072	6.159	7.396	CU	10.0	0.0		True
2020-04-05	0.846	0.97	1.11	0.316	45.793	56.674	72.703	47.354	58.124	71.99	5.13	6.195	7.485	CU	6.0	0.0		True
2020-04-06	0.854	0.976	1.112	0.354	45.426	56.409	72.18	47.408	58.254	71.434	5.112	6.214	7.523	CU	9.0	0.0		True
2020-04-07	0.868	0.985	1.123	0.422	45.252	56.186	72.007	47.535	58.408	71.66	5.149	6.216	7.636	CU	7.0	0.0		True
2020-04-08	0.881	0.998	1.143	0.488	45.319	55.785	71.306	47.664	58.447	71.715	5.15	6.209	7.68	CU	4.0	0.0		True
2020-04-09	0.889	1.007	1.162	0.562	45.144	55.587	71.712	47.772	58.334	72.24	5.178	6.228	7.645	CU	10.0	0.0		True
2020-04-10	0.907	1.028	1.173	0.638	44.858	55.504	71.749	47.716	58.11	72.786	5.154	6.218	7.664	CU	2.0	0.0		True
2020-04-11	0.927	1.045	1.199	0.744	44.94	55.743	71.774	47.696	57.896	72.725	5.142	6.207	7.687	CU	9.0	0.4421706571181494		True
2020-04-12	0.953	1.064	1.205	0.842	44.695	56.037	72.458	47.603	57.547	72.324	5.138	6.175	7.639	CU	10.0	10.259476793059783		True
2020-04-13	0.97	1.088	1.241	0.91	45.121	56.334	73.055	47.47	57.203	72.034	5.124	6.137	7.61	CU	10.0	19.658847830231892		True
2020-04-14	0.993	1.117	1.269	0.962	45.723	57.16	73.974	47.43	57.013	71.636	5.091	6.093	7.619	CU	17.0	26.592175933585835		True
2020-04-15	1.008	1.147	1.28	0.982	46.077	58.156	75.966	47.045	56.81	71.56	5.063	6.065	7.574	CU	2.0	39.08480291065486		True
2020-04-16	1.037	1.171	1.314	0.998	46.776	59.488	77.422	46.963	56.774	71.587	5.031	6.044	7.517	CU	6.0	50.116299017051375		True
2020-04-17	1.066	1.197	1.353	0.998	47.581	60.677	78.7	46.917	56.66	71.624	5.027	6.046	7.521	CU	6.0	73.27933001365795		True
2020-04-18	1.096	1.229	1.401	1.0	49.078	62.39	80.369	46.65	56.619	71.187	5.021	6.032	7.528	CU	4.0	69.74781875949236		True
2020-04-19	1.124	1.266	1.448	1.0	50.562	64.5	82.954	46.713	56.55	70.765	5.01	6.026	7.477	CU	4.0	79.00560781275533		True
2020-04-20	1.149	1.304	1.482	1.0	52.916	67.151	85.917	46.677	56.374	71.386	4.976	6.009	7.436	CU	4.0	86.96193518065654		True
2020-04-21	1.186	1.339	1.509	0.998	55.008	70.534	90.071	46.646	56.451	71.308	4.999	6.022	7.522	CU	10.0	87.7304402037647		True
2020-04-22	1.22	1.374	1.554	1.0	57.825	74.605	94.049	46.577	56.738	71.46	4.977	6.046	7.555	CU	6.0	106.72797097012577		True
2020-04-23	1.229	1.409	1.583	1.0	61.423	79.157	99.612	46.828	57.215	72.255	5.009	6.075	7.545	CU	2.0	119.65797055666278		True
2020-04-24	1.259	1.444	1.626	1.0	65.882	84.536	105.868	47.291	57.738	73.222	5.031	6.137	7.642	CU	6.0	158.14023282085		True
2020-04-25	1.292	1.472	1.66	1.0	70.568	90.34	113.064	47.57	58.572	74.267	5.115	6.23	7.824	CU	3.0	139.0534668618152		True
2020-04-26	1.32	1.503	1.707	1.0	76.948	97.063	120.806	48.073	59.602	75.826	5.185	6.344	7.971	CU	8.0	147.75173883242883		True
2020-04-27	1.36	1.52	1.736	1.0	83.669	104.747	129.839	48.733	60.937	77.275	5.276	6.47	8.094	CU	9.0	154.26502253110453		True
2020-04-28	1.375	1.546	1.756	1.0	91.913	114.03	141.237	49.989	62.363	78.88	5.401	6.636	8.337	CU	3.0	148.86870447399025		True
2020-04-29	1.397	1.563	1.764	1.0	99.684	124.152	154.404	51.489	64.201	80.563	5.54	6.833	8.587	CU	4.0	174.37113902967738		True
2020-04-30	1.404	1.575	1.787	1.0	109.563	135.49	169.219	53.027	66.677	83.686	5.736	7.125	8.898	CU	7.0	189.1996420963034		True
2020-05-01	1.413	1.583	1.782	1.0	120.644	148.513	185.613	55.404	69.814	87.384	5.958	7.425	9.227	CU	2.0	220.1412065393594		True
2020-05-02	1.406	1.581	1.785	1.0	132.785	163.76	202.558	57.711	73.029	91.032	6.27	7.769	9.597	CU	2.0	208.3591149642746		True
2020-05-03	1.394	1.583	1.754	1.0	147.694	181.035	221.507	61.09	77.172	94.947	6.608	8.174	10.172	CU	4.0	216.49786985208507		True
2020-05-04	1.395	1.564	1.754	1.0	161.738	199.16	241.306	64.742	82.225	101.1	7.031	8.678	10.822	CU	4.0	221.56810988156226		True
2020-05-05	1.367	1.546	1.726	1.0	179.337	218.296	261.081	69.425	87.322	107.27	7.525	9.286	11.456	CU	2.0	210.00696874404693		True
2020-05-06	1.332	1.519	1.7	1.0	196.578	240.151	287.843	74.899	93.108	114.621	8.087	9.929	12.23	CU	5.0	242.014307089145		True
2020-05-07	1.307	1.486	1.665	1.0	214.623	263.007	314.679	81.182	100.175	122.597	8.707	10.67	13.086	CU	5.0	258.7413136359502		True
2020-05-08	1.285	1.455	1.636	1.0	235.816	286.222	341.855	88.865	108.509	132.696	9.436	11.535	14.104	CU	10.0	327.86203843522316		True
2020-05-09	1.244	1.419	1.607	1.0	255.437	309.54	371.339	96.756	117.396	143.651	10.279	12.488	15.272	CU	10.0	277.66476306655755		True
2020-05-10	1.224	1.385	1.553	1.0	277.343	334.768	401.277	105.121	127.446	155.642	11.208	13.604	16.691	CU	10.0	285.24400087172415		True
2020-05-11	1.195	1.346	1.53	1.0	299.066	360.423	433.113	114.763	139.39	168.77	12.274	14.858	18.082	CU	11.0	286.0	286.0	True
2020-05-12	1.172	1.314	1.49	1.0	319.929	384.876	463.318	125.946	152.207	183.494	13.411	16.282	19.645	CU	15.0	184.0	184.0	True
2020-05-13	1.15	1.28	1.464	1.0	340.964	408.599	488.36	138.872	167.153	201.157	14.775	17.837	21.24	CU	14.0	82.0	82.0	True
2020-05-14	1.127	1.253	1.416	1.0	362.495	432.363	520.977	152.05	183.384	219.572	16.192	19.48	23.215	CU	12.0	306.0	306.0	True
2020-05-15	1.115	1.229	1.38	1.0	384.265	457.004	551.231	166.398	200.66	237.291	17.628	21.243	25.238	CU	13.0	182.0	182.0	True
2020-05-16	1.092	1.208	1.36	1.0	401.195	478.756	576.518	181.708	219.196	258.098	19.278	23.19	27.535	CU	23.0	277.0	277.0	True
2020-05-17	1.066	1.186	1.326	1.0	415.833	499.224	598.821	197.989	238.19	282.225	20.944	25.286	29.977	CU	44.0	149.0	149.0	True
2020-05-18	1.046	1.162	1.301	1.0	432.474	517.354	619.562	214.882	258.247	305.02	22.821	27.492	32.282	CU	64.0	66.0	66.0	True
2020-05-19	1.023	1.148	1.285	0.986	446.296	536.803	646.744	233.082	278.918	329.264	24.972	29.694	35.01	CU	56.0	267.0	267.0	True
2020-05-20	1.009	1.129	1.264	0.978	462.291	553.412	669.484	252.204	300.131	354.382	27.166	32.014	37.696	CU	44.0	79.0	79.0	True
2020-05-21	1.002	1.116	1.26	0.976	472.287	570.563	685.017	270.791	322.146	380.605	29.172	34.423	40.487	CU	53.0	129.0	129.0	True
2020-05-22	0.982	1.108	1.232	0.954	484.183	585.161	701.081	290.021	344.461	406.422	31.247	36.742	43.41	CU	48.0	193.0	193.0	True
2020-05-23	0.977	1.093	1.229	0.942	492.063	598.231	722.353	309.749	366.685	430.884	33.379	39.122	46.15	CU	46.0	428.0	428.0	True
2020-05-24	0.97	1.088	1.211	0.926	506.313	610.113	738.775	328.794	388.954	457.987	35.485	41.567	48.835	CU	46.0	269.0	269.0	True
2020-05-25	0.955	1.083	1.218	0.916	520.222	619.865	753.686	346.91	411.519	485.305	37.458	43.714	51.492	CU	54.0	309.0	309.0	True
2020-05-26	0.964	1.081	1.218	0.904	528.984	630.964	768.807	364.102	432.85	511.463	39.324	46.056	54.048	CU	32.0	350.0	350.0	True
2020-05-27	0.954	1.079	1.195	0.884	536.697	643.746	784.622	380.52	452.431	534.272	41.126	48.142	56.406	CU	40.0	578.0	578.0	True
2020-05-28	0.953	1.084	1.202	0.888	543.627	652.172	791.165	396.156	471.526	556.614	42.995	50.234	58.625	CU	60.0	484.0	484.0	True
2020-05-29	0.956	1.085	1.209	0.91	554.004	663.088	800.303	413.305	490.755	580.743	44.453	52.29	60.944	CU	70.0	382.0	382.0	True
2020-05-30	0.96	1.092	1.221	0.918	560.507	674.205	811.003	428.928	508.472	602.957	46.049	54.303	63.384	CU	57.0	640.0	640.0	True
2020-05-31	0.973	1.099	1.237	0.928	572.432	684.453	820.345	442.794	525.813	621.98	47.494	56.167	65.811	CU	50.0	570.0	570.0	True
2020-06-01	0.986	1.104	1.235	0.956	581.251	696.906	835.766	454.163	541.404	642.198	50.916	60.144	70.525	CU	71.0	865.0	865.0	True
2020-06-02	0.992	1.115	1.252	0.96	589.933	710.542	852.455	466.393	556.198	659.579	50.432	59.419	69.724	CU	56.0	343.0	343.0	True
2020-06-03	1.012	1.126	1.257	0.982	597.875	723.169	864.577	479.245	571.265	678.585	51.637	60.9	71.389	CU	96.0	500.0	500.0	True
2020-06-04	1.007	1.14	1.272	0.98	612.935	738.466	885.276	492.444	584.697	696.701	52.856	62.365	72.854	CU	97.0	586.0	586.0	True
2020-06-05	1.026	1.152	1.294	0.994	624.858	755.871	904.238	503.888	597.311	712.836	54.259	63.739	74.186	CU	72.0	584.0	584.0	True
2020-06-06	1.038	1.172	1.301	0.996	638.753	774.119	926.057	513.487	610.415	728.24	55.574	65.214	75.824	CU	44.0	319.0	319.0	True
2020-06-07	1.04	1.18	1.315	1.0	657.924	796.292	944.777	525.384	622.549	744.346	56.568	66.527	77.1	CU	25.0	369.0	369.0	True
2020-06-08	1.073	1.193	1.343	1.0	680.705	819.679	974.661	539.498	634.218	756.318	57.53	67.771	78.725	CU	59.0	567.0	567.0	True
2020-06-09	1.07	1.204	1.352	1.0	706.73	847.813	1008.303	546.862	646.871	768.589	58.568	68.962	80.422	CU	74.0	275.0	275.0	True
2020-06-10	1.08	1.215	1.362	1.0	727.928	878.164	1052.863	557.429	658.091	779.175	59.916	70.198	82.121	CU	75.0	303.0	303.0	True
2020-06-11	1.091	1.232	1.374	1.0	755.283	909.878	1099.581	570.28	671.401	794.01	60.75	71.627	83.748	CU	73.0	662.0	662.0	True
2020-06-12	1.096	1.246	1.383	1.0	787.163	949.866	1131.841	579.184	687.087	811.137	62.151	73.134	85.575	CU	69.0	624.0	624.0	True
2020-06-13	1.105	1.245	1.384	1.0	825.538	988.412	1174.477	591.329	702.62	830.248	63.692	74.647	87.429	CU	57.0	299.0	299.0	True
2020-06-14	1.118	1.253	1.395	1.0	864.713	1031.144	1221.983	608.229	716.694	850.551	64.791	76.531	89.261	CU	29.0	516.0	516.0	True
2020-06-15	1.121	1.255	1.411	1.0	898.938	1076.402	1272.279	620.024	733.191	866.45	66.035	78.297	91.66	CU	42.0	446.0	446.0	True
2020-06-16	1.129	1.253	1.397	1.0	942.257	1124.806	1329.844	635.754	752.107	885.155	67.376	80.135	93.964	CU	80.0	398.0	398.0	True
2020-06-17	1.129	1.257	1.4	1.0	990.549	1173.987	1411.262	651.94	772.676	910.742	69.406	82.398	96.267	CU	77.0	410.0	410.0	True
2020-06-18	1.112	1.254	1.421	1.0	1044.919	1230.696	1480.247	670.218	794.842	935.967	71.725	84.644	99.039	CU	80.0	659.0	659.0	True
2020-06-19	1.119	1.257	1.415	1.0	1096.125	1286.538	1533.252	695.88	817.519	966.022	73.79	87.128	102.11	CU	76.0	674.0	674.0	True
2020-06-20	1.122	1.251	1.404	1.0	1147.636	1345.451	1601.339	720.742	845.307	1004.802	76.154	90.422	105.97	CU	92.0	768.0	768.0	True
2020-06-21	1.113	1.249	1.405	1.0	1206.184	1408.563	1674.859	742.93	876.883	1045.56	79.18	93.862	108.908	CU	42.0	792.0	792.0	True
2020-06-22	1.116	1.241	1.397	1.0	1260.412	1477.207	1756.245	770.311	911.157	1080.803	101.352	120.142	139.81	CU	74.0	1025.0	1025.0	True
2020-06-23	1.103	1.231	1.387	1.0	1318.217	1538.842	1833.719	801.45	949.571	1114.024	85.567	101.08	117.296	CU	140.0	369.0	369.0	True
2020-06-24	1.101	1.229	1.385	1.0	1381.211	1604.659	1910.343	833.8	986.213	1150.819	89.756	105.423	121.915	CU	113.0	657.0	657.0	True
2020-06-25	1.097	1.218	1.365	1.0	1448.079	1675.853	1977.512	866.738	1026.596	1196.297	106.178	123.945	143.863	CU	138.0	938.0	938.0	True
2020-06-26	1.09	1.214	1.354	1.0	1507.977	1756.285	2065.914	907.78	1065.905	1249.59	134.953	157.822	182.968	CU	125.0	1146.0	1146.0	True
2020-06-27	1.084	1.203	1.349	1.0	1562.645	1835.603	2148.302	948.636	1112.451	1314.178	102.861	119.122	138.765	CU	119.0	546.0	546.0	True
2020-06-28	1.06	1.196	1.323	1.0	1620.063	1911.965	2229.625	994.562	1164.512	1373.333	107.42	124.357	144.232	CU	90.0	750.0	750.0	True
2020-06-29	1.059	1.184	1.31	0.998	1675.661	1985.371	2322.314	1041.283	1216.183	1437.748	115.768	133.316	155.258	CU	90.0	854.0	854.0	True
2020-06-30	1.048	1.173	1.302	0.992	1729.803	2047.759	2421.068	1090.736	1268.175	1502.656	137.871	159.104	185.041	CU	228.0	975.0	975.0	True
2020-07-01	1.039	1.159	1.293	0.992	1793.242	2111.864	2495.533	1143.548	1327.749	1564.038	166.112	191.261	220.988	CU	237.0	1122.0	1122.0	True
2020-07-02	1.034	1.149	1.292	0.99	1845.8	2186.784	2572.233	1193.23	1384.801	1626.475	167.031	191.491	220.558	CU	172.0	1076.0	1076.0	True
2020-07-03	1.005	1.138	1.262	0.982	1904.645	2244.565	2677.042	1250.499	1448.043	1690.251	146.372	167.223	192.263	CU	209.0	899.0	899.0	True
2020-07-04	1.007	1.125	1.254	0.984	1950.989	2317.712	2742.276	1309.307	1510.825	1764.397	230.992	261.547	301.739	CU	162.0	1350.0	1350.0	True
2020-07-05	0.999	1.117	1.244	0.972	2006.308	2375.681	2818.251	1367.189	1570.275	1826.281	147.342	168.001	193.134	CU	151.0	706.0	706.0	True
2020-07-06	0.994	1.104	1.241	0.964	2062.306	2438.943	2871.5	1424.278	1637.265	1903.023	206.718	235.357	271.713	CU	254.0	1115.0	1115.0	True
2020-07-07	0.98	1.091	1.237	0.94	2103.212	2496.657	2936.316	1481.523	1712.01	1971.818	159.484	182.552	211.614	CU	276.0	683.0	683.0	True
2020-07-08	0.967	1.082	1.218	0.902	2134.781	2548.023	2996.297	1541.694	1784.889	2051.071	164.845	190.056	219.923	CU	233.0	550.0	550.0	True
2020-07-09	0.966	1.07	1.205	0.876	2190.352	2595.12	3060.253	1591.388	1852.509	2132.023	188.388	216.071	250.821	CU	266.0	911.0	911.0	True
2020-07-10	0.941	1.056	1.191	0.826	2224.798	2635.232	3088.659	1643.989	1917.61	2210.086	178.164	203.763	235.962	CU	268.0	802.0	802.0	True
2020-07-11	0.94	1.048	1.168	0.79	2263.754	2669.938	3112.854	1703.046	1986.878	2292.391	326.759	373.468	432.341	CU	248.0	1468.0	1468.0	True
2020-07-12	0.935	1.036	1.154	0.772	2300.791	2713.287	3162.464	1763.461	2050.731	2385.252	300.247	346.706	402.399	CU	148.0	1319.0	1319.0	True
2020-07-13	0.922	1.025	1.15	0.696	2310.332	2735.985	3205.976	1819.404	2115.185	2460.258	267.926	311.484	360.259	CU	275.0	1146.0	1146.0	True
2020-07-14	0.921	1.017	1.133	0.626	2330.003	2761.939	3236.09	1874.985	2180.317	2526.265	200.775	232.073	268.635	CU	288.0	752.0	752.0	True
2020-07-15	0.913	1.002	1.12	0.514	2341.779	2777.39	3257.77	1928.171	2240.168	2604.729	279.274	322.828	374.301	CU	275.0	1122.0	1122.0	True
2020-07-16	0.901	0.998	1.113	0.49	2355.648	2780.429	3283.586	1977.732	2295.736	2671.253	211.233	244.903	283.941	CU	329.0	562.0	562.0	True
2020-07-17	0.893	0.994	1.109	0.454	2367.879	2787.816	3268.415	2024.84	2356.574	2741.838	215.701	250.162	291.318	CU	309.0	616.0	616.0	True
2020-07-18	0.881	0.986	1.105	0.412	2384.488	2799.704	3245.45	2060.801	2408.026	2792.029	265.927	307.963	358.047	CU	254.0	999.0	999.0	True
2020-07-19	0.872	0.982	1.099	0.356	2382.144	2790.658	3260.05	2110.367	2456.331	2843.471	230.256	266.574	308.463	CU	131.0	847.0	847.0	True
2020-07-20	0.877	0.982	1.1	0.372	2365.522	2790.151	3272.202	2155.942	2506.353	2889.279	229.203	265.835	308.287	CU	223.0	746.0	746.0	True
2020-07-21	0.867	0.979	1.098	0.368	2340.603	2774.098	3265.928	2189.097	2547.622	2935.32	233.475	270.444	314.002	CU	442.0	545.0	545.0	True
2020-07-22	0.872	0.978	1.094	0.348	2337.513	2758.861	3234.127	2224.013	2585.027	2968.241	237.566	274.66	319.453	CU	283.0	654.0	654.0	True
2020-07-23	0.88	0.98	1.093	0.362	2325.534	2750.503	3210.747	2262.3	2618.034	3010.665	244.428	283.36	328.863	CU	387.0	843.0	843.0	True
2020-07-24	0.874	0.984	1.103	0.392	2321.738	2736.529	3212.768	2282.875	2652.299	3048.834	283.13	329.117	381.107	CU	372.0	968.0	968.0	True
2020-07-25	0.883	0.987	1.101	0.382	2338.437	2722.786	3201.069	2301.942	2679.733	3077.433	263.324	305.986	354.195	CU	287.0	892.0	892.0	True
2020-07-26	0.879	0.983	1.1	0.38	2345.748	2718.6	3187.012	2320.475	2694.895	3102.812	247.186	286.6	330.945	CU	238.0	786.0	786.0	True
2020-07-27	0.881	0.987	1.114	0.406	2332.952	2707.11	3175.499	2337.003	2713.97	3114.686	248.683	288.413	331.904	CU	448.0	778.0	778.0	True
2020-07-28	0.882	0.992	1.106	0.444	2315.192	2701.136	3174.672	2363.672	2719.484	3118.548	277.176	322.127	371.005	CU	396.0	924.0	924.0	True
2020-07-29	0.89	0.993	1.106	0.454	2318.759	2691.547	3175.925	2368.587	2725.598	3139.135	376.805	436.797	503.947	CU	466.0	1249.0	1249.0	True
2020-07-30	0.897	0.996	1.119	0.466	2324.26	2694.3	3182.214	2375.519	2731.339	3155.349	419.505	485.72	562.777	CU	545.0	1390.0	1390.0	True
2020-07-31	0.897	0.999	1.116	0.496	2324.57	2693.756	3186.258	2361.161	2733.371	3160.5	377.374	439.489	508.234	CU	408.0	1257.0	1257.0	True
2020-08-01	0.901	1.001	1.12	0.51	2312.303	2686.671	3170.68	2358.421	2728.841	3154.177	441.431	514.428	594.141	CU	342.0	1467.0	1467.0	True
2020-08-02	0.901	1.001	1.127	0.502	2313.55	2682.061	3153.47	2355.335	2727.769	3132.507	463.064	536.697	619.675	CU	328.0	1532.0	1532.0	True
2020-08-03	0.902	1.002	1.129	0.526	2310.871	2676.691	3152.07	2355.903	2721.888	3123.205	481.989	555.626	641.164	CU	584.0	1590.0	1590.0	True
2020-08-04	0.914	1.008	1.133	0.546	2329.166	2678.391	3157.754	2362.053	2718.135	3123.979	391.157	450.127	521.272	CU	479.0	1289.0	1289.0	True
2020-08-05	0.91	1.011	1.125	0.572	2313.85	2693.164	3156.685	2363.989	2712.806	3125.642	652.34	748.74	867.5	CU	523.0	2151.0	2151.0	True
2020-08-06	0.904	1.011	1.133	0.576	2324.869	2706.139	3179.66	2362.501	2710.365	3126.209	511.138	586.354	681.582	CU	572.0	1689.0	1689.0	True
2020-08-07	0.89	1.013	1.149	0.576	2329.675	2710.247	3210.465	2372.029	2702.919	3120.399	370.376	421.368	490.57	CU	490.0	1218.0	1218.0	True
2020-08-08	0.898	1.016	1.128	0.584	2338.741	2708.79	3214.075	2361.667	2698.945	3118.821	505.913	574.218	668.766	CU	418.0	1663.0	1663.0	True
2020-08-09	0.901	1.014	1.14	0.608	2341.384	2717.271	3223.376	2359.518	2698.988	3119.423	251.552	286.656	335.705	CU	244.0	544.0	544.0	True
2020-08-10	0.899	1.014	1.138	0.608	2350.135	2715.162	3245.974	2359.212	2694.094	3112.948	465.625	532.589	625.257	CU	552.0	1542.0	1542.0	True
2020-08-11	0.91	1.018	1.134	0.622	2338.546	2730.247	3270.114	2364.251	2693.329	3119.748	472.545	540.473	636.208	CU	464.0	1566.0	1566.0	True
2020-08-12	0.91	1.013	1.134	0.598	2341.875	2740.749	3274.142	2364.257	2690.289	3138.114	405.059	462.273	544.734	CU	590.0	1339.0	1339.0	True
2020-08-13	0.891	1.014	1.137	0.58	2342.77	2748.399	3271.209	2363.612	2690.705	3120.376	439.57	502.49	591.487	CU	562.0	1455.0	1455.0	True
2020-08-14	0.9	1.014	1.145	0.584	2344.614	2757.673	3271.407	2360.286	2686.467	3110.686	309.168	353.72	415.323	CU	464.0	1024.0	1024.0	True
2020-08-15	0.895	1.011	1.136	0.558	2342.421	2768.137	3260.923	2354.83	2691.901	3125.449	764.432	874.391	1031.969	CU	413.0	2535.0	2535.0	True
2020-08-16	0.893	1.008	1.137	0.564	2329.562	2778.71	3252.004	2352.707	2695.874	3138.872	435.326	498.693	584.546	CU	371.0	1443.0	1443.0	True
2020-08-17	0.903	1.012	1.131	0.568	2326.181	2783.212	3236.561	2357.479	2699.514	3144.74	362.874	415.589	487.223	CU	390.0	1199.0	1199.0	True
2020-08-18	0.904	1.008	1.123	0.556	2337.258	2795.827	3270.301	2380.113	2705.582	3160.609	485.615	556.86	656.427	CU	464.0	1602.0	1602.0	True
2020-08-19	0.897	1.013	1.122	0.574	2344.257	2799.483	3284.011	2387.109	2712.604	3171.169	581.493	665.266	786.57	CU	452.0	1911.0	1911.0	True
2020-08-20	0.895	1.008	1.132	0.556	2360.727	2804.426	3307.236	2385.214	2717.766	3181.535	479.289	547.18	644.027	CU	429.0	1568.0	1568.0	True
2020-08-21	0.894	1.007	1.129	0.556	2354.726	2810.634	3309.825	2395.979	2726.097	3187.759	254.0	290.702	341.669	CU	544.0	743.0	743.0	True
2020-08-22	0.893	1.004	1.137	0.516	2363.866	2821.374	3321.305	2392.29	2735.338	3194.101	389.191	446.334	523.749	CU	457.0	1271.0	1271.0	True
2020-08-23	0.887	1.001	1.13	0.514	2365.728	2824.347	3320.286	2391.643	2742.527	3194.676	353.956	406.875	477.72	CU	312.0	1155.0	1155.0	True
2020-08-24	0.875	0.993	1.126	0.458	2373.784	2820.337	3312.538	2381.393	2753.416	3183.04	619.543	713.753	834.236	CU	773.0	2019.0	2019.0	True
2020-08-25	0.878	0.991	1.118	0.444	2368.735	2819.355	3309.336	2371.072	2760.792	3189.443	338.51	390.822	453.355	CU	524.0	1105.0	1105.0	True
2020-08-26	0.866	0.991	1.124	0.444	2371.799	2820.597	3343.895	2375.161	2770.182	3185.611	338.846	391.295	451.104	CU	365.0	1104.0	1104.0	True
2020-08-27	0.867	0.984	1.108	0.384	2385.229	2814.541	3356.52	2388.738	2768.877	3189.942	452.617	523.411	603.175	CU	506.0	1472.0	1472.0	True
2020-08-28	0.869	0.985	1.113	0.382	2366.963	2815.416	3353.537	2396.355	2770.245	3197.373	279.619	322.603	370.581	CU	419.0	906.0	906.0	True
2020-08-29	0.872	0.985	1.102	0.384	2349.867	2800.632	3340.821	2401.375	2775.731	3200.082	340.073	395.565	455.047	CU	297.0	1106.0	1106.0	True
2020-08-30	0.859	0.982	1.095	0.362	2328.679	2792.542	3346.889	2397.312	2786.463	3198.312	255.157	297.035	341.989	CU	210.0	691.0	691.0	True
2020-08-31	0.86	0.978	1.104	0.374	2326.491	2779.196	3317.167	2398.688	2792.206	3213.199	255.694	297.406	344.097	CU	424.0	526.0	526.0	True
2020-09-01	0.86	0.975	1.101	0.348	2310.705	2765.708	3283.453	2405.575	2805.768	3212.365	373.347	434.251	497.435	CU	329.0	1207.0	1207.0	True
2020-09-02	0.857	0.973	1.107	0.326	2319.651	2757.171	3303.047	2409.074	2809.22	3217.435	462.025	535.845	612.887	CU	360.0	1486.0	1486.0	True
2020-09-03	0.859	0.969	1.103	0.316	2308.91	2746.754	3284.688	2411.383	2813.145	3230.49	258.904	299.549	342.458	CU	337.0	499.0	499.0	True
2020-09-04	0.852	0.971	1.095	0.31	2308.772	2737.716	3225.309	2417.506	2811.186	3239.321	354.638	408.988	469.398	CU	492.0	1134.0	1134.0	True
2020-09-05	0.848	0.974	1.1	0.334	2287.16	2728.013	3223.152	2413.905	2805.477	3259.846	313.69	363.84	418.679	CU	243.0	1009.0	1009.0	True
2020-09-06	0.851	0.966	1.106	0.318	2265.547	2706.008	3188.618	2416.498	2799.713	3265.111	344.343	401.773	467.481	CU	164.0	1115.0	1115.0	True
2020-09-07	0.847	0.97	1.104	0.344	2249.455	2689.877	3175.529	2414.155	2802.057	3278.677	254.419	298.915	350.244	CU	476.0	630.0	630.0	True
2020-09-08	0.856	0.969	1.1	0.308	2235.302	2667.969	3150.975	2407.669	2799.631	3274.309	253.982	298.171	347.856	CU	410.0	578.0	578.0	True
2020-09-09	0.857	0.969	1.103	0.308	2230.666	2648.953	3134.949	2396.869	2792.998	3278.165	253.038	297.333	346.169	CU	379.0	781.0	781.0	True
2020-09-10	0.864	0.973	1.101	0.348	2213.187	2635.897	3110.919	2385.291	2785.259	3258.003	253.249	297.015	344.835	CU	318.0	787.0	787.0	True
2020-09-11	0.875	0.972	1.098	0.344	2182.2	2617.619	3102.576	2368.042	2772.795	3229.274	375.953	439.072	513.63	CU	365.0	1233.0	1233.0	True
2020-09-12	0.876	0.977	1.096	0.358	2184.286	2608.72	3100.295	2370.461	2763.052	3212.828	252.689	294.307	346.497	CU	350.0	333.0	333.0	True
2020-09-13	0.882	0.982	1.097	0.346	2195.05	2595.835	3093.418	2360.334	2754.809	3205.962	317.303	369.524	433.918	CU	275.0	1046.0	1046.0	True
2020-09-14	0.882	0.983	1.108	0.378	2183.065	2587.296	3075.569	2350.111	2744.473	3197.961	250.523	292.754	341.012	CU	384.0	826.0	826.0	True
2020-09-15	0.881	0.983	1.107	0.388	2161.496	2577.953	3060.943	2338.155	2737.595	3175.667	250.302	291.632	340.108	CU	341.0	827.0	827.0	True
2020-09-16	0.884	0.988	1.113	0.412	2156.596	2569.758	3049.356	2342.04	2719.685	3164.889	249.1	289.508	337.944	CU	314.0	784.0	784.0	True
2020-09-17	0.874	0.991	1.106	0.452	2155.656	2559.185	3035.604	2322.235	2705.686	3150.692	290.369	338.275	394.434	CU	239.0	973.6047247903099		True
2020-09-18	0.88	0.997	1.118	0.458	2155.515	2556.494	3030.078	2310.666	2694.598	3131.2	245.025	287.429	336.039	CU	310.0	613.0	613.0	True
2020-09-19	0.888	1.003	1.117	0.514	2162.001	2549.205	3009.908	2307.858	2684.442	3108.841	299.946	352.133	412.926	CU	205.0	1022.0	1022.0	True
2020-09-20	0.887	1.006	1.126	0.536	2166.817	2539.908	3016.28	2295.663	2668.027	3096.897	249.243	290.611	341.15	CU	232.0	848.0	848.0	True
2020-09-21	0.893	1.007	1.119	0.536	2179.53	2533.222	3006.872	2276.41	2656.922	3065.863	242.474	282.953	333.862	CU	382.0	643.0	643.0	True
2020-09-22	0.9	1.012	1.138	0.57	2183.318	2537.489	3011.356	2258.717	2636.622	3052.633	241.21	281.445	332.324	CU	356.0	512.0	512.0	True
2020-09-23	0.896	1.016	1.145	0.598	2171.015	2538.27	3033.804	2256.714	2622.977	3048.592	241.046	279.698	329.847	CU	317.0	573.0	573.0	True
2020-09-24	0.898	1.022	1.141	0.63	2194.502	2542.094	3033.582	2246.911	2615.982	3040.64	293.693	340.108	401.164	CU	237.0	1012.0	1012.0	True
2020-09-25	0.909	1.022	1.129	0.636	2191.706	2549.1	3042.545	2254.111	2608.049	3028.267	240.399	277.772	327.198	CU	274.0	796.0	796.0	True
2020-09-26	0.906	1.029	1.151	0.682	2202.657	2555.673	3054.999	2252.369	2595.507	3025.593	252.37	292.676	345.248	CU	229.0	878.0	878.0	True
2020-09-27	0.91	1.029	1.158	0.654	2215.973	2566.861	3094.131	2234.521	2588.538	3010.942	237.46	276.195	324.453	CU	191.0	825.0	825.0	True
2020-09-28	0.913	1.029	1.168	0.67	2225.067	2593.467	3100.499	2229.152	2582.017	3014.345	237.933	275.28	322.393	CU	318.0	659.0	659.0	True
2020-09-29	0.915	1.026	1.159	0.684	2228.291	2613.427	3080.198	2231.436	2574.928	2999.674	238.802	273.812	320.259	CU	367.0	402.0	402.0	True
2020-09-30	0.918	1.027	1.145	0.692	2241.245	2634.552	3097.479	2229.217	2565.253	3004.852	237.798	272.937	319.306	CU	273.0	727.0	727.0	True
2020-10-01	0.915	1.031	1.138	0.71	2244.055	2645.691	3075.576	2233.518	2564.215	2997.928	237.741	272.515	319.419	CU	228.0	694.0	694.0	True
2020-10-02	0.922	1.027	1.154	0.7	2245.544	2657.427	3093.671	2233.844	2559.083	2994.492	259.085	296.08	346.921	CU	287.0	902.0	902.0	True
2020-10-03	0.924	1.025	1.14	0.668	2253.549	2677.552	3122.649	2231.834	2557.026	2979.233	238.94	272.493	318.524	CU	213.0	673.0	673.0	True
2020-10-04	0.919	1.023	1.145	0.66	2273.204	2691.223	3147.225	2236.021	2558.671	2997.965	244.227	277.809	325.012	CU	159.0	846.0	846.0	True
2020-10-05	0.917	1.017	1.138	0.624	2269.223	2699.831	3165.38	2235.188	2562.139	3005.196	250.952	285.34	333.891	CU	379.0	867.0	867.0	True
2020-10-06	0.91	1.009	1.141	0.572	2283.109	2708.988	3180.43	2240.723	2572.022	3024.706	241.008	274.267	320.314	CU	326.0	725.0	725.0	True
2020-10-07	0.913	1.003	1.137	0.534	2283.481	2720.293	3197.404	2246.518	2579.793	3027.684	241.295	275.703	319.541	CU	319.0	623.0	623.0	True
2020-10-08	0.894	1.0	1.133	0.498	2285.966	2730.807	3197.728	2268.02	2587.974	3041.209	242.566	276.376	321.351	CU	333.0	584.0	584.0	True
2020-10-09	0.897	0.997	1.119	0.472	2287.462	2733.797	3210.119	2279.443	2601.544	3037.758	243.375	277.5	320.277	CU	277.0	782.0	782.0	True
2020-10-10	0.889	0.989	1.116	0.432	2301.034	2735.01	3216.025	2287.46	2610.873	3044.907	255.727	291.677	337.175	CU	191.0	869.0	869.0	True
2020-10-11	0.879	0.987	1.106	0.406	2305.921	2731.272	3235.017	2292.802	2630.993	3055.953	244.473	279.801	323.699	CU	134.0	589.0	589.0	True
2020-10-12	0.869	0.985	1.098	0.394	2305.133	2724.584	3249.583	2295.027	2641.586	3057.891	244.835	281.722	326.587	CU	141.0	453.0	453.0	True
2020-10-13	0.864	0.982	1.095	0.374	2310.54	2715.227	3249.007	2288.132	2654.318	3062.54	245.935	283.043	327.807	CU	327.0	469.0	469.0	True
2020-10-14	0.864	0.977	1.105	0.342	2324.642	2704.736	3257.395	2294.497	2674.303	3074.974	245.184	284.56	327.467	CU	245.0	403.0	403.0	True
2020-10-15	0.858	0.975	1.089	0.334	2339.437	2692.894	3236.494	2296.696	2686.592	3075.661	246.672	285.885	330.622	CU	374.0	832.0	832.0	True
2020-10-16	0.852	0.974	1.092	0.33	2340.501	2676.836	3209.69	2297.962	2694.358	3092.25	246.468	286.077	331.011	CU	341.0	612.0	612.0	True
2020-10-17	0.865	0.972	1.098	0.316	2315.46	2662.485	3191.083	2299.27	2701.746	3105.343	274.962	318.596	368.432	CU	284.0	922.0	922.0	True
2020-10-18	0.86	0.97	1.091	0.298	2292.198	2650.053	3183.604	2308.377	2708.531	3121.741	287.821	334.047	388.733	CU	242.0	965.0	965.0	True
2020-10-19	0.869	0.973	1.082	0.314	2280.16	2633.025	3196.33	2325.801	2711.528	3137.219	290.013	336.465	390.866	CU	495.0	970.0	970.0	True
2020-10-20	0.87	0.974	1.079	0.302	2264.129	2619.101	3198.336	2323.309	2713.599	3145.854	247.872	287.726	336.111	CU	544.0	669.0	669.0	True
2020-10-21	0.864	0.973	1.088	0.308	2249.649	2605.498	3173.844	2327.871	2713.899	3163.063	262.233	303.622	353.032	CU	380.0	875.0	875.0	True
2020-10-22	0.871	0.971	1.1	0.294	2231.924	2586.082	3146.563	2327.125	2708.838	3164.944	255.297	295.544	345.807	CU	399.0	851.0	851.0	True
2020-10-23	0.876	0.973	1.097	0.306	2208.772	2572.786	3126.968	2338.312	2714.295	3165.219	435.429	501.394	585.933	CU	383.0	1444.0	1444.0	True
2020-10-24	0.871	0.978	1.103	0.336	2192.426	2575.03	3106.291	2345.474	2705.707	3158.169	347.448	395.387	462.793	CU	289.0	1141.0	1141.0	True
2020-10-25	0.865	0.98	1.097	0.368	2181.854	2565.355	3071.797	2344.639	2691.547	3156.382	390.025	443.09	517.194	CU	262.0	1281.0	1281.0	True
2020-10-26	0.864	0.982	1.108	0.384	2155.842	2546.022	3066.768	2349.555	2679.81	3137.514	252.205	286.294	333.385	CU	469.0	764.0	764.0	True
2020-10-27	0.867	0.983	1.114	0.404	2154.082	2538.135	3022.167	2345.602	2669.132	3135.065	251.813	284.855	332.297	CU	360.0	820.0	820.0	True
2020-10-28	0.866	0.988	1.113	0.436	2149.909	2527.977	3004.836	2340.993	2658.691	3130.882	297.178	336.459	394.208	CU	330.0	984.0	984.0	True
2020-10-29	0.86	0.992	1.114	0.446	2137.648	2527.631	3000.722	2326.231	2641.556	3119.147	330.296	375.321	442.382	CU	313.0	1103.0	1103.0	True
2020-10-30	0.875	0.997	1.112	0.472	2136.75	2520.725	2978.978	2313.672	2631.896	3127.982	415.227	470.841	555.566	CU	335.0	1389.0	1389.0	True
2020-10-31	0.88	0.998	1.117	0.486	2134.659	2515.413	2954.335	2307.722	2622.671	3123.852	246.443	279.705	328.981	CU	256.0	759.0	759.0	True
2020-11-01	0.895	0.996	1.118	0.466	2141.462	2508.804	2944.024	2293.084	2609.759	3111.626	311.499	354.183	418.436	CU	228.0	1056.0	1056.0	True
2020-11-02	0.89	0.995	1.12	0.458	2142.056	2505.337	2935.776	2260.866	2597.65	3089.326	243.591	277.637	327.87	CU	214.0	377.0	377.0	True
2020-11-03	0.889	1.004	1.126	0.54	2139.486	2511.53	2940.573	2258.68	2595.331	3069.038	241.981	276.207	326.648	CU	352.0	753.0	753.0	True
2020-11-04	0.895	1.009	1.124	0.562	2132.579	2511.232	2939.629	2262.558	2590.699	3045.472	316.59	362.957	427.6	CU	405.0	1093.0	1093.0	True
2020-11-05	0.899	1.008	1.136	0.558	2135.239	2516.035	2934.194	2252.475	2580.576	3016.843	312.186	358.396	423.614	CU	332.0	1085.0	1085.0	True
2020-11-06	0.902	1.016	1.153	0.624	2124.488	2520.535	2948.63	2239.872	2566.016	2995.775	284.286	326.622	386.986	CU	377.0	992.0	992.0	True
2020-11-07	0.91	1.022	1.173	0.646	2143.042	2517.289	2957.981	2236.962	2557.813	2977.278	357.868	413.317	485.735	CU	324.0	1259.0	1259.0	True
2020-11-08	0.916	1.033	1.17	0.692	2145.695	2523.034	2970.774	2226.313	2552.781	2954.354	235.106	272.438	317.519	CU	248.0	743.0	743.0	True
2020-11-09	0.921	1.04	1.179	0.76	2168.168	2542.415	2983.107	2221.923	2544.723	2962.191	386.366	447.9	522.05	CU	521.0	1368.0	1368.0	True
2020-11-10	0.924	1.05	1.185	0.762	2160.665	2560.383	2989.071	2204.871	2538.242	2955.479	297.131	344.692	400.247	CU	384.0	1056.0	1056.0	True
2020-11-11	0.945	1.057	1.188	0.812	2175.074	2574.032	3025.12	2194.546	2538.196	2928.07	272.617	314.517	364.905	CU	287.0	967.0	967.0	True
2020-11-12	0.937	1.068	1.196	0.852	2185.344	2596.66	3055.842	2184.754	2528.587	2915.0	246.485	285.105	330.092	CU	438.0	877.0	877.0	True
2020-11-13	0.958	1.079	1.196	0.904	2216.576	2627.069	3082.134	2185.787	2530.368	2904.299	301.13	348.71	403.898	CU	342.0	1076.0	1076.0	True
2020-11-14	0.971	1.088	1.201	0.928	2239.101	2660.95	3107.989	2190.099	2530.989	2898.255	380.234	440.159	510.44	CU	335.0	1359.0	1359.0	True
2020-11-15	0.987	1.1	1.226	0.946	2278.944	2698.033	3166.802	2186.462	2533.709	2911.701	261.529	302.52	349.284	CU	286.0	934.0	934.0	True
2020-11-16	0.991	1.105	1.232	0.954	2314.553	2742.108	3229.677	2184.049	2537.767	2906.111	438.737	507.096	587.681	CU	342.0	1565.0	1565.0	True
2020-11-17	1.0	1.113	1.23	0.974	2354.188	2777.973	3283.736	2197.379	2531.743	2895.834	363.896	421.404	488.861	CU	367.0	1298.0	1298.0	True
2020-11-18	1.006	1.124	1.252	0.98	2410.068	2820.186	3345.835	2191.669	2539.114	2907.829	235.087	270.175	312.712	CU	326.0	265.0	265.0	True
2020-11-19	1.014	1.128	1.255	0.984	2468.253	2876.63	3419.116	2202.165	2547.405	2929.765	237.632	270.938	313.121	CU	438.0	603.0	603.0	True
2020-11-20	1.011	1.14	1.27	0.984	2543.086	2948.412	3474.024	2219.812	2568.654	2943.408	302.938	344.134	397.24	CU	465.0	1049.0	1049.0	True
2020-11-21	1.013	1.143	1.267	0.99	2614.131	3015.828	3547.926	2233.739	2581.389	2958.951	334.763	381.978	441.085	CU	253.0	1155.0	1155.0	True
2020-11-22	1.028	1.148	1.273	0.988	2679.072	3097.813	3614.741	2240.204	2605.876	3006.599	493.632	563.871	653.012	CU	167.0	1691.0	1691.0	True
2020-11-23	1.029	1.152	1.275	0.992	2754.28	3177.983	3715.886	2260.045	2627.755	3035.99	348.238	399.069	464.05	CU	477.0	1186.0	1186.0	True
2020-11-24	1.031	1.15	1.295	0.996	2845.341	3269.4	3829.014	2284.583	2662.867	3057.805	412.105	472.253	546.526	CU	363.0	1392.0	1392.0	True
2020-11-25	1.028	1.154	1.288	0.992	2917.647	3351.778	3945.378	2310.527	2687.137	3094.934	247.645	285.871	326.984	CU	329.0	714.0	714.0	True
2020-11-26	1.03	1.153	1.291	0.998	3003.914	3452.049	4016.035	2345.073	2714.96	3138.483	301.122	347.338	401.656	CU	404.0	998.0	998.0	True
2020-11-27	1.029	1.149	1.291	0.994	3077.956	3559.843	4123.642	2360.943	2748.986	3184.856	425.36	492.061	569.5	CU	392.0	1394.0	1394.0	True
2020-11-28	1.029	1.145	1.299	0.986	3152.564	3659.498	4251.088	2419.187	2788.157	3242.207	426.127	493.452	571.893	CU	318.0	1375.0	1375.0	True
2020-11-29	1.026	1.145	1.279	0.986	3250.48	3755.292	4387.476	2468.31	2838.38	3303.948	333.381	386.182	447.494	CU	177.0	1057.0	1057.0	True
2020-11-30	1.025	1.135	1.267	0.988	3327.394	3861.048	4508.439	2528.171	2896.287	3354.898	269.731	311.093	359.77	CU	446.0	834.0	834.0	True
2020-12-01	1.022	1.135	1.259	0.996	3391.178	3971.804	4685.358	2587.373	2961.473	3412.115	381.517	437.009	505.61	CU	388.0	1147.0	1147.0	True
2020-12-02	1.018	1.132	1.253	0.99	3491.147	4074.661	4837.961	2659.215	3029.357	3473.527	477.337	544.033	629.645	CU	386.0	1401.0	1401.0	True
2020-12-03	1.009	1.125	1.254	0.98	3612.212	4186.051	4945.127	2727.783	3099.269	3553.397	327.388	374.207	434.231	CU	535.0	941.0	941.0	True
2020-12-04	1.001	1.122	1.25	0.974	3710.31	4276.916	5032.35	2787.497	3168.32	3645.561	487.721	561.336	654.035	CU	497.0	1379.0	1379.0	True
2020-12-05	0.99	1.11	1.239	0.966	3793.236	4385.867	5145.919	2879.155	3251.939	3742.425	516.827	592.365	693.006	CU	389.0	1422.0	1422.0	True
2020-12-06	0.993	1.104	1.243	0.958	3871.838	4492.341	5240.846	2953.149	3336.659	3847.323	510.988	585.479	684.835	CU	305.0	1372.0	1372.0	True
2020-12-07	0.98	1.099	1.233	0.944	3951.553	4593.872	5389.992	3038.039	3423.452	3940.095	384.33	441.927	515.797	CU	558.0	1007.0	1007.0	True
2020-12-08	0.977	1.089	1.225	0.924	4099.155	4680.072	5456.747	3114.184	3518.302	4054.393	324.141	374.089	435.434	CU	291.0	712.0	712.0	True
2020-12-09	0.961	1.085	1.222	0.906	4185.891	4775.126	5539.107	3174.874	3607.876	4164.55	385.949	446.367	516.447	CU	589.0	963.0	963.0	True
2020-12-10	0.96	1.072	1.207	0.886	4255.259	4866.564	5603.169	3253.396	3697.208	4270.576	342.87	394.622	458.899	CU	734.0	629.0	629.0	True
2020-12-11	0.938	1.067	1.194	0.836	4310.387	4941.433	5702.199	3314.588	3801.141	4395.877	351.821	405.695	473.594	CU	631.0	723.0	723.0	True
2020-12-12	0.943	1.059	1.18	0.804	4367.504	5011.989	5792.482	3414.635	3901.194	4537.116	510.298	589.813	688.349	CU	593.0	1176.0	1176.0	True
2020-12-13	0.928	1.046	1.165	0.77	4431.906	5068.36	5864.777	3498.34	3992.049	4647.778	513.631	594.606	692.916	CU	403.0	1155.0	1155.0	True
2020-12-14	0.923	1.033	1.146	0.694	4477.595	5124.88	5929.772	3599.622	4092.998	4746.227	552.203	638.587	745.552	CU	570.0	1211.0	1211.0	True
2020-12-15	0.914	1.023	1.136	0.64	4497.77	5172.113	5950.714	3687.456	4189.491	4848.07	633.962	733.595	851.992	CU	744.0	1355.0	1355.0	True
2020-12-16	0.899	1.01	1.131	0.55	4549.125	5213.167	5965.083	3770.995	4287.759	4983.232	519.121	600.064	696.916	CU	655.0	1085.0	1085.0	True
2020-12-17	0.881	0.99	1.12	0.44	4589.94	5251.721	6023.428	3877.587	4383.366	5075.735	781.266	903.31	1051.371	CU	743.0	1596.0	1596.0	True
2020-12-18	0.866	0.975	1.1	0.354	4577.892	5267.052	6040.331	3973.532	4471.416	5147.802	691.217	798.847	932.93	CU	830.0	1385.0	1385.0	True
2020-12-19	0.851	0.965	1.072	0.282	4583.553	5270.593	6045.646	4059.298	4558.735	5197.73	708.04	812.208	945.493	CU	794.0	1382.0	1382.0	True
2020-12-20	0.845	0.949	1.06	0.178	4582.359	5248.838	6067.513	4129.873	4649.976	5277.333	797.149	911.954	1055.409	CU	455.0	1524.0	1524.0	True
2020-12-21	0.822	0.934	1.043	0.134	4555.027	5221.941	6026.276	4179.636	4733.776	5367.463	509.591	583.512	675.491	CU	631.0	960.0	960.0	True
2020-12-22	0.813	0.913	1.036	0.096	4501.682	5184.999	5950.691	4254.231	4812.875	5450.497	950.055	1090.466	1247.6	CU	876.0	1760.0	1760.0	True
2020-12-23	0.804	0.898	1.019	0.062	4439.54	5111.253	5893.949	4320.454	4879.552	5534.402	1083.389	1243.476	1429.397	CU	672.0	1980.0	1980.0	True
2020-12-24	0.786	0.885	0.997	0.024	4368.455	5012.6	5821.058	4384.325	4936.054	5601.721	658.561	751.671	862.414	CU	927.0	1185.0	1185.0	True
2020-12-25	0.773	0.871	0.978	0.008	4289.308	4942.093	5692.618	4441.552	4990.849	5649.587	1082.931	1236.923	1416.662	CU	818.0	1929.0	1929.0	True
2020-12-26	0.756	0.858	0.966	0.004	4188.015	4840.646	5552.231	4494.64	5036.166	5680.661	469.44	536.68	616.532	CU	987.0	682.0	682.0	True
2020-12-27	0.741	0.844	0.948	0.0	4080.123	4717.902	5417.891	4519.731	5071.319	5735.912	1175.515	1339.653	1546.783	CU	838.0	2059.0	2059.0	True
2020-12-28	0.734	0.829	0.936	0.0	3983.996	4599.177	5253.127	4534.909	5096.439	5758.165	728.797	832.627	962.819	CU	1325.0	1271.0	1271.0	True
2020-12-29	0.713	0.824	0.926	0.0	3854.247	4455.884	5111.119	4539.544	5119.541	5773.352	552.008	631.884	730.793	CU	945.0	963.0	963.0	True
2020-12-30	0.716	0.813	0.918	0.0	3763.478	4307.563	4951.786	4535.896	5124.912	5778.787	677.306	775.617	899.09	CU	673.0	1183.0	1183.0	True
2020-12-31	0.703	0.803	0.907	0.0	3616.434	4148.634	4764.916	4526.554	5098.058	5766.073	1272.165	1452.039	1687.376	CU	407.0	2224.0	2224.0	True
2021-01-01	0.698	0.794	0.901	0.0	3490.67	3993.321	4573.493	4492.813	5058.343	5732.202	634.885	723.984	843.414	CU	335.0	1115.0	1115.0	True
2021-01-02	0.704	0.784	0.896	0.0	3341.628	3837.46	4376.667	4472.939	5015.824	5683.828	468.638	534.776	629.184	CU	625.0	678.0	678.0	True
2021-01-03	0.703	0.787	0.879	0.0	3196.099	3681.011	4188.911	4419.215	4964.888	5603.431	589.626	670.069	787.971	CU	649.0	1052.0	1052.0	True
2021-01-04	0.695	0.782	0.882	0.0	3038.187	3521.833	4037.87	4363.258	4903.376	5547.611	670.569	767.012	901.736	CU	1127.0	1221.0	1221.0	True
2021-01-05	0.703	0.778	0.879	0.0	2891.433	3368.691	3858.696	4286.88	4829.867	5453.256	690.548	793.452	924.204	CU	1123.0	1282.0	1282.0	True
2021-01-06	0.699	0.785	0.891	0.0	2763.316	3220.606	3691.739	4232.581	4736.439	5347.524	950.159	1092.459	1261.266	CU	994.0	1799.0	1799.0	True
2021-01-07	0.702	0.787	0.882	0.0	2625.401	3075.198	3539.431	4156.667	4636.942	5210.936	691.825	796.27	913.497	CU	1033.0	1336.0	1336.0	True
2021-01-08	0.705	0.793	0.881	0.0	2486.252	2936.078	3409.835	4036.694	4539.896	5096.147	674.544	774.741	885.429	CU	1260.0	1331.0	1331.0	True
2021-01-09	0.712	0.795	0.898	0.0	2368.451	2806.504	3275.592	3924.834	4427.632	4978.164	808.074	922.866	1050.446	CU	1016.0	1626.0	1626.0	True
2021-01-10	0.712	0.799	0.912	0.0	2255.569	2683.242	3143.509	3804.593	4307.776	4822.461	1013.86	1161.096	1328.538	CU	655.0	2101.0	2101.0	True
2021-01-11	0.714	0.808	0.906	0.0	2164.71	2564.32	3015.532	3722.932	4181.908	4669.716	694.805	795.544	910.841	CU	851.0	1487.0	1487.0	True
2021-01-12	0.723	0.816	0.912	0.0	2067.282	2451.23	2911.757	3595.947	4035.734	4522.192	701.879	804.14	926.76	CU	1553.0	1554.0	1554.0	True
2021-01-13	0.734	0.825	0.923	0.0	1984.548	2351.949	2811.67	3463.461	3896.698	4366.031	674.041	772.733	893.014	CU	1462.0	1546.0	1546.0	True
2021-01-14	0.739	0.829	0.923	0.0	1907.533	2263.193	2707.824	3330.357	3755.991	4214.278	1181.347	1362.329	1581.526	CU	1426.0	2827.0	2827.0	True
2021-01-15	0.753	0.838	0.935	0.0	1841.704	2181.338	2595.803	3198.831	3623.928	4075.919	3324.694	3849.199	4481.174	CU	963.0	8301.0	8301.0	True
2021-01-16	0.759	0.844	0.951	0.0	1774.851	2108.128	2503.246	3070.313	3486.356	3933.618	652.403	758.285	883.467	CU	779.0	1695.0	1695.0	True
2021-01-17	0.759	0.854	0.956	0.002	1716.579	2042.387	2415.125	2942.087	3351.036	3787.311	630.489	736.577	857.853	CU	605.0	1711.0	1711.0	True
2021-01-18	0.765	0.859	0.965	0.008	1666.177	1979.414	2332.446	2821.894	3219.857	3634.249	659.738	769.987	896.095	CU	843.0	1863.0	1863.0	True
2021-01-19	0.766	0.864	0.969	0.004	1605.517	1913.107	2273.747	2709.186	3096.45	3498.099	679.362	793.385	926.988	CU	526.0	1999.0	1999.0	True
2021-01-20	0.769	0.869	0.979	0.008	1552.271	1857.335	2222.787	2604.47	2974.069	3370.438	857.229	1002.526	1176.872	CU	1395.0	2633.0	2633.0	True
2021-01-21	0.781	0.877	0.983	0.012	1500.901	1803.741	2149.165	2492.667	2856.563	3239.187	708.39	828.61	977.332	CU	503.0	2263.0	2263.0	True
2021-01-22	0.774	0.874	0.987	0.02	1470.81	1757.939	2082.949	2386.259	2742.721	3130.42	834.819	975.287	1158.311	CU	636.0	2780.0	2780.0	True
2021-01-23	0.773	0.872	0.986	0.016	1435.849	1713.213	2027.466	2289.413	2633.821	3018.933	725.051	846.445	1008.439	CU	1037.0	2511.0	2511.0	True
2021-01-24	0.769	0.875	0.985	0.02	1399.933	1674.051	1974.062	2195.878	2533.197	2914.915	653.352	761.91	909.882	CU	288.0	2349.0	2349.0	True
2021-01-25	0.765	0.869	0.982	0.008	1371.512	1637.975	1923.47	2112.56	2436.909	2818.319	607.537	708.108	848.869	CU	584.0	2269.0	2269.0	True
2021-01-26	0.765	0.862	0.964	0.002	1341.661	1596.804	1867.713	2034.54	2348.665	2716.044	485.565	566.552	675.617	CU	513.0	1881.0	1881.0	True
2021-01-27	0.76	0.854	0.956	0.004	1304.932	1555.646	1804.536	1955.971	2270.234	2617.521	497.088	578.687	687.813	CU	413.0	1991.0	1991.0	True
2021-01-28	0.753	0.848	0.95	0.004	1265.524	1511.883	1751.9	1887.958	2191.461	2533.089	401.789	466.578	551.34	CU	388.0	1661.0	1661.0	True
2021-01-29	0.739	0.838	0.95	0.002	1226.424	1471.225	1685.476	1831.559	2119.914	2459.702	499.112	580.199	682.55	CU	526.0	2135.0	2135.0	True
2021-01-30	0.735	0.824	0.927	0.002	1184.839	1428.995	1646.818	1775.28	2054.857	2384.281	584.303	679.225	793.039	CU	336.0	2581.0	2581.0	True
2021-01-31	0.729	0.81	0.908	0.0	1151.072	1380.655	1599.102	1720.274	1991.794	2310.186	263.565	305.499	358.856	CU	225.0	1198.0	1198.0	True
2021-02-01	0.712	0.796	0.891	0.0	1113.489	1330.09	1541.258	1670.059	1930.298	2238.441	428.078	496.041	579.194	CU	403.0	2001.0	2001.0	True
2021-02-02	0.698	0.784	0.873	0.0	1063.425	1277.478	1491.13	1624.218	1876.666	2173.742	364.962	423.793	493.55	CU	298.0	1762.0	1762.0	True
2021-02-03	0.684	0.766	0.866	0.0	1019.014	1227.802	1440.77	1579.441	1820.194	2104.114	432.744	501.81	583.987	CU	340.0	2142.0	2142.0	True
2021-02-04	0.662	0.749	0.856	0.0	977.735	1175.266	1380.023	1532.375	1771.424	2047.055	290.377	337.082	391.417	CU	235.0	1478.0	1478.0	True
2021-02-05	0.643	0.735	0.836	0.0	935.911	1120.611	1318.91	1494.339	1725.272	1988.477	264.997	306.032	357.219	CU	389.0	1383.0	1383.0	True
2021-02-06	0.629	0.715	0.826	0.0	888.798	1063.202	1249.31	1452.132	1680.951	1942.458	200.196	231.578	268.007	CU	353.0	1077.0	1077.0	True
2021-02-07	0.606	0.702	0.814	0.0	846.615	1007.597	1187.761	1405.805	1632.167	1881.092	276.327	320.546	369.591	CU	203.0	1535.0	1535.0	True
2021-02-08	0.589	0.688	0.799	0.0	798.761	947.599	1128.622	1364.409	1582.655	1816.114	212.526	246.56	284.092	CU	331.0	1215.0	1215.0	True
2021-02-09	0.572	0.668	0.791	0.0	746.15	887.494	1064.126	1319.275	1535.287	1747.31	156.16	181.474	209.035	CU	182.0	922.0	922.0	True
2021-02-10	0.556	0.659	0.78	0.0	702.247	827.169	999.158	1278.597	1488.874	1686.785	147.539	172.152	197.554	CU	237.0	899.0	899.0	True
2021-02-11	0.541	0.645	0.771	0.0	652.902	770.936	929.299	1234.006	1441.141	1637.587	246.016	287.848	329.07	CU	254.0	1554.0	1554.0	True
2021-02-12	0.537	0.636	0.763	0.0	603.559	717.808	870.367	1193.842	1389.223	1578.531	230.748	270.897	307.626	CU	188.0	1513.0	1513.0	True
2021-02-13	0.518	0.625	0.752	0.0	557.582	664.341	813.141	1147.198	1335.488	1514.704	135.728	159.329	180.311	CU	136.0	923.0	923.0	True
2021-02-14	0.503	0.618	0.744	0.0	500.663	610.772	763.273	1098.83	1282.805	1450.594	204.468	238.853	270.485	CU	94.0	1444.0	1444.0	True
2021-02-15	0.494	0.609	0.742	0.0	449.53	560.815	712.86	1050.811	1228.63	1392.305	159.215	184.645	209.208	CU	233.0	1168.0	1168.0	True
2021-02-16	0.491	0.608	0.73	0.0	407.705	517.596	668.326	1002.721	1173.565	1335.67	130.093	150.942	170.56	CU	157.0	999.0	999.0	True
2021-02-17	0.481	0.597	0.738	0.0	363.741	473.173	618.045	960.178	1117.854	1276.101	131.243	152.393	172.335	CU	251.0	1060.0	1060.0	True
2021-02-18	0.468	0.595	0.741	0.0	324.709	433.508	577.439	917.44	1060.621	1222.398	132.302	153.572	174.175	CU	208.0	1126.0	1126.0	True
2021-02-19	0.463	0.596	0.743	0.0	287.679	396.236	532.996	866.71	1004.558	1163.569	168.039	194.72	221.387	CU	253.0	1508.0	1508.0	True
2021-02-20	0.464	0.595	0.734	0.0	252.571	361.502	499.583	820.318	948.491	1096.942	112.41	129.327	147.918	CU	170.0	1062.0	1062.0	True
2021-02-21	0.455	0.592	0.751	0.0	222.247	328.632	473.161	772.339	893.207	1039.048	83.359	95.186	109.352	CU	136.0	806.0	806.0	True
2021-02-22	0.453	0.592	0.745	0.0	196.879	298.659	448.274	724.614	839.223	978.946	102.19	116.585	133.963	CU	221.0	1080.0	1080.0	True
2021-02-23	0.445	0.594	0.751	0.0	173.293	272.783	420.546	677.244	786.126	919.049	73.518	83.744	96.568	CU	181.0	644.0	644.0	True
2021-02-24	0.44	0.594	0.762	0.0	153.021	247.156	396.798	631.72	735.051	862.696	68.812	78.912	91.605	CU	112.0	837.0	837.0	True
2021-02-25	0.437	0.595	0.764	0.0	134.632	224.853	374.7	585.799	685.391	817.66	65.554	76.059	89.39	CU	116.0	864.0	864.0	True
2021-02-26	0.437	0.594	0.772	0.0	117.815	203.751	349.661	540.767	637.267	770.247	92.924	109.553	129.514	CU	83.0	1335.0	1335.0	True
2021-02-27	0.428	0.593	0.783	0.0	103.715	185.448	326.681	497.285	591.945	726.77	53.411	63.806	76.618	CU	85.0	838.0	838.0	True
2021-02-28	0.42	0.59	0.783	0.0	91.193	168.239	307.01	454.471	549.482	682.624	48.24	58.521	71.634	CU	7.0	762.0	762.0	True
2021-03-01	0.417	0.594	0.785	0.0	78.939	154.275	288.351	412.929	509.013	643.653	43.979	54.215	67.4	CU	45.0	773.0	773.0	True
2021-03-02	0.417	0.589	0.782	0.002	68.351	140.854	270.704	375.391	469.633	607.395	39.821	50.139	63.125	CU	59.0	537.0	537.0	True
2021-03-03	0.418	0.591	0.802	0.002	59.233	127.714	255.88	339.655	434.352	571.063	35.943	46.328	59.451	CU	25.0	755.0	755.0	True
2021-03-04	0.421	0.591	0.816	0.002	51.572	116.629	243.169	305.292	400.234	533.912	32.578	42.752	56.005	CU	22.0	811.0	811.0	True
2021-03-05	0.409	0.59	0.811	0.002	44.255	106.347	230.897	273.352	369.635	500.254	34.622	46.423	62.609	CU	12.0	978.0	978.0	True
2021-03-06	0.401	0.591	0.823	0.002	38.141	98.156	220.816	243.897	340.461	473.003	26.474	36.225	50.166	CU	2.0	725.0	725.0	True
2021-03-07	0.407	0.59	0.823	0.0	33.778	88.729	212.584	217.594	311.595	446.385	37.919	52.902	75.438	CU		1324.992592444149		False
2021-03-08	0.412	0.595	0.83	0.002	29.563	80.779	201.724	194.385	286.549	422.246	33.165	47.406	69.507	CU		1294.2972180428671		False
2021-03-09	0.404	0.598	0.825	0.002	25.873	73.603	191.809	174.602	262.637	398.456	26.901	39.196	58.98	CU		1173.1237403437722		False
2021-03-10	0.402	0.601	0.839	0.0	22.23	67.161	185.371	157.183	240.206	371.559	26.629	39.78	61.311	CU		1295.0429810429894		False
2021-03-11	0.401	0.596	0.83	0.004	19.241	61.033	174.868	141.374	220.095	349.031	24.473	37.477	59.5	CU		1328.411782217897		False
2021-03-12	0.399	0.599	0.823	0.002	16.584	55.092	168.421	126.689	201.311	327.695	26.525	41.677	68.38	CU		1617.4110602667895		False
2021-03-13	0.397	0.596	0.827	0.0	14.42	50.144	162.579	113.191	184.514	310.265	19.344	31.332	52.664	CU		1317.966477893105		False
2021-03-14	0.392	0.594	0.825	0.002	12.433	45.72	154.973	101.815	169.136	296.06	17.1	28.368	49.277	CU		1304.381912303753		False
2021-03-15	0.392	0.593	0.846	0.004	10.794	41.779	145.851	91.224	154.514	280.531	14.919	25.442	45.232	CU		1274.1191747801038		False
2021-03-16	0.387	0.588	0.845	0.004	9.22	38.239	138.117	81.304	141.526	267.192	12.092	21.13	38.653	CU		1154.793963953993		False
2021-03-17	0.392	0.591	0.857	0.004	7.849	34.695	131.618	72.618	129.796	252.994	11.935	21.303	40.447	CU		1274.7629786642326		False
2021-03-18	0.38	0.588	0.853	0.002	6.733	31.843	125.071	64.566	118.926	239.31	10.95	20.069	39.436	CU		1307.5625922011236		False
2021-03-19	0.376	0.588	0.862	0.002	5.787	29.077	119.457	57.828	109.673	230.082	11.864	22.463	45.753	CU		1591.9690332278044		False
2021-03-20	0.378	0.58	0.858	0.004	4.976	26.737	114.046	51.579	100.457	218.396	8.59	16.802	35.444	CU		1297.188049727931		False
2021-03-21	0.381	0.578	0.857	0.004	4.281	24.436	108.033	45.866	92.1	206.302	7.557	15.278	33.527	CU		1283.771232162728		False
2021-03-22	0.373	0.582	0.872	0.008	3.66	22.398	102.976	40.666	84.316	195.53	5.785	12.127	27.29	CU		1105.2050331562216		False
2021-03-23	0.372	0.583	0.889	0.004	3.13	20.441	99.188	36.12	77.462	186.166	5.28	11.423	26.592	CU		1136.4641875647876		False
2021-03-24	0.367	0.585	0.901	0.006	2.685	18.692	95.54	32.154	70.606	178.579	5.171	11.495	28.194	CU		1254.4829762859517		False
2021-03-25	0.364	0.586	0.894	0.008	2.296	17.151	91.216	28.649	64.51	171.255	4.735	10.811	27.761	CU		1286.7134021843424		False
2021-03-26	0.36	0.585	0.922	0.008	1.951	15.521	87.227	25.456	58.717	164.136	5.12	11.99	32.443	CU		1566.527006188821		False
2021-03-27	0.355	0.587	0.904	0.008	1.649	14.117	83.035	22.551	53.755	156.91	3.704	8.904	25.137	CU		1276.409621563216		False
