# Supplementary material for: Evolution and Epidemic Spread of SARS-CoV-2 in Colombia: A Year into the Pandemic
Source: Vaccines (Basel). 2021 Jul 30;9(8):837. doi: 10.3390/vaccines9080837 (PMC8402472; doi:10.3390/vaccines9080837)
Supplement: Supplementary file 1 [file vaccines-09-00837-s001.zip › Supplementary_material/Supplementary Data S2/Rt.live_statistics_model/COVID19-GJ-rt.csv]

	rt2.5%	rt	rt97.5%	p_rt_gt1	infection2.5%	infection	infection97.5%	ajusted_positive2.5%	ajusted_positive	ajusted_positive97.5%	predicted_postive2.5%	predicted_postive	predicted_postive97.5%	region	observed_positive	predicted_newtest	observed_newtest	date_with_observed_cases
2020-03-15	0.93	1.195	1.666	0.892	7.26	28.434	81.078	0.0	0.0	0.0				GJ				False
2020-03-16	0.927	1.194	1.637	0.906	0.08	0.251	0.612	0.0	0.0	0.0				GJ				False
2020-03-17	0.932	1.197	1.604	0.918	1.133	3.558	8.673	0.0	0.0	0.0				GJ				False
2020-03-18	0.933	1.2	1.607	0.922	2.151	6.743	16.404	0.0	0.0	0.0				GJ				False
2020-03-19	0.948	1.206	1.588	0.926	2.324	7.213	17.317	0.0	0.0	0.0				GJ				False
2020-03-20	0.947	1.203	1.593	0.92	2.327	7.097	16.505	0.0	0.0	0.0				GJ				False
2020-03-21	0.958	1.197	1.578	0.92	2.461	7.139	16.243	0.478	1.873	5.34				GJ				False
2020-03-22	0.959	1.202	1.576	0.944	2.727	7.48	16.315	0.732	2.863	8.153				GJ				False
2020-03-23	0.961	1.192	1.541	0.934	2.937	7.885	16.561	0.902	3.454	9.701				GJ				False
2020-03-24	0.965	1.183	1.523	0.936	3.097	8.136	16.789	1.065	3.94	10.613				GJ				False
2020-03-25	0.967	1.188	1.53	0.936	3.261	8.354	16.875	1.26	4.476	11.549	0.163	0.573	1.526	GJ	1.0	0.0		True
2020-03-26	0.976	1.189	1.516	0.944	3.492	8.661	17.018	1.416	4.873	12.241	0.186	0.628	1.599	GJ		0.0		True
2020-03-27	0.961	1.182	1.505	0.932	3.644	8.97	17.302	1.621	5.429	13.552	0.213	0.706	1.743	GJ		0.0		True
2020-03-28	0.967	1.184	1.492	0.938	3.858	9.192	17.516	1.736	5.607	13.681	0.228	0.737	1.821	GJ		0.0		True
2020-03-29	0.959	1.182	1.483	0.948	4.173	9.463	17.696	1.869	5.914	14.303	0.245	0.779	1.871	GJ		0.0		True
2020-03-30	0.972	1.175	1.493	0.954	4.504	9.805	18.088	2.039	6.347	14.871	0.268	0.827	1.951	GJ		0.0		True
2020-03-31	0.977	1.176	1.468	0.96	4.923	10.173	18.405	2.233	6.593	15.013	0.292	0.854	1.958	GJ		0.0		True
2020-04-01	0.982	1.173	1.437	0.964	5.286	10.473	18.879	2.479	6.928	15.248	0.325	0.901	1.978	GJ		0.0		True
2020-04-02	0.978	1.164	1.417	0.954	5.525	10.813	19.159	2.662	7.167	15.482	0.345	0.936	1.996	GJ		0.0		True
2020-04-03	0.962	1.16	1.421	0.938	5.885	11.07	19.482	2.839	7.608	15.902	0.373	0.985	2.059	GJ		0.0		True
2020-04-04	0.969	1.163	1.428	0.934	6.415	11.427	19.924	2.981	7.812	16.004	0.4	1.016	2.09	GJ		0.0		True
2020-04-05	0.958	1.155	1.419	0.932	6.848	11.744	20.335	3.195	8.082	16.19	0.425	1.057	2.112	GJ		0.0		True
2020-04-06	0.966	1.16	1.386	0.932	7.259	12.097	20.826	3.441	8.361	16.465	0.453	1.096	2.145	GJ		0.0		True
2020-04-07	0.965	1.157	1.371	0.928	7.574	12.399	21.514	3.624	8.68	16.752	0.488	1.128	2.15	GJ		0.0		True
2020-04-08	0.946	1.151	1.364	0.934	7.741	12.838	21.805	3.843	8.925	16.945	0.532	1.156	2.182	GJ		0.0		True
2020-04-09	0.95	1.158	1.358	0.934	7.996	13.24	22.015	4.147	9.232	17.393	0.563	1.202	2.262	GJ		0.0		True
2020-04-10	0.968	1.155	1.358	0.922	8.257	13.692	22.347	4.499	9.58	17.77	0.591	1.241	2.32	GJ		0.0		True
2020-04-11	0.949	1.145	1.347	0.934	8.422	14.116	22.761	4.87	9.841	18.03	0.637	1.277	2.387	GJ		0.0		True
2020-04-12	0.94	1.146	1.345	0.922	8.902	14.504	23.366	5.167	10.21	18.063	0.671	1.318	2.43	GJ		0.0		True
2020-04-13	0.941	1.137	1.347	0.914	9.333	14.893	24.01	5.446	10.534	18.354	0.717	1.363	2.485	GJ		0.0		True
2020-04-14	0.954	1.136	1.323	0.91	9.719	15.257	24.375	5.867	10.821	18.826	0.762	1.398	2.517	GJ		0.0		True
2020-04-15	0.949	1.123	1.319	0.902	10.116	15.717	24.868	6.3	11.212	19.223	0.821	1.457	2.536	GJ	1.0	0.0		True
2020-04-16	0.954	1.112	1.316	0.906	10.421	16.001	25.051	6.659	11.508	19.612	0.87	1.499	2.605	GJ		0.0		True
2020-04-17	0.954	1.112	1.323	0.896	10.668	16.293	25.221	6.967	11.845	20.037	0.907	1.543	2.676	GJ		0.0		True
2020-04-18	0.95	1.108	1.325	0.87	11.023	16.734	25.611	7.28	12.194	20.625	0.938	1.586	2.732	GJ		0.0		True
2020-04-19	0.943	1.101	1.305	0.884	11.341	17.152	26.147	7.501	12.58	21.189	0.977	1.638	2.815	GJ		0.0		True
2020-04-20	0.956	1.088	1.3	0.874	11.643	17.425	26.644	7.773	12.945	21.577	1.018	1.688	2.836	GJ	1.0	0.0		True
2020-04-21	0.938	1.085	1.282	0.876	12.121	17.77	26.848	8.064	13.339	21.981	1.057	1.731	2.842	GJ		0.0		True
2020-04-22	0.94	1.082	1.272	0.858	12.373	18.037	26.913	8.336	13.704	22.325	1.091	1.774	2.843	GJ		0.0		True
2020-04-23	0.931	1.079	1.269	0.842	12.589	18.356	27.226	8.663	14.091	22.693	1.132	1.83	2.889	GJ	1.0	0.0		True
2020-04-24	0.926	1.076	1.267	0.844	12.871	18.691	27.535	9.146	14.497	23.221	1.177	1.886	2.932	GJ		0.0		True
2020-04-25	0.927	1.079	1.254	0.82	13.117	18.977	27.796	9.529	14.893	23.561	1.231	1.93	3.004	GJ	5.0	0.0		True
2020-04-26	0.924	1.077	1.264	0.802	13.451	19.265	28.268	9.864	15.244	23.75	1.273	1.985	3.051	GJ	2.0	1.4383030971923425		True
2020-04-27	0.932	1.075	1.276	0.82	13.745	19.606	28.451	10.208	15.655	24.17	1.316	2.035	3.109	GJ		3.228330310865451		True
2020-04-28	0.927	1.072	1.278	0.816	14.083	19.908	28.925	10.566	15.965	24.438	1.375	2.081	3.177	GJ	1.0	9.372146911179446		True
2020-04-29	0.931	1.072	1.27	0.85	14.203	20.181	29.292	10.977	16.29	24.878	1.431	2.127	3.244	GJ		14.393062518849199		True
2020-04-30	0.937	1.076	1.266	0.868	14.437	20.527	29.78	11.203	16.701	25.338	1.464	2.163	3.297	GJ	4.0	11.72701201440338		True
2020-05-01	0.937	1.085	1.245	0.87	14.643	20.811	30.08	11.469	16.993	25.559	1.499	2.204	3.341	GJ		19.257399492440967		True
2020-05-02	0.943	1.091	1.249	0.886	14.946	20.978	30.752	12.044	17.376	25.735	1.558	2.248	3.362	GJ	4.0	19.55261463822573		True
2020-05-03	0.937	1.095	1.257	0.894	15.196	21.338	31.085	12.318	17.647	26.17	1.606	2.286	3.378	GJ	2.0	20.110766702532864		True
2020-05-04	0.964	1.108	1.255	0.922	15.54	21.708	31.473	12.571	18.0	26.62	1.63	2.326	3.399	GJ		17.910222048821993		True
2020-05-05	0.982	1.12	1.268	0.946	15.737	22.075	31.696	12.808	18.311	26.766	1.676	2.373	3.405	GJ	5.0	35.20907436831908		True
2020-05-06	0.991	1.137	1.293	0.966	16.025	22.546	32.317	13.025	18.642	27.148	1.712	2.423	3.423	GJ	1.0	42.86038434630667		True
2020-05-07	1.002	1.151	1.296	0.978	16.594	23.133	32.748	13.316	18.964	27.611	1.749	2.46	3.47	GJ	5.0	29.811509848899483		True
2020-05-08	1.016	1.163	1.3	0.986	16.986	23.662	33.927	13.635	19.218	27.983	1.772	2.499	3.499	GJ		43.13277389346455		True
2020-05-09	1.027	1.173	1.315	0.992	17.437	24.144	34.387	13.908	19.569	28.232	1.823	2.55	3.547	GJ	4.0	40.4830620495447		True
2020-05-10	1.041	1.191	1.342	0.994	17.89	24.83	35.404	14.205	19.859	28.379	1.864	2.599	3.601	GJ	4.0	38.78323030785688		True
2020-05-11	1.058	1.215	1.362	0.996	18.56	25.527	36.565	14.495	20.249	28.674	1.892	2.624	3.686	GJ	5.0	32.59211378675714		True
2020-05-12	1.08	1.232	1.398	1.0	19.279	26.475	37.621	14.682	20.632	29.155	1.937	2.663	3.739	GJ	2.0	43.0	43.0	True
2020-05-13	1.096	1.245	1.412	1.0	20.161	27.48	38.987	15.082	20.86	29.676	1.984	2.718	3.795	GJ	2.0	37.0	37.0	True
2020-05-14	1.113	1.261	1.428	1.0	21.123	28.748	40.423	15.459	21.219	30.3	2.026	2.765	3.836	GJ		26.0	26.0	True
2020-05-15	1.137	1.282	1.459	1.0	22.129	29.864	42.093	15.735	21.689	30.785	2.072	2.816	3.893	GJ	2.0	79.0	79.0	True
2020-05-16	1.152	1.301	1.48	1.0	23.056	31.352	44.282	16.009	22.104	31.269	2.124	2.866	3.97	GJ		17.0	17.0	True
2020-05-17	1.161	1.323	1.508	1.0	24.397	32.954	46.263	16.452	22.526	31.932	2.179	2.932	4.032	GJ	1.0	9.0	9.0	True
2020-05-18	1.181	1.338	1.523	1.0	26.012	34.905	48.237	16.878	23.054	32.614	2.235	3.001	4.136	GJ	2.0	63.0	63.0	True
2020-05-19	1.199	1.363	1.537	1.0	27.617	36.628	50.935	17.271	23.728	33.381	2.293	3.064	4.24	GJ	5.0	8.0	8.0	True
2020-05-20	1.215	1.378	1.565	1.0	29.269	38.883	53.909	17.884	24.274	34.325	2.343	3.158	4.344	GJ	3.0	74.0	74.0	True
2020-05-21	1.219	1.392	1.579	1.0	31.205	41.324	57.156	18.369	24.92	35.076	2.438	3.251	4.479	GJ	1.0	43.0	43.0	True
2020-05-22	1.239	1.408	1.603	1.0	33.489	44.02	60.54	18.936	25.71	35.866	2.526	3.353	4.606	GJ	1.0	57.0	57.0	True
2020-05-23	1.249	1.418	1.63	1.0	36.305	47.33	64.063	19.792	26.677	37.255	2.621	3.47	4.772	GJ	1.0	38.0	38.0	True
2020-05-24	1.253	1.427	1.64	1.0	39.497	50.783	68.579	20.662	27.822	38.612	10.449	13.848	18.827	GJ		468.0	468.0	True
2020-05-25	1.267	1.437	1.643	1.0	42.855	54.59	73.694	21.617	28.924	39.915	2.84	3.763	5.102	GJ	2.0	17.0	17.0	True
2020-05-26	1.282	1.443	1.66	1.0	46.212	58.793	78.969	22.768	30.2	41.643	2.997	3.926	5.325	GJ	3.0	1.0	1.0	True
2020-05-27	1.289	1.46	1.653	1.0	49.724	63.118	85.333	24.032	31.831	43.747	3.185	4.112	5.569	GJ	2.0	7.0	7.0	True
2020-05-28	1.299	1.467	1.665	1.0	53.595	68.121	91.605	25.557	33.487	45.455	3.355	4.323	5.859	GJ	1.0	92.0	92.0	True
2020-05-29	1.316	1.479	1.669	1.0	57.894	73.802	98.731	26.987	35.106	47.614	3.537	4.559	6.174	GJ	2.0	55.0	55.0	True
2020-05-30	1.334	1.491	1.671	1.0	62.613	80.072	106.427	28.436	37.084	50.623	3.751	4.821	6.51	GJ	1.0	41.0	41.0	True
2020-05-31	1.332	1.499	1.667	1.0	67.487	87.289	114.78	30.135	39.326	53.375	3.988	5.122	6.871	GJ	2.0	12.0	12.0	True
2020-06-01	1.326	1.5	1.671	1.0	73.048	95.258	123.975	32.148	41.815	56.36	4.268	5.452	7.299	GJ	1.0	68.0	68.0	True
2020-06-02	1.331	1.492	1.681	1.0	78.806	103.15	134.526	34.488	44.656	59.579	4.572	5.819	7.765	GJ	2.0	12.0	12.0	True
2020-06-03	1.332	1.485	1.683	1.0	85.416	111.801	144.656	37.14	47.728	63.606	4.885	6.212	8.253	GJ	35.0	1.0	1.0	True
2020-06-04	1.317	1.481	1.675	1.0	92.843	121.187	156.881	40.193	51.151	68.152	5.237	6.643	8.834	GJ	2.0	16.0	16.0	True
2020-06-05	1.301	1.468	1.65	1.0	101.306	131.608	170.538	43.503	54.973	73.35	5.633	7.147	9.504	GJ	4.0	43.0	43.0	True
2020-06-06	1.31	1.455	1.645	1.0	110.948	142.914	185.157	46.806	58.999	78.818	6.243	7.819	10.449	GJ	10.0	124.15402934415837		True
2020-06-07	1.29	1.436	1.624	1.0	119.636	154.888	200.049	50.475	63.556	84.398	6.633	8.28	11.069	GJ	7.0	113.42126802280909		True
2020-06-08	1.264	1.424	1.606	1.0	129.919	167.292	214.426	54.315	68.692	90.448	7.143	8.928	11.906	GJ	8.0	91.27384515945128		True
2020-06-09	1.25	1.408	1.583	1.0	139.103	180.375	229.084	58.919	74.593	97.317	10.429	13.016	17.251	GJ	6.0	164.30408873977896		True
2020-06-10	1.221	1.383	1.541	1.0	149.735	194.394	245.154	63.796	80.971	105.632	12.592	15.903	20.799	GJ	8.0	185.08837155939258		True
2020-06-11	1.206	1.356	1.517	1.0	162.222	208.525	262.228	68.94	88.054	113.698	8.982	11.341	14.683	GJ	4.0	120.15872139854761		True
2020-06-12	1.166	1.329	1.501	1.0	174.863	221.895	278.963	74.15	95.118	122.436	12.912	16.477	21.279	GJ	7.0	163.4184390418427		True
2020-06-13	1.139	1.302	1.484	1.0	187.408	235.252	297.773	80.254	102.752	132.248	10.497	13.351	17.26	GJ	9.0	99.0	99.0	True
2020-06-14	1.111	1.27	1.452	1.0	199.519	249.3	315.715	87.338	111.081	143.007	14.677	18.62	23.987	GJ	12.0	157.0	157.0	True
2020-06-15	1.082	1.238	1.406	1.0	211.42	262.801	335.787	93.994	120.662	154.983	19.189	24.408	31.093	GJ	11.0	190.0	190.0	True
2020-06-16	1.064	1.214	1.382	0.998	222.939	276.573	348.426	102.206	130.494	167.23	13.483	16.979	21.488	GJ	21.0	12.0	12.0	True
2020-06-17	1.04	1.19	1.345	0.994	234.716	289.691	364.49	110.646	141.053	179.271	14.635	18.34	22.931	GJ	20.0	95.0	95.0	True
2020-06-18	1.023	1.162	1.315	0.986	245.415	303.537	377.012	120.029	152.183	192.882	15.686	19.752	24.746	GJ	30.0	18.0	18.0	True
2020-06-19	1.002	1.139	1.293	0.976	255.997	312.832	392.449	128.822	164.149	206.565	28.249	35.446	44.342	GJ	25.0	204.0	204.0	True
2020-06-20	0.976	1.114	1.266	0.944	266.654	323.11	407.946	138.737	175.935	220.178	18.489	23.16	28.971	GJ	36.0	124.0	124.0	True
2020-06-21	0.965	1.094	1.231	0.908	274.452	331.151	417.538	149.099	188.284	234.435	27.148	34.016	42.56	GJ	26.0	170.0	170.0	True
2020-06-22	0.948	1.071	1.212	0.854	278.638	338.86	421.606	159.895	200.484	250.533	20.881	26.077	32.653	GJ	30.0	45.0	45.0	True
2020-06-23	0.927	1.053	1.208	0.786	284.722	345.236	432.025	170.197	212.622	266.96	49.759	61.933	77.775	GJ	58.0	273.0	273.0	True
2020-06-24	0.916	1.039	1.169	0.704	291.691	350.849	437.225	180.702	226.043	282.026	28.581	35.367	44.339	GJ	56.0	147.0	147.0	True
2020-06-25	0.91	1.024	1.156	0.63	293.938	354.884	444.207	192.11	238.583	298.992	25.182	30.992	38.925	GJ	84.0	69.0	69.0	True
2020-06-26	0.91	1.012	1.144	0.576	296.125	357.654	448.969	203.271	251.404	314.082	26.632	32.689	41.244	GJ	82.0	76.0	76.0	True
2020-06-27	0.888	1.003	1.128	0.514	295.128	358.388	450.607	215.093	263.743	326.078	47.086	57.78	72.49	GJ	55.0	206.0	206.0	True
2020-06-28	0.879	0.988	1.123	0.43	293.952	359.041	451.051	225.201	275.635	339.248	53.598	65.069	81.267	GJ	30.0	223.0	223.0	True
2020-06-29	0.866	0.984	1.115	0.398	293.828	360.133	450.534	234.981	285.555	350.708	91.108	109.593	137.07	GJ	42.0	362.0	362.0	True
2020-06-30	0.856	0.973	1.108	0.342	292.664	359.646	447.837	244.9	295.321	364.918	31.984	38.325	47.913	GJ	68.0	86.0	86.0	True
2020-07-01	0.855	0.967	1.094	0.334	291.299	358.513	444.609	254.968	304.378	376.718	42.86	51.19	63.954	GJ	98.0	158.0	158.0	True
2020-07-02	0.849	0.963	1.09	0.308	289.976	356.835	444.518	262.018	313.496	384.302	34.068	40.736	50.475	GJ	78.0	69.0	69.0	True
2020-07-03	0.846	0.965	1.091	0.284	289.83	356.098	444.102	267.521	320.986	395.136	61.901	74.07	91.846	GJ	57.0	217.0	217.0	True
2020-07-04	0.844	0.963	1.092	0.234	287.093	353.645	439.093	272.85	326.149	404.295	50.018	59.459	73.885	GJ	69.0	171.0	171.0	True
2020-07-05	0.836	0.956	1.083	0.244	285.248	351.198	438.119	279.597	332.945	410.586	54.145	64.752	80.549	GJ	40.0	183.0	183.0	True
2020-07-06	0.838	0.955	1.087	0.25	284.115	348.619	437.165	283.701	337.368	417.598	42.446	50.96	63.383	GJ	98.0	142.0	142.0	True
2020-07-07	0.834	0.951	1.069	0.208	279.642	344.128	435.413	287.022	341.536	422.921	87.188	104.926	130.5	GJ	67.0	289.0	289.0	True
2020-07-08	0.827	0.95	1.068	0.208	277.103	341.69	432.202	288.034	344.045	426.992	91.337	110.061	137.518	GJ	89.0	301.0	301.0	True
2020-07-09	0.843	0.944	1.067	0.204	275.538	339.846	426.372	288.744	344.853	426.326	55.707	67.393	83.774	GJ	81.0	183.0	183.0	True
2020-07-10	0.836	0.942	1.072	0.2	272.428	336.114	419.999	289.731	346.072	424.861	50.741	61.637	76.132	GJ	55.0	167.0	167.0	True
2020-07-11	0.823	0.936	1.069	0.194	270.88	331.546	415.448	288.803	346.638	424.69	67.202	81.804	101.11	GJ	50.0	221.0	221.0	True
2020-07-12	0.826	0.936	1.072	0.174	269.542	327.571	408.879	289.015	347.719	426.153	45.029	55.009	67.767	GJ	52.0	148.0	148.0	True
2020-07-13	0.819	0.933	1.06	0.162	265.526	324.062	404.67	288.51	346.763	427.947	63.569	77.263	95.977	GJ	92.0	208.0	208.0	True
2020-07-14	0.818	0.937	1.063	0.168	263.134	320.119	398.361	288.604	347.433	429.368	180.909	219.009	274.454	GJ	83.0	591.0	591.0	True
2020-07-15	0.814	0.936	1.068	0.142	257.684	316.955	391.395	288.873	346.021	430.479	109.259	132.794	166.026	GJ	58.0	359.0	359.0	True
2020-07-16	0.808	0.935	1.069	0.152	250.793	312.822	385.823	287.107	345.063	428.312	95.82	117.275	146.454	GJ	75.0	318.0	318.0	True
2020-07-17	0.807	0.935	1.076	0.166	246.478	309.008	382.341	284.77	342.429	426.139	47.737	58.213	72.851	GJ	82.0	159.0	159.0	True
2020-07-18	0.816	0.934	1.087	0.168	242.31	304.113	379.291	282.899	341.232	423.414	169.886	206.688	258.519	GJ	42.0	567.0	567.0	True
2020-07-19	0.832	0.936	1.076	0.162	240.591	301.934	375.263	280.467	338.755	417.523	77.628	94.877	117.881	GJ	35.0	262.0	262.0	True
2020-07-20	0.83	0.934	1.068	0.172	238.153	297.911	369.194	278.208	336.273	414.878	63.4	78.046	97.274	GJ	55.0	217.0	217.0	True
2020-07-21	0.839	0.938	1.074	0.164	233.195	293.335	367.117	276.422	333.594	412.19	47.663	58.776	73.239	GJ	85.0	165.0	165.0	True
2020-07-22	0.829	0.943	1.075	0.168	230.618	288.72	362.226	274.322	330.64	407.139	35.515	43.857	54.313	GJ	75.0	124.0	124.0	True
2020-07-23	0.83	0.951	1.07	0.19	227.442	285.215	358.899	271.925	328.365	401.912	53.453	65.878	81.301	GJ	82.0	188.0	188.0	True
2020-07-24	0.825	0.953	1.075	0.222	224.013	282.598	354.573	270.298	323.994	398.144	51.305	63.107	77.648	GJ	66.0	182.0	182.0	True
2020-07-25	0.835	0.96	1.078	0.268	221.852	279.491	355.47	266.81	320.584	393.666	66.775	81.548	100.547	GJ	54.0	238.0	238.0	True
2020-07-26	0.844	0.965	1.076	0.284	218.838	276.653	354.139	263.305	317.66	388.783	85.269	103.687	128.648	GJ	75.0	306.0	306.0	True
2020-07-27	0.851	0.968	1.094	0.302	217.297	273.473	353.336	259.782	313.076	385.201	64.047	78.844	98.116	GJ	72.0	235.0	235.0	True
2020-07-28	0.857	0.972	1.106	0.296	217.599	270.863	349.04	256.314	309.813	380.67	78.001	96.281	121.056	GJ	95.0	291.0	291.0	True
2020-07-29	0.867	0.976	1.118	0.364	216.388	270.095	348.131	253.119	306.921	374.655	46.054	56.912	71.533	GJ	98.0	174.0	174.0	True
2020-07-30	0.876	0.984	1.116	0.422	216.714	268.544	346.565	249.139	303.831	370.262	64.238	79.402	99.531	GJ	145.0	245.0	245.0	True
2020-07-31	0.87	0.994	1.126	0.454	214.982	268.246	340.995	246.731	300.539	365.309	102.061	125.139	157.331	GJ	93.0	392.0	392.0	True
2020-08-01	0.878	0.998	1.139	0.492	216.292	267.647	339.444	245.2	297.033	361.422	67.532	82.794	104.647	GJ	98.0	263.0	263.0	True
2020-08-02	0.889	1.003	1.139	0.524	214.245	266.561	339.953	241.212	293.721	359.345	69.867	85.661	108.089	GJ	45.0	275.0	275.0	True
2020-08-03	0.891	1.019	1.146	0.602	212.093	267.288	338.6	238.014	290.345	355.578	56.887	70.337	88.27	GJ	119.0	228.0	228.0	True
2020-08-04	0.891	1.024	1.153	0.632	212.007	268.421	340.332	234.62	287.82	352.47	171.745	212.445	267.297	GJ	86.0	697.0	697.0	True
2020-08-05	0.911	1.022	1.161	0.654	215.335	269.654	337.442	231.405	284.222	352.768	68.696	84.476	107.268	GJ	117.0	280.0	280.0	True
2020-08-06	0.908	1.031	1.175	0.686	216.119	269.064	337.731	227.793	281.827	353.844	86.309	106.78	135.889	GJ	132.0	357.0	357.0	True
2020-08-07	0.909	1.035	1.173	0.692	218.184	270.398	341.31	226.354	279.808	350.227	110.636	137.444	174.272	GJ	112.0	462.0	462.0	True
2020-08-08	0.921	1.04	1.183	0.726	219.279	272.308	338.955	226.033	278.363	346.774	56.103	69.671	88.672	GJ	46.0	236.0	236.0	True
2020-08-09	0.925	1.042	1.198	0.72	220.65	274.223	339.535	225.353	276.138	345.31	60.449	75.107	96.135	GJ	44.0	256.0	256.0	True
2020-08-10	0.914	1.044	1.199	0.718	224.734	276.284	338.426	224.364	275.372	342.379	128.46	160.185	204.836	GJ	154.0	548.0	548.0	True
2020-08-11	0.923	1.052	1.215	0.732	225.163	279.39	338.946	223.047	273.949	341.844	198.131	246.482	314.712	GJ	105.0	848.0	848.0	True
2020-08-12	0.928	1.043	1.197	0.75	225.65	281.32	341.095	222.649	272.84	339.401	130.554	162.066	206.592	GJ	102.0	559.0	559.0	True
2020-08-13	0.927	1.044	1.189	0.758	228.355	284.473	342.883	222.263	272.246	339.063	111.804	139.3	177.789	GJ	132.0	480.0	480.0	True
2020-08-14	0.933	1.046	1.193	0.756	230.884	286.204	345.969	222.204	271.873	337.405	112.681	140.722	179.438	GJ	90.0	484.0	484.0	True
2020-08-15	0.928	1.044	1.182	0.748	232.929	289.504	347.063	222.65	272.536	337.413	74.201	92.282	117.706	GJ	104.0	317.0	317.0	True
2020-08-16	0.92	1.042	1.187	0.736	235.323	291.523	351.074	223.524	273.505	334.715	66.205	81.933	103.911	GJ	77.0	281.0	281.0	True
2020-08-17	0.907	1.035	1.18	0.694	238.801	294.234	354.899	223.78	272.924	335.449	67.698	83.959	106.257	GJ	72.0	288.0	288.0	True
2020-08-18	0.904	1.038	1.18	0.678	241.993	296.549	358.437	224.531	273.637	335.518	220.384	273.586	345.736	GJ	110.0	934.0	934.0	True
2020-08-19	0.91	1.03	1.174	0.67	246.835	299.78	362.216	226.083	274.845	334.273	94.247	116.889	147.2	GJ	119.0	397.0	397.0	True
2020-08-20	0.906	1.029	1.184	0.676	249.084	302.508	365.422	227.645	277.337	335.148	62.38	76.779	95.957	GJ	72.0	260.0	260.0	True
2020-08-21	0.899	1.023	1.175	0.624	252.634	302.433	370.212	230.292	278.415	336.32	218.074	265.696	331.845	GJ	127.0	899.0	899.0	True
2020-08-22	0.895	1.019	1.172	0.616	254.623	304.591	373.107	230.868	281.011	334.603	154.791	188.089	231.83	GJ	107.0	631.0	631.0	True
2020-08-23	0.882	1.012	1.164	0.566	255.427	306.009	374.736	231.654	283.348	335.031	42.295	51.35	63.492	GJ	57.0	171.0	171.0	True
2020-08-24	0.876	1.008	1.156	0.544	253.852	308.05	372.085	233.612	284.941	336.539	92.081	111.959	136.866	GJ	218.0	370.0	370.0	True
2020-08-25	0.876	0.999	1.143	0.492	253.447	308.308	372.523	238.053	286.538	338.096	50.011	61.101	74.575	GJ	98.0	200.0	200.0	True
2020-08-26	0.874	0.994	1.135	0.472	253.621	308.779	376.569	241.547	288.77	342.197	96.731	118.483	144.306	GJ	92.0	384.0	384.0	True
2020-08-27	0.88	0.994	1.129	0.462	257.136	308.383	379.472	241.209	291.63	344.825	142.909	174.559	212.897	GJ	143.0	563.0	563.0	True
2020-08-28	0.867	0.994	1.13	0.474	253.952	308.502	380.688	244.091	293.711	349.674	126.821	154.507	188.601	GJ	128.0	496.0	496.0	True
2020-08-29	0.867	0.996	1.119	0.468	251.413	309.231	382.018	247.481	295.552	349.881	78.904	95.681	116.727	GJ	108.0	305.0	305.0	True
2020-08-30	0.859	0.994	1.111	0.472	246.947	309.524	379.87	250.22	297.652	351.847	31.89	38.605	46.843	GJ	60.0	99.0	99.0	True
2020-08-31	0.857	0.988	1.109	0.418	245.659	309.254	386.702	252.495	299.81	355.208	106.797	129.219	156.323	GJ	122.0	406.0	406.0	True
2020-09-01	0.867	0.985	1.113	0.39	242.951	307.904	390.768	255.084	301.209	357.569	88.006	106.212	128.85	GJ	101.0	331.0	331.0	True
2020-09-02	0.872	0.989	1.122	0.43	240.652	307.238	389.023	256.802	302.614	359.107	237.783	286.254	348.907	GJ	75.0	891.0	891.0	True
2020-09-03	0.875	0.989	1.121	0.426	239.975	305.913	387.203	256.21	303.565	360.606	32.825	39.341	47.845	GJ	150.0	99.0	99.0	True
2020-09-04	0.871	0.987	1.112	0.406	241.723	305.726	384.864	256.917	305.238	360.951	153.144	184.14	222.993	GJ	138.0	568.0	568.0	True
2020-09-05	0.874	0.989	1.123	0.436	239.429	304.946	381.247	258.036	305.124	360.944	152.178	183.398	221.346	GJ	85.0	563.0	563.0	True
2020-09-06	0.87	0.995	1.145	0.472	239.435	303.592	383.717	256.913	305.705	364.956	68.089	82.224	99.172	GJ	55.0	252.0	252.0	True
2020-09-07	0.876	1.001	1.131	0.512	235.806	302.019	384.774	254.947	305.496	368.915	32.542	39.905	48.39	GJ	111.0	102.0	102.0	True
2020-09-08	0.874	1.003	1.122	0.524	236.395	301.83	384.093	254.633	305.714	369.277	205.302	251.516	306.859	GJ	174.0	769.0	769.0	True
2020-09-09	0.879	1.002	1.137	0.514	235.932	301.715	384.28	254.994	305.678	368.423	242.996	297.074	366.913	GJ	110.0	912.0	912.0	True
2020-09-10	0.876	1.002	1.139	0.514	235.68	302.672	385.316	253.56	306.844	372.888	38.002	46.506	58.337	GJ	80.0	143.0	143.0	True
2020-09-11	0.875	1.005	1.131	0.54	235.931	303.636	385.56	252.16	307.435	375.598	98.265	120.746	152.705	GJ	99.0	371.0	371.0	True
2020-09-12	0.871	1.005	1.145	0.546	238.111	303.737	382.642	249.726	306.306	377.896	80.081	99.199	125.214	GJ	90.0	305.0	305.0	True
2020-09-13	0.874	1.01	1.136	0.564	240.969	303.268	381.068	247.503	305.977	377.431	86.277	106.795	134.399	GJ	89.0	329.0	329.0	True
2020-09-14	0.876	1.012	1.148	0.544	241.994	303.244	378.795	245.646	305.041	373.716	98.933	122.168	154.823	GJ	124.0	378.0	378.0	True
2020-09-15	0.886	1.005	1.141	0.528	243.252	303.397	380.713	245.013	304.305	374.19	236.938	294.376	371.443	GJ	75.0	909.0	909.0	True
2020-09-16	0.879	1.003	1.149	0.512	242.297	303.913	381.426	245.352	303.969	374.455	149.137	184.204	234.001	GJ	30.0	569.0	569.0	True
2020-09-17	0.886	1.007	1.15	0.548	242.159	304.827	385.603	244.591	303.093	375.754	70.296	86.84	109.664	GJ	42.0	268.0	268.0	True
2020-09-18	0.892	1.006	1.147	0.53	240.626	305.53	383.427	243.196	302.893	375.229	44.92	56.08	70.343	GJ	68.0	173.0	173.0	True
2020-09-19	0.904	1.008	1.147	0.558	242.44	306.658	380.892	243.565	303.088	374.448	43.504	54.307	68.201	GJ	68.0	168.0	168.0	True
2020-09-20	0.893	1.012	1.148	0.588	245.989	307.524	381.941	243.576	303.205	376.495	229.609	285.299	360.346	GJ	83.0	884.0	884.0	True
2020-09-21	0.901	1.013	1.164	0.6	245.711	307.566	376.763	242.473	303.993	376.31	85.415	105.898	134.414	GJ	122.0	328.0	328.0	True
2020-09-22	0.902	1.018	1.161	0.618	243.051	308.099	379.261	242.216	303.669	376.415	31.581	39.499	50.328	GJ	87.0	107.0	107.0	True
2020-09-23	0.912	1.016	1.15	0.642	243.964	309.337	378.325	242.887	304.589	375.637	82.203	104.06	131.147	GJ	83.0	320.0	320.0	True
2020-09-24	0.916	1.021	1.153	0.632	245.114	310.39	381.368	244.027	304.742	373.071	81.932	103.731	129.831	GJ	78.0	319.0	319.0	True
2020-09-25	0.917	1.03	1.16	0.688	244.973	311.248	383.712	245.406	304.53	371.944	45.188	57.217	71.348	GJ	71.0	176.0	176.0	True
2020-09-26	0.912	1.032	1.164	0.688	246.964	312.831	388.489	246.267	304.405	370.86	60.978	77.135	97.067	GJ	40.0	237.0	237.0	True
2020-09-27	0.916	1.032	1.156	0.69	247.079	314.475	392.468	248.926	304.106	372.147	66.59	83.913	104.945	GJ	60.0	257.0	257.0	True
2020-09-28	0.904	1.034	1.162	0.67	247.709	316.512	393.736	249.187	305.554	373.358	38.684	49.095	60.959	GJ	97.0	150.0	150.0	True
2020-09-29	0.904	1.029	1.17	0.69	248.056	317.639	394.51	247.337	306.404	374.574	31.755	39.996	49.617	GJ	114.0	56.0	56.0	True
2020-09-30	0.911	1.028	1.173	0.666	253.394	318.847	397.92	248.644	306.211	372.891	95.655	119.918	147.976	GJ	82.0	366.0	366.0	True
2020-10-01	0.904	1.028	1.16	0.67	254.792	319.961	402.174	250.485	307.196	373.166	59.32	74.493	91.914	GJ	46.0	227.0	227.0	True
2020-10-02	0.908	1.029	1.15	0.65	255.584	322.162	405.357	252.429	307.576	371.0	80.909	101.143	125.199	GJ	73.0	308.0	308.0	True
2020-10-03	0.901	1.028	1.158	0.656	259.68	324.453	408.927	250.087	308.274	374.243	43.967	54.964	68.636	GJ	41.0	167.0	167.0	True
2020-10-04	0.894	1.023	1.163	0.64	262.089	325.046	413.621	251.723	309.123	374.946	127.609	159.851	200.469	GJ	42.0	485.0	485.0	True
2020-10-05	0.898	1.016	1.147	0.622	264.253	325.309	416.005	252.277	310.404	377.025	45.66	57.143	71.422	GJ	69.0	173.0	173.0	True
2020-10-06	0.888	1.008	1.135	0.548	267.985	326.386	414.387	253.414	312.112	380.441	91.403	114.225	143.025	GJ	71.0	345.0	345.0	True
2020-10-07	0.875	1.007	1.154	0.538	269.843	329.397	416.01	252.932	313.792	384.108	69.126	85.951	107.741	GJ	28.0	259.0	259.0	True
2020-10-08	0.878	0.998	1.15	0.49	271.874	329.966	418.825	253.698	314.697	385.126	43.035	53.394	66.89	GJ	56.0	160.0	160.0	True
2020-10-09	0.868	0.995	1.128	0.474	270.037	331.001	417.905	254.935	314.962	386.105	66.976	83.231	104.218	GJ	45.0	248.0	248.0	True
2020-10-10	0.867	0.989	1.119	0.44	271.341	331.293	418.677	256.184	316.383	387.557	61.144	75.86	95.386	GJ	52.0	225.0	225.0	True
2020-10-11	0.867	0.983	1.117	0.418	272.288	332.334	417.524	256.309	318.353	388.689	96.682	120.007	150.978	GJ	42.0	354.0	354.0	True
2020-10-12	0.865	0.976	1.123	0.38	271.265	332.476	415.296	257.985	319.307	391.473	92.114	113.358	143.35	GJ	80.0	333.0	333.0	True
2020-10-13	0.859	0.974	1.122	0.374	269.21	331.358	409.209	260.301	321.137	395.18	33.833	41.721	52.873	GJ	56.0	112.0	112.0	True
2020-10-14	0.855	0.976	1.116	0.366	267.298	329.907	406.51	261.9	321.945	397.349	132.163	163.155	207.167	GJ	47.0	476.0	476.0	True
2020-10-15	0.857	0.977	1.123	0.372	265.598	328.859	409.174	265.109	323.634	400.498	33.987	42.061	53.227	GJ	72.0	98.0	98.0	True
2020-10-16	0.852	0.98	1.101	0.374	260.629	327.882	409.357	268.664	324.06	403.3	34.517	42.295	53.912	GJ	72.0	96.0	96.0	True
2020-10-17	0.857	0.98	1.119	0.366	257.761	326.786	406.848	270.514	324.849	402.812	41.484	50.308	63.94	GJ	67.0	145.0	145.0	True
2020-10-18	0.864	0.98	1.109	0.374	254.325	326.038	407.945	272.665	325.741	403.533	68.587	82.326	104.421	GJ	45.0	237.0	237.0	True
2020-10-19	0.861	0.985	1.107	0.388	252.588	323.958	403.595	275.267	326.689	405.629	35.46	42.53	53.443	GJ	128.0	105.0	105.0	True
2020-10-20	0.858	0.986	1.106	0.408	251.954	322.779	401.882	273.95	327.597	404.644	35.429	42.533	53.396	GJ	135.0	101.0	101.0	True
2020-10-21	0.862	0.992	1.111	0.46	251.88	322.139	399.99	272.928	328.253	404.665	46.996	57.023	71.501	GJ	58.0	163.0	163.0	True
2020-10-22	0.875	0.994	1.102	0.464	249.875	320.689	399.95	273.828	328.757	405.421	115.338	140.975	175.687	GJ	40.0	403.0	403.0	True
2020-10-23	0.879	0.997	1.117	0.476	249.355	319.638	398.99	273.255	328.443	403.274	94.063	115.316	143.34	GJ	68.0	330.0	330.0	True
2020-10-24	0.892	0.997	1.124	0.488	250.671	318.619	399.022	271.98	327.975	400.62	101.027	124.215	153.744	GJ	66.0	356.0	356.0	True
2020-10-25	0.881	0.996	1.137	0.47	251.34	320.159	396.682	270.807	328.19	398.324	64.696	79.813	98.159	GJ	58.0	229.0	229.0	True
2020-10-26	0.887	1.0	1.146	0.498	249.897	320.714	396.986	267.701	328.583	397.502	34.389	42.556	52.256	GJ	107.0	19.0	19.0	True
2020-10-27	0.886	0.999	1.137	0.494	250.518	319.76	395.44	265.985	328.268	396.644	34.094	42.546	52.016	GJ	48.0	54.0	54.0	True
2020-10-28	0.89	1.0	1.15	0.504	251.896	319.367	393.599	265.254	326.5	399.021	98.684	123.887	151.982	GJ	29.0	356.0	356.0	True
2020-10-29	0.882	0.996	1.144	0.48	251.714	319.633	397.845	263.152	325.313	396.56	167.902	212.195	261.05	GJ	73.0	610.0	610.0	True
2020-10-30	0.884	0.998	1.141	0.492	252.769	318.689	397.449	259.781	324.92	397.986	42.261	53.694	65.635	GJ	35.0	155.0	155.0	True
2020-10-31	0.878	0.993	1.148	0.454	253.059	317.546	393.24	258.371	323.532	399.49	167.972	214.268	261.769	GJ	78.0	620.0	620.0	True
2020-11-01	0.867	0.991	1.146	0.452	253.922	317.376	394.439	256.963	323.128	397.559	65.419	83.697	101.711	GJ	38.0	242.0	242.0	True
2020-11-02	0.87	0.99	1.137	0.448	254.05	318.395	393.454	257.81	321.729	396.497	33.274	42.75	52.23	GJ	62.0	124.0	124.0	True
2020-11-03	0.872	0.99	1.128	0.416	252.471	316.783	393.054	257.585	321.55	395.067	61.106	78.978	96.506	GJ	73.0	229.0	229.0	True
2020-11-04	0.859	0.985	1.129	0.382	252.903	316.761	393.323	257.512	320.954	393.297	87.898	113.211	138.551	GJ	31.0	329.0	329.0	True
2020-11-05	0.853	0.979	1.127	0.398	253.966	315.905	393.18	257.827	320.671	393.031	37.917	48.313	59.165	GJ	40.0	141.0	141.0	True
2020-11-06	0.849	0.977	1.115	0.376	255.975	314.788	394.232	257.866	320.789	390.045	39.826	50.751	62.162	GJ	73.0	148.0	148.0	True
2020-11-07	0.848	0.978	1.116	0.366	253.948	314.5	392.219	258.493	320.999	387.672	65.354	82.83	101.407	GJ	36.0	242.0	242.0	True
2020-11-08	0.858	0.975	1.095	0.356	251.237	314.112	388.866	258.782	320.999	386.952	68.964	87.11	106.151	GJ	54.0	255.0	255.0	True
2020-11-09	0.859	0.97	1.089	0.32	247.915	312.361	384.818	259.508	319.964	387.881	41.399	52.282	63.993	GJ	99.0	153.0	153.0	True
2020-11-10	0.849	0.966	1.096	0.3	246.188	310.596	384.556	259.742	319.498	388.246	42.126	52.94	64.702	GJ	63.0	155.0	155.0	True
2020-11-11	0.843	0.965	1.078	0.294	246.072	307.709	383.993	260.496	318.961	387.181	87.62	109.751	132.817	GJ	36.0	322.0	322.0	True
2020-11-12	0.848	0.965	1.083	0.276	245.649	305.491	384.296	259.285	318.224	386.061	40.076	49.921	60.746	GJ	55.0	147.0	147.0	True
2020-11-13	0.844	0.963	1.094	0.284	243.083	304.29	380.183	257.655	318.899	385.539	64.304	80.066	97.56	GJ	106.0	236.0	236.0	True
2020-11-14	0.851	0.96	1.09	0.28	241.73	302.579	376.867	257.15	316.892	384.377	62.572	77.669	94.978	GJ	56.0	229.0	229.0	True
2020-11-15	0.849	0.961	1.089	0.264	240.529	300.248	375.011	257.054	316.426	384.451	39.311	48.179	59.565	GJ	60.0	143.0	143.0	True
2020-11-16	0.854	0.964	1.099	0.3	237.403	297.779	372.291	257.628	315.176	384.315	33.455	41.046	50.683	GJ	49.0	91.0	91.0	True
2020-11-17	0.858	0.969	1.1	0.272	236.855	295.13	372.88	259.207	315.427	384.801	33.195	41.016	50.65	GJ	64.0	119.0	119.0	True
2020-11-18	0.862	0.972	1.087	0.314	236.931	293.706	369.994	258.087	314.586	386.756	85.895	105.336	129.95	GJ	93.0	314.0	314.0	True
2020-11-19	0.864	0.973	1.095	0.32	234.634	291.531	365.691	257.233	313.387	383.134	37.942	45.979	56.821	GJ	78.0	138.0	138.0	True
2020-11-20	0.867	0.978	1.104	0.334	233.825	289.342	368.409	254.815	312.154	379.239	216.586	262.162	322.495	GJ	77.0	791.0	791.0	True
2020-11-21	0.856	0.984	1.096	0.386	232.846	287.021	370.08	252.492	310.458	377.009	41.833	50.538	61.966	GJ	64.0	153.0	153.0	True
2020-11-22	0.869	0.989	1.1	0.43	231.146	285.215	364.462	250.486	308.576	377.293	33.46	40.655	50.215	GJ	59.0	124.0	124.0	True
2020-11-23	0.864	0.991	1.105	0.448	230.321	284.684	361.607	249.404	306.624	377.667	32.587	39.899	49.151	GJ	115.0	14.0	14.0	True
2020-11-24	0.87	0.997	1.127	0.474	228.109	284.131	360.084	247.859	304.316	374.005	233.069	287.151	351.694	GJ	69.0	883.0	883.0	True
2020-11-25	0.876	1.001	1.145	0.504	227.617	284.003	356.579	246.443	302.703	371.168	154.739	189.686	232.118	GJ	37.0	589.0	589.0	True
2020-11-26	0.881	1.001	1.146	0.512	225.961	283.216	353.851	246.055	302.081	366.363	34.071	41.527	50.951	GJ	93.0	130.0	130.0	True
2020-11-27	0.883	1.006	1.157	0.534	224.219	283.682	355.118	245.285	299.413	366.077	66.352	81.384	100.023	GJ	58.0	256.0	256.0	True
2020-11-28	0.887	1.008	1.153	0.544	225.225	283.696	356.757	244.499	296.524	364.141	67.876	83.893	103.09	GJ	51.0	265.0	265.0	True
2020-11-29	0.886	1.006	1.139	0.546	224.73	283.813	356.35	243.392	294.991	360.536	37.626	46.704	57.105	GJ	21.0	148.0	148.0	True
2020-11-30	0.887	1.011	1.152	0.57	224.233	284.81	356.263	242.271	293.355	359.521	31.0	38.317	46.892	GJ	91.0	89.0	89.0	True
2020-12-01	0.893	1.012	1.153	0.56	224.963	286.48	356.115	240.523	292.225	360.883	133.256	164.847	203.834	GJ	72.0	529.0	529.0	True
2020-12-02	0.886	1.011	1.157	0.57	225.472	286.808	357.147	238.694	290.361	361.969	229.506	284.356	354.635	GJ	37.0	917.0	917.0	True
2020-12-03	0.894	1.013	1.161	0.584	226.77	288.235	357.899	239.094	289.442	362.653	73.825	91.588	114.724	GJ	89.0	297.0	297.0	True
2020-12-04	0.897	1.011	1.153	0.574	226.232	288.681	358.517	237.355	288.722	358.139	53.595	66.972	84.043	GJ	57.0	218.0	218.0	True
2020-12-05	0.896	1.015	1.157	0.6	225.412	288.94	359.236	235.71	287.805	357.761	101.377	127.835	160.058	GJ	54.0	416.0	416.0	True
2020-12-06	0.896	1.007	1.154	0.558	225.876	289.63	358.429	234.406	287.641	356.379	56.633	71.239	89.118	GJ	64.0	232.0	232.0	True
2020-12-07	0.9	1.011	1.15	0.584	226.849	290.32	358.044	233.524	286.613	356.281	89.273	111.65	139.929	GJ	82.0	365.0	365.0	True
2020-12-08	0.898	1.015	1.139	0.596	228.646	290.474	358.066	232.544	286.145	354.209	68.185	85.127	106.301	GJ	31.0	278.0	278.0	True
2020-12-09	0.899	1.013	1.131	0.566	230.362	290.855	359.953	231.873	285.681	354.353	139.121	173.497	216.493	GJ	54.0	566.0	566.0	True
2020-12-10	0.899	1.008	1.15	0.544	231.67	291.423	362.447	231.403	285.729	353.731	65.785	81.589	102.14	GJ	98.0	267.0	267.0	True
2020-12-11	0.89	1.009	1.137	0.544	233.976	292.05	362.933	231.611	286.159	353.247	298.591	373.473	465.996	GJ	88.0	1221.0	1221.0	True
2020-12-12	0.883	1.004	1.142	0.536	233.973	292.8	364.097	232.785	287.417	353.782	29.681	37.361	46.49	GJ	70.0	99.0	99.0	True
2020-12-13	0.882	1.0	1.137	0.502	234.976	293.08	364.404	232.841	288.861	352.182	29.694	37.533	46.453	GJ	44.0	73.0	73.0	True
2020-12-14	0.88	0.999	1.132	0.496	237.413	294.699	365.352	232.937	289.9	351.074	33.61	42.476	52.509	GJ	82.0	138.0	138.0	True
2020-12-15	0.877	0.99	1.132	0.434	237.503	295.853	368.24	232.834	291.001	354.353	74.73	95.111	116.605	GJ	78.0	308.0	308.0	True
2020-12-16	0.869	0.986	1.135	0.42	239.307	295.088	368.385	233.098	291.051	353.589	29.788	37.797	46.177	GJ	71.0	107.0	107.0	True
2020-12-17	0.865	0.984	1.119	0.42	239.663	294.294	366.428	231.965	290.796	353.169	44.371	56.603	68.864	GJ	61.0	182.0	182.0	True
2020-12-18	0.856	0.976	1.115	0.374	239.402	294.294	364.873	232.027	289.947	352.412	56.828	72.606	88.192	GJ	81.0	233.0	233.0	True
2020-12-19	0.849	0.972	1.113	0.33	236.741	292.873	364.918	233.516	290.539	353.415	126.485	161.074	197.903	GJ	51.0	517.0	517.0	True
2020-12-20	0.839	0.966	1.103	0.29	235.748	291.813	364.33	235.135	291.553	353.52	138.016	175.29	215.177	GJ	47.0	563.0	563.0	True
2020-12-21	0.833	0.96	1.097	0.26	235.878	290.371	361.764	235.941	291.988	353.523	30.153	38.026	46.349	GJ	56.0	112.0	112.0	True
2020-12-22	0.82	0.947	1.076	0.21	235.073	288.186	359.098	236.647	291.934	354.561	71.253	89.234	109.832	GJ	44.0	288.0	288.0	True
2020-12-23	0.812	0.935	1.067	0.15	231.758	285.343	359.687	237.35	292.375	356.329	30.33	38.007	46.74	GJ	54.0	119.0	119.0	True
2020-12-24	0.816	0.927	1.058	0.122	229.846	281.796	354.376	237.527	293.179	356.392	53.982	67.906	83.974	GJ	51.0	218.0	218.0	True
2020-12-25	0.809	0.92	1.041	0.12	228.069	279.923	348.783	237.977	294.525	355.874	55.687	69.905	85.964	GJ	37.0	224.0	224.0	True
2020-12-26	0.802	0.911	1.037	0.074	223.134	276.843	343.841	238.212	294.754	356.435	30.485	38.165	47.013	GJ	38.0	122.0	122.0	True
2020-12-27	0.794	0.897	1.026	0.058	220.443	272.91	341.077	238.492	295.457	356.298	30.547	38.254	47.068	GJ	40.0	72.0	72.0	True
2020-12-28	0.779	0.889	1.01	0.038	215.852	268.682	337.195	239.088	293.849	356.624	45.203	56.159	69.797	GJ	78.0	180.0	180.0	True
2020-12-29	0.774	0.883	1.003	0.032	212.744	262.834	329.136	239.679	292.278	356.407	73.521	91.378	112.765	GJ	63.0	293.0	293.0	True
2020-12-30	0.771	0.872	0.992	0.018	205.062	257.5	321.95	239.739	291.221	355.746	35.367	43.83	53.968	GJ	46.0	141.0	141.0	True
2020-12-31	0.759	0.862	0.991	0.018	199.882	250.914	313.195	239.63	289.457	355.258	43.604	53.785	66.236	GJ	18.0	174.0	174.0	True
2021-01-01	0.762	0.853	0.968	0.006	195.132	245.2	307.151	238.154	289.015	351.52	30.585	37.657	46.239	GJ	25.0	75.0	75.0	True
2021-01-02	0.751	0.845	0.956	0.004	189.372	238.538	299.209	236.474	286.196	349.419	30.572	37.294	45.875	GJ	19.0	7.0	7.0	True
2021-01-03	0.74	0.84	0.954	0.004	183.205	231.917	287.766	235.457	284.116	348.726	30.313	36.903	45.771	GJ	54.0	78.0	78.0	True
2021-01-04	0.732	0.829	0.955	0.002	176.93	225.273	280.104	233.292	280.651	345.495	30.072	36.591	45.167	GJ	82.0	39.0	39.0	True
2021-01-05	0.725	0.824	0.932	0.002	171.093	217.541	270.823	231.994	276.939	341.166	40.138	48.598	59.884	GJ	53.0	164.0	164.0	True
2021-01-06	0.717	0.815	0.925	0.002	163.506	209.732	263.82	228.975	274.26	337.896	41.599	50.186	62.088	GJ	59.0	172.0	172.0	True
2021-01-07	0.709	0.807	0.913	0.0	157.141	202.396	258.345	224.598	271.365	332.884	29.066	35.174	43.476	GJ	47.0	75.0	75.0	True
2021-01-08	0.695	0.801	0.905	0.0	151.197	195.132	249.142	221.228	267.17	327.864	28.616	34.677	42.671	GJ	49.0	116.0	116.0	True
2021-01-09	0.699	0.796	0.903	0.0	145.374	188.372	237.325	217.112	262.683	321.199	37.62	45.574	55.811	GJ	42.0	163.0	163.0	True
2021-01-10	0.695	0.795	0.889	0.0	140.088	180.547	227.47	211.805	257.855	314.718	39.8	47.867	58.584	GJ	27.0	175.0	175.0	True
2021-01-11	0.69	0.791	0.893	0.0	134.88	172.942	219.006	206.245	251.842	307.729	27.026	32.677	39.919	GJ	38.0	5.0	5.0	True
2021-01-12	0.695	0.788	0.892	0.002	129.608	164.979	210.441	201.16	246.637	301.202	65.029	79.2	96.457	GJ	59.0	302.0	302.0	True
2021-01-13	0.686	0.786	0.891	0.0	123.383	157.369	201.085	195.553	240.309	296.546	74.61	90.848	111.033	GJ	71.0	355.0	355.0	True
2021-01-14	0.688	0.787	0.89	0.0	119.167	151.089	192.746	190.187	233.445	287.382	35.413	43.145	52.473	GJ	63.0	173.0	173.0	True
2021-01-15	0.693	0.791	0.905	0.0	114.033	144.352	185.113	183.44	227.233	279.574	60.071	73.156	89.402	GJ	58.0	302.0	302.0	True
2021-01-16	0.697	0.789	0.907	0.0	108.545	138.083	178.54	177.235	220.583	272.106	55.67	68.531	83.762	GJ	25.0	291.0	291.0	True
2021-01-17	0.695	0.793	0.906	0.0	103.686	131.692	169.789	172.112	213.974	264.877	22.618	27.809	34.039	GJ	48.0	117.0	117.0	True
2021-01-18	0.698	0.797	0.904	0.0	98.643	125.517	163.961	165.475	206.844	256.846	21.835	26.833	33.08	GJ	68.0	91.0	91.0	True
2021-01-19	0.703	0.799	0.91	0.0	94.577	120.516	158.403	159.359	199.998	249.886	21.158	25.931	32.165	GJ	60.0	114.0	114.0	True
2021-01-20	0.7	0.804	0.912	0.002	90.262	116.092	152.482	153.5	193.232	241.077	25.086	30.751	38.154	GJ	64.0	150.0	150.0	True
2021-01-21	0.703	0.808	0.915	0.0	85.762	111.39	146.486	147.941	186.554	231.829	61.744	76.365	94.668	GJ	46.0	385.0	385.0	True
2021-01-22	0.711	0.814	0.92	0.0	82.458	106.831	139.097	143.032	179.588	223.181	18.843	23.302	29.126	GJ	27.0	91.0	91.0	True
2021-01-23	0.707	0.812	0.922	0.002	79.357	102.532	133.464	137.577	172.827	214.175	25.703	31.775	39.863	GJ	49.0	173.0	173.0	True
2021-01-24	0.711	0.815	0.931	0.002	76.686	98.448	128.573	132.815	165.99	205.927	29.639	36.655	46.147	GJ	20.0	208.0	208.0	True
2021-01-25	0.718	0.826	0.929	0.002	73.767	94.14	124.134	127.992	159.19	198.825	39.225	48.59	60.894	GJ	30.0	287.0	287.0	True
2021-01-26	0.713	0.827	0.939	0.004	70.615	91.079	118.909	122.933	153.103	191.114	29.289	35.898	45.278	GJ	17.0	221.0	221.0	True
2021-01-27	0.714	0.827	0.953	0.008	67.206	87.759	115.085	117.814	146.849	183.931	54.346	66.545	84.191	GJ	18.0	428.0	428.0	True
2021-01-28	0.708	0.826	0.964	0.008	64.591	84.911	110.25	112.45	140.637	177.517	15.888	19.366	24.541	GJ	14.0	130.0	130.0	True
2021-01-29	0.706	0.827	0.951	0.014	62.66	81.92	107.123	108.244	134.72	171.057	23.602	28.807	36.602	GJ	18.0	201.0	201.0	True
2021-01-30	0.706	0.827	0.96	0.012	60.155	78.966	103.404	103.916	129.4	165.079	13.776	16.83	21.458	GJ	21.0	56.0	56.0	True
2021-01-31	0.711	0.829	0.966	0.012	58.529	76.292	99.604	99.826	124.533	158.105	19.06	23.304	29.859	GJ	14.0	176.0	176.0	True
2021-02-01	0.707	0.83	0.976	0.016	56.668	73.309	96.086	95.955	119.825	152.114	12.712	15.536	19.924	GJ	20.0	56.0	56.0	True
2021-02-02	0.704	0.826	0.984	0.02	54.5	70.844	94.088	92.287	115.103	146.12	12.235	14.926	19.121	GJ	7.0	111.0	111.0	True
2021-02-03	0.68	0.828	0.981	0.014	52.419	68.538	90.878	88.631	110.483	140.1	30.064	36.788	47.223	GJ	12.0	314.0	314.0	True
2021-02-04	0.687	0.823	0.984	0.018	49.731	66.055	88.117	85.255	106.227	135.233	36.656	45.206	58.314	GJ	17.0	402.0	402.0	True
2021-02-05	0.68	0.821	0.984	0.008	47.568	63.716	86.386	82.135	102.0	130.194	19.698	24.407	31.32	GJ	6.0	225.0	225.0	True
2021-02-06	0.679	0.819	0.984	0.012	45.361	61.504	83.497	79.223	98.402	125.066	17.721	22.073	28.142	GJ	9.0	211.0	211.0	True
2021-02-07	0.67	0.815	0.973	0.014	43.853	58.907	80.472	76.257	94.869	120.715	11.578	14.537	18.393	GJ	20.0	144.0	144.0	True
2021-02-08	0.671	0.812	0.988	0.022	41.489	56.988	78.335	72.924	91.363	116.245	10.484	13.212	16.841	GJ	24.0	136.0	136.0	True
2021-02-09	0.65	0.808	0.984	0.018	39.351	54.78	76.234	69.982	88.162	112.072	11.036	13.831	17.596	GJ	4.0	148.0	148.0	True
2021-02-10	0.64	0.803	0.987	0.02	37.105	52.51	73.999	67.322	85.002	108.791	32.243	40.278	51.289	GJ	8.0	448.0	448.0	True
2021-02-11	0.637	0.801	1.006	0.028	34.874	50.517	72.259	65.137	82.038	104.887	12.135	15.265	19.476	GJ	14.0	176.0	176.0	True
2021-02-12	0.618	0.797	1.02	0.032	32.803	48.494	70.699	62.442	78.956	100.864	11.255	14.161	18.19	GJ	14.0	169.0	169.0	True
2021-02-13	0.629	0.795	1.016	0.034	30.688	46.413	69.34	60.175	76.149	98.196	19.026	23.947	30.894	GJ	14.0	296.0	296.0	True
2021-02-14	0.621	0.791	1.001	0.026	28.979	44.522	67.554	58.053	73.391	94.998	7.549	9.548	12.282	GJ	16.0	85.0	85.0	True
2021-02-15	0.612	0.788	1.009	0.03	27.296	42.543	66.403	55.492	71.008	92.068	7.268	9.182	11.908	GJ	16.0	30.0	30.0	True
2021-02-16	0.597	0.785	1.01	0.028	25.542	40.458	65.032	53.163	68.318	89.81	12.741	16.2	21.09	GJ	12.0	223.0	223.0	True
2021-02-17	0.592	0.788	1.014	0.04	23.64	38.8	64.711	50.925	65.673	87.005	9.053	11.628	15.27	GJ	1.0	166.0	166.0	True
2021-02-18	0.587	0.783	1.042	0.04	22.017	37.154	63.343	48.702	63.535	84.095	7.151	9.233	12.169	GJ	25.0	137.0	137.0	True
2021-02-19	0.592	0.783	1.044	0.044	20.528	35.141	62.416	46.477	61.331	82.006	9.379	12.221	16.144	GJ	12.0	188.0	188.0	True
2021-02-20	0.588	0.781	1.053	0.062	19.096	33.755	61.355	44.232	58.778	79.876	10.0	13.21	17.422	GJ	16.0	211.0	211.0	True
2021-02-21	0.586	0.782	1.065	0.062	17.521	32.446	60.551	41.955	56.444	78.121	5.471	7.324	9.811	GJ	17.0	65.0	65.0	True
2021-02-22	0.574	0.776	1.085	0.064	15.944	31.195	60.983	39.588	54.148	75.585	5.202	7.031	9.574	GJ	25.0	19.0	19.0	True
2021-02-23	0.568	0.78	1.083	0.062	14.584	29.884	61.553	37.559	51.965	73.156	9.339	12.87	17.856	GJ	13.0	232.0	232.0	True
2021-02-24	0.563	0.786	1.07	0.058	13.547	28.179	61.015	35.392	49.856	71.902	6.644	9.267	13.129	GJ	4.0	174.0	174.0	True
2021-02-25	0.558	0.782	1.089	0.07	12.49	26.841	61.017	33.372	47.918	70.605	4.353	6.222	9.024	GJ	12.0	111.0	111.0	True
2021-02-26	0.547	0.788	1.1	0.07	11.206	25.606	61.682	31.194	46.006	68.853	4.137	5.968	8.903	GJ		122.0	122.0	True
2021-02-27	0.545	0.789	1.105	0.08	10.244	24.473	62.493	29.353	43.891	67.061	9.038	13.204	20.045	GJ	2.0	282.0	282.0	True
2021-02-28	0.546	0.784	1.116	0.082	9.396	23.44	63.453	27.585	41.954	66.144	3.672	5.469	8.629	GJ	1.0	58.0	58.0	True
2021-03-01	0.533	0.785	1.116	0.078	8.557	22.533	64.645	25.788	40.298	65.346	3.623	5.483	8.901	GJ	3.0	128.0	128.0	True
2021-03-02	0.516	0.791	1.103	0.094	7.634	21.418	65.867	24.111	38.682	64.086	4.724	7.307	12.415	GJ	3.0	179.0	179.0	True
2021-03-03	0.516	0.788	1.111	0.098	6.946	20.332	65.817	22.655	37.109	63.357	5.819	9.24	16.269	GJ		237.0	237.0	True
2021-03-04	0.524	0.781	1.142	0.102	6.251	19.414	65.636	21.211	35.539	62.92	2.763	4.561	8.234	GJ	3.0	121.0	121.0	True
2021-03-05	0.529	0.775	1.145	0.106	5.631	18.461	66.432	19.636	33.932	62.666	3.452	5.961	11.002	GJ		166.0	166.0	False
2021-03-06	0.522	0.78	1.144	0.108	5.016	17.699	66.973	18.222	32.336	62.821	2.357	4.181	8.081	GJ		107.0	107.0	False
2021-03-07	0.517	0.779	1.151	0.104	4.393	16.78	66.625	16.712	30.908	62.264	2.323	4.227	8.463	GJ		129.0902921536445		False
2021-03-08	0.515	0.78	1.141	0.094	3.826	15.971	66.554	15.36	29.516	62.286	2.022	3.825	8.0	GJ		100.6807890004039		False
2021-03-09	0.507	0.778	1.143	0.116	3.333	15.265	67.255	14.341	28.176	62.807	2.693	5.253	11.609	GJ		175.73133384168221		False
2021-03-10	0.502	0.775	1.156	0.128	2.915	14.447	68.183	13.251	26.881	63.572	2.731	5.472	12.832	GJ		192.03011240893997		False
2021-03-11	0.508	0.77	1.158	0.126	2.602	13.848	70.145	12.218	25.756	64.44	1.612	3.332	8.26	GJ		120.98003732401295		False
2021-03-12	0.515	0.773	1.17	0.134	2.361	13.291	72.407	11.251	24.61	65.366	1.931	4.162	10.915	GJ		159.7339292016149		False
2021-03-13	0.518	0.771	1.189	0.146	2.131	12.794	73.109	10.365	23.551	66.395	1.529	3.425	9.503	GJ		137.67759627864928		False
2021-03-14	0.516	0.779	1.212	0.142	1.913	12.071	74.29	9.485	22.365	67.351	1.234	2.911	8.467	GJ		121.78065657734864		False
2021-03-15	0.519	0.768	1.219	0.142	1.685	11.481	76.077	8.632	21.406	66.937	1.113	2.77	8.542	GJ		94.9333268313692		False
2021-03-16	0.508	0.774	1.219	0.146	1.46	11.031	78.158	7.777	20.473	66.537	1.363	3.586	11.621	GJ		165.61705389902147		False
2021-03-17	0.502	0.765	1.229	0.142	1.26	10.611	81.915	6.997	19.495	66.51	1.352	3.723	12.674	GJ		180.88612237163068		False
2021-03-18	0.496	0.765	1.247	0.15	1.112	10.104	85.993	6.377	18.583	66.673	0.831	2.415	8.544	GJ		113.90057038573552		False
2021-03-19	0.495	0.768	1.217	0.146	0.99	9.563	90.418	5.754	17.757	66.785	0.93	2.818	10.508	GJ		150.3078771313664		False
2021-03-20	0.496	0.776	1.247	0.154	0.883	9.018	94.189	5.185	16.848	67.993	0.722	2.304	9.103	GJ		129.48403670019337		False
2021-03-21	0.496	0.775	1.253	0.15	0.786	8.592	98.154	4.691	16.091	69.29	0.608	2.078	8.872	GJ		114.47102100097239		False
2021-03-22	0.486	0.774	1.246	0.158	0.701	8.218	101.823	4.228	15.356	70.912	0.546	1.971	9.188	GJ		90.74784786515048		False
2021-03-23	0.483	0.781	1.252	0.15	0.627	7.829	107.141	3.789	14.737	72.439	0.621	2.417	11.677	GJ		155.50277395647834		False
2021-03-24	0.485	0.775	1.253	0.152	0.562	7.585	112.761	3.397	14.052	73.072	0.607	2.525	12.738	GJ		169.74213233416216		False
2021-03-25	0.488	0.769	1.236	0.16	0.505	7.233	117.559	3.049	13.431	74.522	0.391	1.755	9.306	GJ		106.82110344745318		False
2021-03-26	0.482	0.778	1.258	0.166	0.453	6.859	122.497	2.739	12.836	76.56	0.407	1.929	11.049	GJ		140.88182506111434		False
2021-03-27	0.481	0.783	1.286	0.166	0.404	6.504	127.331	2.457	12.242	78.809	0.32	1.592	9.878	GJ		121.2904771217693		False
