# Supplementary material for: Evolution and Epidemic Spread of SARS-CoV-2 in Colombia: A Year into the Pandemic
Source: Vaccines (Basel). 2021 Jul 30;9(8):837. doi: 10.3390/vaccines9080837 (PMC8402472; doi:10.3390/vaccines9080837)
Supplement: Supplementary file 1 [file vaccines-09-00837-s001.zip › Supplementary_material/Supplementary Data S2/Rt.live_statistics_model/COVID19-GN-rt.csv]

	rt2.5%	rt	rt97.5%	p_rt_gt1	infection2.5%	infection	infection97.5%	ajusted_positive2.5%	ajusted_positive	ajusted_positive97.5%	predicted_postive2.5%	predicted_postive	predicted_postive97.5%	region	observed_positive	predicted_newtest	observed_newtest	date_with_observed_cases
2020-05-10	0.867	1.194	1.606	0.9	12.342	30.024	66.413	0.0	0.0	0.0				GN				False
2020-05-11	0.89	1.194	1.592	0.914	0.114	0.271	0.536	0.0	0.0	0.0				GN			6.0	False
2020-05-12	0.896	1.199	1.56	0.914	1.623	3.839	7.593	0.0	0.0	0.0				GN				False
2020-05-13	0.885	1.194	1.54	0.912	3.076	7.265	14.377	0.0	0.0	0.0				GN				False
2020-05-14	0.904	1.193	1.549	0.912	3.294	7.762	15.232	0.0	0.0	0.0				GN				False
2020-05-15	0.917	1.199	1.508	0.914	3.253	7.552	15.016	0.0	0.0	0.0				GN				False
2020-05-16	0.925	1.201	1.497	0.916	3.462	7.656	15.322	0.813	1.978	4.374				GN				False
2020-05-17	0.914	1.185	1.5	0.91	3.686	7.947	16.195	1.242	3.024	6.682				GN				False
2020-05-18	0.923	1.188	1.489	0.928	3.881	8.256	16.684	1.49	3.653	8.013				GN				False
2020-05-19	0.892	1.182	1.486	0.93	3.988	8.573	17.01	1.68	4.134	8.872				GN				False
2020-05-20	0.902	1.187	1.472	0.928	4.086	8.844	17.689	1.919	4.676	9.714	0.31	0.704	1.49	GN	6.0	0.0		True
2020-05-21	0.917	1.177	1.468	0.912	4.244	9.13	18.178	2.145	5.118	10.26	0.341	0.771	1.613	GN		0.0		True
2020-05-22	0.929	1.179	1.452	0.928	4.392	9.5	19.318	2.431	5.748	11.478	0.384	0.856	1.787	GN		0.0		True
2020-05-23	0.935	1.174	1.453	0.912	4.491	9.827	20.637	2.561	6.006	12.105	0.408	0.893	1.832	GN		0.0		True
2020-05-24	0.916	1.174	1.433	0.914	4.594	10.132	21.323	2.714	6.331	12.535	0.436	0.939	1.882	GN		14.711751975707115		True
2020-05-25	0.921	1.162	1.44	0.904	4.709	10.503	22.197	2.955	6.74	13.582	0.472	1.005	2.011	GN		15.196139585907028		True
2020-05-26	0.939	1.16	1.437	0.908	4.841	10.761	23.47	3.148	7.034	14.007	0.491	1.051	2.061	GN		0.0		True
2020-05-27	0.926	1.162	1.437	0.898	4.947	11.022	24.542	3.34	7.33	14.582	3.418	7.327	14.218	GN		324.0	324.0	True
2020-05-28	0.939	1.153	1.408	0.896	5.024	11.417	24.968	3.493	7.605	15.335	2.671	5.56	10.893	GN		237.0	237.0	True
2020-05-29	0.939	1.154	1.426	0.9	5.139	11.665	26.333	3.678	8.016	15.996	0.587	1.201	2.38	GN		12.0	12.0	True
2020-05-30	0.944	1.15	1.41	0.9	5.228	11.903	27.451	3.797	8.225	16.373	0.607	1.244	2.508	GN		2.0	2.0	True
2020-05-31	0.929	1.138	1.39	0.876	5.301	12.309	28.594	3.933	8.545	17.029	1.335	2.726	5.542	GN		102.0	102.0	True
2020-06-01	0.907	1.135	1.398	0.89	5.375	12.698	29.582	4.093	8.891	17.793	0.662	1.35	2.737	GN		24.13696340887048		True
2020-06-02	0.902	1.131	1.379	0.89	5.423	13.08	30.453	4.277	9.188	18.86	0.676	1.394	2.883	GN		0.0		True
2020-06-03	0.917	1.128	1.372	0.884	5.521	13.413	31.449	4.436	9.585	19.686	0.697	1.443	2.994	GN		0.0		True
2020-06-04	0.903	1.126	1.378	0.862	5.697	13.675	32.581	4.581	9.895	20.605	0.71	1.488	3.12	GN		0.0		True
2020-06-05	0.897	1.116	1.356	0.842	5.919	14.036	34.353	4.677	10.235	21.385	1.089	2.308	4.921	GN	1.0	73.0	73.0	True
2020-06-06	0.919	1.111	1.341	0.812	5.984	14.35	35.823	4.815	10.502	22.325	0.748	1.572	3.393	GN		0.0		True
2020-06-07	0.904	1.103	1.326	0.826	5.918	14.81	36.823	4.869	10.779	23.366	0.766	1.604	3.515	GN		8.0	8.0	True
2020-06-08	0.892	1.097	1.309	0.824	5.864	15.141	38.207	4.99	11.042	24.253	0.782	1.657	3.646	GN		31.82215378605044		True
2020-06-09	0.906	1.093	1.312	0.808	5.827	15.439	39.294	5.121	11.353	25.41	0.799	1.71	3.771	GN		0.0		True
2020-06-10	0.881	1.081	1.304	0.792	5.964	15.629	39.985	5.202	11.64	26.168	0.818	1.757	3.915	GN		0.0		True
2020-06-11	0.895	1.08	1.305	0.798	6.09	15.898	41.265	5.235	12.001	27.055	0.829	1.81	4.113	GN		0.0		True
2020-06-12	0.893	1.076	1.3	0.78	6.06	16.242	42.756	5.353	12.439	27.97	0.828	1.862	4.272	GN		0.0		True
2020-06-13	0.891	1.073	1.301	0.762	6.0	16.445	44.316	5.484	12.745	29.058	2.059	4.681	10.846	GN		119.0	119.0	True
2020-06-14	0.889	1.071	1.304	0.75	6.026	16.721	45.176	5.63	13.072	30.403	0.85	1.948	4.569	GN		37.55114341680316		True
2020-06-15	0.88	1.073	1.281	0.756	6.147	16.909	46.832	5.789	13.345	31.394	0.854	1.993	4.76	GN		37.633634207461974		True
2020-06-16	0.878	1.068	1.281	0.728	6.287	17.097	48.571	5.904	13.733	32.428	0.898	2.086	5.169	GN		50.0	50.0	True
2020-06-17	0.876	1.059	1.267	0.728	6.355	17.223	50.913	5.965	14.069	34.19	0.9	2.074	5.274	GN	7.0	3.0	3.0	True
2020-06-18	0.873	1.06	1.272	0.726	6.311	17.489	52.925	5.992	14.382	35.738	0.915	2.139	5.426	GN		0.0		True
2020-06-19	0.884	1.058	1.264	0.698	6.167	17.784	54.294	5.923	14.699	36.463	0.914	2.182	5.587	GN		0.0		True
2020-06-20	0.876	1.062	1.263	0.708	6.168	18.154	55.36	5.918	14.939	37.692	0.912	2.208	5.829	GN		24.0	24.0	True
2020-06-21	0.872	1.061	1.262	0.72	6.146	18.207	55.678	5.88	15.223	38.894	0.899	2.253	6.071	GN		3.0	3.0	True
2020-06-22	0.872	1.056	1.252	0.712	6.137	18.419	54.913	6.008	15.625	40.026	0.908	2.292	6.291	GN		46.4874500302509		True
2020-06-23	0.883	1.053	1.261	0.714	6.132	18.336	54.072	6.038	15.869	41.222	0.903	2.327	6.423	GN		1.0	1.0	True
2020-06-24	0.884	1.06	1.265	0.71	6.168	18.505	54.295	6.036	16.072	42.62	0.907	2.367	6.482	GN		0.0		True
2020-06-25	0.889	1.053	1.275	0.712	6.255	18.631	55.525	6.041	16.368	43.675	0.925	2.409	6.531	GN		0.0		True
2020-06-26	0.891	1.064	1.275	0.724	6.376	18.855	56.913	6.149	16.706	45.251	0.935	2.467	6.56	GN		0.0		True
2020-06-27	0.876	1.06	1.281	0.742	6.511	19.032	58.137	6.279	16.77	46.97	0.94	2.518	6.652	GN		37.0	37.0	True
2020-06-28	0.894	1.062	1.254	0.722	6.688	19.25	59.101	6.344	16.933	48.629	1.101	2.975	7.971	GN		56.34173765504972		True
2020-06-29	0.88	1.058	1.255	0.734	6.849	19.632	59.465	6.318	17.018	49.937	1.096	3.034	8.269	GN		56.323904994273406		True
2020-06-30	0.883	1.067	1.273	0.736	7.038	19.742	59.327	6.262	17.359	51.042	0.95	2.657	7.373	GN		41.0	41.0	True
2020-07-01	0.879	1.072	1.282	0.766	7.235	20.085	59.76	6.274	17.718	51.994	0.968	2.687	7.562	GN		0.0		True
2020-07-02	0.877	1.076	1.301	0.764	7.487	20.279	60.269	6.206	17.822	52.807	0.981	2.701	7.648	GN		1.0	1.0	True
2020-07-03	0.885	1.076	1.288	0.802	7.649	20.573	60.656	6.229	18.006	53.034	0.995	2.758	7.699	GN		0.0		True
2020-07-04	0.889	1.08	1.304	0.792	7.851	20.917	60.892	6.268	18.037	53.048	1.007	2.788	7.826	GN		0.0		True
2020-07-05	0.9	1.085	1.282	0.788	8.032	21.293	60.994	6.327	18.317	53.198	1.457	4.031	11.323	GN		69.034434321521		True
2020-07-06	0.898	1.093	1.296	0.792	8.19	21.662	60.86	6.4	18.492	54.269	1.038	2.84	8.114	GN		2.0	2.0	True
2020-07-07	0.91	1.093	1.312	0.82	8.248	22.047	60.566	6.497	18.664	55.287	1.052	2.841	8.158	GN		11.0	11.0	True
2020-07-08	0.914	1.097	1.318	0.84	8.353	22.426	60.359	6.649	18.848	56.272	1.069	2.881	8.202	GN		1.0	1.0	True
2020-07-09	0.915	1.099	1.334	0.874	8.582	22.894	60.318	6.796	19.189	57.125	1.087	2.927	8.295	GN		2.0	2.0	True
2020-07-10	0.918	1.108	1.316	0.872	8.821	23.351	60.277	6.947	19.412	57.656	1.113	2.965	8.469	GN		2.0	2.0	True
2020-07-11	0.932	1.111	1.336	0.904	9.21	23.782	60.304	7.115	19.731	58.899	1.135	3.012	8.685	GN		10.0	10.0	True
2020-07-12	0.934	1.118	1.367	0.892	9.575	24.413	60.954	7.329	20.024	59.3	1.971	5.138	15.034	GN		82.54321260166938		True
2020-07-13	0.939	1.129	1.377	0.898	9.852	24.839	61.608	7.539	20.333	59.504	2.195	5.715	16.722	GN		90.62831790030697		True
2020-07-14	0.949	1.137	1.397	0.906	10.155	25.395	62.009	7.758	20.473	59.642	1.193	3.113	9.062	GN		3.0	3.0	True
2020-07-15	0.96	1.142	1.393	0.926	10.523	25.966	62.008	7.86	20.763	59.695	1.198	3.143	9.101	GN		0.0		True
2020-07-16	0.963	1.156	1.399	0.94	11.138	26.686	62.544	8.014	21.193	59.644	1.222	3.181	9.086	GN		6.0	6.0	True
2020-07-17	0.977	1.159	1.398	0.954	12.01	27.33	62.396	8.175	21.596	59.465	1.25	3.241	9.155	GN		0.0		True
2020-07-18	0.979	1.175	1.406	0.952	12.621	28.111	62.461	8.337	21.987	59.146	1.284	3.29	9.112	GN		0.0		True
2020-07-19	0.981	1.184	1.431	0.952	13.206	28.834	62.29	8.501	22.449	58.699	2.643	6.744	18.383	GN		97.14009970057873		True
2020-07-20	0.977	1.188	1.461	0.958	13.686	29.646	62.965	8.757	22.81	58.865	2.692	6.782	18.336	GN		96.1011467845515		True
2020-07-21	0.987	1.199	1.458	0.964	14.457	30.43	63.722	9.11	23.106	59.857	1.402	3.481	9.337	GN		0.0		True
2020-07-22	0.991	1.212	1.475	0.972	15.109	31.562	64.782	9.352	23.563	61.047	1.449	3.56	9.405	GN		15.0	15.0	True
2020-07-23	1.012	1.222	1.471	0.982	15.844	32.899	65.909	9.728	24.223	61.49	1.495	3.659	9.456	GN		0.0		True
2020-07-24	1.005	1.224	1.492	0.974	16.824	34.43	67.085	10.062	24.907	61.728	1.545	3.746	9.559	GN		0.0		True
2020-07-25	1.034	1.245	1.513	0.988	17.974	35.94	69.03	10.352	25.579	61.829	1.58	3.815	9.63	GN		0.0		True
2020-07-26	1.032	1.253	1.529	0.988	19.375	37.332	70.848	10.765	25.986	61.871	3.802	9.014	22.104	GN		111.73698679937475		True
2020-07-27	1.036	1.258	1.527	0.988	20.702	39.242	71.642	11.443	26.52	62.578	1.725	4.0	9.55	GN		42.0	42.0	True
2020-07-28	1.054	1.282	1.544	0.992	21.971	40.69	74.519	12.052	27.046	62.355	1.831	4.109	9.512	GN		0.0		True
2020-07-29	1.062	1.287	1.542	0.99	23.504	42.97	76.041	12.63	27.923	61.837	1.902	4.189	9.527	GN		0.0		True
2020-07-30	1.056	1.294	1.557	0.996	24.945	45.079	77.464	13.174	28.932	62.214	2.003	4.352	9.683	GN		1.0	1.0	True
2020-07-31	1.071	1.293	1.55	0.996	26.525	47.24	78.956	13.761	29.846	62.853	2.089	4.503	9.812	GN		0.0		True
2020-08-01	1.086	1.305	1.573	0.994	28.339	49.727	81.379	14.401	30.671	63.594	2.188	4.629	10.041	GN		0.0		True
2020-08-02	1.093	1.311	1.585	0.998	30.423	52.617	83.703	15.215	31.909	64.684	6.054	12.561	26.736	GN		127.180160993755		True
2020-08-03	1.094	1.311	1.598	0.998	32.947	55.507	86.728	16.136	33.089	65.979	2.423	4.958	10.425	GN		10.0	10.0	True
2020-08-04	1.096	1.314	1.577	1.0	36.269	58.44	89.253	17.028	34.323	66.969	2.555	5.166	10.508	GN	2.0	0.0		True
2020-08-05	1.081	1.312	1.561	0.996	40.453	61.536	91.462	18.316	36.063	68.345	2.778	5.385	10.678	GN	1.0	9.0	9.0	True
2020-08-06	1.083	1.308	1.563	0.996	44.1	65.317	93.357	19.52	37.522	69.985	2.933	5.615	10.959	GN		0.0		True
2020-08-07	1.102	1.309	1.555	1.0	47.876	68.94	97.883	20.88	39.125	71.513	3.117	5.896	11.411	GN		0.0		True
2020-08-08	1.097	1.299	1.546	0.996	51.725	72.597	101.384	22.244	40.845	72.973	3.317	6.232	11.981	GN		0.0		True
2020-08-09	1.094	1.292	1.529	0.998	56.075	76.607	103.593	23.814	43.057	74.67	10.44	19.328	36.665	GN	1.0	143.7517179827095		True
2020-08-10	1.073	1.279	1.515	0.998	60.684	80.767	106.959	25.55	45.177	76.364	9.382	16.861	31.124	GN		120.0	120.0	True
2020-08-11	1.063	1.275	1.49	1.0	64.175	85.636	111.807	27.424	47.329	78.143	4.073	7.122	12.767	GN	4.0	3.0	3.0	True
2020-08-12	1.042	1.252	1.476	0.996	68.249	90.26	115.52	29.271	49.67	80.06	4.382	7.476	12.854	GN	2.0	1.0	1.0	True
2020-08-13	1.059	1.236	1.435	0.994	72.321	94.586	119.75	31.528	52.241	82.116	4.762	7.842	13.249	GN	1.0	0.0		True
2020-08-14	1.043	1.227	1.401	0.994	76.33	99.516	123.181	34.441	55.235	84.531	5.167	8.231	13.663	GN	2.0	0.0		True
2020-08-15	1.035	1.213	1.397	0.988	81.301	104.201	126.652	37.831	58.204	87.245	5.605	8.675	14.193	GN	2.0	0.0		True
2020-08-16	1.039	1.192	1.356	0.984	86.157	108.423	130.873	41.312	61.227	89.382	14.061	21.116	33.826	GN		112.0	112.0	True
2020-08-17	1.01	1.168	1.341	0.978	89.907	112.988	134.247	44.43	64.686	92.18	6.583	9.675	15.09	GN	1.0	29.0	29.0	True
2020-08-18	0.994	1.145	1.306	0.97	94.519	116.967	137.753	48.113	68.233	94.083	6.997	10.237	15.727	GN	24.0	0.0		True
2020-08-19	0.98	1.127	1.288	0.948	98.393	120.633	141.714	51.462	71.656	97.368	11.853	17.125	25.902	GN	21.0	77.0	77.0	True
2020-08-20	0.963	1.102	1.257	0.914	101.948	123.779	145.186	56.004	75.053	100.928	7.992	11.296	16.865	GN	13.0	0.0		True
2020-08-21	0.938	1.083	1.232	0.858	104.127	126.249	148.268	59.707	79.426	104.142	8.544	11.885	17.641	GN	10.0	0.0		True
2020-08-22	0.932	1.062	1.208	0.788	106.487	128.621	150.807	63.479	83.598	107.489	9.175	12.438	18.368	GN	11.0	2.0	2.0	True
2020-08-23	0.897	1.036	1.173	0.69	108.397	130.542	153.011	67.918	87.468	110.363	77.851	104.642	153.449	GN	15.0	388.0	388.0	True
2020-08-24	0.875	1.014	1.172	0.586	110.071	132.419	155.451	72.445	91.598	114.012	17.202	22.696	32.496	GN	3.0	80.0	80.0	True
2020-08-25	0.865	0.989	1.146	0.442	111.804	133.438	156.571	76.425	95.816	117.375	10.961	14.384	20.207	GN	59.0	0.0		True
2020-08-26	0.838	0.971	1.126	0.35	113.566	134.339	156.697	80.169	100.234	120.901	11.498	14.975	20.971	GN	7.0	0.0		True
2020-08-27	0.831	0.949	1.091	0.228	113.927	134.321	156.632	84.176	104.442	124.035	12.079	15.631	21.798	GN	34.0	16.0	16.0	True
2020-08-28	0.805	0.934	1.082	0.168	114.736	134.214	154.466	87.849	108.275	127.858	12.459	16.157	22.243	GN	18.0	0.0		True
2020-08-29	0.792	0.918	1.055	0.112	112.912	132.998	152.459	91.366	111.886	130.166	12.895	16.667	22.734	GN	5.0	0.0		True
2020-08-30	0.79	0.901	1.037	0.07	111.105	131.884	149.912	94.692	115.151	133.39	51.011	65.782	88.04	GN	4.0	185.739475815275		True
2020-08-31	0.778	0.887	1.019	0.042	109.417	129.939	148.64	98.73	117.834	136.334	70.577	90.819	119.911	GN	7.0	250.0	250.0	True
2020-09-01	0.756	0.865	1.023	0.03	106.591	127.476	146.087	101.38	120.442	138.063	13.935	18.118	23.529	GN	35.0	0.0		True
2020-09-02	0.743	0.857	0.989	0.018	104.352	124.63	142.612	103.336	122.771	139.63	14.187	18.494	23.811	GN	17.0	0.0		True
2020-09-03	0.736	0.844	0.975	0.008	102.08	121.599	140.547	105.472	124.574	142.373	14.445	18.808	24.253	GN	66.0	0.0		True
2020-09-04	0.733	0.836	0.968	0.008	98.469	117.948	136.935	107.197	126.322	144.538	14.618	19.045	24.614	GN	65.0	0.0		True
2020-09-05	0.723	0.829	0.955	0.006	95.693	113.932	134.596	109.124	127.335	145.339	14.853	19.238	24.819	GN	31.0	0.0		True
2020-09-06	0.718	0.818	0.954	0.004	91.233	110.36	131.307	110.356	128.126	145.997	150.41	193.434	248.147	GN	16.0	485.0	485.0	True
2020-09-07	0.711	0.809	0.929	0.004	86.573	106.466	128.193	111.563	128.501	145.96	65.25	84.437	108.156	GN	71.0	211.0125219361611		True
2020-09-08	0.71	0.803	0.932	0.0	82.405	102.544	123.969	111.294	128.162	144.617	31.59	41.072	52.79	GN	10.0	103.0	103.0	True
2020-09-09	0.7	0.801	0.929	0.0	78.903	99.108	120.61	111.356	127.799	143.172	14.763	19.279	24.771	GN	52.0	0.0		True
2020-09-10	0.701	0.797	0.92	0.0	75.678	95.297	117.346	110.574	127.018	141.732	14.614	19.123	24.473	GN	40.0	19.0	19.0	True
2020-09-11	0.698	0.795	0.913	0.0	72.458	91.309	114.085	109.072	125.352	139.911	14.436	18.893	24.242	GN	24.0	4.0	4.0	True
2020-09-12	0.699	0.797	0.919	0.0	68.287	87.768	110.497	106.821	123.493	138.482	14.267	18.55	23.693	GN	32.0	0.0		True
2020-09-13	0.692	0.796	0.915	0.0	64.936	84.037	106.728	104.859	121.232	135.898	13.98	18.249	23.185	GN	12.0	1.0	1.0	True
2020-09-14	0.688	0.799	0.91	0.0	62.652	80.411	102.073	102.512	119.028	133.646	124.404	161.547	205.343	GN	10.0	438.0	438.0	True
2020-09-15	0.69	0.799	0.916	0.0	60.412	76.652	99.109	100.581	116.214	131.661	13.34	17.496	22.139	GN	50.0	0.0		True
2020-09-16	0.697	0.795	0.917	0.0	58.075	73.148	96.782	98.04	113.144	129.377	12.992	17.076	21.557	GN	44.0	0.0		True
2020-09-17	0.696	0.799	0.92	0.0	55.462	70.314	92.847	94.991	110.163	126.917	12.591	16.59	21.053	GN	17.0	1.0	1.0	True
2020-09-18	0.694	0.797	0.914	0.0	52.242	67.362	88.843	91.182	106.921	124.12	12.085	16.091	20.614	GN	5.0	1.0	1.0	True
2020-09-19	0.694	0.802	0.92	0.0	49.72	64.63	85.806	87.267	103.456	121.471	18.925	25.135	32.323	GN	12.0	78.0	78.0	True
2020-09-20	0.699	0.803	0.923	0.0	47.729	62.116	82.386	83.722	100.124	118.94	42.761	56.329	72.707	GN	5.0	180.76010463046572		True
2020-09-21	0.695	0.806	0.919	0.002	45.902	59.445	79.395	80.183	96.772	116.001	48.89	64.407	83.403	GN	36.0	214.0	214.0	True
2020-09-22	0.693	0.815	0.923	0.002	43.389	57.176	76.021	76.901	93.569	112.458	10.765	14.096	18.382	GN	12.0	0.0		True
2020-09-23	0.696	0.813	0.94	0.0	41.46	54.976	73.912	73.642	90.363	109.019	29.372	38.74	50.688	GN	5.0	138.0	138.0	True
2020-09-24	0.709	0.812	0.945	0.002	39.69	52.808	71.711	70.875	86.942	105.504	9.907	13.123	17.299	GN	38.0	36.0	36.0	True
2020-09-25	0.708	0.817	0.943	0.0	37.842	50.864	69.665	68.348	83.824	102.49	9.563	12.617	16.854	GN	5.0	0.0		True
2020-09-26	0.703	0.816	0.953	0.002	35.825	48.988	67.292	65.78	80.263	99.247	9.227	12.147	16.261	GN	6.0	0.0		True
2020-09-27	0.715	0.819	0.946	0.006	34.142	47.336	64.899	62.814	77.247	96.545	30.675	39.903	54.103	GN	6.0	166.40724937239625		True
2020-09-28	0.716	0.823	0.96	0.01	32.793	45.477	62.624	60.463	74.279	93.778	43.618	56.429	77.057	GN	11.0	245.0	245.0	True
2020-09-29	0.72	0.822	0.966	0.01	31.498	43.681	60.508	57.582	71.332	90.485	8.304	10.761	14.722	GN	14.0	0.0		True
2020-09-30	0.723	0.829	0.965	0.01	30.162	42.015	58.333	54.955	68.641	86.866	7.988	10.345	14.242	GN	6.0	11.0	11.0	True
2020-10-01	0.716	0.832	0.965	0.01	29.074	40.609	56.925	52.799	65.884	84.326	7.646	9.955	13.736	GN	7.0	0.0		True
2020-10-02	0.723	0.836	0.976	0.014	27.877	39.213	54.51	50.543	63.453	81.317	7.273	9.555	13.209	GN	1.0	0.0		True
2020-10-03	0.716	0.84	0.989	0.014	26.668	37.816	52.84	48.447	61.105	78.763	10.006	13.242	18.236	GN	1.0	70.0	70.0	True
2020-10-04	0.719	0.842	0.971	0.014	25.597	36.389	51.324	46.364	58.8	76.577	6.664	8.817	12.121	GN		4.0	4.0	True
2020-10-05	0.73	0.844	0.972	0.006	24.611	35.272	49.711	44.289	56.788	74.039	21.222	28.02	38.972	GN	8.0	160.25138315498035		True
2020-10-06	0.734	0.847	0.967	0.006	23.531	34.136	48.676	42.463	54.627	71.378	6.24	8.157	11.389	GN	27.0	1.0	1.0	True
2020-10-07	0.73	0.851	0.979	0.01	22.633	32.932	47.807	40.343	52.489	69.396	6.016	7.869	10.921	GN		41.0	41.0	True
2020-10-08	0.729	0.851	0.978	0.014	21.897	31.848	46.078	38.482	50.545	67.097	5.756	7.578	10.48	GN	5.0	0.0		True
2020-10-09	0.731	0.849	0.979	0.016	21.108	30.98	45.35	36.842	48.803	64.798	5.551	7.299	10.136	GN	1.0	0.0		True
2020-10-10	0.726	0.851	0.992	0.02	20.337	29.934	44.388	35.394	47.105	62.609	5.308	7.013	9.8	GN		0.0		True
2020-10-11	0.724	0.857	1.001	0.026	19.781	28.879	43.521	33.88	45.429	60.339	14.425	19.084	26.665	GN	2.0	136.25485528504754		True
2020-10-12	0.733	0.858	1.012	0.036	19.477	28.019	42.33	32.542	43.737	58.983	13.226	17.553	24.62	GN	2.0	129.8037275831573		True
2020-10-13	0.736	0.858	1.011	0.03	18.773	27.279	41.347	31.297	42.231	56.622	4.748	6.313	8.871	GN	9.0	0.0		True
2020-10-14	0.746	0.862	1.02	0.038	18.176	26.492	40.651	29.983	40.794	54.708	9.938	13.357	18.735	GN	13.0	106.0	106.0	True
2020-10-15	0.745	0.861	1.015	0.04	17.471	25.636	39.797	28.471	39.418	53.41	4.361	5.92	8.244	GN	22.0	0.0		True
2020-10-16	0.751	0.863	1.017	0.046	16.783	25.085	38.782	27.478	38.035	52.016	4.229	5.722	7.902	GN	4.0	0.0		True
2020-10-17	0.755	0.87	1.017	0.038	16.32	24.363	37.616	26.379	36.67	50.489	4.056	5.537	7.602	GN	4.0	0.0		True
2020-10-18	0.747	0.869	1.03	0.06	15.677	23.691	36.264	25.281	35.426	49.267	5.607	7.733	10.641	GN	2.0	70.0	70.0	True
2020-10-19	0.753	0.874	1.021	0.058	15.19	23.029	35.076	24.267	34.352	48.378	3.788	5.177	7.12	GN	2.0	1.0	1.0	True
2020-10-20	0.753	0.877	1.021	0.048	14.791	22.608	34.327	23.401	33.143	46.829	3.658	4.994	6.918	GN	23.0	6.0	6.0	True
2020-10-21	0.762	0.881	1.043	0.06	14.46	21.911	33.697	22.734	32.111	45.749	3.541	4.801	6.752	GN	4.0	0.0		True
2020-10-22	0.768	0.88	1.032	0.058	14.104	21.391	32.944	21.864	31.009	44.658	3.404	4.654	6.603	GN	4.0	0.0		True
2020-10-23	0.767	0.887	1.033	0.062	13.769	20.879	32.706	21.176	30.0	43.7	3.285	4.506	6.444	GN	3.0	2.0	2.0	True
2020-10-24	0.762	0.892	1.036	0.054	13.285	20.47	32.044	20.464	29.121	42.683	3.17	4.386	6.287	GN		0.0		True
2020-10-25	0.772	0.892	1.031	0.06	12.97	19.982	31.476	19.746	28.328	41.52	6.87	9.581	13.601	GN	1.0	109.00061206908462		True
2020-10-26	0.768	0.899	1.039	0.064	12.643	19.525	31.375	19.196	27.483	40.735	5.444	7.62	10.754	GN	2.0	89.0	89.0	True
2020-10-27	0.772	0.898	1.045	0.1	12.323	19.044	30.806	18.546	26.585	39.586	2.859	4.009	5.685	GN	4.0	12.0	12.0	True
2020-10-28	0.771	0.904	1.063	0.098	11.992	18.649	30.399	17.907	25.839	38.568	2.773	3.918	5.555	GN		2.0	2.0	True
2020-10-29	0.773	0.905	1.063	0.132	11.691	18.184	29.626	17.31	25.174	37.392	2.697	3.808	5.497	GN		36.0	36.0	True
2020-10-30	0.779	0.906	1.071	0.13	11.415	17.917	28.857	16.816	24.427	36.239	2.613	3.715	5.385	GN		0.0		True
2020-10-31	0.779	0.908	1.068	0.146	11.044	17.586	28.228	16.282	23.796	35.687	4.576	6.578	9.475	GN		88.0	88.0	True
2020-11-01	0.779	0.912	1.073	0.126	10.859	17.245	27.681	15.815	23.231	34.919	4.975	7.123	10.335	GN		98.42338651790037		True
2020-11-02	0.785	0.915	1.073	0.158	10.659	17.031	26.98	15.365	22.618	34.238	4.637	6.652	9.735	GN	3.0	94.18841728190019		True
2020-11-03	0.787	0.921	1.083	0.174	10.441	16.794	26.555	15.021	22.087	33.606	2.297	3.347	4.908	GN		17.0	17.0	True
2020-11-04	0.788	0.924	1.073	0.178	10.259	16.409	26.032	14.768	21.461	32.957	2.218	3.237	4.809	GN		0.0		True
2020-11-05	0.783	0.928	1.095	0.16	10.155	16.158	25.513	14.311	21.006	32.228	2.164	3.169	4.707	GN	1.0	0.0		True
2020-11-06	0.792	0.923	1.09	0.188	10.163	15.981	25.239	13.794	20.531	31.785	2.12	3.092	4.613	GN	15.0	0.0		True
2020-11-07	0.789	0.927	1.101	0.194	9.993	15.736	24.936	13.409	20.007	31.334	2.064	3.03	4.517	GN	1.0	0.0		True
2020-11-08	0.787	0.936	1.118	0.21	9.737	15.487	24.921	13.036	19.626	30.762	3.717	5.529	8.203	GN		90.21288311425606		True
2020-11-09	0.789	0.932	1.106	0.218	9.533	15.205	24.746	12.682	19.183	30.024	3.836	5.706	8.555	GN	2.0	95.35254625283713		True
2020-11-10	0.798	0.934	1.104	0.248	9.352	15.04	24.625	12.387	18.752	29.319	1.897	2.838	4.236	GN		1.0	1.0	True
2020-11-11	0.789	0.935	1.123	0.224	9.14	14.909	24.207	12.071	18.375	28.722	1.859	2.783	4.15	GN		0.0		True
2020-11-12	0.792	0.936	1.101	0.248	8.983	14.686	23.911	11.804	17.98	28.052	1.806	2.721	4.079	GN		0.0		True
2020-11-13	0.797	0.937	1.103	0.224	8.91	14.468	23.664	11.458	17.631	27.594	1.765	2.674	4.028	GN	2.0	0.0		True
2020-11-14	0.809	0.945	1.096	0.242	8.72	14.328	23.503	11.185	17.4	27.14	1.752	2.611	3.961	GN	1.0	37.0	37.0	True
2020-11-15	0.811	0.946	1.114	0.25	8.555	14.182	23.5	10.999	17.095	26.576	2.899	4.369	6.597	GN	1.0	82.00237971087704		True
2020-11-16	0.815	0.944	1.128	0.242	8.471	14.01	23.254	10.846	16.872	25.94	2.702	4.103	6.213	GN	2.0	78.28444436758419		True
2020-11-17	0.812	0.944	1.133	0.25	8.369	13.954	23.259	10.689	16.639	25.556	1.64	2.504	3.801	GN	3.0	0.0		True
2020-11-18	0.825	0.953	1.139	0.278	8.29	13.866	22.85	10.468	16.352	25.243	1.592	2.457	3.768	GN	2.0	40.0	40.0	True
2020-11-19	0.828	0.953	1.15	0.304	8.208	13.754	22.458	10.315	16.06	25.025	1.568	2.421	3.745	GN		0.0		True
2020-11-20	0.822	0.959	1.136	0.326	8.098	13.637	22.149	10.19	15.848	24.743	1.532	2.388	3.726	GN	6.0	0.0		True
2020-11-21	0.826	0.96	1.144	0.338	7.991	13.53	21.899	9.993	15.566	24.669	1.503	2.341	3.723	GN		0.0		True
2020-11-22	0.827	0.967	1.153	0.334	7.837	13.471	21.624	9.716	15.311	24.295	2.253	3.505	5.627	GN		73.79187630735622		True
2020-11-23	0.834	0.971	1.173	0.37	7.673	13.405	21.152	9.501	15.083	23.907	2.344	3.642	5.887	GN	2.0	77.76735286762185		True
2020-11-24	0.83	0.974	1.152	0.382	7.538	13.39	21.261	9.363	14.88	23.823	1.444	2.236	3.657	GN	3.0	0.0		True
2020-11-25	0.828	0.976	1.172	0.38	7.368	13.319	21.401	9.241	14.667	23.514	1.423	2.2	3.617	GN		0.0		True
2020-11-26	0.838	0.986	1.163	0.412	7.261	13.226	21.223	9.131	14.538	23.352	1.421	2.178	3.567	GN	5.0	0.0		True
2020-11-27	0.832	0.989	1.167	0.444	7.199	13.196	20.929	8.953	14.392	23.155	1.413	2.168	3.531	GN		48.0	48.0	True
2020-11-28	0.838	0.989	1.157	0.452	7.219	13.091	20.946	8.864	14.317	23.022	1.393	2.152	3.496	GN		0.0		True
2020-11-29	0.843	0.995	1.165	0.474	7.207	13.131	20.944	8.819	14.199	22.856	1.373	2.146	3.449	GN		32.0	32.0	True
2020-11-30	0.836	0.998	1.17	0.49	7.214	13.16	20.971	8.72	14.055	22.537	1.362	2.125	3.433	GN		1.0	1.0	True
2020-12-01	0.839	1.009	1.178	0.542	7.173	13.197	20.809	8.61	14.011	22.199	1.78	2.82	4.541	GN	3.0	65.0	65.0	True
2020-12-02	0.857	1.013	1.189	0.566	7.209	13.126	20.924	8.492	13.926	21.767	1.304	2.088	3.332	GN		0.0		True
2020-12-03	0.861	1.015	1.211	0.586	7.264	13.098	20.918	8.344	13.834	21.501	1.291	2.07	3.271	GN		0.0		True
2020-12-04	0.853	1.022	1.209	0.6	7.253	13.15	21.195	8.142	13.713	21.414	1.274	2.05	3.248	GN	1.0	0.0		True
2020-12-05	0.868	1.018	1.204	0.57	7.304	13.241	21.341	7.984	13.625	21.474	1.257	2.041	3.242	GN	2.0	0.0		True
2020-12-06	0.873	1.025	1.197	0.618	7.272	13.286	21.26	7.856	13.6	21.3	1.521	2.469	3.904	GN		59.17229867982329		True
2020-12-07	0.872	1.026	1.211	0.61	7.297	13.281	21.465	7.746	13.492	21.118	1.588	2.586	4.094	GN	2.0	62.43282703779741		True
2020-12-08	0.882	1.03	1.212	0.64	7.36	13.331	21.956	7.656	13.416	20.971	1.223	2.011	3.154	GN		0.0		True
2020-12-09	0.884	1.027	1.206	0.65	7.449	13.33	22.203	7.611	13.353	20.919	3.122	5.154	7.97	GN		125.0	125.0	True
2020-12-10	0.887	1.037	1.211	0.666	7.46	13.385	22.354	7.531	13.323	21.059	1.198	1.988	3.07	GN	3.0	0.0		True
2020-12-11	0.888	1.037	1.213	0.656	7.6	13.491	22.584	7.503	13.362	20.89	1.192	1.993	3.086	GN	1.0	0.0		True
2020-12-12	0.879	1.037	1.203	0.674	7.721	13.607	22.804	7.525	13.429	20.58	1.188	1.987	3.069	GN		27.0	27.0	True
2020-12-13	0.891	1.042	1.224	0.696	7.81	13.627	22.833	7.569	13.41	20.673	1.306	2.174	3.339	GN	1.0	53.063462652775925		True
2020-12-14	0.885	1.048	1.221	0.69	7.855	13.729	22.927	7.631	13.445	20.872	1.387	2.302	3.535	GN	2.0	55.89089790049296		True
2020-12-15	0.894	1.043	1.223	0.704	7.857	13.834	22.821	7.638	13.384	21.093	1.205	1.995	3.07	GN	2.0	0.0		True
2020-12-16	0.888	1.045	1.226	0.702	8.057	13.921	22.86	7.651	13.35	21.033	1.21	1.989	3.111	GN		0.0		True
2020-12-17	0.899	1.048	1.222	0.702	8.193	14.028	22.68	7.6	13.367	21.041	1.225	1.988	3.124	GN		0.0		True
2020-12-18	0.895	1.046	1.229	0.726	8.352	14.181	22.51	7.613	13.37	21.252	1.235	1.991	3.165	GN		0.0		True
2020-12-19	0.886	1.051	1.228	0.734	8.454	14.257	22.539	7.596	13.395	21.541	1.246	2.0	3.174	GN		0.0		True
2020-12-20	0.906	1.048	1.224	0.712	8.539	14.529	22.625	7.673	13.492	21.812	2.7	4.29	6.907	GN		104.0	104.0	True
2020-12-21	0.907	1.049	1.238	0.736	8.694	14.607	22.85	7.81	13.531	22.072	1.287	2.045	3.286	GN		49.34896876307216		True
2020-12-22	0.9	1.048	1.247	0.736	8.803	14.755	22.977	7.802	13.611	22.222	1.279	2.03	3.188	GN	2.0	21.0	21.0	True
2020-12-23	0.907	1.046	1.241	0.732	8.823	14.889	23.208	7.854	13.681	22.302	1.302	2.042	3.211	GN		1.0	1.0	True
2020-12-24	0.906	1.052	1.239	0.72	8.959	15.04	23.257	7.963	13.776	22.315	1.327	2.055	3.237	GN		0.0		True
2020-12-25	0.906	1.045	1.222	0.702	9.277	15.113	23.467	8.061	13.848	22.349	1.326	2.064	3.264	GN		0.0		True
2020-12-26	0.9	1.04	1.234	0.678	9.457	15.234	23.488	8.121	13.916	22.315	1.332	2.08	3.305	GN	2.0	0.0		True
2020-12-27	0.899	1.036	1.228	0.66	9.622	15.359	23.409	8.257	14.03	22.268	1.355	2.094	3.327	GN	1.0	40.845790598489536		True
2020-12-28	0.902	1.033	1.221	0.622	9.782	15.599	23.513	8.305	14.094	22.131	1.362	2.117	3.341	GN	3.0	31.0	31.0	True
2020-12-29	0.888	1.027	1.223	0.596	9.944	15.743	23.82	8.438	14.213	21.905	1.355	2.13	3.349	GN		0.0		True
2020-12-30	0.879	1.019	1.225	0.57	10.017	15.888	23.905	8.529	14.301	21.987	1.364	2.162	3.356	GN		0.0		True
2020-12-31	0.877	1.016	1.203	0.568	10.16	15.995	23.811	8.652	14.42	22.107	1.365	2.185	3.395	GN		2.0	2.0	True
2021-01-01	0.879	1.012	1.195	0.548	10.263	15.995	23.596	8.688	14.486	22.254	1.376	2.206	3.38	GN	1.0	0.0		True
2021-01-02	0.88	1.01	1.187	0.55	10.358	16.197	23.601	8.866	14.645	22.334	1.391	2.227	3.349	GN	1.0	0.0		True
2021-01-03	0.868	1.002	1.187	0.506	10.38	16.211	23.809	9.134	14.833	22.465	1.413	2.241	3.335	GN		34.736954571339496		True
2021-01-04	0.86	0.994	1.181	0.474	10.303	16.232	24.002	9.268	14.997	22.564	1.438	2.264	3.367	GN	1.0	36.26511048837433		True
2021-01-05	0.861	0.991	1.179	0.478	10.425	16.226	24.033	9.447	15.083	22.607	1.451	2.272	3.405	GN	1.0	0.0		True
2021-01-06	0.835	0.983	1.173	0.404	10.406	16.293	24.143	9.668	15.169	22.628	1.476	2.293	3.4	GN		2.0	2.0	True
2021-01-07	0.829	0.975	1.16	0.394	10.443	16.274	24.048	9.702	15.248	22.818	1.508	2.32	3.412	GN	1.0	0.0		True
2021-01-08	0.816	0.968	1.152	0.362	10.524	16.183	24.009	9.856	15.428	22.909	1.522	2.346	3.433	GN	2.0	0.0		True
2021-01-09	0.82	0.959	1.14	0.314	10.48	16.019	23.845	10.013	15.634	23.121	1.548	2.353	3.47	GN	1.0	0.0		True
2021-01-10	0.814	0.95	1.142	0.262	10.659	15.969	23.716	10.078	15.73	23.334	1.561	2.365	3.505	GN		1.0	1.0	True
2021-01-11	0.802	0.94	1.147	0.262	10.652	15.809	23.505	10.145	15.834	23.408	1.571	2.377	3.544	GN	2.0	26.88151678389234		True
2021-01-12	0.805	0.933	1.128	0.246	10.491	15.677	23.524	10.25	15.854	23.211	1.578	2.389	3.53	GN		0.0		True
2021-01-13	0.804	0.932	1.114	0.25	10.292	15.418	23.41	10.394	15.95	22.989	1.597	2.393	3.49	GN		0.0		True
2021-01-14	0.795	0.931	1.115	0.208	10.198	15.227	23.202	10.499	16.061	22.845	1.614	2.406	3.442	GN		1.0	1.0	True
2021-01-15	0.78	0.926	1.099	0.204	10.022	15.097	23.191	10.455	16.046	22.999	1.618	2.419	3.405	GN	7.0	0.0		True
2021-01-16	0.77	0.92	1.105	0.17	9.907	14.95	23.237	10.542	16.066	23.167	1.631	2.42	3.375	GN	6.0	0.0		True
2021-01-17	0.774	0.91	1.101	0.154	9.567	14.709	22.715	10.568	16.097	23.269	1.63	2.436	3.372	GN	1.0	22.519282516937245		True
2021-01-18	0.768	0.905	1.083	0.144	9.283	14.413	22.895	10.605	16.066	23.137	1.634	2.438	3.36	GN	8.0	23.181252213777242		True
2021-01-19	0.759	0.907	1.1	0.164	9.068	14.17	22.665	10.619	15.984	23.376	1.628	2.431	3.348	GN		0.0		True
2021-01-20	0.762	0.909	1.093	0.142	8.82	13.964	22.319	10.608	15.86	23.315	1.612	2.418	3.39	GN	4.0	0.0		True
2021-01-21	0.76	0.906	1.086	0.132	8.55	13.802	21.978	10.627	15.776	22.989	1.622	2.414	3.387	GN	2.0	0.0		True
2021-01-22	0.756	0.901	1.084	0.142	8.374	13.586	22.098	10.656	15.614	22.889	1.611	2.393	3.327	GN	2.0	0.0		True
2021-01-23	0.76	0.902	1.077	0.144	8.148	13.382	22.008	10.631	15.512	22.636	1.61	2.361	3.342	GN	1.0	0.0		True
2021-01-24	0.752	0.897	1.078	0.128	7.957	13.113	21.902	10.502	15.385	22.625	1.594	2.33	3.283	GN		16.41044648982235		True
2021-01-25	0.737	0.895	1.077	0.126	7.759	12.851	21.695	10.359	15.299	22.495	1.576	2.314	3.234	GN	4.0	16.639323076431644		True
2021-01-26	0.739	0.897	1.084	0.138	7.531	12.602	21.461	10.169	15.142	22.343	1.537	2.291	3.232	GN	1.0	0.0		True
2021-01-27	0.727	0.895	1.089	0.122	7.332	12.333	21.223	10.131	14.968	22.351	1.527	2.273	3.217	GN		0.0		True
2021-01-28	0.722	0.895	1.087	0.13	7.115	12.0	20.828	9.95	14.755	22.248	1.518	2.239	3.203	GN	6.0	0.0		True
2021-01-29	0.702	0.907	1.087	0.134	6.951	11.734	20.577	9.722	14.462	22.114	1.478	2.228	3.232	GN	2.0	0.0		True
2021-01-30	0.698	0.898	1.087	0.156	6.636	11.449	20.477	9.433	14.274	22.03	1.451	2.193	3.191	GN		0.0		True
2021-01-31	0.699	0.897	1.098	0.164	6.376	11.274	20.719	9.188	14.092	21.861	1.418	2.161	3.133	GN		10.301610462668982		True
2021-02-01	0.703	0.894	1.107	0.164	6.131	11.13	20.236	8.898	13.943	21.677	1.375	2.13	3.121	GN	2.0	10.097393939092843		True
2021-02-02	0.696	0.891	1.118	0.156	5.866	10.903	19.778	8.705	13.731	21.598	1.327	2.093	3.122	GN		0.0		True
2021-02-03	0.701	0.893	1.113	0.168	5.631	10.726	19.589	8.495	13.527	21.504	1.291	2.053	3.103	GN	1.0	0.0		True
2021-02-04	0.698	0.892	1.132	0.178	5.377	10.439	19.534	8.326	13.237	21.438	2.225	3.596	5.511	GN	1.0	86.0	86.0	True
2021-02-05	0.686	0.891	1.134	0.198	5.1	10.175	19.327	8.144	12.949	21.397	1.224	1.976	3.079	GN	1.0	1.0	1.0	True
2021-02-06	0.681	0.889	1.144	0.198	4.825	9.861	19.491	7.925	12.804	21.371	1.201	1.934	3.077	GN		0.0		True
2021-02-07	0.677	0.891	1.161	0.218	4.559	9.696	19.847	7.702	12.531	21.059	1.17	1.897	3.071	GN		4.192774435494627		True
2021-02-08	0.654	0.892	1.164	0.196	4.311	9.402	19.802	7.497	12.296	20.774	1.14	1.864	3.063	GN	1.0	3.555464801760947		True
2021-02-09	0.664	0.891	1.17	0.214	4.098	9.289	19.755	7.323	12.041	20.72	1.115	1.822	3.063	GN		0.0		True
2021-02-10	0.655	0.89	1.165	0.214	3.899	9.129	19.76	7.106	11.835	20.624	1.078	1.794	3.071	GN		30.0	30.0	True
2021-02-11	0.661	0.901	1.17	0.226	3.734	8.984	19.76	6.824	11.58	20.385	1.053	1.761	3.044	GN		0.0		True
2021-02-12	0.663	0.897	1.172	0.226	3.493	8.738	19.822	6.557	11.341	20.097	1.021	1.721	3.019	GN		0.08116136211010493		True
2021-02-13	0.66	0.899	1.191	0.222	3.275	8.674	19.896	6.29	11.158	19.798	0.986	1.689	2.989	GN	1.0	0.3689294725304175		True
2021-02-14	0.652	0.894	1.185	0.242	3.146	8.45	20.031	5.984	10.933	19.528	0.96	1.645	2.946	GN		1.0	1.0	True
2021-02-15	0.644	0.898	1.186	0.24	3.016	8.369	20.364	5.718	10.684	19.46	0.923	1.609	2.923	GN		0.0		True
2021-02-16	0.636	0.899	1.202	0.25	2.871	8.227	20.78	5.466	10.479	19.321	0.887	1.577	2.888	GN		1.8149212011239007		True
2021-02-17	0.636	0.899	1.187	0.272	2.705	8.057	21.295	5.243	10.166	19.541	2.277	4.19	7.72	GN	1.0	132.0	132.0	True
2021-02-18	0.634	0.89	1.201	0.264	2.571	7.916	21.99	5.009	9.86	19.467	0.792	1.501	2.876	GN	3.0	0.9503195177903982		True
2021-02-19	0.622	0.885	1.216	0.27	2.447	7.775	22.709	4.787	9.657	19.66	0.757	1.466	2.904	GN		2.9860232771180297		True
2021-02-20	0.621	0.891	1.227	0.276	2.31	7.643	23.5	4.512	9.528	19.789	0.719	1.435	2.942	GN	1.0	2.5289763160057253		True
2021-02-21	0.612	0.901	1.235	0.286	2.184	7.485	24.162	4.264	9.446	19.782	0.684	1.409	2.913	GN	3.0	0.0		True
2021-02-22	0.607	0.894	1.244	0.294	2.074	7.284	24.829	4.082	9.277	19.883	0.65	1.393	2.937	GN	1.0	0.0		True
2021-02-23	0.611	0.906	1.259	0.292	1.948	7.242	25.924	3.963	9.008	19.951	0.615	1.372	2.925	GN		4.842977371841504		True
2021-02-24	0.61	0.89	1.266	0.302	1.84	7.093	26.741	3.798	8.839	20.115	0.586	1.345	2.944	GN		29.0	29.0	True
2021-02-25	0.6	0.893	1.258	0.306	1.749	6.904	27.516	3.606	8.702	20.313	0.556	1.309	2.955	GN		1.0	1.0	True
2021-02-26	0.606	0.893	1.261	0.286	1.632	6.725	27.838	3.369	8.519	20.545	0.526	1.285	3.017	GN		5.890885192134375		True
2021-02-27	0.597	0.892	1.28	0.294	1.52	6.538	28.221	3.192	8.461	20.968	0.499	1.259	3.098	GN		4.689023159466083		True
2021-02-28	0.577	0.89	1.292	0.292	1.414	6.374	28.65	3.016	8.318	21.529	0.474	1.237	3.143	GN		0.0		True
2021-03-01	0.572	0.89	1.291	0.3	1.302	6.267	29.251	2.872	8.141	21.948	0.45	1.211	3.217	GN		0.0		True
2021-03-02	0.569	0.889	1.308	0.304	1.198	6.066	30.508	2.746	7.995	22.616	0.43	1.182	3.318	GN	1.0	7.871033542582318		True
2021-03-03	0.558	0.892	1.326	0.308	1.113	5.923	32.195	2.618	7.853	23.328	0.406	1.161	3.427	GN		20.0	20.0	False
2021-03-04	0.557	0.891	1.343	0.31	1.041	5.821	33.444	2.475	7.704	24.187	0.386	1.133	3.536	GN		3.0977335987905565		False
2021-03-05	0.561	0.898	1.34	0.31	0.972	5.661	35.502	2.353	7.584	24.798	0.366	1.119	3.589	GN		1.0	1.0	False
2021-03-06	0.552	0.89	1.361	0.32	0.891	5.511	37.111	2.22	7.404	25.639	0.346	1.098	3.742	GN		6.849070003034388		False
2021-03-07	0.553	0.887	1.359	0.324	0.83	5.391	37.621	2.095	7.238	26.463	0.325	1.086	3.886	GN		0.0		False
2021-03-08	0.552	0.889	1.381	0.324	0.771	5.269	38.099	1.99	7.083	27.129	0.307	1.067	4.008	GN		0.0		False
2021-03-09	0.557	0.891	1.371	0.314	0.71	5.214	39.381	1.892	6.952	27.485	0.292	1.052	4.075	GN		10.899089713332133		False
2021-03-10	0.551	0.882	1.384	0.33	0.639	5.119	40.713	1.78	6.817	27.84	0.276	1.036	4.136	GN		1.9100861432860683		False
2021-03-11	0.543	0.879	1.389	0.332	0.593	5.134	42.092	1.666	6.575	28.215	0.26	1.004	4.197	GN		4.171440639271725		False
2021-03-12	0.547	0.883	1.4	0.338	0.539	5.091	43.812	1.557	6.407	28.838	0.244	0.976	4.374	GN		11.70060902210678		False
2021-03-13	0.558	0.882	1.438	0.332	0.487	4.963	45.837	1.446	6.253	29.996	0.229	0.959	4.556	GN		9.00911684646463		False
2021-03-14	0.547	0.894	1.414	0.336	0.448	4.939	48.903	1.336	6.128	31.506	0.214	0.947	4.693	GN		0.0		False
2021-03-15	0.543	0.891	1.418	0.328	0.403	4.873	53.475	1.236	6.033	32.736	0.203	0.925	4.838	GN		0.0		False
2021-03-16	0.536	0.888	1.441	0.326	0.362	4.746	57.064	1.156	5.948	34.769	0.191	0.89	4.992	GN		13.927145884090903		False
2021-03-17	0.54	0.882	1.423	0.328	0.335	4.683	60.426	1.079	5.805	36.046	0.177	0.883	5.115	GN		2.420500632852321		False
2021-03-18	0.535	0.888	1.441	0.32	0.311	4.535	61.632	1.005	5.63	37.252	0.164	0.864	5.345	GN		5.2451476797876735		False
2021-03-19	0.532	0.891	1.432	0.33	0.289	4.42	63.23	0.939	5.572	37.875	0.152	0.844	5.579	GN		14.605470937127166		False
2021-03-20	0.529	0.891	1.432	0.314	0.266	4.328	65.513	0.89	5.412	39.261	0.14	0.832	5.734	GN		11.169163689957953		False
2021-03-21	0.537	0.889	1.416	0.31	0.237	4.194	68.256	0.818	5.348	40.432	0.13	0.814	5.906	GN		0.0		False
2021-03-22	0.515	0.891	1.431	0.326	0.214	4.115	71.883	0.763	5.227	41.957	0.12	0.803	6.206	GN		0.0		False
2021-03-23	0.511	0.886	1.44	0.328	0.198	4.002	75.629	0.703	5.187	43.183	0.111	0.786	6.616	GN		16.955202054837375		False
2021-03-24	0.511	0.893	1.483	0.322	0.181	3.877	79.445	0.647	5.096	45.832	0.103	0.765	6.917	GN		2.9309151223604166		False
2021-03-25	0.505	0.888	1.476	0.338	0.165	3.804	85.14	0.605	5.094	49.171	0.095	0.748	7.286	GN		6.318854720312742		False
2021-03-26	0.505	0.887	1.497	0.344	0.148	3.671	93.431	0.552	4.922	52.725	0.087	0.738	7.611	GN		17.510332852155944		False
2021-03-27	0.508	0.887	1.497	0.35	0.133	3.662	99.232	0.503	4.883	56.692	0.08	0.729	7.958	GN		13.329210533397328		False
