# Supplementary material for: Evolution and Epidemic Spread of SARS-CoV-2 in Colombia: A Year into the Pandemic
Source: Vaccines (Basel). 2021 Jul 30;9(8):837. doi: 10.3390/vaccines9080837 (PMC8402472; doi:10.3390/vaccines9080837)
Supplement: Supplementary file 1 [file vaccines-09-00837-s001.zip › Supplementary_material/Supplementary Data S2/Rt.live_statistics_model/COVID19-GV-rt.csv]

	rt2.5%	rt	rt97.5%	p_rt_gt1	infection2.5%	infection	infection97.5%	ajusted_positive2.5%	ajusted_positive	ajusted_positive97.5%	predicted_postive2.5%	predicted_postive	predicted_postive97.5%	region	observed_positive	predicted_newtest	observed_newtest	date_with_observed_cases
2020-05-10																		False
2020-05-11																		False
2020-05-12																		False
2020-05-13																		False
2020-05-14																	9.0	False
2020-05-15																	1.0	False
2020-05-16																		False
2020-05-17																	18.0	False
2020-05-18																		False
2020-05-19																		False
2020-05-20																		False
2020-05-21																	37.0	False
2020-05-22																	23.0	False
2020-05-23	0.873	1.097	1.442	0.756	63.754	114.098	183.051	0.0	0.0	0.0				GV				False
2020-05-24	0.875	1.088	1.425	0.756	0.585	0.92	1.36	0.0	0.0	0.0				GV			7.0	False
2020-05-25	0.866	1.084	1.373	0.744	8.293	13.038	19.273	0.0	0.0	0.0				GV				False
2020-05-26	0.875	1.074	1.337	0.76	15.694	24.697	36.513	0.0	0.0	0.0				GV				False
2020-05-27	0.865	1.07	1.331	0.732	16.588	26.163	38.717	0.0	0.0	0.0				GV			1.0	False
2020-05-28	0.862	1.061	1.326	0.72	16.083	24.988	36.895	0.0	0.0	0.0				GV			9.0	False
2020-05-29	0.848	1.06	1.279	0.7	16.192	24.904	36.099	4.199	7.515	12.057				GV				False
2020-05-30	0.852	1.052	1.26	0.678	16.282	25.295	36.218	6.423	11.475	18.401				GV				False
2020-05-31	0.868	1.042	1.252	0.658	16.656	25.651	37.149	7.821	13.708	21.828				GV			61.0	False
2020-06-01	0.858	1.034	1.23	0.632	17.227	25.869	37.747	9.11	15.376	24.161				GV			4.0	False
2020-06-02	0.867	1.035	1.216	0.634	17.3	26.099	38.534	10.449	17.208	26.634	1.171	1.865	2.838	GV	1.0	22.201335006128794		True
2020-06-03	0.874	1.031	1.208	0.634	17.401	26.303	38.999	11.417	18.418	28.284	1.273	1.994	2.994	GV		58.00183495644718		True
2020-06-04	0.885	1.025	1.191	0.616	17.269	26.591	39.648	12.69	20.33	31.067	1.404	2.208	3.266	GV	2.0	27.460871206329777		True
2020-06-05	0.889	1.025	1.196	0.626	17.521	26.682	39.859	13.215	20.88	31.571	1.458	2.27	3.319	GV	1.0	41.0	41.0	True
2020-06-06	0.898	1.022	1.185	0.604	17.552	26.704	40.547	13.767	21.617	32.272	1.524	2.351	3.379	GV	3.0	28.0	28.0	True
2020-06-07	0.887	1.023	1.176	0.606	17.809	26.94	41.312	14.424	22.727	33.211	1.602	2.483	3.509	GV		58.0	58.0	True
2020-06-08	0.885	1.027	1.184	0.62	17.929	26.971	42.219	14.782	22.958	33.215	1.635	2.505	3.544	GV	24.0	23.13281052197784		True
2020-06-09	0.887	1.027	1.176	0.622	17.709	26.976	42.552	15.197	23.538	33.518	1.683	2.557	3.608	GV	3.0	23.91405331910834		True
2020-06-10	0.895	1.029	1.191	0.65	17.36	27.087	42.869	15.714	23.928	33.79	1.723	2.605	3.674	GV	2.0	62.42760190221284		True
2020-06-11	0.891	1.033	1.187	0.666	17.471	27.119	43.191	16.138	24.552	34.802	1.767	2.695	3.808	GV		1.0	1.0	True
2020-06-12	0.901	1.036	1.193	0.684	17.478	27.08	43.515	16.415	24.836	35.473	1.781	2.722	3.872	GV		23.319048013915104		True
2020-06-13	0.896	1.037	1.176	0.694	17.59	27.417	43.826	16.805	25.066	36.497	2.469	3.767	5.352	GV	1.0	118.0	118.0	True
2020-06-14	0.901	1.04	1.186	0.712	17.948	27.836	43.489	17.03	25.273	36.802	1.825	2.775	3.926	GV		25.21511525335548		True
2020-06-15	0.902	1.044	1.192	0.744	17.943	27.999	43.887	17.109	25.597	37.596	1.839	2.809	4.012	GV		26.920662271197738		True
2020-06-16	0.911	1.048	1.21	0.748	18.01	28.21	44.357	17.26	25.817	37.844	1.862	2.826	4.071	GV		22.0	22.0	True
2020-06-17	0.909	1.051	1.226	0.776	18.476	28.547	44.264	17.556	26.148	38.25	2.578	3.898	5.682	GV		118.0	118.0	True
2020-06-18	0.916	1.06	1.224	0.772	18.783	28.879	44.456	17.518	26.358	39.09	1.89	2.853	4.221	GV		1.0	1.0	True
2020-06-19	0.91	1.061	1.229	0.808	19.102	29.25	44.663	17.648	26.547	40.076	1.886	2.874	4.306	GV		24.929335010487982		True
2020-06-20	0.929	1.068	1.245	0.8	19.35	29.707	44.772	17.649	26.662	40.603	1.892	2.893	4.36	GV		2.0	2.0	True
2020-06-21	0.92	1.077	1.252	0.814	19.783	30.138	45.24	17.502	26.775	41.274	1.901	2.906	4.444	GV		26.901060560781893		True
2020-06-22	0.927	1.077	1.253	0.838	20.017	30.535	46.39	17.556	26.924	41.731	1.907	2.932	4.485	GV		63.0	63.0	True
2020-06-23	0.932	1.085	1.272	0.854	20.309	30.794	47.235	17.603	27.06	42.186	1.92	2.949	4.512	GV	1.0	45.0	45.0	True
2020-06-24	0.927	1.092	1.266	0.842	20.656	31.122	47.127	17.707	27.24	42.505	1.947	2.968	4.573	GV	1.0	71.11392305482241		True
2020-06-25	0.914	1.09	1.274	0.85	21.125	31.718	46.991	17.919	27.522	42.531	1.956	2.996	4.615	GV	2.0	33.588931366646506		True
2020-06-26	0.935	1.097	1.272	0.852	21.811	32.264	47.041	18.163	27.837	42.529	1.967	3.031	4.632	GV	1.0	26.479134075506906		True
2020-06-27	0.932	1.096	1.279	0.882	22.372	32.885	47.233	18.342	28.17	42.793	1.991	3.081	4.664	GV		35.28032449717316		True
2020-06-28	0.945	1.101	1.282	0.904	22.925	33.173	47.543	18.55	28.494	42.926	2.022	3.122	4.691	GV		28.54425057724409		True
2020-06-29	0.958	1.1	1.276	0.912	23.499	33.811	48.272	18.919	28.83	43.39	2.067	3.143	4.74	GV		71.0	71.0	True
2020-06-30	0.958	1.112	1.272	0.912	24.244	34.427	49.193	19.343	29.226	43.715	2.087	3.168	4.769	GV		28.9243375923296		True
2020-07-01	0.956	1.113	1.283	0.918	24.917	35.017	49.984	19.616	29.708	44.087	2.135	3.207	4.795	GV		19.0	19.0	True
2020-07-02	0.973	1.124	1.285	0.94	25.173	35.62	50.484	19.996	30.048	44.586	2.179	3.246	4.848	GV	3.0	35.57143655969612		True
2020-07-03	0.98	1.126	1.296	0.932	25.835	36.245	50.998	20.302	30.496	44.614	2.226	3.288	4.881	GV		28.02893314059972		True
2020-07-04	0.981	1.123	1.292	0.938	26.609	37.012	52.298	20.611	30.794	45.294	2.268	3.317	4.951	GV		37.32812676358172		True
2020-07-05	0.98	1.13	1.294	0.95	27.272	37.84	53.528	20.977	31.26	45.965	2.306	3.37	4.981	GV		30.187440593711084		True
2020-07-06	0.984	1.136	1.294	0.956	27.897	38.994	54.915	21.403	31.584	46.175	2.375	3.414	5.0	GV		29.640921243216088		True
2020-07-07	0.987	1.143	1.306	0.962	29.458	40.146	55.597	22.002	32.134	46.1	2.454	3.471	5.007	GV	1.0	30.562464683552005		True
2020-07-08	0.983	1.137	1.307	0.952	30.184	41.284	55.647	22.639	32.588	46.432	2.509	3.539	5.045	GV		79.57996055539229		True
2020-07-09	0.99	1.14	1.312	0.968	30.98	42.391	57.104	23.189	32.997	46.93	4.574	6.363	8.974	GV	15.0	152.0	152.0	True
2020-07-10	0.987	1.141	1.308	0.966	31.997	43.401	58.179	23.87	33.641	47.449	2.656	3.652	5.144	GV		1.0	1.0	True
2020-07-11	0.992	1.142	1.294	0.966	32.762	44.508	59.71	24.61	34.431	47.914	2.716	3.71	5.173	GV	1.0	39.37592902990598		True
2020-07-12	1.007	1.143	1.306	0.98	33.819	45.554	61.042	25.241	34.878	48.508	2.799	3.773	5.224	GV	1.0	31.830630610027313		True
2020-07-13	0.999	1.146	1.308	0.974	35.108	46.703	62.531	25.504	35.523	49.306	2.893	3.851	5.304	GV	2.0	31.241913105844684		True
2020-07-14	0.997	1.141	1.309	0.972	36.278	48.11	63.745	26.243	36.271	50.139	2.957	3.933	5.456	GV	3.0	33.0	33.0	True
2020-07-15	0.994	1.142	1.313	0.968	36.909	49.519	65.329	26.672	36.881	50.725	3.031	4.015	5.565	GV		24.0	24.0	True
2020-07-16	1.007	1.14	1.3	0.978	38.355	50.804	66.618	27.466	37.588	51.941	3.115	4.101	5.607	GV	11.0	17.0	17.0	True
2020-07-17	1.005	1.138	1.312	0.982	39.358	52.325	68.834	28.353	38.44	53.372	3.208	4.205	5.695	GV	1.0	31.128531270637488		True
2020-07-18	1.004	1.138	1.305	0.982	40.78	53.813	70.994	29.357	39.531	54.268	3.304	4.328	5.809	GV	4.0	41.423731296250374		True
2020-07-19	1.006	1.136	1.292	0.98	41.511	55.41	73.991	30.247	40.784	55.287	4.888	6.346	8.448	GV	10.0	123.0	123.0	True
2020-07-20	1.008	1.137	1.306	0.982	42.377	56.558	75.582	31.086	41.918	56.145	3.503	4.533	6.011	GV		35.64168782421611		True
2020-07-21	1.004	1.135	1.287	0.982	43.801	58.137	76.933	31.883	42.917	57.526	3.591	4.651	6.134	GV	3.0	33.83871886600452		True
2020-07-22	1.004	1.134	1.296	0.982	45.38	59.661	78.049	32.808	43.976	58.939	3.685	4.755	6.241	GV	4.0	30.0	30.0	True
2020-07-23	0.999	1.136	1.293	0.972	46.432	61.241	79.927	34.04	45.017	59.75	3.778	4.888	6.398	GV	7.0	41.51895213877373		True
2020-07-24	1.007	1.133	1.303	0.978	47.547	62.752	82.175	35.286	46.209	60.991	4.71	6.008	7.859	GV	4.0	103.0	103.0	True
2020-07-25	0.996	1.131	1.298	0.968	48.6	64.195	83.279	36.005	47.582	62.202	4.044	5.151	6.651	GV	1.0	43.4715335626609		True
2020-07-26	0.996	1.131	1.298	0.97	49.863	65.804	85.401	37.126	48.836	63.379	4.15	5.297	6.784	GV	1.0	3.0	3.0	True
2020-07-27	0.99	1.128	1.288	0.97	51.084	67.309	87.215	38.197	50.059	65.084	4.245	5.44	6.988	GV	2.0	12.0	12.0	True
2020-07-28	0.999	1.122	1.289	0.97	52.411	68.963	89.586	39.487	51.494	67.32	4.347	5.6	7.225	GV	9.0	63.0	63.0	True
2020-07-29	1.005	1.132	1.306	0.976	54.002	70.691	90.489	40.744	53.074	68.983	4.788	6.172	7.999	GV	7.0	92.19785304485958		True
2020-07-30	0.992	1.136	1.287	0.966	55.358	72.41	92.393	41.554	54.158	71.111	4.585	5.901	7.654	GV	20.0	4.0	4.0	True
2020-07-31	0.987	1.137	1.288	0.96	56.773	74.145	94.551	42.832	55.509	72.777	4.72	6.067	7.882	GV	4.0	62.0	62.0	True
2020-08-01	0.991	1.142	1.283	0.964	58.245	76.045	96.491	44.158	57.027	74.331	4.804	6.247	8.098	GV	1.0	7.0	7.0	True
2020-08-02	0.995	1.147	1.297	0.97	59.769	77.748	98.992	45.29	58.662	75.695	4.915	6.387	8.292	GV		8.0	8.0	True
2020-08-03	1.015	1.149	1.308	0.99	61.691	79.811	102.052	46.494	60.142	77.004	5.038	6.528	8.451	GV	4.0	30.0	30.0	True
2020-08-04	1.01	1.147	1.307	0.98	63.577	81.967	105.017	47.6	61.665	78.837	5.136	6.672	8.65	GV	8.0	41.0	41.0	True
2020-08-05	1.016	1.15	1.306	0.99	65.366	84.259	108.193	48.676	63.251	79.806	5.236	6.827	8.822	GV	12.0	37.0	37.0	True
2020-08-06	1.015	1.149	1.295	0.988	67.293	86.732	111.614	50.058	64.902	81.681	5.379	7.023	9.021	GV	19.0	4.0	4.0	True
2020-08-07	1.016	1.151	1.291	0.99	69.342	89.221	114.867	51.264	66.431	83.6	5.538	7.197	9.255	GV	9.0	27.0	27.0	True
2020-08-08	1.026	1.154	1.283	0.99	71.103	91.755	118.381	52.339	67.988	85.683	5.677	7.341	9.496	GV	3.0	33.0	33.0	True
2020-08-09	1.025	1.153	1.298	0.992	74.031	93.922	121.964	53.531	69.597	87.23	5.832	7.521	9.703	GV		31.0	31.0	True
2020-08-10	1.017	1.154	1.285	0.992	76.108	96.529	124.809	55.056	71.218	88.906	5.996	7.703	9.911	GV	2.0	37.24681481158399		True
2020-08-11	1.019	1.156	1.307	0.99	78.743	99.146	127.964	56.554	73.087	91.184	6.164	7.895	10.115	GV	6.0	83.0	83.0	True
2020-08-12	1.005	1.153	1.303	0.982	81.508	102.183	131.129	58.055	74.787	93.814	7.313	9.381	12.034	GV	6.0	99.52759788605168		True
2020-08-13	1.005	1.152	1.31	0.984	84.103	104.969	133.969	59.705	76.741	95.943	6.486	8.332	10.682	GV	4.0	46.85826789493093		True
2020-08-14	0.999	1.151	1.294	0.972	86.345	107.654	136.033	61.29	78.973	98.752	6.696	8.546	10.967	GV	4.0	36.82255899933756		True
2020-08-15	0.995	1.145	1.291	0.968	89.291	110.37	139.072	63.382	80.992	101.577	6.894	8.763	11.248	GV	4.0	48.90817949035463		True
2020-08-16	0.991	1.139	1.27	0.964	92.424	113.191	142.593	65.085	83.12	104.429	7.109	8.998	11.619	GV		41.0	41.0	True
2020-08-17	1.0	1.138	1.284	0.974	95.89	116.855	145.65	67.24	85.351	107.826	7.297	9.243	12.002	GV		41.925117713185976		True
2020-08-18	0.996	1.137	1.291	0.972	98.293	120.325	149.642	68.813	87.59	111.267	7.523	9.501	12.321	GV	17.0	10.0	10.0	True
2020-08-19	0.998	1.131	1.267	0.972	101.292	123.002	153.818	70.814	90.172	114.348	9.282	11.713	15.176	GV	12.0	103.19247030663404		True
2020-08-20	0.988	1.132	1.263	0.956	104.258	126.172	157.713	73.391	92.636	117.82	18.373	23.078	30.138	GV	1.0	198.0	198.0	True
2020-08-21	0.984	1.12	1.253	0.932	106.458	129.055	161.122	76.06	95.226	120.747	8.266	10.319	13.478	GV	10.0	1.0	1.0	True
2020-08-22	0.98	1.113	1.246	0.952	108.812	132.217	162.912	78.4	97.584	123.276	8.52	10.613	13.792	GV	15.0	47.0	47.0	True
2020-08-23	0.98	1.111	1.249	0.95	111.368	135.201	165.948	81.037	100.098	126.34	8.802	10.923	14.084	GV	6.0	14.0	14.0	True
2020-08-24	0.979	1.103	1.249	0.948	113.767	138.522	170.213	83.792	102.877	129.335	9.032	11.176	14.408	GV	14.0	1.0	1.0	True
2020-08-25	0.966	1.099	1.246	0.922	116.861	141.296	172.812	86.872	105.707	131.405	9.322	11.486	14.845	GV	13.0	40.76577992154549		True
2020-08-26	0.959	1.089	1.242	0.91	119.185	144.106	175.768	89.763	108.427	134.371	11.779	14.451	18.611	GV	11.0	105.53392033862238		True
2020-08-27	0.965	1.08	1.241	0.9	120.953	146.918	180.205	92.517	111.365	137.527	9.935	12.102	15.479	GV	13.0	2.0	2.0	True
2020-08-28	0.959	1.076	1.243	0.886	123.676	149.636	181.788	95.305	114.589	140.733	10.192	12.401	15.889	GV	21.0	38.77933595202483		True
2020-08-29	0.957	1.075	1.228	0.876	125.72	152.555	185.542	98.535	117.64	144.311	10.504	12.702	16.326	GV	28.0	3.0	3.0	True
2020-08-30	0.947	1.076	1.227	0.866	126.937	155.033	188.458	101.178	120.256	147.559	28.84	35.101	44.722	GV	11.0	231.0	231.0	True
2020-08-31	0.955	1.07	1.227	0.848	128.229	157.367	191.78	104.168	123.114	151.354	11.049	13.421	17.037	GV	8.0	9.0	9.0	True
2020-09-01	0.947	1.069	1.211	0.846	130.047	159.958	193.356	106.403	126.063	154.439	14.165	17.254	21.89	GV	12.0	108.0	108.0	True
2020-09-02	0.934	1.071	1.206	0.836	131.654	162.343	195.165	108.731	128.904	156.619	14.257	17.467	22.082	GV	26.0	106.88280357919594		True
2020-09-03	0.934	1.069	1.196	0.852	133.967	164.974	197.304	110.708	131.893	160.009	11.868	14.708	18.429	GV	12.0	88.0	88.0	True
2020-09-04	0.944	1.067	1.193	0.832	135.412	167.194	198.978	113.506	134.725	163.56	11.811	14.716	18.382	GV	15.0	63.0	63.0	True
2020-09-05	0.936	1.064	1.204	0.85	138.161	168.974	201.244	116.743	137.447	166.181	12.082	15.008	18.794	GV	27.0	20.0	20.0	True
2020-09-06	0.928	1.057	1.196	0.82	140.145	170.555	203.522	118.685	140.176	168.922	12.313	15.348	19.25	GV	8.0	21.0	21.0	True
2020-09-07	0.926	1.064	1.199	0.808	140.965	172.02	206.001	120.697	143.271	172.598	17.39	21.585	27.167	GV	44.0	119.0	119.0	True
2020-09-08	0.921	1.062	1.209	0.814	142.296	174.896	207.406	122.231	146.376	175.552	12.77	15.939	20.04	GV	28.0	2.0	2.0	True
2020-09-09	0.917	1.059	1.215	0.782	145.795	176.143	210.259	124.26	149.077	179.035	18.164	22.647	28.46	GV	17.0	120.0	120.0	True
2020-09-10	0.915	1.054	1.198	0.766	147.751	178.046	214.435	126.556	151.533	180.552	13.295	16.549	20.691	GV	18.0	19.0	19.0	True
2020-09-11	0.911	1.051	1.198	0.77	149.751	180.444	218.214	127.881	154.273	182.943	13.549	16.852	21.141	GV	17.0	49.0	49.0	True
2020-09-12	0.916	1.043	1.182	0.76	151.118	181.983	221.308	130.064	156.817	185.359	46.101	57.583	72.182	GV	9.0	289.0	289.0	True
2020-09-13	0.923	1.037	1.187	0.718	153.03	183.472	223.13	131.867	159.428	187.894	13.925	17.356	21.663	GV	9.0	39.0	39.0	True
2020-09-14	0.914	1.031	1.183	0.678	153.672	185.306	224.172	134.432	161.788	189.569	14.172	17.534	21.956	GV	17.0	30.0	30.0	True
2020-09-15	0.911	1.024	1.169	0.658	154.743	187.046	224.418	136.125	163.704	191.672	14.394	17.766	22.258	GV	18.0	12.0	12.0	True
2020-09-16	0.896	1.02	1.162	0.6	154.967	188.711	225.225	137.974	166.312	194.117	145.477	179.482	226.07	GV	14.0	860.0	860.0	True
2020-09-17	0.899	1.015	1.148	0.58	155.816	189.962	229.94	139.95	168.223	196.795	14.832	18.166	22.952	GV	18.0	25.0	25.0	True
2020-09-18	0.892	1.008	1.145	0.54	155.005	191.271	231.095	141.817	169.784	198.58	14.958	18.376	23.188	GV	19.0	19.0	19.0	True
2020-09-19	0.877	1.004	1.146	0.524	154.747	192.572	233.856	143.638	171.704	201.163	15.144	18.579	23.453	GV	10.0	84.0	84.0	True
2020-09-20	0.875	1.005	1.136	0.534	153.335	193.41	234.659	146.507	173.989	204.006	15.26	18.795	23.753	GV	12.0	10.0	10.0	True
2020-09-21	0.875	0.998	1.123	0.492	153.255	194.296	237.801	148.562	176.066	207.231	15.442	19.011	24.055	GV	35.0	59.0	59.0	True
2020-09-22	0.869	0.993	1.122	0.466	153.47	194.438	239.266	150.58	177.65	209.843	15.606	19.253	24.371	GV	18.0	6.0	6.0	True
2020-09-23	0.871	0.991	1.127	0.43	153.905	193.856	237.378	152.863	179.565	211.873	15.752	19.488	24.628	GV	17.0	15.0	15.0	True
2020-09-24	0.862	0.99	1.121	0.43	154.079	192.625	235.937	154.531	181.273	213.562	26.044	32.232	40.655	GV	58.0	141.0	141.0	True
2020-09-25	0.857	0.984	1.122	0.406	155.084	191.842	236.997	155.408	182.195	214.756	15.991	19.861	25.066	GV	17.0	45.0	45.0	True
2020-09-26	0.86	0.983	1.124	0.376	154.802	191.405	238.13	155.837	183.752	216.259	16.103	20.025	25.232	GV	25.0	7.0	7.0	True
2020-09-27	0.867	0.979	1.118	0.366	153.908	191.543	236.934	155.773	185.562	218.977	16.03	20.142	25.391	GV	18.0	2.0	2.0	True
2020-09-28	0.859	0.976	1.109	0.336	153.113	191.182	235.692	156.258	187.042	220.506	16.039	20.264	25.515	GV	39.0	48.0	48.0	True
2020-09-29	0.85	0.968	1.108	0.334	151.485	190.412	233.38	156.305	188.0	222.6	16.166	20.322	25.676	GV	26.0	8.0	8.0	True
2020-09-30	0.846	0.969	1.113	0.316	150.463	189.706	233.394	156.205	189.195	224.172	16.195	20.384	25.82	GV	24.0	9.0	9.0	True
2020-10-01	0.834	0.965	1.098	0.312	150.361	189.205	232.844	156.568	189.99	227.115	21.6	26.981	33.894	GV	18.0	113.0	113.0	True
2020-10-02	0.832	0.961	1.088	0.264	149.732	188.236	230.528	156.086	190.69	228.9	16.558	20.576	25.786	GV	18.0	83.0	83.0	True
2020-10-03	0.833	0.959	1.09	0.242	148.564	186.895	230.528	156.597	190.961	229.64	16.67	20.618	25.779	GV	20.0	18.0	18.0	True
2020-10-04	0.827	0.95	1.08	0.23	147.508	184.605	227.813	156.873	190.819	229.508	16.622	20.64	25.771	GV	10.0	4.0	4.0	True
2020-10-05	0.814	0.946	1.068	0.192	146.155	182.779	225.47	157.046	190.981	229.054	16.631	20.691	25.729	GV	31.0	49.0	49.0	True
2020-10-06	0.822	0.937	1.061	0.154	144.028	180.72	225.69	156.771	190.74	229.92	18.033	22.313	27.798	GV	13.0	93.0	93.0	True
2020-10-07	0.819	0.931	1.052	0.132	144.56	178.741	222.994	156.263	190.383	230.296	16.642	20.61	25.854	GV	17.0	46.0	46.0	True
2020-10-08	0.812	0.924	1.046	0.106	143.923	176.806	219.264	155.584	190.421	230.218	16.617	20.605	25.978	GV	13.0	5.0	5.0	True
2020-10-09	0.81	0.909	1.029	0.07	140.597	174.646	217.532	155.297	189.903	228.897	16.507	20.588	25.882	GV	23.0	18.0	18.0	True
2020-10-10	0.802	0.908	1.036	0.058	139.521	172.218	214.541	155.199	189.092	227.608	16.509	20.498	25.769	GV	16.0	2.0	2.0	True
2020-10-11	0.786	0.899	1.03	0.068	136.114	169.478	210.051	155.016	188.885	227.308	16.31	20.479	25.642	GV	4.0	63.0	63.0	True
2020-10-12	0.782	0.893	1.012	0.036	132.839	166.382	207.332	153.44	188.179	228.24	16.246	20.386	25.483	GV	8.0	3.0	3.0	True
2020-10-13	0.766	0.886	0.992	0.022	130.057	163.082	204.595	152.083	187.368	226.799	16.117	20.289	25.27	GV	22.0	1.0	1.0	True
2020-10-14	0.759	0.874	0.99	0.016	126.727	159.299	200.212	150.923	186.341	225.64	16.157	20.414	25.393	GV	38.0	87.0	87.0	True
2020-10-15	0.762	0.865	0.974	0.008	123.385	155.264	195.309	149.017	184.563	222.076	15.83	19.989	24.856	GV	18.0	57.0	57.0	True
2020-10-16	0.754	0.856	0.965	0.002	119.812	151.231	192.758	147.759	182.804	220.382	15.757	19.777	24.538	GV	14.0	6.0	6.0	True
2020-10-17	0.748	0.851	0.962	0.002	116.841	147.322	187.761	146.844	180.603	217.766	15.616	19.54	24.29	GV	7.0	26.0	26.0	True
2020-10-18	0.739	0.839	0.951	0.002	113.881	143.288	181.323	146.59	178.373	216.463	15.486	19.313	24.049	GV	7.0	12.0	12.0	True
2020-10-19	0.739	0.832	0.95	0.002	111.175	139.802	174.578	145.63	176.686	212.903	15.382	19.075	23.889	GV	27.0	5.0	5.0	True
2020-10-20	0.734	0.827	0.951	0.008	107.893	135.069	170.283	143.977	174.479	209.744	15.312	18.824	23.75	GV	55.0	23.0	23.0	True
2020-10-21	0.721	0.825	0.937	0.002	104.526	130.489	164.71	141.598	171.758	206.814	15.287	18.592	23.329	GV	14.0	17.0	17.0	True
2020-10-22	0.718	0.819	0.927	0.002	100.193	125.631	158.089	139.612	169.194	205.385	15.009	18.289	22.811	GV	11.0	15.0	15.0	True
2020-10-23	0.707	0.815	0.926	0.004	96.415	121.259	151.817	136.883	166.752	203.517	14.756	17.961	22.502	GV	27.0	40.0	40.0	True
2020-10-24	0.701	0.809	0.923	0.0	92.1	117.564	146.635	133.915	163.508	201.061	14.461	17.62	22.116	GV	7.0	48.0	48.0	True
2020-10-25	0.697	0.804	0.909	0.002	88.771	113.115	140.763	131.108	159.536	196.076	14.179	17.301	21.587	GV	4.0	29.968560902961897		True
2020-10-26	0.692	0.798	0.912	0.002	85.927	108.641	134.555	127.9	155.873	192.463	13.841	16.943	21.341	GV	20.0	73.0	73.0	True
2020-10-27	0.692	0.797	0.905	0.0	81.836	104.222	128.999	124.983	152.5	188.042	13.571	16.539	20.825	GV	40.0	81.0	81.0	True
2020-10-28	0.693	0.794	0.917	0.0	78.873	99.766	123.092	122.065	149.12	183.253	13.251	16.138	20.395	GV	26.0	27.0	27.0	True
2020-10-29	0.687	0.791	0.911	0.0	75.315	95.127	118.694	118.734	145.284	178.723	12.941	15.728	19.964	GV	26.0	14.0	14.0	True
2020-10-30	0.685	0.794	0.9	0.0	72.357	91.076	113.788	115.667	141.486	174.524	12.564	15.319	19.474	GV	26.0	58.0	58.0	True
2020-10-31	0.683	0.79	0.904	0.0	68.895	87.29	109.109	112.32	137.739	169.324	12.215	14.865	18.933	GV	12.0	63.0	63.0	True
2020-11-01	0.691	0.79	0.906	0.0	65.828	83.358	104.875	108.813	133.769	163.661	11.867	14.42	18.375	GV	5.0	5.0	5.0	True
2020-11-02	0.688	0.795	0.9	0.0	62.853	80.009	99.844	105.819	129.073	157.871	11.52	13.954	17.719	GV	1.0	42.0	42.0	True
2020-11-03	0.694	0.794	0.895	0.0	60.336	76.585	95.998	102.427	124.883	152.995	11.078	13.49	17.058	GV	9.0	54.0	54.0	True
2020-11-04	0.696	0.797	0.909	0.0	57.612	73.215	92.507	99.112	120.672	147.863	10.692	13.045	16.344	GV	19.0	37.0	37.0	True
2020-11-05	0.7	0.797	0.911	0.0	54.851	69.993	89.122	95.908	116.608	142.644	10.288	12.648	15.857	GV	23.0	3.0	3.0	True
2020-11-06	0.702	0.8	0.919	0.0	52.319	66.909	86.115	92.337	112.682	137.217	9.825	12.169	15.157	GV	12.0	1.0	1.0	True
2020-11-07	0.706	0.804	0.926	0.0	49.71	64.146	82.74	88.591	108.54	132.276	9.357	11.722	14.533	GV	3.0	1.0	1.0	True
2020-11-08	0.7	0.81	0.937	0.002	47.505	61.436	79.149	85.172	104.261	127.07	9.091	11.283	14.001	GV	9.0	38.0	38.0	True
2020-11-09	0.71	0.814	0.942	0.002	45.542	59.026	76.727	82.162	100.134	121.659	8.734	10.807	13.446	GV	20.0	24.0	24.0	True
2020-11-10	0.713	0.824	0.95	0.002	43.236	56.789	73.638	78.841	96.105	116.744	8.437	10.377	12.937	GV	8.0	1.0	1.0	True
2020-11-11	0.718	0.831	0.955	0.006	41.104	54.766	70.65	75.727	92.423	112.157	8.181	9.962	12.492	GV	14.0	37.0	37.0	True
2020-11-12	0.732	0.842	0.969	0.008	39.356	52.83	68.152	72.322	88.861	108.086	7.789	9.614	12.031	GV	8.0	30.08434083795173		True
2020-11-13	0.745	0.853	0.988	0.016	37.733	51.128	66.368	69.176	85.118	104.101	7.452	9.208	11.501	GV	17.0	23.276363827287092		True
2020-11-14	0.754	0.858	1.003	0.028	36.517	49.62	64.636	66.523	81.734	100.473	9.779	12.023	15.03	GV	3.0	117.0	117.0	True
2020-11-15	0.756	0.873	1.005	0.036	35.434	48.082	63.343	63.823	78.22	96.26	6.866	8.502	10.552	GV	12.0	3.0	3.0	True
2020-11-16	0.763	0.884	1.015	0.038	34.244	46.694	61.064	61.179	75.05	93.194	6.595	8.163	10.175	GV	10.0	25.281411916733436		True
2020-11-17	0.779	0.894	1.025	0.052	33.52	45.472	59.798	58.294	72.132	90.011	6.333	7.845	9.771	GV	14.0	9.0	9.0	True
2020-11-18	0.789	0.908	1.044	0.088	32.714	44.271	58.215	55.565	69.312	86.309	6.05	7.543	9.456	GV	13.0	41.0	41.0	True
2020-11-19	0.806	0.923	1.056	0.13	32.17	43.042	57.284	53.265	66.346	83.227	5.806	7.258	9.112	GV	8.0	3.0	3.0	True
2020-11-20	0.823	0.932	1.075	0.162	31.407	42.224	56.501	51.247	63.96	79.938	5.55	6.994	8.751	GV	1.0	2.0	2.0	True
2020-11-21	0.832	0.945	1.095	0.2	30.934	41.459	55.513	48.867	61.692	77.28	5.345	6.726	8.443	GV	3.0	1.0	1.0	True
2020-11-22	0.837	0.954	1.098	0.292	30.733	40.947	54.345	46.626	59.555	74.527	5.127	6.485	8.132	GV	4.0	17.0	17.0	True
2020-11-23	0.857	0.968	1.114	0.348	30.159	40.45	53.899	44.599	57.434	71.876	4.928	6.257	7.819	GV	8.0	3.0	3.0	True
2020-11-24	0.868	0.98	1.125	0.372	29.853	40.049	53.628	42.783	55.342	69.644	4.738	6.058	7.592	GV	9.0	4.0	4.0	True
2020-11-25	0.88	0.988	1.139	0.422	29.711	39.799	53.432	41.022	53.477	67.516	4.571	5.87	7.389	GV	3.0	27.0	27.0	True
2020-11-26	0.89	0.997	1.153	0.482	29.762	39.572	52.955	39.654	51.945	65.969	4.418	5.691	7.22	GV	6.0	2.0	2.0	True
2020-11-27	0.889	1.008	1.172	0.554	29.794	39.24	52.973	38.445	50.372	64.696	4.286	5.513	7.022	GV	2.0	77.0	77.0	True
2020-11-28	0.903	1.018	1.156	0.59	29.703	39.272	53.438	37.314	49.148	63.17	4.167	5.366	6.826	GV	2.0	15.0	15.0	True
2020-11-29	0.913	1.027	1.177	0.658	29.55	39.384	53.49	36.411	47.815	61.685	4.039	5.214	6.662	GV	1.0	24.0	24.0	True
2020-11-30	0.921	1.038	1.194	0.706	29.233	39.505	53.661	35.658	46.72	60.093	3.932	5.078	6.484	GV	1.0	20.496132255905362		True
2020-12-01	0.924	1.048	1.186	0.75	29.287	39.711	54.141	34.917	45.513	58.909	5.34	6.867	8.762	GV	3.0	119.0	119.0	True
2020-12-02	0.924	1.058	1.2	0.774	29.551	39.966	54.658	34.231	44.567	58.477	3.785	4.858	6.221	GV	1.0	5.0	5.0	True
2020-12-03	0.936	1.058	1.203	0.806	30.066	40.186	55.264	33.921	43.782	57.328	3.722	4.759	6.12	GV	3.0	3.0	3.0	True
2020-12-04	0.937	1.066	1.203	0.78	30.383	40.741	55.556	33.578	43.233	55.982	3.668	4.682	6.035	GV	5.0	10.0	10.0	True
2020-12-05	0.928	1.069	1.219	0.794	30.856	41.179	56.446	32.996	42.595	55.163	3.599	4.619	6.022	GV	9.0	24.0	24.0	True
2020-12-06	0.932	1.072	1.218	0.836	31.289	41.64	57.036	32.521	42.101	54.807	3.55	4.569	5.941	GV	1.0	6.0	6.0	True
2020-12-07	0.932	1.068	1.22	0.84	32.065	42.213	57.407	32.256	41.681	54.36	3.509	4.532	5.928	GV	5.0	24.0	24.0	True
2020-12-08	0.938	1.073	1.224	0.836	31.874	42.89	58.014	32.126	41.304	54.177	3.506	4.499	5.918	GV		2.0	2.0	True
2020-12-09	0.93	1.078	1.221	0.836	32.123	43.567	58.389	31.922	41.052	54.325	3.499	4.469	5.933	GV	2.0	26.0	26.0	True
2020-12-10	0.937	1.075	1.224	0.826	32.294	43.988	58.902	31.853	41.162	54.337	3.498	4.46	5.942	GV	6.0	79.0	79.0	True
2020-12-11	0.936	1.078	1.221	0.852	32.79	44.667	59.535	31.714	41.094	54.559	3.494	4.461	5.925	GV	9.0	43.0	43.0	True
2020-12-12	0.939	1.081	1.23	0.85	33.465	45.408	60.289	31.577	41.198	54.716	3.475	4.463	5.927	GV	1.0	8.0	8.0	True
2020-12-13	0.932	1.075	1.222	0.854	34.134	46.175	60.826	31.681	41.28	54.919	3.492	4.456	5.894	GV	2.0	9.0	9.0	True
2020-12-14	0.928	1.073	1.215	0.846	34.59	46.599	62.209	32.044	41.491	55.147	3.488	4.492	5.939	GV	2.0	31.0	31.0	True
2020-12-15	0.932	1.068	1.212	0.842	35.057	47.362	63.259	32.311	41.757	55.594	3.508	4.52	5.98	GV	7.0	48.0	48.0	True
2020-12-16	0.934	1.062	1.219	0.824	35.694	47.995	64.138	32.474	41.987	56.379	3.526	4.535	6.047	GV	6.0	3.0	3.0	True
2020-12-17	0.917	1.063	1.215	0.788	36.245	48.54	64.961	32.637	42.438	56.96	3.541	4.595	6.103	GV	9.0	8.0	8.0	True
2020-12-18	0.913	1.059	1.216	0.78	36.465	49.073	65.212	32.687	42.895	57.181	3.587	4.638	6.106	GV	6.0	2.0	2.0	True
2020-12-19	0.925	1.051	1.201	0.752	36.913	49.69	65.564	32.864	43.304	56.969	3.641	4.69	6.165	GV	3.0	13.0	13.0	True
2020-12-20	0.915	1.042	1.2	0.728	37.354	50.179	66.231	33.195	43.756	57.343	4.777	6.167	8.159	GV	5.0	112.0	112.0	True
2020-12-21	0.909	1.032	1.187	0.696	37.74	50.856	67.108	33.514	44.381	57.876	3.661	4.796	6.361	GV	1.0	3.0	3.0	True
2020-12-22	0.886	1.033	1.19	0.688	38.596	51.36	67.783	33.666	44.91	58.459	3.703	4.868	6.429	GV	4.0	62.0	62.0	True
2020-12-23	0.889	1.028	1.17	0.66	38.85	51.717	68.949	34.181	45.479	58.925	3.749	4.924	6.505	GV	5.0	15.0	15.0	True
2020-12-24	0.881	1.019	1.169	0.628	39.208	52.112	69.918	34.626	46.143	59.805	3.798	4.997	6.577	GV	18.0	84.0	84.0	True
2020-12-25	0.866	1.007	1.162	0.554	39.41	52.532	70.779	35.001	46.624	60.495	3.839	5.055	6.626	GV	2.0	2.0	2.0	True
2020-12-26	0.861	1.0	1.152	0.494	39.713	52.698	71.138	35.509	47.138	61.472	3.883	5.108	6.727	GV	2.0	1.0	1.0	True
2020-12-27	0.864	0.991	1.128	0.46	40.102	52.951	70.94	35.893	47.55	62.606	3.936	5.165	6.819	GV	5.0	2.0	2.0	True
2020-12-28	0.856	0.981	1.124	0.398	39.942	53.051	71.141	36.355	48.124	63.224	3.984	5.221	6.859	GV	9.0	83.0	83.0	True
2020-12-29	0.845	0.97	1.117	0.318	39.839	53.003	70.824	36.88	48.715	63.598	4.008	5.289	6.874	GV	3.0	46.0	46.0	True
2020-12-30	0.847	0.956	1.096	0.252	39.575	52.889	70.718	37.335	49.224	63.689	4.053	5.351	6.966	GV	2.0	12.0	12.0	True
2020-12-31	0.837	0.949	1.088	0.216	39.521	52.411	69.151	37.751	49.698	64.129	4.109	5.405	7.112	GV	1.0	56.0	56.0	True
2021-01-01	0.824	0.939	1.071	0.182	39.198	51.98	68.542	38.314	50.337	64.714	4.207	5.46	7.195	GV	1.0	18.534005748852838		True
2021-01-02	0.805	0.928	1.052	0.156	38.792	51.314	68.075	39.106	50.817	65.757	4.287	5.53	7.221	GV	2.0	22.49969993406326		True
2021-01-03	0.816	0.926	1.043	0.112	38.333	50.849	67.637	39.181	51.016	66.551	4.344	5.572	7.236	GV	2.0	2.0	2.0	True
2021-01-04	0.8	0.915	1.042	0.098	37.657	50.224	66.698	39.37	51.419	67.39	4.354	5.585	7.251	GV	7.0	51.0	51.0	True
2021-01-05	0.8	0.907	1.027	0.088	37.246	49.503	65.976	39.603	51.63	68.087	4.397	5.62	7.194	GV	16.0	79.0	79.0	True
2021-01-06	0.799	0.902	1.031	0.068	36.656	48.512	63.921	40.093	51.848	67.901	4.441	5.634	7.216	GV	11.0	50.0	50.0	True
2021-01-07	0.795	0.897	1.021	0.052	36.094	47.78	63.252	39.81	51.911	67.699	4.413	5.652	7.27	GV	7.0	21.741265722930297		True
2021-01-08	0.785	0.892	1.013	0.04	35.645	46.934	62.505	39.893	52.077	68.357	4.42	5.646	7.279	GV	9.0	14.0	14.0	True
2021-01-09	0.782	0.892	1.016	0.04	34.972	46.075	62.023	39.888	51.977	68.111	4.435	5.628	7.287	GV	1.0	36.0	36.0	True
2021-01-10	0.78	0.894	1.015	0.038	34.233	45.049	60.748	39.807	51.912	68.126	4.424	5.616	7.245	GV	7.0	40.0	40.0	True
2021-01-11	0.77	0.892	1.015	0.042	33.312	44.167	59.36	39.25	51.615	67.587	4.408	5.597	7.198	GV	3.0	1.0	1.0	True
2021-01-12	0.764	0.889	1.019	0.042	32.513	43.368	57.907	39.093	51.218	66.679	4.376	5.564	7.151	GV	12.0	17.930744501211766		True
2021-01-13	0.767	0.89	1.024	0.066	31.855	42.502	56.909	38.489	50.7	65.818	4.328	5.517	7.061	GV	10.0	44.0	44.0	True
2021-01-14	0.772	0.893	1.016	0.046	31.099	41.586	55.732	38.149	50.212	65.031	4.313	5.456	7.066	GV	20.0	57.0	57.0	True
2021-01-15	0.766	0.893	1.017	0.048	30.275	40.616	53.968	37.87	49.717	63.744	4.244	5.384	6.983	GV	8.0	10.0	10.0	True
2021-01-16	0.771	0.894	1.028	0.062	29.522	39.766	53.099	37.383	49.03	63.097	4.189	5.337	6.905	GV	2.0	22.38112043505378		True
2021-01-17	0.763	0.894	1.028	0.05	28.841	38.891	52.119	37.018	48.331	62.73	4.149	5.277	6.79	GV	2.0	16.0	16.0	True
2021-01-18	0.768	0.895	1.023	0.05	28.172	37.886	50.812	36.465	47.585	61.781	4.101	5.182	6.75	GV	7.0	17.53691076627332		True
2021-01-19	0.767	0.897	1.022	0.054	27.44	37.048	48.956	36.126	46.88	61.195	4.005	5.097	6.671	GV	3.0	9.0	9.0	True
2021-01-20	0.784	0.898	1.028	0.068	26.553	36.28	48.201	35.685	46.185	60.333	3.902	5.005	6.598	GV	6.0	13.0	13.0	True
2021-01-21	0.772	0.901	1.048	0.076	25.95	35.428	47.722	34.9	45.477	59.869	3.843	4.915	6.524	GV	3.0	22.0	22.0	True
2021-01-22	0.773	0.901	1.049	0.088	25.253	34.814	47.181	34.239	44.618	59.277	3.767	4.84	6.434	GV	3.0	51.0	51.0	True
2021-01-23	0.776	0.905	1.045	0.094	24.732	34.21	46.726	33.553	43.806	57.947	3.678	4.75	6.341	GV	3.0	5.0	5.0	True
2021-01-24	0.771	0.902	1.062	0.096	23.976	33.443	45.726	32.961	43.124	56.829	3.599	4.654	6.194	GV	4.0	58.0	58.0	True
2021-01-25	0.772	0.906	1.063	0.122	23.652	32.757	44.608	32.343	42.394	55.553	3.516	4.561	6.096	GV	3.0	46.0	46.0	True
2021-01-26	0.776	0.904	1.064	0.128	23.175	32.001	44.326	31.598	41.509	54.746	3.458	4.473	5.958	GV	2.0	11.0	11.0	True
2021-01-27	0.769	0.911	1.086	0.134	22.896	31.311	44.256	31.045	40.583	53.701	3.387	4.386	5.845	GV		6.0	6.0	True
2021-01-28	0.77	0.913	1.09	0.126	22.306	30.725	43.679	30.362	39.626	52.307	3.339	4.282	5.691	GV	4.0	7.0	7.0	True
2021-01-29	0.771	0.91	1.09	0.138	21.692	30.15	43.19	29.541	38.791	50.904	3.252	4.18	5.575	GV	4.0	43.0	43.0	True
2021-01-30	0.758	0.909	1.109	0.184	21.042	29.56	42.88	28.748	37.89	49.738	3.178	4.126	5.451	GV	1.0	1.0	1.0	True
2021-01-31	0.757	0.905	1.125	0.19	20.757	29.139	42.492	28.132	37.215	48.667	3.131	4.043	5.326	GV	1.0	12.0	12.0	True
2021-02-01	0.751	0.907	1.129	0.19	20.133	28.724	41.927	27.7	36.435	47.964	3.05	3.964	5.206	GV	4.0	52.0	52.0	True
2021-02-02	0.74	0.909	1.136	0.202	19.415	28.227	41.104	26.933	35.801	47.741	2.989	3.884	5.127	GV	14.0	1.0	1.0	True
2021-02-03	0.737	0.91	1.134	0.184	18.8	27.77	40.331	26.295	35.126	46.958	2.909	3.807	5.055	GV	2.0	10.0	10.0	True
2021-02-04	0.719	0.911	1.134	0.198	18.207	27.485	40.4	25.712	34.404	46.477	2.847	3.734	5.002	GV	3.0	4.0	4.0	True
2021-02-05	0.724	0.91	1.136	0.198	17.644	26.936	39.713	24.96	33.792	45.827	2.818	3.675	4.91	GV	5.0	2.0	2.0	True
2021-02-06	0.715	0.909	1.145	0.192	17.057	26.475	39.756	24.477	33.07	45.23	2.742	3.594	4.863	GV	2.0	3.0	3.0	True
2021-02-07	0.718	0.904	1.146	0.22	16.449	25.98	40.093	23.967	32.438	45.09	2.677	3.526	4.871	GV	2.0	12.0	12.0	True
2021-02-08	0.704	0.902	1.151	0.228	15.887	25.399	40.573	23.362	31.756	44.432	2.616	3.459	4.805	GV	1.0	5.0	5.0	True
2021-02-09	0.694	0.901	1.143	0.256	15.478	24.797	40.829	22.922	31.226	43.755	2.534	3.408	4.746	GV	3.0	31.0	31.0	True
2021-02-10	0.69	0.902	1.158	0.222	14.781	24.214	42.265	22.504	30.621	43.225	2.489	3.347	4.736	GV	1.0	35.0	35.0	True
2021-02-11	0.685	0.899	1.165	0.214	14.069	23.696	43.193	22.031	30.119	42.806	2.413	3.287	4.658	GV	1.0	28.0	28.0	True
2021-02-12	0.687	0.905	1.166	0.238	13.524	23.377	43.944	21.358	29.63	42.374	2.386	3.307	4.707	GV	2.0	88.0	88.0	True
2021-02-13	0.667	0.908	1.171	0.238	12.714	22.826	44.873	20.694	29.092	41.791	2.251	3.172	4.559	GV	1.0	21.0	21.0	True
2021-02-14	0.662	0.903	1.173	0.244	12.025	22.247	45.939	20.155	28.677	41.114	2.185	3.122	4.504	GV		43.0	43.0	True
2021-02-15	0.656	0.903	1.18	0.26	11.291	21.662	47.24	19.657	28.288	40.845	2.216	3.202	4.712	GV		90.0	90.0	True
2021-02-16	0.655	0.907	1.184	0.252	10.451	21.407	47.246	19.041	27.705	40.317	2.062	3.018	4.419	GV	13.0	4.0	4.0	True
2021-02-17	0.646	0.906	1.193	0.272	9.816	20.997	48.121	18.26	27.093	39.8	2.548	3.799	5.597	GV	1.0	110.0	110.0	True
2021-02-18	0.625	0.905	1.222	0.272	9.148	20.602	48.838	17.595	26.588	39.77	1.936	2.927	4.431	GV	6.0	46.0	46.0	True
2021-02-19	0.638	0.9	1.229	0.268	8.661	20.12	49.892	17.055	26.085	40.346	1.882	2.846	4.441	GV	3.0	46.0	46.0	True
2021-02-20	0.639	0.9	1.247	0.266	8.111	19.923	50.314	16.558	25.483	41.077	2.517	3.866	6.231	GV		119.0	119.0	True
2021-02-21	0.628	0.908	1.273	0.272	7.576	19.443	50.751	16.041	24.806	42.16	1.769	2.727	4.6	GV		24.0	24.0	True
2021-02-22	0.617	0.904	1.279	0.274	7.08	19.16	53.011	15.354	24.26	43.128	1.697	2.664	4.706	GV		4.0	4.0	True
2021-02-23	0.604	0.904	1.276	0.276	6.629	19.102	55.081	14.735	23.996	44.147	1.614	2.607	4.809	GV	3.0	1.0	1.0	True
2021-02-24	0.606	0.902	1.277	0.278	6.293	18.717	56.69	14.139	23.579	44.722	2.536	4.259	8.17	GV		143.0	143.0	True
2021-02-25	0.594	0.906	1.274	0.29	5.953	18.484	59.084	13.453	23.01	45.323	1.443	2.502	5.007	GV		10.0	10.0	True
2021-02-26	0.59	0.907	1.281	0.288	5.544	18.347	61.553	12.74	22.421	46.394	1.37	2.442	5.078	GV		1.0	1.0	True
2021-02-27	0.605	0.904	1.293	0.298	5.055	18.166	63.759	11.831	21.938	46.728	1.291	2.395	5.135	GV	1.0	71.0	71.0	True
2021-02-28	0.59	0.903	1.296	0.29	4.586	17.823	65.934	11.106	21.687	47.537	1.219	2.343	5.213	GV		17.0	17.0	True
2021-03-01	0.594	0.902	1.291	0.3	4.145	17.578	68.207	10.465	21.211	48.671	1.158	2.309	5.29	GV	2.0	40.0	40.0	True
2021-03-02	0.584	0.895	1.32	0.308	3.854	17.419	70.13	9.932	20.848	49.699	1.098	2.26	5.413	GV		48.0	48.0	False
2021-03-03	0.579	0.895	1.309	0.31	3.581	16.962	72.791	9.363	20.494	50.365	1.041	2.219	5.538	GV		18.0	18.0	False
2021-03-04	0.585	0.895	1.311	0.31	3.299	16.879	74.471	8.803	20.028	51.287	0.976	2.183	5.673	GV		3.0	3.0	False
2021-03-05	0.578	0.897	1.315	0.302	3.025	16.589	75.787	8.277	19.929	53.274	0.907	2.144	5.825	GV		9.0	9.0	False
2021-03-06	0.569	0.898	1.339	0.314	2.754	16.364	78.309	7.76	19.711	55.027	0.84	2.097	6.056	GV		20.0	20.0	False
2021-03-07	0.569	0.911	1.349	0.318	2.486	16.015	82.972	7.212	19.33	56.281	0.774	2.055	6.343	GV		20.2531969505241		False
2021-03-08	0.562	0.906	1.341	0.314	2.273	15.867	88.36	6.798	19.184	58.178	0.729	2.036	6.589	GV		19.778835675577387		False
2021-03-09	0.563	0.907	1.373	0.322	2.069	15.515	94.21	6.398	18.854	60.238	0.686	2.027	6.804	GV		20.28442334566082		False
2021-03-10	0.561	0.903	1.386	0.324	1.88	15.135	100.708	6.023	18.607	61.667	0.642	2.018	7.0	GV		52.53714005265676		False
2021-03-11	0.552	0.912	1.372	0.332	1.717	14.693	108.073	5.646	18.434	64.375	0.594	1.97	7.192	GV		24.662064454708467		False
2021-03-12	0.543	0.913	1.412	0.35	1.572	14.215	116.44	5.245	18.074	66.211	0.545	1.934	7.52	GV		19.32355630112979		False
2021-03-13	0.553	0.917	1.463	0.36	1.437	14.047	125.192	4.8	18.023	68.658	0.499	1.936	7.676	GV		25.591395432324827		False
2021-03-14	0.555	0.908	1.471	0.346	1.316	13.96	132.727	4.383	17.813	70.144	0.458	1.914	7.792	GV		20.581913587723324		False
2021-03-15	0.556	0.9	1.484	0.342	1.206	13.628	139.549	3.995	17.482	71.695	0.427	1.892	7.896	GV		20.099110662625474		False
2021-03-16	0.551	0.904	1.475	0.336	1.103	13.568	145.596	3.637	17.197	73.937	0.398	1.863	8.176	GV		20.612127155517832		False
2021-03-17	0.559	0.903	1.504	0.344	1.002	13.308	151.586	3.359	16.952	77.755	0.37	1.814	8.61	GV		53.383946371312376		False
2021-03-18	0.547	0.909	1.52	0.354	0.911	13.058	158.049	3.115	16.533	82.824	0.343	1.772	9.172	GV		25.058660364885363		False
2021-03-19	0.542	0.907	1.532	0.36	0.829	13.058	162.498	2.883	16.096	88.393	0.318	1.741	9.789	GV		19.633590278841492		False
2021-03-20	0.545	0.903	1.536	0.362	0.751	12.735	169.413	2.645	15.946	94.486	0.292	1.708	10.464	GV		26.001053881928534		False
2021-03-21	0.536	0.904	1.556	0.372	0.679	12.346	177.778	2.414	15.553	101.166	0.266	1.663	11.204	GV		20.910630224872424		False
2021-03-22	0.537	0.905	1.549	0.37	0.611	12.311	185.252	2.22	15.321	108.5	0.241	1.653	12.016	GV		22.159470046507384		False
2021-03-23	0.53	0.909	1.561	0.36	0.548	12.148	195.55	2.044	14.821	116.612	0.22	1.622	12.914	GV		20.939830965385756		False
2021-03-24	0.53	0.912	1.556	0.366	0.491	12.077	204.769	1.883	14.57	124.126	0.203	1.575	13.909	GV		54.23075268997409		False
2021-03-25	0.525	0.906	1.567	0.372	0.435	11.907	214.41	1.733	14.295	130.441	0.187	1.553	14.653	GV		25.455256275060776		False
2021-03-26	0.517	0.913	1.591	0.37	0.387	11.837	227.849	1.595	14.097	136.18	0.172	1.528	15.351	GV		19.943624256552813		False
2021-03-27	0.515	0.917	1.58	0.358	0.344	11.385	248.721	1.467	13.83	142.028	0.158	1.514	15.698	GV		26.410712331589814		False
