# Supplementary material for: Evolution and Epidemic Spread of SARS-CoV-2 in Colombia: A Year into the Pandemic
Source: Vaccines (Basel). 2021 Jul 30;9(8):837. doi: 10.3390/vaccines9080837 (PMC8402472; doi:10.3390/vaccines9080837)
Supplement: Supplementary file 1 [file vaccines-09-00837-s001.zip › Supplementary_material/Supplementary Data S2/Rt.live_statistics_model/COVID19-HU-rt.csv]

	rt2.5%	rt	rt97.5%	p_rt_gt1	infection2.5%	infection	infection97.5%	ajusted_positive2.5%	ajusted_positive	ajusted_positive97.5%	predicted_postive2.5%	predicted_postive	predicted_postive97.5%	region	observed_positive	predicted_newtest	observed_newtest	date_with_observed_cases
2020-02-29	0.943	1.212	1.571	0.92	34.903	68.413	122.049	0.0	0.0	0.0				HU				False
2020-03-01	0.947	1.205	1.548	0.932	0.354	0.606	0.954	0.0	0.0	0.0				HU				False
2020-03-02	0.957	1.2	1.512	0.934	5.02	8.591	13.53	0.0	0.0	0.0				HU				False
2020-03-03	0.965	1.199	1.477	0.936	9.526	16.277	25.623	0.0	0.0	0.0				HU				False
2020-03-04	0.968	1.198	1.47	0.944	10.258	17.368	27.222	0.0	0.0	0.0				HU				False
2020-03-05	0.974	1.197	1.44	0.95	10.274	16.95	26.211	0.0	0.0	0.0				HU				False
2020-03-06	0.977	1.193	1.445	0.96	10.841	17.264	26.135	2.299	4.506	8.039				HU				False
2020-03-07	0.992	1.196	1.424	0.966	11.57	17.879	26.567	3.518	6.889	12.274				HU				False
2020-03-08	0.996	1.187	1.413	0.972	12.44	18.488	27.03	4.29	8.285	14.609				HU				False
2020-03-09	0.993	1.188	1.418	0.97	13.394	19.232	27.74	5.009	9.379	16.225				HU				False
2020-03-10	1.0	1.177	1.411	0.974	13.98	19.825	28.654	5.854	10.652	17.903	0.7	1.27	2.13	HU	2.0	0.0		True
2020-03-11	1.008	1.171	1.401	0.98	14.594	20.586	29.334	6.475	11.589	19.042	0.778	1.382	2.259	HU		0.0		True
2020-03-12	0.991	1.172	1.4	0.972	15.234	21.297	30.008	7.393	13.03	20.958	0.888	1.549	2.482	HU	1.0	0.0		True
2020-03-13	1.003	1.17	1.397	0.978	15.901	22.122	30.688	7.876	13.59	21.571	0.945	1.62	2.541	HU		0.0		True
2020-03-14	1.007	1.154	1.373	0.982	16.481	22.817	31.321	8.475	14.199	22.374	1.013	1.7	2.629	HU	4.0	0.0		True
2020-03-15	0.994	1.149	1.356	0.968	17.097	23.494	31.934	9.282	15.125	23.574	1.106	1.816	2.77	HU	2.0	0.0		True
2020-03-16	0.985	1.15	1.329	0.96	17.693	24.252	32.957	9.926	15.681	24.092	1.186	1.887	2.811	HU	2.0	0.0		True
2020-03-17	0.986	1.142	1.325	0.956	18.417	24.889	34.187	10.566	16.378	24.817	1.277	1.964	2.903	HU		0.0		True
2020-03-18	0.99	1.139	1.314	0.962	19.054	25.72	35.134	11.304	17.039	25.317	1.374	2.046	2.965	HU	1.0	0.0		True
2020-03-19	0.986	1.134	1.33	0.956	19.604	26.465	36.019	12.29	17.909	26.09	1.483	2.164	3.11	HU	1.0	0.0		True
2020-03-20	0.972	1.129	1.296	0.952	19.791	27.261	36.821	12.964	18.552	26.389	1.554	2.233	3.2	HU	2.0	0.0		True
2020-03-21	0.988	1.124	1.299	0.958	20.152	27.943	38.187	13.585	19.095	27.44	1.639	2.306	3.285	HU	2.0	0.0		True
2020-03-22	0.978	1.121	1.297	0.948	20.767	28.468	39.041	14.146	19.861	28.301	1.715	2.396	3.372	HU	2.0	0.0		True
2020-03-23	0.984	1.124	1.282	0.966	21.189	29.312	40.215	14.919	20.575	28.711	1.801	2.485	3.456	HU	2.0	0.0		True
2020-03-24	0.98	1.122	1.277	0.954	21.629	30.161	41.235	15.557	21.345	29.437	1.873	2.578	3.54	HU	3.0	0.0		True
2020-03-25	0.974	1.118	1.278	0.944	22.266	30.914	42.249	16.281	22.155	30.133	1.962	2.664	3.614	HU	10.0	0.0		True
2020-03-26	0.967	1.115	1.272	0.938	22.836	31.408	42.783	16.811	22.827	30.674	2.019	2.75	3.727	HU	3.0	0.0		True
2020-03-27	0.969	1.11	1.263	0.938	23.29	32.006	43.671	17.539	23.434	31.505	2.078	2.817	3.831	HU	4.0	0.0		True
2020-03-28	0.968	1.105	1.265	0.93	23.746	32.869	45.135	17.943	24.09	32.337	2.152	2.901	3.929	HU	2.0	0.0		True
2020-03-29	0.963	1.107	1.265	0.922	24.208	33.552	46.21	18.445	24.89	33.471	2.212	2.993	4.027	HU	1.0	0.0		True
2020-03-30	0.961	1.101	1.266	0.914	24.609	34.26	47.07	18.949	25.778	34.542	2.269	3.085	4.103	HU	3.0	0.0		True
2020-03-31	0.955	1.096	1.261	0.906	24.989	34.988	47.572	19.439	26.452	35.407	2.331	3.183	4.184	HU		0.0		True
2020-04-01	0.957	1.091	1.258	0.888	25.692	35.592	48.416	19.86	27.071	36.451	2.39	3.256	4.255	HU	3.0	0.0		True
2020-04-02	0.951	1.086	1.257	0.886	26.369	36.234	49.411	20.507	27.836	37.402	2.457	3.346	4.364	HU	5.0	0.0		True
2020-04-03	0.949	1.082	1.238	0.882	26.722	37.14	50.272	21.004	28.526	38.482	2.516	3.422	4.497	HU	2.0	0.0		True
2020-04-04	0.944	1.073	1.228	0.846	27.19	37.719	50.66	21.61	29.343	39.614	2.596	3.5	4.638	HU		0.0		True
2020-04-05	0.937	1.07	1.229	0.832	27.592	38.15	50.936	22.151	30.011	40.71	2.672	3.571	4.75	HU	2.0	0.0		True
2020-04-06	0.935	1.068	1.235	0.826	27.978	38.527	51.145	22.471	30.785	41.495	2.733	3.651	4.886	HU	2.0	0.0		True
2020-04-07	0.921	1.06	1.217	0.8	28.331	39.171	51.442	23.005	31.465	42.194	2.765	3.723	5.039	HU		3.6595797568549706		True
2020-04-08	0.911	1.052	1.208	0.78	28.789	39.577	52.091	23.512	32.133	43.493	2.84	3.796	5.153	HU		7.228861718895716		True
2020-04-09	0.907	1.044	1.214	0.728	29.388	40.01	52.829	23.915	32.805	44.523	2.902	3.882	5.254	HU	1.0	11.548697170781242		True
2020-04-10	0.907	1.036	1.204	0.686	30.123	40.548	53.232	24.359	33.403	45.099	2.984	3.966	5.35	HU		16.447507450387686		True
2020-04-11	0.891	1.022	1.182	0.624	30.433	41.05	53.649	25.022	34.064	45.607	3.047	4.054	5.47	HU	7.0	19.463790421460367		True
2020-04-12	0.882	1.014	1.169	0.592	30.875	41.297	53.788	25.508	34.806	46.557	3.092	4.137	5.557	HU	5.0	22.132196810732257		True
2020-04-13	0.873	1.007	1.15	0.548	30.687	41.482	54.091	26.022	35.457	47.506	3.144	4.22	5.637	HU	5.0	24.396214239381905		True
2020-04-14	0.859	0.995	1.13	0.468	30.983	41.839	54.295	26.719	36.219	47.972	3.209	4.305	5.702	HU	2.0	29.49589054659454		True
2020-04-15	0.843	0.984	1.122	0.392	31.203	41.924	54.617	27.19	36.808	48.546	3.286	4.383	5.757	HU		32.6376901271806		True
2020-04-16	0.842	0.97	1.129	0.354	31.359	41.875	54.68	27.506	37.279	48.98	3.347	4.442	5.834	HU	1.0	37.785471758696644		True
2020-04-17	0.845	0.963	1.099	0.274	31.035	41.444	54.933	28.091	37.8	49.109	3.4	4.516	5.9	HU	2.0	44.42648310706086		True
2020-04-18	0.838	0.952	1.098	0.252	30.87	41.156	54.516	28.555	38.237	49.669	3.479	4.581	6.014	HU	1.0	46.7594243358479		True
2020-04-19	0.823	0.943	1.077	0.208	30.98	41.024	53.985	28.824	38.623	50.238	3.518	4.626	6.018	HU		47.98966509638594		True
2020-04-20	0.812	0.928	1.08	0.158	30.802	40.666	53.504	29.023	39.149	50.794	3.576	4.7	6.057	HU	6.0	48.82204030947537		True
2020-04-21	0.806	0.915	1.055	0.108	30.556	40.188	52.907	29.645	39.548	51.284	3.635	4.762	6.173	HU	6.0	55.33220133633026		True
2020-04-22	0.798	0.903	1.039	0.076	30.184	39.974	51.783	29.876	39.976	51.553	3.671	4.794	6.246	HU	6.0	58.04651853546058		True
2020-04-23	0.784	0.898	1.035	0.05	29.625	39.299	51.316	30.102	40.29	51.912	3.698	4.828	6.293	HU	4.0	64.25776694900583		True
2020-04-24	0.782	0.889	1.012	0.044	28.859	38.529	50.564	30.318	40.581	52.329	3.727	4.848	6.272	HU	7.0	72.71970893894861		True
2020-04-25	0.762	0.88	1.009	0.034	28.254	37.86	49.532	30.737	40.84	52.622	3.766	4.865	6.258	HU	11.0	74.05505825023857		True
2020-04-26	0.757	0.875	1.006	0.032	27.882	37.056	48.667	31.118	40.897	52.782	3.776	4.881	6.277	HU	1.0	73.847133382038		True
2020-04-27	0.754	0.866	0.982	0.016	27.273	36.196	47.719	31.404	40.869	52.956	3.801	4.881	6.298	HU	9.0	73.2478663795642		True
2020-04-28	0.753	0.866	0.984	0.018	26.538	35.161	46.464	31.257	40.727	52.476	3.808	4.875	6.307	HU	1.0	81.16851212607365		True
2020-04-29	0.748	0.869	0.984	0.018	25.946	34.278	44.967	30.984	40.574	52.002	3.791	4.859	6.209	HU	1.0	83.45534694375482		True
2020-04-30	0.744	0.864	0.98	0.01	25.496	33.291	43.855	30.735	40.257	51.825	3.748	4.828	6.134	HU	2.0	90.73006213932676		True
2020-05-01	0.753	0.862	0.977	0.014	24.744	32.423	42.716	30.716	40.064	51.378	3.723	4.784	6.075	HU	3.0	102.98050597543589		True
2020-05-02	0.754	0.863	0.979	0.018	24.138	31.628	41.282	30.785	39.642	50.955	3.696	4.742	6.065	HU	11.0	101.35069216465055		True
2020-05-03	0.75	0.866	0.985	0.02	23.291	30.785	39.886	30.428	39.26	50.244	3.703	4.697	5.954	HU	9.0	99.7046016676878		True
2020-05-04	0.749	0.869	1.001	0.026	22.616	29.899	38.991	29.908	38.768	49.611	3.667	4.645	5.866	HU	19.0	97.67369244965772		True
2020-05-05	0.745	0.868	1.004	0.03	22.183	28.987	37.981	29.368	38.121	49.12	3.588	4.584	5.787	HU		107.00482291580477		True
2020-05-06	0.755	0.877	0.995	0.022	21.516	28.246	37.37	28.82	37.441	48.433	3.521	4.508	5.683	HU	4.0	108.86417535203213		True
2020-05-07	0.768	0.879	0.995	0.022	20.777	27.529	36.797	28.338	36.797	47.597	3.477	4.415	5.633	HU	6.0	117.20235732964105		True
2020-05-08	0.775	0.884	1.007	0.038	20.208	26.831	35.86	27.884	36.022	46.476	3.4	4.331	5.543	HU	12.0	129.30616060272283		True
2020-05-09	0.782	0.895	1.018	0.034	19.488	26.016	34.943	27.358	35.255	45.43	3.334	4.243	5.443	HU	5.0	128.6463260790475		True
2020-05-10	0.795	0.899	1.031	0.048	18.927	25.471	33.928	26.818	34.552	44.454	3.275	4.16	5.326	HU	2.0	125.56206995333534		True
2020-05-11	0.788	0.911	1.034	0.074	18.539	25.034	33.297	26.083	33.796	43.388	3.277	4.178	5.349	HU	1.0	139.0	139.0	True
2020-05-12	0.803	0.917	1.037	0.118	18.15	24.48	32.693	25.56	32.981	42.357	3.127	3.965	5.095	HU	6.0	101.0	101.0	True
2020-05-13	0.811	0.929	1.059	0.13	17.562	23.99	32.037	25.042	32.141	41.483	5.319	6.746	8.735	HU	3.0	236.0	236.0	True
2020-05-14	0.817	0.937	1.073	0.166	17.02	23.611	31.635	24.453	31.443	40.345	3.628	4.593	5.966	HU	2.0	165.0	165.0	True
2020-05-15	0.829	0.946	1.075	0.24	16.723	23.245	31.305	23.823	30.655	39.514	2.901	3.677	4.771	HU	3.0	103.0	103.0	True
2020-05-16	0.849	0.956	1.095	0.27	16.444	23.0	31.036	23.233	29.944	38.64	2.828	3.575	4.631	HU	5.0	102.0	102.0	True
2020-05-17	0.857	0.972	1.117	0.336	16.215	22.783	30.554	22.584	29.185	37.913	4.783	6.074	7.821	HU	1.0	235.0	235.0	True
2020-05-18	0.872	0.986	1.136	0.426	15.986	22.603	30.137	21.951	28.476	37.183	3.786	4.825	6.195	HU	6.0	191.0	191.0	True
2020-05-19	0.879	1.0	1.146	0.5	15.837	22.405	29.899	21.446	27.824	36.459	3.06	3.912	5.042	HU	2.0	158.67744449530173		True
2020-05-20	0.888	1.008	1.153	0.546	15.738	22.303	29.771	21.034	27.144	35.754	3.891	4.971	6.394	HU		207.0	207.0	True
2020-05-21	0.886	1.023	1.169	0.614	15.863	22.19	29.704	20.464	26.545	35.116	2.488	3.184	4.082	HU	7.0	84.0	84.0	True
2020-05-22	0.901	1.033	1.169	0.67	15.959	22.174	29.539	19.773	25.959	34.369	2.463	3.157	4.067	HU	1.0	137.0	137.0	True
2020-05-23	0.904	1.048	1.198	0.746	16.023	22.295	29.387	19.184	25.45	33.586	3.306	4.263	5.524	HU	3.0	189.0	189.0	True
2020-05-24	0.915	1.063	1.216	0.772	16.22	22.499	29.519	18.863	25.072	32.8	6.722	8.732	11.346	HU		394.0	394.0	True
2020-05-25	0.929	1.065	1.246	0.824	16.56	22.758	29.821	18.379	24.694	32.23	5.161	6.717	8.718	HU	1.0	308.0	308.0	True
2020-05-26	0.947	1.078	1.246	0.854	16.539	22.993	30.06	17.982	24.35	31.898	3.847	5.006	6.48	HU		233.0	233.0	True
2020-05-27	0.954	1.084	1.249	0.878	16.828	23.216	30.323	17.654	24.006	31.472	3.626	4.7	6.069	HU	3.0	222.0	222.0	True
2020-05-28	0.958	1.087	1.281	0.908	17.282	23.469	30.572	17.461	23.722	31.142	2.191	2.837	3.656	HU		107.0	107.0	True
2020-05-29	0.962	1.097	1.282	0.916	17.836	23.876	31.27	17.437	23.473	30.846	2.148	2.806	3.635	HU	1.0	132.0	132.0	True
2020-05-30	0.967	1.104	1.283	0.932	18.239	24.249	31.923	17.155	23.251	30.494	2.788	3.673	4.764	HU		178.0	178.0	True
2020-05-31	0.973	1.108	1.292	0.942	18.509	24.654	32.719	17.069	23.063	29.985	2.108	2.776	3.607	HU	2.0	64.0	64.0	True
2020-06-01	0.987	1.123	1.298	0.946	18.975	25.153	33.39	16.974	22.996	29.93	4.285	5.641	7.32	HU	2.0	276.0	276.0	True
2020-06-02	0.987	1.128	1.295	0.96	19.14	25.762	33.859	17.111	22.963	29.885	3.814	5.051	6.562	HU	1.0	248.0	248.0	True
2020-06-03	0.99	1.136	1.308	0.966	19.576	26.309	34.636	17.302	22.995	30.051	2.1	2.757	3.579	HU	2.0	83.0	83.0	True
2020-06-04	1.012	1.149	1.318	0.982	19.931	27.046	35.517	17.357	23.147	30.061	2.108	2.768	3.545	HU	4.0	33.0	33.0	True
2020-06-05	1.011	1.155	1.315	0.986	20.28	27.707	36.487	17.419	23.328	30.183	4.599	6.046	7.652	HU	1.0	294.0	294.0	True
2020-06-06	1.027	1.164	1.325	0.986	20.477	28.6	37.657	17.678	23.53	30.384	2.14	2.809	3.559	HU	3.0	103.0	103.0	True
2020-06-07	1.045	1.172	1.331	0.994	20.997	29.377	38.385	17.828	23.772	30.675	2.165	2.836	3.605	HU	1.0	102.0	102.0	True
2020-06-08	1.051	1.191	1.349	0.998	21.646	30.322	39.476	17.929	23.988	30.841	2.943	3.86	4.92	HU		182.0	182.0	True
2020-06-09	1.06	1.203	1.363	0.998	22.299	31.264	40.867	18.287	24.254	31.177	2.466	3.196	4.092	HU	14.0	149.0	149.0	True
2020-06-10	1.082	1.214	1.365	1.0	22.983	32.224	42.223	18.618	24.666	31.662	3.503	4.518	5.808	HU	2.0	208.0	208.0	True
2020-06-11	1.08	1.223	1.379	1.0	23.627	33.471	43.861	19.041	25.022	32.25	2.316	2.988	3.832	HU	8.0	81.0	81.0	True
2020-06-12	1.101	1.236	1.395	1.0	24.512	34.798	45.649	19.227	25.464	32.822	2.355	3.049	3.898	HU	1.0	109.0	109.0	True
2020-06-13	1.114	1.246	1.403	1.0	25.771	36.259	47.424	19.5	25.901	33.595	3.307	4.282	5.465	HU	3.0	186.0	186.0	True
2020-06-14	1.113	1.263	1.429	1.0	27.248	37.72	49.276	20.037	26.556	34.193	4.6	6.004	7.695	HU	1.0	254.7918651325831		True
2020-06-15	1.132	1.284	1.451	1.0	28.504	39.711	51.484	20.42	27.22	34.836	4.228	5.554	7.126	HU		230.0	230.0	True
2020-06-16	1.145	1.301	1.484	1.0	30.176	41.816	53.873	20.837	27.983	35.934	2.855	3.761	4.834	HU	16.0	152.0	152.0	True
2020-06-17	1.176	1.317	1.505	1.0	32.261	43.821	56.641	21.269	28.724	36.918	4.929	6.515	8.318	HU	3.0	256.0	256.0	True
2020-06-18	1.191	1.343	1.523	1.0	34.052	46.069	59.655	21.58	29.604	37.859	2.78	3.679	4.715	HU	3.0	141.0	141.0	True
2020-06-19	1.218	1.353	1.538	1.0	35.846	48.84	63.059	22.482	30.439	39.064	5.055	6.719	8.566	HU	3.0	250.0	250.0	True
2020-06-20	1.231	1.383	1.548	1.0	38.356	51.617	66.794	22.985	31.385	40.313	3.321	4.432	5.681	HU	6.0	160.0	160.0	True
2020-06-21	1.249	1.398	1.577	1.0	41.142	54.833	70.712	23.53	32.495	41.619	2.893	3.87	4.996	HU	1.0	126.0	126.0	True
2020-06-22	1.256	1.42	1.607	1.0	44.368	58.597	75.192	24.444	33.607	43.053	8.681	11.662	15.105	HU	2.0	394.0	394.0	True
2020-06-23	1.27	1.442	1.625	1.0	47.881	62.713	80.013	25.646	34.926	44.406	3.116	4.179	5.4	HU	25.0	127.0	127.0	True
2020-06-24	1.292	1.459	1.65	1.0	51.244	67.214	85.559	26.772	36.392	46.335	4.322	5.75	7.359	HU	1.0	179.0	179.0	True
2020-06-25	1.31	1.47	1.653	1.0	54.774	72.556	92.188	27.935	38.088	48.428	3.435	4.551	5.811	HU	4.0	76.0	76.0	True
2020-06-26	1.332	1.495	1.677	1.0	59.956	78.084	99.214	29.696	39.907	50.968	15.815	21.072	26.816	HU	8.0	600.0	600.0	True
2020-06-27	1.333	1.508	1.708	1.0	65.031	84.788	108.004	31.248	41.837	53.533	6.874	9.15	11.617	HU	1.0	248.0	248.0	True
2020-06-28	1.347	1.519	1.721	1.0	70.931	91.643	116.772	33.175	44.041	56.285	3.983	5.253	6.703	HU	6.0	104.0	104.0	True
2020-06-29	1.354	1.524	1.732	1.0	78.255	99.895	126.191	35.117	46.52	59.141	11.716	15.33	19.542	HU	8.0	374.0	374.0	True
2020-06-30	1.357	1.532	1.729	1.0	85.473	108.887	138.729	37.123	49.169	62.48	10.303	13.4	16.943	HU	5.0	308.0	308.0	True
2020-07-01	1.348	1.537	1.723	1.0	93.516	118.639	151.097	39.491	52.287	66.272	4.79	6.222	7.858	HU	9.0	64.0	64.0	True
2020-07-02	1.351	1.535	1.728	1.0	101.089	129.557	164.48	42.295	55.747	70.56	8.131	10.379	13.113	HU	7.0	213.0	213.0	True
2020-07-03	1.356	1.525	1.711	1.0	111.407	140.976	177.775	45.873	59.437	74.892	11.524	14.581	18.43	HU	7.0	280.0	280.0	True
2020-07-04	1.333	1.51	1.711	1.0	120.806	154.145	193.517	49.055	63.526	80.079	31.174	39.431	49.645	HU	9.0	706.0	706.0	True
2020-07-05	1.328	1.502	1.695	1.0	132.019	167.578	211.769	52.521	68.033	85.713	6.473	8.131	10.23	HU	1.0	107.0	107.0	True
2020-07-06	1.301	1.485	1.656	1.0	143.746	182.422	232.625	57.031	73.232	92.23	19.632	24.447	30.624	HU	20.0	377.0	377.0	True
2020-07-07	1.295	1.46	1.653	1.0	155.58	198.807	250.864	62.014	79.384	99.205	25.031	30.959	38.582	HU	32.0	444.0	444.0	True
2020-07-08	1.278	1.444	1.628	1.0	168.74	214.947	272.48	67.344	85.821	107.267	17.42	21.545	26.919	HU	30.0	286.0	286.0	True
2020-07-09	1.244	1.417	1.615	1.0	184.438	231.702	294.033	73.718	92.9	116.541	39.039	48.242	59.983	HU	22.0	590.0	590.0	True
2020-07-10	1.22	1.387	1.571	1.0	197.134	250.92	317.263	80.161	100.892	126.565	34.511	42.443	53.111	HU	13.0	478.0	478.0	True
2020-07-11	1.198	1.349	1.527	1.0	211.084	269.894	338.964	87.638	109.627	136.988	34.617	42.771	53.389	HU	20.0	441.0	441.0	True
2020-07-12	1.163	1.318	1.492	1.0	226.955	288.84	360.111	95.147	119.5	149.425	41.579	51.459	64.613	HU	36.0	489.0	489.0	True
2020-07-13	1.143	1.287	1.463	1.0	243.176	308.256	381.022	103.91	129.811	161.95	12.433	15.541	19.428	HU	16.0	101.0	101.0	True
2020-07-14	1.112	1.254	1.438	1.0	258.519	326.344	404.63	112.597	141.323	175.377	45.602	56.703	70.786	HU	36.0	454.0	454.0	True
2020-07-15	1.083	1.226	1.38	1.0	272.192	344.507	426.298	122.126	153.455	191.401	14.759	18.397	22.925	HU	26.0	25.0	25.0	True
2020-07-16	1.051	1.188	1.34	0.998	286.489	360.46	445.13	132.839	166.509	208.013	80.43	99.952	125.1	HU	23.0	678.0	678.0	True
2020-07-17	1.025	1.166	1.322	0.994	300.396	377.272	464.076	143.593	180.592	225.358	17.381	21.623	27.086	HU	66.0	95.0	95.0	True
2020-07-18	1.001	1.134	1.291	0.974	310.167	391.613	478.409	155.075	194.737	243.25	59.425	74.082	92.411	HU	42.0	428.0	428.0	True
2020-07-19	0.97	1.115	1.256	0.948	318.34	404.587	493.458	167.622	209.606	261.223	32.905	40.735	51.016	HU	18.0	218.0	218.0	True
2020-07-20	0.96	1.09	1.218	0.91	329.272	416.276	507.322	178.875	226.471	280.754	68.719	84.941	106.745	HU	62.0	422.0	422.0	True
2020-07-21	0.941	1.069	1.195	0.84	336.418	426.377	515.078	193.508	243.285	299.391	42.527	52.422	65.57	HU	49.0	243.0	243.0	True
2020-07-22	0.931	1.051	1.185	0.764	341.4	431.886	524.724	209.181	260.259	316.846	25.252	31.166	38.85	HU	73.0	113.0	113.0	True
2020-07-23	0.921	1.03	1.176	0.69	348.507	439.306	525.822	222.276	277.143	335.999	30.296	37.337	46.025	HU	60.0	152.0	152.0	True
2020-07-24	0.905	1.02	1.162	0.62	352.666	443.141	532.848	236.928	293.633	358.614	28.789	35.12	43.052	HU	82.0	134.0	134.0	True
2020-07-25	0.901	1.007	1.155	0.532	355.912	446.981	536.513	250.37	311.056	379.423	92.009	112.292	137.479	HU	69.0	410.0	410.0	True
2020-07-26	0.888	0.996	1.132	0.48	358.483	450.36	539.209	261.836	326.301	398.368	81.271	99.232	121.627	HU	69.0	345.0	345.0	True
2020-07-27	0.87	0.989	1.141	0.434	363.08	450.926	541.938	273.205	341.385	415.927	62.726	76.172	93.228	HU	122.0	253.0	253.0	True
2020-07-28	0.858	0.981	1.129	0.4	362.602	450.214	550.512	283.765	356.248	429.709	34.714	42.499	51.743	HU	206.0	67.0	67.0	True
2020-07-29	0.854	0.978	1.143	0.37	367.145	449.944	556.636	293.621	368.078	443.408	178.119	218.28	264.872	HU	114.0	671.0	671.0	True
2020-07-30	0.852	0.975	1.135	0.35	363.063	449.215	561.467	303.568	380.533	456.951	123.776	152.62	184.389	HU	129.0	454.0	454.0	True
2020-07-31	0.854	0.972	1.129	0.352	358.14	447.378	562.038	312.142	390.209	469.822	65.276	80.088	96.397	HU	104.0	232.0	232.0	True
2020-08-01	0.858	0.972	1.106	0.348	353.421	445.637	559.868	319.763	400.616	479.156	54.683	67.063	80.162	HU	120.0	190.0	190.0	True
2020-08-02	0.853	0.977	1.106	0.352	346.646	443.314	558.927	325.368	408.878	487.137	58.504	71.319	85.897	HU	88.0	198.0	198.0	True
2020-08-03	0.86	0.977	1.106	0.348	343.641	441.619	558.34	331.634	416.104	495.462	405.879	495.696	601.583	HU	138.0	1354.0	1354.0	True
2020-08-04	0.852	0.972	1.105	0.34	341.637	438.901	558.811	338.324	420.9	503.993	137.158	167.484	203.619	HU	116.0	451.0	451.0	True
2020-08-05	0.852	0.971	1.111	0.354	340.243	436.773	556.214	343.844	426.207	507.834	122.16	148.869	181.306	HU	109.0	397.0	397.0	True
2020-08-06	0.857	0.98	1.108	0.354	337.455	434.174	558.543	348.161	431.236	513.544	73.067	88.834	107.386	HU	139.0	235.0	235.0	True
2020-08-07	0.867	0.982	1.105	0.388	333.824	431.833	553.485	351.142	432.003	518.137	166.106	202.969	244.474	HU	115.0	532.0	532.0	True
2020-08-08	0.868	0.986	1.118	0.392	329.49	430.872	553.761	355.146	432.593	523.133	193.371	238.053	287.741	HU	103.0	621.0	621.0	True
2020-08-09	0.876	0.987	1.122	0.404	325.156	429.071	552.072	358.628	435.617	529.799	148.188	182.289	222.371	HU	152.0	474.0	474.0	True
2020-08-10	0.877	0.991	1.123	0.446	326.384	428.161	544.814	358.351	436.31	533.731	254.266	314.03	386.752	HU	116.0	815.0	815.0	True
2020-08-11	0.891	0.994	1.137	0.462	326.854	426.327	540.466	356.633	436.636	537.311	108.396	134.394	166.817	HU	256.0	349.0	349.0	True
2020-08-12	0.892	1.002	1.135	0.512	328.653	427.528	538.016	352.275	437.38	536.92	152.902	190.197	235.901	HU	103.0	493.0	493.0	True
2020-08-13	0.885	1.006	1.139	0.548	330.491	426.908	539.133	350.366	436.682	536.963	199.91	247.465	306.751	HU	160.0	644.0	644.0	True
2020-08-14	0.88	1.013	1.15	0.576	334.994	424.621	540.441	347.628	436.814	536.135	108.574	134.605	167.817	HU	119.0	351.0	351.0	True
2020-08-15	0.9	1.018	1.152	0.598	336.891	423.651	541.482	345.705	436.034	539.361	184.504	229.199	287.175	HU	246.0	600.0	600.0	True
2020-08-16	0.906	1.024	1.172	0.628	339.876	423.821	543.309	343.625	434.608	541.375	158.03	196.702	247.761	HU	196.0	517.0	517.0	True
2020-08-17	0.913	1.031	1.19	0.644	342.162	423.335	548.211	341.51	432.33	539.307	226.506	283.132	356.354	HU	163.0	746.0	746.0	True
2020-08-18	0.914	1.034	1.185	0.686	346.48	424.374	550.448	340.389	431.014	538.633	216.468	273.742	343.9	HU	193.0	723.0	723.0	True
2020-08-19	0.922	1.031	1.185	0.692	348.788	428.229	554.981	338.208	430.91	538.443	166.392	211.935	266.859	HU	158.0	561.0	561.0	True
2020-08-20	0.923	1.036	1.185	0.728	351.306	432.868	554.856	336.245	429.918	537.431	67.096	85.253	106.998	HU	155.0	226.0	226.0	True
2020-08-21	0.923	1.042	1.2	0.73	352.005	438.046	556.6	336.375	428.397	534.968	170.427	216.447	270.21	HU	119.0	574.0	574.0	True
2020-08-22	0.919	1.044	1.197	0.74	354.061	440.778	561.507	335.487	427.474	532.153	104.954	131.731	164.237	HU	185.0	351.0	351.0	True
2020-08-23	0.931	1.049	1.195	0.78	356.332	444.546	562.962	338.197	427.008	532.71	255.612	316.966	393.633	HU	110.0	846.0	846.0	True
2020-08-24	0.934	1.048	1.191	0.796	359.291	446.966	565.345	341.664	426.899	533.003	147.366	180.61	225.495	HU	256.0	482.0	482.0	True
2020-08-25	0.936	1.059	1.196	0.82	363.64	448.94	566.789	345.868	426.088	536.258	113.686	138.609	173.737	HU	136.0	370.0	370.0	True
2020-08-26	0.935	1.061	1.202	0.824	367.883	454.529	570.376	347.883	424.96	537.137	247.694	300.653	375.566	HU	205.0	800.0	800.0	True
2020-08-27	0.941	1.066	1.214	0.854	372.977	458.689	575.093	347.196	425.586	534.545	297.893	360.766	453.749	HU	173.0	959.0	959.0	True
2020-08-28	0.948	1.07	1.215	0.88	379.514	464.628	581.569	348.009	426.539	534.8	253.519	307.622	388.609	HU	202.0	816.0	816.0	True
2020-08-29	0.944	1.075	1.213	0.866	386.214	471.493	587.611	352.955	428.275	540.532	348.458	424.67	532.41	HU	203.0	1122.0	1122.0	True
2020-08-30	0.947	1.076	1.216	0.882	395.109	477.425	593.067	355.03	430.357	543.298	70.327	85.091	106.848	HU	137.0	224.0	224.0	True
2020-08-31	0.944	1.081	1.218	0.874	402.19	482.51	600.758	358.181	433.176	545.729	276.204	331.013	413.071	HU	196.0	864.0	864.0	True
2020-09-01	0.946	1.078	1.211	0.86	403.681	490.794	614.463	359.232	438.164	547.495	217.749	260.41	326.8	HU	204.0	676.0	676.0	True
2020-09-02	0.952	1.081	1.21	0.876	412.333	497.398	623.816	362.428	441.36	554.374	74.132	89.024	111.358	HU	156.0	229.0	229.0	True
2020-09-03	0.955	1.089	1.215	0.88	418.342	505.537	629.86	364.046	444.426	555.178	233.823	280.619	351.253	HU	253.0	717.0	717.0	True
2020-09-04	0.973	1.087	1.22	0.9	424.784	513.004	641.284	367.064	448.063	557.592	249.351	298.265	376.289	HU	331.0	757.0	757.0	True
2020-09-05	0.966	1.089	1.233	0.912	432.294	519.824	648.294	373.385	450.641	560.007	272.472	323.772	406.453	HU	212.0	816.0	816.0	True
2020-09-06	0.971	1.091	1.231	0.924	441.437	528.578	658.619	377.374	455.149	561.196	172.376	205.388	256.711	HU	182.0	512.0	512.0	True
2020-09-07	0.972	1.091	1.244	0.916	447.852	539.72	670.832	382.64	458.769	562.801	190.482	228.708	284.249	HU	276.0	563.0	563.0	True
2020-09-08	0.969	1.098	1.247	0.924	457.2	549.518	680.138	389.766	464.625	570.949	161.72	195.284	242.449	HU	250.0	475.0	475.0	True
2020-09-09	0.975	1.1	1.253	0.938	466.54	560.752	688.678	395.062	470.416	576.07	185.173	224.062	277.203	HU	206.0	540.0	540.0	True
2020-09-10	0.979	1.107	1.239	0.948	471.962	570.5	707.088	401.104	477.337	579.136	237.323	286.098	355.043	HU	278.0	680.0	680.0	True
2020-09-11	0.989	1.104	1.245	0.956	477.129	581.888	723.533	406.258	483.276	588.779	146.101	174.463	217.715	HU	197.0	410.0	410.0	True
2020-09-12	0.968	1.11	1.231	0.938	485.735	594.087	737.145	411.208	490.301	604.143	149.612	179.725	224.803	HU	318.0	416.0	416.0	True
2020-09-13	0.97	1.109	1.24	0.946	491.852	605.425	755.523	416.961	497.449	613.181	304.595	367.605	461.787	HU	182.0	838.0	838.0	True
2020-09-14	0.97	1.108	1.231	0.93	500.501	619.664	767.813	425.209	503.281	622.136	241.501	292.798	368.127	HU	343.0	657.0	657.0	True
2020-09-15	0.962	1.107	1.229	0.926	511.444	630.807	774.276	431.308	510.29	633.372	132.249	161.335	202.655	HU	256.0	356.0	356.0	True
2020-09-16	0.963	1.101	1.224	0.918	524.392	645.013	792.155	439.986	519.947	639.921	270.322	330.475	414.952	HU	138.0	717.0	717.0	True
2020-09-17	0.959	1.094	1.241	0.898	533.811	657.848	800.212	448.467	529.412	649.821	120.819	147.254	184.944	HU	201.0	315.0	315.0	True
2020-09-18	0.949	1.088	1.229	0.914	548.036	670.257	811.491	456.209	536.979	656.848	338.965	413.402	517.229	HU	263.0	870.0	870.0	True
2020-09-19	0.95	1.087	1.22	0.9	559.606	680.427	822.008	463.036	547.341	665.447	191.223	232.863	288.371	HU	204.0	482.0	482.0	True
2020-09-20	0.943	1.079	1.222	0.878	567.734	693.128	829.619	469.12	558.116	678.871	278.499	340.123	420.757	HU	195.0	691.0	691.0	True
2020-09-21	0.942	1.068	1.207	0.852	577.701	704.049	840.113	478.1	568.575	689.216	317.552	389.54	483.434	HU	354.0	778.0	778.0	True
2020-09-22	0.929	1.062	1.193	0.816	585.546	713.285	849.492	483.425	578.488	703.375	435.49	534.914	666.711	HU	253.0	1050.0	1050.0	True
2020-09-23	0.924	1.054	1.189	0.792	595.124	725.414	862.607	490.338	589.922	716.585	557.455	687.462	854.854	HU	276.0	1323.0	1323.0	True
2020-09-24	0.927	1.04	1.184	0.728	601.86	733.57	876.953	498.441	601.827	725.438	350.87	432.99	536.929	HU	239.0	817.0	817.0	True
2020-09-25	0.933	1.033	1.176	0.684	608.519	741.27	884.844	507.629	614.665	738.475	202.949	249.353	307.286	HU	309.0	462.0	462.0	True
2020-09-26	0.915	1.022	1.164	0.62	609.705	745.547	892.375	517.683	625.137	745.743	257.136	313.359	386.919	HU	352.0	571.0	571.0	True
2020-09-27	0.904	1.01	1.147	0.576	615.581	752.608	910.414	529.405	636.943	763.833	255.653	310.531	384.786	HU	355.0	558.0	558.0	True
2020-09-28	0.898	0.996	1.139	0.474	620.203	756.32	914.284	539.018	646.706	775.618	272.122	331.726	408.532	HU	449.0	584.0	584.0	True
2020-09-29	0.884	0.995	1.113	0.462	618.873	759.185	920.03	547.974	655.803	784.234	231.593	281.313	344.436	HU	331.0	488.0	488.0	True
2020-09-30	0.86	0.984	1.103	0.41	615.864	759.301	921.032	559.261	668.54	791.801	154.975	188.999	230.329	HU	238.0	322.0	322.0	True
2020-10-01	0.864	0.975	1.105	0.348	616.023	756.966	924.553	569.297	677.973	801.415	263.193	320.026	390.431	HU	346.0	535.0	535.0	True
2020-10-02	0.847	0.965	1.089	0.29	605.975	754.104	923.836	577.706	688.032	809.555	283.125	346.193	424.4	HU	290.0	571.0	571.0	True
2020-10-03	0.842	0.951	1.068	0.22	602.52	749.313	923.125	586.064	697.066	819.406	241.124	296.094	366.751	HU	381.0	482.0	482.0	True
2020-10-04	0.834	0.944	1.07	0.172	595.707	744.131	920.468	592.271	708.39	830.076	344.982	424.127	522.909	HU	275.0	681.0	681.0	True
2020-10-05	0.833	0.93	1.063	0.138	592.709	740.059	922.913	597.501	718.107	840.835	287.823	353.827	431.423	HU	395.0	560.0	560.0	True
2020-10-06	0.826	0.924	1.059	0.118	592.131	734.914	912.759	603.865	724.269	853.314	326.621	402.954	491.062	HU	409.0	630.0	630.0	True
2020-10-07	0.806	0.912	1.04	0.082	586.067	729.914	902.427	610.507	729.474	867.028	188.056	231.802	283.407	HU	365.0	360.0	360.0	True
2020-10-08	0.793	0.905	1.032	0.07	580.264	719.751	884.737	611.056	735.06	878.172	229.813	282.145	344.165	HU	376.0	436.0	436.0	True
2020-10-09	0.785	0.897	1.027	0.048	576.562	707.822	869.053	613.105	739.27	880.979	469.991	579.781	704.832	HU	323.0	890.0	890.0	True
2020-10-10	0.784	0.895	1.019	0.038	567.609	695.696	847.757	611.846	742.748	887.015	276.136	341.238	416.238	HU	247.0	521.0	521.0	True
2020-10-11	0.768	0.885	1.005	0.028	555.243	678.405	825.985	609.078	741.455	884.467	634.858	780.883	951.124	HU	305.0	1189.0	1189.0	True
2020-10-12	0.758	0.875	1.001	0.026	543.778	663.285	801.359	609.172	741.896	884.973	241.4	296.554	361.283	HU	262.0	451.0	451.0	True
2020-10-13	0.756	0.872	0.999	0.026	532.982	647.858	785.242	606.616	740.577	888.145	188.825	232.064	284.866	HU	391.0	354.0	354.0	True
2020-10-14	0.756	0.87	0.994	0.018	519.39	633.756	770.246	603.42	737.765	889.698	164.019	201.993	247.407	HU	272.0	309.0	309.0	True
2020-10-15	0.752	0.866	0.988	0.014	504.665	619.042	750.802	600.348	732.942	881.778	367.529	450.403	553.506	HU	312.0	693.0	693.0	True
2020-10-16	0.755	0.859	0.972	0.006	491.516	601.741	722.347	600.829	728.222	875.877	248.58	303.592	376.543	HU	485.0	471.0	471.0	True
2020-10-17	0.757	0.859	0.973	0.004	476.021	584.304	702.996	600.888	722.923	869.199	473.434	577.935	722.1	HU	331.0	906.0	906.0	True
2020-10-18	0.757	0.856	0.971	0.006	460.262	566.446	688.217	593.413	717.756	864.898	387.102	471.332	585.921	HU	294.0	746.0	746.0	True
2020-10-19	0.753	0.854	0.978	0.01	443.214	551.129	675.201	587.757	709.281	853.041	209.905	253.875	314.181	HU	549.0	406.0	406.0	True
2020-10-20	0.751	0.856	0.978	0.008	430.397	537.491	658.985	580.05	699.097	839.998	406.971	495.791	612.001	HU	626.0	804.0	804.0	True
2020-10-21	0.752	0.861	0.979	0.012	419.121	520.101	640.378	573.623	690.04	824.77	279.105	340.223	419.062	HU	505.0	562.0	562.0	True
2020-10-22	0.756	0.866	0.973	0.008	407.662	504.723	620.584	563.902	677.333	809.59	472.959	577.139	708.367	HU	575.0	971.0	971.0	True
2020-10-23	0.764	0.869	0.989	0.012	398.061	490.454	605.894	554.93	664.352	792.981	333.951	406.841	497.343	HU	445.0	697.0	697.0	True
2020-10-24	0.765	0.873	0.998	0.024	385.805	476.048	591.927	543.666	650.591	774.853	308.348	373.923	455.531	HU	411.0	654.0	654.0	True
2020-10-25	0.773	0.873	1.005	0.028	373.361	462.829	583.066	534.222	635.702	754.904	370.1	448.712	545.089	HU	309.0	802.0	802.0	True
2020-10-26	0.772	0.879	1.003	0.028	364.338	451.998	574.565	520.85	622.029	738.282	267.694	322.454	392.76	HU	454.0	590.0	590.0	True
2020-10-27	0.777	0.885	0.996	0.02	358.398	440.186	565.057	505.133	608.739	721.66	376.96	454.448	556.009	HU	348.0	851.0	851.0	True
2020-10-28	0.792	0.896	1.006	0.034	348.427	428.73	553.563	491.21	592.506	704.661	160.393	194.731	239.414	HU	282.0	374.0	374.0	True
2020-10-29	0.787	0.897	1.017	0.04	340.624	417.163	541.017	478.618	577.569	687.351	351.756	428.232	526.644	HU	364.0	843.0	843.0	True
2020-10-30	0.784	0.901	1.028	0.06	333.198	409.345	528.961	466.682	563.507	678.524	464.928	564.147	697.042	HU	293.0	1141.0	1141.0	True
2020-10-31	0.788	0.908	1.02	0.056	325.201	401.021	509.933	454.877	548.709	660.536	124.336	151.5	187.203	HU	254.0	314.0	314.0	True
2020-11-01	0.792	0.915	1.037	0.078	317.321	392.102	499.756	443.278	533.95	644.003	289.362	353.083	435.82	HU	184.0	750.0	750.0	True
2020-11-02	0.795	0.92	1.044	0.088	308.51	384.617	491.249	431.064	520.73	626.266	443.569	540.669	667.796	HU	240.0	1176.0	1176.0	True
2020-11-03	0.805	0.922	1.047	0.096	302.849	378.446	486.385	422.428	506.053	615.577	213.547	260.44	324.56	HU	314.0	582.0	582.0	True
2020-11-04	0.81	0.929	1.056	0.138	296.793	371.458	479.224	410.163	493.625	601.838	191.687	233.635	294.054	HU	205.0	536.0	536.0	True
2020-11-05	0.82	0.942	1.067	0.158	290.768	365.18	470.083	397.826	482.643	592.059	140.824	170.261	214.6	HU	262.0	401.0	401.0	True
2020-11-06	0.824	0.95	1.081	0.232	288.925	359.671	466.152	387.825	470.209	580.158	314.264	379.829	481.508	HU	215.0	919.0	919.0	True
2020-11-07	0.841	0.96	1.09	0.276	285.281	356.472	461.704	379.118	457.577	570.438	260.604	313.378	395.639	HU	173.0	775.0	775.0	True
2020-11-08	0.841	0.97	1.09	0.334	282.319	351.364	461.2	371.587	446.985	560.653	167.039	200.837	253.51	HU	193.0	508.0	508.0	True
2020-11-09	0.853	0.979	1.103	0.368	281.279	350.453	457.408	362.601	436.328	545.872	233.01	278.726	354.477	HU	257.0	723.0	723.0	True
2020-11-10	0.86	0.988	1.126	0.444	279.688	347.568	454.731	357.05	426.034	531.824	222.346	267.062	340.391	HU	251.0	709.0	709.0	True
2020-11-11	0.881	1.005	1.152	0.53	276.184	346.029	450.508	347.674	416.651	520.371	214.784	258.898	330.098	HU	171.0	703.0	703.0	True
2020-11-12	0.899	1.016	1.161	0.62	272.784	345.325	450.039	338.097	408.957	508.749	173.748	210.059	267.7	HU	254.0	583.0	583.0	True
2020-11-13	0.903	1.03	1.172	0.68	272.194	345.196	451.528	330.822	401.575	499.668	196.509	239.53	305.673	HU	204.0	678.0	678.0	True
2020-11-14	0.919	1.046	1.187	0.768	270.787	345.585	454.427	324.258	394.029	492.47	133.832	163.621	209.805	HU	190.0	472.0	472.0	True
2020-11-15	0.937	1.061	1.215	0.818	270.397	346.983	454.281	318.774	387.011	487.767	190.162	231.664	297.875	HU	143.0	681.0	681.0	True
2020-11-16	0.942	1.071	1.228	0.85	272.312	350.257	454.545	311.923	380.099	481.063	63.9	77.819	100.447	HU	221.0	233.0	233.0	True
2020-11-17	0.961	1.089	1.231	0.902	271.406	354.601	455.777	307.097	375.083	474.314	246.5	300.769	385.611	HU	202.0	910.0	910.0	True
2020-11-18	0.974	1.104	1.252	0.922	275.482	359.579	459.875	304.171	370.9	465.799	103.393	126.837	163.039	HU	105.0	388.0	388.0	True
2020-11-19	0.976	1.118	1.25	0.952	281.808	365.269	466.951	300.385	365.39	462.567	104.421	127.983	163.881	HU	197.0	397.0	397.0	True
2020-11-20	0.976	1.133	1.284	0.96	286.97	372.774	478.515	298.807	362.511	460.876	209.599	257.356	327.724	HU	163.0	802.0	802.0	True
2020-11-21	1.003	1.142	1.299	0.976	293.818	381.134	487.579	297.112	361.434	458.501	76.846	94.022	120.208	HU	151.0	296.0	296.0	True
2020-11-22	1.011	1.156	1.315	0.984	301.632	389.535	495.563	294.607	359.46	458.644	159.198	196.631	251.228	HU	84.0	622.0	622.0	True
2020-11-23	1.039	1.165	1.338	0.996	311.236	400.686	506.743	291.42	357.534	461.346	148.815	184.555	236.492	HU	180.0	587.0	587.0	True
2020-11-24	1.042	1.174	1.357	1.0	323.285	410.772	521.462	288.741	358.302	460.144	113.349	140.454	179.642	HU	103.0	447.0	447.0	True
2020-11-25	1.046	1.182	1.351	0.998	332.902	422.467	536.367	287.642	358.745	459.779	106.034	132.226	169.205	HU	121.0	419.0	419.0	True
2020-11-26	1.054	1.197	1.384	0.998	346.041	437.775	552.726	287.565	360.093	459.959	126.427	158.673	203.749	HU	160.0	500.0	500.0	True
2020-11-27	1.04	1.203	1.384	0.998	357.906	454.363	576.441	289.012	361.423	462.238	96.547	121.648	156.309	HU	95.0	380.0	380.0	True
2020-11-28	1.056	1.206	1.386	1.0	374.242	469.228	599.342	291.24	364.522	463.072	221.085	278.76	359.561	HU	99.0	866.0	866.0	True
2020-11-29	1.06	1.211	1.406	1.0	389.864	486.522	621.72	293.047	369.611	467.113	130.196	163.93	211.28	HU	54.0	504.0	504.0	True
2020-11-30	1.06	1.219	1.378	1.0	407.017	503.374	640.027	297.113	375.55	474.297	148.383	187.304	239.543	HU	145.0	566.0	566.0	True
2020-12-01	1.066	1.227	1.376	1.0	426.316	524.72	662.186	301.412	382.756	480.504	117.065	146.751	187.031	HU	103.0	437.0	437.0	True
2020-12-02	1.068	1.222	1.395	1.0	445.266	542.056	687.45	307.653	388.691	489.332	183.736	229.309	290.71	HU	109.0	670.0	670.0	True
2020-12-03	1.07	1.222	1.375	0.996	460.352	563.67	713.082	315.764	397.338	501.688	95.955	119.625	150.093	HU	145.0	341.0	341.0	True
2020-12-04	1.087	1.226	1.373	1.0	477.458	588.621	737.186	325.625	406.918	511.25	190.027	237.408	295.693	HU	177.0	658.0	658.0	True
2020-12-05	1.077	1.226	1.374	1.0	491.555	613.01	767.801	336.244	417.682	524.38	137.254	171.454	213.063	HU	99.0	463.0	463.0	True
2020-12-06	1.07	1.224	1.375	1.0	510.213	641.793	797.924	344.792	428.777	535.775	130.959	163.879	201.684	HU	120.0	431.0	431.0	True
2020-12-07	1.099	1.22	1.372	1.0	533.421	666.525	833.12	356.623	442.101	550.752	59.837	75.222	93.144	HU	232.0	192.0	192.0	True
2020-12-08	1.088	1.222	1.372	1.0	562.364	691.331	865.856	368.605	456.942	566.65	139.078	174.31	217.528	HU	158.0	430.0	430.0	True
2020-12-09	1.082	1.217	1.384	1.0	582.162	719.473	899.04	381.671	470.768	584.539	98.117	121.401	154.419	HU	177.0	291.0	291.0	True
2020-12-10	1.06	1.21	1.362	0.996	601.049	749.92	933.313	396.026	487.314	606.43	203.021	250.636	319.429	HU	209.0	582.0	582.0	True
2020-12-11	1.047	1.197	1.37	0.988	626.893	782.645	967.871	414.826	501.635	624.002	156.117	191.913	243.654	HU	178.0	431.0	431.0	True
2020-12-12	1.045	1.19	1.362	0.992	659.45	810.878	1004.253	432.903	518.35	644.152	202.834	249.451	315.918	HU	190.0	539.0	539.0	True
2020-12-13	1.026	1.18	1.338	0.988	687.479	845.214	1037.792	449.428	538.685	668.042	248.126	303.489	382.063	HU	121.0	632.0	632.0	True
2020-12-14	1.028	1.164	1.317	0.992	714.023	876.359	1074.164	462.879	560.903	694.72	121.332	148.699	185.573	HU	148.0	298.0	298.0	True
2020-12-15	1.011	1.143	1.309	0.984	739.373	904.35	1113.006	477.835	583.531	718.943	257.961	315.79	393.578	HU	197.0	611.0	611.0	True
2020-12-16	0.985	1.13	1.28	0.966	766.576	934.541	1148.23	496.007	606.832	746.111	64.67	79.372	98.945	HU	183.0	148.0	148.0	True
2020-12-17	0.966	1.114	1.256	0.946	789.178	959.854	1176.904	519.643	632.087	774.846	303.313	371.714	462.641	HU	256.0	669.0	669.0	True
2020-12-18	0.951	1.089	1.234	0.906	811.571	983.895	1203.62	542.854	656.829	809.165	196.66	242.403	299.83	HU	222.0	418.0	418.0	True
2020-12-19	0.931	1.069	1.21	0.844	836.905	1007.77	1217.314	564.89	681.169	841.015	338.979	417.521	515.174	HU	209.0	692.0	692.0	True
2020-12-20	0.909	1.039	1.164	0.72	860.511	1024.823	1232.364	585.913	708.432	867.688	312.685	383.761	471.555	HU	105.0	611.0	611.0	True
2020-12-21	0.885	1.015	1.152	0.576	866.907	1040.784	1251.351	608.537	738.137	901.362	192.455	233.83	288.758	HU	174.0	359.0	359.0	True
2020-12-22	0.864	0.99	1.122	0.44	881.303	1053.852	1260.9	630.029	766.875	936.315	313.283	379.38	472.823	HU	250.0	561.0	561.0	True
2020-12-23	0.844	0.965	1.094	0.268	881.711	1060.591	1253.383	652.55	792.804	968.084	460.573	558.039	697.002	HU	232.0	797.0	797.0	True
2020-12-24	0.82	0.942	1.068	0.17	884.521	1058.422	1255.728	679.251	821.407	999.031	366.094	442.84	548.69	HU	237.0	611.0	611.0	True
2020-12-25	0.811	0.916	1.043	0.09	877.735	1050.536	1261.793	704.105	849.349	1028.436	387.963	471.446	580.719	HU	149.0	628.0	628.0	True
2020-12-26	0.79	0.894	1.012	0.048	869.187	1036.263	1248.975	730.291	874.418	1057.203	130.498	159.498	196.099	HU	287.0	206.0	206.0	True
2020-12-27	0.763	0.875	1.003	0.03	859.571	1021.046	1238.216	753.647	899.41	1077.306	272.203	333.601	409.658	HU	271.0	419.0	419.0	True
2020-12-28	0.745	0.852	0.971	0.004	845.365	1006.01	1208.769	775.188	921.373	1103.246	107.246	131.062	160.835	HU	472.0	161.0	161.0	True
2020-12-29	0.729	0.832	0.942	0.002	821.482	982.684	1173.915	794.956	941.301	1124.523	250.889	305.636	373.02	HU	359.0	367.0	367.0	True
2020-12-30	0.713	0.817	0.922	0.0	800.582	952.402	1139.088	813.162	962.836	1145.515	587.712	712.152	865.395	HU	240.0	837.0	837.0	True
2020-12-31	0.694	0.797	0.903	0.0	769.144	922.437	1105.766	824.585	980.031	1157.919	416.04	500.714	608.395	HU	144.0	579.0	579.0	True
2021-01-01	0.684	0.785	0.886	0.0	739.661	887.757	1070.834	837.107	991.708	1162.562	389.395	469.348	569.469	HU	147.0	536.0	536.0	True
2021-01-02	0.677	0.769	0.866	0.0	705.209	854.723	1030.848	846.472	1002.077	1167.492	222.492	268.309	326.663	HU	225.0	304.0	304.0	True
2021-01-03	0.664	0.76	0.862	0.0	674.893	816.28	989.656	850.994	1009.747	1177.679	113.618	136.166	166.705	HU	361.0	154.0	154.0	True
2021-01-04	0.65	0.744	0.848	0.0	638.322	778.191	945.938	852.613	1008.413	1172.611	247.685	296.223	364.701	HU	536.0	335.0	335.0	True
2021-01-05	0.642	0.736	0.842	0.0	607.608	740.049	903.571	850.289	1002.007	1173.211	164.366	196.509	241.423	HU	480.0	223.0	223.0	True
2021-01-06	0.64	0.729	0.835	0.0	575.898	703.68	858.929	845.647	995.174	1164.835	242.168	292.371	360.821	HU	301.0	334.0	334.0	True
2021-01-07	0.638	0.722	0.826	0.0	543.316	664.022	812.945	835.529	982.498	1154.508	577.095	695.974	855.544	HU	552.0	804.0	804.0	True
2021-01-08	0.639	0.722	0.827	0.0	512.371	625.816	779.073	823.421	966.775	1140.972	538.05	651.393	802.971	HU	571.0	764.0	764.0	True
2021-01-09	0.632	0.718	0.823	0.0	482.23	590.854	739.44	806.645	948.464	1119.06	430.991	523.973	644.183	HU	446.0	628.0	628.0	True
2021-01-10	0.635	0.716	0.822	0.0	454.366	555.677	698.576	789.48	928.869	1092.014	585.629	710.521	869.351	HU	214.0	872.0	872.0	True
2021-01-11	0.623	0.717	0.818	0.0	426.232	523.536	658.053	768.687	902.576	1061.801	130.792	158.197	193.994	HU	337.0	200.0	200.0	True
2021-01-12	0.63	0.713	0.812	0.0	397.687	491.839	617.195	745.179	875.639	1033.287	112.035	135.271	165.523	HU	582.0	176.0	176.0	True
2021-01-13	0.63	0.716	0.816	0.0	373.201	464.002	578.325	718.199	846.105	1004.302	743.632	896.713	1104.015	HU	620.0	1208.0	1208.0	True
2021-01-14	0.635	0.718	0.819	0.0	347.829	435.919	545.274	687.13	814.913	974.317	297.326	359.59	443.959	HU	601.0	502.0	502.0	True
2021-01-15	0.632	0.72	0.807	0.0	326.195	407.893	518.494	657.754	784.183	937.889	597.05	722.94	894.385	HU	317.0	1050.0	1050.0	True
2021-01-16	0.644	0.725	0.817	0.0	307.107	382.52	486.076	631.899	750.224	901.792	319.935	389.417	483.778	HU	323.0	589.0	589.0	True
2021-01-17	0.639	0.725	0.823	0.0	287.33	360.874	457.432	604.233	717.096	867.489	257.881	314.886	393.78	HU	268.0	498.0	498.0	True
2021-01-18	0.64	0.73	0.835	0.0	269.488	340.261	428.719	576.029	684.469	823.771	228.751	279.537	349.883	HU	329.0	463.0	463.0	True
2021-01-19	0.643	0.735	0.831	0.0	254.365	321.895	404.718	547.524	651.741	784.745	638.26	776.103	968.855	HU	290.0	1350.0	1350.0	True
2021-01-20	0.653	0.737	0.839	0.0	240.894	303.146	379.043	522.415	619.389	749.649	515.161	629.898	785.126	HU	572.0	1150.0	1150.0	True
2021-01-21	0.649	0.739	0.842	0.0	226.253	285.988	357.63	493.209	588.7	713.56	318.239	389.212	484.613	HU	314.0	749.0	749.0	True
2021-01-22	0.648	0.743	0.851	0.0	212.892	270.633	337.287	464.719	558.614	679.645	284.835	348.114	432.958	HU	332.0	706.0	706.0	True
2021-01-23	0.651	0.746	0.85	0.0	202.368	255.531	320.247	437.665	526.965	644.229	375.985	458.938	572.884	HU	377.0	985.0	985.0	True
2021-01-24	0.648	0.748	0.858	0.0	190.707	242.185	304.859	414.934	499.695	608.655	249.888	305.519	381.601	HU	145.0	691.0	691.0	True
2021-01-25	0.647	0.748	0.855	0.0	181.26	229.598	289.578	393.23	473.109	575.989	154.234	188.184	234.704	HU	241.0	450.0	450.0	True
2021-01-26	0.653	0.75	0.865	0.0	172.147	217.903	271.886	371.223	447.533	548.221	323.025	393.999	490.92	HU	281.0	995.0	995.0	True
2021-01-27	0.651	0.75	0.869	0.0	163.883	206.463	254.726	350.273	423.734	515.208	233.139	284.86	356.089	HU	204.0	762.0	762.0	True
2021-01-28	0.649	0.75	0.875	0.0	156.663	195.44	241.119	331.072	401.365	485.934	291.249	354.108	443.023	HU	167.0	1003.0	1003.0	True
2021-01-29	0.651	0.743	0.87	0.0	148.018	184.626	228.683	313.48	379.437	462.074	171.921	209.806	261.308	HU	191.0	628.0	628.0	True
2021-01-30	0.648	0.739	0.869	0.0	140.372	174.062	216.034	295.274	359.702	436.634	315.662	385.382	477.58	HU	153.0	1220.0	1220.0	True
2021-01-31	0.645	0.735	0.859	0.0	132.211	164.678	205.806	278.925	340.345	415.109	155.646	190.952	235.17	HU	111.0	637.0	637.0	True
2021-02-01	0.642	0.73	0.859	0.0	124.713	157.067	196.633	262.783	321.812	390.416	130.671	161.088	198.331	HU	150.0	567.0	567.0	True
2021-02-02	0.632	0.727	0.848	0.0	117.299	148.581	187.199	249.436	304.567	367.072	150.267	186.519	229.228	HU	128.0	692.0	692.0	True
2021-02-03	0.632	0.723	0.838	0.0	109.136	139.622	178.095	236.337	288.189	346.986	153.441	190.906	234.262	HU	103.0	747.0	747.0	True
2021-02-04	0.624	0.715	0.841	0.0	102.489	131.525	166.721	222.914	272.967	328.767	89.145	109.945	134.303	HU	79.0	454.0	454.0	True
2021-02-05	0.611	0.712	0.831	0.0	97.361	124.113	156.777	210.367	259.428	311.422	109.299	135.09	165.32	HU	108.0	590.0	590.0	True
2021-02-06	0.6	0.704	0.823	0.0	92.422	117.313	148.682	198.71	245.782	295.268	112.401	137.85	168.268	HU	64.0	636.0	636.0	True
2021-02-07	0.592	0.694	0.818	0.0	86.431	110.287	141.135	189.97	232.876	280.327	73.601	90.262	108.806	HU	67.0	439.0	439.0	True
2021-02-08	0.587	0.688	0.824	0.0	80.519	103.321	132.777	182.409	220.895	265.441	59.624	73.186	87.668	HU	109.0	375.0	375.0	True
2021-02-09	0.579	0.681	0.813	0.0	74.876	96.815	126.031	173.937	209.751	252.383	52.189	63.845	75.713	HU	61.0	345.0	345.0	True
2021-02-10	0.568	0.675	0.817	0.0	69.177	90.345	119.325	164.808	198.314	240.627	116.55	142.881	168.539	HU	37.0	813.0	813.0	True
2021-02-11	0.557	0.669	0.814	0.0	63.69	84.208	114.311	155.426	186.923	227.605	67.531	82.027	97.149	HU	73.0	494.0	494.0	True
2021-02-12	0.553	0.661	0.816	0.0	58.435	78.331	108.269	146.838	176.802	215.83	70.721	85.933	102.074	HU	61.0	547.0	547.0	True
2021-02-13	0.544	0.658	0.819	0.0	53.798	72.52	102.715	138.768	167.482	204.016	57.712	70.084	83.401	HU	32.0	472.0	472.0	True
2021-02-14	0.532	0.651	0.804	0.0	49.442	67.44	96.677	130.691	159.329	193.833	52.594	63.924	76.731	HU	20.0	455.0	455.0	True
2021-02-15	0.528	0.652	0.81	0.0	44.71	62.509	91.253	122.295	149.982	184.484	44.343	54.054	64.595	HU	99.0	408.0	408.0	True
2021-02-16	0.509	0.652	0.813	0.0	40.684	57.75	86.454	114.663	141.498	173.031	28.358	34.418	41.138	HU	65.0	275.0	275.0	True
2021-02-17	0.501	0.645	0.818	0.0	36.774	53.583	81.495	108.626	133.686	164.212	33.286	40.778	49.24	HU	52.0	347.0	347.0	True
2021-02-18	0.504	0.643	0.832	0.0	33.161	49.658	75.809	102.487	125.96	156.02	41.843	51.48	62.462	HU	53.0	464.0	464.0	True
2021-02-19	0.496	0.643	0.833	0.0	29.982	45.824	71.68	96.259	118.838	148.12	46.041	56.388	68.756	HU	55.0	540.0	540.0	True
2021-02-20	0.491	0.64	0.838	0.0	27.096	42.495	67.68	90.055	111.738	139.167	41.714	51.238	62.689	HU	82.0	521.0	521.0	True
2021-02-21	0.489	0.641	0.84	0.0	24.535	39.294	65.244	84.082	104.792	132.21	13.859	17.075	21.023	HU	57.0	185.0	185.0	True
2021-02-22	0.483	0.634	0.859	0.0	22.08	36.098	62.226	78.006	97.888	125.154	33.845	41.769	51.941	HU	72.0	482.0	482.0	True
2021-02-23	0.479	0.637	0.855	0.0	19.676	33.314	59.367	72.45	91.663	118.221	31.005	38.595	48.318	HU	59.0	475.0	475.0	True
2021-02-24	0.478	0.639	0.856	0.0	17.466	30.74	56.285	67.113	85.429	111.851	8.196	10.279	13.09	HU	34.0	128.0	128.0	True
2021-02-25	0.483	0.637	0.86	0.0	15.442	28.325	53.563	61.966	79.656	105.775	16.347	20.8	26.917	HU	26.0	293.0	293.0	True
2021-02-26	0.478	0.642	0.871	0.0	13.725	26.044	51.148	56.986	74.179	99.776	20.214	26.107	34.308	HU	23.0	395.0	395.0	True
2021-02-27	0.48	0.637	0.875	0.002	12.093	24.04	49.677	52.486	69.063	94.139	25.877	33.916	45.177	HU	11.0	552.0	552.0	True
2021-02-28	0.477	0.636	0.884	0.0	10.703	21.863	47.793	48.153	64.307	88.555	7.618	10.051	13.607	HU	3.0	176.0	176.0	True
2021-03-01	0.467	0.643	0.89	0.0	9.625	20.228	45.516	44.164	59.77	83.936	15.408	20.552	28.143	HU	12.0	387.0	387.0	True
2021-03-02	0.467	0.638	0.892	0.0	8.626	18.657	43.475	40.498	55.696	79.863	17.999	24.531	34.092	HU	16.0	496.0	496.0	True
2021-03-03	0.467	0.642	0.896	0.0	7.653	17.158	42.062	36.846	51.69	75.602	8.754	12.244	17.35	HU	13.0	267.0	267.0	True
2021-03-04	0.458	0.644	0.908	0.002	6.745	15.836	40.814	33.382	47.823	72.077	15.762	22.515	32.719	HU	6.0	527.0	527.0	True
2021-03-05	0.45	0.645	0.905	0.002	5.955	14.538	39.743	30.167	44.446	68.847	7.368	10.701	16.08	HU	5.0	270.0	270.0	True
2021-03-06	0.443	0.647	0.926	0.008	5.292	13.454	38.241	27.425	41.174	66.463	12.794	18.906	29.417	HU	2.0	516.0	516.0	True
2021-03-07	0.432	0.649	0.938	0.008	4.702	12.432	36.621	24.953	38.193	63.895	11.546	17.369	27.862	HU		512.0751345997205		False
2021-03-08	0.429	0.646	0.928	0.004	4.114	11.419	35.765	22.609	35.443	60.74	9.8	15.235	25.001	HU		482.9959725402848		False
2021-03-09	0.43	0.648	0.934	0.006	3.655	10.515	34.705	20.553	32.861	57.662	9.316	14.929	25.193	HU		510.11762212333576		False
2021-03-10	0.427	0.647	0.949	0.006	3.227	9.826	33.636	18.538	30.314	54.95	8.235	13.579	23.702	HU		500.92078968880384		False
2021-03-11	0.414	0.647	0.96	0.012	2.839	9.041	32.553	16.732	28.059	52.345	7.722	13.037	23.725	HU		521.0982471488824		False
2021-03-12	0.417	0.64	0.95	0.014	2.488	8.429	31.827	15.101	25.883	50.27	7.463	12.902	24.389	HU		556.1002456703386		False
2021-03-13	0.422	0.64	0.947	0.01	2.194	7.74	31.445	13.626	23.91	48.118	6.445	11.527	22.576	HU		535.6799786046702		False
2021-03-14	0.42	0.644	0.96	0.014	1.933	7.204	30.689	12.265	22.061	46.297	5.45	10.038	20.649	HU		506.68592429930834		False
2021-03-15	0.413	0.647	0.966	0.016	1.727	6.7	30.197	11.01	20.383	44.52	4.607	8.723	18.707	HU		477.90514493111357		False
2021-03-16	0.405	0.64	0.963	0.016	1.515	6.206	29.656	9.881	18.864	42.948	4.366	8.533	19.094	HU		504.7328214656054		False
2021-03-17	0.405	0.64	0.975	0.024	1.306	5.709	29.254	8.865	17.558	41.812	3.855	7.737	18.1	HU		495.6250848554628		False
2021-03-18	0.403	0.642	0.989	0.024	1.118	5.275	28.606	7.98	16.214	40.429	3.604	7.448	18.024	HU		515.5808947021419		False
2021-03-19	0.391	0.646	0.99	0.022	0.954	4.904	27.934	7.198	15.053	38.598	3.454	7.362	18.616	HU		550.2033750873833		False
2021-03-20	0.393	0.65	0.985	0.022	0.815	4.55	27.231	6.495	13.905	36.906	2.986	6.511	17.167	HU		529.9910260041454		False
2021-03-21	0.383	0.651	0.991	0.02	0.689	4.246	26.623	5.813	12.826	35.428	2.533	5.646	15.694	HU		501.29671399891146		False
2021-03-22	0.385	0.649	0.977	0.02	0.583	3.921	26.771	5.2	11.825	34.622	2.169	5.029	14.672	HU		483.4821769823689		False
2021-03-23	0.387	0.648	0.995	0.024	0.497	3.581	26.419	4.648	10.894	33.629	2.006	4.824	14.657	HU		499.34802080791206		False
2021-03-24	0.396	0.647	1.007	0.028	0.423	3.302	26.18	4.135	10.179	32.873	1.771	4.414	14.03	HU		490.32938002213206		False
2021-03-25	0.396	0.642	1.003	0.028	0.359	3.038	25.856	3.691	9.405	32.206	1.653	4.258	14.431	HU		510.06354225539985		False
2021-03-26	0.393	0.645	1.002	0.028	0.305	2.78	25.405	3.326	8.718	31.543	1.581	4.219	15.172	HU		544.3065045044275		False
2021-03-27	0.383	0.647	1.003	0.026	0.26	2.572	25.625	2.992	8.107	31.073	1.366	3.748	14.48	HU		524.3020734035823		False
