# Supplementary material for: Evolution and Epidemic Spread of SARS-CoV-2 in Colombia: A Year into the Pandemic
Source: Vaccines (Basel). 2021 Jul 30;9(8):837. doi: 10.3390/vaccines9080837 (PMC8402472; doi:10.3390/vaccines9080837)
Supplement: Supplementary file 1 [file vaccines-09-00837-s001.zip › Supplementary_material/Supplementary Data S2/Rt.live_statistics_model/COVID19-MA-rt.csv]

	rt2.5%	rt	rt97.5%	p_rt_gt1	infection2.5%	infection	infection97.5%	ajusted_positive2.5%	ajusted_positive	ajusted_positive97.5%	predicted_postive2.5%	predicted_postive	predicted_postive97.5%	region	observed_positive	predicted_newtest	observed_newtest	date_with_observed_cases
2020-03-08	1.119	1.424	1.852	1.0	30.046	59.629	103.518	0.0	0.0	0.0				MA				False
2020-03-09	1.117	1.417	1.837	0.998	0.378	0.618	0.949	0.0	0.0	0.0				MA				False
2020-03-10	1.14	1.409	1.782	0.998	5.364	8.766	13.455	0.0	0.0	0.0				MA				False
2020-03-11	1.146	1.403	1.765	1.0	10.197	16.651	25.5	0.0	0.0	0.0				MA				False
2020-03-12	1.155	1.397	1.733	1.0	11.23	17.993	27.226	0.0	0.0	0.0				MA				False
2020-03-13	1.145	1.392	1.731	1.0	11.817	18.088	26.771	0.0	0.0	0.0				MA				False
2020-03-14	1.158	1.4	1.724	1.0	12.847	18.976	28.16	1.979	3.928	6.819				MA				False
2020-03-15	1.175	1.39	1.685	1.0	13.977	20.416	29.794	3.034	6.006	10.422				MA				False
2020-03-16	1.164	1.384	1.646	1.0	15.173	21.844	31.486	3.788	7.328	12.6				MA				False
2020-03-17	1.17	1.389	1.633	1.0	16.463	23.321	33.191	4.555	8.527	14.376				MA				False
2020-03-18	1.175	1.383	1.614	1.0	17.768	24.874	34.925	5.553	9.847	16.272	0.658	1.183	1.928	MA	1.0	141.1389157509084		True
2020-03-19	1.185	1.366	1.601	1.0	19.402	26.821	36.554	6.468	10.992	17.67	0.751	1.318	2.117	MA		139.04552603564946		True
2020-03-20	1.174	1.359	1.594	1.0	21.073	28.715	38.331	7.652	12.641	19.9	0.887	1.515	2.377	MA	1.0	139.2639725543287		True
2020-03-21	1.16	1.355	1.602	1.0	22.638	30.642	40.82	8.362	13.549	21.182	1.009	1.628	2.463	MA	1.0	125.62198248887597		True
2020-03-22	1.177	1.346	1.566	1.0	24.051	32.584	43.211	9.345	14.729	22.328	1.141	1.749	2.558	MA	1.0	128.46053562617539		True
2020-03-23	1.164	1.341	1.562	1.0	25.836	34.692	46.043	10.65	16.131	24.016	1.274	1.915	2.796	MA		70.78061294207716		True
2020-03-24	1.145	1.334	1.556	1.0	27.564	36.819	48.881	11.587	17.16	25.446	1.384	2.05	3.011	MA	1.0	163.28038188388075		True
2020-03-25	1.152	1.321	1.544	1.0	29.53	39.137	51.97	12.582	18.423	27.156	1.519	2.206	3.216	MA	5.0	157.8879814170853		True
2020-03-26	1.138	1.311	1.53	1.0	31.535	41.577	55.189	13.644	19.753	28.514	1.644	2.36	3.438	MA	3.0	155.27109592116724		True
2020-03-27	1.139	1.307	1.51	1.0	33.187	44.095	57.964	15.174	21.32	30.6	1.816	2.559	3.648	MA	4.0	155.24856465359932		True
2020-03-28	1.13	1.291	1.475	0.998	35.077	46.66	61.444	16.487	22.834	31.687	1.952	2.719	3.822	MA	1.0	139.80814862734226		True
2020-03-29	1.121	1.282	1.46	1.0	37.277	49.306	64.261	17.742	24.323	33.222	2.107	2.914	3.998	MA	1.0	142.73693834181762		True
2020-03-30	1.111	1.269	1.438	1.0	39.341	52.076	68.069	19.283	26.137	34.813	2.288	3.121	4.224	MA	3.0	149.2214180795084		True
2020-03-31	1.101	1.253	1.427	1.0	41.385	54.752	71.327	20.727	27.969	36.962	2.475	3.34	4.438	MA	3.0	180.86801688788367		True
2020-04-01	1.091	1.243	1.411	1.0	43.509	57.23	74.099	22.253	29.873	39.389	2.661	3.55	4.664	MA	2.0	174.6370470832612		True
2020-04-02	1.077	1.233	1.398	1.0	45.552	60.007	77.252	23.826	31.871	41.613	2.861	3.79	4.962	MA	1.0	171.49666580675813		True
2020-04-03	1.066	1.22	1.391	1.0	47.349	62.547	80.667	25.453	33.745	44.088	3.057	4.036	5.251	MA	9.0	171.2331567528316		True
2020-04-04	1.055	1.213	1.383	0.996	49.425	65.234	84.415	27.228	35.708	46.689	3.257	4.284	5.54	MA	6.0	153.9943147658703		True
2020-04-05	1.042	1.197	1.36	0.998	51.103	67.897	87.935	28.714	38.06	49.34	3.476	4.537	5.805	MA	3.0	157.01334105743734		True
2020-04-06	1.023	1.184	1.325	0.99	53.136	70.752	90.927	30.562	40.391	52.286	3.703	4.809	6.14	MA	2.0	163.93614160223814		True
2020-04-07	1.028	1.178	1.316	0.986	55.018	73.399	94.487	32.334	42.769	55.098	3.936	5.094	6.541	MA	9.0	198.45565189190145		True
2020-04-08	1.011	1.166	1.331	0.984	57.038	75.948	98.43	34.316	45.204	57.914	4.179	5.396	6.936	MA	10.0	191.38611274943742		True
2020-04-09	1.004	1.156	1.317	0.974	58.865	78.565	101.817	36.108	47.694	61.179	4.41	5.69	7.305	MA	7.0	107.0653999414297		True
2020-04-10	1.0	1.145	1.309	0.976	61.305	81.001	105.192	38.31	50.139	64.891	4.667	6.002	7.624	MA	3.0	105.56498638737027		True
2020-04-11	0.982	1.14	1.294	0.95	63.292	82.994	108.147	40.173	52.679	67.474	4.897	6.306	7.94	MA	3.0	168.1804809043669		True
2020-04-12	0.982	1.128	1.289	0.948	64.397	85.175	110.682	42.317	55.288	70.581	5.125	6.6	8.32	MA	6.0	171.28974377309203		True
2020-04-13	0.974	1.118	1.278	0.954	66.026	87.368	114.068	44.283	57.822	73.821	5.376	6.9	8.753	MA	3.0	178.65086512497018		True
2020-04-14	0.968	1.109	1.262	0.928	68.526	89.337	115.815	46.624	60.323	76.709	5.635	7.232	9.124	MA	22.0	216.04328689591958		True
2020-04-15	0.97	1.105	1.239	0.924	70.421	91.411	117.899	48.418	63.001	80.246	5.843	7.53	9.502	MA	3.0	208.13517841561384		True
2020-04-16	0.96	1.099	1.249	0.916	72.381	93.773	119.393	50.217	65.531	83.611	6.018	7.838	9.849	MA	13.0	203.9478055778822		True
2020-04-17	0.957	1.091	1.239	0.918	74.321	95.942	121.319	51.826	68.138	86.475	6.242	8.139	10.232	MA	12.0	203.20234095136902		True
2020-04-18	0.949	1.079	1.243	0.88	75.987	97.719	123.24	53.164	70.621	89.483	6.505	8.437	10.696	MA	8.0	182.36664704279812		True
2020-04-19	0.954	1.076	1.227	0.866	77.046	99.576	125.221	55.497	73.234	93.273	6.79	8.734	11.027	MA	4.0	185.56614648872198		True
2020-04-20	0.943	1.073	1.209	0.858	78.056	101.232	126.19	58.0	75.646	96.805	7.051	8.995	11.366	MA	6.0	193.36558864771374		True
2020-04-21	0.949	1.068	1.207	0.836	79.253	102.694	127.42	60.22	77.829	99.863	7.71	9.818	12.444	MA	6.0	233.63092189988654		True
2020-04-22	0.941	1.063	1.198	0.832	80.807	104.359	129.748	62.37	80.211	102.607	7.643	9.718	12.29	MA	3.0	224.88424408174384		True
2020-04-23	0.947	1.059	1.195	0.812	82.245	105.731	131.636	63.848	82.224	106.202	7.75	9.808	12.358	MA	3.0	220.1733754634297		True
2020-04-24	0.941	1.052	1.198	0.788	84.405	107.16	133.095	65.322	84.365	108.688	7.916	10.061	12.631	MA	9.0	219.18693305058878		True
2020-04-25	0.931	1.048	1.192	0.778	85.401	108.574	135.631	67.594	86.31	109.755	8.17	10.324	12.972	MA	31.0	196.55281318129312		True
2020-04-26	0.926	1.045	1.187	0.766	87.2	109.476	138.393	69.386	88.641	112.523	8.408	10.581	13.302	MA	15.0	199.84254920436564		True
2020-04-27	0.916	1.046	1.19	0.746	88.88	109.991	138.143	71.204	90.692	115.013	8.63	10.822	13.626	MA	15.0	208.080312170328		True
2020-04-28	0.926	1.047	1.194	0.764	90.446	111.119	139.379	72.529	92.756	116.578	10.056	12.614	15.812	MA	10.0	251.21855690393457		True
2020-04-29	0.915	1.05	1.185	0.788	91.578	112.075	140.18	74.848	94.702	117.886	9.869	12.426	15.483	MA	6.0	241.63330974796756		True
2020-04-30	0.928	1.048	1.184	0.784	92.14	112.925	142.372	76.264	96.382	119.444	9.839	12.378	15.348	MA	16.0	236.39894534903223		True
2020-05-01	0.932	1.05	1.183	0.788	93.394	113.981	142.885	77.718	98.31	121.043	9.331	11.765	14.531	MA	2.0	132.60430169341507		True
2020-05-02	0.929	1.052	1.201	0.794	94.75	115.025	143.703	79.435	100.175	122.359	9.506	11.955	14.765	MA	19.0	210.73897931984038		True
2020-05-03	0.933	1.054	1.208	0.802	95.172	116.135	145.092	81.235	101.519	124.288	9.706	12.151	14.937	MA	7.0	214.11895192001012		True
2020-05-04	0.947	1.058	1.207	0.81	95.091	117.295	146.446	82.473	102.862	125.784	10.018	12.427	15.347	MA	8.0	222.79503569306956		True
2020-05-05	0.933	1.064	1.2	0.842	96.058	118.465	148.703	83.737	104.432	127.988	12.214	15.218	18.674	MA	19.0	268.80619190791685		True
2020-05-06	0.942	1.065	1.205	0.844	96.764	120.042	151.324	85.673	105.706	130.111	11.985	14.801	18.189	MA	18.0	258.38237541409114		True
2020-05-07	0.947	1.069	1.212	0.868	97.961	121.751	151.469	86.845	106.828	132.328	11.883	14.615	17.948	MA	20.0	252.62451523457855		True
2020-05-08	0.957	1.08	1.226	0.87	98.87	123.191	152.418	88.499	108.257	132.309	12.045	14.73	18.056	MA	14.0	251.15611724916525		True
2020-05-09	0.954	1.089	1.225	0.884	99.671	124.523	155.263	89.914	109.287	134.339	11.012	13.315	16.308	MA	16.0	224.9251454583425		True
2020-05-10	0.966	1.099	1.232	0.92	102.285	125.947	159.627	91.152	110.505	135.17	11.366	13.651	16.72	MA	7.0	228.3953546356555		True
2020-05-11	0.971	1.106	1.248	0.942	103.8	127.921	161.445	92.085	111.74	136.954	12.006	14.305	17.541	MA	18.0	237.50975921580374		True
2020-05-12	0.986	1.119	1.251	0.958	106.237	130.465	165.682	92.988	112.902	138.524	14.504	17.432	21.341	MA	13.0	286.39382691197017		True
2020-05-13	0.995	1.134	1.257	0.966	108.631	132.861	168.27	94.374	114.175	140.183	14.06	16.92	20.759	MA	26.0	275.13144108032475		True
2020-05-14	1.013	1.144	1.269	0.988	111.852	135.871	173.273	95.207	115.401	142.073	13.866	16.723	20.497	MA	18.0	268.8500851201224		True
2020-05-15	1.023	1.16	1.288	0.986	114.888	138.695	178.504	95.748	116.695	143.188	13.892	16.779	20.562	MA	15.0	267.140709348436		True
2020-05-16	1.036	1.17	1.311	0.996	118.024	142.621	183.131	97.269	118.231	145.753	12.615	15.211	18.653	MA	20.0	239.11131159675836		True
2020-05-17	1.046	1.184	1.345	1.0	121.287	146.832	186.99	98.346	119.797	147.354	12.952	15.654	19.196	MA	8.0	242.67175735128356		True
2020-05-18	1.06	1.201	1.35	1.0	124.106	151.831	191.75	99.244	121.533	148.732	13.649	16.542	20.214	MA	16.0	252.2244827384027		True
2020-05-19	1.086	1.213	1.372	1.0	127.151	156.912	197.009	100.146	123.037	149.722	16.806	20.17	24.661	MA	24.0	303.98146191602854		True
2020-05-20	1.099	1.237	1.393	1.0	130.537	163.023	201.721	101.599	124.662	152.022	16.35	19.626	24.056	MA	21.0	291.8805067465026		True
2020-05-21	1.125	1.257	1.417	1.0	134.476	168.677	210.285	103.847	125.926	156.404	16.221	19.501	23.838	MA	16.0	285.0756550056637		True
2020-05-22	1.146	1.272	1.431	1.0	139.498	174.987	220.762	105.697	128.214	159.503	16.396	19.671	24.222	MA	15.0	283.12530144770756		True
2020-05-23	1.168	1.293	1.451	1.0	145.96	183.232	232.111	107.933	130.631	162.597	15.046	17.947	22.001	MA	20.0	253.297477735259		True
2020-05-24	1.179	1.315	1.466	1.0	154.711	192.578	244.108	110.895	133.444	164.958	15.617	18.553	22.82	MA	7.0	256.9481600669106		True
2020-05-25	1.206	1.338	1.499	1.0	161.748	203.123	257.888	113.853	136.278	168.811	13.7	16.247	20.116	MA	29.0	140.46974167115832		True
2020-05-26	1.212	1.355	1.505	1.0	168.648	215.569	273.327	116.552	139.371	174.904	20.511	24.258	30.103	MA	33.0	321.5690969200495		True
2020-05-27	1.225	1.375	1.546	1.0	179.024	228.927	289.243	119.627	143.609	180.588	20.118	23.963	29.721	MA	40.0	308.6295724126809		True
2020-05-28	1.225	1.385	1.568	1.0	189.316	242.833	307.945	122.798	148.358	184.83	20.144	24.108	29.823	MA	13.0	301.30122489131355		True
2020-05-29	1.245	1.406	1.589	1.0	203.786	258.362	327.711	125.994	153.117	189.07	20.519	24.712	30.335	MA	18.0	299.10989354703		True
2020-05-30	1.249	1.419	1.615	1.0	218.561	275.549	348.247	129.656	157.79	194.026	18.896	22.839	28.03	MA	28.0	267.48364387376154		True
2020-05-31	1.252	1.426	1.596	1.0	236.46	295.552	370.654	133.747	163.686	202.194	19.771	24.049	29.601	MA	11.0	271.22456278255635		True
2020-06-01	1.254	1.423	1.603	1.0	255.818	316.675	401.408	138.547	169.969	211.521	21.19	26.018	32.25	MA	12.0	281.6539297838799		True
2020-06-02	1.259	1.424	1.61	1.0	275.392	340.653	431.91	144.464	177.169	221.228	26.623	32.766	40.654	MA	17.0	339.156731924071		True
2020-06-03	1.26	1.424	1.606	1.0	297.636	365.799	462.986	150.454	185.749	230.758	26.794	32.888	40.606	MA	16.0	325.3786380787918		True
2020-06-04	1.247	1.415	1.6	1.0	320.971	392.515	496.607	157.84	195.407	242.58	27.223	33.732	41.537	MA	21.0	317.5267947767785		True
2020-06-05	1.224	1.4	1.592	1.0	341.595	422.226	533.716	165.755	206.249	255.851	28.47	35.387	43.396	MA	27.0	315.09448564623386		True
2020-06-06	1.223	1.386	1.572	1.0	366.738	453.781	572.481	173.96	218.193	270.885	26.98	33.518	40.851	MA	27.0	281.66981001216203		True
2020-06-07	1.211	1.382	1.558	1.0	394.209	486.597	611.628	183.767	230.916	286.535	29.029	35.919	43.772	MA	11.0	285.5009654982031		True
2020-06-08	1.216	1.365	1.535	1.0	425.41	518.414	652.547	196.362	245.32	304.615	32.195	39.48	48.658	MA	36.0	296.36865330663005		True
2020-06-09	1.19	1.341	1.504	1.0	454.643	554.498	698.353	209.69	260.747	323.338	41.339	50.439	62.683	MA	48.0	356.744366928014		True
2020-06-10	1.168	1.314	1.495	1.0	482.563	591.853	744.13	225.692	278.606	344.817	42.32	51.561	64.274	MA	43.0	342.127703745038		True
2020-06-11	1.148	1.295	1.474	1.0	513.36	628.616	784.055	242.861	297.213	370.203	29.21	35.541	44.281	MA	33.0	49.0	49.0	True
2020-06-12	1.128	1.273	1.431	1.0	543.756	668.439	830.78	261.746	317.846	396.319	31.392	38.024	47.715	MA	43.0	105.0	105.0	True
2020-06-13	1.091	1.248	1.424	1.0	578.004	701.14	871.191	281.605	340.446	424.691	78.059	95.057	118.842	MA	37.0	513.0	513.0	True
2020-06-14	1.089	1.228	1.381	1.0	604.582	737.141	907.09	301.303	363.634	453.729	35.944	43.74	54.733	MA	29.0	18.0	18.0	True
2020-06-15	1.068	1.208	1.367	1.0	637.86	773.248	941.072	321.582	390.101	486.109	38.613	46.739	58.422	MA	46.0	185.0	185.0	True
2020-06-16	1.05	1.182	1.35	1.0	667.333	808.548	983.817	343.556	416.98	518.99	41.499	49.953	62.485	MA	83.0	168.0	168.0	True
2020-06-17	1.027	1.163	1.294	0.996	689.768	840.85	1026.722	368.096	445.39	553.341	54.201	65.019	81.152	MA	74.0	269.0	269.0	True
2020-06-18	1.007	1.14	1.266	0.982	707.969	868.615	1066.267	393.349	476.146	588.52	72.352	86.859	109.027	MA	82.0	337.0	337.0	True
2020-06-19	0.984	1.113	1.246	0.964	726.436	895.715	1097.162	419.706	508.202	628.584	50.323	60.648	75.376	MA	108.0	193.0	193.0	True
2020-06-20	0.971	1.091	1.238	0.938	746.975	915.765	1130.882	446.69	540.859	667.162	53.733	64.365	79.634	MA	94.0	191.0	191.0	True
2020-06-21	0.953	1.076	1.208	0.882	761.554	936.984	1147.51	475.482	574.028	710.785	130.077	156.715	192.824	MA	60.0	506.0	506.0	True
2020-06-22	0.932	1.053	1.208	0.82	781.29	953.696	1174.531	504.035	607.637	748.424	59.8	72.375	88.97	MA	71.0	145.0	145.0	True
2020-06-23	0.918	1.042	1.196	0.736	798.255	967.436	1199.141	531.237	639.43	785.629	82.485	99.259	121.806	MA	156.0	286.0	286.0	True
2020-06-24	0.91	1.02	1.162	0.63	816.261	977.816	1214.637	561.3	672.896	820.465	67.118	80.27	98.419	MA	167.0	151.0	151.0	True
2020-06-25	0.888	1.01	1.139	0.562	829.262	986.812	1224.827	587.336	703.706	850.213	98.511	118.664	144.529	MA	115.0	310.0	310.0	True
2020-06-26	0.889	0.995	1.138	0.468	830.712	994.561	1222.468	619.729	735.123	888.886	113.21	135.867	165.525	MA	154.0	340.0	340.0	True
2020-06-27	0.867	0.986	1.125	0.398	833.685	995.441	1234.502	637.774	766.418	925.014	102.956	123.525	150.266	MA	151.0	297.0	297.0	True
2020-06-28	0.857	0.978	1.11	0.362	831.181	996.464	1227.182	664.39	795.864	957.709	141.975	170.034	207.567	MA	104.0	395.0	395.0	True
2020-06-29	0.837	0.967	1.097	0.322	829.616	996.232	1230.528	684.552	823.575	989.291	102.811	122.993	149.738	MA	154.0	276.0	276.0	True
2020-06-30	0.839	0.962	1.088	0.262	821.993	996.621	1221.287	704.224	849.597	1023.001	127.537	152.161	185.749	MA	219.0	332.0	332.0	True
2020-07-01	0.83	0.953	1.089	0.21	820.874	991.478	1225.893	721.276	870.803	1052.649	152.825	181.501	222.372	MA	169.0	386.0	386.0	True
2020-07-02	0.824	0.941	1.066	0.176	809.533	984.989	1209.56	742.959	888.582	1076.175	88.861	106.056	130.44	MA	219.0	177.0	177.0	True
2020-07-03	0.817	0.932	1.054	0.132	804.79	974.339	1190.008	760.575	906.071	1094.04	163.47	195.243	239.933	MA	214.0	398.0	398.0	True
2020-07-04	0.811	0.919	1.045	0.106	799.545	963.315	1171.559	773.116	922.322	1115.157	165.349	197.422	243.48	MA	183.0	396.0	396.0	True
2020-07-05	0.803	0.918	1.038	0.084	793.308	948.921	1151.417	787.383	934.846	1136.776	117.817	140.468	171.925	MA	118.0	278.0	278.0	True
2020-07-06	0.806	0.909	1.046	0.086	780.395	931.802	1142.171	795.523	944.036	1145.617	94.675	112.433	137.627	MA	140.0	153.0	153.0	True
2020-07-07	0.794	0.903	1.036	0.086	765.626	914.552	1133.552	802.955	950.946	1149.007	224.045	268.333	326.357	MA	195.0	519.0	519.0	True
2020-07-08	0.785	0.897	1.035	0.074	757.679	897.565	1119.209	808.555	955.502	1155.809	151.661	181.741	222.396	MA	179.0	350.0	350.0	True
2020-07-09	0.794	0.889	1.012	0.05	748.088	879.128	1094.343	813.639	960.373	1161.959	442.614	531.362	653.331	MA	195.0	1022.0	1022.0	True
2020-07-10	0.793	0.888	1.015	0.038	733.903	861.489	1085.773	809.285	964.993	1161.379	146.669	176.317	215.845	MA	189.0	338.0	338.0	True
2020-07-11	0.764	0.884	1.014	0.042	717.999	845.235	1065.943	810.111	963.351	1159.088	537.258	645.099	787.831	MA	141.0	1237.0	1237.0	True
2020-07-12	0.773	0.881	1.019	0.046	701.489	828.137	1037.862	807.92	961.204	1160.601	95.349	114.491	139.795	MA	179.0	169.0	169.0	True
2020-07-13	0.763	0.879	1.017	0.042	687.878	811.594	1008.062	806.466	957.547	1153.697	163.765	196.805	240.701	MA	141.0	381.0	381.0	True
2020-07-14	0.772	0.879	1.008	0.036	662.417	790.981	985.767	801.967	952.141	1147.204	147.81	177.608	217.209	MA	187.0	346.0	346.0	True
2020-07-15	0.768	0.873	1.014	0.04	644.869	774.601	960.832	795.936	943.79	1132.188	114.557	136.457	166.275	MA	161.0	268.0	268.0	True
2020-07-16	0.772	0.876	1.012	0.042	629.071	757.525	934.172	792.705	932.034	1113.076	264.311	314.86	385.42	MA	202.0	626.0	626.0	True
2020-07-17	0.766	0.877	1.017	0.032	608.965	738.921	911.523	782.678	919.789	1101.855	95.342	113.06	139.188	MA	242.0	228.0	228.0	True
2020-07-18	0.783	0.878	1.015	0.042	597.657	719.638	902.245	772.559	907.736	1096.616	205.34	241.349	298.976	MA	215.0	494.0	494.0	True
2020-07-19	0.79	0.881	1.016	0.046	576.478	702.552	876.19	763.885	893.527	1083.97	256.552	301.527	375.995	MA	168.0	627.0	627.0	True
2020-07-20	0.79	0.883	1.017	0.04	562.054	685.938	862.108	753.985	876.549	1067.82	158.104	185.462	230.613	MA	109.0	391.0	391.0	True
2020-07-21	0.791	0.887	1.015	0.044	546.749	671.845	849.892	744.707	861.048	1053.818	278.018	325.223	403.358	MA	174.0	696.0	696.0	True
2020-07-22	0.788	0.892	1.019	0.05	530.343	657.051	830.654	733.262	847.288	1038.429	253.673	298.327	369.445	MA	214.0	648.0	648.0	True
2020-07-23	0.794	0.903	1.031	0.056	516.861	642.176	811.388	717.674	832.386	1015.935	208.176	244.68	301.739	MA	243.0	541.0	541.0	True
2020-07-24	0.803	0.907	1.037	0.072	504.42	630.516	797.44	704.776	817.256	989.957	83.173	97.832	120.31	MA	235.0	133.0	133.0	True
2020-07-25	0.8	0.913	1.039	0.078	491.463	617.275	782.574	686.752	802.405	972.75	80.954	95.658	117.063	MA	245.0	219.0	219.0	True
2020-07-26	0.803	0.917	1.039	0.12	485.393	603.895	769.817	668.46	783.782	950.524	173.489	207.304	252.189	MA	153.0	487.0	487.0	True
2020-07-27	0.804	0.928	1.054	0.148	478.395	593.195	753.519	656.596	767.34	925.221	266.911	320.15	385.972	MA	225.0	766.0	766.0	True
2020-07-28	0.826	0.938	1.063	0.182	470.686	581.96	735.242	639.73	752.047	903.314	213.331	257.58	311.543	MA	215.0	630.0	630.0	True
2020-07-29	0.831	0.95	1.072	0.178	466.453	574.259	717.591	625.219	737.696	887.685	205.541	249.024	303.684	MA	222.0	624.0	624.0	True
2020-07-30	0.843	0.954	1.078	0.214	461.345	569.669	711.486	610.682	720.865	869.127	291.542	354.996	432.411	MA	217.0	908.0	908.0	True
2020-07-31	0.854	0.962	1.084	0.228	454.984	561.138	702.023	593.171	705.468	850.168	188.487	229.921	280.14	MA	183.0	600.0	600.0	True
2020-08-01	0.854	0.968	1.086	0.306	451.85	554.62	694.702	575.225	692.415	837.952	165.0	202.019	247.279	MA	316.0	538.0	538.0	True
2020-08-02	0.864	0.974	1.093	0.342	447.54	550.105	689.904	558.725	677.921	820.849	168.667	206.789	254.31	MA	111.0	562.0	562.0	True
2020-08-03	0.87	0.98	1.092	0.356	443.951	545.212	683.243	548.377	663.431	810.887	191.117	233.889	289.22	MA	267.0	650.0	650.0	True
2020-08-04	0.872	0.99	1.115	0.424	441.809	540.804	678.445	537.415	649.927	798.799	144.187	177.403	219.043	MA	197.0	502.0	502.0	True
2020-08-05	0.876	0.996	1.113	0.47	440.424	539.603	675.276	527.878	637.995	788.791	302.37	373.649	463.003	MA	204.0	1079.0	1079.0	True
2020-08-06	0.881	1.0	1.118	0.498	438.055	539.435	671.093	521.246	627.944	774.617	131.919	162.673	202.257	MA	240.0	479.0	479.0	True
2020-08-07	0.884	1.003	1.115	0.518	439.532	538.682	665.142	512.585	615.872	761.245	174.055	214.061	267.332	MA	139.0	642.0	642.0	True
2020-08-08	0.889	1.006	1.13	0.542	439.338	539.669	659.116	505.546	606.27	744.169	110.275	135.766	169.327	MA	165.0	414.0	414.0	True
2020-08-09	0.883	1.005	1.132	0.538	440.742	539.391	654.504	499.073	597.439	728.904	126.514	155.116	192.247	MA	57.0	480.0	480.0	True
2020-08-10	0.88	1.009	1.146	0.558	441.936	539.004	657.883	492.223	590.317	714.84	232.892	285.112	351.494	MA	198.0	895.0	895.0	True
2020-08-11	0.889	1.008	1.138	0.54	444.742	539.85	656.496	486.842	581.35	708.622	220.603	269.882	334.681	MA	136.0	859.0	859.0	True
2020-08-12	0.882	1.012	1.15	0.558	448.286	540.301	654.933	482.12	572.869	699.632	215.839	262.269	325.163	MA	129.0	843.0	843.0	True
2020-08-13	0.887	1.008	1.138	0.548	448.963	542.824	655.679	477.667	566.456	693.983	187.709	227.695	281.626	MA	193.0	740.0	740.0	True
2020-08-14	0.888	1.006	1.139	0.542	453.35	542.981	652.268	473.668	561.29	689.897	113.261	137.131	169.79	MA	117.0	450.0	450.0	True
2020-08-15	0.893	1.006	1.128	0.55	454.043	543.865	656.208	470.866	556.926	685.019	154.379	188.006	231.955	MA	131.0	621.0	621.0	True
2020-08-16	0.885	1.001	1.135	0.512	456.982	545.951	660.962	467.864	554.458	681.468	98.344	119.534	146.697	MA	125.0	397.0	397.0	True
2020-08-17	0.871	0.998	1.136	0.484	454.88	548.342	660.05	464.329	552.797	675.298	119.688	145.468	178.139	MA	129.0	485.0	485.0	True
2020-08-18	0.871	0.997	1.138	0.48	454.632	549.343	661.484	462.542	551.84	667.511	66.586	80.451	98.332	MA	112.0	269.0	269.0	True
2020-08-19	0.86	0.993	1.112	0.452	451.623	549.895	662.912	460.497	550.262	660.53	72.774	87.729	106.825	MA	126.0	294.0	294.0	True
2020-08-20	0.867	0.992	1.124	0.46	448.437	547.659	664.783	458.541	547.295	655.583	114.248	137.818	167.965	MA	109.0	464.0	464.0	True
2020-08-21	0.869	0.985	1.118	0.404	448.216	545.198	663.641	459.791	545.868	653.156	238.728	288.41	351.061	MA	152.0	972.0	972.0	True
2020-08-22	0.873	0.984	1.113	0.394	446.189	544.699	660.496	461.029	545.824	650.836	75.808	90.66	109.702	MA	178.0	306.0	306.0	True
2020-08-23	0.877	0.981	1.108	0.362	445.542	542.949	661.065	463.032	545.731	647.941	66.78	78.965	95.209	MA	70.0	267.0	267.0	True
2020-08-24	0.868	0.972	1.1	0.338	446.577	541.277	661.839	463.159	546.217	650.849	83.882	99.309	119.495	MA	143.0	336.0	336.0	True
2020-08-25	0.864	0.966	1.094	0.294	445.422	538.699	657.688	462.489	546.731	651.011	120.079	141.93	171.529	MA	108.0	480.0	480.0	True
2020-08-26	0.874	0.965	1.075	0.294	446.368	536.944	659.217	463.454	547.616	653.033	159.543	188.115	227.174	MA	126.0	637.0	637.0	True
2020-08-27	0.852	0.955	1.076	0.228	441.8	533.929	656.652	464.543	550.583	654.029	74.332	87.846	105.611	MA	128.0	297.0	297.0	True
2020-08-28	0.852	0.954	1.065	0.228	438.196	531.613	657.147	465.061	549.583	653.952	207.374	245.37	296.344	MA	114.0	829.0	829.0	True
2020-08-29	0.85	0.947	1.062	0.196	436.383	527.102	649.83	461.011	550.14	653.066	133.309	157.445	189.743	MA	140.0	532.0	532.0	True
2020-08-30	0.84	0.944	1.077	0.156	433.371	522.749	645.867	459.755	548.353	652.072	69.096	82.002	98.777	MA	59.0	277.0	277.0	True
2020-08-31	0.836	0.939	1.052	0.118	425.343	519.704	641.286	459.108	546.606	652.414	138.606	164.975	198.917	MA	164.0	558.0	558.0	True
2020-09-01	0.827	0.932	1.066	0.152	418.801	512.547	633.437	458.47	545.505	651.572	88.27	105.442	126.945	MA	89.0	357.0	357.0	True
2020-09-02	0.818	0.93	1.051	0.15	413.678	505.51	626.853	458.144	543.993	648.041	99.121	118.639	142.505	MA	91.0	402.0	402.0	True
2020-09-03	0.818	0.926	1.059	0.132	408.051	498.914	614.093	456.983	543.91	647.013	61.921	74.172	89.774	MA	115.0	252.0	252.0	True
2020-09-04	0.808	0.926	1.052	0.128	403.007	491.791	610.898	453.872	540.834	644.965	96.23	114.881	139.157	MA	178.0	392.0	392.0	True
2020-09-05	0.803	0.924	1.053	0.134	396.717	484.746	606.477	454.159	538.422	641.535	53.912	64.283	77.881	MA	141.0	188.0	188.0	True
2020-09-06	0.809	0.921	1.06	0.116	392.274	476.906	596.155	453.717	535.455	640.918	53.932	64.157	77.618	MA	53.0	165.0	165.0	True
2020-09-07	0.802	0.925	1.071	0.132	387.481	470.955	586.277	449.322	532.429	641.506	222.283	263.116	319.158	MA	114.0	910.0	910.0	True
2020-09-08	0.809	0.923	1.054	0.122	381.062	465.855	579.206	445.762	529.053	639.717	119.236	141.365	172.585	MA	151.0	492.0	492.0	True
2020-09-09	0.807	0.922	1.057	0.134	377.209	460.049	572.826	443.255	525.534	635.86	91.247	108.265	131.831	MA	56.0	379.0	379.0	True
2020-09-10	0.817	0.922	1.051	0.098	369.926	450.864	563.343	438.766	520.877	630.809	72.272	85.77	103.77	MA	115.0	303.0	303.0	True
2020-09-11	0.816	0.92	1.05	0.108	361.43	444.852	555.877	431.239	517.007	626.931	114.108	135.931	164.559	MA	143.0	485.0	485.0	True
2020-09-12	0.812	0.921	1.045	0.106	352.705	438.985	546.096	427.66	511.579	623.684	80.053	95.585	116.837	MA	130.0	345.0	345.0	True
2020-09-13	0.818	0.922	1.041	0.1	347.598	431.372	537.352	421.952	506.585	613.837	50.439	60.45	73.319	MA	62.0	194.0	194.0	True
2020-09-14	0.813	0.925	1.045	0.112	342.886	423.805	528.382	416.377	499.847	607.537	49.809	59.845	72.56	MA	95.0	186.0	186.0	True
2020-09-15	0.818	0.925	1.057	0.13	333.288	418.682	518.513	412.187	493.634	600.548	96.775	115.761	140.001	MA	90.0	432.0	432.0	True
2020-09-16	0.816	0.925	1.055	0.104	329.607	411.593	508.986	407.713	487.727	592.604	48.818	58.29	70.846	MA	74.0	212.0	212.0	True
2020-09-17	0.815	0.927	1.049	0.124	322.341	406.032	504.786	403.358	481.404	584.103	112.14	132.988	162.276	MA	77.0	510.0	510.0	True
2020-09-18	0.82	0.931	1.049	0.146	314.072	399.949	500.991	399.478	475.566	573.564	47.943	56.795	69.113	MA	83.0	66.0	66.0	True
2020-09-19	0.835	0.935	1.053	0.16	310.2	395.434	492.933	395.212	470.139	570.799	78.831	93.056	113.258	MA	73.0	366.0	366.0	True
2020-09-20	0.83	0.937	1.063	0.16	303.585	388.877	487.076	388.243	464.394	564.036	93.595	110.736	134.912	MA	39.0	441.0	441.0	True
2020-09-21	0.833	0.942	1.078	0.186	298.595	383.858	475.856	380.823	458.336	557.269	45.857	54.442	66.618	MA	74.0	47.0	47.0	True
2020-09-22	0.835	0.945	1.081	0.166	294.89	379.228	467.581	373.518	452.546	548.076	193.341	230.656	282.024	MA	64.0	945.0	945.0	True
2020-09-23	0.846	0.951	1.081	0.2	290.887	375.42	461.276	364.658	445.241	538.418	87.775	104.874	128.082	MA	67.0	435.0	435.0	True
2020-09-24	0.839	0.954	1.089	0.232	285.001	371.995	457.025	358.241	439.077	529.413	43.754	52.245	63.928	MA	116.0	141.0	141.0	True
2020-09-25	0.843	0.96	1.089	0.246	284.111	369.608	450.162	353.414	433.526	526.131	126.873	152.824	186.794	MA	90.0	653.0	653.0	True
2020-09-26	0.837	0.963	1.088	0.256	283.012	365.153	445.504	349.553	427.197	518.798	41.899	50.764	61.962	MA	131.0	165.0	165.0	True
2020-09-27	0.841	0.96	1.081	0.25	281.639	361.166	439.407	342.386	419.493	508.86	41.341	49.989	61.143	MA	38.0	204.0	204.0	True
2020-09-28	0.842	0.96	1.08	0.274	280.4	357.065	434.41	335.888	414.486	500.787	82.222	100.069	121.604	MA	106.0	447.0	447.0	True
2020-09-29	0.846	0.957	1.088	0.268	279.218	353.403	431.618	330.055	409.386	498.862	151.914	185.05	224.751	MA	52.0	839.0	839.0	True
2020-09-30	0.853	0.96	1.096	0.274	279.125	350.155	432.627	320.846	403.435	490.745	39.29	48.126	58.005	MA	55.0	210.0	210.0	True
2020-10-01	0.847	0.959	1.098	0.266	276.969	348.313	427.485	315.138	398.17	483.406	115.367	141.919	170.926	MA	49.0	659.0	659.0	True
2020-10-02	0.851	0.96	1.103	0.278	275.896	345.368	427.076	312.647	392.807	476.111	95.888	118.354	142.917	MA	73.0	556.0	556.0	True
2020-10-03	0.844	0.956	1.095	0.254	275.348	343.122	424.195	309.613	388.649	471.077	98.445	122.157	147.965	MA	72.0	581.0	581.0	True
2020-10-04	0.845	0.956	1.105	0.256	274.959	340.755	419.928	305.578	383.822	462.013	56.349	70.143	84.167	MA	37.0	337.0	337.0	True
2020-10-05	0.845	0.956	1.097	0.26	272.737	337.928	415.454	301.078	380.452	455.868	53.644	66.638	80.081	MA	64.0	324.0	324.0	True
2020-10-06	0.836	0.96	1.085	0.252	268.717	335.027	410.925	298.663	376.379	451.295	36.04	44.898	53.819	MA	35.0	213.0	213.0	True
2020-10-07	0.843	0.955	1.087	0.248	267.424	333.738	410.142	297.644	372.536	446.9	60.495	75.179	90.154	MA	53.0	373.0	373.0	True
2020-10-08	0.84	0.953	1.071	0.23	267.662	331.064	406.641	295.452	369.182	443.111	35.428	43.875	52.73	MA	91.0	198.0	198.0	True
2020-10-09	0.834	0.948	1.065	0.244	266.881	329.057	401.919	292.451	364.642	438.605	41.579	51.176	61.036	MA	63.0	259.0	259.0	True
2020-10-10	0.826	0.949	1.086	0.22	265.034	324.994	401.262	291.108	361.135	434.015	50.751	62.617	75.36	MA	35.0	320.0	320.0	True
2020-10-11	0.831	0.946	1.106	0.228	263.069	322.368	399.891	287.576	356.43	430.849	34.746	42.611	51.231	MA	39.0	74.0	74.0	True
2020-10-12	0.835	0.945	1.089	0.226	259.15	318.288	390.053	285.576	353.065	427.889	34.479	42.097	50.409	MA	37.0	144.0	144.0	True
2020-10-13	0.84	0.95	1.092	0.236	255.531	315.155	387.524	285.476	349.938	423.657	102.795	124.458	148.451	MA	60.0	655.0	655.0	True
2020-10-14	0.839	0.949	1.088	0.23	252.157	312.418	385.724	284.804	347.36	420.317	34.378	41.636	49.851	MA	42.0	113.0	113.0	True
2020-10-15	0.851	0.95	1.083	0.222	248.762	308.803	384.513	284.543	344.625	414.88	70.493	84.891	102.458	MA	61.0	454.0	454.0	True
2020-10-16	0.847	0.956	1.08	0.246	246.19	306.455	381.626	282.637	342.464	412.288	82.014	98.823	118.884	MA	83.0	532.0	532.0	True
2020-10-17	0.845	0.957	1.087	0.254	244.129	303.37	380.272	280.484	339.505	409.414	40.085	48.287	57.839	MA	84.0	262.0	262.0	True
2020-10-18	0.848	0.964	1.084	0.256	240.652	300.754	379.662	279.007	336.192	406.21	33.535	40.215	48.112	MA	66.0	220.0	220.0	True
2020-10-19	0.852	0.965	1.091	0.284	240.344	297.791	376.109	277.603	333.707	403.55	35.697	42.824	51.595	MA	95.0	237.0	237.0	True
2020-10-20	0.854	0.968	1.09	0.296	236.688	296.114	375.24	274.931	331.485	401.806	110.784	132.571	160.316	MA	99.0	741.0	741.0	True
2020-10-21	0.864	0.968	1.088	0.302	234.071	293.735	371.288	273.524	329.329	395.603	32.635	39.207	47.204	MA	77.0	166.0	166.0	True
2020-10-22	0.866	0.975	1.098	0.328	232.707	290.877	367.349	271.269	325.417	392.56	48.062	57.983	69.599	MA	84.0	329.0	329.0	True
2020-10-23	0.872	0.976	1.098	0.368	232.735	288.722	364.156	267.993	321.838	389.694	81.603	98.716	118.783	MA	78.0	565.0	565.0	True
2020-10-24	0.87	0.987	1.102	0.424	230.322	287.968	362.695	264.562	317.114	386.865	94.246	114.364	137.62	MA	49.0	661.0	661.0	True
2020-10-25	0.875	0.991	1.11	0.45	229.091	286.479	361.865	261.565	315.203	383.695	51.855	63.182	76.16	MA	40.0	369.0	369.0	True
2020-10-26	0.874	0.993	1.122	0.462	228.277	285.16	362.53	259.319	313.469	381.882	101.029	123.341	149.858	MA	88.0	728.0	728.0	True
2020-10-27	0.881	0.995	1.127	0.462	229.166	284.222	362.616	257.324	311.457	379.456	46.118	56.233	68.337	MA	117.0	335.0	335.0	True
2020-10-28	0.873	1.002	1.144	0.51	231.248	284.371	357.734	254.724	307.829	378.342	153.143	186.984	228.703	MA	45.0	1123.0	1123.0	True
2020-10-29	0.868	1.004	1.14	0.52	231.864	284.125	353.55	251.871	305.311	377.064	82.81	101.537	124.602	MA	77.0	613.0	613.0	True
2020-10-30	0.889	1.004	1.144	0.532	231.898	284.071	353.248	249.671	301.996	375.685	68.826	83.3	102.411	MA	64.0	508.0	508.0	True
2020-10-31	0.897	1.013	1.153	0.552	233.674	283.403	352.099	248.339	300.426	372.152	77.928	94.849	116.418	MA	86.0	583.0	583.0	True
2020-11-01	0.895	1.017	1.158	0.594	235.241	283.999	351.142	247.176	298.21	368.485	128.309	156.088	191.63	MA	150.0	965.0	965.0	True
2020-11-02	0.902	1.023	1.173	0.622	236.706	284.852	350.417	245.972	296.054	364.966	61.696	74.63	91.807	MA	75.0	465.0	465.0	True
2020-11-03	0.913	1.027	1.194	0.67	237.653	285.545	350.536	244.27	293.88	362.577	149.273	180.899	221.397	MA	131.0	1132.0	1132.0	True
2020-11-04	0.921	1.035	1.206	0.714	237.325	287.092	350.339	242.452	292.112	358.411	80.329	97.253	118.961	MA	41.0	613.0	613.0	True
2020-11-05	0.927	1.042	1.205	0.76	237.429	288.963	351.45	240.695	290.435	359.585	60.49	73.36	89.852	MA	88.0	465.0	465.0	True
2020-11-06	0.926	1.049	1.21	0.778	239.871	292.038	353.456	239.334	289.158	358.804	78.808	95.045	116.492	MA	91.0	605.0	605.0	True
2020-11-07	0.931	1.055	1.223	0.812	241.765	294.907	357.852	238.167	288.641	355.927	75.09	90.567	111.295	MA	117.0	578.0	578.0	True
2020-11-08	0.936	1.056	1.218	0.846	245.05	297.472	363.232	237.371	287.423	354.436	31.031	37.353	45.972	MA	85.0	239.0	239.0	True
2020-11-09	0.955	1.067	1.225	0.854	246.751	300.941	370.709	238.807	287.468	352.207	100.289	119.999	148.577	MA	198.0	770.0	770.0	True
2020-11-10	0.95	1.077	1.221	0.868	248.056	304.564	378.63	240.302	287.387	351.587	121.98	145.018	179.385	MA	150.0	933.0	933.0	True
2020-11-11	0.952	1.081	1.217	0.884	250.64	310.065	385.408	241.849	287.397	350.77	109.61	129.64	159.257	MA	65.0	834.0	834.0	True
2020-11-12	0.965	1.085	1.218	0.916	252.027	314.628	390.346	241.703	287.001	350.173	236.47	281.072	341.913	MA	95.0	1804.0	1804.0	True
2020-11-13	0.974	1.09	1.236	0.926	254.957	318.846	397.944	244.103	287.617	347.637	111.213	132.062	159.892	MA	95.0	845.0	845.0	True
2020-11-14	0.973	1.099	1.228	0.936	259.604	323.479	403.141	244.384	289.285	346.683	144.114	171.017	205.987	MA	75.0	1089.0	1089.0	True
2020-11-15	0.987	1.099	1.233	0.948	265.015	330.253	405.97	245.243	290.097	346.719	61.837	73.594	87.568	MA	94.0	466.0	466.0	True
2020-11-16	0.988	1.101	1.236	0.956	268.393	335.177	412.5	246.554	291.831	349.217	42.466	50.848	60.251	MA	56.0	320.0	320.0	True
2020-11-17	0.988	1.109	1.25	0.954	274.124	341.643	419.913	247.876	294.476	349.413	138.421	165.044	195.62	MA	104.0	1035.0	1035.0	True
2020-11-18	0.993	1.109	1.26	0.97	276.177	348.661	423.505	249.611	297.12	355.145	180.815	215.666	259.012	MA	96.0	1337.0	1337.0	True
2020-11-19	0.983	1.112	1.262	0.956	281.82	356.24	426.368	251.364	299.631	364.199	137.955	165.245	201.713	MA	170.0	1014.0	1014.0	True
2020-11-20	0.986	1.12	1.267	0.964	287.034	363.595	435.168	252.549	302.694	368.405	62.586	74.775	91.534	MA	159.0	454.0	454.0	True
2020-11-21	0.993	1.116	1.262	0.964	293.247	372.215	447.866	255.767	306.277	372.461	165.316	198.633	242.701	MA	144.0	1192.0	1192.0	True
2020-11-22	0.981	1.114	1.266	0.96	298.928	380.387	458.277	259.785	310.631	378.289	100.894	122.197	150.0	MA	83.0	725.0	725.0	True
2020-11-23	0.986	1.117	1.256	0.966	303.764	387.655	465.248	261.529	315.057	385.144	62.414	75.926	92.415	MA	171.0	444.0	444.0	True
2020-11-24	0.994	1.116	1.253	0.966	312.912	398.019	478.16	262.136	318.797	391.834	308.753	378.44	457.858	MA	129.0	2177.0	2177.0	True
2020-11-25	0.979	1.112	1.254	0.95	320.986	406.366	484.15	264.713	323.414	399.495	72.562	89.716	108.65	MA	96.0	509.0	509.0	True
2020-11-26	0.968	1.107	1.259	0.942	330.6	414.854	496.423	268.965	329.994	402.27	174.822	217.332	261.051	MA	124.0	1212.0	1212.0	True
2020-11-27	0.976	1.105	1.258	0.942	338.704	423.882	509.489	271.747	335.525	404.512	139.403	172.994	206.681	MA	166.0	948.0	948.0	True
2020-11-28	0.979	1.098	1.249	0.916	347.438	432.061	521.354	276.029	342.33	411.18	110.582	137.464	164.684	MA	113.0	742.0	742.0	True
2020-11-29	0.954	1.092	1.235	0.908	357.14	439.614	526.114	280.296	349.003	414.799	57.675	71.894	85.909	MA	43.0	381.0	381.0	True
2020-11-30	0.952	1.087	1.222	0.898	366.218	447.554	536.73	286.538	355.353	420.896	189.435	237.453	283.083	MA	153.0	1230.0	1230.0	True
2020-12-01	0.96	1.083	1.217	0.896	374.854	453.941	552.031	291.814	362.413	427.562	151.092	189.726	225.771	MA	150.0	964.0	964.0	True
2020-12-02	0.967	1.077	1.217	0.878	382.053	461.515	559.635	296.352	369.464	435.308	138.426	174.486	207.697	MA	208.0	870.0	870.0	True
2020-12-03	0.953	1.072	1.205	0.87	389.577	469.442	565.959	301.191	377.389	445.431	139.93	176.751	210.505	MA	151.0	865.0	865.0	True
2020-12-04	0.951	1.067	1.195	0.86	398.352	478.28	573.151	306.464	384.32	454.882	134.95	168.179	200.184	MA	186.0	807.0	807.0	True
2020-12-05	0.943	1.061	1.193	0.856	404.032	484.255	587.086	314.585	393.086	463.359	174.035	217.168	259.297	MA	126.0	1020.0	1020.0	True
2020-12-06	0.94	1.062	1.184	0.812	405.078	488.555	597.619	322.977	400.901	472.25	79.134	98.364	117.215	MA	107.0	452.0	452.0	True
2020-12-07	0.945	1.063	1.18	0.826	404.422	494.252	604.924	332.767	408.779	483.241	70.968	87.303	104.186	MA	199.0	394.0	394.0	True
2020-12-08	0.93	1.062	1.174	0.814	404.793	500.844	614.171	340.679	416.963	492.087	118.703	146.148	173.586	MA	120.0	645.0	645.0	True
2020-12-09	0.929	1.055	1.176	0.804	409.812	506.486	625.626	347.191	425.081	499.433	134.041	164.988	196.683	MA	164.0	717.0	717.0	True
2020-12-10	0.934	1.05	1.188	0.79	412.616	512.609	633.128	356.032	432.677	510.353	227.459	276.821	331.209	MA	234.0	1182.0	1182.0	True
2020-12-11	0.93	1.048	1.181	0.798	420.176	517.515	641.335	365.118	439.132	522.629	164.685	198.23	238.619	MA	183.0	832.0	832.0	True
2020-12-12	0.928	1.048	1.18	0.776	424.971	522.844	649.044	374.486	446.165	531.688	119.401	143.055	173.703	MA	165.0	593.0	593.0	True
2020-12-13	0.927	1.043	1.169	0.744	428.597	528.338	655.33	382.523	452.645	538.763	106.506	127.128	155.559	MA	154.0	520.0	520.0	True
2020-12-14	0.927	1.037	1.162	0.714	436.741	534.799	657.41	390.071	459.538	543.594	123.914	147.619	180.963	MA	157.0	595.0	595.0	True
2020-12-15	0.923	1.031	1.161	0.706	437.711	540.065	657.22	394.32	466.315	554.749	96.049	113.184	138.805	MA	147.0	450.0	450.0	True
2020-12-16	0.917	1.032	1.161	0.682	440.045	545.109	666.8	398.821	471.691	569.082	264.564	311.544	382.933	MA	132.0	1221.0	1221.0	True
2020-12-17	0.903	1.026	1.16	0.65	448.203	546.919	675.072	401.598	479.26	578.042	59.776	71.093	87.777	MA	225.0	275.0	275.0	True
2020-12-18	0.915	1.016	1.16	0.596	449.177	551.053	669.636	404.219	485.627	587.818	245.823	293.871	364.605	MA	120.0	1122.0	1122.0	True
2020-12-19	0.905	1.009	1.148	0.58	451.767	553.261	668.122	408.671	490.843	595.411	131.325	157.19	195.708	MA	156.0	592.0	592.0	True
2020-12-20	0.892	1.003	1.133	0.518	451.267	555.643	668.372	411.595	498.204	602.315	302.557	363.79	453.647	MA	73.0	1350.0	1350.0	True
2020-12-21	0.881	0.995	1.125	0.458	453.277	559.049	671.603	415.888	503.443	609.664	118.696	143.505	177.754	MA	128.0	525.0	525.0	True
2020-12-22	0.867	0.983	1.112	0.39	456.0	559.529	676.812	421.899	509.451	618.223	141.179	170.197	210.133	MA	193.0	615.0	615.0	True
2020-12-23	0.864	0.97	1.104	0.334	457.635	558.4	673.149	428.634	514.259	626.51	353.698	425.307	523.393	MA	92.0	1522.0	1522.0	True
2020-12-24	0.851	0.962	1.086	0.282	454.55	558.621	672.114	434.458	520.512	629.757	173.695	209.272	257.415	MA	171.0	742.0	742.0	True
2020-12-25	0.843	0.952	1.067	0.232	450.315	554.914	671.166	439.019	525.202	635.61	82.744	99.28	122.101	MA	105.0	349.0	349.0	True
2020-12-26	0.832	0.938	1.065	0.164	452.073	550.947	667.345	442.532	531.331	635.299	204.295	245.585	300.58	MA	168.0	854.0	854.0	True
2020-12-27	0.826	0.925	1.056	0.126	446.502	545.137	663.558	443.44	535.376	640.295	74.384	89.619	109.114	MA	114.0	309.0	309.0	True
2020-12-28	0.807	0.912	1.041	0.082	439.31	538.307	654.314	445.815	539.44	643.778	218.733	263.361	319.501	MA	295.0	902.0	902.0	True
2020-12-29	0.803	0.901	1.043	0.066	432.654	530.567	641.324	448.886	542.659	643.553	221.413	267.759	323.409	MA	174.0	911.0	911.0	True
2020-12-30	0.785	0.895	1.026	0.06	426.37	522.956	630.756	449.769	545.275	643.72	197.232	238.581	285.634	MA	128.0	807.0	807.0	True
2020-12-31	0.782	0.885	1.014	0.044	419.707	515.001	620.042	450.957	547.527	642.829	135.508	163.67	194.945	MA	76.0	551.0	551.0	True
2021-01-01	0.769	0.885	1.016	0.04	409.23	506.486	604.707	452.597	549.109	647.103	54.12	65.552	79.059	MA	48.0	19.0	19.0	True
2021-01-02	0.769	0.883	1.0	0.026	401.61	495.003	589.17	452.843	547.821	650.426	122.551	149.401	180.364	MA	103.0	501.0	501.0	True
2021-01-03	0.763	0.881	0.993	0.024	393.435	485.556	574.545	453.182	548.867	652.765	97.984	120.135	145.292	MA	106.0	403.0	403.0	True
2021-01-04	0.771	0.876	0.987	0.016	385.02	475.755	563.604	454.62	547.59	649.967	124.339	151.901	183.694	MA	241.0	511.0	511.0	True
2021-01-05	0.775	0.874	0.991	0.018	372.295	464.824	552.261	452.222	544.414	647.567	103.869	127.041	153.509	MA	212.0	429.0	429.0	True
2021-01-06	0.77	0.876	1.0	0.028	359.09	453.388	543.295	450.989	541.335	643.156	91.736	111.868	135.261	MA	144.0	380.0	380.0	True
2021-01-07	0.781	0.879	0.992	0.016	348.96	441.169	526.988	450.444	537.829	640.446	82.924	101.224	121.622	MA	199.0	347.0	347.0	True
2021-01-08	0.779	0.884	0.996	0.024	342.318	430.321	514.956	441.829	530.887	631.621	89.4	109.476	131.023	MA	292.0	379.0	379.0	True
2021-01-09	0.769	0.883	1.006	0.036	335.956	420.066	502.517	436.656	523.985	622.816	119.078	145.838	174.402	MA	197.0	512.0	512.0	True
2021-01-10	0.773	0.887	1.013	0.048	328.753	409.801	493.023	431.661	519.13	610.315	241.077	293.314	349.264	MA	122.0	1044.0	1044.0	True
2021-01-11	0.788	0.9	1.016	0.04	319.465	399.437	485.42	425.97	511.988	598.665	61.655	75.077	89.938	MA	143.0	271.0	271.0	True
2021-01-12	0.793	0.904	1.015	0.06	313.5	389.207	476.064	419.125	505.259	590.707	179.643	219.853	264.37	MA	212.0	806.0	806.0	True
2021-01-13	0.792	0.907	1.031	0.078	308.37	380.053	467.694	410.224	496.716	578.972	188.617	232.931	278.692	MA	260.0	867.0	867.0	True
2021-01-14	0.8	0.916	1.038	0.116	301.653	371.916	461.844	403.212	486.559	570.885	135.998	168.369	199.744	MA	180.0	637.0	637.0	True
2021-01-15	0.81	0.931	1.059	0.12	296.369	364.521	457.343	394.457	478.149	562.884	233.422	289.491	341.487	MA	183.0	1116.0	1116.0	True
2021-01-16	0.836	0.942	1.077	0.166	290.052	356.997	447.901	385.736	468.04	548.022	114.993	141.887	167.634	MA	140.0	559.0	559.0	True
2021-01-17	0.836	0.951	1.078	0.216	288.078	350.866	442.769	376.606	458.557	533.671	217.015	267.765	318.563	MA	131.0	1077.0	1077.0	True
2021-01-18	0.854	0.962	1.085	0.262	283.403	347.1	437.549	367.193	448.364	520.935	143.138	176.538	210.03	MA	128.0	726.0	726.0	True
2021-01-19	0.853	0.973	1.105	0.32	278.622	344.433	431.926	358.194	438.575	509.801	178.94	221.098	262.348	MA	146.0	931.0	931.0	True
2021-01-20	0.868	0.982	1.121	0.384	274.619	341.825	429.89	350.58	428.287	502.758	261.672	324.732	389.284	MA	254.0	1398.0	1398.0	True
2021-01-21	0.884	0.994	1.134	0.474	274.688	340.439	427.353	344.479	419.619	494.822	122.727	152.166	185.087	MA	154.0	672.0	672.0	True
2021-01-22	0.886	1.009	1.141	0.536	272.953	338.37	424.17	337.719	410.64	485.741	126.855	156.365	191.682	MA	147.0	706.0	706.0	True
2021-01-23	0.898	1.02	1.151	0.602	272.234	337.595	421.743	331.105	402.311	479.183	88.463	108.836	134.03	MA	239.0	502.0	502.0	True
2021-01-24	0.891	1.029	1.149	0.66	272.351	338.451	420.05	324.679	393.841	469.275	232.73	287.412	355.033	MA	81.0	1351.0	1351.0	True
2021-01-25	0.902	1.031	1.168	0.704	270.815	340.468	422.342	319.285	385.549	465.55	40.156	49.354	61.224	MA	134.0	237.0	237.0	True
2021-01-26	0.896	1.038	1.177	0.72	270.931	341.77	422.447	314.04	379.008	459.488	251.696	309.397	383.382	MA	90.0	1510.0	1510.0	True
2021-01-27	0.906	1.038	1.177	0.71	272.991	344.808	425.957	309.077	372.023	453.299	132.15	162.423	202.411	MA	97.0	807.0	807.0	True
2021-01-28	0.915	1.038	1.179	0.722	277.108	346.255	429.907	304.846	366.335	446.847	202.154	246.29	308.978	MA	102.0	1244.0	1244.0	True
2021-01-29	0.913	1.035	1.173	0.686	276.228	348.288	434.167	300.736	361.596	441.056	233.592	284.861	358.306	MA	110.0	1455.0	1455.0	True
2021-01-30	0.903	1.025	1.161	0.666	279.963	349.942	437.491	296.738	357.601	437.691	142.101	173.172	218.537	MA	141.0	896.0	896.0	True
2021-01-31	0.891	1.022	1.161	0.62	283.611	352.696	440.736	292.389	354.35	435.91	151.291	185.853	232.715	MA	65.0	969.0	969.0	True
2021-02-01	0.889	1.019	1.157	0.608	287.749	355.034	442.099	289.18	352.471	432.023	143.747	177.451	221.98	MA	158.0	931.0	931.0	True
2021-02-02	0.881	1.008	1.155	0.548	290.647	356.317	441.523	287.413	350.748	426.938	283.46	351.108	440.263	MA	92.0	1850.0	1850.0	True
2021-02-03	0.867	0.997	1.135	0.478	292.387	357.449	443.679	287.387	350.586	423.653	156.735	193.412	242.567	MA	67.0	1025.0	1025.0	True
2021-02-04	0.852	0.981	1.133	0.378	294.108	357.007	441.72	286.361	350.187	424.071	226.904	280.048	349.53	MA	118.0	1488.0	1488.0	True
2021-02-05	0.833	0.967	1.119	0.338	295.07	358.195	441.251	285.197	349.829	425.886	132.528	165.029	205.284	MA	145.0	876.0	876.0	True
2021-02-06	0.825	0.948	1.108	0.258	295.978	356.117	440.981	284.836	350.473	426.006	147.059	183.325	227.92	MA	120.0	970.0	970.0	True
2021-02-07	0.808	0.938	1.099	0.184	294.984	354.593	435.768	284.664	350.987	425.534	67.752	84.547	105.116	MA	174.0	444.0	444.0	True
2021-02-08	0.79	0.917	1.095	0.164	291.622	352.677	431.709	284.096	351.678	426.491	282.34	350.761	434.83	MA	109.0	1836.0	1836.0	True
2021-02-09	0.77	0.906	1.062	0.112	287.657	348.635	426.422	286.004	351.359	428.141	97.175	120.176	147.802	MA	115.0	627.0	627.0	True
2021-02-10	0.756	0.895	1.054	0.084	284.096	343.542	420.75	287.571	352.88	431.343	206.297	252.652	311.079	MA	120.0	1317.0	1317.0	True
2021-02-11	0.733	0.884	1.024	0.052	277.665	337.176	414.43	292.103	355.335	431.37	126.09	154.105	189.007	MA	180.0	800.0	800.0	True
2021-02-12	0.72	0.869	1.019	0.046	269.486	331.693	408.755	294.782	355.646	430.639	146.245	179.003	217.734	MA	139.0	926.0	926.0	True
2021-02-13	0.712	0.852	1.013	0.036	261.645	323.677	400.141	296.868	356.918	430.185	184.039	222.92	271.54	MA	105.0	1151.0	1151.0	True
2021-02-14	0.702	0.847	1.012	0.038	252.812	315.735	392.667	298.187	356.186	428.32	116.565	140.045	170.638	MA	138.0	724.0	724.0	True
2021-02-15	0.685	0.836	1.006	0.032	241.388	306.459	388.451	298.469	356.041	427.819	83.59	99.885	121.107	MA	180.0	517.0	517.0	True
2021-02-16	0.671	0.833	1.0	0.026	228.838	296.555	384.51	298.886	354.468	424.185	78.095	92.816	111.866	MA	162.0	483.0	483.0	True
2021-02-17	0.664	0.824	1.015	0.04	216.02	287.355	380.859	297.87	352.696	424.206	126.387	150.168	181.804	MA	107.0	787.0	787.0	True
2021-02-18	0.668	0.823	1.027	0.042	203.113	277.4	374.48	296.423	350.622	419.72	142.057	170.479	206.615	MA	212.0	899.0	899.0	True
2021-02-19	0.66	0.812	1.032	0.046	191.055	269.022	369.753	292.483	348.226	418.146	130.382	157.82	191.423	MA	325.0	838.0	838.0	True
2021-02-20	0.655	0.814	1.037	0.048	178.65	259.634	364.985	289.352	344.977	411.454	53.92	65.585	79.795	MA	213.0	352.0	352.0	True
2021-02-21	0.648	0.813	1.034	0.044	168.177	250.38	362.769	284.321	339.384	406.624	334.476	404.747	493.702	MA	270.0	2204.0	2204.0	True
2021-02-22	0.64	0.811	1.034	0.05	157.16	242.098	362.558	279.913	334.244	404.031	113.688	137.853	167.568	MA	198.0	761.0	761.0	True
2021-02-23	0.648	0.813	1.046	0.06	147.071	232.216	360.276	273.172	328.761	396.209	88.373	107.759	132.119	MA	272.0	604.0	604.0	True
2021-02-24	0.63	0.815	1.053	0.072	137.71	222.358	360.104	266.314	321.965	391.737	80.609	98.664	122.054	MA	114.0	565.0	565.0	True
2021-02-25	0.613	0.813	1.04	0.078	128.77	213.215	360.908	259.48	315.105	386.885	115.438	142.967	177.667	MA	107.0	837.0	837.0	True
2021-02-26	0.616	0.813	1.066	0.072	119.125	205.75	362.85	248.771	306.758	385.114	138.951	174.289	219.318	MA	100.0	1045.0	1045.0	True
2021-02-27	0.62	0.812	1.083	0.086	111.155	197.593	369.672	239.195	298.647	380.047	64.176	81.455	103.702	MA	82.0	502.0	502.0	True
2021-02-28	0.623	0.817	1.083	0.108	102.872	190.46	366.963	228.807	290.169	378.593	69.135	88.948	115.432	MA	14.0	564.0	564.0	True
2021-03-01	0.618	0.817	1.089	0.108	94.379	182.823	358.883	217.132	282.063	374.678	95.637	124.133	166.062	MA	77.0	813.0	813.0	True
2021-03-02	0.612	0.817	1.111	0.112	86.975	174.659	359.491	205.605	273.234	372.296	34.606	46.024	62.902	MA	108.0	310.0	310.0	True
2021-03-03	0.616	0.817	1.128	0.108	79.731	167.582	359.215	193.895	265.503	367.139	63.747	87.018	120.795	MA	78.0	603.0	603.0	True
2021-03-04	0.601	0.811	1.134	0.114	73.958	159.776	365.815	182.624	256.589	364.971	72.907	101.718	145.213	MA	45.0	729.0	729.0	True
2021-03-05	0.607	0.811	1.136	0.128	69.107	153.213	375.821	171.915	249.371	362.176	95.095	136.344	200.251	MA	5.0	1012.0	1012.0	True
2021-03-06	0.608	0.807	1.118	0.124	64.47	147.184	382.299	162.304	241.127	359.23	63.695	93.581	142.365	MA	17.0	722.0	722.0	True
2021-03-07	0.601	0.803	1.148	0.118	59.721	140.982	383.105	153.831	232.325	361.84	69.243	103.803	164.618	MA		832.8503095671168		False
2021-03-08	0.594	0.808	1.157	0.13	55.224	135.81	387.041	144.743	223.941	361.741	67.153	103.478	172.456	MA		860.3004484275627		False
2021-03-09	0.597	0.811	1.132	0.122	50.77	129.845	394.403	135.921	215.801	366.615	75.567	119.68	208.976	MA		1030.5125743527597		False
2021-03-10	0.58	0.806	1.156	0.13	47.277	123.583	403.738	126.974	207.473	372.129	67.566	110.328	196.976	MA		983.5177020215116		False
2021-03-11	0.589	0.8	1.152	0.126	43.275	118.605	412.51	118.206	201.196	369.388	61.204	103.209	188.774	MA		954.8502026063637		False
2021-03-12	0.578	0.797	1.173	0.134	39.62	114.573	419.488	109.668	193.279	365.451	56.362	98.091	184.838	MA		942.7108094089261		False
2021-03-13	0.576	0.797	1.197	0.144	36.525	109.783	422.98	101.564	185.737	360.193	46.739	84.423	165.412	MA		838.4585088079		False
2021-03-14	0.576	0.792	1.197	0.142	33.27	104.693	434.05	94.0	177.893	364.564	43.83	82.106	170.271	MA		845.615436921915		False
2021-03-15	0.574	0.799	1.204	0.154	30.11	101.406	445.286	87.519	170.282	372.404	42.045	81.535	180.451	MA		873.4574967051711		False
2021-03-16	0.565	0.798	1.192	0.156	27.479	97.621	463.839	81.719	163.403	378.86	46.802	93.535	220.298	MA		1046.238412658711		False
2021-03-17	0.561	0.8	1.197	0.154	25.269	93.833	482.203	76.367	156.027	385.557	41.54	85.322	213.427	MA		998.493740493177		False
2021-03-18	0.557	0.803	1.203	0.156	23.48	89.242	493.525	71.408	150.851	390.264	37.535	79.357	209.322	MA		969.3581616575173		False
2021-03-19	0.559	0.81	1.201	0.146	21.126	85.721	512.086	66.878	143.959	394.82	34.452	74.868	209.023	MA		957.0033001663493		False
2021-03-20	0.554	0.807	1.23	0.156	19.39	81.079	527.455	62.66	138.316	399.767	28.478	63.732	188.189	MA		851.1429518740136		False
2021-03-21	0.548	0.808	1.241	0.158	18.236	77.197	536.405	58.449	132.526	404.977	26.73	62.276	191.59	MA		858.3805642767766		False
2021-03-22	0.555	0.811	1.243	0.146	17.166	75.199	555.704	54.053	126.54	410.336	13.516	32.551	105.228	MA		466.5576025340394		False
2021-03-23	0.545	0.811	1.261	0.162	15.707	72.656	568.93	50.272	121.363	415.825	28.614	70.655	242.299	MA		1061.964250964802		False
2021-03-24	0.543	0.814	1.25	0.172	14.431	70.681	571.838	46.633	117.177	426.857	25.324	65.104	233.583	MA		1013.4697789646297		False
2021-03-25	0.538	0.805	1.242	0.168	13.044	67.627	585.946	42.925	111.826	434.119	22.762	60.43	232.019	MA		983.8661207086756		False
2021-03-26	0.529	0.803	1.273	0.16	11.758	64.507	612.611	39.374	107.97	440.142	20.662	57.7	235.816	MA		971.2957909237732		False
2021-03-27	0.521	0.802	1.263	0.16	10.818	62.02	637.974	36.268	104.57	457.207	16.943	48.915	215.562	MA		863.8273949399697		False
