# Supplementary material for: Evolution and Epidemic Spread of SARS-CoV-2 in Colombia: A Year into the Pandemic
Source: Vaccines (Basel). 2021 Jul 30;9(8):837. doi: 10.3390/vaccines9080837 (PMC8402472; doi:10.3390/vaccines9080837)
Supplement: Supplementary file 1 [file vaccines-09-00837-s001.zip › Supplementary_material/Supplementary Data S2/Rt.live_statistics_model/COVID19-ME-rt.csv]

	rt2.5%	rt	rt97.5%	p_rt_gt1	infection2.5%	infection	infection97.5%	ajusted_positive2.5%	ajusted_positive	ajusted_positive97.5%	predicted_postive2.5%	predicted_postive	predicted_postive97.5%	region	observed_positive	predicted_newtest	observed_newtest	date_with_observed_cases
2020-03-03	1.183	1.55	2.078	0.998	9.178	25.677	62.019	0.0	0.0	0.0				ME				False
2020-03-04	1.192	1.542	2.009	1.0	0.127	0.29	0.606	0.0	0.0	0.0				ME				False
2020-03-05	1.207	1.538	2.002	1.0	1.805	4.11	8.598	0.0	0.0	0.0				ME				False
2020-03-06	1.223	1.535	2.008	1.0	3.435	7.824	16.31	0.0	0.0	0.0				ME				False
2020-03-07	1.216	1.545	2.035	1.0	3.803	8.563	17.539	0.0	0.0	0.0				ME				False
2020-03-08	1.213	1.541	2.002	1.0	4.099	8.744	17.383	0.0	0.0	0.0				ME				False
2020-03-09	1.224	1.542	2.003	1.0	4.595	9.503	18.001	0.605	1.691	4.085				ME				False
2020-03-10	1.231	1.537	1.977	1.0	5.234	10.507	19.222	0.927	2.589	6.247				ME				False
2020-03-11	1.248	1.54	1.961	1.0	5.991	11.524	20.523	1.161	3.174	7.599				ME				False
2020-03-12	1.254	1.542	1.917	1.0	6.885	12.509	21.82	1.407	3.728	8.729				ME				False
2020-03-13	1.276	1.543	1.896	1.0	7.622	13.677	23.333	1.728	4.373	9.955	0.197	0.492	1.148	ME	1.0	0.0		True
2020-03-14	1.288	1.539	1.911	1.0	8.436	14.905	24.921	2.072	4.938	10.964	0.232	0.559	1.266	ME		0.0		True
2020-03-15	1.277	1.547	1.901	1.0	9.494	16.338	26.735	2.488	5.735	12.585	0.283	0.649	1.428	ME		0.0		True
2020-03-16	1.305	1.547	1.887	1.0	10.512	17.812	28.749	2.816	6.347	13.355	0.325	0.713	1.511	ME		0.0		True
2020-03-17	1.302	1.558	1.86	1.0	11.567	19.411	31.083	3.243	7.03	14.313	0.372	0.79	1.64	ME		0.0		True
2020-03-18	1.299	1.568	1.845	1.0	12.905	21.23	33.611	3.699	7.843	15.627	0.426	0.881	1.786	ME		0.0		True
2020-03-19	1.309	1.57	1.843	1.0	14.475	23.256	37.168	4.164	8.553	16.297	0.487	0.965	1.879	ME	1.0	0.0		True
2020-03-20	1.317	1.57	1.862	1.0	16.191	25.261	39.664	4.773	9.36	17.372	0.555	1.065	2.001	ME	1.0	0.0		True
2020-03-21	1.33	1.566	1.843	1.0	18.139	27.885	43.156	5.393	10.362	18.534	0.63	1.168	2.12	ME	2.0	0.0		True
2020-03-22	1.324	1.573	1.849	1.0	20.107	30.596	47.382	6.182	11.447	19.849	0.718	1.29	2.259	ME	2.0	0.0		True
2020-03-23	1.34	1.572	1.831	1.0	22.606	33.642	51.401	6.975	12.464	21.108	0.809	1.404	2.373	ME		0.0		True
2020-03-24	1.342	1.586	1.829	1.0	25.556	37.198	55.916	7.864	13.675	22.391	0.908	1.541	2.551	ME		0.0		True
2020-03-25	1.353	1.589	1.822	1.0	28.546	40.865	59.921	8.786	14.936	24.208	1.031	1.679	2.753	ME	1.0	0.0		True
2020-03-26	1.363	1.581	1.826	1.0	31.796	44.953	64.806	9.738	16.323	26.385	1.142	1.84	2.991	ME	4.0	0.0		True
2020-03-27	1.367	1.586	1.819	1.0	35.456	49.518	70.787	10.815	17.757	28.44	1.268	2.003	3.246	ME		0.0		True
2020-03-28	1.371	1.573	1.808	1.0	39.161	54.221	77.605	12.046	19.381	30.56	1.412	2.187	3.524	ME	1.0	0.0		True
2020-03-29	1.379	1.566	1.804	1.0	43.125	59.475	84.432	13.426	21.237	33.527	1.574	2.392	3.835	ME	1.0	0.0		True
2020-03-30	1.354	1.563	1.815	1.0	47.508	65.129	92.209	14.98	23.285	36.554	1.742	2.621	4.143	ME		0.0		True
2020-03-31	1.367	1.553	1.78	1.0	52.981	71.882	101.019	16.728	25.632	39.606	1.923	2.892	4.515	ME	1.0	0.0		True
2020-04-01	1.343	1.54	1.747	1.0	58.731	78.883	110.536	18.577	28.126	42.941	2.146	3.195	4.873	ME		3.8889430116458654		True
2020-04-02	1.337	1.518	1.724	1.0	63.98	86.131	119.644	20.845	30.985	46.742	2.396	3.501	5.264	ME		8.844659166011864		True
2020-04-03	1.318	1.507	1.71	1.0	70.405	94.682	129.161	23.31	34.074	50.958	2.695	3.857	5.695	ME	1.0	15.442752818825603		True
2020-04-04	1.314	1.48	1.693	1.0	77.903	103.342	140.521	26.116	37.496	55.563	3.018	4.23	6.176	ME	2.0	17.376396102730173		True
2020-04-05	1.28	1.454	1.661	1.0	85.996	112.274	153.076	29.077	41.334	59.861	3.366	4.671	6.764	ME	1.0	21.175103109550996		True
2020-04-06	1.253	1.419	1.619	1.0	93.523	121.91	164.455	32.452	45.225	65.176	3.744	5.114	7.351	ME		28.665351495001385		True
2020-04-07	1.215	1.39	1.594	1.0	101.431	131.937	176.778	35.998	49.67	70.865	4.151	5.609	8.022	ME	1.0	28.13694312092147		True
2020-04-08	1.192	1.356	1.554	1.0	108.51	140.845	188.182	39.952	54.441	76.902	4.591	6.15	8.78	ME		31.917328479832		True
2020-04-09	1.153	1.324	1.498	1.0	116.317	150.94	198.308	43.805	59.698	83.607	5.05	6.731	9.6	ME	1.0	41.53698482850979		True
2020-04-10	1.123	1.281	1.466	1.0	124.661	160.72	208.685	48.339	65.78	91.197	5.579	7.378	10.399	ME		53.25222197038113		True
2020-04-11	1.077	1.237	1.422	1.0	133.775	169.951	220.556	53.443	72.092	99.676	6.176	8.087	11.223	ME	17.0	48.005225333531754		True
2020-04-12	1.046	1.189	1.357	0.996	141.693	179.469	233.51	58.724	78.582	107.842	6.81	8.856	12.089	ME	1.0	50.99168607139617		True
2020-04-13	1.013	1.148	1.322	0.98	148.971	186.832	242.491	64.603	85.783	116.454	7.487	9.689	13.082	ME	2.0	62.26927403456632		True
2020-04-14	0.961	1.105	1.275	0.92	154.962	193.65	249.57	71.164	93.75	126.444	8.148	10.571	14.184	ME	2.0	56.389920692642		True
2020-04-15	0.914	1.062	1.223	0.802	160.218	200.262	256.178	77.796	101.405	136.362	8.953	11.477	15.293	ME	5.0	59.94571394802117		True
2020-04-16	0.888	1.016	1.184	0.586	163.483	204.146	262.952	84.851	109.942	146.41	9.705	12.418	16.395	ME	10.0	71.66021137395917		True
2020-04-17	0.856	0.977	1.13	0.368	165.662	208.156	265.692	91.791	118.81	156.724	10.495	13.393	17.697	ME	5.0	88.2062217897502		True
2020-04-18	0.812	0.931	1.067	0.16	166.026	209.108	264.948	98.597	127.301	167.006	11.312	14.396	18.894	ME	20.0	78.63405456435899		True
2020-04-19	0.777	0.892	1.019	0.052	165.464	209.005	264.499	105.325	135.68	177.267	12.108	15.408	19.998	ME	30.0	80.80826903327234		True
2020-04-20	0.747	0.855	0.988	0.012	164.162	206.484	261.159	113.138	144.234	185.496	12.917	16.322	21.075	ME	5.0	95.87319657414112		True
2020-04-21	0.712	0.823	0.946	0.0	162.297	203.741	256.831	120.714	152.52	195.278	13.742	17.312	22.121	ME	21.0	84.6428982644197		True
2020-04-22	0.689	0.794	0.912	0.0	157.522	198.296	250.803	126.822	160.312	205.385	14.547	18.18	23.272	ME	11.0	87.97409941621329		True
2020-04-23	0.661	0.763	0.882	0.0	150.531	192.68	242.92	132.5	167.735	214.56	15.314	19.029	24.319	ME	24.0	103.06798747795507		True
2020-04-24	0.642	0.738	0.841	0.0	145.654	185.247	233.38	138.693	174.205	222.558	16.042	19.821	25.294	ME	24.0	124.58795627522782		True
2020-04-25	0.624	0.716	0.826	0.0	138.2	176.42	223.219	144.356	179.972	230.072	16.693	20.493	26.03	ME	44.0	109.26288379513717		True
2020-04-26	0.603	0.695	0.811	0.0	130.376	167.519	212.009	148.814	185.213	235.293	17.193	21.006	26.636	ME	19.0	110.6248519951331		True
2020-04-27	0.595	0.68	0.791	0.0	122.065	157.796	202.124	152.318	188.17	239.163	18.064	22.013	27.855	ME	14.0	129.4771191137154		True
2020-04-28	0.579	0.673	0.78	0.0	113.901	147.404	190.448	154.744	191.111	241.071	17.729	21.733	27.415	ME	89.0	112.89587583615887		True
2020-04-29	0.577	0.665	0.775	0.0	105.628	137.987	179.669	156.472	192.338	241.025	17.928	21.833	27.382	ME	4.0	116.0024848844086		True
2020-04-30	0.574	0.661	0.762	0.0	96.543	129.174	168.067	155.885	192.27	240.305	19.267	23.304	28.885	ME	26.0	134.47576358194596		True
2020-05-01	0.576	0.657	0.761	0.0	88.585	120.276	156.265	154.43	190.889	238.158	23.604	28.475	35.395	ME	84.0	165.40431268643894		True
2020-05-02	0.572	0.659	0.755	0.0	80.945	111.658	144.755	152.926	188.493	236.097	19.708	23.748	29.587	ME	6.0	139.89171302602114		True
2020-05-03	0.577	0.66	0.757	0.0	74.56	103.236	134.314	149.991	185.735	232.428	19.345	23.425	29.073	ME	85.0	140.44143495699393		True
2020-05-04	0.585	0.666	0.758	0.0	69.47	95.829	125.104	146.058	181.0	226.706	21.885	26.49	33.182	ME	1.0	163.08104165329652		True
2020-05-05	0.589	0.669	0.769	0.0	64.468	88.645	116.545	141.52	175.721	219.367	18.38	22.327	27.783	ME	195.0	141.14885340785568		True
2020-05-06	0.59	0.679	0.776	0.0	60.569	81.91	108.498	135.167	169.677	211.115	18.005	21.97	27.1	ME	5.0	144.03087035260674		True
2020-05-07	0.607	0.689	0.779	0.0	55.812	75.973	102.077	128.068	162.828	202.526	19.655	24.277	30.24	ME	20.0	165.88353968596215		True
2020-05-08	0.616	0.702	0.796	0.0	51.439	70.389	96.129	121.558	155.164	193.962	22.166	27.565	34.463	ME	77.0	197.35142524617405		True
2020-05-09	0.627	0.71	0.804	0.0	47.695	65.528	90.475	115.991	147.41	185.705	18.138	22.69	28.418	ME	68.0	170.52054225678552		True
2020-05-10	0.638	0.725	0.822	0.0	44.527	61.361	84.856	109.631	139.696	177.683	16.996	21.514	27.293	ME	3.0	170.25801791885485		True
2020-05-11	0.66	0.746	0.842	0.0	41.765	57.483	80.188	103.225	132.171	168.861	39.324	50.102	63.478	ME	8.0	419.0	419.0	True
2020-05-12	0.669	0.764	0.869	0.0	39.205	54.04	75.92	96.867	125.148	159.652	11.09	14.208	18.107	ME	2.0	58.0	58.0	True
2020-05-13	0.69	0.783	0.893	0.0	36.776	51.092	72.373	90.451	118.112	151.301	18.831	24.352	31.192	ME	4.0	230.0	230.0	True
2020-05-14	0.704	0.804	0.909	0.0	34.974	48.53	68.857	84.58	111.018	142.174	17.233	22.652	28.909	ME		227.0	227.0	True
2020-05-15	0.719	0.825	0.938	0.002	33.189	46.325	65.591	79.106	104.177	133.971	19.977	26.322	33.814	ME	2.0	282.0	282.0	True
2020-05-16	0.754	0.849	0.961	0.008	31.405	44.529	62.482	73.506	98.024	125.918	10.432	13.821	17.788	ME	4.0	158.0	158.0	True
2020-05-17	0.765	0.868	0.987	0.012	30.148	42.695	59.641	69.327	91.72	118.048	7.785	10.351	13.431	ME		77.0	77.0	True
2020-05-18	0.775	0.889	1.022	0.046	29.281	41.366	57.242	65.008	85.659	111.071	7.293	9.721	12.686	ME		55.0	55.0	True
2020-05-19	0.806	0.918	1.055	0.11	28.843	40.267	55.323	60.982	80.089	104.91	6.882	9.117	12.029	ME	2.0	48.0	48.0	True
2020-05-20	0.823	0.944	1.083	0.218	28.256	39.469	53.929	57.084	75.164	99.08	15.982	21.161	28.187	ME	11.0	312.0	312.0	True
2020-05-21	0.842	0.968	1.11	0.314	27.999	38.769	53.185	53.809	70.604	93.68	6.167	8.139	10.956	ME	1.0	128.0	128.0	True
2020-05-22	0.863	0.996	1.146	0.474	27.947	38.122	52.837	50.555	66.516	88.483	6.467	8.553	11.576	ME	2.0	143.0	143.0	True
2020-05-23	0.888	1.02	1.172	0.59	28.005	37.879	52.477	47.459	62.844	83.637	5.36	7.14	9.695	ME	1.0	13.0	13.0	True
2020-05-24	0.903	1.047	1.206	0.72	28.121	37.635	51.843	44.601	59.448	79.315	5.042	6.762	9.132	ME	1.0	123.0	123.0	True
2020-05-25	0.93	1.07	1.243	0.828	28.202	37.805	51.515	42.312	56.304	76.554	17.518	23.526	31.853	ME	3.0	463.0	463.0	True
2020-05-26	0.94	1.089	1.266	0.884	28.388	37.942	51.392	40.35	53.707	73.04	7.116	9.589	13.0	ME	1.0	198.0	198.0	True
2020-05-27	0.967	1.107	1.3	0.94	28.8	38.274	51.797	38.356	51.421	69.856	8.391	11.356	15.518	ME		245.0	245.0	True
2020-05-28	0.99	1.129	1.322	0.958	29.229	38.922	52.041	36.598	49.346	67.114	9.435	12.781	17.53	ME	5.0	288.0	288.0	True
2020-05-29	1.003	1.15	1.328	0.978	29.952	39.854	52.502	34.955	47.581	64.594	5.555	7.539	10.305	ME	5.0	176.0	176.0	True
2020-05-30	1.03	1.166	1.351	0.986	30.718	40.8	53.382	33.872	46.031	62.239	12.237	16.602	22.475	ME	3.0	400.0	400.0	True
2020-05-31	1.026	1.192	1.363	0.996	31.71	42.039	54.474	33.002	44.769	60.489	7.741	10.495	14.073	ME	2.0	260.0	260.0	True
2020-06-01	1.057	1.202	1.39	0.998	32.493	43.39	55.99	32.478	43.722	58.899	4.146	5.563	7.392	ME	2.0	141.0	141.0	True
2020-06-02	1.065	1.223	1.395	0.996	33.681	44.705	57.595	32.632	42.834	57.963	5.209	6.912	9.202	ME	3.0	179.0	179.0	True
2020-06-03	1.09	1.237	1.412	1.0	35.166	46.39	59.574	32.232	42.179	57.217	9.975	13.165	17.585	ME	1.0	347.0	347.0	True
2020-06-04	1.087	1.25	1.43	1.0	36.616	48.409	61.979	32.132	41.952	56.625	3.637	4.746	6.287	ME	4.0	126.0	126.0	True
2020-06-05	1.102	1.258	1.448	1.0	38.36	50.611	64.534	31.958	41.772	56.107	3.63	4.714	6.171	ME	2.0	90.0	90.0	True
2020-06-06	1.113	1.27	1.474	1.0	40.603	52.856	67.638	31.937	41.802	55.778	8.963	11.572	15.041	ME	5.0	310.0	310.0	True
2020-06-07	1.128	1.279	1.478	1.0	42.333	55.295	70.983	32.046	41.756	55.467	8.245	10.58	13.757	ME	4.0	283.0	283.0	True
2020-06-08	1.138	1.286	1.473	1.0	44.476	57.897	74.623	32.27	41.946	55.481	4.013	5.149	6.739	ME	21.0	137.0	137.0	True
2020-06-09	1.136	1.292	1.476	1.0	47.109	60.995	78.054	32.629	42.555	55.495	4.519	5.754	7.507	ME	8.0	151.0	151.0	True
2020-06-10	1.137	1.3	1.477	1.0	49.7	64.084	81.189	33.178	43.278	55.603	4.63	5.907	7.679	ME	10.0	152.0	152.0	True
2020-06-11	1.159	1.3	1.48	1.0	52.652	67.266	86.333	34.027	44.17	56.32	6.36	8.146	10.482	ME	5.0	205.0	205.0	True
2020-06-12	1.163	1.304	1.482	1.0	55.143	70.772	91.59	34.918	45.164	57.368	10.682	13.737	17.597	ME	9.0	337.0	337.0	True
2020-06-13	1.16	1.305	1.487	1.0	58.401	74.952	96.024	36.176	46.531	59.078	9.284	11.918	15.102	ME	8.0	284.0	284.0	True
2020-06-14	1.164	1.308	1.493	1.0	61.136	79.077	101.522	37.517	48.123	60.59	14.177	17.965	22.615	ME	3.0	415.0	415.0	True
2020-06-15	1.168	1.305	1.482	1.0	64.859	83.451	108.266	38.985	49.922	62.532	11.078	13.976	17.585	ME	3.0	312.0	312.0	True
2020-06-16	1.162	1.313	1.479	1.0	69.578	87.893	114.396	40.226	51.916	64.791	9.458	11.936	15.004	ME	29.0	256.0	256.0	True
2020-06-17	1.155	1.311	1.493	1.0	73.804	92.99	120.078	42.401	53.879	67.869	12.308	15.549	19.522	ME	13.0	320.0	320.0	True
2020-06-18	1.158	1.314	1.489	1.0	78.036	98.21	126.506	44.354	56.252	70.957	13.931	17.658	22.092	ME	23.0	348.0	348.0	True
2020-06-19	1.145	1.306	1.47	1.0	82.28	103.614	133.482	46.314	58.746	74.028	11.381	14.434	18.118	ME	26.0	273.0	273.0	True
2020-06-20	1.152	1.31	1.48	1.0	86.983	109.657	142.713	48.761	61.42	77.047	6.481	8.298	10.42	ME	15.0	150.0	150.0	True
2020-06-21	1.148	1.306	1.483	1.0	91.241	115.599	150.706	50.968	64.228	80.57	19.334	24.649	31.155	ME	14.0	426.0	426.0	True
2020-06-22	1.153	1.303	1.49	1.0	95.342	121.898	159.719	53.656	67.555	85.497	16.988	21.354	27.13	ME	11.0	352.0	352.0	True
2020-06-23	1.143	1.302	1.48	1.0	101.108	128.626	166.333	56.339	70.857	90.03	22.996	28.699	36.724	ME	45.0	450.0	450.0	True
2020-06-24	1.142	1.29	1.466	1.0	107.008	135.643	175.851	58.928	74.731	95.219	27.922	34.555	44.559	ME	25.0	516.0	516.0	True
2020-06-25	1.127	1.287	1.448	1.0	112.736	143.12	185.631	62.423	78.45	100.941	20.81	25.605	32.849	ME	29.0	363.0	363.0	True
2020-06-26	1.112	1.287	1.462	1.0	119.405	151.092	196.086	65.802	82.754	106.937	23.757	29.038	37.382	ME	39.0	390.0	390.0	True
2020-06-27	1.126	1.281	1.449	0.998	125.999	159.239	206.565	70.019	87.126	112.288	34.283	41.688	54.189	ME	20.0	532.0	532.0	True
2020-06-28	1.118	1.273	1.447	0.998	131.287	167.396	214.351	74.199	91.825	117.873	13.528	16.357	21.411	ME	13.0	198.0	198.0	True
2020-06-29	1.111	1.269	1.439	0.998	137.54	175.992	224.229	78.41	97.007	124.128	40.126	48.69	63.494	ME	29.0	558.0	558.0	True
2020-06-30	1.116	1.255	1.439	0.998	143.281	183.857	234.74	82.252	102.233	130.884	22.809	27.974	36.36	ME	51.0	304.0	304.0	True
2020-07-01	1.108	1.249	1.403	0.998	149.469	193.64	246.367	86.705	107.676	138.114	35.791	43.704	56.924	ME	36.0	451.0	451.0	True
2020-07-02	1.092	1.244	1.396	1.0	156.604	202.988	259.401	90.638	113.84	146.486	27.907	34.099	44.479	ME	50.0	334.0	334.0	True
2020-07-03	1.101	1.229	1.389	1.0	162.909	212.077	270.572	95.526	119.879	154.507	28.102	34.43	44.954	ME	39.0	320.0	320.0	True
2020-07-04	1.083	1.224	1.387	1.0	170.155	221.795	285.093	100.647	126.374	162.303	26.766	33.001	42.964	ME	57.0	290.0	290.0	True
2020-07-05	1.084	1.209	1.385	1.0	179.576	231.388	296.901	105.869	132.921	171.258	65.215	80.61	104.775	ME	21.0	673.0	673.0	True
2020-07-06	1.062	1.201	1.377	0.998	189.78	242.079	310.419	111.865	140.661	179.835	53.579	66.664	85.851	ME	52.0	527.0	527.0	True
2020-07-07	1.051	1.203	1.358	0.996	199.762	252.145	321.206	118.206	148.371	188.836	87.304	108.537	138.592	ME	33.0	814.0	814.0	True
2020-07-08	1.049	1.193	1.348	1.0	204.657	261.371	330.114	124.517	155.639	197.99	65.138	80.083	101.441	ME	71.0	573.0	573.0	True
2020-07-09	1.046	1.182	1.345	0.998	214.719	270.784	342.105	130.32	163.376	205.613	23.099	28.546	36.008	ME	77.0	195.0	195.0	True
2020-07-10	1.031	1.166	1.326	0.994	222.761	280.933	352.669	136.246	170.833	214.647	72.218	89.797	113.351	ME	73.0	585.0	585.0	True
2020-07-11	1.019	1.152	1.3	0.984	231.697	291.117	363.434	142.372	179.312	225.49	52.949	66.21	84.113	ME	53.0	410.0	410.0	True
2020-07-12	1.008	1.146	1.308	0.982	239.765	299.609	371.766	148.809	188.534	236.574	45.081	56.434	71.829	ME	32.0	333.0	333.0	True
2020-07-13	0.989	1.136	1.297	0.96	245.21	306.832	382.529	156.715	196.955	246.858	63.894	79.89	101.672	ME	106.0	450.0	450.0	True
2020-07-14	0.977	1.131	1.272	0.968	253.046	315.745	392.176	162.861	206.188	259.803	53.725	66.955	84.974	ME	67.0	360.0	360.0	True
2020-07-15	0.973	1.112	1.267	0.944	257.717	323.433	399.643	171.08	215.676	272.008	125.061	156.81	198.522	ME	66.0	806.0	806.0	True
2020-07-16	0.97	1.104	1.257	0.944	263.712	331.534	408.336	179.44	225.061	282.646	87.78	109.687	138.4	ME	114.0	542.0	542.0	True
2020-07-17	0.975	1.099	1.252	0.932	269.877	339.203	419.293	187.344	234.417	293.971	65.299	81.648	103.518	ME	78.0	388.0	388.0	True
2020-07-18	0.956	1.091	1.238	0.908	274.623	345.618	429.475	194.17	243.95	304.738	69.068	86.089	108.515	ME	74.0	393.0	393.0	True
2020-07-19	0.956	1.079	1.239	0.87	279.861	353.357	442.197	202.605	252.442	316.849	34.455	42.86	53.985	ME	73.0	188.0	188.0	True
2020-07-20	0.957	1.076	1.228	0.89	286.9	361.384	454.375	211.444	262.023	325.14	65.317	81.039	102.856	ME	61.0	344.0	344.0	True
2020-07-21	0.949	1.07	1.216	0.856	294.11	368.204	457.807	218.639	271.001	333.675	47.823	59.448	75.193	ME	100.0	244.0	244.0	True
2020-07-22	0.93	1.065	1.205	0.842	297.83	374.225	464.116	225.813	280.212	343.992	129.193	160.301	202.345	ME	90.0	638.0	638.0	True
2020-07-23	0.937	1.06	1.209	0.838	297.575	381.573	469.449	231.941	289.443	354.078	106.191	131.257	164.49	ME	117.0	507.0	507.0	True
2020-07-24	0.935	1.063	1.207	0.832	298.878	385.042	476.233	238.154	296.994	363.211	112.398	139.318	174.346	ME	182.0	523.0	523.0	True
2020-07-25	0.922	1.059	1.199	0.8	304.1	389.365	483.458	246.616	305.126	373.541	108.05	133.338	166.873	ME	123.0	487.0	487.0	True
2020-07-26	0.92	1.053	1.201	0.792	308.253	392.874	485.979	251.864	312.681	381.249	61.829	75.703	95.073	ME	100.0	270.0	270.0	True
2020-07-27	0.928	1.05	1.189	0.79	312.627	397.499	492.319	258.165	320.483	390.359	121.934	149.789	186.656	ME	177.0	520.0	520.0	True
2020-07-28	0.934	1.048	1.176	0.806	314.991	401.265	500.699	263.851	327.508	401.563	76.297	93.627	117.218	ME	197.0	318.0	318.0	True
2020-07-29	0.926	1.04	1.169	0.78	318.266	405.478	506.195	269.627	334.863	410.93	126.045	155.446	193.921	ME	146.0	515.0	515.0	True
2020-07-30	0.916	1.043	1.178	0.736	321.454	409.916	509.135	274.351	342.55	419.962	164.563	203.398	252.162	ME	201.0	659.0	659.0	True
2020-07-31	0.913	1.038	1.169	0.702	325.17	412.826	513.217	282.466	350.204	428.489	95.957	119.428	147.906	ME	142.0	379.0	379.0	True
2020-08-01	0.905	1.035	1.169	0.708	329.449	415.097	521.383	287.673	356.245	433.129	129.695	161.829	199.791	ME	122.0	504.0	504.0	True
2020-08-02	0.908	1.037	1.172	0.696	333.77	417.753	522.197	291.08	362.782	439.958	137.327	171.69	211.575	ME	103.0	526.0	526.0	True
2020-08-03	0.897	1.033	1.168	0.662	337.743	420.661	522.655	294.369	368.938	451.985	125.848	157.066	192.832	ME	148.0	473.0	473.0	True
2020-08-04	0.908	1.033	1.169	0.668	340.113	422.967	525.66	295.852	374.534	459.688	143.47	178.386	219.985	ME	172.0	530.0	530.0	True
2020-08-05	0.904	1.021	1.17	0.642	345.552	426.215	524.739	300.595	380.443	468.835	219.41	274.119	338.556	ME	187.0	801.0	801.0	True
2020-08-06	0.9	1.022	1.178	0.614	348.367	428.978	528.236	304.986	385.446	473.079	173.665	216.146	267.938	ME	254.0	624.0	624.0	True
2020-08-07	0.897	1.021	1.171	0.64	351.097	431.857	530.325	309.639	389.769	477.41	355.751	441.681	550.722	ME	176.0	1261.0	1261.0	True
2020-08-08	0.906	1.022	1.171	0.616	356.219	434.15	533.179	313.948	394.166	484.949	182.675	226.753	282.507	ME	196.0	641.0	641.0	True
2020-08-09	0.895	1.019	1.159	0.612	358.116	436.052	535.989	318.846	397.925	488.284	152.672	190.304	237.627	ME	123.0	533.0	533.0	True
2020-08-10	0.901	1.013	1.162	0.59	359.783	438.033	539.056	323.116	401.71	491.42	237.687	296.798	371.465	ME	300.0	823.0	823.0	True
2020-08-11	0.9	1.009	1.158	0.552	358.044	439.267	542.309	327.592	405.824	493.637	222.036	273.954	344.276	ME	298.0	755.0	755.0	True
2020-08-12	0.889	1.011	1.141	0.57	355.725	441.181	544.452	331.979	409.097	501.231	158.704	195.454	245.17	ME	221.0	534.0	534.0	True
2020-08-13	0.881	1.005	1.134	0.53	357.361	443.07	544.42	336.184	410.786	506.701	230.219	284.536	356.713	ME	268.0	767.0	767.0	True
2020-08-14	0.883	1.003	1.136	0.524	356.687	443.363	543.933	340.389	413.229	508.841	287.591	353.682	441.033	ME	254.0	946.0	946.0	True
2020-08-15	0.88	0.996	1.14	0.478	354.803	443.052	544.128	345.033	417.346	512.278	129.363	157.88	196.113	ME	229.0	419.0	419.0	True
2020-08-16	0.873	0.993	1.135	0.47	356.153	444.098	544.872	350.021	421.102	515.154	151.329	185.257	229.38	ME	237.0	487.0	487.0	True
2020-08-17	0.878	0.989	1.128	0.442	356.218	445.02	544.73	353.208	423.972	514.874	251.796	308.796	381.663	ME	171.0	807.0	807.0	True
2020-08-18	0.875	0.987	1.113	0.42	355.509	445.368	545.427	354.578	426.76	519.965	213.165	262.04	323.756	ME	272.0	680.0	680.0	True
2020-08-19	0.877	0.985	1.107	0.396	354.924	445.738	546.856	358.256	430.538	521.052	254.203	312.346	386.432	ME	291.0	807.0	807.0	True
2020-08-20	0.862	0.982	1.111	0.382	353.809	445.763	542.697	359.087	431.9	522.401	268.914	331.01	406.378	ME	245.0	852.0	852.0	True
2020-08-21	0.86	0.977	1.112	0.398	353.406	443.336	537.807	359.7	433.578	521.628	270.795	332.847	406.664	ME	366.0	852.0	852.0	True
2020-08-22	0.858	0.975	1.117	0.356	353.641	442.887	537.584	361.637	436.072	519.575	169.458	209.232	255.185	ME	262.0	533.0	533.0	True
2020-08-23	0.851	0.971	1.099	0.354	355.269	440.264	539.053	358.205	438.496	524.476	233.74	287.525	350.261	ME	96.0	731.0	731.0	True
2020-08-24	0.847	0.969	1.104	0.33	356.238	439.65	537.498	359.677	439.115	527.296	286.465	351.372	428.608	ME	560.0	892.0	892.0	True
2020-08-25	0.847	0.974	1.106	0.322	357.146	435.856	533.251	357.089	440.129	526.717	151.777	187.319	228.085	ME	279.0	474.0	474.0	True
2020-08-26	0.851	0.969	1.105	0.314	352.609	434.531	531.313	357.231	440.601	526.161	213.94	265.527	326.33	ME	317.0	670.0	670.0	True
2020-08-27	0.856	0.972	1.109	0.328	352.307	429.91	529.872	357.46	439.652	527.027	262.683	326.891	403.258	ME	272.0	824.0	824.0	True
2020-08-28	0.85	0.977	1.118	0.352	350.933	427.354	527.026	359.514	441.159	528.403	270.729	336.721	415.744	ME	271.0	849.0	849.0	True
2020-08-29	0.861	0.984	1.116	0.376	346.23	426.522	525.363	360.622	440.49	528.293	181.702	225.602	279.217	ME	233.0	568.0	568.0	True
2020-08-30	0.865	0.982	1.116	0.392	346.216	424.04	524.001	359.1	442.217	530.078	205.42	254.929	315.659	ME	220.0	642.0	642.0	True
2020-08-31	0.866	0.985	1.123	0.396	342.942	420.911	518.152	357.908	442.498	530.695	192.939	240.611	296.843	ME	210.0	606.0	606.0	True
2020-09-01	0.875	0.989	1.113	0.408	340.401	420.055	516.861	358.67	442.052	529.701	94.338	118.095	146.325	ME	262.0	298.0	298.0	True
2020-09-02	0.88	0.99	1.114	0.43	339.206	418.998	517.791	360.064	440.024	528.708	252.564	315.334	394.518	ME	284.0	800.0	800.0	True
2020-09-03	0.877	0.992	1.113	0.45	339.096	417.115	517.509	359.999	439.249	526.487	177.562	220.345	275.389	ME	306.0	560.0	560.0	True
2020-09-04	0.888	0.993	1.134	0.448	338.253	416.557	515.528	360.081	436.775	524.698	301.823	374.293	469.147	ME	331.0	955.0	955.0	True
2020-09-05	0.895	0.993	1.132	0.47	336.239	416.379	515.686	360.17	434.707	519.452	217.444	269.094	336.54	ME	226.0	689.0	689.0	True
2020-09-06	0.903	1.0	1.137	0.502	334.283	415.738	514.705	359.542	432.74	518.201	221.906	273.868	342.0	ME	145.0	705.0	705.0	True
2020-09-07	0.902	1.006	1.131	0.542	334.693	413.916	514.092	358.75	430.902	517.75	177.662	219.719	275.395	ME	224.0	567.0	567.0	True
2020-09-08	0.899	1.008	1.135	0.556	334.939	414.559	517.389	357.337	429.107	516.624	285.609	350.584	438.927	ME	265.0	908.0	908.0	True
2020-09-09	0.899	1.014	1.132	0.596	336.058	415.35	521.237	354.986	427.029	515.557	110.861	137.291	171.904	ME	201.0	356.0	356.0	True
2020-09-10	0.894	1.016	1.137	0.608	339.316	416.288	522.66	353.031	425.302	513.937	297.437	367.188	461.904	ME	310.0	959.0	959.0	True
2020-09-11	0.896	1.02	1.14	0.634	340.506	416.109	522.446	350.059	424.468	510.663	277.187	342.602	431.744	ME	273.0	899.0	899.0	True
2020-09-12	0.901	1.022	1.144	0.644	340.875	416.634	524.026	348.335	422.284	508.306	155.352	192.777	244.056	ME	249.0	508.0	508.0	True
2020-09-13	0.905	1.025	1.161	0.616	343.559	418.027	522.985	347.15	419.222	505.143	177.709	219.645	278.521	ME	237.0	581.0	581.0	True
2020-09-14	0.898	1.025	1.155	0.652	346.346	419.891	524.609	346.312	418.134	507.268	234.964	290.949	368.667	ME	252.0	771.0	771.0	True
2020-09-15	0.908	1.024	1.171	0.652	347.851	421.499	528.07	346.033	418.592	509.963	320.45	396.254	502.023	ME	171.0	1055.0	1055.0	True
2020-09-16	0.901	1.026	1.179	0.662	351.758	425.188	528.509	345.711	418.104	510.122	176.423	218.101	276.739	ME	227.0	581.0	581.0	True
2020-09-17	0.891	1.029	1.18	0.674	352.756	428.098	529.263	347.274	418.235	511.154	205.616	255.427	322.16	ME	177.0	681.0	681.0	True
2020-09-18	0.894	1.033	1.179	0.684	350.97	429.166	530.694	346.528	417.557	509.627	202.299	250.378	316.914	ME	203.0	667.0	667.0	True
2020-09-19	0.902	1.028	1.173	0.682	353.855	430.463	532.495	344.762	417.466	510.913	251.402	309.911	390.946	ME	134.0	827.0	827.0	True
2020-09-20	0.906	1.026	1.178	0.638	355.582	432.393	533.92	343.164	417.581	510.114	126.528	155.765	196.755	ME	197.0	416.0	416.0	True
2020-09-21	0.899	1.024	1.171	0.656	357.604	436.226	533.799	344.371	417.256	512.607	255.348	313.781	392.77	ME	212.0	835.0	835.0	True
2020-09-22	0.897	1.023	1.161	0.644	360.989	441.442	538.707	346.942	419.943	513.965	125.854	154.386	192.655	ME	216.0	410.0	410.0	True
2020-09-23	0.888	1.017	1.149	0.634	363.312	440.425	537.809	349.187	420.228	513.538	147.094	179.413	224.72	ME	215.0	476.0	476.0	True
2020-09-24	0.897	1.017	1.142	0.592	365.131	444.332	547.241	349.868	420.545	514.351	244.579	296.725	373.522	ME	178.0	785.0	785.0	True
2020-09-25	0.888	1.012	1.14	0.558	365.312	445.841	550.735	351.493	421.957	514.768	183.519	222.315	279.345	ME	182.0	585.0	585.0	True
2020-09-26	0.891	1.008	1.153	0.54	365.946	445.322	551.322	353.354	424.507	516.413	145.965	177.072	220.501	ME	173.0	464.0	464.0	True
2020-09-27	0.89	1.01	1.142	0.55	365.162	445.727	548.587	357.175	426.806	518.326	131.025	158.432	196.392	ME	214.0	414.0	414.0	True
2020-09-28	0.877	1.004	1.135	0.51	366.452	448.049	550.149	357.334	427.863	520.903	243.355	293.551	364.382	ME	275.0	763.0	763.0	True
2020-09-29	0.87	0.999	1.13	0.486	367.9	448.823	553.981	358.897	429.216	523.069	165.943	202.65	251.077	ME	163.0	523.0	523.0	True
2020-09-30	0.867	0.989	1.121	0.438	364.534	449.643	552.987	358.094	431.136	524.968	144.254	174.737	214.415	ME	159.0	449.0	449.0	True
2020-10-01	0.864	0.987	1.119	0.406	362.188	451.937	552.458	360.722	433.65	524.178	105.478	126.767	156.088	ME	192.0	325.0	325.0	True
2020-10-02	0.856	0.982	1.12	0.378	362.046	450.507	550.714	362.558	436.074	523.217	241.083	290.601	356.235	ME	207.0	739.0	739.0	True
2020-10-03	0.852	0.969	1.108	0.348	361.608	448.405	550.967	361.931	438.538	523.537	203.618	247.877	303.065	ME	194.0	627.0	627.0	True
2020-10-04	0.837	0.965	1.088	0.278	361.452	446.358	548.619	364.16	438.884	525.101	221.547	270.109	329.767	ME	172.0	681.0	681.0	True
2020-10-05	0.834	0.957	1.082	0.238	361.32	444.497	548.287	368.089	440.584	528.706	286.684	349.363	426.029	ME	410.0	877.0	877.0	True
2020-10-06	0.838	0.949	1.085	0.226	359.819	442.029	545.227	371.882	441.968	531.772	191.35	232.126	283.475	ME	221.0	582.0	582.0	True
2020-10-07	0.845	0.95	1.09	0.228	356.462	436.742	542.604	373.272	443.155	531.997	142.997	173.077	211.847	ME	230.0	434.0	434.0	True
2020-10-08	0.841	0.946	1.065	0.194	352.48	431.418	542.761	375.143	443.848	533.208	216.706	261.224	320.543	ME	188.0	654.0	654.0	True
2020-10-09	0.831	0.94	1.064	0.15	346.399	428.342	535.445	377.59	445.528	534.424	320.094	384.952	472.16	ME	280.0	961.0	961.0	True
2020-10-10	0.834	0.938	1.059	0.146	342.207	426.29	526.304	375.573	445.543	536.4	137.807	164.914	203.059	ME	154.0	411.0	411.0	True
2020-10-11	0.822	0.937	1.06	0.154	337.835	420.549	522.065	372.361	446.533	536.987	314.346	377.122	466.473	ME	179.0	940.0	940.0	True
2020-10-12	0.828	0.936	1.055	0.138	335.436	417.089	516.427	370.11	446.681	535.783	226.344	273.149	336.837	ME	95.0	681.0	681.0	True
2020-10-13	0.816	0.937	1.058	0.148	330.632	412.92	511.28	368.403	445.634	532.613	100.893	121.472	149.99	ME	156.0	304.0	304.0	True
2020-10-14	0.814	0.933	1.063	0.134	325.514	406.747	503.312	365.98	444.453	532.233	41.598	50.179	62.19	ME	194.0	82.0	82.0	True
2020-10-15	0.817	0.934	1.069	0.126	320.984	401.607	497.549	363.251	442.91	531.544	143.516	174.833	217.213	ME	253.0	439.0	439.0	True
2020-10-16	0.814	0.93	1.056	0.16	316.112	395.854	489.828	362.656	440.622	530.513	290.498	354.347	439.18	ME	275.0	891.0	891.0	True
2020-10-17	0.817	0.935	1.074	0.178	312.646	390.737	484.062	363.76	438.183	529.09	206.563	250.91	310.61	ME	173.0	635.0	635.0	True
2020-10-18	0.828	0.936	1.089	0.18	309.425	385.276	477.508	361.669	434.965	528.615	193.77	237.487	294.659	ME	181.0	604.0	604.0	True
2020-10-19	0.826	0.938	1.078	0.172	307.566	380.109	475.173	357.506	433.407	528.332	282.763	349.038	433.145	ME	384.0	893.0	893.0	True
2020-10-20	0.826	0.943	1.079	0.212	308.023	374.869	472.599	353.492	430.285	524.632	122.315	151.843	187.249	ME	499.0	391.0	391.0	True
2020-10-21	0.834	0.948	1.096	0.216	304.241	369.68	468.907	349.393	427.527	519.049	200.805	248.722	305.683	ME	131.0	647.0	647.0	True
2020-10-22	0.837	0.947	1.097	0.24	300.816	364.254	465.846	347.483	421.562	512.909	204.734	252.349	310.959	ME	205.0	664.0	664.0	True
2020-10-23	0.838	0.951	1.105	0.248	297.851	360.56	461.392	342.077	417.778	508.761	245.629	302.482	373.15	ME	304.0	804.0	804.0	True
2020-10-24	0.843	0.957	1.12	0.24	294.239	358.262	462.492	337.567	412.854	503.843	260.439	320.577	397.08	ME	158.0	864.0	864.0	True
2020-10-25	0.855	0.961	1.099	0.268	292.798	355.176	460.816	334.486	407.848	496.024	226.722	280.076	347.35	ME	166.0	765.0	765.0	True
2020-10-26	0.857	0.969	1.108	0.314	291.677	352.158	458.308	330.839	403.197	489.54	275.573	340.498	421.599	ME	254.0	942.0	942.0	True
2020-10-27	0.865	0.972	1.098	0.316	287.425	349.161	452.323	327.366	398.037	483.089	145.157	179.585	221.51	ME	182.0	501.0	501.0	True
2020-10-28	0.869	0.982	1.12	0.384	283.754	347.563	450.404	324.077	393.865	480.608	90.633	112.086	138.614	ME	206.0	316.0	316.0	True
2020-10-29	0.873	0.987	1.113	0.408	281.765	347.005	447.731	320.679	390.051	473.795	159.274	196.231	244.434	ME	190.0	559.0	559.0	True
2020-10-30	0.887	0.991	1.119	0.438	279.938	345.304	448.671	319.029	385.743	472.124	216.317	266.274	331.192	ME	203.0	767.0	767.0	True
2020-10-31	0.879	0.997	1.136	0.484	279.628	342.467	446.352	314.623	380.668	468.209	160.532	196.462	245.075	ME	164.0	573.0	573.0	True
2020-11-01	0.88	1.004	1.141	0.52	278.542	342.777	440.353	312.786	375.798	466.045	264.892	322.43	403.691	ME	89.0	951.0	951.0	True
2020-11-02	0.882	1.012	1.147	0.56	278.325	341.289	439.646	310.925	371.208	462.526	172.573	209.912	263.592	ME	153.0	626.0	626.0	True
2020-11-03	0.886	1.016	1.146	0.586	276.76	340.911	437.801	309.053	366.915	461.142	179.644	217.215	274.096	ME	123.0	656.0	656.0	True
2020-11-04	0.89	1.013	1.159	0.584	274.948	342.413	437.073	305.444	363.732	458.625	141.952	171.186	218.057	ME	187.0	524.0	524.0	True
2020-11-05	0.893	1.02	1.164	0.596	274.866	345.271	438.472	303.478	360.903	458.327	83.566	100.949	128.834	ME	167.0	311.0	311.0	True
2020-11-06	0.898	1.022	1.167	0.624	275.684	346.944	434.767	301.821	358.254	457.382	223.962	270.819	346.67	ME	279.0	839.0	839.0	True
2020-11-07	0.903	1.028	1.169	0.67	275.49	350.626	435.4	298.945	356.549	453.7	118.854	143.377	184.01	ME	141.0	447.0	447.0	True
2020-11-08	0.909	1.032	1.175	0.692	274.621	352.427	437.802	296.202	354.28	447.344	184.12	222.202	284.85	ME	150.0	697.0	697.0	True
2020-11-09	0.906	1.037	1.175	0.748	274.88	353.81	441.788	292.964	352.697	445.726	204.893	248.824	317.461	ME	257.0	784.0	784.0	True
2020-11-10	0.914	1.042	1.176	0.732	276.443	356.136	445.048	291.552	351.896	444.683	130.561	158.525	202.066	ME	128.0	501.0	501.0	True
2020-11-11	0.92	1.042	1.195	0.768	278.938	358.35	444.933	288.531	350.251	442.155	119.154	144.591	183.828	ME	82.0	459.0	459.0	True
2020-11-12	0.922	1.049	1.194	0.776	279.315	360.728	449.128	288.193	349.415	439.44	132.583	160.547	204.19	ME	207.0	512.0	512.0	True
2020-11-13	0.938	1.055	1.177	0.798	283.465	363.767	452.691	289.061	347.805	436.355	185.713	226.112	287.332	ME	252.0	722.0	722.0	True
2020-11-14	0.944	1.055	1.201	0.828	286.055	366.247	457.273	285.917	347.865	434.671	294.656	359.557	456.461	ME	206.0	1149.0	1149.0	True
2020-11-15	0.945	1.064	1.215	0.836	289.436	369.47	463.84	283.67	348.045	434.371	95.532	116.564	148.623	ME	129.0	372.0	372.0	True
2020-11-16	0.952	1.076	1.222	0.856	289.352	373.21	467.294	282.911	349.386	436.093	251.114	308.478	391.993	ME	132.0	983.0	983.0	True
2020-11-17	0.955	1.084	1.228	0.876	291.497	378.075	472.024	282.638	351.165	434.063	161.924	199.446	251.682	ME	107.0	633.0	633.0	True
2020-11-18	0.955	1.084	1.233	0.864	295.079	383.361	478.154	282.678	353.074	436.263	73.002	89.805	112.754	ME	113.0	284.0	284.0	True
2020-11-19	0.961	1.092	1.232	0.904	304.424	388.713	484.032	283.221	355.48	437.568	72.156	89.083	112.016	ME	241.0	281.0	281.0	True
2020-11-20	0.961	1.093	1.251	0.904	307.149	393.991	490.658	284.975	357.403	437.765	120.968	150.462	188.927	ME	274.0	472.0	472.0	True
2020-11-21	0.959	1.096	1.248	0.914	313.966	401.195	496.896	286.3	359.636	440.374	136.838	172.504	216.365	ME	146.0	538.0	538.0	True
2020-11-22	0.953	1.101	1.269	0.91	324.608	407.702	504.917	285.868	361.142	440.892	185.363	233.088	291.951	ME	144.0	722.0	722.0	True
2020-11-23	0.954	1.104	1.282	0.924	335.677	416.15	511.649	286.104	362.216	443.26	153.97	193.669	242.398	ME	256.0	596.0	596.0	True
2020-11-24	0.967	1.099	1.276	0.926	342.347	424.019	518.99	288.516	366.779	444.235	306.262	386.068	482.722	ME	142.0	1179.0	1179.0	True
2020-11-25	0.957	1.101	1.265	0.91	348.336	432.932	531.279	292.199	369.121	449.411	180.326	228.267	287.031	ME	147.0	690.0	690.0	True
2020-11-26	0.953	1.105	1.271	0.914	353.449	441.77	544.632	296.068	372.233	456.575	132.514	168.992	211.485	ME	214.0	504.0	504.0	True
2020-11-27	0.96	1.098	1.27	0.9	363.136	448.591	551.196	298.284	375.981	463.727	156.261	197.975	250.468	ME	181.0	587.0	587.0	True
2020-11-28	0.959	1.096	1.261	0.886	368.76	459.027	558.45	300.087	380.396	466.67	220.861	278.955	352.839	ME	133.0	816.0	816.0	True
2020-11-29	0.956	1.094	1.246	0.898	373.509	468.455	573.139	305.096	384.694	470.494	115.575	144.693	181.894	ME	57.0	418.0	418.0	True
2020-11-30	0.952	1.088	1.241	0.882	379.454	478.883	587.264	311.841	390.087	475.267	186.42	231.202	290.506	ME	156.0	660.0	660.0	True
2020-12-01	0.944	1.086	1.241	0.86	387.028	484.787	596.407	317.562	395.567	479.257	130.273	160.754	202.588	ME	94.0	453.0	453.0	True
2020-12-02	0.933	1.083	1.23	0.88	392.038	492.833	603.782	325.107	402.242	486.461	200.987	245.918	307.752	ME	121.0	682.0	682.0	True
2020-12-03	0.938	1.077	1.218	0.85	397.496	499.875	613.382	333.339	408.21	495.324	173.86	212.614	263.402	ME	237.0	580.0	580.0	True
2020-12-04	0.948	1.071	1.219	0.846	406.942	507.202	624.429	340.416	415.194	503.574	239.807	293.106	358.562	ME	198.0	786.0	786.0	True
2020-12-05	0.944	1.068	1.196	0.854	414.716	517.213	632.862	346.426	424.644	512.876	130.411	159.912	195.232	ME	235.0	421.0	421.0	True
2020-12-06	0.935	1.059	1.204	0.834	423.196	523.528	639.397	353.615	429.739	520.728	149.637	184.551	223.829	ME	89.0	477.0	477.0	True
2020-12-07	0.927	1.059	1.212	0.794	428.849	529.323	649.99	358.989	437.992	528.934	161.208	199.194	240.6	ME	268.0	504.0	504.0	True
2020-12-08	0.93	1.045	1.195	0.74	435.75	534.823	658.566	366.381	446.422	536.146	47.792	59.119	71.343	ME	141.0	147.0	147.0	True
2020-12-09	0.923	1.046	1.188	0.726	441.032	539.908	670.392	372.907	454.29	543.444	154.914	192.6	232.867	ME	130.0	471.0	471.0	True
2020-12-10	0.918	1.04	1.181	0.71	447.097	548.069	681.119	378.753	462.941	556.072	328.886	410.106	493.482	ME	334.0	983.0	983.0	True
2020-12-11	0.907	1.032	1.167	0.656	450.278	552.433	693.889	381.509	471.68	564.55	99.792	125.233	150.977	ME	367.0	296.0	296.0	True
2020-12-12	0.912	1.02	1.168	0.626	456.647	556.966	706.527	385.895	477.504	573.175	404.25	503.16	607.738	ME	229.0	1170.0	1170.0	True
2020-12-13	0.893	1.013	1.155	0.564	457.31	561.747	706.551	392.03	485.381	582.977	207.801	258.564	312.123	ME	152.0	592.0	592.0	True
2020-12-14	0.878	1.003	1.147	0.526	461.138	562.487	709.782	403.395	492.101	591.562	193.55	240.945	292.21	ME	156.0	544.0	544.0	True
2020-12-15	0.87	0.996	1.135	0.478	459.368	564.295	709.328	409.618	498.094	598.39	207.512	258.384	316.28	ME	175.0	574.0	574.0	True
2020-12-16	0.867	0.982	1.118	0.406	456.659	566.252	704.065	419.228	506.884	605.702	82.111	101.853	124.583	ME	134.0	223.0	223.0	True
2020-12-17	0.854	0.972	1.112	0.334	460.048	565.724	707.276	426.536	512.376	616.768	371.766	459.727	567.774	ME	244.0	993.0	993.0	True
2020-12-18	0.849	0.961	1.089	0.272	457.19	564.83	709.786	433.081	518.902	628.585	103.666	127.94	158.722	ME	275.0	273.0	273.0	True
2020-12-19	0.83	0.949	1.081	0.226	454.572	562.873	706.097	438.391	525.069	634.811	279.408	341.009	426.682	ME	234.0	722.0	722.0	True
2020-12-20	0.826	0.938	1.068	0.166	451.662	559.779	696.475	441.749	530.629	646.02	156.46	190.649	238.38	ME	114.0	399.0	399.0	True
2020-12-21	0.812	0.926	1.059	0.15	450.252	556.12	689.548	445.002	536.373	654.396	303.519	366.236	460.63	ME	171.0	759.0	759.0	True
2020-12-22	0.803	0.91	1.042	0.094	447.462	550.382	684.304	451.418	542.24	666.228	313.017	380.316	481.553	ME	190.0	781.0	781.0	True
2020-12-23	0.792	0.901	1.035	0.064	439.923	542.784	669.36	453.659	546.512	675.029	382.396	461.648	587.523	ME	141.0	940.0	940.0	True
2020-12-24	0.779	0.888	1.017	0.05	429.182	533.866	650.964	459.508	549.669	679.512	313.476	378.005	481.811	ME	293.0	767.0	767.0	True
2020-12-25	0.773	0.877	1.017	0.034	419.384	523.756	643.821	458.48	550.69	680.487	341.973	412.329	521.275	ME	164.0	832.0	832.0	True
2020-12-26	0.766	0.867	0.993	0.016	410.37	513.177	633.457	458.214	552.308	682.525	63.162	76.751	96.461	ME	261.0	154.0	154.0	True
2020-12-27	0.739	0.855	0.978	0.008	401.573	502.653	616.624	459.555	554.112	680.139	375.731	457.099	576.975	ME	217.0	918.0	918.0	True
2020-12-28	0.737	0.845	0.961	0.01	391.305	489.842	596.925	460.503	554.96	681.455	205.85	251.921	315.608	ME	319.0	504.0	504.0	True
2020-12-29	0.722	0.839	0.965	0.004	379.178	475.472	578.301	459.46	554.146	680.176	130.229	159.216	197.882	ME	260.0	319.0	319.0	True
2020-12-30	0.713	0.827	0.949	0.002	368.405	459.492	561.928	459.13	552.773	676.678	233.425	286.822	355.1	ME	167.0	577.0	577.0	True
2020-12-31	0.712	0.822	0.938	0.002	357.791	443.852	545.746	455.498	548.905	673.241	124.149	152.103	188.992	ME	98.0	309.0	309.0	True
2021-01-01	0.708	0.812	0.932	0.0	346.708	430.611	526.994	450.417	545.493	664.657	147.087	180.697	226.274	ME	74.0	369.0	369.0	True
2021-01-02	0.696	0.801	0.919	0.0	333.621	414.033	510.03	446.503	541.353	657.151	61.989	75.922	95.276	ME	152.0	157.0	157.0	True
2021-01-03	0.69	0.793	0.915	0.0	317.516	397.058	491.785	442.134	535.266	646.364	255.134	312.74	389.795	ME	133.0	654.0	654.0	True
2021-01-04	0.683	0.791	0.908	0.0	304.735	381.059	471.766	433.817	525.523	633.936	196.67	241.893	299.15	ME	280.0	513.0	513.0	True
2021-01-05	0.684	0.786	0.902	0.0	290.555	366.237	448.132	425.243	517.476	624.184	126.884	156.958	192.142	ME	258.0	337.0	337.0	True
2021-01-06	0.683	0.783	0.898	0.0	276.766	352.365	432.241	416.46	508.319	608.253	89.847	111.143	136.33	ME	276.0	243.0	243.0	True
2021-01-07	0.676	0.78	0.895	0.0	264.816	336.188	418.704	407.712	498.464	598.611	221.82	273.821	339.283	ME	268.0	612.0	612.0	True
2021-01-08	0.672	0.778	0.895	0.0	253.132	319.616	400.694	397.295	487.842	583.233	233.76	288.084	357.983	ME	312.0	660.0	660.0	True
2021-01-09	0.674	0.771	0.89	0.0	240.803	305.263	381.764	386.081	475.609	569.171	179.071	220.642	272.532	ME	205.0	519.0	519.0	True
2021-01-10	0.678	0.772	0.891	0.0	229.759	291.486	364.245	375.179	462.557	554.901	121.609	148.984	185.009	ME	108.0	361.0	361.0	True
2021-01-11	0.678	0.771	0.898	0.0	216.696	278.931	348.699	365.844	449.981	540.904	69.823	85.841	107.228	ME	115.0	214.0	214.0	True
2021-01-12	0.676	0.777	0.898	0.0	204.841	266.107	334.47	356.011	434.931	525.506	168.779	206.248	256.309	ME	286.0	530.0	530.0	True
2021-01-13	0.674	0.775	0.885	0.0	193.417	254.045	320.421	348.569	420.232	508.127	214.831	262.033	325.924	ME	336.0	695.0	695.0	True
2021-01-14	0.681	0.772	0.884	0.002	185.058	241.418	307.022	336.338	406.828	491.764	197.102	241.088	299.678	ME	259.0	660.0	660.0	True
2021-01-15	0.678	0.778	0.886	0.002	175.867	230.087	295.809	322.746	390.904	476.164	185.444	225.761	280.662	ME	215.0	642.0	642.0	True
2021-01-16	0.687	0.78	0.899	0.0	167.595	219.615	282.808	308.491	375.497	458.089	108.439	132.161	162.686	ME	168.0	390.0	390.0	True
2021-01-17	0.687	0.781	0.902	0.0	160.676	208.921	270.004	295.658	362.791	438.433	177.471	215.84	265.941	ME	177.0	664.0	664.0	True
2021-01-18	0.682	0.783	0.899	0.0	153.336	199.506	259.401	284.504	350.007	423.683	130.959	160.065	197.502	ME	173.0	512.0	512.0	True
2021-01-19	0.684	0.787	0.909	0.0	146.583	189.777	247.192	272.074	335.741	408.14	228.651	281.038	347.786	ME	116.0	935.0	935.0	True
2021-01-20	0.69	0.792	0.902	0.0	140.975	180.923	237.3	261.374	322.004	393.728	123.101	152.791	189.168	ME	200.0	529.0	529.0	True
2021-01-21	0.683	0.793	0.907	0.0	136.882	172.396	231.218	250.128	308.217	379.58	95.588	119.336	148.317	ME	200.0	431.0	431.0	True
2021-01-22	0.698	0.8	0.902	0.0	129.831	165.164	220.329	239.847	294.903	362.777	228.668	287.005	357.595	ME	148.0	1081.0	1081.0	True
2021-01-23	0.701	0.799	0.912	0.0	123.05	157.643	211.16	229.47	282.304	346.65	151.662	191.079	238.013	ME	246.0	751.0	751.0	True
2021-01-24	0.704	0.796	0.91	0.0	116.498	150.284	204.339	219.147	270.534	331.836	79.93	101.095	125.183	ME	64.0	415.0	415.0	True
2021-01-25	0.71	0.799	0.907	0.0	113.017	144.004	195.875	207.45	259.304	319.168	73.248	92.708	114.584	ME	146.0	398.0	398.0	True
2021-01-26	0.699	0.798	0.908	0.0	108.484	138.065	186.531	197.389	248.011	306.059	102.336	129.806	160.957	ME	84.0	583.0	583.0	True
2021-01-27	0.688	0.796	0.925	0.0	104.585	132.585	176.946	188.638	236.961	296.6	65.654	83.593	103.153	ME	34.0	392.0	392.0	True
2021-01-28	0.688	0.795	0.912	0.0	101.111	126.636	169.583	180.873	226.489	285.574	77.59	98.738	123.272	ME	100.0	485.0	485.0	True
2021-01-29	0.683	0.792	0.924	0.002	96.821	121.804	161.072	173.06	216.57	273.205	104.166	132.023	166.474	ME	102.0	680.0	680.0	True
2021-01-30	0.673	0.786	0.925	0.002	91.884	116.921	155.673	165.996	206.63	261.409	92.869	117.768	148.833	ME	67.0	634.0	634.0	True
2021-01-31	0.667	0.781	0.924	0.002	88.808	112.056	149.204	159.365	197.607	251.674	87.168	111.201	140.764	ME	40.0	625.0	625.0	True
2021-02-01	0.657	0.775	0.915	0.008	84.47	107.624	142.674	153.036	188.809	240.621	39.323	49.723	62.731	ME	53.0	292.0	292.0	True
2021-02-02	0.648	0.771	0.908	0.0	81.034	103.37	135.77	146.792	180.706	231.191	68.939	86.896	110.113	ME	58.0	535.0	535.0	True
2021-02-03	0.645	0.767	0.92	0.0	77.524	98.995	128.954	140.367	172.913	222.197	40.918	51.696	65.696	ME	27.0	332.0	332.0	True
2021-02-04	0.634	0.76	0.912	0.0	73.318	94.086	122.741	135.463	165.029	212.758	62.953	79.431	101.47	ME	35.0	534.0	534.0	True
2021-02-05	0.621	0.75	0.903	0.0	69.72	89.28	118.153	129.708	157.826	204.278	79.518	100.348	128.299	ME	41.0	704.0	704.0	True
2021-02-06	0.613	0.74	0.898	0.0	66.391	84.939	112.627	124.671	150.807	196.038	48.85	61.174	78.43	ME	44.0	449.0	449.0	True
2021-02-07	0.612	0.734	0.889	0.0	62.404	80.593	107.087	119.404	144.414	187.147	48.605	60.327	77.55	ME	34.0	462.0	462.0	True
2021-02-08	0.607	0.726	0.891	0.0	58.916	76.773	100.683	114.446	138.114	178.231	30.657	38.069	49.112	ME	72.0	304.0	304.0	True
2021-02-09	0.594	0.715	0.884	0.0	55.45	72.487	95.506	109.711	132.417	169.9	32.44	40.465	51.947	ME	32.0	337.0	337.0	True
2021-02-10	0.577	0.708	0.884	0.0	51.532	68.695	90.916	104.748	127.57	163.863	36.389	45.328	58.304	ME	21.0	394.0	394.0	True
2021-02-11	0.57	0.703	0.892	0.0	47.844	64.801	86.515	100.092	122.091	156.838	36.502	45.32	58.049	ME	14.0	410.0	410.0	True
2021-02-12	0.563	0.696	0.889	0.0	44.456	60.654	83.243	95.925	116.98	150.279	45.675	56.666	72.05	ME	23.0	534.0	534.0	True
2021-02-13	0.549	0.687	0.875	0.0	41.119	56.661	79.488	91.559	112.114	142.595	29.484	36.448	46.101	ME	27.0	360.0	360.0	True
2021-02-14	0.541	0.683	0.86	0.0	37.767	53.167	76.752	86.988	107.441	135.93	25.384	31.397	39.891	ME	25.0	326.0	326.0	True
2021-02-15	0.536	0.681	0.874	0.0	34.301	49.685	73.77	82.699	102.348	130.078	32.413	40.457	51.157	ME	71.0	438.0	438.0	True
2021-02-16	0.519	0.681	0.877	0.0	31.295	46.05	70.962	78.72	97.329	124.232	16.128	20.151	25.643	ME	48.0	229.0	229.0	True
2021-02-17	0.514	0.679	0.87	0.004	28.526	42.574	68.214	74.553	92.455	119.252	31.558	39.022	50.033	ME	40.0	468.0	468.0	True
2021-02-18	0.51	0.675	0.897	0.002	25.721	39.813	65.755	70.311	87.732	114.034	29.64	36.782	47.372	ME	38.0	465.0	465.0	True
2021-02-19	0.505	0.674	0.913	0.0	23.143	37.066	62.969	66.274	83.297	108.276	36.748	45.839	59.0	ME	57.0	608.0	608.0	True
2021-02-20	0.504	0.675	0.923	0.004	20.772	34.538	60.166	62.885	79.093	102.284	20.209	25.285	32.292	ME	49.0	352.0	352.0	True
2021-02-21	0.495	0.674	0.931	0.008	18.731	32.227	58.681	59.844	75.205	96.954	15.663	19.623	25.079	ME	31.0	288.0	288.0	True
2021-02-22	0.485	0.673	0.938	0.012	16.809	30.118	56.89	56.544	71.251	92.151	28.033	35.418	46.142	ME	67.0	550.0	550.0	True
2021-02-23	0.491	0.668	0.94	0.014	15.161	28.092	54.937	52.42	67.303	87.81	6.054	7.655	10.024	ME	46.0	110.0	110.0	True
2021-02-24	0.482	0.668	0.949	0.01	13.535	25.996	54.247	48.754	63.537	84.38	16.834	21.682	28.939	ME	15.0	379.0	379.0	True
2021-02-25	0.479	0.665	0.967	0.016	12.237	24.397	53.09	45.157	59.806	81.494	14.357	18.813	25.285	ME	11.0	349.0	349.0	True
2021-02-26	0.473	0.666	0.966	0.016	10.926	22.659	52.359	41.581	56.253	78.465	5.745	7.727	10.633	ME	7.0	153.0	153.0	True
2021-02-27	0.473	0.662	0.983	0.02	9.794	20.96	51.789	38.356	52.802	75.426	21.792	29.871	42.043	ME	12.0	631.0	631.0	True
2021-02-28	0.469	0.665	0.988	0.02	8.758	19.536	50.961	35.261	49.21	72.54	4.875	6.791	9.798	ME	4.0	153.0	153.0	True
2021-03-01	0.468	0.66	0.979	0.016	7.802	18.117	50.579	32.404	46.1	69.806	9.019	12.748	19.026	ME	10.0	308.0	308.0	True
2021-03-02	0.459	0.659	0.989	0.018	6.959	16.74	49.842	29.755	43.32	67.273	5.905	8.525	13.054	ME	8.0	220.0	220.0	True
2021-03-03	0.457	0.66	0.986	0.022	6.202	15.373	49.966	27.413	40.442	64.684	4.917	7.276	11.429	ME	4.0	201.0	201.0	True
2021-03-04	0.448	0.666	0.999	0.026	5.533	14.223	49.712	25.067	37.755	62.105	11.413	17.435	28.139	ME	1.0	511.0	511.0	True
2021-03-05	0.452	0.666	0.991	0.024	4.924	13.249	48.541	22.816	35.254	60.775	7.393	11.625	19.438	ME	4.0	365.0	365.0	True
2021-03-06	0.45	0.668	1.006	0.028	4.359	12.229	47.803	20.867	32.946	58.528	8.621	13.948	24.454	ME	1.0	470.0	470.0	True
2021-03-07	0.453	0.67	1.01	0.028	3.82	11.335	47.82	18.993	30.766	56.651	6.541	10.902	19.832	ME		393.24816425505225		False
2021-03-08	0.459	0.669	1.028	0.034	3.353	10.519	48.687	17.265	28.642	55.621	6.693	11.418	21.816	ME		441.04912804875687		False
2021-03-09	0.454	0.668	1.037	0.042	2.934	9.769	48.853	15.645	26.789	54.459	5.089	8.893	18.066	ME		369.01078388771435		False
2021-03-10	0.445	0.673	1.049	0.046	2.557	9.045	48.951	14.179	25.074	53.41	4.563	8.244	17.675	ME		364.28419963435726		False
2021-03-11	0.435	0.666	1.054	0.046	2.251	8.382	49.164	12.847	23.359	52.846	4.605	8.575	19.502	ME		406.1966482329615		False
2021-03-12	0.444	0.67	1.06	0.046	1.983	7.76	49.107	11.652	21.734	52.434	4.802	9.196	22.176	ME		468.19720556234324		False
2021-03-13	0.437	0.677	1.047	0.052	1.74	7.152	48.85	10.539	20.393	51.844	3.625	7.205	18.376	ME		392.2033942393612		False
2021-03-14	0.423	0.672	1.046	0.044	1.519	6.658	49.232	9.481	18.97	51.374	3.166	6.44	17.627	ME		379.89494527862865		False
2021-03-15	0.416	0.673	1.058	0.048	1.325	6.174	51.491	8.547	17.593	50.438	3.207	6.759	19.668	ME		425.9997665335602		False
2021-03-16	0.411	0.667	1.053	0.054	1.152	5.75	51.622	7.698	16.352	49.573	2.424	5.244	16.403	ME		356.35781836382733		False
2021-03-17	0.41	0.665	1.078	0.06	1.001	5.345	50.888	6.928	15.187	49.281	2.161	4.817	16.168	ME		351.7318166467794		False
2021-03-18	0.41	0.672	1.069	0.056	0.868	4.952	50.013	6.229	14.176	49.122	2.176	5.006	17.989	ME		392.1308207564047		False
2021-03-19	0.409	0.666	1.059	0.054	0.751	4.6	49.751	5.595	13.132	49.179	2.263	5.337	20.908	ME		451.90381379597704		False
2021-03-20	0.411	0.664	1.092	0.06	0.659	4.283	49.696	5.021	12.108	49.403	1.709	4.131	17.562	ME		378.48641452236416		False
2021-03-21	0.405	0.669	1.12	0.062	0.578	4.011	49.978	4.501	11.298	49.453	1.492	3.708	16.903	ME		366.5417263020857		False
2021-03-22	0.406	0.673	1.118	0.06	0.504	3.736	49.823	4.031	10.525	49.599	1.55	3.989	19.313	ME		423.2077194806039		False
2021-03-23	0.399	0.67	1.092	0.058	0.446	3.453	49.436	3.607	9.741	49.138	1.125	3.016	15.724	ME		343.70485283999415		False
2021-03-24	0.393	0.671	1.109	0.068	0.391	3.196	49.217	3.225	9.05	48.802	0.99	2.754	15.584	ME		339.1794336593083		False
2021-03-25	0.387	0.664	1.1	0.068	0.337	2.952	49.13	2.881	8.42	50.251	0.984	2.869	17.473	ME		378.06499327984585		False
2021-03-26	0.384	0.662	1.116	0.068	0.29	2.709	49.116	2.571	7.873	51.492	1.01	3.077	20.351	ME		435.6104220296136		False
2021-03-27	0.385	0.664	1.124	0.07	0.249	2.484	49.223	2.293	7.297	51.555	0.753	2.383	16.923	ME		364.7694348054839		False
