# Supplementary material for: Evolution and Epidemic Spread of SARS-CoV-2 in Colombia: A Year into the Pandemic
Source: Vaccines (Basel). 2021 Jul 30;9(8):837. doi: 10.3390/vaccines9080837 (PMC8402472; doi:10.3390/vaccines9080837)
Supplement: Supplementary file 1 [file vaccines-09-00837-s001.zip › Supplementary_material/Supplementary Data S2/Rt.live_statistics_model/COVID19-NA-rt.csv]

	rt2.5%	rt	rt97.5%	p_rt_gt1	infection2.5%	infection	infection97.5%	ajusted_positive2.5%	ajusted_positive	ajusted_positive97.5%	predicted_postive2.5%	predicted_postive	predicted_postive97.5%	region	observed_positive	predicted_newtest	observed_newtest	date_with_observed_cases
2020-03-10	0.977	1.247	1.624	0.964	33.707	68.323	127.816	0.0	0.0	0.0				NA				False
2020-03-11	0.992	1.254	1.588	0.966	0.382	0.629	1.011	0.0	0.0	0.0				NA				False
2020-03-12	0.993	1.254	1.565	0.972	5.409	8.913	14.334	0.0	0.0	0.0				NA				False
2020-03-13	0.994	1.248	1.545	0.972	10.271	16.896	27.152	0.0	0.0	0.0				NA				False
2020-03-14	0.989	1.244	1.538	0.97	11.101	18.082	28.85	0.0	0.0	0.0				NA				False
2020-03-15	0.998	1.239	1.505	0.972	11.183	17.901	27.695	0.0	0.0	0.0				NA				False
2020-03-16	1.02	1.238	1.516	0.978	11.737	18.353	27.372	2.22	4.5	8.419				NA				False
2020-03-17	1.043	1.244	1.503	0.984	12.727	19.257	28.012	3.4	6.881	12.859				NA				False
2020-03-18	1.025	1.251	1.51	0.986	13.749	20.129	28.988	4.182	8.318	15.352				NA				False
2020-03-19	1.025	1.251	1.487	0.996	14.46	21.061	30.015	4.907	9.486	17.058				NA				False
2020-03-20	1.048	1.254	1.495	0.994	15.332	21.938	30.961	5.798	10.819	18.994	0.705	1.275	2.236	NA	1.0	147.67725513575343		True
2020-03-21	1.07	1.251	1.47	0.998	16.139	22.896	31.784	6.599	11.861	20.141	0.802	1.395	2.412	NA		115.512141194559		True
2020-03-22	1.066	1.258	1.481	0.998	17.276	24.085	32.858	7.658	13.322	22.189	0.928	1.58	2.684	NA		137.49986525523852		True
2020-03-23	1.084	1.266	1.475	1.0	18.339	25.185	34.263	8.343	14.057	22.666	1.008	1.66	2.733	NA		105.0255501580097		True
2020-03-24	1.101	1.272	1.467	1.0	19.044	26.408	35.747	9.092	14.869	23.743	1.092	1.753	2.789	NA	3.0	104.18709186063863		True
2020-03-25	1.097	1.285	1.474	1.0	19.926	27.616	37.457	10.0	15.954	24.853	1.197	1.89	2.92	NA	7.0	130.06569361894373		True
2020-03-26	1.11	1.296	1.476	1.0	21.109	28.929	39.007	10.774	16.823	25.362	1.302	1.981	2.978	NA	4.0	138.0825445934484		True
2020-03-27	1.132	1.306	1.486	1.0	22.249	30.383	40.755	11.588	17.747	25.749	1.505	2.264	3.283	NA	4.0	170.46553165099468		True
2020-03-28	1.147	1.314	1.501	1.0	23.345	32.109	42.975	12.545	18.48	26.695	1.486	2.187	3.129	NA	1.0	132.95251170160824		True
2020-03-29	1.17	1.327	1.522	1.0	24.543	33.838	45.006	13.506	19.585	28.238	1.613	2.321	3.288	NA		157.82168707679614		True
2020-03-30	1.179	1.339	1.536	1.0	25.957	35.48	47.463	14.177	20.499	29.135	1.69	2.416	3.365	NA	4.0	120.30730219809854		True
2020-03-31	1.189	1.346	1.554	1.0	27.557	37.497	50.783	15.1	21.32	29.506	1.784	2.535	3.503	NA	2.0	118.96156074930529		True
2020-04-01	1.209	1.361	1.585	1.0	29.388	39.903	53.931	16.08	22.351	30.677	1.897	2.653	3.626	NA	5.0	148.14370468192055		True
2020-04-02	1.226	1.374	1.586	1.0	31.108	42.389	56.929	17.047	23.437	31.91	2.027	2.784	3.757	NA	1.0	156.90116795148666		True
2020-04-03	1.231	1.386	1.58	1.0	33.319	45.223	59.976	18.073	24.576	33.086	2.637	3.587	4.786	NA		193.2538081662023		True
2020-04-04	1.235	1.392	1.578	1.0	35.601	48.311	64.172	18.952	25.818	34.787	2.291	3.051	4.092	NA	2.0	150.39288220868798		True
2020-04-05	1.249	1.411	1.582	1.0	38.754	51.546	68.193	19.946	27.105	36.179	2.745	3.611	4.827	NA	1.0	178.1435088984862		True
2020-04-06	1.243	1.412	1.612	1.0	41.327	55.164	72.818	21.009	28.481	37.86	2.542	3.359	4.455	NA	3.0	135.51879097233046		True
2020-04-07	1.255	1.422	1.639	1.0	44.63	59.212	78.092	22.108	29.956	39.648	2.676	3.539	4.707	NA	2.0	133.7360296378654		True
2020-04-08	1.263	1.429	1.614	1.0	48.143	63.197	84.253	23.434	31.626	42.134	2.97	3.937	5.246	NA	1.0	166.2217157449097		True
2020-04-09	1.257	1.432	1.629	1.0	52.065	67.741	90.353	24.934	33.362	44.383	3.328	4.399	5.837	NA	4.0	175.62482983162298		True
2020-04-10	1.262	1.444	1.653	1.0	56.472	72.924	97.384	26.362	35.342	47.025	4.352	5.735	7.627	NA	4.0	215.94567036764252		True
2020-04-11	1.253	1.447	1.644	1.0	61.198	78.377	104.493	27.805	37.465	49.573	3.628	4.713	6.227	NA	1.0	167.83325271571155		True
2020-04-12	1.282	1.446	1.644	1.0	65.789	84.67	112.558	29.839	39.687	52.324	4.606	5.911	7.771	NA	5.0	198.46533071995353		True
2020-04-13	1.273	1.451	1.651	1.0	70.297	91.373	121.397	31.722	42.253	55.39	3.902	4.99	6.542	NA	3.0	150.73027974653667		True
2020-04-14	1.284	1.447	1.645	1.0	75.724	98.857	130.387	33.909	45.099	59.005	4.152	5.313	6.955	NA	7.0	148.5104985264189		True
2020-04-15	1.279	1.442	1.654	1.0	81.49	106.709	140.196	36.126	48.123	62.924	5.17	6.619	8.691	NA	7.0	184.29972680791113		True
2020-04-16	1.264	1.445	1.639	1.0	88.535	115.365	150.871	38.873	51.338	66.936	5.829	7.472	9.727	NA	12.0	194.5384146673273		True
2020-04-17	1.278	1.443	1.641	1.0	95.5	124.551	163.305	42.034	54.993	72.056	7.639	9.851	12.684	NA	7.0	238.83036119667835		True
2020-04-18	1.266	1.434	1.629	1.0	103.535	134.925	175.681	45.363	58.908	77.179	6.338	8.161	10.481	NA	3.0	185.2736232227941		True
2020-04-19	1.27	1.437	1.628	1.0	111.717	145.454	187.921	48.68	63.163	82.95	7.986	10.309	13.313	NA	2.0	218.78715254160008		True
2020-04-20	1.264	1.431	1.608	1.0	120.57	156.382	199.9	52.598	67.686	89.24	6.523	8.404	10.776	NA	18.0	165.94176852087077		True
2020-04-21	1.258	1.423	1.609	1.0	129.927	168.56	213.543	57.305	72.808	96.017	6.95	8.9	11.365	NA	4.0	163.2849674149471		True
2020-04-22	1.242	1.412	1.585	1.0	139.208	180.641	228.981	61.632	78.485	103.608	9.297	11.904	15.106	NA	10.0	202.37773787076253		True
2020-04-23	1.233	1.402	1.552	1.0	149.949	194.204	245.82	65.996	84.689	111.3	10.649	13.532	17.083	NA	8.0	213.35703802527675		True
2020-04-24	1.228	1.394	1.57	1.0	162.142	208.59	264.958	71.252	91.13	118.908	14.061	17.925	22.656	NA	29.0	261.6186377118709		True
2020-04-25	1.224	1.374	1.567	1.0	173.471	223.39	281.83	76.78	98.396	127.96	11.754	14.995	18.939	NA	5.0	202.71399372981182		True
2020-04-26	1.207	1.365	1.535	1.0	186.759	238.986	300.887	82.255	105.984	137.805	15.09	19.057	24.123	NA	16.0	239.10897436314698		True
2020-04-27	1.201	1.352	1.511	1.0	202.986	255.424	320.407	88.545	114.706	147.759	12.454	15.6	19.665	NA	24.0	181.1532572953385		True
2020-04-28	1.171	1.329	1.509	1.0	213.071	272.401	339.167	95.749	123.571	158.242	13.18	16.538	20.965	NA	45.0	178.05943630367693		True
2020-04-29	1.151	1.301	1.466	1.0	224.619	289.425	359.258	103.533	133.289	169.979	17.612	22.007	27.825	NA	14.0	220.45574893395099		True
2020-04-30	1.12	1.284	1.439	1.0	240.376	306.428	379.736	111.849	143.592	181.246	20.002	24.914	31.452	NA	19.0	232.1756613833511		True
2020-05-01	1.108	1.257	1.429	1.0	254.475	321.9	400.494	120.537	154.503	193.731	26.209	32.786	41.647	NA	9.0	284.2799903571398		True
2020-05-02	1.096	1.233	1.407	0.998	268.141	338.983	418.938	129.68	165.464	208.76	21.901	27.216	34.594	NA	31.0	220.1543642369066		True
2020-05-03	1.067	1.215	1.363	1.0	282.519	356.738	442.037	139.199	178.25	225.138	27.643	34.503	43.385	NA	16.0	259.4307961846873		True
2020-05-04	1.041	1.193	1.334	0.994	297.389	373.436	460.141	148.958	190.709	240.191	22.44	27.97	34.937	NA	19.0	196.3647460696885		True
2020-05-05	1.022	1.169	1.315	0.994	311.11	386.735	476.326	160.024	203.875	256.107	23.648	29.377	36.638	NA	29.0	192.83390519201765		True
2020-05-06	1.008	1.142	1.274	0.984	325.935	401.876	494.915	172.512	218.149	271.984	31.33	38.89	48.529	NA	40.0	238.53375999679793		True
2020-05-07	0.993	1.125	1.258	0.964	336.285	415.352	511.664	186.056	232.9	289.531	35.522	43.717	54.196	NA	32.0	250.99428474130704		True
2020-05-08	0.982	1.099	1.23	0.946	349.48	425.833	522.908	198.167	248.318	305.794	46.482	56.99	70.414	NA	31.0	307.195190742397		True
2020-05-09	0.969	1.08	1.218	0.898	359.04	436.622	532.202	209.235	262.885	323.041	38.109	46.779	57.479	NA	48.0	237.59473474391882		True
2020-05-10	0.946	1.059	1.187	0.828	366.821	445.129	541.136	222.534	278.421	343.052	47.141	58.321	71.091	NA	36.0	279.752618006221		True
2020-05-11	0.936	1.043	1.183	0.754	374.773	451.345	548.898	235.117	292.356	361.392	28.046	34.658	42.057	NA	48.0	51.0	51.0	True
2020-05-12	0.899	1.027	1.165	0.666	380.99	458.121	555.21	247.268	308.641	379.602	29.711	36.498	44.435	NA	45.0	39.0	39.0	True
2020-05-13	0.891	1.009	1.161	0.58	381.88	462.746	557.076	260.555	323.829	396.443	31.198	38.26	46.886	NA	79.0	88.0	88.0	True
2020-05-14	0.888	0.997	1.144	0.486	383.831	466.161	565.196	274.244	339.064	413.618	32.692	40.088	48.918	NA	91.0	130.0	130.0	True
2020-05-15	0.871	0.983	1.115	0.406	387.735	467.454	567.4	287.449	353.909	429.729	34.186	41.846	50.667	NA	40.0	120.0	120.0	True
2020-05-16	0.861	0.973	1.117	0.324	390.786	468.761	570.023	302.277	368.612	444.821	57.767	70.461	85.004	NA	50.0	255.0351052510145		True
2020-05-17	0.847	0.959	1.1	0.268	389.002	469.403	568.855	313.967	381.6	461.144	37.265	45.087	53.784	NA	82.0	48.0	48.0	True
2020-05-18	0.837	0.954	1.08	0.216	385.339	466.736	566.461	326.421	393.606	474.796	64.398	77.084	91.311	NA	60.0	261.0	261.0	True
2020-05-19	0.831	0.945	1.066	0.192	379.18	462.904	564.046	337.112	404.828	487.529	39.957	47.742	56.873	NA	49.0	51.0	51.0	True
2020-05-20	0.821	0.937	1.065	0.148	374.315	459.899	561.827	345.954	414.373	500.803	44.616	53.361	63.743	NA	66.0	172.0	172.0	True
2020-05-21	0.814	0.928	1.058	0.144	366.613	454.688	561.628	355.554	423.209	507.954	41.879	49.871	59.826	NA	51.0	85.0	85.0	True
2020-05-22	0.826	0.925	1.042	0.116	361.651	448.052	560.216	360.932	429.623	515.442	56.791	67.6	81.04	NA	61.0	209.0	209.0	True
2020-05-23	0.81	0.928	1.043	0.118	353.406	441.785	553.821	366.194	435.521	519.971	43.282	51.595	61.933	NA	41.0	109.0	109.0	True
2020-05-24	0.817	0.923	1.039	0.128	349.632	437.183	555.218	370.368	441.418	523.59	43.733	52.095	62.476	NA	56.0	54.0	54.0	True
2020-05-25	0.822	0.928	1.044	0.134	343.999	431.772	545.023	374.628	445.702	529.873	44.213	52.567	63.389	NA	57.0	139.0	139.0	True
2020-05-26	0.82	0.934	1.048	0.156	338.697	423.481	538.423	378.285	448.399	537.044	44.555	52.956	63.715	NA	78.0	130.0	130.0	True
2020-05-27	0.816	0.935	1.059	0.152	332.212	416.135	534.5	379.679	450.451	537.747	44.698	53.202	63.922	NA	84.0	123.0	123.0	True
2020-05-28	0.821	0.942	1.06	0.186	325.189	410.767	528.157	379.842	450.484	539.651	44.887	53.334	64.93	NA	38.0	2.0	2.0	True
2020-05-29	0.827	0.947	1.062	0.192	319.776	405.673	523.205	377.316	448.877	541.133	121.938	145.147	176.145	NA	68.0	429.0	429.0	True
2020-05-30	0.838	0.961	1.071	0.232	315.645	400.539	518.557	373.839	448.232	537.853	44.511	53.024	64.023	NA	179.0	70.0	70.0	True
2020-05-31	0.846	0.972	1.077	0.304	309.799	395.875	514.363	370.227	446.233	538.756	132.454	158.802	192.137	NA	67.0	474.0	474.0	True
2020-06-01	0.853	0.975	1.099	0.34	305.915	390.937	507.888	366.14	443.482	538.427	43.407	52.371	63.761	NA	50.0	5.0	5.0	True
2020-06-02	0.865	0.986	1.106	0.406	303.499	389.031	505.297	361.935	439.661	540.613	43.122	51.939	63.784	NA	102.0	141.0	141.0	True
2020-06-03	0.874	0.992	1.112	0.456	300.292	387.286	504.657	355.569	435.768	536.977	85.628	103.002	126.683	NA	164.0	315.0	315.0	True
2020-06-04	0.882	0.998	1.131	0.488	299.135	384.069	502.478	352.052	431.796	536.926	53.994	65.42	80.627	NA	58.0	202.0	202.0	True
2020-06-05	0.892	1.007	1.156	0.538	300.991	383.977	505.026	348.482	427.715	535.022	83.188	101.167	125.243	NA	55.0	316.0	316.0	True
2020-06-06	0.904	1.015	1.168	0.592	298.856	384.252	505.667	344.152	422.892	530.55	207.876	253.379	313.806	NA	49.0	799.0	799.0	True
2020-06-07	0.909	1.027	1.176	0.664	296.908	386.224	508.718	338.538	418.757	523.365	76.296	93.396	115.857	NA	13.0	297.0	297.0	True
2020-06-08	0.917	1.041	1.19	0.738	299.411	387.504	506.157	334.945	414.323	516.43	39.994	48.949	61.498	NA	45.0	121.0	121.0	True
2020-06-09	0.918	1.057	1.193	0.784	301.172	387.29	502.106	331.212	409.055	510.734	84.556	103.686	131.079	NA	73.0	337.0	337.0	True
2020-06-10	0.918	1.065	1.196	0.828	304.815	389.347	506.805	326.282	404.662	508.674	103.732	127.633	161.205	NA	39.0	419.0	419.0	True
2020-06-11	0.939	1.073	1.217	0.856	307.953	392.868	510.9	321.993	401.359	509.063	38.556	47.518	60.084	NA	54.0	143.0	143.0	True
2020-06-12	0.941	1.08	1.216	0.88	313.213	398.16	515.732	319.192	399.02	503.796	48.964	60.51	76.062	NA	150.0	202.0	202.0	True
2020-06-13	0.958	1.086	1.235	0.886	318.605	405.901	518.082	317.231	396.647	504.741	126.994	157.212	198.046	NA	39.0	529.0	529.0	True
2020-06-14	0.965	1.091	1.246	0.904	322.102	411.64	525.812	315.998	395.548	505.022	141.173	176.116	222.445	NA	18.0	596.0	596.0	True
2020-06-15	0.967	1.1	1.257	0.922	329.238	418.59	531.547	313.81	392.821	504.478	37.168	46.467	58.636	NA	21.0	94.0	94.0	True
2020-06-16	0.971	1.109	1.257	0.95	336.239	424.903	539.54	312.976	391.793	502.02	44.902	56.349	70.687	NA	81.0	191.0	191.0	True
2020-06-17	0.971	1.111	1.264	0.952	341.299	431.826	550.424	312.796	391.482	503.805	37.072	46.437	58.271	NA	53.0	105.0	105.0	True
2020-06-18	0.972	1.115	1.272	0.944	345.683	438.767	562.031	312.596	392.521	501.97	254.302	319.559	402.185	NA	39.0	1081.0	1081.0	True
2020-06-19	0.99	1.123	1.274	0.952	349.844	449.168	570.847	313.813	393.366	502.455	136.794	171.062	215.325	NA	51.0	578.0	578.0	True
2020-06-20	0.984	1.121	1.283	0.95	356.763	459.642	580.634	315.711	394.716	504.588	37.659	46.8	58.902	NA	103.0	137.0	137.0	True
2020-06-21	0.971	1.124	1.298	0.95	365.529	470.412	590.961	318.975	397.26	508.571	114.67	142.448	178.848	NA	111.0	475.0	475.0	True
2020-06-22	0.976	1.115	1.289	0.95	375.744	479.305	603.42	322.735	399.8	508.509	94.037	116.886	145.614	NA	42.0	387.0	387.0	True
2020-06-23	0.985	1.114	1.298	0.956	390.027	489.999	615.187	327.757	404.101	513.76	38.589	48.005	58.971	NA	94.0	57.0	57.0	True
2020-06-24	0.97	1.107	1.265	0.93	404.831	501.311	626.967	331.67	409.931	518.944	89.775	111.754	137.303	NA	115.0	362.0	362.0	True
2020-06-25	0.958	1.105	1.259	0.902	416.544	512.259	636.926	335.975	415.615	525.383	196.302	243.237	297.535	NA	90.0	777.0	777.0	True
2020-06-26	0.957	1.093	1.251	0.91	427.163	523.305	651.218	339.927	420.845	529.688	128.422	159.591	194.898	NA	65.0	502.0	502.0	True
2020-06-27	0.96	1.082	1.236	0.878	434.226	536.242	663.275	346.029	426.886	538.323	57.894	71.579	87.287	NA	91.0	222.0	222.0	True
2020-06-28	0.94	1.07	1.224	0.854	440.167	547.283	675.918	350.636	434.066	547.464	107.34	132.256	160.806	NA	66.0	404.0	404.0	True
2020-06-29	0.931	1.061	1.224	0.816	449.391	557.148	688.029	355.184	440.582	555.15	127.795	157.294	191.268	NA	71.0	473.0	473.0	True
2020-06-30	0.923	1.057	1.207	0.786	457.224	564.638	697.011	361.539	449.668	562.703	324.915	402.79	488.008	NA	97.0	1187.0	1187.0	True
2020-07-01	0.923	1.051	1.188	0.762	457.539	572.812	698.709	369.091	458.387	570.644	120.115	148.588	180.71	NA	154.0	430.0	430.0	True
2020-07-02	0.912	1.038	1.179	0.728	460.65	578.143	707.468	376.064	467.295	580.131	74.038	92.146	111.987	NA	154.0	261.0	261.0	True
2020-07-03	0.9	1.027	1.172	0.676	466.072	586.123	717.686	384.341	476.238	591.57	178.047	220.47	268.929	NA	191.0	614.0	614.0	True
2020-07-04	0.894	1.017	1.151	0.604	474.629	589.634	729.475	395.64	485.479	602.862	79.535	98.508	120.096	NA	103.0	268.0	268.0	True
2020-07-05	0.892	1.008	1.142	0.552	480.603	592.44	737.81	404.694	496.562	610.853	214.05	264.3	322.259	NA	67.0	705.0	705.0	True
2020-07-06	0.879	1.001	1.136	0.506	486.89	593.868	744.363	416.099	506.02	620.667	57.465	70.824	86.118	NA	153.0	185.0	185.0	True
2020-07-07	0.865	0.997	1.132	0.486	487.534	592.698	742.884	425.031	514.498	632.007	194.422	238.561	290.106	NA	168.0	613.0	613.0	True
2020-07-08	0.879	0.987	1.13	0.428	488.363	594.73	739.968	436.668	524.623	635.803	72.517	88.39	108.013	NA	200.0	224.0	224.0	True
2020-07-09	0.853	0.982	1.13	0.416	483.77	594.609	744.336	443.157	536.312	643.593	226.555	275.954	336.808	NA	317.0	688.0	688.0	True
2020-07-10	0.858	0.982	1.115	0.394	485.503	596.448	737.471	448.749	544.725	654.816	211.32	256.827	313.71	NA	228.0	632.0	632.0	True
2020-07-11	0.86	0.98	1.107	0.372	483.888	595.387	734.604	459.469	552.153	667.663	171.377	208.446	256.395	NA	214.0	506.0	506.0	True
2020-07-12	0.867	0.976	1.109	0.394	484.083	592.964	726.299	466.624	558.759	675.632	153.754	188.169	231.814	NA	140.0	451.0	451.0	True
2020-07-13	0.866	0.973	1.108	0.384	482.444	590.28	722.343	469.769	565.104	683.521	119.197	146.614	181.087	NA	213.0	347.0	347.0	True
2020-07-14	0.864	0.975	1.108	0.364	480.489	588.483	724.989	474.314	568.985	691.275	87.946	108.743	134.158	NA	187.0	254.0	254.0	True
2020-07-15	0.864	0.976	1.105	0.356	479.851	584.355	721.52	479.006	575.476	704.337	104.724	127.899	158.275	NA	179.0	297.0	297.0	True
2020-07-16	0.869	0.975	1.114	0.37	478.489	581.593	717.863	482.147	577.712	707.231	128.783	157.733	194.689	NA	303.0	363.0	363.0	True
2020-07-17	0.866	0.974	1.113	0.366	479.184	581.276	715.861	486.03	579.531	712.961	114.948	139.738	173.22	NA	267.0	320.0	320.0	True
2020-07-18	0.864	0.978	1.106	0.344	476.791	579.631	713.56	489.044	581.825	712.259	153.434	185.899	230.612	NA	144.0	425.0	425.0	True
2020-07-19	0.854	0.982	1.099	0.358	471.327	577.674	707.173	490.503	582.717	712.156	245.736	299.155	373.756	NA	104.0	684.0	684.0	True
2020-07-20	0.861	0.98	1.102	0.382	468.548	576.256	705.847	488.91	583.382	707.03	186.983	226.941	282.059	NA	118.0	518.0	518.0	True
2020-07-21	0.875	0.98	1.105	0.398	466.147	575.127	696.176	488.38	583.985	705.396	151.022	182.952	227.626	NA	158.0	418.0	418.0	True
2020-07-22	0.858	0.984	1.108	0.392	461.036	571.447	694.76	488.411	584.568	705.084	289.668	350.718	437.033	NA	197.0	802.0	802.0	True
2020-07-23	0.856	0.981	1.105	0.374	458.969	568.637	692.043	488.914	585.034	704.392	246.124	296.617	371.404	NA	275.0	680.0	680.0	True
2020-07-24	0.869	0.982	1.104	0.386	453.588	565.386	692.787	488.266	582.757	702.801	253.006	304.745	380.053	NA	244.0	699.0	699.0	True
2020-07-25	0.878	0.992	1.101	0.446	449.972	563.888	692.003	490.058	582.806	699.746	240.735	289.025	360.316	NA	197.0	665.0	665.0	True
2020-07-26	0.896	0.996	1.119	0.476	447.428	562.582	696.568	490.037	578.889	697.772	200.648	241.348	301.416	NA	120.0	556.0	556.0	True
2020-07-27	0.887	1.0	1.117	0.498	444.973	560.581	696.982	486.047	577.793	697.708	220.502	263.675	331.235	NA	269.0	609.0	609.0	True
2020-07-28	0.885	1.007	1.136	0.55	441.886	558.814	694.011	483.64	577.113	700.308	190.538	230.567	288.869	NA	251.0	532.0	532.0	True
2020-07-29	0.884	1.015	1.135	0.61	441.944	559.917	694.605	483.093	577.131	697.596	320.062	387.432	483.196	NA	272.0	898.0	898.0	True
2020-07-30	0.897	1.022	1.15	0.656	446.209	561.814	696.685	480.86	574.692	693.99	220.075	266.162	331.137	NA	359.0	619.0	619.0	True
2020-07-31	0.904	1.026	1.155	0.658	449.642	562.56	700.567	478.637	576.263	690.336	74.411	90.51	113.125	NA	314.0	211.0	211.0	True
2020-08-01	0.918	1.029	1.164	0.682	453.271	564.365	702.932	475.992	573.865	686.344	164.413	200.445	250.568	NA	227.0	469.0	469.0	True
2020-08-02	0.92	1.035	1.185	0.69	454.236	563.285	706.26	475.877	571.889	684.037	171.306	210.009	260.678	NA	134.0	490.0	490.0	True
2020-08-03	0.929	1.041	1.193	0.74	459.421	567.87	711.514	471.168	570.164	685.872	164.635	202.438	249.853	NA	291.0	474.0	474.0	True
2020-08-04	0.926	1.047	1.19	0.74	460.838	571.43	714.403	465.8	568.876	687.372	228.286	282.271	346.422	NA	235.0	662.0	662.0	True
2020-08-05	0.918	1.05	1.19	0.758	459.491	574.442	719.032	465.05	567.0	687.239	336.81	417.665	512.404	NA	269.0	983.0	983.0	True
2020-08-06	0.92	1.052	1.188	0.754	462.612	578.36	723.629	462.086	567.324	690.485	214.293	266.913	327.827	NA	261.0	627.0	627.0	True
2020-08-07	0.934	1.048	1.193	0.78	468.961	584.41	732.643	460.509	565.19	688.377	218.654	274.149	336.646	NA	149.0	643.0	643.0	True
2020-08-08	0.924	1.047	1.186	0.776	472.943	589.625	741.477	459.702	563.215	684.853	218.36	272.62	333.073	NA	168.0	640.0	640.0	True
2020-08-09	0.927	1.046	1.2	0.776	474.119	597.231	749.783	458.264	563.152	690.063	202.327	252.755	308.752	NA	96.0	592.0	592.0	True
2020-08-10	0.926	1.048	1.184	0.778	478.887	602.461	754.492	462.038	563.957	691.527	291.322	362.847	446.35	NA	207.0	850.0	850.0	True
2020-08-11	0.93	1.042	1.189	0.772	482.725	609.429	754.75	466.021	564.366	698.431	159.654	198.872	243.087	NA	169.0	464.0	464.0	True
2020-08-12	0.923	1.046	1.179	0.746	485.976	614.913	757.898	468.988	567.179	699.877	329.969	411.426	503.55	NA	171.0	955.0	955.0	True
2020-08-13	0.926	1.042	1.171	0.746	490.699	621.996	764.032	470.8	570.033	700.036	199.428	247.679	303.46	NA	203.0	574.0	574.0	True
2020-08-14	0.913	1.032	1.171	0.716	496.42	626.914	771.812	471.988	571.779	700.196	135.951	167.156	205.453	NA	191.0	386.0	386.0	True
2020-08-15	0.915	1.026	1.173	0.636	499.052	631.724	773.905	474.387	575.052	708.262	144.556	176.923	218.993	NA	104.0	408.0	408.0	True
2020-08-16	0.903	1.018	1.152	0.608	501.196	637.903	776.204	474.886	577.85	711.188	138.923	170.567	209.831	NA	95.0	390.0	390.0	True
2020-08-17	0.897	1.015	1.148	0.608	504.093	642.341	779.578	476.077	583.195	717.568	107.926	132.077	162.3	NA	137.0	300.0	300.0	True
2020-08-18	0.886	1.013	1.139	0.576	508.517	644.274	783.914	479.445	585.642	720.583	141.109	171.262	210.957	NA	228.0	387.0	387.0	True
2020-08-19	0.883	1.005	1.146	0.526	512.051	646.869	789.756	484.263	590.358	726.564	125.267	152.534	188.71	NA	181.0	343.0	343.0	True
2020-08-20	0.882	0.996	1.12	0.482	514.181	650.212	787.3	485.524	595.66	734.075	149.015	181.711	224.792	NA	197.0	405.0	405.0	True
2020-08-21	0.874	0.99	1.109	0.438	514.756	649.016	792.144	488.42	601.075	737.825	210.627	256.928	316.769	NA	196.0	568.0	568.0	True
2020-08-22	0.869	0.984	1.101	0.394	515.015	649.034	796.2	492.027	606.649	739.834	106.846	129.923	159.71	NA	140.0	285.0	285.0	True
2020-08-23	0.874	0.978	1.098	0.352	513.042	649.432	792.658	496.087	610.484	745.86	123.055	148.593	182.322	NA	107.0	324.0	324.0	True
2020-08-24	0.861	0.968	1.102	0.322	513.141	648.733	793.995	498.727	615.588	745.28	202.32	245.726	302.343	NA	209.0	532.0	532.0	True
2020-08-25	0.857	0.966	1.095	0.308	514.402	644.84	788.67	497.677	621.908	747.875	101.454	124.104	151.713	NA	191.0	266.0	266.0	True
2020-08-26	0.867	0.966	1.094	0.26	511.318	642.082	783.282	501.779	626.66	751.032	143.007	174.447	213.069	NA	134.0	371.0	371.0	True
2020-08-27	0.857	0.959	1.096	0.262	508.035	637.724	791.196	504.179	631.936	757.431	61.174	74.725	91.136	NA	157.0	158.0	158.0	True
2020-08-28	0.856	0.959	1.087	0.238	506.344	632.025	794.477	509.708	635.191	762.211	121.548	147.86	180.42	NA	137.0	312.0	312.0	True
2020-08-29	0.86	0.957	1.104	0.236	503.433	627.188	782.73	515.798	638.151	763.193	150.98	184.112	223.701	NA	99.0	387.0	387.0	True
2020-08-30	0.851	0.956	1.077	0.236	499.896	621.295	778.596	518.997	639.527	766.166	203.452	248.122	301.116	NA	57.0	519.0	519.0	True
2020-08-31	0.853	0.958	1.085	0.242	496.837	615.554	776.524	518.333	640.007	765.026	61.879	75.477	92.581	NA	167.0	48.0	48.0	True
2020-09-01	0.854	0.955	1.087	0.256	492.73	609.557	765.358	516.698	639.474	768.87	87.433	107.258	131.31	NA	168.0	223.0	223.0	True
2020-09-02	0.859	0.963	1.087	0.288	488.263	603.9	764.518	517.498	640.407	771.44	61.66	75.64	93.289	NA	133.0	107.0	107.0	True
2020-09-03	0.861	0.967	1.098	0.326	483.551	596.818	760.593	518.639	641.397	770.274	118.394	144.908	179.184	NA	137.0	302.0	302.0	True
2020-09-04	0.866	0.975	1.103	0.342	480.189	595.032	756.336	520.093	639.48	772.072	110.12	134.973	165.8	NA	198.0	281.0	281.0	True
2020-09-05	0.868	0.977	1.105	0.364	474.818	592.395	757.85	519.818	638.803	768.069	84.662	103.284	127.952	NA	119.0	216.0	216.0	True
2020-09-06	0.869	0.984	1.119	0.418	472.258	588.677	750.784	518.894	636.697	765.017	258.715	314.979	392.16	NA	82.0	661.0	661.0	True
2020-09-07	0.873	0.988	1.124	0.436	473.455	585.858	746.143	514.857	632.845	765.448	85.81	104.652	130.753	NA	168.0	221.0	221.0	True
2020-09-08	0.882	0.99	1.122	0.448	474.16	582.14	741.143	514.204	629.611	768.488	68.864	83.769	104.698	NA	124.0	178.0	178.0	True
2020-09-09	0.885	1.0	1.125	0.502	476.557	581.53	732.084	510.17	625.391	769.919	80.57	98.015	121.674	NA	133.0	210.0	210.0	True
2020-09-10	0.892	1.006	1.134	0.528	476.957	580.851	728.357	506.743	622.003	771.075	154.852	187.99	233.473	NA	150.0	405.0	405.0	True
2020-09-11	0.88	1.004	1.145	0.534	473.154	581.439	726.214	503.778	615.9	766.344	146.001	177.438	220.811	NA	147.0	384.0	384.0	True
2020-09-12	0.886	1.011	1.15	0.56	472.164	581.014	723.116	499.837	611.395	760.637	70.93	86.381	107.598	NA	98.0	188.0	188.0	True
2020-09-13	0.889	1.01	1.134	0.572	471.954	580.761	725.568	496.551	606.858	758.477	128.022	156.622	195.367	NA	108.0	343.0	343.0	True
2020-09-14	0.879	1.014	1.145	0.594	472.397	584.502	729.497	491.453	602.403	749.068	326.569	399.42	499.449	NA	133.0	881.0	881.0	True
2020-09-15	0.891	1.015	1.146	0.596	470.3	583.238	731.13	489.347	600.661	745.359	113.806	138.184	173.447	NA	112.0	307.14386726816065		True
2020-09-16	0.891	1.016	1.159	0.614	472.993	583.882	731.719	489.239	597.803	743.908	96.478	116.732	146.548	NA	96.0	261.0	261.0	True
2020-09-17	0.896	1.016	1.16	0.586	475.305	585.859	731.433	486.501	595.879	741.795	80.86	97.398	122.592	NA	97.0	219.0	219.0	True
2020-09-18	0.896	1.02	1.156	0.622	478.174	586.583	731.388	488.418	593.857	738.04	580.726	698.16	879.814	NA	107.0	1574.0	1574.0	True
2020-09-19	0.883	1.017	1.148	0.612	480.266	588.797	734.364	487.435	591.021	735.095	122.142	147.197	182.975	NA	58.0	332.0	332.0	True
2020-09-20	0.892	1.015	1.154	0.596	484.455	591.003	737.393	486.072	590.45	731.944	61.209	73.639	90.335	NA	52.0	166.0	166.0	True
2020-09-21	0.901	1.018	1.158	0.604	489.313	593.46	737.061	486.01	588.24	731.939	116.035	139.982	171.431	NA	119.0	316.0	316.0	True
2020-09-22	0.894	1.015	1.161	0.59	486.74	597.998	738.693	488.228	588.136	725.948	66.619	80.18	98.872	NA	126.0	182.0	182.0	True
2020-09-23	0.897	1.018	1.181	0.592	485.373	603.631	747.442	488.372	587.638	723.904	116.172	139.708	172.483	NA	121.0	317.0	317.0	True
2020-09-24	0.894	1.013	1.153	0.598	488.569	604.015	755.805	487.441	587.149	721.561	86.999	104.1	128.366	NA	104.0	236.0	236.0	True
2020-09-25	0.896	1.022	1.148	0.608	488.872	605.931	763.13	487.767	586.92	721.025	118.231	140.731	172.487	NA	112.0	320.0	320.0	True
2020-09-26	0.904	1.022	1.157	0.636	489.169	606.123	764.572	487.615	587.336	721.696	151.21	181.669	221.795	NA	77.0	412.0	412.0	True
2020-09-27	0.901	1.019	1.158	0.62	489.634	610.02	772.752	487.539	588.23	720.368	131.359	157.849	194.169	NA	106.0	358.0	358.0	True
2020-09-28	0.904	1.022	1.156	0.624	488.932	613.522	773.315	492.241	587.763	717.412	57.902	69.479	85.03	NA	137.0	142.0	142.0	True
2020-09-29	0.895	1.023	1.162	0.634	491.86	616.383	777.118	491.193	590.723	723.381	87.509	104.784	128.416	NA	137.0	237.0	237.0	True
2020-09-30	0.904	1.022	1.165	0.666	494.448	619.616	776.836	490.655	593.334	726.581	83.805	100.246	122.797	NA	195.0	226.0	226.0	True
2020-10-01	0.909	1.024	1.173	0.662	491.8	619.351	782.034	493.302	594.971	729.834	102.404	122.943	150.637	NA	147.0	276.0	276.0	True
2020-10-02	0.907	1.025	1.164	0.65	498.315	620.944	786.265	496.698	596.611	726.452	98.886	118.52	146.341	NA	143.0	265.0	265.0	True
2020-10-03	0.905	1.024	1.15	0.668	498.85	629.236	786.15	496.343	597.999	730.771	73.938	88.808	109.937	NA	76.0	198.0	198.0	True
2020-10-04	0.903	1.025	1.141	0.65	503.738	633.25	788.664	493.332	601.41	734.378	217.188	262.443	323.005	NA	81.0	581.0	581.0	True
2020-10-05	0.888	1.025	1.15	0.628	507.516	637.226	792.254	495.547	603.395	747.417	75.969	91.943	113.777	NA	151.0	203.0	203.0	True
2020-10-06	0.901	1.021	1.155	0.624	510.169	640.262	802.679	496.065	604.553	749.481	62.301	75.303	92.998	NA	113.0	166.0	166.0	True
2020-10-07	0.884	1.014	1.152	0.578	508.878	642.36	810.455	497.181	605.728	752.186	124.992	152.826	188.707	NA	115.0	336.0	336.0	True
2020-10-08	0.892	1.014	1.152	0.576	510.86	644.129	817.646	497.97	609.951	754.33	93.679	115.476	143.654	NA	108.0	252.0	252.0	True
2020-10-09	0.884	1.012	1.144	0.576	514.781	645.763	818.846	498.799	614.199	756.974	148.826	184.407	228.904	NA	123.0	400.0	400.0	True
2020-10-10	0.886	1.007	1.153	0.528	516.135	647.53	820.843	500.073	615.942	764.953	105.816	130.664	163.103	NA	64.0	283.0	283.0	True
2020-10-11	0.878	1.002	1.155	0.508	514.135	647.693	819.895	501.564	618.681	763.246	137.404	169.541	211.281	NA	54.0	365.0	365.0	True
2020-10-12	0.881	1.001	1.144	0.504	515.528	650.043	822.119	503.575	621.123	770.628	59.233	73.618	91.365	NA	40.0	44.0	44.0	True
2020-10-13	0.884	0.999	1.139	0.496	519.458	649.917	818.936	504.328	624.655	773.344	59.639	74.02	91.73	NA	128.0	105.0	105.0	True
2020-10-14	0.869	0.998	1.146	0.492	520.82	649.478	823.279	507.15	628.861	773.695	60.227	74.467	91.85	NA	94.0	147.0	147.0	True
2020-10-15	0.874	0.99	1.137	0.458	523.608	648.262	821.965	506.35	632.369	773.121	88.338	109.085	133.888	NA	153.0	230.0	230.0	True
2020-10-16	0.868	0.99	1.142	0.444	522.619	650.032	822.304	509.056	635.224	776.305	157.175	193.81	241.679	NA	99.0	407.0	407.0	True
2020-10-17	0.864	0.991	1.126	0.44	518.669	647.823	821.188	509.666	636.203	782.617	107.334	132.055	165.068	NA	101.0	277.0	277.0	True
2020-10-18	0.865	0.989	1.125	0.452	516.172	646.304	819.878	512.601	638.93	791.03	130.731	161.85	200.896	NA	113.0	337.0	337.0	True
2020-10-19	0.874	0.99	1.129	0.438	514.514	647.546	822.99	518.887	640.798	797.409	107.997	133.639	166.211	NA	183.0	278.0	278.0	True
2020-10-20	0.871	0.992	1.128	0.448	509.362	647.608	821.309	520.847	643.713	799.42	133.825	165.318	206.563	NA	210.0	343.0	343.0	True
2020-10-21	0.879	0.99	1.13	0.44	509.919	645.23	816.096	520.64	645.587	799.808	164.791	202.524	251.386	NA	150.0	420.0	420.0	True
2020-10-22	0.879	0.994	1.13	0.464	508.504	642.728	810.041	518.703	646.585	804.71	180.321	220.879	273.878	NA	130.0	458.0	458.0	True
2020-10-23	0.887	1.0	1.135	0.5	503.698	644.432	805.671	521.548	646.285	801.309	181.656	223.17	276.824	NA	168.0	461.0	461.0	True
2020-10-24	0.877	1.001	1.13	0.506	497.49	640.677	806.061	525.168	645.692	799.479	74.594	91.652	113.654	NA	121.0	189.0	189.0	True
2020-10-25	0.886	1.008	1.147	0.546	499.033	642.45	806.194	527.126	644.923	801.653	72.776	89.394	110.777	NA	132.0	184.0	184.0	True
2020-10-26	0.902	1.016	1.152	0.602	499.743	642.244	808.895	529.55	646.456	801.761	65.996	80.8	100.168	NA	229.0	166.0	166.0	True
2020-10-27	0.892	1.024	1.153	0.624	501.529	642.855	815.81	527.095	646.854	800.643	149.241	183.617	227.585	NA	208.0	377.0	377.0	True
2020-10-28	0.906	1.031	1.172	0.692	506.556	641.974	810.683	524.414	647.268	800.683	160.219	197.534	242.808	NA	124.0	405.0	405.0	True
2020-10-29	0.912	1.037	1.177	0.706	509.266	641.98	813.806	522.475	645.692	801.331	97.988	120.625	148.276	NA	201.0	248.0	248.0	True
2020-10-30	0.919	1.044	1.18	0.746	512.278	645.96	825.135	520.173	644.68	801.391	177.266	217.495	268.736	NA	133.0	448.0	448.0	True
2020-10-31	0.923	1.058	1.183	0.782	515.555	648.152	824.99	519.895	645.342	800.547	73.773	91.388	113.061	NA	87.0	188.0	188.0	True
2020-11-01	0.928	1.061	1.19	0.822	522.146	654.317	829.009	518.086	646.859	800.906	144.833	179.521	221.653	NA	57.0	369.0	369.0	True
2020-11-02	0.924	1.068	1.198	0.834	530.265	664.262	835.226	516.35	645.452	798.293	122.778	150.853	187.514	NA	86.0	312.0	312.0	True
2020-11-03	0.937	1.073	1.218	0.854	533.143	669.655	841.858	512.518	645.261	793.036	61.924	76.227	94.265	NA	121.0	47.0	47.0	True
2020-11-04	0.94	1.078	1.23	0.864	539.821	680.638	854.465	513.051	645.728	792.972	61.745	76.483	93.476	NA	89.0	117.0	117.0	True
2020-11-05	0.947	1.09	1.238	0.896	546.263	689.151	868.296	515.978	647.607	795.512	92.413	114.872	141.093	NA	133.0	236.0	236.0	True
2020-11-06	0.95	1.089	1.243	0.924	554.979	699.627	884.064	513.738	650.425	797.478	224.102	277.707	342.225	NA	110.0	571.0	571.0	True
2020-11-07	0.966	1.103	1.241	0.918	560.936	707.844	895.332	511.47	648.607	798.264	146.03	181.095	225.367	NA	61.0	372.0	372.0	True
2020-11-08	0.977	1.103	1.249	0.946	571.967	719.396	906.679	513.298	648.772	800.318	90.299	111.844	138.943	NA	81.0	229.0	229.0	True
2020-11-09	0.98	1.104	1.247	0.946	586.032	734.856	918.472	521.304	649.239	807.206	97.065	119.479	147.241	NA	149.0	244.0	244.0	True
2020-11-10	0.969	1.112	1.266	0.952	599.16	750.149	935.137	530.88	653.701	812.969	63.249	77.378	95.111	NA	153.0	123.0	123.0	True
2020-11-11	0.985	1.114	1.281	0.95	613.964	765.125	960.358	534.875	657.245	816.103	95.919	117.031	143.356	NA	52.0	236.0	236.0	True
2020-11-12	0.988	1.128	1.271	0.964	629.803	779.656	978.723	538.802	663.429	822.749	133.423	162.467	200.651	NA	98.0	326.0	326.0	True
2020-11-13	0.991	1.128	1.271	0.964	646.643	797.06	999.046	544.2	668.67	827.593	139.939	170.724	212.064	NA	119.0	339.0	339.0	True
2020-11-14	0.998	1.131	1.277	0.97	656.034	817.719	1012.351	550.211	674.204	835.431	91.854	112.028	139.478	NA	86.0	221.0	221.0	True
2020-11-15	1.0	1.142	1.282	0.974	664.957	841.108	1031.468	555.892	684.457	842.801	169.002	206.139	256.259	NA	61.0	402.0	402.0	True
2020-11-16	1.005	1.146	1.284	0.976	675.026	862.198	1070.484	563.015	691.646	852.652	73.526	89.848	111.706	NA	69.0	173.0	173.0	True
2020-11-17	0.999	1.151	1.286	0.972	696.417	886.823	1099.838	572.85	700.894	867.474	82.688	101.304	125.648	NA	142.0	192.0	192.0	True
2020-11-18	1.017	1.148	1.3	0.982	714.348	910.279	1127.878	580.211	711.706	882.885	68.831	84.185	105.018	NA	171.0	81.0	81.0	True
2020-11-19	1.01	1.158	1.305	0.984	739.835	932.259	1160.142	590.408	723.225	893.219	125.471	153.959	192.688	NA	161.0	283.0	283.0	True
2020-11-20	1.02	1.165	1.318	0.982	760.627	960.338	1190.035	599.753	735.928	903.121	103.787	127.584	160.859	NA	185.0	231.0	231.0	True
2020-11-21	1.028	1.168	1.313	0.992	783.584	984.974	1232.575	609.473	747.074	920.629	168.156	206.756	259.262	NA	89.0	366.0	366.0	True
2020-11-22	1.024	1.168	1.313	0.988	812.199	1014.633	1271.152	625.867	760.679	936.609	145.289	178.88	223.35	NA	64.0	310.0	310.0	True
2020-11-23	1.034	1.167	1.325	0.994	839.929	1042.427	1310.349	639.218	777.183	964.889	74.968	92.507	114.843	NA	171.0	149.0	149.0	True
2020-11-24	1.035	1.167	1.337	0.996	874.684	1075.214	1360.261	651.357	797.445	978.016	76.434	94.356	116.987	NA	137.0	125.0	125.0	True
2020-11-25	1.035	1.172	1.337	0.996	896.595	1108.282	1402.333	663.063	816.667	994.325	117.883	146.666	181.83	NA	146.0	239.0	239.0	True
2020-11-26	1.032	1.179	1.335	0.996	922.411	1140.98	1441.75	679.042	836.698	1024.075	126.858	158.498	196.631	NA	196.0	251.0	251.0	True
2020-11-27	1.036	1.177	1.343	0.994	951.295	1176.004	1468.62	689.14	860.765	1046.203	149.443	188.349	233.834	NA	176.0	291.0	291.0	True
2020-11-28	1.016	1.177	1.326	0.996	983.189	1215.556	1515.655	707.038	883.583	1074.48	185.339	234.064	289.262	NA	125.0	353.0	353.0	True
2020-11-29	1.023	1.173	1.33	0.99	1010.355	1251.978	1556.595	725.455	906.059	1106.392	282.442	356.25	437.304	NA	69.0	524.0	524.0	True
2020-11-30	1.019	1.17	1.306	0.988	1038.337	1297.4	1596.013	745.347	924.963	1135.644	87.486	109.548	136.335	NA	160.0	39.0	39.0	True
2020-12-01	1.025	1.168	1.309	0.986	1076.023	1343.713	1641.931	768.288	951.236	1165.152	179.271	224.229	282.74	NA	148.0	314.0	314.0	True
2020-12-02	1.02	1.161	1.306	0.984	1106.525	1390.69	1702.528	791.948	980.266	1196.787	201.339	250.362	317.717	NA	144.0	342.0	342.0	True
2020-12-03	1.02	1.155	1.299	0.99	1146.612	1436.332	1760.696	820.353	1008.153	1237.283	95.884	118.405	150.238	NA	194.0	131.0	131.0	True
2020-12-04	1.017	1.148	1.287	0.984	1183.013	1477.093	1804.285	853.406	1034.512	1279.979	181.016	222.953	282.13	NA	187.0	288.0	288.0	True
2020-12-05	1.008	1.139	1.288	0.978	1225.725	1518.985	1851.782	882.8	1063.802	1313.319	141.835	173.54	220.479	NA	141.0	218.0	218.0	True
2020-12-06	1.001	1.127	1.283	0.974	1273.27	1563.942	1893.181	901.371	1095.581	1352.343	295.098	361.675	458.696	NA	150.0	439.0	439.0	True
2020-12-07	0.996	1.12	1.277	0.97	1307.44	1614.807	1940.889	927.158	1126.438	1390.633	202.513	248.286	316.242	NA	230.0	293.0	293.0	True
2020-12-08	0.989	1.112	1.259	0.95	1356.558	1650.606	1980.653	959.119	1164.38	1425.878	151.513	186.866	237.348	NA	217.0	214.0	214.0	True
2020-12-09	0.974	1.095	1.246	0.928	1393.709	1683.749	2015.499	980.392	1197.976	1470.057	114.254	141.934	180.237	NA	210.0	56.0	56.0	True
2020-12-10	0.967	1.082	1.224	0.916	1421.959	1716.094	2046.35	1013.373	1236.692	1498.678	266.346	332.839	420.127	NA	260.0	357.0	357.0	True
2020-12-11	0.949	1.068	1.217	0.854	1432.113	1747.794	2088.541	1044.402	1280.375	1550.233	239.334	299.429	375.687	NA	287.0	312.0	312.0	True
2020-12-12	0.934	1.058	1.192	0.792	1459.986	1780.897	2116.6	1077.733	1322.992	1589.895	365.048	457.257	571.944	NA	300.0	462.0	462.0	True
2020-12-13	0.922	1.046	1.169	0.742	1491.446	1812.272	2154.501	1106.618	1364.929	1636.886	280.242	349.714	436.873	NA	143.0	343.0	343.0	True
2020-12-14	0.901	1.022	1.152	0.66	1509.814	1831.529	2182.468	1144.383	1404.025	1690.763	132.319	165.425	206.058	NA	274.0	64.0	64.0	True
2020-12-15	0.886	1.007	1.157	0.544	1519.261	1847.266	2205.713	1181.415	1442.107	1735.772	314.559	392.504	489.325	NA	357.0	363.0	363.0	True
2020-12-16	0.881	0.997	1.138	0.476	1533.684	1866.67	2216.887	1223.197	1481.895	1766.584	218.827	270.035	337.996	NA	325.0	243.0	243.0	True
2020-12-17	0.868	0.977	1.12	0.37	1537.021	1872.938	2224.733	1256.852	1522.221	1814.379	358.488	440.612	548.918	NA	356.0	385.0	385.0	True
2020-12-18	0.848	0.964	1.085	0.28	1535.565	1873.803	2201.875	1297.97	1561.731	1854.727	466.983	570.056	708.966	NA	383.0	486.0	486.0	True
2020-12-19	0.832	0.951	1.08	0.21	1537.686	1862.838	2198.122	1335.799	1597.971	1889.566	347.91	427.15	529.563	NA	324.0	355.0	355.0	True
2020-12-20	0.821	0.93	1.064	0.112	1531.62	1849.756	2187.506	1369.627	1630.729	1925.764	328.131	401.443	494.868	NA	279.0	327.0	327.0	True
2020-12-21	0.816	0.916	1.035	0.088	1513.095	1834.876	2181.614	1394.798	1662.369	1960.727	343.446	418.428	512.645	NA	307.0	334.0	334.0	True
2020-12-22	0.804	0.902	1.021	0.044	1495.392	1809.64	2148.037	1413.135	1691.573	1988.133	165.032	200.449	247.291	NA	495.0	117.0	117.0	True
2020-12-23	0.794	0.888	1.008	0.034	1467.774	1776.812	2121.706	1432.742	1725.224	2021.022	271.609	330.539	406.855	NA	329.0	255.0	255.0	True
2020-12-24	0.782	0.875	0.993	0.02	1445.226	1745.252	2095.048	1454.627	1754.572	2052.853	577.079	708.044	867.263	NA	396.0	539.0	539.0	True
2020-12-25	0.76	0.863	0.977	0.014	1412.996	1711.055	2060.179	1473.824	1774.202	2083.384	437.369	539.49	657.596	NA	326.0	405.0	405.0	True
2020-12-26	0.749	0.846	0.956	0.002	1382.674	1670.247	2002.34	1485.692	1786.658	2086.906	205.467	253.868	308.716	NA	408.0	189.0	189.0	True
2020-12-27	0.742	0.835	0.956	0.004	1341.221	1627.252	1963.519	1493.197	1797.711	2101.778	171.846	211.764	256.363	NA	337.0	115.0	115.0	True
2020-12-28	0.726	0.818	0.938	0.004	1311.381	1577.776	1908.146	1509.551	1806.141	2105.116	528.461	650.238	791.233	NA	564.0	482.0	482.0	True
2020-12-29	0.71	0.809	0.932	0.002	1271.093	1527.007	1844.531	1511.673	1808.235	2098.944	178.743	219.143	264.322	NA	501.0	162.0	162.0	True
2020-12-30	0.702	0.801	0.9	0.0	1216.365	1474.807	1774.132	1519.17	1804.386	2083.956	326.075	400.727	484.459	NA	364.0	297.0	297.0	True
2020-12-31	0.701	0.79	0.903	0.0	1170.384	1414.913	1701.885	1521.378	1793.36	2087.373	661.256	812.511	975.127	NA	243.0	604.0	604.0	True
2021-01-01	0.681	0.782	0.885	0.0	1129.393	1359.541	1632.898	1508.001	1780.559	2069.48	428.743	526.85	634.23	NA	165.0	395.0	395.0	True
2021-01-02	0.674	0.771	0.877	0.0	1082.484	1305.805	1559.674	1486.779	1760.9	2042.816	265.812	326.051	392.612	NA	251.0	247.0	247.0	True
2021-01-03	0.674	0.763	0.877	0.0	1032.559	1249.297	1488.704	1467.412	1736.087	2015.471	290.196	357.965	431.639	NA	315.0	275.0	275.0	True
2021-01-04	0.664	0.757	0.859	0.0	986.081	1188.267	1414.52	1441.019	1710.697	1995.525	234.219	289.032	352.74	NA	615.0	226.0	226.0	True
2021-01-05	0.658	0.75	0.851	0.0	933.267	1128.476	1347.871	1418.57	1678.24	1965.296	245.907	302.657	369.765	NA	569.0	241.0	241.0	True
2021-01-06	0.652	0.742	0.849	0.0	879.354	1070.735	1290.614	1391.295	1642.465	1927.457	450.403	554.941	676.838	NA	443.0	450.0	450.0	True
2021-01-07	0.645	0.742	0.844	0.0	830.63	1014.103	1229.005	1359.23	1604.276	1887.239	463.483	572.009	696.605	NA	526.0	474.0	474.0	True
2021-01-08	0.635	0.74	0.827	0.0	781.277	962.063	1165.941	1326.917	1562.417	1848.743	709.131	869.696	1063.752	NA	657.0	739.0	739.0	True
2021-01-09	0.647	0.736	0.829	0.0	741.038	910.237	1111.875	1289.813	1520.488	1799.75	363.804	442.129	543.267	NA	528.0	387.0	387.0	True
2021-01-10	0.646	0.733	0.831	0.0	700.56	862.454	1052.804	1250.186	1478.484	1743.657	459.737	560.928	685.246	NA	238.0	506.0	506.0	True
2021-01-11	0.645	0.736	0.831	0.0	663.502	814.813	1009.09	1211.526	1426.917	1685.124	367.035	448.386	544.921	NA	293.0	418.0	418.0	True
2021-01-12	0.642	0.732	0.823	0.0	627.243	770.805	957.987	1172.802	1373.969	1630.382	198.596	242.126	294.74	NA	779.0	234.0	234.0	True
2021-01-13	0.644	0.736	0.826	0.0	585.742	725.911	904.58	1128.853	1323.783	1561.84	358.023	435.475	533.116	NA	611.0	437.0	437.0	True
2021-01-14	0.65	0.737	0.827	0.0	547.101	688.354	855.008	1083.147	1274.626	1500.936	421.878	514.308	633.053	NA	680.0	537.0	537.0	True
2021-01-15	0.654	0.744	0.831	0.0	512.032	650.175	801.314	1032.547	1224.064	1432.878	666.27	811.904	1000.17	NA	502.0	885.0	885.0	True
2021-01-16	0.655	0.744	0.841	0.0	480.789	612.586	757.737	988.77	1169.892	1371.978	471.907	573.284	708.832	NA	289.0	653.0	653.0	True
2021-01-17	0.659	0.747	0.845	0.0	450.027	580.385	720.48	943.564	1116.096	1310.218	513.93	624.488	770.69	NA	227.0	744.0	744.0	True
2021-01-18	0.667	0.75	0.846	0.0	425.755	548.298	680.988	899.067	1063.465	1256.682	113.625	137.677	170.56	NA	304.0	172.0	172.0	True
2021-01-19	0.671	0.753	0.855	0.0	404.373	517.665	643.161	855.475	1012.976	1200.951	560.23	676.126	841.182	NA	307.0	887.0	887.0	True
2021-01-20	0.669	0.758	0.864	0.0	381.858	490.022	609.734	814.671	963.67	1148.692	405.859	491.464	605.54	NA	940.0	678.0	678.0	True
2021-01-21	0.669	0.761	0.862	0.0	361.383	464.759	579.005	775.159	919.334	1093.084	304.255	370.875	454.501	NA	380.0	537.0	537.0	True
2021-01-22	0.663	0.767	0.871	0.0	347.715	441.69	551.135	736.193	875.702	1040.336	238.396	292.759	357.924	NA	377.0	445.0	445.0	True
2021-01-23	0.673	0.773	0.878	0.0	331.304	419.263	526.748	696.765	831.647	989.16	307.048	379.701	462.12	NA	390.0	608.0	608.0	True
2021-01-24	0.673	0.775	0.885	0.0	316.526	399.065	501.891	657.939	792.01	946.97	308.821	382.843	467.262	NA	171.0	647.0	647.0	True
2021-01-25	0.673	0.778	0.895	0.0	302.57	380.531	479.192	621.316	751.492	902.26	204.195	253.133	309.932	NA	221.0	451.0	451.0	True
2021-01-26	0.678	0.779	0.907	0.0	288.686	363.459	458.578	586.722	712.319	861.992	218.89	271.591	330.587	NA	232.0	509.0	509.0	True
2021-01-27	0.687	0.781	0.898	0.0	277.641	346.626	436.353	555.06	675.447	815.085	302.45	378.283	457.434	NA	144.0	745.0	745.0	True
2021-01-28	0.687	0.783	0.91	0.0	263.285	330.188	413.222	525.736	640.525	776.568	161.01	202.208	244.654	NA	195.0	420.0	420.0	True
2021-01-29	0.686	0.788	0.906	0.002	252.253	314.373	397.116	497.792	607.746	734.831	129.239	161.838	196.068	NA	200.0	354.0	354.0	True
2021-01-30	0.676	0.786	0.898	0.002	238.4	300.433	384.068	470.652	577.637	693.015	173.268	216.137	261.892	NA	112.0	498.0	498.0	True
2021-01-31	0.666	0.782	0.897	0.002	226.473	287.53	364.905	447.76	546.935	654.851	144.657	180.569	219.587	NA	71.0	439.0	439.0	True
2021-02-01	0.662	0.773	0.899	0.0	216.338	275.795	346.064	425.684	520.266	625.905	163.524	203.82	248.813	NA	123.0	523.0	523.0	True
2021-02-02	0.658	0.769	0.898	0.0	208.521	264.283	328.613	403.774	494.045	597.751	70.129	87.459	106.609	NA	103.0	236.0	236.0	True
2021-02-03	0.656	0.761	0.897	0.0	199.054	250.785	313.32	383.381	468.688	569.446	186.893	232.479	283.913	NA	70.0	661.0	661.0	True
2021-02-04	0.65	0.754	0.886	0.0	186.748	239.166	298.224	365.81	446.668	544.663	96.199	119.462	145.609	NA	62.0	357.0	357.0	True
2021-02-05	0.641	0.745	0.873	0.0	175.926	227.298	285.296	348.869	425.284	519.424	210.828	261.804	318.904	NA	64.0	820.0	820.0	True
2021-02-06	0.626	0.739	0.874	0.0	165.928	215.657	270.464	333.079	404.823	493.767	46.728	57.804	70.039	NA	54.0	190.0	190.0	True
2021-02-07	0.617	0.725	0.871	0.0	155.765	205.671	257.794	318.469	386.678	469.261	86.937	107.629	130.714	NA	28.0	371.0	371.0	True
2021-02-08	0.6	0.719	0.87	0.0	148.573	195.219	244.202	303.122	368.527	446.407	57.77	71.136	86.158	NA	65.0	257.0	257.0	True
2021-02-09	0.596	0.711	0.857	0.0	140.141	183.536	233.401	289.931	351.908	424.586	72.405	88.65	107.63	NA	67.0	336.0	336.0	True
2021-02-10	0.59	0.702	0.85	0.0	132.054	172.908	224.08	278.494	336.801	407.751	42.516	51.894	62.586	NA	35.0	206.0	206.0	True
2021-02-11	0.575	0.698	0.841	0.0	123.54	162.18	214.853	265.609	321.71	389.771	68.156	82.804	99.745	NA	50.0	343.0	343.0	True
2021-02-12	0.569	0.689	0.849	0.0	115.343	151.97	205.265	252.216	306.57	371.851	79.495	97.199	116.936	NA	59.0	421.0	421.0	True
2021-02-13	0.561	0.689	0.845	0.0	106.526	141.764	195.131	238.67	291.831	350.753	98.735	120.653	145.07	NA	41.0	548.0	548.0	True
2021-02-14	0.546	0.685	0.852	0.0	98.081	132.227	184.826	228.373	278.788	332.38	46.544	56.643	68.124	NA	35.0	270.0	270.0	True
2021-02-15	0.543	0.682	0.852	0.002	89.13	122.74	172.858	217.459	264.909	317.191	50.919	61.957	74.799	NA	70.0	310.0	310.0	True
2021-02-16	0.536	0.676	0.842	0.002	81.714	114.119	165.387	205.636	251.717	301.977	24.507	29.916	35.856	NA	94.0	35.0	35.0	True
2021-02-17	0.529	0.67	0.839	0.002	74.672	106.392	157.071	194.404	239.246	289.011	33.905	41.737	50.166	NA	43.0	231.0	231.0	True
2021-02-18	0.507	0.671	0.843	0.002	68.844	98.985	150.393	182.633	227.208	276.48	30.731	37.869	45.683	NA	83.0	221.0	221.0	True
2021-02-19	0.509	0.671	0.859	0.002	62.497	91.938	139.744	171.351	215.526	263.374	55.697	68.569	83.402	NA	59.0	423.0	423.0	True
2021-02-20	0.507	0.669	0.854	0.002	57.205	85.892	133.359	161.821	203.471	251.541	28.777	35.337	43.428	NA	61.0	231.0	231.0	True
2021-02-21	0.507	0.673	0.859	0.002	51.716	79.789	129.402	153.29	191.623	237.4	18.402	22.745	27.829	NA	32.0	149.0	149.0	True
2021-02-22	0.505	0.669	0.871	0.002	46.098	74.48	124.287	143.904	180.84	227.076	26.375	32.535	40.102	NA	91.0	239.0	239.0	True
2021-02-23	0.497	0.667	0.885	0.006	41.28	69.454	120.452	136.058	170.591	217.557	16.226	20.139	25.284	NA	46.0	150.0	150.0	True
2021-02-24	0.496	0.67	0.89	0.006	37.18	64.65	114.93	126.368	160.603	206.955	15.168	18.971	24.174	NA	29.0	70.0	70.0	True
2021-02-25	0.502	0.665	0.898	0.006	33.374	59.985	110.29	117.167	150.563	196.23	15.006	18.853	24.793	NA	36.0	167.0	167.0	True
2021-02-26	0.491	0.667	0.904	0.006	30.052	55.997	106.503	108.838	141.242	186.444	23.902	30.588	40.732	NA	36.0	288.0	288.0	True
2021-02-27	0.483	0.667	0.916	0.01	26.492	52.029	102.886	100.863	131.957	178.325	18.547	23.835	32.144	NA	15.0	240.0	240.0	True
2021-02-28	0.473	0.665	0.923	0.01	23.157	48.577	100.542	93.315	123.176	170.138	11.29	14.662	20.014	NA	4.0	114.0	114.0	True
2021-03-01	0.462	0.671	0.926	0.014	20.472	45.052	97.714	85.965	115.325	162.331	13.268	17.577	24.387	NA	8.0	202.0	202.0	True
2021-03-02	0.465	0.67	0.942	0.012	18.259	41.702	93.825	78.951	107.959	154.446	9.527	12.869	18.015	NA	9.0	151.0	151.0	True
2021-03-03	0.466	0.67	0.936	0.016	16.452	38.867	90.578	72.892	101.109	146.532	19.631	26.976	38.917	NA	4.0	353.0	353.0	True
2021-03-04	0.467	0.672	0.934	0.016	14.415	36.364	88.026	67.128	94.484	140.063	8.047	11.247	16.676	NA	8.0	145.0	145.0	True
2021-03-05	0.467	0.672	0.95	0.014	12.502	33.686	86.068	61.59	88.482	135.306	9.804	14.029	21.305	NA	3.0	210.0	210.0	True
2021-03-06	0.46	0.669	0.957	0.014	10.875	31.136	84.472	56.286	82.783	130.299	6.699	9.884	15.185	NA	1.0	140.0	140.0	True
2021-03-07	0.451	0.667	0.973	0.016	9.497	28.865	83.007	51.229	77.334	124.25	14.399	21.621	34.401	NA		369.6819140048137		False
2021-03-08	0.447	0.67	0.982	0.02	8.439	26.941	81.785	46.409	72.182	118.739	9.811	15.086	25.041	NA		276.6419666679729		False
2021-03-09	0.449	0.676	0.991	0.022	7.482	25.121	79.591	41.884	67.791	114.757	8.591	13.626	23.424	NA		268.62038330609244		False
2021-03-10	0.443	0.675	1.005	0.026	6.614	23.008	75.575	38.153	63.038	110.784	9.481	15.55	27.589	NA		328.5931050093641		False
2021-03-11	0.45	0.676	1.038	0.03	5.835	21.43	73.605	34.664	58.742	107.21	9.023	15.082	27.634	NA		341.96080253688143		False
2021-03-12	0.441	0.669	1.032	0.032	5.181	19.961	70.825	31.343	54.564	104.293	9.939	16.951	32.426	NA		413.98118581703767		False
2021-03-13	0.441	0.672	1.01	0.03	4.522	18.525	67.552	28.256	51.061	100.674	6.862	12.15	23.869	NA		316.7418463370945		False
2021-03-14	0.438	0.674	1.036	0.04	3.944	17.217	66.262	25.458	47.677	98.001	7.202	13.261	27.228	NA		368.97161471139395		False
2021-03-15	0.432	0.666	1.04	0.044	3.449	16.158	65.477	22.937	44.386	96.657	4.829	9.278	20.045	NA		276.1102864955749		False
2021-03-16	0.437	0.675	1.054	0.046	3.029	14.88	64.967	20.663	41.221	92.922	4.213	8.365	18.763	NA		268.1039780887239		False
2021-03-17	0.431	0.675	1.053	0.038	2.703	13.782	64.522	18.562	38.244	90.842	4.654	9.495	22.106	NA		327.96123260133186		False
2021-03-18	0.421	0.67	1.058	0.042	2.417	12.832	64.043	16.649	35.752	88.957	4.344	9.215	22.44	NA		341.3030438482005		False
2021-03-19	0.41	0.677	1.067	0.042	2.15	11.989	63.979	14.922	33.219	87.209	4.712	10.402	26.459	NA		413.18467766675235		False
2021-03-20	0.408	0.675	1.078	0.048	1.874	11.007	64.503	13.364	30.768	84.975	3.211	7.412	19.4	NA		316.1322610863247		False
2021-03-21	0.411	0.675	1.087	0.056	1.636	10.158	66.059	11.959	28.667	80.979	3.332	8.059	21.64	NA		368.26131541780137		False
2021-03-22	0.41	0.671	1.109	0.062	1.43	9.482	67.946	10.693	26.655	77.111	2.219	5.603	15.697	NA		275.3943644188795		False
2021-03-23	0.405	0.67	1.113	0.064	1.248	8.843	68.825	9.559	24.534	73.321	1.921	5.074	14.821	NA		267.5875728716431		False
2021-03-24	0.399	0.668	1.112	0.068	1.088	8.174	67.852	8.544	22.885	70.751	2.094	5.757	17.59	NA		327.32936019358476		False
2021-03-25	0.407	0.663	1.132	0.068	0.948	7.691	70.83	7.618	21.39	68.574	1.943	5.608	17.785	NA		340.645285159519		False
2021-03-26	0.403	0.667	1.132	0.068	0.823	7.15	73.066	6.774	20.147	68.262	2.114	6.278	21.34	NA		412.388169516467		False
2021-03-27	0.4	0.663	1.143	0.064	0.709	6.674	74.362	6.038	18.744	68.04	1.452	4.441	16.118	NA		315.52267583561047		False
