# Supplementary material for: Evolution and Epidemic Spread of SARS-CoV-2 in Colombia: A Year into the Pandemic
Source: Vaccines (Basel). 2021 Jul 30;9(8):837. doi: 10.3390/vaccines9080837 (PMC8402472; doi:10.3390/vaccines9080837)
Supplement: Supplementary file 1 [file vaccines-09-00837-s001.zip › Supplementary_material/Supplementary Data S2/Rt.live_statistics_model/COVID19-NS-rt.csv]

	rt2.5%	rt	rt97.5%	p_rt_gt1	infection2.5%	infection	infection97.5%	ajusted_positive2.5%	ajusted_positive	ajusted_positive97.5%	predicted_postive2.5%	predicted_postive	predicted_postive97.5%	region	observed_positive	predicted_newtest	observed_newtest	date_with_observed_cases
2020-03-03	0.858	1.098	1.417	0.754	45.562	84.072	153.889	0.0	0.0	0.0				NS				False
2020-03-04	0.876	1.095	1.408	0.736	0.441	0.673	1.094	0.0	0.0	0.0				NS				False
2020-03-05	0.865	1.093	1.375	0.764	6.258	9.541	15.514	0.0	0.0	0.0				NS				False
2020-03-06	0.872	1.086	1.389	0.766	11.871	18.071	29.341	0.0	0.0	0.0				NS				False
2020-03-07	0.878	1.082	1.382	0.764	12.757	19.281	30.938	0.0	0.0	0.0				NS				False
2020-03-08	0.884	1.095	1.364	0.764	12.447	18.639	29.296	0.0	0.0	0.0				NS				False
2020-03-09	0.884	1.081	1.334	0.776	12.576	18.618	28.354	3.001	5.538	10.136				NS				False
2020-03-10	0.894	1.081	1.334	0.782	13.209	19.005	29.045	4.59	8.457	15.467				NS				False
2020-03-11	0.894	1.079	1.304	0.768	13.598	19.369	29.365	5.596	10.141	18.316				NS				False
2020-03-12	0.9	1.073	1.29	0.772	13.939	19.641	29.85	6.461	11.401	20.007				NS				False
2020-03-13	0.901	1.067	1.279	0.788	14.377	19.853	30.178	7.446	12.661	21.812	0.876	1.483	2.594	NS	1.0	0.0		True
2020-03-14	0.912	1.069	1.259	0.762	14.698	20.133	30.262	8.267	13.612	22.923	0.953	1.586	2.724	NS		0.0		True
2020-03-15	0.9	1.067	1.25	0.786	15.014	20.391	30.354	9.282	15.118	24.857	1.075	1.753	2.964	NS	3.0	0.0		True
2020-03-16	0.901	1.061	1.236	0.76	15.124	20.748	30.547	9.853	15.364	25.199	1.154	1.809	2.957	NS		0.0		True
2020-03-17	0.897	1.055	1.237	0.736	15.362	21.186	30.959	10.338	15.958	25.772	1.234	1.86	2.977	NS	2.0	0.0		True
2020-03-18	0.899	1.049	1.24	0.732	15.662	21.534	31.346	11.152	16.814	26.493	1.323	1.97	3.067	NS	3.0	0.0		True
2020-03-19	0.878	1.045	1.218	0.698	15.761	21.875	32.005	11.694	17.227	26.603	1.361	2.007	3.089	NS	1.0	0.0		True
2020-03-20	0.873	1.041	1.219	0.696	15.829	22.078	32.415	12.145	17.71	26.682	1.419	2.06	3.151	NS		0.0		True
2020-03-21	0.873	1.037	1.217	0.662	15.922	22.363	32.704	12.56	18.206	27.294	1.47	2.105	3.189	NS	3.0	0.0		True
2020-03-22	0.861	1.034	1.199	0.66	15.967	22.527	33.025	13.23	18.803	28.192	1.538	2.19	3.29	NS	2.0	0.0		True
2020-03-23	0.869	1.029	1.197	0.638	16.034	22.603	33.058	13.44	18.931	28.438	1.578	2.217	3.276	NS	1.0	0.0		True
2020-03-24	0.864	1.027	1.18	0.62	16.306	22.727	32.499	13.862	19.193	28.486	1.621	2.242	3.323	NS	2.0	0.0		True
2020-03-25	0.872	1.021	1.18	0.61	16.301	22.966	32.367	14.046	19.517	28.785	1.675	2.296	3.328	NS	2.0	0.0		True
2020-03-26	0.871	1.02	1.174	0.582	16.404	23.108	32.679	14.419	19.834	29.048	1.721	2.333	3.381	NS	3.0	0.0		True
2020-03-27	0.862	1.018	1.17	0.572	16.58	23.218	32.73	14.813	20.207	29.485	1.759	2.366	3.383	NS	4.0	0.0		True
2020-03-28	0.868	1.011	1.164	0.536	16.521	23.334	32.796	15.158	20.511	29.772	1.792	2.401	3.431	NS	4.0	0.0		True
2020-03-29	0.863	1.01	1.161	0.542	16.629	23.322	33.023	15.55	20.879	30.1	1.82	2.432	3.481	NS	5.0	0.0		True
2020-03-30	0.857	1.002	1.178	0.51	16.68	23.391	32.825	15.645	21.095	30.801	1.817	2.467	3.496	NS		0.0		True
2020-03-31	0.848	1.0	1.164	0.5	16.664	23.37	32.632	15.707	21.476	31.399	1.827	2.508	3.495	NS	1.0	0.0		True
2020-04-01	0.86	0.995	1.162	0.46	16.555	23.412	32.943	15.822	21.767	31.514	1.857	2.558	3.553	NS		0.0		True
2020-04-02	0.856	0.99	1.148	0.444	16.499	23.465	32.988	15.875	21.996	31.386	1.878	2.579	3.595	NS	2.0	0.0		True
2020-04-03	0.855	0.989	1.141	0.434	16.342	23.495	32.983	16.068	22.126	31.326	1.891	2.611	3.619	NS		0.0		True
2020-04-04	0.846	0.982	1.135	0.414	16.241	23.551	32.897	16.186	22.267	31.243	1.908	2.622	3.666	NS	1.0	0.0		True
2020-04-05	0.841	0.979	1.129	0.392	16.199	23.488	32.933	16.397	22.544	31.357	1.923	2.649	3.696	NS		0.0		True
2020-04-06	0.839	0.977	1.131	0.388	16.121	23.314	32.896	16.617	22.659	31.447	1.932	2.662	3.681	NS	1.0	0.0		True
2020-04-07	0.835	0.975	1.122	0.364	16.281	23.232	32.502	16.706	22.797	31.521	1.944	2.67	3.645	NS		0.0		True
2020-04-08	0.837	0.972	1.132	0.368	16.312	23.189	32.518	16.74	22.873	31.824	1.958	2.68	3.66	NS	1.0	0.0		True
2020-04-09	0.841	0.967	1.122	0.334	16.289	23.171	32.314	16.77	23.044	31.962	1.967	2.692	3.696	NS	9.0	0.0		True
2020-04-10	0.841	0.967	1.119	0.33	16.234	23.086	32.233	16.794	23.095	32.051	1.96	2.704	3.699	NS	7.0	0.9811932113880583		True
2020-04-11	0.824	0.959	1.107	0.312	16.202	22.969	31.84	16.794	23.157	31.827	1.964	2.709	3.694	NS	1.0	4.71667476167917		True
2020-04-12	0.824	0.962	1.11	0.276	15.943	22.725	31.34	16.663	23.174	31.856	1.969	2.717	3.706	NS	1.0	7.433215765459728		True
2020-04-13	0.827	0.96	1.108	0.274	15.883	22.61	31.025	16.621	23.225	31.928	1.979	2.718	3.671	NS		5.842034128613149		True
2020-04-14	0.831	0.959	1.101	0.244	15.589	22.441	30.722	16.434	23.198	31.973	1.962	2.72	3.656	NS	1.0	15.686696537518243		True
2020-04-15	0.822	0.953	1.093	0.26	15.406	22.252	30.576	16.45	23.326	32.027	1.95	2.715	3.662	NS		19.699146877362274		True
2020-04-16	0.83	0.951	1.08	0.25	15.343	22.06	30.076	16.32	23.341	31.947	1.958	2.718	3.68	NS	1.0	22.538515598963816		True
2020-04-17	0.814	0.948	1.09	0.242	15.138	21.863	29.621	16.396	23.219	32.04	1.956	2.694	3.698	NS	2.0	27.815734576067186		True
2020-04-18	0.81	0.945	1.106	0.236	15.115	21.642	29.351	16.457	23.136	31.713	1.956	2.693	3.644	NS		31.577449404912734		True
2020-04-19	0.817	0.945	1.097	0.228	15.003	21.396	29.194	16.534	23.079	31.355	1.96	2.692	3.632	NS		30.774764462722214		True
2020-04-20	0.816	0.943	1.11	0.226	15.045	21.136	28.969	16.563	22.967	30.992	1.967	2.683	3.615	NS	3.0	18.506004739865183		True
2020-04-21	0.818	0.943	1.087	0.21	14.884	20.914	28.627	16.478	22.925	30.915	1.969	2.679	3.596	NS	2.0	41.65080288555539		True
2020-04-22	0.826	0.947	1.08	0.23	14.698	20.719	28.274	16.385	22.905	30.696	1.97	2.672	3.565	NS	4.0	46.0692530353238		True
2020-04-23	0.823	0.948	1.095	0.234	14.724	20.443	27.921	16.306	22.797	30.441	1.95	2.654	3.537	NS		47.86602461763001		True
2020-04-24	0.827	0.952	1.095	0.224	14.604	20.193	27.395	16.203	22.601	30.217	1.921	2.625	3.492	NS	4.0	54.749653179070535		True
2020-04-25	0.822	0.951	1.097	0.246	14.556	20.055	27.17	16.019	22.405	29.993	1.913	2.616	3.466	NS	3.0	58.43822404817357		True
2020-04-26	0.827	0.955	1.099	0.256	14.502	19.798	26.794	15.885	22.215	29.772	1.893	2.594	3.436	NS	4.0	54.11631315997664		True
2020-04-27	0.822	0.96	1.108	0.308	14.258	19.549	26.5	15.746	22.11	29.671	1.872	2.585	3.416	NS	3.0	31.169975351097808		True
2020-04-28	0.835	0.973	1.106	0.308	13.964	19.44	26.412	15.651	21.94	29.245	1.862	2.557	3.406	NS	2.0	67.61490923365025		True
2020-04-29	0.844	0.973	1.109	0.364	13.917	19.328	26.101	15.516	21.769	29.066	1.839	2.533	3.368	NS		72.43935919334943		True
2020-04-30	0.849	0.984	1.131	0.392	13.976	19.198	25.746	15.372	21.517	28.822	1.818	2.51	3.34	NS	2.0	73.19353363634265		True
2020-05-01	0.863	0.99	1.151	0.454	13.794	19.176	25.561	15.31	21.334	28.526	1.8	2.491	3.306	NS		90.88899335575272		True
2020-05-02	0.867	1.005	1.15	0.512	13.776	19.106	25.58	15.325	21.149	28.187	1.791	2.462	3.267	NS	4.0	85.2989986914388		True
2020-05-03	0.887	1.01	1.149	0.546	13.663	19.028	25.48	15.29	20.855	27.976	1.788	2.444	3.226	NS	3.0	77.4578618572201		True
2020-05-04	0.884	1.019	1.163	0.6	13.667	19.071	25.694	15.222	20.574	27.639	1.791	2.416	3.19	NS	2.0	43.83394596234739		True
2020-05-05	0.894	1.036	1.179	0.686	13.585	19.014	25.882	15.119	20.373	27.318	1.79	2.398	3.18	NS		93.57901558170674		True
2020-05-06	0.903	1.043	1.192	0.75	13.536	19.13	26.138	15.031	20.273	27.043	1.777	2.367	3.148	NS	4.0	98.80946535128966		True
2020-05-07	0.923	1.057	1.202	0.792	13.396	19.273	26.106	14.931	20.075	26.602	1.768	2.348	3.104	NS	6.0	98.52104265500282		True
2020-05-08	0.932	1.07	1.212	0.83	13.605	19.406	26.313	14.8	19.921	26.332	1.758	2.321	3.08	NS	1.0	108.61749038509028		True
2020-05-09	0.951	1.08	1.232	0.868	13.787	19.535	26.377	14.655	19.722	26.398	1.749	2.307	3.076	NS	2.0	112.15977333473718		True
2020-05-10	0.971	1.099	1.244	0.902	13.898	19.74	26.556	14.386	19.647	26.236	1.726	2.292	3.06	NS	1.0	100.79941055445256		True
2020-05-11	0.981	1.114	1.262	0.946	14.089	20.066	26.952	14.181	19.591	25.876	1.706	2.28	3.017	NS	3.0	58.0	58.0	True
2020-05-12	0.987	1.127	1.265	0.962	14.143	20.457	27.489	14.197	19.558	25.777	1.697	2.277	2.98	NS	4.0	37.0	37.0	True
2020-05-13	1.009	1.147	1.295	0.98	14.305	20.839	28.51	14.367	19.552	25.747	1.786	2.41	3.116	NS	1.0	202.0	202.0	True
2020-05-14	1.015	1.158	1.309	0.988	14.774	21.248	29.395	14.303	19.419	25.744	1.656	2.267	2.947	NS	1.0	129.0	129.0	True
2020-05-15	1.038	1.172	1.33	0.998	15.373	21.767	29.948	14.285	19.481	25.726	1.67	2.267	2.961	NS	1.0	128.0	128.0	True
2020-05-16	1.054	1.187	1.357	0.998	15.856	22.446	30.647	14.214	19.423	25.903	1.649	2.26	2.962	NS		88.0	88.0	True
2020-05-17	1.059	1.201	1.381	1.0	16.384	23.136	31.604	14.006	19.485	26.037	2.556	3.538	4.613	NS		296.0	296.0	True
2020-05-18	1.064	1.213	1.413	0.996	17.041	23.904	32.458	14.004	19.606	26.381	1.658	2.29	2.985	NS	1.0	93.0	93.0	True
2020-05-19	1.086	1.228	1.414	1.0	17.544	24.817	33.315	14.078	19.757	26.571	1.669	2.304	3.014	NS	1.0	138.0	138.0	True
2020-05-20	1.09	1.249	1.426	1.0	18.29	25.68	34.71	14.301	19.96	26.73	1.68	2.321	3.044	NS	5.0	146.0	146.0	True
2020-05-21	1.103	1.264	1.448	1.0	19.017	26.748	36.042	14.502	20.178	26.892	2.084	2.889	3.811	NS	2.0	234.0	234.0	True
2020-05-22	1.123	1.268	1.445	1.0	20.086	28.091	37.484	14.676	20.47	27.194	1.718	2.382	3.155	NS	1.0	90.0	90.0	True
2020-05-23	1.118	1.281	1.467	1.0	21.126	29.308	38.928	14.805	20.81	27.675	1.751	2.425	3.226	NS	1.0	19.0	19.0	True
2020-05-24	1.141	1.292	1.489	1.0	22.484	30.798	40.758	15.006	21.165	28.444	1.873	2.587	3.457	NS		199.0	199.0	True
2020-05-25	1.146	1.304	1.512	1.0	23.889	32.299	42.821	15.476	21.612	29.223	1.828	2.539	3.385	NS		66.0	66.0	True
2020-05-26	1.161	1.325	1.517	1.0	25.37	34.006	45.105	16.047	22.134	29.86	1.879	2.59	3.45	NS	2.0	174.0	174.0	True
2020-05-27	1.174	1.329	1.543	1.0	26.998	35.925	47.44	16.555	22.696	30.571	1.958	2.653	3.524	NS	1.0	35.0	35.0	True
2020-05-28	1.193	1.344	1.571	1.0	28.899	37.96	50.375	17.081	23.423	31.342	2.047	2.737	3.616	NS	3.0	177.0	177.0	True
2020-05-29	1.205	1.362	1.56	1.0	30.742	40.177	53.292	17.573	24.121	32.325	2.567	3.418	4.519	NS		231.0	231.0	True
2020-05-30	1.204	1.379	1.582	1.0	32.846	42.49	56.644	18.116	24.991	33.276	2.182	2.91	3.847	NS		127.0	127.0	True
2020-05-31	1.213	1.396	1.577	1.0	35.203	45.33	60.265	18.854	26.001	34.307	2.273	3.019	3.992	NS		88.0	88.0	True
2020-06-01	1.234	1.411	1.61	1.0	37.876	48.252	63.781	19.842	27.08	35.693	6.808	9.05	11.937	NS	2.0	549.0	549.0	True
2020-06-02	1.261	1.435	1.63	1.0	40.574	51.371	68.493	20.625	28.196	37.08	2.464	3.281	4.3	NS	1.0	41.0	41.0	True
2020-06-03	1.269	1.445	1.649	1.0	43.745	55.019	73.152	21.661	29.479	38.482	2.91	3.876	5.009	NS	8.0	214.0	214.0	True
2020-06-04	1.296	1.473	1.656	1.0	46.95	59.578	78.38	23.024	30.875	40.174	2.75	3.607	4.663	NS	7.0	42.0	42.0	True
2020-06-05	1.305	1.486	1.672	1.0	50.411	64.362	85.114	24.6	32.524	42.259	2.897	3.779	4.937	NS	6.0	149.0	149.0	True
2020-06-06	1.335	1.499	1.69	1.0	54.287	69.336	91.198	25.928	34.236	44.573	3.556	4.606	6.012	NS	9.0	219.78525843729244		True
2020-06-07	1.367	1.523	1.709	1.0	58.362	75.588	96.743	27.796	36.169	46.722	6.088	7.835	10.128	NS	3.0	354.0	354.0	True
2020-06-08	1.37	1.55	1.73	1.0	63.901	82.523	105.568	29.567	38.181	49.448	5.59	7.026	9.149	NS	12.0	302.0	302.0	True
2020-06-09	1.381	1.572	1.749	1.0	69.63	90.362	115.46	31.438	40.347	52.488	4.124	5.259	6.834	NS	7.0	213.0	213.0	True
2020-06-10	1.393	1.594	1.771	1.0	76.299	98.901	126.053	33.644	42.838	55.822	8.518	10.804	14.038	NS	5.0	413.0	413.0	True
2020-06-11	1.423	1.616	1.81	1.0	82.95	108.674	138.584	36.193	45.546	59.23	4.238	5.334	6.946	NS	5.0	154.0	154.0	True
2020-06-12	1.444	1.629	1.841	1.0	90.362	119.361	151.543	38.524	48.584	63.064	4.531	5.711	7.375	NS	7.0	57.0	57.0	True
2020-06-13	1.46	1.657	1.867	1.0	100.204	131.444	166.791	41.238	51.992	67.332	11.493	14.448	18.567	NS	7.0	450.0	450.0	True
2020-06-14	1.49	1.678	1.876	1.0	111.542	145.511	184.179	44.45	56.022	72.34	6.031	7.525	9.585	NS	13.0	217.82413552211685		True
2020-06-15	1.489	1.687	1.901	1.0	123.627	161.346	204.118	47.698	60.18	78.448	8.094	10.108	12.858	NS	9.0	272.0	272.0	True
2020-06-16	1.506	1.702	1.918	1.0	136.78	179.821	227.85	51.522	64.874	84.356	6.146	7.644	9.785	NS	14.0	125.0	125.0	True
2020-06-17	1.526	1.708	1.931	1.0	154.254	200.783	253.968	55.518	70.473	90.385	9.649	12.123	15.379	NS	7.0	278.0	278.0	True
2020-06-18	1.522	1.717	1.933	1.0	173.1	223.589	280.6	60.419	76.843	97.543	22.741	28.648	36.416	NS	20.0	603.0	603.0	True
2020-06-19	1.515	1.722	1.93	1.0	193.895	250.137	314.549	66.094	84.041	106.912	11.88	14.951	18.998	NS	8.0	289.0	289.0	True
2020-06-20	1.516	1.721	1.932	1.0	216.552	279.813	349.168	72.448	92.298	116.013	8.531	10.77	13.598	NS	6.0	139.0	139.0	True
2020-06-21	1.505	1.709	1.937	1.0	243.254	314.617	386.526	78.428	101.273	126.793	9.392	11.781	14.856	NS		160.0	160.0	True
2020-06-22	1.514	1.702	1.916	1.0	274.03	351.774	433.783	86.185	111.237	139.331	10.266	12.962	16.236	NS	6.0	117.0	117.0	True
2020-06-23	1.492	1.681	1.908	1.0	310.602	392.77	486.163	96.373	122.503	153.167	13.24	16.701	20.855	NS	21.0	223.0	223.0	True
2020-06-24	1.465	1.666	1.898	1.0	349.038	438.823	542.54	105.47	135.736	169.786	19.37	24.509	30.658	NS	11.0	296.0	296.0	True
2020-06-25	1.445	1.634	1.849	1.0	387.451	489.585	605.117	116.248	150.115	188.065	16.117	20.538	25.589	NS	13.0	223.0	223.0	True
2020-06-26	1.429	1.601	1.805	1.0	431.886	543.469	672.82	130.291	167.249	208.41	15.256	19.477	24.194	NS	17.0	92.0	92.0	True
2020-06-27	1.373	1.563	1.752	1.0	483.731	600.349	740.349	145.538	185.846	230.403	18.22	23.266	28.756	NS	15.0	204.0	204.0	True
2020-06-28	1.343	1.52	1.71	1.0	536.897	663.83	813.979	162.045	206.571	257.082	19.015	24.195	29.707	NS	9.0	150.0	150.0	True
2020-06-29	1.303	1.478	1.654	1.0	590.029	729.006	892.567	180.469	230.544	285.725	39.971	50.711	62.092	NS	17.0	358.0	358.0	True
2020-06-30	1.267	1.441	1.633	1.0	648.515	796.962	969.968	201.969	258.207	316.283	23.75	30.028	36.598	NS	36.0	121.0	121.0	True
2020-07-01	1.208	1.385	1.577	1.0	706.183	863.448	1050.875	226.786	289.564	351.87	70.006	88.121	105.898	NS	47.0	499.0	499.0	True
2020-07-02	1.189	1.342	1.515	1.0	759.986	929.22	1131.019	255.48	321.267	391.235	29.806	37.428	45.189	NS	44.0	73.0	73.0	True
2020-07-03	1.145	1.289	1.469	1.0	818.34	993.288	1209.224	287.592	358.792	436.79	39.962	49.939	60.726	NS	28.0	228.0	228.0	True
2020-07-04	1.103	1.246	1.421	1.0	870.506	1059.231	1296.199	320.65	400.022	487.08	37.333	46.492	56.59	NS	50.0	71.0	71.0	True
2020-07-05	1.063	1.199	1.383	1.0	922.144	1119.527	1366.121	356.484	443.133	536.827	75.271	92.907	112.848	NS	37.0	343.0	343.0	True
2020-07-06	1.022	1.156	1.33	0.99	967.369	1171.385	1426.117	395.816	489.397	593.883	46.39	57.078	69.114	NS	73.0	42.0	42.0	True
2020-07-07	0.995	1.123	1.288	0.97	1008.053	1221.259	1488.568	439.473	540.702	654.983	107.582	131.912	159.218	NS	96.0	398.0	398.0	True
2020-07-08	0.963	1.087	1.234	0.928	1045.773	1263.714	1528.349	485.887	593.165	719.251	56.525	69.396	83.655	NS	103.0	122.0	122.0	True
2020-07-09	0.946	1.055	1.203	0.818	1064.413	1292.485	1559.647	533.467	649.658	783.978	62.094	75.878	91.01	NS	123.0	156.0	156.0	True
2020-07-10	0.919	1.027	1.18	0.662	1081.004	1314.801	1589.053	582.243	707.218	852.004	67.834	82.727	98.614	NS	129.0	191.0	191.0	True
2020-07-11	0.892	1.002	1.139	0.51	1099.228	1332.073	1611.357	633.044	765.618	917.755	121.017	146.995	175.474	NS	102.0	313.0	313.0	True
2020-07-12	0.861	0.974	1.104	0.342	1113.044	1338.758	1626.267	681.694	823.041	984.551	79.884	96.008	115.403	NS	115.0	23.0	23.0	True
2020-07-13	0.838	0.953	1.087	0.212	1121.226	1344.525	1618.304	728.685	880.396	1054.659	94.901	114.001	137.038	NS	241.0	211.0	211.0	True
2020-07-14	0.818	0.934	1.061	0.14	1105.377	1345.979	1614.374	777.893	938.316	1123.968	91.628	109.483	130.96	NS	200.0	143.0	143.0	True
2020-07-15	0.809	0.913	1.034	0.094	1106.775	1336.779	1598.366	826.219	990.044	1187.032	104.071	123.478	147.059	NS	222.0	203.0	203.0	True
2020-07-16	0.787	0.9	1.017	0.042	1105.202	1320.919	1563.388	873.915	1042.96	1244.786	101.818	121.65	145.146	NS	240.0	173.0	173.0	True
2020-07-17	0.777	0.887	1.002	0.028	1093.431	1298.418	1549.628	916.211	1089.307	1303.503	106.361	127.014	152.355	NS	200.0	160.0	160.0	True
2020-07-18	0.752	0.868	0.991	0.016	1078.034	1274.445	1532.232	948.386	1130.362	1351.237	110.345	131.966	157.689	NS	200.0	144.0	144.0	True
2020-07-19	0.748	0.861	0.976	0.01	1045.434	1248.747	1495.064	976.735	1167.074	1391.653	137.48	163.808	196.176	NS	71.0	229.0	229.0	True
2020-07-20	0.733	0.85	0.966	0.006	1002.379	1213.754	1458.581	1002.911	1197.677	1428.653	133.897	159.928	191.788	NS	111.0	218.0	218.0	True
2020-07-21	0.738	0.843	0.946	0.002	976.175	1181.385	1425.584	1024.383	1223.694	1455.407	119.662	142.708	170.811	NS	204.0	190.0	190.0	True
2020-07-22	0.74	0.835	0.935	0.0	954.606	1147.661	1383.642	1045.213	1239.107	1474.767	223.122	265.451	319.184	NS	208.0	349.0	349.0	True
2020-07-23	0.737	0.831	0.944	0.002	918.556	1110.364	1336.635	1059.42	1253.742	1484.911	162.819	193.644	232.264	NS	251.0	252.0	252.0	True
2020-07-24	0.732	0.827	0.931	0.0	885.335	1072.011	1294.615	1062.884	1263.828	1497.26	270.893	320.967	384.904	NS	237.0	415.0	415.0	True
2020-07-25	0.723	0.825	0.93	0.0	856.832	1033.285	1258.971	1062.441	1266.363	1498.797	125.248	147.233	176.952	NS	187.0	171.0	171.0	True
2020-07-26	0.731	0.826	0.931	0.0	825.263	999.288	1214.234	1063.65	1267.223	1495.293	216.037	254.366	305.208	NS	149.0	330.0	330.0	True
2020-07-27	0.735	0.826	0.931	0.0	798.455	964.638	1180.7	1065.05	1254.719	1476.459	223.218	262.549	316.76	NS	282.0	343.0	343.0	True
2020-07-28	0.736	0.83	0.926	0.002	774.207	931.041	1132.786	1059.004	1245.126	1464.754	123.305	144.486	173.697	NS	281.0	108.0	108.0	True
2020-07-29	0.739	0.828	0.936	0.0	750.548	899.366	1091.072	1050.859	1228.542	1439.752	304.543	356.433	425.688	NS	259.0	475.0	475.0	True
2020-07-30	0.732	0.831	0.94	0.0	724.149	867.411	1048.451	1029.906	1207.379	1421.28	212.211	247.679	295.032	NS	295.0	335.0	335.0	True
2020-07-31	0.737	0.84	0.946	0.002	695.547	835.825	1010.509	1005.923	1185.517	1397.998	336.769	394.032	471.404	NS	315.0	543.0	543.0	True
2020-08-01	0.747	0.844	0.943	0.004	669.323	806.11	971.639	982.712	1162.794	1378.203	194.058	228.076	274.811	NS	223.0	321.0	321.0	True
2020-08-02	0.745	0.848	0.956	0.004	646.139	779.21	940.197	965.483	1133.75	1354.017	199.021	232.475	280.771	NS	148.0	335.0	335.0	True
2020-08-03	0.752	0.852	0.961	0.004	627.96	754.295	903.356	943.285	1102.491	1313.113	304.324	355.901	429.899	NS	405.0	526.0	526.0	True
2020-08-04	0.756	0.861	0.977	0.008	606.63	728.751	875.047	913.819	1072.483	1268.308	394.846	462.55	558.019	NS	325.0	701.0	701.0	True
2020-08-05	0.76	0.869	0.982	0.012	589.05	707.29	851.262	890.586	1043.298	1228.998	299.36	350.042	420.47	NS	282.0	546.0	546.0	True
2020-08-06	0.766	0.882	1.002	0.03	573.881	688.337	820.602	860.744	1011.547	1198.083	143.104	167.697	201.407	NS	319.0	270.0	270.0	True
2020-08-07	0.772	0.892	1.017	0.034	559.955	668.587	796.765	836.663	980.074	1170.061	588.248	691.849	827.241	NS	210.0	1148.0	1148.0	True
2020-08-08	0.793	0.898	1.019	0.056	543.6	651.851	778.296	813.275	951.956	1131.603	503.856	592.69	712.249	NS	409.0	1016.0	1016.0	True
2020-08-09	0.807	0.908	1.037	0.062	529.466	637.092	764.549	789.348	922.353	1096.655	364.147	428.207	515.746	NS	130.0	758.0	758.0	True
2020-08-10	0.804	0.925	1.042	0.12	520.474	625.31	751.264	763.62	892.201	1062.639	223.553	263.303	314.664	NS	348.0	480.0	480.0	True
2020-08-11	0.816	0.935	1.055	0.16	505.944	612.577	743.195	741.385	863.158	1029.46	296.272	350.272	418.343	NS	314.0	659.0	659.0	True
2020-08-12	0.833	0.949	1.075	0.202	495.24	601.023	733.517	717.927	837.118	994.861	315.976	374.081	445.833	NS	285.0	726.0	726.0	True
2020-08-13	0.838	0.959	1.091	0.27	485.409	596.132	728.377	696.227	812.514	961.368	333.966	395.382	470.783	NS	320.0	792.0	792.0	True
2020-08-14	0.854	0.973	1.092	0.346	478.527	589.39	720.998	673.907	790.437	929.753	252.804	298.918	354.584	NS	376.0	616.0	616.0	True
2020-08-15	0.874	0.986	1.11	0.41	476.114	585.453	718.214	657.72	768.099	900.148	286.728	338.561	403.201	NS	235.0	718.0	718.0	True
2020-08-16	0.883	0.999	1.129	0.492	475.12	583.548	715.238	636.613	747.233	872.161	175.706	206.388	245.843	NS	336.0	451.0	451.0	True
2020-08-17	0.894	1.012	1.138	0.566	474.552	579.297	708.068	622.228	726.568	851.924	200.138	235.544	278.969	NS	187.0	528.0	528.0	True
2020-08-18	0.902	1.024	1.146	0.64	472.917	577.934	710.242	607.691	706.818	826.532	166.984	196.779	232.351	NS	348.0	452.0	452.0	True
2020-08-19	0.915	1.033	1.164	0.698	468.688	579.369	712.15	595.13	689.726	807.632	281.614	332.501	394.459	NS	291.0	784.0	784.0	True
2020-08-20	0.916	1.04	1.179	0.738	467.348	582.445	714.936	581.317	673.596	797.294	344.369	408.622	486.973	NS	207.0	985.0	985.0	True
2020-08-21	0.925	1.052	1.178	0.76	469.985	583.798	716.585	567.138	659.484	778.327	278.607	329.335	392.355	NS	240.0	812.0	812.0	True
2020-08-22	0.93	1.059	1.203	0.78	474.064	589.52	720.568	551.188	645.942	761.093	347.456	408.134	485.423	NS	169.0	1027.0	1027.0	True
2020-08-23	0.944	1.058	1.218	0.8	477.478	597.231	720.209	538.913	635.004	750.472	136.535	161.311	192.408	NS	94.0	412.0	412.0	True
2020-08-24	0.933	1.063	1.207	0.814	479.857	601.977	725.256	525.457	626.635	744.704	167.478	198.426	237.003	NS	539.0	514.0	514.0	True
2020-08-25	0.934	1.065	1.21	0.838	487.987	608.576	726.506	519.436	619.033	737.665	609.173	723.744	865.013	NS	181.0	1903.0	1903.0	True
2020-08-26	0.949	1.07	1.224	0.852	497.445	615.751	735.818	515.441	613.988	734.323	159.896	189.651	227.278	NS	130.0	504.0	504.0	True
2020-08-27	0.954	1.074	1.214	0.864	504.851	622.086	746.043	512.353	609.183	725.529	405.437	485.087	584.648	NS	136.0	1298.0	1298.0	True
2020-08-28	0.957	1.07	1.221	0.864	512.811	630.254	763.752	506.944	604.706	717.793	253.199	303.599	365.112	NS	153.0	819.0	819.0	True
2020-08-29	0.948	1.07	1.206	0.868	521.402	638.493	774.724	503.325	601.223	716.1	284.076	341.492	408.811	NS	123.0	923.0	923.0	True
2020-08-30	0.957	1.068	1.207	0.856	527.312	646.745	786.076	500.055	600.701	718.383	148.424	178.422	213.246	NS	84.0	482.0	482.0	True
2020-08-31	0.953	1.063	1.213	0.854	537.593	656.064	796.595	496.654	604.058	722.281	73.537	88.325	105.114	NS	103.0	239.0	239.0	True
2020-09-01	0.952	1.067	1.207	0.852	548.004	665.504	817.387	499.083	605.11	723.176	122.481	148.882	175.97	NS	129.0	402.0	402.0	True
2020-09-02	0.937	1.064	1.203	0.846	557.803	673.119	823.031	500.857	607.472	722.696	107.647	130.794	154.827	NS	106.0	352.0	352.0	True
2020-09-03	0.935	1.065	1.209	0.822	567.866	679.478	836.76	502.847	611.781	722.03	68.362	82.711	97.507	NS	116.0	221.0	221.0	True
2020-09-04	0.929	1.057	1.206	0.81	573.82	687.328	852.46	506.497	613.781	719.693	136.041	163.817	193.54	NS	176.0	434.0	434.0	True
2020-09-05	0.932	1.057	1.195	0.81	582.093	694.551	862.194	512.816	619.096	722.248	74.854	90.965	107.431	NS	111.0	239.0	239.0	True
2020-09-06	0.934	1.052	1.195	0.804	582.844	704.222	867.403	516.423	624.585	728.667	115.629	140.711	164.976	NS	66.0	366.0	366.0	True
2020-09-07	0.935	1.055	1.203	0.798	585.628	712.963	873.508	522.274	629.04	740.183	65.498	78.678	93.139	NS	134.0	203.0	203.0	True
2020-09-08	0.94	1.05	1.194	0.77	593.294	723.565	881.988	528.371	635.535	755.883	124.378	149.498	177.867	NS	141.0	382.0	382.0	True
2020-09-09	0.932	1.044	1.179	0.77	602.41	729.406	897.41	533.384	640.093	765.936	69.24	82.746	98.602	NS	125.0	210.0	210.0	True
2020-09-10	0.924	1.045	1.176	0.766	608.195	737.386	905.968	542.993	647.372	773.531	105.469	126.138	150.766	NS	175.0	316.0	316.0	True
2020-09-11	0.925	1.04	1.184	0.75	615.863	744.766	909.394	552.219	655.243	785.547	168.858	202.107	241.121	NS	126.0	500.0	500.0	True
2020-09-12	0.921	1.037	1.19	0.738	621.138	752.49	912.634	558.477	661.918	799.716	65.024	77.74	93.432	NS	100.0	128.0	128.0	True
2020-09-13	0.913	1.036	1.17	0.732	630.308	760.424	909.536	570.381	669.361	806.787	86.05	101.975	123.047	NS	80.0	248.0	248.0	True
2020-09-14	0.911	1.04	1.164	0.728	639.614	766.493	917.316	574.551	678.009	819.59	97.733	116.097	139.473	NS	159.0	279.0	279.0	True
2020-09-15	0.914	1.031	1.167	0.708	644.846	770.854	923.327	580.422	686.081	827.23	147.694	174.884	211.093	NS	145.0	416.0	416.0	True
2020-09-16	0.916	1.031	1.16	0.704	651.816	775.07	930.509	586.672	692.099	836.1	68.002	80.776	98.132	NS	98.0	171.0	171.0	True
2020-09-17	0.917	1.033	1.163	0.678	654.96	780.865	939.666	590.971	699.345	846.178	84.393	100.483	122.222	NS	126.0	234.0	234.0	True
2020-09-18	0.914	1.031	1.153	0.682	657.097	784.188	954.71	594.824	706.447	855.794	103.446	122.664	148.915	NS	135.0	283.0	283.0	True
2020-09-19	0.926	1.033	1.171	0.712	658.424	790.247	958.537	603.166	713.24	861.307	111.579	132.942	159.251	NS	113.0	303.0	303.0	True
2020-09-20	0.927	1.037	1.171	0.696	657.465	798.253	966.526	608.5	722.126	867.876	131.242	156.68	187.647	NS	93.0	353.0	353.0	True
2020-09-21	0.925	1.036	1.174	0.722	655.835	803.383	975.075	615.483	729.272	874.009	130.383	154.863	185.169	NS	188.0	346.0	346.0	True
2020-09-22	0.929	1.037	1.171	0.716	654.854	808.554	979.206	621.358	737.817	880.383	105.04	124.387	148.035	NS	178.0	275.0	275.0	True
2020-09-23	0.944	1.043	1.179	0.742	655.273	815.574	986.828	627.001	744.102	881.827	120.729	143.371	170.514	NS	164.0	314.0	314.0	True
2020-09-24	0.936	1.049	1.173	0.764	661.32	820.746	989.956	633.728	750.653	885.685	120.634	143.087	170.238	NS	153.0	310.0	310.0	True
2020-09-25	0.941	1.054	1.172	0.796	669.092	830.983	1000.54	639.463	756.372	892.304	108.916	128.883	153.667	NS	137.0	277.0	277.0	True
2020-09-26	0.931	1.058	1.183	0.806	670.693	838.681	1016.151	645.273	760.94	898.473	192.215	227.988	271.689	NS	145.0	486.0	486.0	True
2020-09-27	0.933	1.064	1.192	0.832	672.374	849.026	1021.624	650.958	767.67	907.559	118.515	140.885	167.786	NS	109.0	298.0	298.0	True
2020-09-28	0.942	1.067	1.184	0.844	681.911	856.258	1031.281	656.559	771.781	919.947	104.997	124.561	149.707	NS	195.0	262.0	262.0	True
2020-09-29	0.942	1.075	1.193	0.852	688.013	865.086	1041.747	659.37	777.134	929.875	76.483	90.9	109.499	NS	162.0	163.0	163.0	True
2020-09-30	0.941	1.075	1.213	0.86	696.551	875.19	1055.463	660.592	784.288	938.847	149.861	178.255	214.384	NS	161.0	371.0	371.0	True
2020-10-01	0.945	1.077	1.208	0.874	703.638	884.225	1070.633	664.892	792.04	944.773	293.699	350.243	420.316	NS	180.0	723.0	723.0	True
2020-10-02	0.96	1.073	1.221	0.88	712.673	895.355	1086.026	665.585	799.136	945.002	239.554	289.243	346.319	NS	223.0	591.0	591.0	True
2020-10-03	0.95	1.073	1.228	0.88	725.249	906.78	1106.154	665.792	805.956	947.944	179.355	218.171	261.356	NS	142.0	442.0	442.0	True
2020-10-04	0.94	1.075	1.225	0.884	745.736	918.414	1111.957	667.902	812.219	958.117	157.141	193.315	231.597	NS	101.0	387.0	387.0	True
2020-10-05	0.95	1.075	1.227	0.854	760.69	932.262	1121.037	673.676	818.107	970.904	78.541	96.219	114.747	NS	229.0	104.0	104.0	True
2020-10-06	0.942	1.071	1.213	0.862	783.109	944.033	1140.591	680.656	825.348	981.099	168.547	206.913	245.291	NS	221.0	406.0	406.0	True
2020-10-07	0.948	1.072	1.211	0.852	797.636	956.978	1157.141	685.581	833.946	996.602	236.827	291.932	346.943	NS	153.0	566.0	566.0	True
2020-10-08	0.934	1.064	1.192	0.834	809.139	973.583	1176.533	688.935	842.444	1006.346	183.614	226.766	271.622	NS	200.0	435.0	435.0	True
2020-10-09	0.939	1.067	1.204	0.842	818.355	985.175	1192.084	695.8	853.471	1011.431	244.217	301.106	359.039	NS	174.0	571.0	571.0	True
2020-10-10	0.94	1.058	1.197	0.83	828.386	997.669	1198.178	701.617	863.357	1016.088	197.627	242.944	291.186	NS	119.0	457.0	457.0	True
2020-10-11	0.932	1.058	1.187	0.818	847.182	1009.81	1211.162	706.566	873.535	1027.071	217.166	266.37	319.349	NS	92.0	496.0	496.0	True
2020-10-12	0.933	1.056	1.186	0.786	857.164	1022.114	1231.257	715.424	882.001	1042.791	84.545	103.137	124.033	NS	81.0	54.0	54.0	True
2020-10-13	0.921	1.049	1.185	0.752	865.245	1033.568	1243.206	726.654	892.121	1055.027	170.758	207.831	249.732	NS	222.0	379.0	379.0	True
2020-10-14	0.928	1.046	1.185	0.754	873.321	1045.247	1250.623	740.648	901.934	1076.674	86.82	105.954	126.086	NS	126.0	189.0	189.0	True
2020-10-15	0.916	1.043	1.182	0.754	880.279	1058.872	1267.551	756.987	913.484	1093.622	162.791	197.708	235.554	NS	228.0	351.0	351.0	True
2020-10-16	0.922	1.041	1.169	0.768	888.689	1065.887	1289.1	771.923	924.552	1101.485	239.665	289.698	346.007	NS	187.0	507.0	507.0	True
2020-10-17	0.917	1.049	1.162	0.766	886.857	1073.713	1319.618	788.703	937.346	1113.068	173.515	208.437	250.93	NS	197.0	361.0	361.0	True
2020-10-18	0.93	1.045	1.168	0.78	894.813	1088.431	1340.588	799.667	950.341	1126.321	165.699	197.63	238.176	NS	148.0	338.0	338.0	True
2020-10-19	0.929	1.047	1.185	0.79	900.124	1093.458	1357.579	808.144	964.434	1136.385	94.778	112.521	135.384	NS	282.0	149.0	149.0	True
2020-10-20	0.932	1.048	1.185	0.792	911.858	1103.032	1353.478	818.808	978.744	1147.019	288.945	342.352	408.1	NS	315.0	573.0	573.0	True
2020-10-21	0.94	1.052	1.178	0.81	914.569	1114.938	1360.102	832.866	991.808	1158.909	217.338	255.277	302.729	NS	240.0	423.0	423.0	True
2020-10-22	0.936	1.054	1.192	0.812	919.247	1128.447	1374.902	842.897	1000.576	1173.153	233.532	275.045	324.002	NS	243.0	450.0	450.0	True
2020-10-23	0.952	1.057	1.183	0.822	919.872	1141.063	1397.542	855.122	1009.349	1190.439	231.526	274.4	323.939	NS	343.0	443.0	443.0	True
2020-10-24	0.941	1.06	1.181	0.824	928.304	1154.25	1414.029	864.907	1018.778	1200.252	178.474	211.153	250.702	NS	320.0	338.0	338.0	True
2020-10-25	0.942	1.061	1.181	0.846	947.116	1168.399	1436.162	872.578	1030.287	1208.817	136.717	162.252	193.079	NS	203.0	257.0	257.0	True
2020-10-26	0.947	1.064	1.183	0.852	965.018	1180.643	1441.018	876.799	1042.067	1231.815	141.707	168.683	201.008	NS	327.0	264.0	264.0	True
2020-10-27	0.939	1.066	1.191	0.87	973.162	1194.118	1460.151	881.38	1051.823	1257.368	231.431	276.358	331.629	NS	280.0	428.0	428.0	True
2020-10-28	0.948	1.07	1.194	0.852	992.326	1206.762	1482.535	888.772	1061.056	1284.238	207.475	248.439	300.572	NS	179.0	381.0	381.0	True
2020-10-29	0.948	1.068	1.197	0.85	1013.173	1218.829	1497.376	898.085	1073.352	1296.131	165.22	199.089	241.538	NS	239.0	302.0	302.0	True
2020-10-30	0.947	1.068	1.196	0.836	1026.274	1234.517	1512.256	911.485	1085.38	1316.928	217.276	262.492	317.487	NS	193.0	394.0	394.0	True
2020-10-31	0.936	1.067	1.201	0.826	1045.135	1249.503	1522.022	922.257	1095.712	1324.857	213.806	257.758	313.294	NS	215.0	384.0	384.0	True
2020-11-01	0.948	1.063	1.195	0.846	1061.873	1264.413	1533.721	931.618	1107.357	1327.169	256.981	312.142	377.762	NS	141.0	460.0	460.0	True
2020-11-02	0.945	1.06	1.201	0.822	1080.811	1278.417	1539.366	934.85	1119.417	1343.113	130.198	157.928	189.397	NS	161.0	230.0	230.0	True
2020-11-03	0.929	1.059	1.197	0.82	1091.302	1295.017	1545.71	938.795	1134.444	1366.342	274.81	332.541	399.543	NS	241.0	480.0	480.0	True
2020-11-04	0.928	1.06	1.194	0.796	1103.944	1311.122	1559.796	946.501	1146.219	1379.35	212.684	257.069	309.049	NS	109.0	367.0	367.0	True
2020-11-05	0.926	1.06	1.182	0.798	1114.739	1326.128	1575.648	961.656	1160.637	1389.063	357.976	433.521	523.694	NS	181.0	610.0	610.0	True
2020-11-06	0.915	1.049	1.186	0.774	1127.78	1341.993	1601.485	976.658	1171.186	1402.031	311.155	376.837	455.17	NS	289.0	524.0	524.0	True
2020-11-07	0.914	1.045	1.174	0.752	1151.178	1355.921	1607.887	996.662	1182.997	1427.31	237.962	287.075	345.116	NS	193.0	394.0	394.0	True
2020-11-08	0.924	1.043	1.175	0.76	1161.339	1365.232	1611.704	1012.721	1197.357	1440.753	208.428	249.652	300.308	NS	206.0	340.0	340.0	True
2020-11-09	0.921	1.037	1.179	0.736	1168.317	1379.527	1627.953	1025.966	1211.553	1455.103	125.102	149.034	179.149	NS	385.0	201.0	201.0	True
2020-11-10	0.92	1.039	1.169	0.716	1174.048	1388.275	1651.334	1042.193	1225.569	1467.023	226.801	269.805	322.316	NS	233.0	359.0	359.0	True
2020-11-11	0.918	1.039	1.165	0.712	1169.061	1405.003	1665.294	1057.805	1238.779	1485.636	249.29	295.924	352.369	NS	182.0	389.0	389.0	True
2020-11-12	0.918	1.035	1.158	0.702	1164.94	1417.375	1685.849	1076.42	1251.069	1500.899	398.0	471.892	562.921	NS	353.0	614.0	614.0	True
2020-11-13	0.916	1.034	1.152	0.698	1175.998	1422.575	1696.336	1089.666	1268.686	1508.989	227.505	269.368	319.606	NS	353.0	346.0	346.0	True
2020-11-14	0.915	1.03	1.16	0.7	1179.158	1434.984	1723.393	1096.949	1282.241	1511.617	433.721	514.814	610.012	NS	279.0	653.0	653.0	True
2020-11-15	0.911	1.025	1.154	0.658	1187.95	1442.848	1734.539	1108.761	1297.808	1518.868	218.295	259.83	307.612	NS	231.0	326.0	326.0	True
2020-11-16	0.91	1.028	1.145	0.664	1200.455	1450.514	1746.424	1121.612	1312.261	1532.57	129.112	152.964	182.263	NS	243.0	12.0	12.0	True
2020-11-17	0.907	1.028	1.142	0.664	1209.816	1460.15	1770.628	1138.417	1322.899	1543.753	130.49	153.979	184.139	NS	290.0	135.0	135.0	True
2020-11-18	0.903	1.02	1.154	0.634	1212.853	1466.639	1782.925	1154.252	1334.037	1551.265	450.152	528.314	634.96	NS	198.0	648.0	648.0	True
2020-11-19	0.911	1.021	1.147	0.61	1216.4	1478.476	1784.273	1165.002	1347.129	1563.042	176.489	207.253	248.506	NS	318.0	251.0	251.0	True
2020-11-20	0.898	1.018	1.152	0.638	1217.719	1486.28	1786.947	1170.807	1358.182	1578.918	381.623	449.948	540.407	NS	448.0	541.0	541.0	True
2020-11-21	0.909	1.02	1.158	0.612	1224.636	1490.581	1793.479	1172.299	1372.346	1593.383	272.808	325.772	389.578	NS	246.0	387.0	387.0	True
2020-11-22	0.903	1.02	1.139	0.61	1234.689	1494.587	1803.03	1174.627	1387.366	1614.424	337.814	405.025	486.361	NS	182.0	477.0	477.0	True
2020-11-23	0.901	1.013	1.151	0.568	1233.606	1503.974	1797.497	1181.872	1401.638	1631.334	136.188	163.244	195.567	NS	411.0	70.0	70.0	True
2020-11-24	0.896	1.008	1.147	0.548	1231.735	1507.074	1802.969	1190.404	1413.494	1643.798	393.462	470.352	563.001	NS	376.0	544.0	544.0	True
2020-11-25	0.896	1.005	1.135	0.536	1242.55	1513.844	1807.158	1196.715	1420.266	1659.035	418.042	500.97	602.102	NS	305.0	575.0	575.0	True
2020-11-26	0.891	1.004	1.132	0.514	1259.28	1521.086	1810.626	1199.813	1426.901	1668.384	322.84	387.617	465.982	NS	402.0	442.0	442.0	True
2020-11-27	0.884	0.992	1.12	0.464	1262.969	1524.082	1809.824	1202.638	1434.659	1689.42	348.321	418.967	505.367	NS	279.0	475.0	475.0	True
2020-11-28	0.877	0.991	1.121	0.442	1263.912	1528.84	1806.323	1215.484	1445.825	1704.176	504.654	607.987	729.246	NS	256.0	684.0	684.0	True
2020-11-29	0.874	0.985	1.121	0.412	1264.308	1519.718	1802.825	1221.335	1457.057	1713.683	345.071	418.587	501.107	NS	115.0	468.0	468.0	True
2020-11-30	0.867	0.982	1.111	0.378	1258.016	1516.22	1784.011	1220.3	1465.812	1719.147	143.002	174.657	208.71	NS	338.0	194.0	194.0	True
2020-12-01	0.86	0.978	1.105	0.352	1250.618	1514.844	1787.215	1223.108	1471.969	1722.566	411.734	502.169	602.064	NS	430.0	555.0	555.0	True
2020-12-02	0.857	0.973	1.098	0.328	1237.076	1510.717	1783.997	1233.758	1478.877	1734.183	401.473	488.384	586.511	NS	342.0	538.0	538.0	True
2020-12-03	0.855	0.97	1.095	0.32	1243.794	1502.038	1767.181	1242.591	1481.068	1738.322	383.034	464.84	554.667	NS	434.0	510.0	510.0	True
2020-12-04	0.853	0.965	1.106	0.284	1245.132	1498.383	1748.85	1243.996	1488.413	1737.708	407.198	493.341	592.763	NS	430.0	540.0	540.0	True
2020-12-05	0.849	0.96	1.088	0.26	1249.158	1486.656	1735.174	1252.18	1496.498	1747.201	517.394	624.161	750.714	NS	432.0	681.0	681.0	True
2020-12-06	0.85	0.956	1.075	0.24	1249.147	1476.777	1726.099	1256.382	1500.084	1745.572	398.811	481.389	573.525	NS	353.0	523.0	523.0	True
2020-12-07	0.849	0.954	1.07	0.204	1242.691	1463.473	1722.229	1265.289	1503.675	1750.936	146.103	175.559	208.043	NS	442.0	183.0	183.0	True
2020-12-08	0.844	0.951	1.058	0.208	1232.946	1450.146	1714.51	1276.458	1508.796	1751.575	412.49	496.836	586.949	NS	274.0	537.0	537.0	True
2020-12-09	0.84	0.946	1.058	0.194	1218.145	1440.528	1701.391	1285.689	1507.591	1745.325	260.685	312.737	367.515	NS	383.0	337.0	337.0	True
2020-12-10	0.847	0.945	1.059	0.192	1198.809	1427.049	1694.592	1286.715	1505.84	1744.302	250.498	299.292	352.296	NS	441.0	323.0	323.0	True
2020-12-11	0.83	0.942	1.06	0.16	1184.799	1413.241	1683.683	1278.252	1503.289	1740.532	484.91	581.476	683.894	NS	533.0	628.0	628.0	True
2020-12-12	0.822	0.935	1.051	0.13	1164.243	1401.125	1669.529	1269.038	1500.73	1740.349	522.582	628.712	740.181	NS	447.0	680.0	680.0	True
2020-12-13	0.821	0.935	1.056	0.112	1146.891	1385.345	1647.612	1261.549	1497.91	1725.048	337.842	408.365	482.373	NS	216.0	443.0	443.0	True
2020-12-14	0.829	0.931	1.04	0.096	1127.939	1371.519	1624.963	1261.457	1492.846	1723.332	145.349	174.368	206.76	NS	398.0	123.0	123.0	True
2020-12-15	0.819	0.929	1.034	0.094	1114.112	1359.045	1588.523	1257.72	1489.376	1709.383	475.291	573.768	680.53	NS	539.0	628.0	628.0	True
2020-12-16	0.819	0.924	1.035	0.072	1090.547	1341.461	1563.056	1256.842	1480.662	1690.955	780.124	941.48	1125.589	NS	375.0	1037.0	1037.0	True
2020-12-17	0.815	0.92	1.029	0.076	1073.959	1320.588	1538.637	1252.666	1472.484	1682.832	304.302	367.404	440.108	NS	544.0	407.0	407.0	True
2020-12-18	0.812	0.914	1.024	0.056	1064.304	1300.639	1522.494	1244.161	1459.98	1675.823	581.659	700.778	843.631	NS	380.0	784.0	784.0	True
2020-12-19	0.815	0.916	1.021	0.058	1049.279	1279.373	1496.715	1239.977	1451.84	1668.047	467.427	562.909	677.593	NS	364.0	635.0	635.0	True
2020-12-20	0.804	0.91	1.011	0.054	1027.956	1257.43	1478.977	1227.387	1439.42	1662.287	339.083	407.589	486.542	NS	225.0	463.0	463.0	True
2020-12-21	0.802	0.903	1.028	0.062	1014.926	1233.966	1466.264	1213.888	1429.963	1654.738	236.989	284.629	338.58	NS	496.0	325.0	325.0	True
2020-12-22	0.805	0.904	1.026	0.06	1001.247	1213.499	1441.97	1203.437	1415.977	1643.859	402.321	482.491	575.616	NS	360.0	556.0	556.0	True
2020-12-23	0.792	0.898	1.025	0.05	986.434	1186.635	1419.741	1191.058	1404.272	1631.601	521.892	624.483	738.67	NS	271.0	725.0	725.0	True
2020-12-24	0.792	0.894	1.008	0.04	965.603	1164.101	1392.627	1174.19	1389.434	1617.818	301.298	360.278	424.717	NS	379.0	422.0	422.0	True
2020-12-25	0.785	0.893	1.01	0.032	941.726	1139.788	1364.647	1156.929	1373.714	1600.51	300.472	360.554	425.58	NS	246.0	426.0	426.0	True
2020-12-26	0.791	0.891	1.004	0.034	923.783	1117.528	1327.812	1139.961	1361.85	1574.186	260.778	314.165	369.519	NS	427.0	376.0	376.0	True
2020-12-27	0.789	0.886	1.008	0.032	905.065	1093.67	1298.864	1120.51	1343.49	1549.686	334.039	402.674	471.8	NS	281.0	489.0	489.0	True
2020-12-28	0.781	0.881	1.004	0.028	881.224	1068.304	1278.504	1106.237	1324.93	1535.223	128.588	155.273	182.22	NS	567.0	73.0	73.0	True
2020-12-29	0.773	0.875	0.992	0.016	856.689	1042.582	1250.387	1092.092	1304.922	1518.377	618.551	746.382	876.006	NS	407.0	928.0	928.0	True
2020-12-30	0.767	0.868	0.982	0.016	838.04	1017.265	1234.237	1078.852	1285.322	1484.542	329.032	397.115	464.678	NS	207.0	501.0	501.0	True
2020-12-31	0.763	0.858	0.983	0.008	822.783	992.142	1212.987	1068.542	1265.324	1461.767	391.439	470.861	551.106	NS	110.0	603.0	603.0	True
2021-01-01	0.756	0.854	0.976	0.008	800.046	969.67	1174.017	1047.584	1244.335	1444.716	206.1	247.808	290.027	NS	72.0	323.0	323.0	True
2021-01-02	0.753	0.85	0.964	0.002	778.093	944.092	1134.37	1036.695	1221.932	1426.504	119.319	143.519	167.398	NS	181.0	136.0	136.0	True
2021-01-03	0.742	0.844	0.957	0.002	750.96	916.377	1104.404	1016.662	1203.125	1412.807	268.269	321.98	375.74	NS	179.0	435.0	435.0	True
2021-01-04	0.737	0.841	0.955	0.002	726.822	889.199	1079.898	998.816	1180.085	1386.746	173.216	208.005	244.237	NS	364.0	287.0	287.0	True
2021-01-05	0.731	0.836	0.948	0.002	704.2	861.17	1044.829	978.699	1156.625	1354.469	313.545	375.963	441.596	NS	357.0	529.0	529.0	True
2021-01-06	0.725	0.832	0.938	0.0	683.003	834.203	1009.703	953.879	1133.859	1322.967	251.812	301.683	354.244	NS	186.0	433.0	433.0	True
2021-01-07	0.731	0.826	0.943	0.002	661.172	808.963	981.938	932.547	1109.138	1296.146	236.168	281.792	329.693	NS	139.0	413.0	413.0	True
2021-01-08	0.726	0.823	0.932	0.002	641.057	781.08	949.953	912.548	1087.635	1271.881	156.627	186.954	219.923	NS	302.0	280.0	280.0	True
2021-01-09	0.72	0.822	0.925	0.002	617.034	751.914	921.702	893.618	1061.656	1241.455	342.155	409.451	483.81	NS	216.0	626.0	626.0	True
2021-01-10	0.726	0.815	0.927	0.004	592.366	723.044	889.329	874.083	1040.691	1220.513	346.273	413.197	494.984	NS	112.0	647.0	647.0	True
2021-01-11	0.723	0.818	0.926	0.002	570.656	697.928	861.762	854.457	1011.082	1193.801	99.461	118.658	141.841	NS	147.0	57.0	57.0	True
2021-01-12	0.725	0.815	0.919	0.002	547.712	671.357	836.61	834.226	986.309	1164.636	188.264	225.38	268.312	NS	364.0	369.0	369.0	True
2021-01-13	0.707	0.817	0.93	0.002	524.46	647.806	806.639	813.075	963.496	1134.745	230.104	273.56	328.103	NS	280.0	462.0	462.0	True
2021-01-14	0.712	0.817	0.927	0.002	506.348	624.831	776.88	789.439	939.319	1105.018	204.322	243.021	290.697	NS	393.0	421.0	421.0	True
2021-01-15	0.717	0.817	0.923	0.0	487.321	599.583	752.197	766.487	912.927	1075.511	129.465	154.665	185.638	NS	337.0	276.0	276.0	True
2021-01-16	0.716	0.82	0.925	0.0	466.26	578.159	722.388	744.858	885.586	1051.048	152.534	181.793	217.996	NS	138.0	335.0	335.0	True
2021-01-17	0.722	0.817	0.928	0.0	448.364	557.265	695.795	721.88	859.628	1015.719	215.786	257.813	309.687	NS	85.0	489.0	489.0	True
2021-01-18	0.722	0.819	0.925	0.0	432.397	536.214	674.677	698.977	834.645	991.097	102.811	121.605	146.944	NS	129.0	238.0	238.0	True
2021-01-19	0.728	0.815	0.933	0.0	419.092	514.193	648.709	674.789	810.065	960.277	143.227	170.263	205.312	NS	206.0	344.0	344.0	True
2021-01-20	0.726	0.818	0.93	0.0	401.922	495.112	629.502	653.451	781.882	931.992	312.394	372.928	446.955	NS	514.0	779.0	779.0	True
2021-01-21	0.724	0.821	0.927	0.002	383.348	476.756	612.481	629.156	757.199	901.178	148.506	177.902	213.762	NS	171.0	384.0	384.0	True
2021-01-22	0.723	0.817	0.936	0.0	367.594	458.419	591.187	608.398	730.371	876.802	108.818	130.712	158.086	NS	201.0	292.0	292.0	True
2021-01-23	0.713	0.816	0.924	0.002	354.386	442.797	563.991	586.092	705.671	847.141	146.382	175.892	212.773	NS	226.0	407.0	407.0	True
2021-01-24	0.709	0.817	0.931	0.002	341.392	426.444	538.772	566.982	680.777	816.472	142.005	170.335	205.918	NS	54.0	409.0	409.0	True
2021-01-25	0.706	0.816	0.918	0.002	328.181	409.618	514.029	549.258	656.612	789.975	77.717	93.027	112.058	NS	122.0	232.0	232.0	True
2021-01-26	0.71	0.813	0.91	0.0	317.764	394.681	493.689	525.778	632.814	761.22	153.371	183.359	221.645	NS	145.0	475.0	475.0	True
2021-01-27	0.706	0.807	0.923	0.0	303.237	379.793	472.997	507.725	610.542	737.472	146.031	175.591	213.26	NS	106.0	470.0	470.0	True
2021-01-28	0.7	0.805	0.923	0.0	290.051	364.714	457.833	489.735	588.171	715.823	147.839	177.473	217.475	NS	135.0	493.0	493.0	True
2021-01-29	0.703	0.801	0.925	0.0	278.647	352.311	440.259	472.15	567.445	691.501	184.741	221.033	271.96	NS	132.0	638.0	638.0	True
2021-01-30	0.695	0.801	0.911	0.0	266.215	338.813	422.614	455.059	547.406	668.726	141.929	169.453	208.29	NS	105.0	507.0	507.0	True
2021-01-31	0.697	0.793	0.911	0.0	257.267	325.306	406.626	438.24	528.188	647.254	111.231	132.679	163.22	NS	44.0	411.0	411.0	True
2021-02-01	0.694	0.789	0.916	0.0	246.98	310.463	390.523	421.257	508.492	626.17	49.647	59.206	73.062	NS	128.0	148.0	148.0	True
2021-02-02	0.683	0.786	0.909	0.0	236.598	297.776	372.31	404.25	489.401	605.437	53.594	64.227	79.559	NS	53.0	214.0	214.0	True
2021-02-03	0.681	0.788	0.911	0.0	228.695	285.107	355.248	388.868	472.927	584.979	127.858	154.01	190.285	NS	81.0	531.0	531.0	True
2021-02-04	0.671	0.779	0.911	0.0	217.643	272.651	341.08	372.573	455.819	559.584	72.254	87.049	107.178	NS	77.0	312.0	312.0	True
2021-02-05	0.667	0.776	0.912	0.002	206.128	259.395	327.574	361.644	438.417	536.994	87.437	105.785	129.616	NS	66.0	393.0	393.0	True
2021-02-06	0.662	0.772	0.916	0.0	196.311	247.731	316.023	347.152	421.791	511.352	56.026	68.163	82.643	NS	52.0	263.0	263.0	True
2021-02-07	0.655	0.769	0.898	0.002	187.349	235.95	300.097	333.61	405.736	494.751	104.645	127.141	153.983	NS	55.0	510.0	510.0	True
2021-02-08	0.645	0.758	0.898	0.0	179.455	224.674	286.487	319.748	390.039	476.269	37.617	45.463	55.49	NS	87.0	125.0	125.0	True
2021-02-09	0.638	0.753	0.894	0.002	170.327	214.241	273.126	306.336	374.894	458.496	43.179	52.508	64.06	NS	68.0	228.0	228.0	True
2021-02-10	0.617	0.747	0.89	0.002	161.147	203.773	262.431	295.243	360.264	441.691	77.402	93.515	113.799	NS	64.0	422.0	422.0	True
2021-02-11	0.612	0.746	0.904	0.002	152.457	193.545	254.455	283.214	346.454	422.255	61.289	73.851	89.681	NS	63.0	347.0	347.0	True
2021-02-12	0.61	0.742	0.892	0.004	144.88	183.472	244.363	271.479	332.784	406.906	56.554	68.432	83.536	NS	84.0	335.0	335.0	True
2021-02-13	0.597	0.74	0.893	0.004	135.336	173.74	232.581	262.24	318.985	390.405	69.338	83.849	102.102	NS	58.0	428.0	428.0	True
2021-02-14	0.596	0.738	0.901	0.002	126.341	165.125	224.658	251.703	305.851	375.072	67.014	80.428	98.483	NS	20.0	429.0	429.0	True
2021-02-15	0.583	0.74	0.898	0.006	116.552	156.06	213.634	241.426	292.591	358.383	28.559	34.134	42.083	NS	72.0	83.0	83.0	True
2021-02-16	0.576	0.734	0.914	0.004	107.976	147.406	205.143	230.285	279.683	342.352	27.465	32.7	40.232	NS	60.0	183.0	183.0	True
2021-02-17	0.563	0.735	0.923	0.004	99.66	139.768	199.081	219.023	267.434	329.855	26.253	31.212	38.754	NS	27.0	161.0	161.0	True
2021-02-18	0.559	0.737	0.913	0.002	90.908	132.242	192.323	209.465	255.07	315.878	49.277	58.637	72.715	NS	47.0	375.0	375.0	True
2021-02-19	0.557	0.732	0.914	0.006	82.701	124.695	186.657	200.842	243.221	301.249	48.63	58.261	72.32	NS	49.0	391.0	391.0	True
2021-02-20	0.549	0.732	0.939	0.004	75.342	117.36	179.309	191.975	231.832	289.088	69.199	83.043	103.4	NS	67.0	583.0	583.0	True
2021-02-21	0.535	0.73	0.93	0.002	69.058	110.725	173.458	181.871	220.146	276.902	29.386	35.528	44.259	NS	20.0	261.0	261.0	True
2021-02-22	0.538	0.732	0.948	0.004	62.26	104.933	169.258	172.279	209.929	265.538	20.424	24.683	30.871	NS	76.0	165.0	165.0	True
2021-02-23	0.539	0.73	0.964	0.014	55.901	98.978	163.97	163.196	200.023	255.615	30.89	37.652	47.176	NS	56.0	305.0	305.0	True
2021-02-24	0.534	0.727	0.972	0.006	50.228	93.466	159.134	153.583	190.083	245.218	21.563	26.683	33.711	NS	37.0	227.0	227.0	True
2021-02-25	0.529	0.726	0.969	0.014	45.152	88.734	155.016	144.14	180.615	235.011	33.94	42.404	54.471	NS	31.0	379.0	379.0	True
2021-02-26	0.517	0.721	0.993	0.018	40.799	83.841	149.802	134.869	171.52	226.533	27.447	34.614	44.966	NS	32.0	326.0	326.0	True
2021-02-27	0.519	0.723	1.003	0.028	37.144	78.449	147.061	126.212	162.427	216.644	30.296	38.815	51.237	NS	24.0	386.0	386.0	True
2021-02-28	0.521	0.725	1.001	0.026	33.263	73.944	143.815	117.399	153.964	210.36	24.504	32.252	42.77	NS		337.0	337.0	True
2021-03-01	0.516	0.729	1.027	0.038	29.447	69.399	143.073	109.13	146.034	203.796	12.782	17.232	23.261	NS	27.0	48.0	48.0	True
2021-03-02	0.516	0.731	1.032	0.036	26.435	65.472	143.088	101.222	138.838	196.431	25.637	35.18	48.678	NS	6.0	411.0	411.0	True
2021-03-03	0.516	0.73	1.026	0.036	23.713	61.794	142.329	93.717	131.123	189.287	14.831	20.782	29.62	NS	11.0	257.0	257.0	True
2021-03-04	0.512	0.73	1.062	0.04	21.366	58.447	140.945	85.22	124.056	184.501	10.446	15.053	21.777	NS	27.0	196.0	196.0	True
2021-03-05	0.509	0.728	1.056	0.04	19.318	55.058	140.111	78.477	117.686	177.742	14.408	21.31	31.391	NS	20.0	294.0	294.0	True
2021-03-06	0.514	0.724	1.063	0.042	17.552	51.865	138.738	72.375	111.582	172.618	17.985	27.52	41.684	NS	3.0	401.0	401.0	True
2021-03-07	0.508	0.727	1.065	0.052	15.793	49.126	137.947	66.294	105.846	168.491	13.315	21.194	33.061	NS		325.939079671162		False
2021-03-08	0.492	0.732	1.084	0.054	14.102	46.571	137.55	60.452	100.264	163.941	7.062	11.738	18.872	NS		176.22193910536654		False
2021-03-09	0.492	0.726	1.075	0.058	12.475	44.047	135.683	55.014	94.51	159.603	12.129	20.959	34.869	NS		360.0322964008326		False
2021-03-10	0.49	0.729	1.091	0.054	10.99	41.192	134.624	49.82	89.063	155.181	11.086	20.076	34.716	NS		364.3783845684176		False
2021-03-11	0.486	0.725	1.077	0.056	9.94	38.429	136.768	45.075	84.514	153.245	9.627	18.144	32.644	NS		348.7389558871107		False
2021-03-12	0.48	0.722	1.103	0.06	8.955	36.197	138.731	40.832	80.034	149.982	9.333	18.149	33.993	NS		369.5467228142		False
2021-03-13	0.486	0.716	1.1	0.068	7.958	34.169	140.343	37.452	75.944	148.449	8.426	17.049	33.388	NS		367.2355410765199		False
2021-03-14	0.471	0.72	1.093	0.062	7.145	32.136	142.728	34.363	71.345	146.924	6.637	14.04	28.678	NS		317.9850443130796		False
2021-03-15	0.471	0.716	1.102	0.066	6.421	30.15	143.867	31.169	66.984	144.722	3.62	7.914	17.131	NS		171.90647266742874		False
2021-03-16	0.461	0.726	1.126	0.066	5.679	28.609	144.005	28.038	63.327	143.196	6.023	13.852	31.024	NS		351.1845792846523		False
2021-03-17	0.454	0.724	1.12	0.072	5.014	26.801	144.792	25.104	60.218	142.191	5.505	13.169	30.915	NS		355.39231601359046		False
2021-03-18	0.458	0.716	1.135	0.074	4.446	25.147	146.174	22.803	56.68	142.086	4.788	11.852	29.564	NS		340.1081702922883		False
2021-03-19	0.451	0.723	1.135	0.082	4.03	23.791	150.055	20.854	53.55	139.996	4.612	11.849	30.831	NS		360.36852544303247		False
2021-03-20	0.452	0.721	1.153	0.09	3.632	22.572	156.073	18.928	50.607	138.149	4.165	11.124	30.273	NS		358.08226877140066		False
2021-03-21	0.448	0.719	1.146	0.092	3.241	21.209	161.62	17.16	47.766	137.988	3.277	9.043	26.166	NS		310.03100895512824		False
2021-03-22	0.45	0.722	1.167	0.092	2.876	19.953	165.95	15.466	44.988	138.263	1.973	5.681	17.636	NS		207.7598489977867		False
2021-03-23	0.448	0.722	1.178	0.09	2.547	18.721	169.063	13.871	42.01	140.236	2.934	8.85	28.991	NS		342.336862168591		False
2021-03-24	0.439	0.724	1.191	0.1	2.267	17.802	171.599	12.482	39.487	142.6	2.7	8.403	29.648	NS		346.40624745870105		False
2021-03-25	0.443	0.729	1.188	0.108	2.026	16.874	172.197	11.343	37.089	144.474	2.349	7.541	28.741	NS		331.4773846974563		False
2021-03-26	0.431	0.728	1.198	0.118	1.813	16.243	172.386	10.371	34.834	146.336	2.252	7.543	30.926	NS		351.19032807185937		False
2021-03-27	0.428	0.729	1.203	0.126	1.581	15.188	173.547	9.448	33.052	147.055	2.018	7.054	31.185	NS		348.92899646605963		False
