# Supplementary material for: Evolution and Epidemic Spread of SARS-CoV-2 in Colombia: A Year into the Pandemic
Source: Vaccines (Basel). 2021 Jul 30;9(8):837. doi: 10.3390/vaccines9080837 (PMC8402472; doi:10.3390/vaccines9080837)
Supplement: Supplementary file 1 [file vaccines-09-00837-s001.zip › Supplementary_material/Supplementary Data S2/Rt.live_statistics_model/COVID19-PU-rt.csv]

	rt2.5%	rt	rt97.5%	p_rt_gt1	infection2.5%	infection	infection97.5%	ajusted_positive2.5%	ajusted_positive	ajusted_positive97.5%	predicted_postive2.5%	predicted_postive	predicted_postive97.5%	region	observed_positive	predicted_newtest	observed_newtest	date_with_observed_cases
2020-04-23	0.887	1.144	1.49	0.816	6.728	18.452	41.722	0.0	0.0	0.0				PU				False
2020-04-24	0.873	1.143	1.469	0.838	0.065	0.152	0.309	0.0	0.0	0.0				PU				False
2020-04-25	0.896	1.142	1.458	0.846	0.921	2.159	4.375	0.0	0.0	0.0				PU				False
2020-04-26	0.887	1.134	1.449	0.854	1.745	4.088	8.291	0.0	0.0	0.0				PU				False
2020-04-27	0.9	1.136	1.437	0.85	1.88	4.353	8.774	0.0	0.0	0.0				PU				False
2020-04-28	0.916	1.13	1.431	0.854	1.875	4.192	8.46	0.0	0.0	0.0				PU				False
2020-04-29	0.903	1.131	1.414	0.852	1.936	4.259	8.429	0.443	1.215	2.748				PU				False
2020-04-30	0.91	1.134	1.423	0.866	2.072	4.423	8.496	0.678	1.858	4.192				PU				False
2020-05-01	0.902	1.126	1.427	0.86	2.158	4.539	8.605	0.823	2.246	4.946				PU				False
2020-05-02	0.918	1.137	1.398	0.864	2.233	4.617	8.761	0.946	2.514	5.365				PU				False
2020-05-03	0.904	1.133	1.388	0.86	2.316	4.718	8.819	1.077	2.83	5.791	0.149	0.391	0.818	PU	2.0	53.052827995257445		True
2020-05-04	0.93	1.128	1.387	0.874	2.418	4.85	8.878	1.186	3.056	6.189	0.249	0.639	1.315	PU		80.63113592140456		True
2020-05-05	0.932	1.133	1.388	0.888	2.477	4.979	9.09	1.354	3.385	6.855	0.203	0.508	1.029	PU		57.88946632494473		True
2020-05-06	0.94	1.134	1.396	0.894	2.575	5.11	9.186	1.45	3.484	6.933	0.186	0.457	0.908	PU		50.179753788740165		True
2020-05-07	0.936	1.135	1.359	0.9	2.696	5.205	9.373	1.541	3.585	7.174	0.22	0.523	1.008	PU	1.0	54.970095163726306		True
2020-05-08	0.936	1.136	1.399	0.91	2.789	5.316	9.623	1.658	3.783	7.627	0.292	0.664	1.298	PU		66.8381806205393		True
2020-05-09	0.933	1.136	1.393	0.902	2.892	5.438	9.847	1.767	3.871	7.708	0.273	0.604	1.168	PU		59.19678265301768		True
2020-05-10	0.943	1.129	1.374	0.906	2.975	5.588	10.076	1.9	4.039	7.86	0.284	0.605	1.144	PU		57.14924856523271		True
2020-05-11	0.942	1.128	1.372	0.902	3.075	5.776	10.253	2.027	4.215	7.99	0.259	0.539	0.997	PU		13.0	13.0	True
2020-05-12	0.947	1.133	1.383	0.908	3.204	5.942	10.376	2.11	4.405	8.175	0.345	0.713	1.31	PU		62.26286096965384		True
2020-05-13	0.956	1.129	1.36	0.924	3.322	6.088	10.525	2.129	4.473	8.349	0.309	0.63	1.139	PU		53.930223380228156		True
2020-05-14	0.958	1.143	1.366	0.92	3.476	6.201	10.792	2.223	4.579	8.524	0.343	0.704	1.259	PU		59.03519414587151		True
2020-05-15	0.972	1.151	1.371	0.938	3.555	6.35	11.014	2.338	4.701	8.619	0.43	0.882	1.565	PU		71.72926598073336		True
2020-05-16	0.981	1.152	1.375	0.95	3.711	6.489	11.199	2.43	4.814	8.717	0.68	1.362	2.41	PU		108.0	108.0	True
2020-05-17	0.989	1.162	1.371	0.958	3.881	6.618	11.573	2.527	4.946	8.864	0.405	0.792	1.387	PU		61.245669135237414		True
2020-05-18	0.999	1.167	1.386	0.972	4.009	6.795	11.643	2.654	5.103	9.068	0.343	0.655	1.134	PU	1.0	3.0	3.0	True
2020-05-19	0.996	1.178	1.39	0.972	4.172	7.018	11.845	2.782	5.23	9.339	0.354	0.676	1.158	PU	1.0	8.0	8.0	True
2020-05-20	1.015	1.185	1.391	0.986	4.298	7.204	11.974	2.887	5.343	9.564	0.366	0.686	1.183	PU	3.0	21.0	21.0	True
2020-05-21	1.022	1.193	1.402	0.988	4.422	7.471	12.316	2.967	5.496	9.756	0.485	0.899	1.552	PU	1.0	63.100293128020134		True
2020-05-22	1.026	1.204	1.413	0.988	4.588	7.716	12.601	3.031	5.662	9.961	0.39	0.715	1.247	PU		17.0	17.0	True
2020-05-23	1.04	1.216	1.432	0.996	4.749	8.014	12.942	3.138	5.815	10.141	0.554	1.012	1.761	PU		67.77095430037022		True
2020-05-24	1.051	1.234	1.456	0.994	4.953	8.365	13.262	3.261	5.952	10.336	0.421	0.757	1.298	PU		15.0	15.0	True
2020-05-25	1.065	1.244	1.462	0.996	5.163	8.601	13.841	3.398	6.092	10.493	0.441	0.778	1.316	PU	1.0	6.0	6.0	True
2020-05-26	1.086	1.265	1.493	1.0	5.408	8.949	14.403	3.552	6.234	10.657	0.664	1.154	1.95	PU		71.00965025907426		True
2020-05-27	1.098	1.286	1.523	0.998	5.687	9.315	14.992	3.704	6.396	10.973	0.592	1.029	1.716	PU		61.431162563166595		True
2020-05-28	1.115	1.301	1.523	0.998	5.985	9.848	15.594	3.879	6.569	11.279	0.972	1.662	2.754	PU		97.0	97.0	True
2020-05-29	1.129	1.322	1.552	1.0	6.343	10.337	16.503	4.026	6.753	11.402	0.515	0.863	1.422	PU		1.0	1.0	True
2020-05-30	1.147	1.33	1.581	1.0	6.744	11.006	17.414	4.173	6.945	11.531	0.784	1.298	2.12	PU		72.05804012399895		True
2020-05-31	1.155	1.356	1.594	1.0	7.213	11.625	18.262	4.317	7.175	11.651	0.625	1.026	1.638	PU	1.0	55.0	55.0	True
2020-06-01	1.165	1.381	1.591	1.0	7.675	12.21	19.438	4.485	7.436	12.054	0.578	0.952	1.507	PU		17.0	17.0	True
2020-06-02	1.18	1.397	1.625	1.0	8.189	13.049	20.932	4.634	7.716	12.488	0.597	0.988	1.55	PU		8.0	8.0	True
2020-06-03	1.203	1.425	1.645	1.0	8.809	14.029	22.44	4.784	7.997	12.672	0.625	1.028	1.594	PU	1.0	29.0	29.0	True
2020-06-04	1.214	1.437	1.674	1.0	9.45	14.915	23.899	5.033	8.27	13.083	0.952	1.534	2.404	PU		71.23049109222866		True
2020-06-05	1.229	1.472	1.695	1.0	10.251	16.02	25.399	5.254	8.606	13.517	1.203	1.943	3.039	PU	2.0	86.40252206138615		True
2020-06-06	1.278	1.493	1.737	1.0	11.156	17.276	27.257	5.508	8.927	14.084	1.115	1.792	2.783	PU		76.34512594772397		True
2020-06-07	1.308	1.51	1.763	1.0	12.168	18.661	29.416	5.806	9.392	14.802	1.127	1.806	2.819	PU		73.53493084507856		True
2020-06-08	1.341	1.528	1.775	1.0	13.379	20.264	31.63	6.128	9.882	15.666	1.787	2.866	4.431	PU	1.0	111.42076764518454		True
2020-06-09	1.364	1.556	1.791	1.0	14.73	22.041	34.05	6.504	10.458	16.477	1.361	2.167	3.303	PU		79.75643954863575		True
2020-06-10	1.38	1.586	1.805	1.0	16.178	24.054	36.809	6.913	11.068	17.25	1.002	1.574	2.388	PU		55.0	55.0	True
2020-06-11	1.401	1.6	1.803	1.0	17.819	26.341	39.549	7.374	11.697	18.299	0.958	1.499	2.254	PU	1.0	2.0	2.0	True
2020-06-12	1.406	1.614	1.834	1.0	19.763	28.771	43.242	7.856	12.418	19.568	1.893	2.978	4.49	PU	1.0	91.29360742157687		True
2020-06-13	1.429	1.624	1.865	1.0	21.866	31.669	47.091	8.389	13.249	20.974	1.094	1.706	2.607	PU		17.0	17.0	True
2020-06-14	1.433	1.633	1.866	1.0	24.585	34.829	51.774	8.971	14.079	22.361	1.867	2.864	4.402	PU		77.63135141498523		True
2020-06-15	1.445	1.652	1.878	1.0	27.434	38.566	56.402	9.794	15.172	23.943	2.232	3.385	5.15	PU	3.0	85.98729747155217		True
2020-06-16	1.443	1.665	1.892	1.0	30.592	42.684	61.525	10.637	16.304	25.637	1.394	2.08	3.162	PU	1.0	1.0	1.0	True
2020-06-17	1.455	1.66	1.89	1.0	34.114	47.435	67.026	11.658	17.583	27.649	1.528	2.241	3.348	PU		19.0	19.0	True
2020-06-18	1.46	1.654	1.878	1.0	37.872	52.697	73.964	12.761	19.056	29.494	2.696	3.91	5.886	PU	1.0	79.36068905647981		True
2020-06-19	1.452	1.653	1.874	1.0	42.379	58.724	81.043	14.056	20.686	31.771	3.595	5.158	7.753	PU	1.0	96.18469278176559		True
2020-06-20	1.417	1.637	1.886	1.0	47.38	65.32	89.135	15.296	22.536	33.919	2.031	2.861	4.261	PU		40.0	40.0	True
2020-06-21	1.424	1.626	1.866	1.0	52.942	72.668	97.585	16.835	24.527	36.692	3.67	5.209	7.685	PU	2.0	81.67553034452231		True
2020-06-22	1.395	1.605	1.838	1.0	59.358	80.727	106.661	18.675	26.805	39.735	4.413	6.33	9.195	PU		90.37583007833608		True
2020-06-23	1.366	1.571	1.81	1.0	67.229	89.112	118.09	20.565	29.624	43.328	2.659	3.792	5.412	PU		40.0	40.0	True
2020-06-24	1.355	1.543	1.773	1.0	75.079	98.257	130.162	22.883	32.594	47.819	4.542	6.467	9.09	PU	2.0	76.2417220150692		True
2020-06-25	1.308	1.505	1.743	1.0	83.667	108.069	140.793	25.656	36.006	52.076	5.515	7.776	10.848	PU	3.0	83.16657705714394		True
2020-06-26	1.288	1.469	1.698	1.0	93.303	118.578	151.769	28.588	39.804	56.472	7.453	10.4	14.274	PU		100.70152215208496		True
2020-06-27	1.243	1.426	1.638	1.0	102.492	129.836	163.292	31.984	43.916	61.292	7.345	10.161	13.799	PU	4.0	88.8236710617158		True
2020-06-28	1.213	1.392	1.597	1.0	112.124	140.096	176.208	35.518	48.687	67.502	4.514	6.257	8.424	PU	2.0	2.0	2.0	True
2020-06-29	1.171	1.341	1.537	1.0	122.1	151.536	187.79	39.448	54.134	74.42	5.953	8.192	10.86	PU	1.0	58.0	58.0	True
2020-06-30	1.127	1.299	1.489	1.0	131.307	161.837	199.623	44.155	59.807	81.245	5.662	7.7	10.106	PU	7.0	2.0	2.0	True
2020-07-01	1.102	1.267	1.436	1.0	140.132	172.331	211.187	49.465	66.205	89.494	6.324	8.521	11.155	PU	1.0	10.0	10.0	True
2020-07-02	1.065	1.226	1.386	0.996	149.62	182.383	222.086	55.176	73.222	97.8	7.097	9.42	12.238	PU	7.0	2.0	2.0	True
2020-07-03	1.04	1.185	1.343	0.99	157.856	190.907	231.108	61.469	80.9	106.383	7.934	10.371	13.422	PU	9.0	44.0	44.0	True
2020-07-04	0.997	1.142	1.315	0.966	165.433	198.319	240.803	68.804	88.635	116.304	10.977	14.16	18.205	PU	16.0	61.0	61.0	True
2020-07-05	0.984	1.114	1.282	0.964	171.562	206.005	248.377	76.441	97.151	125.883	9.81	12.497	15.901	PU	19.0	5.0	5.0	True
2020-07-06	0.963	1.082	1.247	0.888	177.703	212.428	256.091	84.919	106.033	134.915	16.961	21.242	26.927	PU	45.0	77.0	77.0	True
2020-07-07	0.946	1.063	1.198	0.816	180.83	217.073	261.271	92.766	115.6	144.989	23.359	28.868	36.037	PU	46.0	96.3018619970715		True
2020-07-08	0.92	1.04	1.177	0.712	184.459	221.142	265.397	101.14	125.601	155.735	12.975	15.917	19.655	PU	22.0	16.0	16.0	True
2020-07-09	0.913	1.019	1.16	0.598	186.279	224.178	269.9	109.182	134.935	165.569	21.069	25.778	31.544	PU	37.0	74.0	74.0	True
2020-07-10	0.894	0.998	1.126	0.49	186.374	226.113	272.583	117.75	143.942	175.929	24.245	29.486	35.826	PU	38.0	79.0	79.0	True
2020-07-11	0.868	0.984	1.118	0.41	187.618	227.583	274.947	125.777	153.18	186.136	39.288	47.582	57.606	PU	81.0	120.0	120.0	True
2020-07-12	0.856	0.97	1.097	0.324	187.67	227.681	278.576	134.332	161.822	194.857	25.667	31.039	37.691	PU	24.0	74.0	74.0	True
2020-07-13	0.849	0.955	1.076	0.294	188.472	226.952	276.52	141.834	170.345	204.064	27.461	33.065	40.386	PU	71.0	75.0	75.0	True
2020-07-14	0.838	0.951	1.075	0.226	187.842	226.233	274.398	149.031	178.092	212.092	64.882	77.801	95.399	PU	31.0	169.0	169.0	True
2020-07-15	0.829	0.938	1.066	0.206	186.423	224.27	273.881	155.663	185.36	219.959	19.824	24.008	29.461	PU	120.0	50.0	50.0	True
2020-07-16	0.822	0.934	1.048	0.176	185.271	221.98	272.618	161.908	191.233	227.873	20.134	24.416	30.039	PU	110.0	8.0	8.0	True
2020-07-17	0.812	0.932	1.044	0.132	185.158	219.199	270.088	167.369	197.133	235.303	57.81	70.066	86.755	PU	44.0	137.0	137.0	True
2020-07-18	0.806	0.927	1.057	0.108	182.388	217.08	264.288	170.945	202.412	240.545	88.975	107.868	134.605	PU	24.0	206.0	206.0	True
2020-07-19	0.799	0.919	1.046	0.096	179.023	214.709	259.565	174.479	206.846	244.553	155.831	189.44	236.086	PU	33.0	353.0	353.0	True
2020-07-20	0.808	0.917	1.038	0.092	176.091	210.766	254.254	176.849	210.444	248.778	22.118	26.829	33.709	PU	31.0	3.0	3.0	True
2020-07-21	0.802	0.914	1.044	0.078	172.19	208.318	250.667	178.375	213.52	252.704	193.987	238.293	299.616	PU	55.0	431.0	431.0	True
2020-07-22	0.807	0.908	1.032	0.078	170.076	204.553	247.549	180.169	215.273	256.59	92.783	114.515	144.542	PU	52.0	205.0	205.0	True
2020-07-23	0.798	0.91	1.025	0.07	167.536	201.492	244.029	181.512	216.774	258.399	184.114	226.675	284.482	PU	60.0	404.0	404.0	True
2020-07-24	0.789	0.908	1.025	0.054	164.427	198.176	239.964	182.902	216.826	259.572	159.819	196.881	249.04	PU	130.0	350.0	350.0	True
2020-07-25	0.797	0.906	1.021	0.064	160.704	194.908	235.19	183.036	216.662	258.041	22.4	27.784	34.92	PU	55.0	2.0	2.0	True
2020-07-26	0.793	0.904	1.032	0.066	158.595	191.354	232.149	182.993	216.2	257.675	43.535	53.876	67.926	PU	49.0	96.0	96.0	True
2020-07-27	0.786	0.899	1.042	0.08	155.018	188.114	227.859	182.9	215.015	256.942	139.32	171.749	217.57	PU	59.0	307.0	307.0	True
2020-07-28	0.786	0.901	1.024	0.076	152.351	184.95	223.174	182.949	214.379	254.788	85.792	105.785	133.55	PU	87.0	190.0	190.0	True
2020-07-29	0.784	0.899	1.027	0.062	150.561	180.375	219.009	181.509	212.713	251.978	69.376	85.458	109.376	PU	50.0	155.0	155.0	True
2020-07-30	0.789	0.901	1.029	0.076	148.729	176.571	213.616	179.351	210.357	249.603	116.151	144.166	185.135	PU	89.0	264.0	264.0	True
2020-07-31	0.791	0.897	1.021	0.066	146.57	173.281	210.112	176.965	208.608	246.778	46.227	57.285	73.328	PU	94.0	106.0	106.0	True
2020-08-01	0.781	0.896	1.014	0.046	144.05	170.026	206.218	174.693	205.986	243.783	71.565	89.332	114.137	PU	70.0	167.0	167.0	True
2020-08-02	0.782	0.894	1.02	0.056	140.482	166.242	202.121	172.098	203.002	240.411	74.103	91.858	118.051	PU	67.0	174.0	174.0	True
2020-08-03	0.784	0.897	1.024	0.048	137.61	162.95	194.808	170.048	200.319	236.991	128.947	158.795	203.625	PU	83.0	305.0	305.0	True
2020-08-04	0.786	0.895	1.017	0.044	133.245	159.592	191.679	167.6	197.757	232.899	113.959	140.505	180.366	PU	70.0	274.0	274.0	True
2020-08-05	0.793	0.89	1.016	0.046	127.985	155.945	190.524	164.831	195.077	231.084	125.117	153.358	196.622	PU	94.0	304.0	304.0	True
2020-08-06	0.791	0.888	1.01	0.038	124.025	152.972	187.829	161.838	192.116	228.872	57.694	70.613	89.89	PU	53.0	142.0	142.0	True
2020-08-07	0.781	0.885	1.015	0.04	120.5	149.78	184.939	159.562	188.75	224.939	22.335	27.362	34.725	PU	57.0	56.0	56.0	True
2020-08-08	0.789	0.885	1.007	0.028	117.665	146.989	178.549	158.016	185.52	220.872	28.366	34.575	43.617	PU	31.0	72.0	72.0	True
2020-08-09	0.787	0.89	1.007	0.034	113.968	143.562	175.403	155.699	182.241	215.403	58.795	71.633	90.118	PU	33.0	152.0	152.0	True
2020-08-10	0.776	0.897	1.002	0.026	110.508	140.209	172.974	153.939	178.804	211.565	119.921	145.824	184.345	PU	80.0	316.0	316.0	True
2020-08-11	0.776	0.9	1.006	0.04	108.18	137.386	170.519	151.569	175.85	208.546	18.439	22.279	28.163	PU	53.0	23.0	23.0	True
2020-08-12	0.794	0.904	1.011	0.044	106.399	134.262	168.704	148.743	172.08	204.754	182.497	219.027	276.984	PU	79.0	492.0	492.0	True
2020-08-13	0.797	0.907	1.014	0.052	103.259	131.2	164.541	146.424	169.084	200.887	60.379	71.987	91.335	PU	60.0	165.0	165.0	True
2020-08-14	0.805	0.907	1.03	0.068	101.186	128.156	160.389	142.766	165.753	196.443	132.471	159.349	201.456	PU	114.0	372.0	372.0	True
2020-08-15	0.808	0.913	1.042	0.088	99.526	126.207	157.327	139.747	162.865	192.167	52.839	64.067	80.341	PU	42.0	152.0	152.0	True
2020-08-16	0.817	0.919	1.056	0.108	97.762	124.286	155.313	135.729	159.19	189.403	16.8	20.325	25.408	PU	61.0	38.0	38.0	True
2020-08-17	0.819	0.928	1.056	0.134	95.452	122.332	153.314	132.144	155.988	187.502	140.042	168.05	210.026	PU	55.0	416.0	416.0	True
2020-08-18	0.815	0.931	1.068	0.148	92.884	119.954	150.778	128.786	152.791	184.517	42.186	51.175	63.608	PU	42.0	129.0	129.0	True
2020-08-19	0.824	0.939	1.076	0.154	91.236	117.678	148.248	125.055	149.93	180.105	26.345	32.363	40.093	PU	90.0	83.0	83.0	True
2020-08-20	0.835	0.945	1.08	0.19	90.141	116.421	146.874	122.373	146.799	175.427	35.906	44.271	55.081	PU	46.0	116.0	116.0	True
2020-08-21	0.841	0.954	1.095	0.24	89.169	115.453	145.136	119.322	143.611	173.418	65.472	81.233	100.56	PU	64.0	217.0	217.0	True
2020-08-22	0.852	0.961	1.086	0.262	88.28	114.427	143.349	115.907	140.767	170.598	28.91	35.957	44.549	PU	81.0	98.0	98.0	True
2020-08-23	0.864	0.966	1.097	0.314	87.131	113.619	142.42	113.065	137.709	167.651	42.45	52.665	65.565	PU	17.0	147.0	147.0	True
2020-08-24	0.87	0.973	1.096	0.322	86.218	112.598	141.673	110.502	135.07	165.251	91.308	113.265	141.442	PU	36.0	322.0	322.0	True
2020-08-25	0.871	0.982	1.096	0.374	86.704	111.823	141.338	108.491	132.683	161.973	111.012	138.433	173.522	PU	74.0	401.0	401.0	True
2020-08-26	0.874	0.985	1.106	0.416	86.835	111.273	140.244	106.092	130.514	158.969	33.689	42.075	52.948	PU	54.0	124.0	124.0	True
2020-08-27	0.882	0.997	1.122	0.472	85.98	110.614	139.418	103.664	128.287	156.207	34.427	43.269	54.253	PU	24.0	130.0	130.0	True
2020-08-28	0.889	1.0	1.134	0.5	86.035	110.977	139.029	102.088	126.094	154.474	42.069	53.036	67.064	PU	39.0	162.0	162.0	True
2020-08-29	0.894	1.009	1.145	0.55	85.601	109.75	138.903	100.017	123.833	151.647	32.397	40.996	51.96	PU	15.0	127.0	127.0	True
2020-08-30	0.9	1.008	1.145	0.544	85.618	109.574	139.609	98.28	122.474	150.234	83.017	105.299	132.991	PU	30.0	331.0	331.0	True
2020-08-31	0.903	1.016	1.143	0.578	85.156	109.767	138.78	96.759	121.006	148.486	33.627	42.721	54.185	PU	47.0	136.0	136.0	True
2020-09-01	0.904	1.022	1.149	0.63	85.362	110.387	138.491	95.362	119.434	146.724	14.404	18.33	23.172	PU	25.0	59.0	59.0	True
2020-09-02	0.915	1.027	1.155	0.666	86.123	110.982	137.736	94.289	118.226	145.027	12.35	15.672	19.732	PU	19.0	51.0	51.0	True
2020-09-03	0.917	1.029	1.161	0.692	86.904	111.131	139.241	93.44	117.246	143.096	28.16	35.929	44.959	PU	16.0	118.0	118.0	True
2020-09-04	0.913	1.03	1.173	0.684	87.23	111.306	139.542	92.829	116.022	142.259	19.67	25.129	31.233	PU	23.0	83.0	83.0	True
2020-09-05	0.925	1.031	1.187	0.672	88.075	111.879	141.04	92.195	115.009	142.086	17.685	22.534	27.954	PU	33.0	75.0	75.0	True
2020-09-06	0.917	1.039	1.2	0.72	88.61	112.534	142.462	91.521	114.385	141.418	58.314	74.671	92.397	PU	10.0	250.0	250.0	True
2020-09-07	0.914	1.04	1.194	0.714	89.269	113.649	143.806	90.733	113.795	140.453	11.419	14.622	18.057	PU	26.0	36.0	36.0	True
2020-09-08	0.909	1.036	1.202	0.69	91.115	114.662	143.408	90.491	113.077	139.65	11.344	14.531	17.915	PU	16.0	15.0	15.0	True
2020-09-09	0.901	1.035	1.179	0.704	92.461	115.491	143.518	90.193	112.502	140.045	11.286	14.503	18.003	PU	13.0	26.0	26.0	True
2020-09-10	0.909	1.034	1.173	0.692	93.504	116.428	145.346	89.878	112.067	139.23	11.285	14.462	17.958	PU	22.0	29.0	29.0	True
2020-09-11	0.904	1.035	1.181	0.67	93.732	116.809	147.628	89.582	112.346	138.856	11.305	14.468	17.985	PU	16.0	46.0	46.0	True
2020-09-12	0.908	1.026	1.167	0.66	93.793	117.787	148.649	89.446	112.591	138.635	19.376	24.744	30.602	PU	4.0	84.0	84.0	True
2020-09-13	0.91	1.023	1.167	0.64	93.912	118.397	149.625	89.702	112.96	137.747	11.375	14.484	17.914	PU	20.0	39.0	39.0	True
2020-09-14	0.895	1.019	1.153	0.616	93.287	119.112	151.747	89.813	113.253	138.084	46.336	58.58	72.19	PU	18.0	199.0	199.0	True
2020-09-15	0.901	1.014	1.153	0.59	93.5	119.996	152.589	89.706	113.224	138.085	22.145	27.874	34.533	PU	13.0	94.66138243240236		True
2020-09-16	0.896	1.013	1.164	0.572	93.301	120.165	154.409	90.275	113.643	138.576	43.699	54.36	67.731	PU	21.0	184.0	184.0	True
2020-09-17	0.892	1.01	1.156	0.558	93.184	120.658	155.355	90.838	114.069	139.519	11.753	14.61	18.07	PU	18.0	48.0	48.0	True
2020-09-18	0.892	1.01	1.15	0.566	94.414	121.491	156.364	91.5	114.706	140.324	72.568	90.11	111.055	PU	17.0	302.0	302.0	True
2020-09-19	0.889	1.009	1.148	0.556	94.488	121.967	156.608	92.891	115.145	141.214	14.351	17.754	21.71	PU	32.0	59.0	59.0	True
2020-09-20	0.883	1.008	1.155	0.532	94.985	122.189	156.849	93.998	116.07	142.346	12.017	14.915	18.252	PU	22.0	7.0	7.0	True
2020-09-21	0.884	1.008	1.146	0.558	95.582	122.126	155.384	94.765	116.75	143.824	22.089	27.118	33.234	PU	39.0	89.0	89.0	True
2020-09-22	0.881	1.011	1.144	0.576	96.087	122.299	156.95	95.268	116.997	143.953	12.265	15.004	18.496	PU	20.0	2.0	2.0	True
2020-09-23	0.887	1.007	1.143	0.56	96.101	122.072	156.381	96.098	117.5	144.603	12.249	15.101	18.5	PU	17.0	7.0	7.0	True
2020-09-24	0.901	1.011	1.146	0.564	95.384	121.995	155.917	95.83	118.315	146.134	12.287	15.157	18.55	PU	15.0	10.0	10.0	True
2020-09-25	0.902	1.009	1.142	0.572	95.574	122.69	157.962	95.676	118.467	146.961	12.285	15.241	18.525	PU	19.0	25.0	25.0	True
2020-09-26	0.901	1.011	1.148	0.556	96.961	122.896	159.337	95.751	119.241	148.651	12.322	15.294	18.69	PU	24.0	28.0	28.0	True
2020-09-27	0.89	1.014	1.144	0.588	96.397	123.239	159.404	95.871	119.62	149.745	12.314	15.328	18.787	PU	8.0	16.0	16.0	True
2020-09-28	0.887	1.015	1.148	0.596	96.918	123.387	160.528	95.453	120.147	150.945	12.36	15.365	18.945	PU	31.0	47.0	47.0	True
2020-09-29	0.899	1.016	1.166	0.594	96.627	123.844	161.956	96.073	120.482	151.581	12.293	15.418	19.029	PU	27.0	27.0	27.0	True
2020-09-30	0.901	1.023	1.166	0.618	97.071	124.263	163.219	97.219	120.702	150.651	12.253	15.488	19.077	PU	18.0	40.0	40.0	True
2020-10-01	0.908	1.026	1.166	0.662	98.185	124.599	163.445	97.462	121.336	151.176	12.183	15.535	18.98	PU	10.0	32.0	32.0	True
2020-10-02	0.902	1.026	1.164	0.686	99.068	124.692	165.301	97.394	121.773	152.297	63.698	80.276	97.742	PU	13.0	254.0	254.0	True
2020-10-03	0.91	1.029	1.182	0.674	99.703	125.285	165.947	97.219	121.165	153.127	15.872	19.915	24.572	PU	15.0	63.0	63.0	True
2020-10-04	0.904	1.029	1.17	0.678	99.596	125.948	166.588	97.325	121.781	153.827	12.48	15.575	19.372	PU	11.0	25.0	25.0	True
2020-10-05	0.906	1.031	1.171	0.674	100.096	126.867	166.316	97.42	121.963	154.344	12.51	15.611	19.729	PU	45.0	43.0	43.0	True
2020-10-06	0.92	1.033	1.183	0.688	100.572	128.644	165.343	97.903	122.016	155.218	12.53	15.659	19.915	PU	18.0	7.0	7.0	True
2020-10-07	0.913	1.038	1.172	0.702	101.402	128.919	165.977	97.885	122.368	156.346	12.638	15.71	20.008	PU	12.0	17.0	17.0	True
2020-10-08	0.925	1.033	1.17	0.714	102.029	129.12	166.331	98.394	122.847	157.32	12.668	15.693	20.046	PU	14.0	22.0	22.0	True
2020-10-09	0.913	1.036	1.176	0.684	102.557	129.225	167.625	98.933	123.556	157.714	12.679	15.71	20.057	PU	5.0	49.0	49.0	True
2020-10-10	0.904	1.03	1.169	0.664	101.848	130.514	167.663	99.012	123.903	158.398	12.722	15.751	20.133	PU	15.0	6.0	6.0	True
2020-10-11	0.903	1.028	1.162	0.692	102.229	131.495	168.536	98.979	123.838	159.77	20.511	25.384	32.355	PU	5.0	79.0	79.0	True
2020-10-12	0.894	1.027	1.151	0.642	102.621	132.147	169.462	99.371	124.27	160.907	12.816	15.87	20.248	PU	5.0	21.0	21.0	True
2020-10-13	0.884	1.028	1.156	0.636	103.238	132.989	171.075	99.869	124.637	161.311	12.913	15.893	20.345	PU	12.0	2.0	2.0	True
2020-10-14	0.883	1.022	1.154	0.618	103.859	133.905	172.396	100.346	125.363	162.372	17.757	22.088	28.342	PU	25.0	68.0	68.0	True
2020-10-15	0.886	1.015	1.153	0.58	104.0	135.072	174.024	101.366	125.927	163.907	58.622	72.199	92.308	PU	21.0	221.0	221.0	True
2020-10-16	0.894	1.011	1.147	0.574	103.825	135.694	174.285	101.629	126.633	163.703	13.147	16.194	20.523	PU	18.0	6.0	6.0	True
2020-10-17	0.876	1.007	1.142	0.556	104.463	135.913	176.896	102.255	127.524	163.841	23.557	29.199	36.669	PU	10.0	88.0	88.0	True
2020-10-18	0.881	1.004	1.134	0.53	105.641	136.42	175.996	102.247	127.633	163.9	13.245	16.47	20.67	PU	7.0	4.0	4.0	True
2020-10-19	0.866	1.006	1.129	0.53	106.344	136.885	174.558	103.2	128.217	163.315	13.339	16.597	20.879	PU	27.0	18.0	18.0	True
2020-10-20	0.871	1.001	1.143	0.512	107.366	136.246	174.121	103.413	129.282	162.895	24.332	30.537	38.211	PU	55.0	90.0	90.0	True
2020-10-21	0.876	1.0	1.14	0.498	107.064	136.173	172.335	103.35	130.333	164.121	13.405	16.693	21.192	PU	19.0	8.0	8.0	True
2020-10-22	0.867	0.993	1.145	0.476	107.605	136.76	171.559	103.527	130.694	165.107	13.508	16.788	21.218	PU	38.0	46.0	46.0	True
2020-10-23	0.873	0.992	1.157	0.468	108.288	137.387	171.417	104.171	131.825	165.637	21.648	27.046	34.182	PU	26.0	79.0	79.0	True
2020-10-24	0.879	0.988	1.144	0.45	108.003	136.862	172.831	104.067	132.191	166.313	13.432	16.922	21.397	PU	17.0	48.0	48.0	True
2020-10-25	0.873	0.99	1.125	0.426	107.012	136.806	172.613	104.332	133.336	168.042	19.776	24.854	31.443	PU	16.0	71.9829932398935		True
2020-10-26	0.871	0.985	1.141	0.432	107.206	136.679	172.737	104.895	133.682	169.059	49.713	62.314	79.121	PU	40.0	180.0	180.0	True
2020-10-27	0.88	0.986	1.13	0.4	107.253	137.124	172.862	105.586	134.382	170.34	13.703	17.149	21.625	PU	25.0	34.0	34.0	True
2020-10-28	0.868	0.984	1.12	0.398	107.262	136.843	172.264	105.605	134.782	170.857	13.755	17.232	21.49	PU	28.0	19.0	19.0	True
2020-10-29	0.871	0.986	1.127	0.446	106.61	136.2	173.78	106.411	135.291	171.102	13.836	17.328	21.393	PU	18.0	40.0	40.0	True
2020-10-30	0.868	0.989	1.117	0.432	105.612	135.38	175.207	107.067	135.442	170.564	14.004	17.4	21.577	PU	14.0	47.0	47.0	True
2020-10-31	0.877	0.988	1.121	0.424	105.354	135.273	175.813	107.6	135.37	169.226	15.967	19.781	24.709	PU	21.0	56.0	56.0	True
2020-11-01	0.861	0.992	1.13	0.452	104.637	135.39	175.632	108.391	135.362	169.49	14.022	17.369	21.816	PU	10.0	9.0	9.0	True
2020-11-02	0.878	0.997	1.133	0.482	104.667	135.301	174.938	109.603	135.723	169.576	13.984	17.416	21.71	PU	23.0	44.0	44.0	True
2020-11-03	0.882	1.002	1.128	0.508	103.926	134.722	174.49	110.249	135.442	169.605	14.038	17.479	21.756	PU	15.0	19.0	19.0	True
2020-11-04	0.89	1.006	1.147	0.532	103.771	134.517	172.814	109.712	135.593	169.627	13.992	17.434	21.782	PU	27.0	4.0	4.0	True
2020-11-05	0.891	1.01	1.148	0.54	104.287	134.755	171.969	108.904	135.663	170.318	13.951	17.456	21.897	PU	14.0	24.0	24.0	True
2020-11-06	0.892	1.009	1.155	0.574	104.545	134.38	170.85	108.78	135.725	169.701	14.167	17.742	22.31	PU	25.0	50.0	50.0	True
2020-11-07	0.895	1.017	1.158	0.592	104.84	134.713	170.461	108.602	136.163	170.181	13.902	17.44	22.044	PU	10.0	20.0	20.0	True
2020-11-08	0.89	1.02	1.166	0.618	105.861	135.071	171.636	107.972	136.35	171.243	13.807	17.431	21.928	PU	17.0	42.0	42.0	True
2020-11-09	0.9	1.028	1.174	0.658	106.275	135.291	172.515	107.761	135.866	171.319	13.657	17.423	21.967	PU	30.0	40.0	40.0	True
2020-11-10	0.9	1.035	1.172	0.682	106.7	135.591	173.522	108.072	135.084	172.183	13.581	17.372	21.899	PU	11.0	5.0	5.0	True
2020-11-11	0.902	1.037	1.188	0.704	106.875	136.396	174.188	107.479	135.144	172.336	13.496	17.346	22.07	PU	14.0	9.0	9.0	True
2020-11-12	0.916	1.045	1.215	0.748	107.448	137.096	176.684	107.614	135.153	171.485	13.46	17.339	21.937	PU	22.0	47.0	47.0	True
2020-11-13	0.913	1.053	1.218	0.774	108.527	138.062	178.383	107.502	135.448	171.551	13.473	17.303	22.004	PU	27.0	7.0	7.0	True
2020-11-14	0.914	1.063	1.221	0.816	108.893	139.284	178.38	106.61	135.65	170.17	30.896	39.61	50.728	PU	16.0	113.0	113.0	True
2020-11-15	0.931	1.069	1.225	0.826	111.139	140.345	178.763	106.425	135.244	169.98	13.509	17.277	22.095	PU	12.0	39.0	39.0	True
2020-11-16	0.938	1.071	1.23	0.852	111.065	142.393	179.866	106.568	135.074	169.232	17.884	22.845	29.13	PU	23.0	65.0	65.0	True
2020-11-17	0.949	1.075	1.234	0.872	113.371	143.839	181.71	106.951	135.293	169.008	22.624	28.949	37.076	PU	19.0	82.0	82.0	True
2020-11-18	0.957	1.081	1.236	0.866	116.069	145.948	184.053	107.284	135.678	168.672	13.586	17.333	22.219	PU	16.0	39.0	39.0	True
2020-11-19	0.957	1.091	1.246	0.898	117.574	147.911	187.17	108.36	135.768	169.261	13.655	17.33	22.211	PU	21.0	4.0	4.0	True
2020-11-20	0.97	1.096	1.252	0.904	118.308	150.256	190.172	108.984	136.127	170.491	13.733	17.425	22.413	PU	24.0	24.0	24.0	True
2020-11-21	0.973	1.1	1.263	0.918	121.226	152.47	196.756	108.965	136.782	171.662	33.205	41.523	53.629	PU	13.0	117.0	117.0	True
2020-11-22	0.977	1.106	1.268	0.948	123.879	155.574	203.564	110.031	137.67	173.201	13.949	17.59	22.638	PU	10.0	3.0	3.0	True
2020-11-23	0.99	1.116	1.256	0.962	127.15	158.005	208.868	110.847	138.187	173.79	17.398	21.903	28.181	PU	45.0	61.0	61.0	True
2020-11-24	0.988	1.119	1.264	0.966	129.191	160.882	212.081	111.767	139.235	174.04	18.17	22.764	29.008	PU	24.0	63.0	63.0	True
2020-11-25	0.979	1.121	1.272	0.938	131.188	164.451	217.602	112.116	140.065	174.441	14.286	17.903	22.837	PU	25.0	15.0	15.0	True
2020-11-26	0.985	1.125	1.274	0.96	134.404	167.799	220.489	113.789	141.302	175.937	14.381	18.107	23.102	PU	16.0	42.0	42.0	True
2020-11-27	0.981	1.126	1.27	0.966	137.95	171.29	227.179	114.773	142.686	177.402	39.083	49.189	62.788	PU	12.0	132.0	132.0	True
2020-11-28	1.003	1.126	1.267	0.976	141.717	174.768	232.213	116.376	144.063	180.633	15.354	19.206	24.398	PU	20.0	51.0	51.0	True
2020-11-29	0.999	1.129	1.277	0.974	143.983	178.685	235.185	118.418	146.254	184.694	15.017	18.697	23.752	PU	6.0	24.0	24.0	True
2020-11-30	0.996	1.124	1.271	0.966	148.007	183.0	241.09	120.291	148.252	188.485	23.006	28.49	36.236	PU	18.0	74.0	74.0	True
2020-12-01	0.992	1.125	1.285	0.968	151.097	187.627	244.542	121.41	150.601	190.623	15.524	19.197	24.376	PU	13.0	39.0	39.0	True
2020-12-02	0.99	1.125	1.288	0.96	154.447	192.589	248.248	123.094	152.804	193.211	15.874	19.462	24.945	PU	13.0	25.0	25.0	True
2020-12-03	0.98	1.124	1.281	0.962	157.845	196.76	253.25	125.712	155.26	198.67	20.937	25.818	33.107	PU	31.0	64.0	64.0	True
2020-12-04	0.982	1.126	1.272	0.946	161.357	201.583	255.873	127.978	157.939	203.7	19.953	24.628	31.836	PU	25.0	60.0	60.0	True
2020-12-05	0.995	1.125	1.288	0.968	164.073	206.824	260.474	130.128	161.087	207.281	35.322	43.451	56.532	PU	26.0	104.0	104.0	True
2020-12-06	0.994	1.129	1.284	0.972	169.407	212.385	265.922	132.584	164.353	211.935	34.846	43.011	56.118	PU	15.0	101.0	101.0	True
2020-12-07	0.991	1.124	1.282	0.966	173.424	217.465	272.046	136.036	167.538	216.786	23.106	28.718	37.42	PU	65.0	66.0	66.0	True
2020-12-08	0.983	1.121	1.262	0.962	177.503	222.788	276.666	140.109	171.134	221.265	17.681	21.856	28.487	PU	12.0	12.0	12.0	True
2020-12-09	0.985	1.115	1.266	0.956	181.964	228.842	283.736	143.266	174.577	224.924	17.955	22.288	28.8	PU	27.0	14.0	14.0	True
2020-12-10	0.973	1.114	1.255	0.944	186.919	233.755	289.3	147.221	178.014	229.138	18.366	22.838	29.267	PU	45.0	5.0	5.0	True
2020-12-11	0.98	1.113	1.26	0.958	191.634	238.708	294.406	150.516	181.964	233.731	18.849	23.343	29.702	PU	39.0	36.0	36.0	True
2020-12-12	0.981	1.113	1.252	0.952	196.632	243.654	301.229	153.291	185.744	238.591	19.295	23.842	30.204	PU	17.0	43.0	43.0	True
2020-12-13	0.973	1.111	1.25	0.936	202.931	248.839	307.633	155.612	189.958	242.513	23.243	28.743	36.268	PU	26.0	58.0	58.0	True
2020-12-14	0.975	1.108	1.252	0.944	207.475	254.542	313.947	158.291	194.672	245.913	34.779	42.986	54.345	PU	61.0	85.0	85.0	True
2020-12-15	0.974	1.109	1.256	0.932	212.331	259.812	321.758	161.613	199.235	249.803	82.954	102.573	129.011	PU	59.0	198.0	198.0	True
2020-12-16	0.973	1.103	1.242	0.934	217.458	264.738	329.928	165.417	203.898	254.267	21.058	26.165	32.58	PU	37.0	19.0	19.0	True
2020-12-17	0.965	1.095	1.236	0.926	220.425	270.285	336.925	170.017	209.174	259.357	32.835	40.901	50.413	PU	51.0	75.0	75.0	True
2020-12-18	0.965	1.088	1.231	0.912	224.285	275.542	342.945	174.109	214.958	264.486	22.073	27.501	33.882	PU	26.0	12.0	12.0	True
2020-12-19	0.959	1.079	1.213	0.902	229.043	281.083	344.862	177.528	219.272	269.975	90.441	112.837	139.129	PU	33.0	197.0	197.0	True
2020-12-20	0.955	1.07	1.205	0.866	232.503	285.784	348.011	181.517	224.258	273.891	31.136	38.669	47.944	PU	29.0	66.0	66.0	True
2020-12-21	0.938	1.065	1.192	0.818	235.53	290.359	354.738	186.195	229.239	278.731	49.048	60.415	74.679	PU	50.0	101.0	101.0	True
2020-12-22	0.935	1.045	1.187	0.762	240.01	294.965	359.375	191.864	234.347	286.841	39.512	48.388	59.302	PU	51.0	79.0	79.0	True
2020-12-23	0.924	1.036	1.185	0.686	242.092	298.699	365.1	196.887	239.317	291.831	25.194	30.651	37.579	PU	18.0	8.0	8.0	True
2020-12-24	0.908	1.02	1.164	0.604	247.996	302.434	369.627	199.897	244.737	297.787	36.409	43.832	53.819	PU	47.0	69.0	69.0	True
2020-12-25	0.897	1.008	1.148	0.538	250.603	303.632	373.614	204.452	250.506	303.818	35.068	42.07	51.798	PU	38.0	65.0	65.0	True
2020-12-26	0.883	0.989	1.133	0.43	251.797	305.522	374.923	210.283	255.796	311.236	37.486	45.081	55.279	PU	41.0	68.0	68.0	True
2020-12-27	0.871	0.98	1.119	0.366	252.64	305.812	374.38	214.336	260.38	316.67	27.408	33.319	40.905	PU	23.0	9.0	9.0	True
2020-12-28	0.853	0.965	1.095	0.27	251.688	306.212	374.884	218.339	264.921	323.31	52.669	64.257	78.606	PU	62.0	93.0	93.0	True
2020-12-29	0.833	0.947	1.072	0.186	249.435	304.725	374.858	224.01	270.658	328.36	28.452	34.65	42.274	PU	56.0	13.0	13.0	True
2020-12-30	0.822	0.932	1.051	0.142	248.484	302.838	373.656	228.121	275.495	333.046	28.778	35.084	42.838	PU	37.0	11.0	11.0	True
2020-12-31	0.808	0.91	1.032	0.08	244.142	301.008	366.301	231.044	279.167	338.876	33.459	40.648	49.815	PU	11.0	56.0	56.0	True
2021-01-01	0.796	0.896	1.017	0.042	242.585	298.021	362.212	234.048	282.808	342.451	29.918	36.228	44.414	PU	12.0	2.0	2.0	True
2021-01-02	0.779	0.878	1.002	0.03	238.717	292.445	356.856	237.26	287.296	346.785	36.485	43.982	54.003	PU	18.0	59.0	59.0	True
2021-01-03	0.767	0.864	0.988	0.01	233.866	286.456	350.568	241.014	291.064	351.121	81.212	97.22	118.525	PU	36.0	129.0	129.0	True
2021-01-04	0.754	0.847	0.96	0.012	228.8	279.973	344.23	243.79	293.551	354.167	32.361	38.784	47.529	PU	71.0	51.0	51.0	True
2021-01-05	0.739	0.839	0.947	0.004	224.061	273.044	335.702	246.605	294.946	356.574	31.387	37.751	46.264	PU	66.0	45.0	45.0	True
2021-01-06	0.725	0.826	0.933	0.002	216.996	266.044	324.64	249.34	296.377	358.054	31.519	37.925	46.445	PU	44.0	8.0	8.0	True
2021-01-07	0.705	0.808	0.92	0.0	210.062	258.011	315.169	248.923	296.684	355.983	31.592	38.057	46.514	PU	72.0	38.0	38.0	True
2021-01-08	0.693	0.799	0.907	0.0	204.121	249.177	305.923	247.162	296.773	357.395	31.642	37.973	46.408	PU	70.0	3.0	3.0	True
2021-01-09	0.682	0.786	0.896	0.0	195.634	239.698	296.096	246.244	295.349	357.983	82.709	98.492	120.72	PU	47.0	128.0	128.0	True
2021-01-10	0.681	0.773	0.883	0.0	185.866	229.354	283.999	244.306	294.971	355.236	68.221	81.19	99.474	PU	27.0	106.0	106.0	True
2021-01-11	0.677	0.761	0.876	0.0	177.32	218.64	270.638	241.239	293.469	351.525	31.364	37.283	45.66	PU	45.0	36.0	36.0	True
2021-01-12	0.663	0.75	0.858	0.0	168.526	208.719	258.132	239.166	290.23	349.14	36.139	42.858	52.703	PU	64.0	57.30795260011553		True
2021-01-13	0.657	0.743	0.847	0.0	159.641	198.771	245.33	236.483	285.497	343.68	54.589	64.91	80.036	PU	82.0	88.0	88.0	True
2021-01-14	0.653	0.739	0.848	0.0	149.705	188.941	232.389	232.672	280.997	338.474	37.94	45.051	55.833	PU	74.0	62.0	62.0	True
2021-01-15	0.63	0.732	0.827	0.0	141.625	179.043	220.317	227.639	275.458	333.041	29.749	35.004	43.581	PU	64.0	28.0	28.0	True
2021-01-16	0.628	0.725	0.824	0.0	134.99	169.797	208.026	222.74	268.682	325.295	40.934	47.989	59.873	PU	48.0	69.0	69.0	True
2021-01-17	0.626	0.722	0.815	0.0	127.354	160.537	195.873	217.726	261.721	316.784	28.508	33.466	41.517	PU	27.0	21.0	21.0	True
2021-01-18	0.624	0.714	0.807	0.0	119.602	150.844	184.948	212.699	254.861	308.636	39.473	46.311	57.186	PU	41.0	70.0	70.0	True
2021-01-19	0.619	0.713	0.793	0.0	112.449	141.876	174.018	207.269	247.342	298.164	79.03	93.212	114.523	PU	24.0	145.0	145.0	True
2021-01-20	0.617	0.707	0.794	0.0	105.5	133.769	165.239	201.295	239.677	289.899	44.619	52.752	64.971	PU	80.0	85.0	85.0	True
2021-01-21	0.603	0.703	0.797	0.0	99.017	125.381	156.701	193.907	231.58	280.787	24.889	29.449	36.368	PU	57.0	39.0	39.0	True
2021-01-22	0.61	0.701	0.806	0.0	92.386	117.688	147.45	185.253	222.204	270.647	23.952	28.345	35.046	PU	38.0	37.0	37.0	True
2021-01-23	0.611	0.7	0.809	0.0	86.291	110.559	139.741	176.475	213.705	259.288	22.889	27.241	33.645	PU	41.0	32.0	32.0	True
2021-01-24	0.61	0.703	0.806	0.0	80.546	103.097	131.612	168.574	204.866	248.155	66.561	79.662	97.833	PU	13.0	150.0	150.0	True
2021-01-25	0.606	0.704	0.808	0.0	75.593	96.543	124.13	160.773	195.975	237.023	20.782	25.027	30.699	PU	75.0	28.0	28.0	True
2021-01-26	0.604	0.705	0.802	0.0	71.222	90.539	117.017	152.749	187.022	225.33	19.855	23.831	29.397	PU	15.0	18.0	18.0	True
2021-01-27	0.604	0.703	0.794	0.0	66.191	84.688	109.513	144.795	178.073	214.069	30.617	36.976	45.32	PU	43.0	80.0	80.0	True
2021-01-28	0.608	0.702	0.796	0.0	61.408	79.073	102.36	137.033	169.11	203.11	17.959	21.608	26.443	PU	23.0	33.0	33.0	True
2021-01-29	0.605	0.696	0.802	0.0	57.679	74.368	95.519	130.021	160.505	192.576	17.039	20.528	25.116	PU	23.0	3.0	3.0	True
2021-01-30	0.599	0.699	0.793	0.0	54.228	69.534	88.549	123.781	152.231	183.122	56.646	68.435	83.831	PU	34.0	173.0	173.0	True
2021-01-31	0.603	0.691	0.798	0.0	50.561	64.887	82.803	117.147	144.269	173.731	15.241	18.373	22.559	PU	14.0	19.0	19.0	True
2021-02-01	0.598	0.692	0.807	0.0	47.053	61.076	77.747	110.214	136.358	164.762	41.754	50.401	61.873	PU	31.0	143.0	143.0	True
2021-02-02	0.582	0.689	0.81	0.0	43.871	57.226	73.416	104.225	128.694	155.983	47.191	57.239	70.11	PU	17.0	172.0	172.0	True
2021-02-03	0.573	0.686	0.812	0.0	40.863	53.444	69.575	98.431	121.05	148.027	12.764	15.443	19.051	PU	14.0	14.0	14.0	True
2021-02-04	0.568	0.683	0.812	0.0	38.164	49.74	64.99	92.536	114.568	140.11	12.237	14.785	18.328	PU	8.0	50.0	50.0	True
2021-02-05	0.559	0.678	0.816	0.0	35.601	46.506	60.98	87.292	107.665	132.316	17.765	21.502	26.613	PU	16.0	77.0	77.0	True
2021-02-06	0.553	0.679	0.821	0.0	32.896	43.381	57.383	81.621	101.319	124.987	18.937	22.914	28.296	PU	8.0	87.0	87.0	True
2021-02-07	0.556	0.672	0.813	0.0	30.134	40.557	53.901	77.072	95.248	117.867	11.81	14.392	17.707	PU	15.0	58.0	58.0	True
2021-02-08	0.546	0.666	0.813	0.0	27.529	37.773	50.67	72.614	89.715	111.077	23.367	28.725	35.342	PU	15.0	123.0	123.0	True
2021-02-09	0.535	0.666	0.818	0.0	24.944	35.043	47.954	68.545	84.406	104.597	8.784	10.78	13.321	PU	6.0	6.0	6.0	True
2021-02-10	0.53	0.662	0.81	0.0	22.682	32.627	45.361	64.534	79.35	98.645	8.259	10.129	12.58	PU	9.0	27.0	27.0	True
2021-02-11	0.522	0.662	0.808	0.0	20.448	30.428	42.498	60.611	74.599	92.461	12.813	15.644	19.525	PU	10.0	81.0	81.0	True
2021-02-12	0.519	0.662	0.82	0.0	18.69	28.274	39.672	56.894	69.985	86.945	7.339	8.882	11.163	PU	7.0	22.0	22.0	True
2021-02-13	0.515	0.66	0.819	0.0	17.074	26.3	37.79	53.13	65.771	81.651	23.973	29.165	36.548	PU	4.0	172.0	172.0	True
2021-02-14	0.512	0.654	0.841	0.0	15.331	24.418	35.535	49.262	61.761	76.446	6.434	7.844	9.799	PU	4.0	6.0	6.0	True
2021-02-15	0.505	0.656	0.838	0.0	13.649	22.54	33.603	45.864	58.086	71.697	10.628	13.062	16.274	PU	10.0	87.0	87.0	True
2021-02-16	0.504	0.652	0.835	0.0	12.273	20.902	31.889	42.692	53.994	67.84	5.579	6.917	8.659	PU	8.0	31.0	31.0	True
2021-02-17	0.496	0.654	0.839	0.0	11.174	19.414	30.558	39.694	50.505	63.954	5.199	6.468	8.2	PU	15.0	15.0	15.0	True
2021-02-18	0.485	0.65	0.839	0.002	10.077	17.898	29.177	36.975	47.326	60.207	5.767	7.279	9.275	PU	23.0	59.0	59.0	True
2021-02-19	0.485	0.651	0.866	0.0	9.02	16.551	27.655	34.33	44.203	56.835	10.17	13.061	16.758	PU	13.0	113.0	113.0	True
2021-02-20	0.483	0.65	0.873	0.0	8.077	15.321	26.362	31.701	41.327	53.713	9.533	12.4	16.125	PU	16.0	115.0	115.0	True
2021-02-21	0.476	0.651	0.884	0.0	7.205	14.276	25.25	29.281	38.697	50.533	3.757	4.94	6.486	PU	6.0	10.0	10.0	True
2021-02-22	0.471	0.652	0.884	0.0	6.373	13.217	24.186	26.863	36.071	48.083	8.095	10.802	14.302	PU	16.0	115.0	115.0	True
2021-02-23	0.462	0.644	0.897	0.002	5.599	12.299	23.091	24.828	33.785	45.311	3.175	4.321	5.793	PU	13.0	18.0	18.0	True
2021-02-24	0.46	0.649	0.897	0.006	4.902	11.354	22.174	22.614	31.509	42.373	10.874	15.092	20.574	PU	15.0	185.0	185.0	True
2021-02-25	0.447	0.646	0.903	0.012	4.274	10.467	21.708	20.838	29.393	40.133	3.1	4.413	6.089	PU	3.0	58.0	58.0	True
2021-02-26	0.454	0.647	0.897	0.01	3.738	9.773	21.025	19.174	27.382	38.287	2.397	3.491	4.88	PU	4.0	17.0	17.0	True
2021-02-27	0.453	0.647	0.919	0.006	3.327	9.059	20.317	17.585	25.57	36.524	5.164	7.69	10.94	PU	1.0	116.0	116.0	True
2021-02-28	0.445	0.651	0.923	0.008	2.942	8.356	19.678	15.968	23.721	34.612	2.154	3.255	4.794	PU	1.0	53.0	53.0	True
2021-03-01	0.448	0.646	0.941	0.008	2.587	7.697	19.067	14.442	22.052	32.83	5.425	8.286	12.407	PU		145.0	145.0	True
2021-03-02	0.441	0.646	0.937	0.006	2.3	7.113	18.57	13.039	20.461	31.248	1.682	2.615	4.019	PU	1.0	35.0	35.0	True
2021-03-03	0.429	0.645	0.951	0.006	2.058	6.633	18.117	11.76	18.92	29.846	1.533	2.433	3.843	PU	2.0	36.0	36.0	True
2021-03-04	0.433	0.646	0.935	0.006	1.848	6.162	17.787	10.594	17.6	28.552	1.659	2.691	4.409	PU	2.0	59.0	59.0	True
2021-03-05	0.43	0.649	0.925	0.008	1.624	5.761	17.56	9.606	16.459	27.166	1.242	2.089	3.512	PU	1.0	26.0	26.0	True
2021-03-06	0.417	0.649	0.933	0.006	1.433	5.339	17.276	8.669	15.345	25.78	1.478	2.577	4.435	PU		65.0	65.0	False
2021-03-07	0.417	0.65	0.937	0.014	1.247	4.927	16.96	7.826	14.265	24.714	1.004	1.817	3.222	PU		47.43427369327975		False
2021-03-08	0.417	0.648	0.942	0.01	1.076	4.53	16.679	7.033	13.362	23.707	1.3	2.438	4.467	PU		71.13153754140839		False
2021-03-09	0.416	0.645	0.935	0.012	0.931	4.201	16.056	6.311	12.465	22.903	0.825	1.608	3.04	PU		50.39457314707106		False
2021-03-10	0.409	0.648	0.923	0.01	0.808	3.882	15.324	5.661	11.498	22.128	0.721	1.462	2.848	PU		43.1107462257191		False
2021-03-11	0.408	0.644	0.936	0.012	0.705	3.632	14.858	5.076	10.654	21.405	0.645	1.355	2.722	PU		46.61258486194999		False
2021-03-12	0.408	0.652	0.948	0.014	0.606	3.355	14.679	4.551	9.853	20.693	0.656	1.433	2.954	PU		55.94571685043686		False
2021-03-13	0.401	0.65	0.949	0.018	0.527	3.105	14.488	4.092	9.134	20.043	0.517	1.17	2.521	PU		48.915970218815715		False
2021-03-14	0.392	0.649	0.962	0.016	0.454	2.862	14.417	3.678	8.455	19.509	0.464	1.084	2.404	PU		46.62483068335188		False
2021-03-15	0.393	0.654	0.952	0.018	0.394	2.662	14.059	3.288	7.863	18.901	0.596	1.421	3.326	PU		69.91474586915886		False
2021-03-16	0.396	0.652	0.988	0.02	0.343	2.456	13.679	2.945	7.37	18.465	0.379	0.926	2.308	PU		49.53040071541932		False
2021-03-17	0.387	0.654	1.0	0.026	0.298	2.281	13.337	2.649	6.832	18.155	0.34	0.853	2.242	PU		42.36966231038343		False
2021-03-18	0.386	0.649	0.982	0.016	0.255	2.095	13.013	2.384	6.311	17.794	0.307	0.796	2.191	PU		45.809330923610844		False
2021-03-19	0.381	0.655	0.993	0.024	0.218	1.934	12.737	2.145	5.876	17.417	0.309	0.831	2.398	PU		54.97924995858703		False
2021-03-20	0.381	0.653	1.005	0.032	0.186	1.769	12.623	1.908	5.468	16.897	0.246	0.691	2.099	PU		48.06885220592832		False
2021-03-21	0.387	0.654	1.005	0.028	0.158	1.622	12.538	1.697	5.052	16.328	0.22	0.638	2.052	PU		45.81538767340189		False
2021-03-22	0.39	0.651	1.011	0.026	0.137	1.507	12.286	1.511	4.699	15.789	0.202	0.604	2.023	PU		50.23998160516741		False
2021-03-23	0.384	0.649	1.026	0.036	0.119	1.387	12.004	1.355	4.342	15.43	0.177	0.551	1.949	PU		48.66622828375806		False
2021-03-24	0.373	0.653	1.017	0.036	0.103	1.295	11.765	1.206	4.045	15.36	0.158	0.511	1.928	PU		41.628578395033784		False
2021-03-25	0.376	0.649	1.034	0.032	0.088	1.204	11.568	1.071	3.759	15.149	0.14	0.475	1.862	PU		45.00607698527223		False
2021-03-26	0.371	0.645	1.037	0.036	0.074	1.098	11.364	0.949	3.47	14.804	0.136	0.489	1.994	PU		54.0127830667376		False
2021-03-27	0.367	0.649	1.043	0.038	0.062	1.006	11.216	0.842	3.203	14.444	0.11	0.411	1.775	PU		47.221734193073445		False
