# Supplementary material for: Evolution and Epidemic Spread of SARS-CoV-2 in Colombia: A Year into the Pandemic
Source: Vaccines (Basel). 2021 Jul 30;9(8):837. doi: 10.3390/vaccines9080837 (PMC8402472; doi:10.3390/vaccines9080837)
Supplement: Supplementary file 1 [file vaccines-09-00837-s001.zip › Supplementary_material/Supplementary Data S2/Rt.live_statistics_model/COVID19-QU-rt.csv]

	rt2.5%	rt	rt97.5%	p_rt_gt1	infection2.5%	infection	infection97.5%	ajusted_positive2.5%	ajusted_positive	ajusted_positive97.5%	predicted_postive2.5%	predicted_postive	predicted_postive97.5%	region	observed_positive	predicted_newtest	observed_newtest	date_with_observed_cases
2020-03-04	0.762	0.976	1.251	0.436	61.08	116.421	197.491	0.0	0.0	0.0				QU				False
2020-03-05	0.764	0.973	1.242	0.428	0.521	0.845	1.263	0.0	0.0	0.0				QU				False
2020-03-06	0.769	0.974	1.213	0.414	7.391	11.977	17.9	0.0	0.0	0.0				QU				False
2020-03-07	0.769	0.972	1.231	0.39	13.99	22.68	33.834	0.0	0.0	0.0				QU				False
2020-03-08	0.775	0.971	1.215	0.39	14.811	23.934	35.351	0.0	0.0	0.0				QU				False
2020-03-09	0.776	0.964	1.212	0.372	14.339	22.528	32.749	0.0	0.0	0.0				QU				False
2020-03-10	0.78	0.954	1.18	0.356	14.403	21.92	31.354	4.023	7.668	13.008				QU				False
2020-03-11	0.788	0.954	1.166	0.346	14.524	21.831	30.65	6.147	11.702	19.835				QU				False
2020-03-12	0.787	0.95	1.163	0.304	14.55	21.693	30.064	7.395	13.945	23.297				QU				False
2020-03-13	0.79	0.942	1.157	0.272	14.806	21.632	29.822	8.362	15.443	25.377				QU				False
2020-03-14	0.788	0.935	1.141	0.25	14.739	21.416	29.436	9.487	16.998	27.638	1.044	1.845	3.072	QU	1.0	0.0		True
2020-03-15	0.787	0.934	1.131	0.222	14.639	21.19	29.018	10.325	17.961	28.846	1.134	1.945	3.158	QU	1.0	0.0		True
2020-03-16	0.789	0.934	1.117	0.218	14.426	20.794	28.262	11.525	19.676	31.106	1.27	2.13	3.381	QU		0.0		True
2020-03-17	0.793	0.928	1.104	0.208	14.615	20.527	27.829	11.865	19.718	30.903	1.303	2.16	3.321	QU		0.0		True
2020-03-18	0.792	0.92	1.106	0.178	14.366	20.191	27.673	12.313	19.941	30.482	1.359	2.188	3.284	QU	1.0	0.0		True
2020-03-19	0.793	0.923	1.092	0.148	14.112	19.946	27.892	12.977	20.651	30.883	1.434	2.273	3.335	QU		0.0		True
2020-03-20	0.783	0.92	1.08	0.158	14.033	19.67	27.388	13.357	20.493	30.194	1.447	2.25	3.251	QU	3.0	0.0		True
2020-03-21	0.79	0.916	1.071	0.156	13.883	19.371	26.762	13.661	20.597	29.582	1.48	2.256	3.241	QU	2.0	0.0		True
2020-03-22	0.79	0.916	1.075	0.138	13.715	19.088	26.09	13.863	20.768	29.189	1.486	2.273	3.187	QU	5.0	0.0		True
2020-03-23	0.784	0.919	1.078	0.134	13.743	18.763	26.091	14.166	21.186	29.407	1.536	2.317	3.214	QU	1.0	0.0		True
2020-03-24	0.794	0.917	1.066	0.12	13.374	18.352	25.908	14.24	20.86	28.906	1.59	2.294	3.149	QU	3.0	0.0		True
2020-03-25	0.797	0.919	1.044	0.13	13.073	18.072	25.768	14.441	20.79	28.384	1.594	2.273	3.068	QU		0.0		True
2020-03-26	0.809	0.922	1.045	0.138	12.941	17.889	25.596	14.375	20.662	28.143	1.565	2.262	3.022	QU	4.0	0.0		True
2020-03-27	0.804	0.925	1.067	0.136	12.673	17.697	25.312	14.389	20.427	27.635	1.562	2.239	2.97	QU	5.0	0.0		True
2020-03-28	0.812	0.926	1.068	0.152	12.442	17.418	24.951	14.482	20.202	27.327	1.57	2.208	2.931	QU	5.0	0.0		True
2020-03-29	0.808	0.93	1.074	0.16	12.236	17.181	24.558	14.398	19.979	27.32	1.565	2.193	2.959	QU	1.0	0.0		True
2020-03-30	0.812	0.933	1.062	0.162	12.213	16.908	24.152	14.329	19.719	27.08	1.54	2.166	2.953	QU	2.0	0.0		True
2020-03-31	0.812	0.933	1.067	0.16	11.94	16.705	23.941	14.151	19.434	26.669	1.535	2.136	2.889	QU	3.0	0.0		True
2020-04-01	0.816	0.943	1.07	0.214	11.657	16.517	23.839	13.958	19.224	26.107	1.53	2.105	2.854	QU	3.0	0.0		True
2020-04-02	0.811	0.946	1.077	0.222	11.456	16.225	23.53	13.826	18.967	25.957	1.53	2.094	2.815	QU	1.0	0.0		True
2020-04-03	0.816	0.949	1.07	0.23	11.28	16.093	23.021	13.651	18.658	25.592	1.517	2.062	2.788	QU	2.0	0.0		True
2020-04-04	0.837	0.959	1.088	0.244	11.086	15.984	22.806	13.541	18.484	25.339	1.503	2.033	2.749	QU	3.0	0.0		True
2020-04-05	0.847	0.966	1.1	0.296	10.917	15.795	22.446	13.31	18.181	25.045	1.481	1.997	2.717	QU		0.0		True
2020-04-06	0.854	0.967	1.1	0.342	10.839	15.673	22.136	13.308	17.971	24.956	1.451	1.964	2.729	QU		0.0		True
2020-04-07	0.858	0.981	1.119	0.382	10.813	15.471	21.789	13.147	17.752	24.867	1.428	1.936	2.711	QU		0.0		True
2020-04-08	0.852	0.983	1.127	0.406	10.739	15.316	21.737	12.961	17.597	24.789	1.405	1.911	2.682	QU	1.0	0.0		True
2020-04-09	0.867	0.995	1.148	0.47	10.569	15.205	21.698	12.804	17.335	24.374	1.385	1.889	2.65	QU		0.0		True
2020-04-10	0.874	1.003	1.156	0.522	10.476	15.188	21.538	12.641	17.08	24.015	1.371	1.873	2.623	QU	1.0	0.0		True
2020-04-11	0.881	1.01	1.181	0.554	10.305	15.173	21.493	12.453	16.882	23.747	1.349	1.855	2.585	QU	2.0	0.0		True
2020-04-12	0.891	1.011	1.183	0.56	10.182	15.183	21.441	12.247	16.77	23.475	1.331	1.837	2.543	QU	3.0	0.0		True
2020-04-13	0.889	1.019	1.183	0.604	10.201	15.188	21.297	12.079	16.611	23.235	1.316	1.815	2.503	QU	1.0	0.0		True
2020-04-14	0.897	1.027	1.187	0.622	10.295	15.279	21.282	11.866	16.435	22.931	1.289	1.793	2.476	QU	1.0	0.0		True
2020-04-15	0.897	1.033	1.21	0.66	10.354	15.352	21.286	11.635	16.292	22.948	1.273	1.777	2.466	QU		0.0		True
2020-04-16	0.923	1.043	1.21	0.704	10.317	15.47	21.354	11.476	16.136	22.638	1.269	1.766	2.428	QU	1.0	0.0		True
2020-04-17	0.918	1.043	1.221	0.726	10.413	15.528	21.547	11.337	15.982	22.172	1.249	1.751	2.394	QU		0.0		True
2020-04-18	0.92	1.05	1.201	0.766	10.48	15.715	21.649	11.287	15.832	21.845	1.239	1.734	2.376	QU		0.0		True
2020-04-19	0.928	1.056	1.22	0.78	10.532	15.94	21.907	11.21	15.674	21.676	1.224	1.721	2.366	QU	1.0	0.0		True
2020-04-20	0.922	1.055	1.225	0.796	10.671	16.156	22.157	11.107	15.607	21.591	1.216	1.714	2.356	QU		0.0		True
2020-04-21	0.922	1.062	1.229	0.82	10.92	16.265	22.368	10.88	15.549	21.487	1.208	1.704	2.344	QU	1.0	0.0		True
2020-04-22	0.925	1.067	1.245	0.84	11.152	16.456	22.542	10.764	15.565	21.409	1.194	1.697	2.335	QU	1.0	0.0		True
2020-04-23	0.93	1.074	1.261	0.84	11.287	16.628	22.813	10.695	15.535	21.398	1.196	1.697	2.328	QU	1.0	0.0		True
2020-04-24	0.938	1.081	1.246	0.864	11.497	16.79	22.967	10.637	15.569	21.24	1.194	1.694	2.305	QU		0.0		True
2020-04-25	0.93	1.081	1.238	0.864	11.697	17.011	23.256	10.68	15.572	21.306	1.183	1.699	2.304	QU		0.0		True
2020-04-26	0.938	1.088	1.241	0.858	11.861	17.228	23.504	10.659	15.631	21.368	1.183	1.704	2.288	QU		0.0		True
2020-04-27	0.942	1.088	1.247	0.862	12.152	17.585	23.888	10.696	15.761	21.479	1.172	1.715	2.311	QU		0.0		True
2020-04-28	0.945	1.094	1.24	0.864	12.444	17.897	24.46	10.707	15.873	21.508	1.178	1.72	2.332	QU	1.0	0.0		True
2020-04-29	0.947	1.091	1.25	0.874	12.501	18.066	24.723	10.813	15.898	21.609	1.185	1.729	2.345	QU		0.0		True
2020-04-30	0.935	1.091	1.253	0.892	12.775	18.406	25.375	10.868	16.002	21.81	1.197	1.741	2.359	QU	1.0	0.0		True
2020-05-01	0.937	1.096	1.26	0.898	13.113	18.723	25.654	10.981	16.149	21.993	1.218	1.759	2.378	QU	2.0	0.0		True
2020-05-02	0.933	1.093	1.26	0.878	13.396	19.015	26.04	11.227	16.326	22.056	1.237	1.778	2.412	QU		0.0		True
2020-05-03	0.928	1.09	1.25	0.866	13.717	19.414	26.661	11.439	16.507	22.211	1.25	1.804	2.434	QU	3.0	0.0		True
2020-05-04	0.945	1.083	1.247	0.872	13.944	19.752	27.341	11.681	16.653	22.511	1.262	1.83	2.468	QU	1.0	0.0		True
2020-05-05	0.945	1.082	1.234	0.864	14.04	20.075	27.624	11.876	16.888	22.734	1.277	1.839	2.491	QU	2.0	0.0		True
2020-05-06	0.938	1.074	1.227	0.866	14.459	20.476	28.298	11.957	17.18	22.994	1.292	1.859	2.523	QU	1.0	0.0		True
2020-05-07	0.934	1.07	1.212	0.83	14.739	20.787	28.895	12.055	17.353	23.356	1.32	1.887	2.539	QU	3.0	0.0		True
2020-05-08	0.926	1.064	1.225	0.822	14.967	21.157	29.321	12.287	17.605	23.652	1.327	1.912	2.584	QU	2.0	0.0		True
2020-05-09	0.926	1.067	1.22	0.794	15.162	21.366	29.716	12.512	17.783	23.993	1.343	1.935	2.612	QU	2.0	0.0		True
2020-05-10	0.916	1.062	1.215	0.776	15.273	21.614	30.006	12.653	18.117	24.383	1.381	1.967	2.65	QU	1.0	0.0		True
2020-05-11	0.928	1.057	1.229	0.756	15.55	21.793	30.37	12.96	18.279	24.759	1.415	2.01	2.69	QU		36.0	36.0	True
2020-05-12	0.919	1.053	1.228	0.77	15.828	22.103	30.295	13.219	18.611	25.103	1.446	2.044	2.723	QU	1.0	34.0	34.0	True
2020-05-13	0.912	1.05	1.222	0.76	16.167	22.332	30.256	13.484	18.957	25.58	1.488	2.078	2.781	QU	1.0	30.0	30.0	True
2020-05-14	0.914	1.047	1.212	0.742	16.47	22.607	30.441	13.709	19.282	26.074	1.521	2.11	2.811	QU	3.0	58.0	58.0	True
2020-05-15	0.915	1.046	1.202	0.738	16.594	22.83	30.697	14.048	19.602	26.525	1.533	2.151	2.863	QU	2.0	61.0	61.0	True
2020-05-16	0.905	1.04	1.202	0.728	16.895	23.025	30.953	14.24	19.845	26.816	1.545	2.177	2.918	QU		20.0	20.0	True
2020-05-17	0.909	1.039	1.195	0.696	17.049	23.221	31.165	14.51	20.15	27.303	1.568	2.207	2.96	QU		50.0	50.0	True
2020-05-18	0.904	1.031	1.207	0.672	17.237	23.383	31.409	14.725	20.504	27.796	1.599	2.24	3.021	QU	3.0	8.0	8.0	True
2020-05-19	0.896	1.027	1.193	0.646	17.331	23.517	31.678	15.0	20.81	28.278	1.638	2.272	3.064	QU	3.0	2.776763572762537		True
2020-05-20	0.894	1.032	1.186	0.666	17.532	23.633	31.774	15.146	20.981	28.701	1.67	2.3	3.088	QU	5.0	49.0	49.0	True
2020-05-21	0.897	1.029	1.177	0.676	17.704	23.919	32.135	15.385	21.304	29.156	1.7	2.32	3.12	QU	3.0	9.0	9.0	True
2020-05-22	0.891	1.03	1.173	0.646	17.752	24.036	32.324	15.701	21.482	29.251	1.732	2.342	3.169	QU	1.0	69.0	69.0	True
2020-05-23	0.897	1.034	1.181	0.676	17.838	24.28	32.354	15.941	21.733	29.354	1.748	2.372	3.187	QU		1.0	1.0	True
2020-05-24	0.902	1.033	1.19	0.672	17.838	24.49	32.59	16.296	21.942	29.428	1.776	2.402	3.193	QU	2.0	77.0	77.0	True
2020-05-25	0.902	1.034	1.184	0.686	18.153	24.612	32.544	16.489	22.238	29.676	1.789	2.422	3.222	QU	1.0	17.0	17.0	True
2020-05-26	0.898	1.036	1.171	0.7	18.252	24.888	32.867	16.645	22.499	29.923	1.812	2.458	3.247	QU		83.0	83.0	True
2020-05-27	0.897	1.035	1.18	0.694	18.414	24.991	33.517	16.826	22.746	30.069	1.843	2.481	3.246	QU	8.0	9.0	9.0	True
2020-05-28	0.901	1.039	1.175	0.698	18.474	25.228	34.035	16.957	22.924	30.19	1.851	2.494	3.25	QU	4.0	78.0	78.0	True
2020-05-29	0.911	1.041	1.19	0.704	18.55	25.434	34.028	17.151	23.098	30.324	1.872	2.51	3.251	QU	2.0	52.0	52.0	True
2020-05-30	0.912	1.04	1.202	0.692	18.661	25.57	34.146	17.307	23.267	30.477	1.905	2.531	3.293	QU		59.0	59.0	True
2020-05-31	0.902	1.044	1.208	0.732	18.924	25.72	34.176	17.488	23.392	30.552	1.919	2.556	3.328	QU	2.0	21.0	21.0	True
2020-06-01	0.9	1.043	1.2	0.744	19.119	25.898	34.108	17.612	23.566	31.161	1.931	2.585	3.343	QU		28.0	28.0	True
2020-06-02	0.903	1.043	1.198	0.724	19.192	26.032	34.352	17.837	23.871	31.484	1.936	2.611	3.387	QU	2.0	106.0	106.0	True
2020-06-03	0.911	1.046	1.194	0.742	19.25	26.267	34.695	17.991	24.004	31.755	1.95	2.624	3.399	QU	1.0	59.0	59.0	True
2020-06-04	0.92	1.049	1.198	0.768	19.408	26.369	34.791	18.114	24.27	31.816	1.962	2.654	3.431	QU	1.0	39.0	39.0	True
2020-06-05	0.929	1.054	1.205	0.78	19.634	26.506	34.838	18.192	24.458	32.015	1.98	2.669	3.445	QU		1.0	1.0	True
2020-06-06	0.931	1.058	1.206	0.78	19.839	26.822	35.114	18.435	24.61	31.932	2.01	2.697	3.446	QU	2.0	34.8538465785675		True
2020-06-07	0.942	1.062	1.207	0.83	20.043	27.07	35.475	18.567	24.809	32.395	2.019	2.731	3.464	QU		37.0	37.0	True
2020-06-08	0.941	1.075	1.201	0.84	20.208	27.302	35.828	18.647	24.966	32.715	2.042	2.745	3.488	QU	1.0	65.0	65.0	True
2020-06-09	0.947	1.083	1.214	0.888	20.371	27.673	36.296	18.719	25.202	32.956	2.063	2.765	3.52	QU	2.0	11.0	11.0	True
2020-06-10	0.956	1.09	1.228	0.892	20.579	28.006	36.838	18.855	25.401	33.223	2.086	2.792	3.552	QU	3.0	43.0	43.0	True
2020-06-11	0.969	1.093	1.232	0.928	21.011	28.416	37.39	19.123	25.596	33.173	2.105	2.808	3.579	QU	12.0	23.0	23.0	True
2020-06-12	0.986	1.105	1.243	0.954	21.251	28.955	38.142	19.355	25.74	33.174	2.101	2.811	3.596	QU	2.0	46.0	46.0	True
2020-06-13	0.993	1.115	1.263	0.96	21.679	29.503	39.118	19.514	25.923	33.424	2.112	2.833	3.639	QU	2.0	80.0	80.0	True
2020-06-14	1.009	1.129	1.267	0.982	22.239	30.101	39.543	19.63	26.079	33.773	2.151	2.855	3.661	QU		67.0	67.0	True
2020-06-15	1.014	1.147	1.291	0.986	22.737	30.817	40.509	19.751	26.209	34.06	2.184	2.864	3.691	QU		108.0	108.0	True
2020-06-16	1.018	1.154	1.301	0.986	23.443	31.526	41.861	19.868	26.437	34.213	2.199	2.889	3.725	QU	3.0	7.0	7.0	True
2020-06-17	1.033	1.16	1.314	0.994	24.169	32.378	43.088	20.011	26.731	34.519	2.204	2.918	3.766	QU	2.0	76.0	76.0	True
2020-06-18	1.046	1.176	1.325	0.992	24.758	33.169	44.365	20.163	26.958	35.146	2.231	2.958	3.82	QU	5.0	36.0	36.0	True
2020-06-19	1.035	1.191	1.342	0.994	25.56	34.185	45.665	20.352	27.183	35.502	2.248	2.997	3.848	QU	2.0	36.0	36.0	True
2020-06-20	1.054	1.206	1.361	0.998	26.364	35.286	46.923	20.759	27.609	35.855	2.284	3.023	3.892	QU		39.0	39.0	True
2020-06-21	1.061	1.222	1.387	0.998	27.055	36.464	48.12	21.004	28.032	36.558	2.328	3.053	3.946	QU	1.0	41.0	41.0	True
2020-06-22	1.082	1.237	1.383	0.998	28.14	37.692	49.496	21.332	28.505	37.137	2.37	3.103	4.045	QU		125.0	125.0	True
2020-06-23	1.097	1.25	1.396	0.998	29.331	39.361	51.676	21.74	29.034	37.676	2.417	3.16	4.137	QU	6.0	38.0	38.0	True
2020-06-24	1.11	1.269	1.436	0.998	30.802	40.995	53.743	22.132	29.514	38.402	2.465	3.214	4.211	QU	1.0	84.0	84.0	True
2020-06-25	1.135	1.283	1.44	1.0	32.303	42.799	55.93	22.537	30.112	39.234	2.516	3.286	4.297	QU		55.0	55.0	True
2020-06-26	1.128	1.298	1.463	1.0	34.324	44.802	57.32	23.191	30.855	39.985	2.583	3.361	4.401	QU	2.0	88.0	88.0	True
2020-06-27	1.153	1.313	1.476	1.0	36.328	47.297	59.706	23.737	31.602	40.968	2.651	3.444	4.509	QU		73.0	73.0	True
2020-06-28	1.161	1.321	1.51	1.0	38.254	49.747	63.587	24.416	32.498	42.202	2.721	3.54	4.614	QU		46.0	46.0	True
2020-06-29	1.174	1.34	1.514	1.0	40.282	52.428	67.089	25.206	33.451	43.567	2.792	3.639	4.759	QU	1.0	41.0	41.0	True
2020-06-30	1.195	1.353	1.533	1.0	42.782	55.553	69.989	26.056	34.418	44.529	2.875	3.743	4.892	QU	10.0	33.0	33.0	True
2020-07-01	1.209	1.364	1.533	1.0	45.58	58.807	74.36	26.888	35.587	45.765	2.966	3.855	5.039	QU	5.0	25.0	25.0	True
2020-07-02	1.211	1.37	1.54	1.0	48.543	62.452	78.375	27.721	36.682	47.271	3.087	3.98	5.214	QU	2.0	30.0	30.0	True
2020-07-03	1.219	1.378	1.576	1.0	51.877	66.46	82.145	28.814	38.096	49.149	3.224	4.133	5.412	QU	7.0	95.0	95.0	True
2020-07-04	1.223	1.379	1.573	1.0	56.116	70.774	87.895	30.152	39.614	50.84	3.371	4.308	5.569	QU	4.0	75.0	75.0	True
2020-07-05	1.24	1.386	1.575	1.0	60.456	75.378	92.697	31.726	41.313	52.985	3.494	4.5	5.738	QU	2.0	53.0	53.0	True
2020-07-06	1.23	1.382	1.566	1.0	64.906	80.441	98.963	33.409	43.219	54.857	3.672	4.703	5.979	QU	2.0	80.0	80.0	True
2020-07-07	1.228	1.382	1.567	1.0	69.443	86.036	106.318	35.143	45.377	56.51	3.843	4.932	6.231	QU	2.0	7.0	7.0	True
2020-07-08	1.234	1.374	1.579	1.0	74.648	92.06	114.084	36.687	47.68	59.141	4.044	5.177	6.507	QU		37.0	37.0	True
2020-07-09	1.23	1.371	1.556	1.0	80.346	98.621	120.869	38.806	50.183	62.522	4.268	5.484	6.853	QU	2.0	11.0	11.0	True
2020-07-10	1.225	1.366	1.535	1.0	85.552	105.439	129.336	41.079	52.938	65.712	4.555	5.772	7.125	QU	3.0	82.0	82.0	True
2020-07-11	1.224	1.365	1.524	1.0	91.719	112.416	137.465	43.618	55.744	69.333	4.876	6.1	7.497	QU	3.0	174.0	174.0	True
2020-07-12	1.213	1.353	1.521	1.0	97.973	119.987	145.169	46.539	58.936	72.889	5.199	6.471	7.914	QU	1.0	29.0	29.0	True
2020-07-13	1.194	1.345	1.501	1.0	104.519	127.377	155.56	49.612	62.63	76.784	5.495	6.849	8.418	QU	10.0	64.0	64.0	True
2020-07-14	1.185	1.326	1.483	1.0	111.951	135.845	165.414	53.524	66.498	81.526	5.875	7.287	8.899	QU	5.0	115.0	115.0	True
2020-07-15	1.173	1.318	1.479	1.0	120.082	143.163	175.702	57.214	70.619	86.55	6.319	7.734	9.438	QU	5.0	27.0	27.0	True
2020-07-16	1.157	1.307	1.474	1.0	126.959	152.11	184.78	61.33	75.319	91.745	6.757	8.205	10.039	QU	13.0	100.0	100.0	True
2020-07-17	1.144	1.29	1.448	1.0	134.439	160.508	195.353	65.778	80.335	98.087	7.227	8.785	10.631	QU	11.0	22.0	22.0	True
2020-07-18	1.141	1.282	1.433	1.0	142.715	169.698	206.332	70.309	85.456	104.92	7.739	9.367	11.237	QU	9.0	117.0	117.0	True
2020-07-19	1.139	1.27	1.42	1.0	150.114	179.082	216.719	75.302	91.28	111.108	8.307	9.964	12.037	QU	10.0	92.0	92.0	True
2020-07-20	1.126	1.258	1.393	1.0	157.813	188.376	228.336	80.34	97.38	118.06	8.851	10.594	12.862	QU	6.0	42.0	42.0	True
2020-07-21	1.107	1.251	1.391	1.0	165.759	197.429	240.909	85.219	103.901	125.765	9.386	11.308	13.601	QU	11.0	18.0	18.0	True
2020-07-22	1.113	1.246	1.384	1.0	173.831	206.949	255.654	91.495	110.784	134.005	9.942	12.071	14.387	QU	14.0	91.0	91.0	True
2020-07-23	1.105	1.239	1.371	1.0	182.443	217.103	265.263	97.367	117.555	142.194	10.694	12.834	15.343	QU	16.0	47.0	47.0	True
2020-07-24	1.104	1.232	1.367	1.0	189.869	226.485	278.048	103.949	124.259	149.656	11.319	13.607	16.329	QU	12.0	204.0	204.0	True
2020-07-25	1.092	1.225	1.364	1.0	198.614	236.058	291.502	110.344	131.552	159.113	12.018	14.44	17.329	QU	22.0	29.0	29.0	True
2020-07-26	1.083	1.219	1.366	1.0	206.183	246.589	304.213	117.685	139.583	167.594	12.86	15.293	18.328	QU	20.0	58.0	58.0	True
2020-07-27	1.083	1.217	1.371	0.998	214.936	256.177	318.133	124.869	147.923	177.079	13.643	16.134	19.349	QU	30.0	135.0	135.0	True
2020-07-28	1.079	1.218	1.36	0.998	223.607	266.46	332.341	131.652	155.926	186.938	14.381	17.066	20.434	QU	25.0	8.0	8.0	True
2020-07-29	1.066	1.217	1.343	1.0	232.512	276.903	344.718	138.439	164.638	197.352	15.085	17.974	21.606	QU	24.0	70.0	70.0	True
2020-07-30	1.075	1.213	1.344	1.0	242.343	288.0	357.449	146.669	172.943	208.619	15.941	18.885	22.84	QU	19.0	176.0	176.0	True
2020-07-31	1.076	1.206	1.355	1.0	251.529	299.333	368.74	154.408	182.033	220.13	16.801	19.836	24.111	QU	14.0	108.0	108.0	True
2020-08-01	1.081	1.202	1.349	0.998	261.617	313.001	381.676	163.322	191.103	231.071	17.764	20.836	25.326	QU	16.0	140.0	140.0	True
2020-08-02	1.068	1.194	1.36	0.998	268.8	324.066	395.764	171.324	200.334	243.067	18.717	21.844	26.527	QU	16.0	147.0	147.0	True
2020-08-03	1.056	1.191	1.359	0.998	279.038	336.781	412.406	178.441	209.557	255.189	19.657	22.844	28.004	QU	25.0	98.0	98.0	True
2020-08-04	1.063	1.186	1.326	0.996	291.535	350.358	428.364	186.79	219.443	266.393	20.577	23.938	29.425	QU	32.0	239.0	239.0	True
2020-08-05	1.052	1.18	1.328	1.0	300.727	362.556	443.649	194.686	229.136	278.45	21.529	24.992	30.643	QU	23.0	239.0	239.0	True
2020-08-06	1.034	1.178	1.321	0.998	310.484	375.829	461.609	202.623	238.538	289.397	22.486	26.067	31.941	QU	25.0	210.0	210.0	True
2020-08-07	1.036	1.173	1.316	0.996	321.788	388.535	476.19	211.069	248.171	304.383	23.244	27.186	33.099	QU	22.0	78.0	78.0	True
2020-08-08	1.039	1.168	1.313	0.996	333.938	400.654	490.109	220.539	259.122	317.861	24.175	28.258	34.26	QU	38.0	106.0	106.0	True
2020-08-09	1.039	1.163	1.311	0.994	343.499	412.671	504.954	229.932	269.704	330.083	25.184	29.416	35.751	QU	9.0	162.0	162.0	True
2020-08-10	1.038	1.159	1.294	0.994	359.191	426.144	516.464	239.196	281.051	342.345	26.182	30.65	37.087	QU	36.0	101.0	101.0	True
2020-08-11	1.021	1.155	1.295	0.996	369.017	439.315	534.132	247.854	292.106	355.832	30.231	35.413	43.077	QU	26.0	308.0	308.0	True
2020-08-12	1.022	1.154	1.284	0.99	383.583	452.841	546.502	257.37	304.391	370.545	28.345	33.138	40.349	QU	22.0	7.0	7.0	True
2020-08-13	1.013	1.151	1.281	0.986	392.58	466.51	565.651	265.61	316.219	384.478	29.478	34.444	41.946	QU	40.0	77.0	77.0	True
2020-08-14	1.024	1.139	1.276	0.992	403.283	480.735	582.202	275.758	328.714	398.519	30.533	35.731	43.513	QU	35.0	196.0	196.0	True
2020-08-15	1.03	1.14	1.278	0.988	413.373	495.619	599.962	286.695	340.744	411.95	31.579	37.058	44.98	QU	26.0	131.0	131.0	True
2020-08-16	1.019	1.14	1.282	0.984	420.907	510.289	615.756	298.027	352.553	425.227	32.724	38.427	46.524	QU	50.0	88.0	88.0	True
2020-08-17	1.014	1.14	1.27	0.984	429.842	522.21	631.139	307.235	364.524	439.464	33.784	39.793	48.065	QU	31.0	26.0	26.0	True
2020-08-18	1.004	1.137	1.264	0.978	441.332	537.944	648.163	319.556	377.237	452.019	34.969	41.256	49.55	QU	69.0	160.0	160.0	True
2020-08-19	1.001	1.133	1.275	0.976	449.515	550.676	664.526	329.78	389.884	466.558	36.293	42.707	50.949	QU	65.0	31.0	31.0	True
2020-08-20	1.009	1.134	1.274	0.98	466.629	565.504	671.662	338.26	402.317	480.765	66.947	78.589	93.987	QU	41.0	495.0	495.0	True
2020-08-21	1.001	1.133	1.264	0.976	481.538	579.304	681.674	350.551	414.531	495.577	38.753	45.317	54.755	QU	36.0	75.0	75.0	True
2020-08-22	1.009	1.136	1.265	0.98	491.811	593.237	701.58	362.726	427.858	512.976	48.442	56.56	68.61	QU	54.0	337.0	337.0	True
2020-08-23	1.013	1.132	1.271	0.98	503.768	605.863	715.253	374.837	440.773	528.986	41.094	48.107	57.892	QU	30.0	35.0	35.0	True
2020-08-24	1.007	1.132	1.258	0.984	514.267	620.303	737.335	385.807	454.931	544.408	42.375	49.537	59.267	QU	90.0	136.0	136.0	True
2020-08-25	1.022	1.138	1.275	0.99	529.634	634.797	760.328	396.651	469.1	560.083	43.525	50.972	60.801	QU	50.0	161.0	161.0	True
2020-08-26	1.002	1.14	1.271	0.98	541.22	652.695	777.211	408.052	482.889	576.04	44.681	52.395	62.316	QU	54.0	59.0	59.0	True
2020-08-27	1.024	1.14	1.278	0.982	554.907	669.578	802.884	418.618	496.788	591.988	45.654	53.961	64.475	QU	49.0	118.0	118.0	True
2020-08-28	1.026	1.137	1.277	0.986	565.671	687.159	822.327	428.003	510.741	607.762	46.987	55.546	66.498	QU	62.0	169.0	169.0	True
2020-08-29	1.002	1.144	1.283	0.976	584.684	704.448	849.917	438.187	524.461	623.182	48.236	56.98	67.893	QU	60.0	65.0	65.0	True
2020-08-30	1.01	1.142	1.276	0.98	598.287	722.408	877.699	452.279	538.632	634.463	122.36	144.571	171.169	QU	41.0	686.0	686.0	True
2020-08-31	1.024	1.142	1.28	0.988	612.956	742.172	905.16	464.396	552.934	647.46	50.807	59.92	70.682	QU	66.0	62.0	62.0	True
2020-09-01	1.024	1.149	1.285	0.99	629.376	760.056	928.921	475.993	567.681	665.869	55.369	65.486	76.779	QU	82.0	295.0	295.0	True
2020-09-02	1.023	1.152	1.292	0.992	649.107	778.872	953.593	489.801	581.949	681.755	53.683	63.07	74.574	QU	67.0	45.0	45.0	True
2020-09-03	1.033	1.154	1.288	0.99	673.111	797.572	979.041	502.315	596.13	696.976	55.284	64.571	76.978	QU	69.0	107.0	107.0	True
2020-09-04	1.02	1.154	1.29	0.996	696.518	821.362	997.027	514.191	610.687	715.899	71.634	83.661	100.036	QU	91.0	350.0	350.0	True
2020-09-05	1.032	1.158	1.296	0.992	720.182	845.347	1021.588	525.978	625.229	733.326	58.21	67.923	81.489	QU	86.0	128.0	128.0	True
2020-09-06	1.03	1.164	1.307	0.994	741.498	873.399	1050.533	541.021	641.665	757.524	89.018	104.514	125.568	QU	64.0	416.0	416.0	True
2020-09-07	1.036	1.163	1.308	0.992	763.371	900.368	1080.511	556.626	658.411	782.028	60.688	71.63	85.947	QU	85.0	125.0	125.0	True
2020-09-08	1.037	1.166	1.322	0.992	785.283	926.983	1114.321	570.338	675.796	804.676	62.012	73.612	88.309	QU	56.0	95.0	95.0	True
2020-09-09	1.044	1.166	1.32	0.994	810.814	954.824	1146.528	585.514	693.863	830.171	63.404	75.488	90.718	QU	78.0	204.0	204.0	True
2020-09-10	1.047	1.166	1.302	0.996	838.339	985.84	1188.647	597.902	712.336	854.981	64.877	77.666	93.339	QU	96.0	183.0	183.0	True
2020-09-11	1.038	1.163	1.301	0.998	866.62	1018.179	1220.785	614.077	728.903	882.605	103.388	123.361	149.371	QU	76.0	430.0	430.0	True
2020-09-12	1.045	1.167	1.297	0.996	897.687	1047.775	1261.139	632.125	749.013	900.927	68.646	81.62	98.646	QU	77.0	81.0	81.0	True
2020-09-13	1.053	1.173	1.295	0.998	919.797	1081.53	1304.575	652.853	770.275	925.392	71.01	83.991	100.987	QU	65.0	138.0	138.0	True
2020-09-14	1.046	1.168	1.284	0.998	947.78	1116.553	1344.246	673.751	792.665	951.5	73.331	86.299	103.74	QU	120.0	76.0	76.0	True
2020-09-15	1.038	1.161	1.3	0.994	973.67	1148.229	1378.345	695.215	813.276	971.537	75.33	88.982	106.471	QU	123.0	128.0	128.0	True
2020-09-16	1.038	1.149	1.299	0.99	997.196	1183.709	1414.299	716.407	837.974	989.235	775.429	916.479	1089.951	QU	122.0	2774.0	2774.0	True
2020-09-17	1.024	1.147	1.297	0.988	1027.109	1220.711	1468.163	737.772	862.594	1016.431	80.171	94.128	111.519	QU	115.0	230.0	230.0	True
2020-09-18	1.014	1.144	1.302	0.99	1059.091	1253.161	1509.834	761.388	888.593	1047.659	82.297	97.013	115.539	QU	113.0	96.0	96.0	True
2020-09-19	1.021	1.14	1.281	0.99	1093.3	1288.167	1552.847	786.323	914.498	1077.566	109.788	129.687	153.732	QU	105.0	360.0	360.0	True
2020-09-20	1.007	1.132	1.283	0.978	1127.24	1324.593	1584.728	810.155	942.605	1109.942	87.695	102.927	121.402	QU	85.0	155.0	155.0	True
2020-09-21	1.006	1.127	1.276	0.978	1158.384	1361.822	1615.49	835.74	971.42	1139.406	193.334	225.792	266.089	QU	196.0	590.0	590.0	True
2020-09-22	0.994	1.12	1.258	0.97	1188.654	1395.751	1666.737	866.026	1002.932	1169.197	93.612	109.446	129.547	QU	139.0	89.0	89.0	True
2020-09-23	1.0	1.119	1.247	0.974	1218.669	1431.966	1707.044	893.377	1032.218	1212.398	96.279	113.01	134.654	QU	132.0	213.0	213.0	True
2020-09-24	0.98	1.114	1.239	0.952	1251.002	1464.107	1759.221	918.162	1064.438	1258.281	171.981	202.061	240.445	QU	116.0	482.0	482.0	True
2020-09-25	0.969	1.101	1.243	0.94	1284.161	1497.579	1821.824	945.889	1097.195	1302.955	101.508	119.923	142.143	QU	136.0	155.0	155.0	True
2020-09-26	0.967	1.094	1.225	0.928	1309.893	1536.325	1854.579	974.337	1127.093	1336.919	104.403	123.51	146.974	QU	125.0	202.0	202.0	True
2020-09-27	0.958	1.087	1.217	0.916	1325.165	1570.479	1872.884	998.849	1159.668	1356.37	107.454	127.067	151.76	QU	108.0	162.0	162.0	True
2020-09-28	0.949	1.077	1.215	0.906	1354.605	1597.62	1875.815	1024.751	1194.249	1400.054	263.822	311.746	374.523	QU	178.0	662.0	662.0	True
2020-09-29	0.949	1.068	1.202	0.888	1375.353	1617.661	1898.35	1053.158	1228.279	1447.678	113.637	134.241	161.276	QU	214.0	101.0	101.0	True
2020-09-30	0.943	1.065	1.187	0.87	1387.077	1646.495	1917.767	1083.286	1260.323	1480.648	155.046	183.56	219.75	QU	160.0	369.0	369.0	True
2020-10-01	0.932	1.053	1.188	0.816	1400.551	1672.758	1948.789	1118.552	1294.181	1519.22	125.092	147.332	177.117	QU	183.0	289.0	289.0	True
2020-10-02	0.934	1.042	1.179	0.762	1428.077	1694.712	1956.071	1150.45	1327.291	1557.006	209.4	246.241	296.673	QU	205.0	471.0	471.0	True
2020-10-03	0.923	1.037	1.166	0.702	1449.891	1710.203	1972.331	1177.88	1358.69	1591.069	126.525	148.737	178.977	QU	152.0	260.0	260.0	True
2020-10-04	0.914	1.026	1.149	0.676	1470.407	1721.239	1992.184	1211.253	1392.939	1635.746	130.088	152.663	183.999	QU	171.0	150.0	150.0	True
2020-10-05	0.907	1.02	1.138	0.624	1483.325	1734.827	2015.03	1240.932	1425.829	1680.041	211.179	246.787	297.858	QU	248.0	438.0	438.0	True
2020-10-06	0.896	1.01	1.12	0.568	1495.066	1747.997	2036.396	1266.977	1459.327	1723.524	136.741	159.615	191.565	QU	207.0	277.0	277.0	True
2020-10-07	0.9	0.999	1.11	0.494	1508.382	1755.454	2048.927	1290.189	1492.866	1751.221	275.941	323.126	386.876	QU	269.0	550.0	550.0	True
2020-10-08	0.884	0.989	1.107	0.432	1508.049	1760.334	2051.166	1312.182	1523.312	1780.258	141.591	166.375	196.434	QU	213.0	210.0	210.0	True
2020-10-09	0.881	0.977	1.095	0.36	1505.666	1759.273	2058.565	1333.605	1550.416	1790.05	184.943	218.525	258.208	QU	230.0	357.0	357.0	True
2020-10-10	0.865	0.968	1.085	0.286	1511.462	1758.436	2076.875	1348.891	1577.007	1814.116	186.192	220.677	259.508	QU	206.0	355.0	355.0	True
2020-10-11	0.854	0.964	1.073	0.246	1508.166	1752.918	2078.063	1371.801	1601.643	1841.944	193.099	228.595	267.033	QU	134.0	363.0	363.0	True
2020-10-12	0.853	0.96	1.064	0.224	1484.137	1740.431	2073.172	1390.204	1628.883	1858.643	150.287	177.46	206.691	QU	104.0	180.0	180.0	True
2020-10-13	0.849	0.95	1.062	0.204	1458.92	1723.138	2038.551	1412.652	1648.246	1875.203	152.199	180.098	209.709	QU	257.0	256.0	256.0	True
2020-10-14	0.846	0.947	1.073	0.162	1450.384	1715.014	2007.598	1438.498	1664.585	1900.712	490.621	580.237	674.461	QU	175.0	883.0	883.0	True
2020-10-15	0.855	0.946	1.058	0.17	1440.826	1699.133	1988.411	1454.025	1679.537	1911.343	156.078	183.637	214.465	QU	223.0	152.0	152.0	True
2020-10-16	0.845	0.943	1.06	0.16	1427.251	1682.674	1973.364	1473.961	1694.056	1940.853	229.726	269.275	314.776	QU	253.0	404.0	404.0	True
2020-10-17	0.842	0.94	1.07	0.178	1416.602	1666.628	1945.403	1480.6	1700.986	1953.711	158.903	186.129	218.049	QU	260.0	239.0	239.0	True
2020-10-18	0.836	0.946	1.064	0.19	1400.997	1650.851	1916.874	1494.653	1707.756	1961.044	234.219	273.825	321.749	QU	187.0	407.0	407.0	True
2020-10-19	0.838	0.949	1.058	0.192	1390.515	1633.153	1868.159	1504.294	1715.407	1976.938	311.05	361.106	423.492	QU	447.0	536.0	536.0	True
2020-10-20	0.842	0.948	1.074	0.2	1384.355	1611.057	1845.874	1504.518	1718.278	1985.221	242.075	281.962	331.227	QU	425.0	417.0	417.0	True
2020-10-21	0.842	0.95	1.097	0.19	1377.689	1597.617	1838.772	1502.922	1718.295	1980.891	160.731	187.352	221.334	QU	387.0	246.0	246.0	True
2020-10-22	0.845	0.955	1.087	0.224	1368.54	1579.619	1814.295	1502.216	1716.286	1974.838	274.549	321.418	380.469	QU	331.0	477.0	477.0	True
2020-10-23	0.855	0.96	1.082	0.264	1348.417	1561.841	1792.174	1488.859	1708.489	1970.46	267.599	313.781	371.015	QU	380.0	467.0	467.0	True
2020-10-24	0.848	0.97	1.087	0.304	1339.567	1550.216	1780.67	1471.777	1704.706	1963.327	210.041	245.74	290.691	QU	230.0	367.0	367.0	True
2020-10-25	0.852	0.972	1.09	0.342	1328.447	1532.482	1786.481	1464.616	1695.865	1947.732	157.838	184.485	218.352	QU	193.0	134.0	134.0	True
2020-10-26	0.859	0.978	1.102	0.356	1326.979	1519.977	1770.083	1460.106	1684.683	1927.629	259.332	303.73	359.194	QU	319.0	459.0	459.0	True
2020-10-27	0.858	0.979	1.094	0.372	1318.723	1512.524	1775.103	1452.774	1672.295	1908.974	270.95	318.027	373.175	QU	354.0	483.0	483.0	True
2020-10-28	0.866	0.983	1.107	0.39	1306.732	1504.386	1782.017	1447.928	1660.446	1890.414	257.615	300.253	352.584	QU	211.0	460.0	460.0	True
2020-10-29	0.884	0.985	1.109	0.404	1301.022	1498.663	1768.219	1444.001	1645.959	1866.469	326.717	381.11	444.734	QU	297.0	588.0	588.0	True
2020-10-30	0.88	0.99	1.112	0.428	1287.577	1494.115	1784.845	1430.781	1632.737	1840.269	267.15	310.322	361.516	QU	238.0	483.0	483.0	True
2020-10-31	0.874	0.993	1.115	0.426	1282.198	1490.398	1773.778	1424.795	1618.351	1816.435	287.888	334.442	389.801	QU	226.0	525.0	525.0	True
2020-11-01	0.888	0.994	1.111	0.444	1280.008	1482.937	1778.792	1416.538	1604.181	1806.843	171.641	199.322	232.305	QU	145.0	316.0	316.0	True
2020-11-02	0.883	0.994	1.106	0.458	1276.425	1477.684	1789.648	1406.618	1591.487	1789.505	339.715	395.491	461.811	QU	151.0	632.0	632.0	True
2020-11-03	0.881	0.996	1.12	0.48	1268.407	1477.001	1782.024	1400.837	1581.363	1781.406	219.312	255.309	299.131	QU	341.0	411.0	411.0	True
2020-11-04	0.876	0.999	1.117	0.492	1260.994	1475.31	1771.641	1395.115	1569.145	1769.45	319.681	370.96	434.605	QU	202.0	602.0	602.0	True
2020-11-05	0.889	1.005	1.111	0.536	1250.585	1475.126	1772.5	1382.124	1557.459	1759.215	177.007	203.387	239.29	QU	270.0	333.0	333.0	True
2020-11-06	0.897	1.005	1.123	0.548	1251.057	1473.429	1761.587	1365.842	1545.343	1747.139	287.61	331.832	390.35	QU	253.0	547.0	547.0	True
2020-11-07	0.901	1.011	1.117	0.596	1250.326	1477.892	1767.643	1362.925	1538.826	1752.135	144.489	167.002	196.518	QU	193.0	269.0	269.0	True
2020-11-08	0.911	1.014	1.136	0.592	1249.413	1481.076	1775.635	1357.097	1526.392	1762.274	143.769	165.857	196.981	QU	132.0	236.0	236.0	True
2020-11-09	0.903	1.011	1.133	0.572	1258.953	1483.268	1789.701	1346.349	1521.329	1754.626	205.754	236.758	282.037	QU	316.0	398.0	398.0	True
2020-11-10	0.904	1.017	1.142	0.608	1266.056	1486.895	1800.462	1337.939	1513.189	1752.864	143.437	165.262	197.019	QU	197.0	279.0	279.0	True
2020-11-11	0.903	1.018	1.135	0.604	1273.115	1487.45	1798.086	1330.447	1503.086	1747.165	157.99	182.762	217.057	QU	163.0	309.0	309.0	True
2020-11-12	0.897	1.02	1.141	0.606	1275.895	1496.314	1798.119	1320.561	1497.453	1751.187	140.544	163.913	194.622	QU	215.0	246.0	246.0	True
2020-11-13	0.896	1.017	1.147	0.618	1270.025	1500.898	1797.46	1317.581	1491.669	1754.905	139.876	163.482	194.285	QU	259.0	181.0	181.0	True
2020-11-14	0.906	1.017	1.148	0.606	1271.921	1507.753	1792.196	1310.105	1489.852	1756.731	720.254	841.488	998.315	QU	163.0	1432.0	1432.0	True
2020-11-15	0.896	1.02	1.146	0.618	1272.863	1518.37	1798.396	1312.126	1487.859	1755.452	139.691	162.497	192.905	QU	152.0	223.0	223.0	True
2020-11-16	0.917	1.026	1.145	0.652	1270.335	1522.082	1805.086	1308.849	1488.577	1757.831	180.746	210.357	250.381	QU	181.0	359.0	359.0	True
2020-11-17	0.922	1.028	1.15	0.7	1276.961	1529.389	1808.598	1300.301	1488.642	1753.036	283.925	330.543	393.542	QU	194.0	564.0	564.0	True
2020-11-18	0.922	1.032	1.157	0.724	1285.948	1535.1	1804.394	1298.698	1490.037	1747.761	198.966	231.695	274.878	QU	151.0	395.0	395.0	True
2020-11-19	0.923	1.036	1.16	0.748	1300.186	1540.253	1827.477	1295.222	1490.473	1751.112	139.831	162.859	192.298	QU	243.0	239.0	239.0	True
2020-11-20	0.923	1.035	1.163	0.736	1313.247	1547.441	1836.651	1297.804	1493.712	1758.645	139.36	163.363	192.081	QU	274.0	277.0	277.0	True
2020-11-21	0.92	1.038	1.176	0.74	1315.679	1558.769	1842.156	1303.712	1494.298	1759.766	139.713	163.6	192.53	QU	160.0	215.0	215.0	True
2020-11-22	0.921	1.042	1.171	0.766	1319.805	1569.035	1845.344	1298.613	1496.631	1760.912	177.715	208.005	245.721	QU	128.0	352.0	352.0	True
2020-11-23	0.931	1.045	1.176	0.76	1334.687	1578.906	1867.782	1299.208	1501.268	1761.356	140.198	164.463	194.92	QU	315.0	256.0	256.0	True
2020-11-24	0.924	1.048	1.175	0.766	1347.99	1589.08	1885.2	1299.543	1507.332	1761.981	163.521	191.435	227.06	QU	190.0	322.0	322.0	True
2020-11-25	0.924	1.046	1.18	0.766	1361.838	1603.676	1901.635	1303.899	1516.468	1765.198	141.537	165.547	195.412	QU	161.0	241.0	241.0	True
2020-11-26	0.931	1.046	1.175	0.76	1375.068	1622.16	1915.942	1304.288	1521.454	1769.209	141.081	166.177	196.335	QU	259.0	251.0	251.0	True
2020-11-27	0.93	1.045	1.167	0.746	1392.174	1635.22	1916.855	1310.058	1522.858	1774.062	332.734	391.618	459.954	QU	171.0	650.0	650.0	True
2020-11-28	0.93	1.043	1.167	0.732	1410.697	1646.449	1939.816	1317.636	1532.554	1780.372	171.167	200.809	235.796	QU	159.0	333.0	333.0	True
2020-11-29	0.916	1.041	1.169	0.762	1414.635	1662.049	1937.891	1322.119	1539.779	1783.479	223.463	262.048	306.647	QU	85.0	433.0	433.0	True
2020-11-30	0.913	1.037	1.169	0.732	1429.516	1682.489	1942.789	1331.305	1548.496	1790.367	143.827	168.638	198.337	QU	188.0	160.0	160.0	True
2020-12-01	0.915	1.032	1.153	0.72	1441.155	1693.431	1962.545	1339.577	1554.074	1796.942	144.924	169.273	198.37	QU	192.0	263.0	263.0	True
2020-12-02	0.923	1.033	1.16	0.696	1457.573	1703.927	1980.253	1339.111	1561.637	1800.41	220.752	259.053	303.481	QU	189.0	422.0	422.0	True
2020-12-03	0.915	1.03	1.168	0.678	1455.347	1721.137	1995.551	1353.404	1572.277	1814.339	207.905	244.608	286.453	QU	199.0	396.0	396.0	True
2020-12-04	0.912	1.029	1.141	0.67	1459.087	1729.634	2003.446	1361.134	1583.941	1825.654	162.468	192.704	225.599	QU	191.0	310.0	310.0	True
2020-12-05	0.906	1.022	1.154	0.62	1478.451	1742.199	2011.974	1376.703	1594.208	1837.07	158.204	187.559	219.127	QU	137.0	299.0	299.0	True
2020-12-06	0.903	1.019	1.15	0.614	1473.647	1745.923	2030.96	1392.129	1610.118	1860.956	160.212	188.664	220.947	QU	126.0	299.0	299.0	True
2020-12-07	0.904	1.018	1.154	0.614	1480.417	1760.43	2041.706	1400.972	1619.107	1873.196	150.234	176.409	206.048	QU	277.0	213.0	213.0	True
2020-12-08	0.908	1.015	1.14	0.606	1482.46	1767.034	2038.386	1415.913	1628.584	1879.237	152.433	177.38	207.177	QU	124.0	215.0	215.0	True
2020-12-09	0.904	1.013	1.142	0.594	1491.404	1780.826	2054.344	1428.77	1644.125	1888.185	178.611	206.467	240.424	QU	241.0	320.0	320.0	True
2020-12-10	0.896	1.003	1.123	0.53	1486.655	1788.071	2075.307	1445.391	1654.728	1895.444	216.498	250.838	291.008	QU	246.0	385.0	385.0	True
2020-12-11	0.897	1.0	1.12	0.5	1488.155	1790.896	2088.579	1452.957	1673.125	1899.888	157.364	182.344	211.862	QU	245.0	266.0	266.0	True
2020-12-12	0.891	0.986	1.113	0.426	1488.214	1786.764	2079.715	1457.206	1684.575	1906.561	161.645	188.223	217.687	QU	253.0	284.0	284.0	True
2020-12-13	0.887	0.983	1.116	0.374	1482.991	1791.014	2112.899	1463.88	1690.336	1919.804	256.765	300.441	347.563	QU	121.0	450.0	450.0	True
2020-12-14	0.886	0.979	1.093	0.344	1471.127	1784.943	2103.756	1468.972	1701.153	1925.875	159.451	186.353	215.372	QU	266.0	225.0	225.0	True
2020-12-15	0.875	0.975	1.083	0.332	1473.973	1779.196	2111.718	1478.299	1713.981	1940.373	203.647	237.859	273.756	QU	247.0	351.0	351.0	True
2020-12-16	0.869	0.971	1.087	0.296	1477.166	1772.702	2092.82	1487.321	1725.208	1960.165	170.375	198.558	228.731	QU	268.0	292.0	292.0	True
2020-12-17	0.863	0.964	1.078	0.282	1469.063	1763.6	2082.406	1491.483	1732.349	1972.379	241.946	282.525	325.386	QU	273.0	414.0	414.0	True
2020-12-18	0.848	0.956	1.069	0.226	1464.084	1751.136	2070.774	1495.86	1740.321	1982.19	268.999	315.934	363.22	QU	224.0	460.0	460.0	True
2020-12-19	0.849	0.953	1.06	0.192	1473.812	1738.385	2041.659	1494.812	1750.725	1993.39	243.83	287.375	329.25	QU	239.0	416.0	416.0	True
2020-12-20	0.835	0.942	1.054	0.18	1457.268	1723.878	2027.108	1505.729	1757.455	1995.687	223.158	264.388	302.751	QU	139.0	382.0	382.0	True
2020-12-21	0.819	0.935	1.058	0.132	1440.097	1705.638	2015.935	1509.387	1764.363	2010.828	161.922	192.347	219.98	QU	274.0	236.0	236.0	True
2020-12-22	0.831	0.922	1.058	0.114	1432.248	1688.52	1994.838	1503.041	1765.497	2014.698	192.669	228.975	263.199	QU	259.0	330.0	330.0	True
2020-12-23	0.82	0.914	1.043	0.08	1418.633	1672.025	1965.607	1505.982	1765.924	2024.8	253.063	300.663	347.479	QU	152.0	433.0	433.0	True
2020-12-24	0.797	0.904	1.016	0.06	1395.31	1648.99	1936.192	1499.813	1769.282	2030.75	250.399	297.217	343.753	QU	324.0	428.0	428.0	True
2020-12-25	0.792	0.895	1.011	0.044	1370.172	1627.098	1902.222	1491.918	1765.416	2028.154	162.403	192.03	224.101	QU	175.0	232.0	232.0	True
2020-12-26	0.781	0.886	1.002	0.032	1348.171	1600.285	1860.676	1490.507	1760.459	2024.806	162.232	192.044	224.841	QU	322.0	217.0	217.0	True
2020-12-27	0.768	0.877	0.984	0.012	1321.126	1565.084	1829.515	1493.568	1758.791	2015.53	161.455	191.588	223.885	QU	155.0	139.0	139.0	True
2020-12-28	0.766	0.858	0.983	0.004	1302.883	1530.133	1787.681	1500.008	1748.349	2006.866	205.163	244.716	284.731	QU	301.0	355.0	355.0	True
2020-12-29	0.756	0.854	0.969	0.01	1269.69	1494.366	1750.972	1499.241	1735.947	1995.318	247.744	293.284	339.914	QU	236.0	427.0	427.0	True
2020-12-30	0.747	0.847	0.961	0.008	1234.081	1450.917	1721.247	1486.927	1728.458	1982.354	161.088	189.287	218.958	QU	172.0	271.0	271.0	True
2020-12-31	0.74	0.835	0.951	0.0	1194.746	1408.126	1666.121	1483.793	1718.605	1967.141	181.909	212.112	245.402	QU	162.0	314.0	314.0	True
2021-01-01	0.733	0.828	0.933	0.0	1153.673	1363.612	1618.099	1471.886	1699.58	1953.931	180.95	210.042	243.154	QU	97.0	314.0	314.0	True
2021-01-02	0.731	0.822	0.934	0.0	1108.946	1321.227	1566.035	1451.064	1683.543	1935.878	158.658	183.888	212.452	QU	136.0	261.0	261.0	True
2021-01-03	0.733	0.816	0.913	0.0	1063.471	1282.64	1506.6	1429.305	1665.102	1910.382	156.67	182.101	209.632	QU	158.0	276.0	276.0	True
2021-01-04	0.726	0.809	0.911	0.0	1024.319	1232.746	1458.436	1404.798	1640.169	1881.138	154.337	179.58	206.241	QU	261.0	242.0	242.0	True
2021-01-05	0.72	0.805	0.909	0.0	990.921	1188.591	1414.28	1386.047	1616.841	1853.286	180.816	211.305	243.826	QU	235.0	331.0	331.0	True
2021-01-06	0.708	0.804	0.907	0.0	955.862	1145.21	1359.24	1371.931	1593.433	1812.812	148.976	173.745	201.093	QU	208.0	270.0	270.0	True
2021-01-07	0.715	0.807	0.907	0.0	918.38	1095.987	1304.316	1347.192	1559.565	1783.776	273.611	316.889	366.982	QU	267.0	516.0	516.0	True
2021-01-08	0.708	0.805	0.904	0.0	886.057	1055.418	1249.511	1322.739	1530.417	1752.53	144.17	166.948	193.272	QU	328.0	230.0	230.0	True
2021-01-09	0.713	0.805	0.906	0.0	850.971	1014.574	1205.918	1297.744	1493.579	1710.743	178.714	208.971	240.876	QU	286.0	355.0	355.0	True
2021-01-10	0.719	0.808	0.915	0.0	819.034	972.928	1161.962	1267.698	1458.475	1669.312	213.386	251.486	289.922	QU	99.0	438.0	438.0	True
2021-01-11	0.718	0.81	0.918	0.0	782.927	937.185	1121.25	1232.979	1419.288	1629.079	131.999	154.979	180.32	QU	137.0	236.0	236.0	True
2021-01-12	0.721	0.815	0.924	0.0	747.642	900.177	1080.534	1195.949	1381.72	1585.513	128.655	150.78	175.075	QU	305.0	235.0	235.0	True
2021-01-13	0.727	0.821	0.931	0.002	715.268	860.644	1038.848	1154.822	1342.765	1541.56	135.488	159.331	184.654	QU	316.0	302.0	302.0	True
2021-01-14	0.738	0.825	0.941	0.002	685.402	826.952	1001.298	1117.031	1300.142	1496.323	210.207	247.85	287.614	QU	280.0	485.0	485.0	True
2021-01-15	0.741	0.833	0.948	0.002	657.547	796.826	965.395	1078.757	1260.149	1447.803	224.153	265.896	311.077	QU	209.0	537.0	537.0	True
2021-01-16	0.749	0.836	0.939	0.002	635.485	765.96	921.157	1046.347	1220.8	1410.792	120.403	142.15	166.938	QU	187.0	297.0	297.0	True
2021-01-17	0.762	0.846	0.954	0.002	613.938	742.753	887.707	1012.585	1178.178	1360.115	191.711	225.328	265.517	QU	90.0	486.0	486.0	True
2021-01-18	0.758	0.854	0.959	0.002	594.532	719.071	854.795	971.916	1137.079	1314.769	212.885	249.128	295.112	QU	155.0	557.0	557.0	True
2021-01-19	0.767	0.862	0.963	0.004	573.984	693.055	827.024	940.817	1099.552	1273.819	140.049	164.403	196.181	QU	105.0	381.0	381.0	True
2021-01-20	0.772	0.869	0.976	0.01	559.244	672.299	800.909	906.908	1059.075	1231.8	101.354	119.184	141.92	QU	193.0	286.0	286.0	True
2021-01-21	0.782	0.876	0.979	0.008	546.407	655.349	772.277	877.706	1021.997	1187.715	167.702	197.703	235.726	QU	155.0	492.0	492.0	True
2021-01-22	0.787	0.877	0.983	0.01	530.428	638.115	755.091	840.721	984.572	1146.897	171.158	202.446	241.238	QU	168.0	522.0	522.0	True
2021-01-23	0.79	0.884	0.994	0.02	516.244	622.092	744.043	809.745	948.936	1106.479	199.81	235.899	280.932	QU	232.0	632.0	632.0	True
2021-01-24	0.787	0.89	1.0	0.028	503.964	607.0	725.153	781.196	916.145	1067.292	84.415	99.346	118.89	QU	78.0	235.0	235.0	True
2021-01-25	0.787	0.892	1.005	0.03	494.594	592.353	710.166	750.006	882.142	1027.363	124.072	145.707	173.814	QU	169.0	422.0	422.0	True
2021-01-26	0.8	0.891	0.994	0.022	483.735	578.844	694.324	719.835	849.995	991.884	113.196	132.87	158.955	QU	137.0	399.0	399.0	True
2021-01-27	0.792	0.889	0.993	0.014	471.163	566.05	677.277	695.626	819.268	957.899	108.731	127.645	151.496	QU	78.0	397.0	397.0	True
2021-01-28	0.773	0.883	0.998	0.024	460.557	555.072	659.284	670.782	792.298	926.38	129.947	153.426	181.004	QU	147.0	493.0	493.0	True
2021-01-29	0.769	0.872	0.998	0.024	449.38	539.222	642.551	647.77	768.044	892.243	96.307	113.9	135.083	QU	95.0	379.0	379.0	True
2021-01-30	0.761	0.866	0.995	0.024	436.811	525.263	627.487	629.736	742.368	866.055	86.615	102.578	121.403	QU	96.0	352.0	352.0	True
2021-01-31	0.749	0.854	0.986	0.014	426.34	512.052	608.529	612.6	719.977	837.741	103.632	122.907	145.594	QU	59.0	435.0	435.0	True
2021-02-01	0.73	0.845	0.968	0.006	416.495	498.111	593.298	596.832	697.968	810.951	64.66	76.532	90.284	QU	73.0	279.0	279.0	True
2021-02-02	0.721	0.828	0.962	0.006	407.369	483.079	577.504	580.512	679.77	789.377	62.693	73.797	87.354	QU	52.0	226.0	226.0	True
2021-02-03	0.714	0.815	0.951	0.0	395.088	469.286	558.663	564.079	661.053	768.654	60.952	71.833	85.381	QU	47.0	256.0	256.0	True
2021-02-04	0.704	0.803	0.934	0.0	381.396	453.706	540.019	548.383	643.819	749.695	70.405	83.495	98.727	QU	35.0	330.0	330.0	True
2021-02-05	0.682	0.786	0.905	0.0	365.625	437.984	522.515	536.891	627.103	734.257	90.996	107.56	126.31	QU	42.0	436.0	436.0	True
2021-02-06	0.659	0.767	0.886	0.0	349.507	421.466	504.256	521.852	610.524	717.034	59.389	70.44	82.232	QU	66.0	293.0	293.0	True
2021-02-07	0.648	0.748	0.872	0.0	333.524	403.03	485.189	510.46	596.112	698.779	56.304	66.721	78.032	QU	70.0	285.0	285.0	True
2021-02-08	0.638	0.735	0.865	0.0	315.895	385.786	463.045	496.526	581.139	679.392	53.416	63.266	74.032	QU	85.0	220.0	220.0	True
2021-02-09	0.623	0.72	0.842	0.0	298.432	368.319	442.586	481.943	564.826	656.024	52.305	61.538	72.08	QU	56.0	226.0	226.0	True
2021-02-10	0.61	0.705	0.824	0.0	282.257	348.105	422.531	467.577	548.513	641.094	52.451	61.347	71.545	QU	47.0	284.0	284.0	True
2021-02-11	0.585	0.692	0.812	0.0	263.945	326.318	401.928	454.532	533.8	623.047	53.468	62.4	72.746	QU	45.0	297.0	297.0	True
2021-02-12	0.574	0.682	0.799	0.0	245.704	306.472	381.63	441.512	518.611	603.945	52.028	60.534	70.441	QU	42.0	297.0	297.0	True
2021-02-13	0.561	0.67	0.781	0.0	229.049	287.067	359.953	430.291	502.555	585.575	47.172	54.834	63.649	QU	41.0	252.0	252.0	True
2021-02-14	0.545	0.661	0.771	0.0	211.854	266.8	337.857	417.263	485.703	567.933	51.315	59.61	68.924	QU	25.0	311.0	311.0	True
2021-02-15	0.538	0.654	0.784	0.0	194.312	249.09	319.828	403.004	468.932	549.598	44.337	51.315	59.45	QU	74.0	187.0	187.0	True
2021-02-16	0.531	0.651	0.794	0.0	177.831	230.577	301.771	388.225	453.448	531.23	44.632	51.771	60.109	QU	69.0	290.0	290.0	True
2021-02-17	0.521	0.647	0.789	0.0	163.068	213.15	285.209	373.675	436.781	511.738	41.146	47.585	55.605	QU	72.0	260.0	260.0	True
2021-02-18	0.517	0.642	0.779	0.0	147.979	196.664	266.663	357.162	418.566	492.446	39.285	45.642	53.236	QU	90.0	272.0	272.0	True
2021-02-19	0.502	0.641	0.791	0.0	134.222	181.643	251.245	339.176	400.556	473.133	49.354	57.447	67.455	QU	85.0	365.0	365.0	True
2021-02-20	0.506	0.635	0.798	0.0	121.679	167.707	237.749	322.594	383.219	452.489	39.597	46.356	54.848	QU	58.0	309.0	309.0	True
2021-02-21	0.506	0.633	0.801	0.0	108.222	155.031	225.119	305.182	364.656	431.762	33.646	39.724	46.951	QU	68.0	219.0	219.0	True
2021-02-22	0.507	0.632	0.806	0.0	97.336	142.212	210.03	287.191	345.922	412.311	31.858	37.772	44.662	QU	104.0	161.0	161.0	True
2021-02-23	0.505	0.634	0.803	0.0	87.219	131.607	197.391	272.209	326.664	392.54	30.127	35.68	42.535	QU	83.0	150.0	150.0	True
2021-02-24	0.492	0.635	0.819	0.0	77.889	122.161	188.462	253.958	308.2	374.402	28.297	33.661	40.568	QU	46.0	267.0	267.0	True
2021-02-25	0.491	0.633	0.815	0.0	70.22	112.473	178.829	238.772	289.864	355.869	26.396	31.704	38.523	QU	49.0	242.0	242.0	True
2021-02-26	0.486	0.633	0.828	0.0	63.072	102.978	168.921	220.749	272.479	337.768	24.589	29.75	36.736	QU	28.0	183.0	183.0	True
2021-02-27	0.478	0.63	0.842	0.002	56.803	94.914	157.57	205.288	255.459	320.44	26.012	31.747	39.669	QU	23.0	316.0	316.0	True
2021-02-28	0.471	0.632	0.849	0.002	51.044	87.664	149.583	190.599	239.193	302.907	21.787	26.956	33.967	QU	2.0	286.0	286.0	True
2021-03-01	0.467	0.63	0.859	0.002	44.974	80.502	142.702	175.62	222.839	287.371	20.192	25.17	32.315	QU	7.0	287.0	287.0	True
2021-03-02	0.469	0.627	0.859	0.004	39.435	73.76	135.756	162.516	207.837	271.861	17.888	22.672	29.579	QU	10.0	227.0	227.0	True
2021-03-03	0.471	0.627	0.857	0.002	34.795	67.785	130.342	149.697	193.132	257.555	16.419	21.058	28.006	QU	8.0	201.0	201.0	True
2021-03-04	0.466	0.631	0.871	0.002	30.628	62.034	126.269	136.962	179.791	244.19	15.094	19.601	26.486	QU	14.0	204.0	204.0	True
2021-03-05	0.464	0.632	0.866	0.004	27.05	57.238	123.423	125.376	167.052	230.794	13.746	18.27	25.092	QU	4.0	234.0	234.0	True
2021-03-06	0.462	0.636	0.877	0.004	23.919	52.788	125.483	113.488	154.814	218.775	12.443	16.969	23.942	QU	11.0	277.0	277.0	True
2021-03-07	0.458	0.629	0.89	0.004	21.118	48.524	123.83	102.598	143.952	207.178	11.284	15.786	22.684	QU		242.8900802371781		False
2021-03-08	0.469	0.632	0.887	0.004	18.629	44.585	120.545	93.073	133.647	196.219	10.299	14.605	21.355	QU		259.2750582183574		False
2021-03-09	0.459	0.635	0.89	0.006	16.625	41.037	116.8	84.897	123.814	186.356	9.385	13.549	20.343	QU		238.36447365875537		False
2021-03-10	0.455	0.637	0.894	0.01	14.657	37.647	112.73	77.292	114.949	176.507	9.949	14.683	22.607	QU		323.26852928955947		False
2021-03-11	0.448	0.635	0.893	0.006	12.812	34.466	108.91	70.192	106.237	165.901	7.693	11.69	18.634	QU		270.6233089929311		False
2021-03-12	0.45	0.635	0.899	0.006	11.255	31.744	103.463	63.364	98.459	157.017	7.041	11.04	18.033	QU		282.1025421297859		False
2021-03-13	0.446	0.637	0.89	0.006	9.854	29.3	97.291	57.04	90.869	150.073	6.213	10.014	16.965	QU		273.11521713634056		False
2021-03-14	0.436	0.631	0.898	0.006	8.715	26.949	93.15	51.419	84.087	144.966	5.603	9.262	16.351	QU		236.04486784217153		False
2021-03-15	0.43	0.632	0.895	0.006	7.689	24.713	89.05	46.365	77.909	140.31	5.053	8.563	15.728	QU		251.93854151755983		False
2021-03-16	0.425	0.634	0.894	0.006	6.69	22.751	85.871	41.83	71.918	136.112	4.547	7.944	15.163	QU		231.5922730465306		False
2021-03-17	0.428	0.636	0.887	0.004	5.832	20.877	83.011	37.625	66.405	135.584	4.605	8.284	16.997	QU		314.04668073844044		False
2021-03-18	0.434	0.636	0.889	0.004	5.119	18.985	80.168	33.589	61.573	133.514	3.629	6.735	14.567	QU		262.87167529241333		False
2021-03-19	0.427	0.637	0.9	0.004	4.49	17.569	76.558	30.018	57.056	129.142	3.296	6.22	13.929	QU		273.9889009426343		False
2021-03-20	0.427	0.637	0.908	0.006	3.951	16.03	73.935	26.922	52.405	124.916	2.978	5.737	13.583	QU		265.22765517171285		False
2021-03-21	0.425	0.635	0.911	0.006	3.45	14.609	71.966	24.337	48.07	122.108	2.688	5.324	12.91	QU		229.1996554470029		False
2021-03-22	0.424	0.631	0.908	0.008	3.001	13.275	70.314	22.006	44.27	119.268	2.427	4.906	12.451	QU		212.49182319611202		False
2021-03-23	0.413	0.629	0.915	0.008	2.6	12.196	68.969	19.873	40.998	113.855	2.174	4.543	11.872	QU		224.82007243432707		False
2021-03-24	0.411	0.633	0.929	0.006	2.253	11.272	67.231	17.808	37.774	107.596	2.132	4.593	12.485	QU		304.82483218737946		False
2021-03-25	0.411	0.637	0.938	0.008	1.974	10.328	65.846	15.948	34.929	101.574	1.728	3.873	10.924	QU		255.12004159190244		False
2021-03-26	0.407	0.632	0.953	0.012	1.741	9.523	64.537	14.195	32.347	96.054	1.54	3.551	10.633	QU		265.87525975548533		False
2021-03-27	0.408	0.632	0.952	0.008	1.538	8.738	63.397	12.767	29.727	91.638	1.38	3.257	10.247	QU		257.34009320727097		False
