# Supplementary material for: Evolution and Epidemic Spread of SARS-CoV-2 in Colombia: A Year into the Pandemic
Source: Vaccines (Basel). 2021 Jul 30;9(8):837. doi: 10.3390/vaccines9080837 (PMC8402472; doi:10.3390/vaccines9080837)
Supplement: Supplementary file 1 [file vaccines-09-00837-s001.zip › Supplementary_material/Supplementary Data S2/Rt.live_statistics_model/COVID19-RI-rt.csv]

	rt2.5%	rt	rt97.5%	p_rt_gt1	infection2.5%	infection	infection97.5%	ajusted_positive2.5%	ajusted_positive	ajusted_positive97.5%	predicted_postive2.5%	predicted_postive	predicted_postive97.5%	region	observed_positive	predicted_newtest	observed_newtest	date_with_observed_cases
2020-03-02	1.181	1.448	1.833	1.0	31.322	57.475	96.413	0.0	0.0	0.0				RI				False
2020-03-03	1.183	1.443	1.797	1.0	0.384	0.599	0.928	0.0	0.0	0.0				RI				False
2020-03-04	1.18	1.429	1.774	1.0	5.441	8.499	13.161	0.0	0.0	0.0				RI				False
2020-03-05	1.173	1.415	1.759	1.0	10.343	16.136	24.975	0.0	0.0	0.0				RI				False
2020-03-06	1.164	1.418	1.731	1.0	11.264	17.403	26.986	0.0	0.0	0.0				RI				False
2020-03-07	1.174	1.401	1.72	1.0	11.566	17.421	27.212	0.0	0.0	0.0				RI				False
2020-03-08	1.188	1.397	1.723	1.0	12.346	18.562	28.263	2.063	3.786	6.351				RI				False
2020-03-09	1.177	1.389	1.681	1.0	13.264	20.177	30.45	3.158	5.793	9.707				RI				False
2020-03-10	1.165	1.385	1.657	1.0	14.379	21.575	32.495	3.893	7.068	11.734				RI				False
2020-03-11	1.151	1.363	1.638	1.0	15.447	23.121	34.29	4.627	8.206	13.427				RI				False
2020-03-12	1.159	1.352	1.591	1.0	16.804	24.851	36.289	5.546	9.531	15.418	0.63	1.104	1.812	RI	1.0	0.0		True
2020-03-13	1.146	1.343	1.585	1.0	18.092	26.489	38.372	6.477	10.677	17.044	0.732	1.236	1.999	RI		0.0		True
2020-03-14	1.12	1.329	1.539	1.0	19.445	28.297	40.374	7.57	12.238	19.328	0.865	1.419	2.268	RI		0.0		True
2020-03-15	1.129	1.307	1.53	1.0	20.812	30.065	42.8	8.365	13.096	20.435	0.96	1.524	2.403	RI	2.0	0.0		True
2020-03-16	1.118	1.292	1.505	1.0	22.021	32.0	45.383	9.298	14.158	22.007	1.062	1.645	2.57	RI	3.0	0.0		True
2020-03-17	1.102	1.277	1.496	1.0	23.571	33.728	47.217	10.374	15.549	24.114	1.192	1.808	2.776	RI	1.0	0.0		True
2020-03-18	1.105	1.263	1.464	0.998	24.787	35.434	49.057	11.144	16.694	25.32	1.291	1.942	2.94	RI	1.0	0.0		True
2020-03-19	1.081	1.25	1.436	0.998	25.907	37.163	51.823	12.126	18.109	27.063	1.398	2.094	3.132	RI	4.0	0.0		True
2020-03-20	1.076	1.236	1.426	1.0	27.649	38.817	54.094	12.988	19.415	28.889	1.522	2.263	3.354	RI	2.0	0.0		True
2020-03-21	1.045	1.221	1.406	0.996	29.081	40.488	56.481	14.115	21.011	30.86	1.665	2.465	3.566	RI	3.0	0.0		True
2020-03-22	1.041	1.201	1.395	0.996	30.783	42.214	58.552	15.366	22.546	32.651	1.805	2.617	3.768	RI	4.0	0.0		True
2020-03-23	1.042	1.184	1.374	0.992	32.482	43.834	60.591	16.669	24.014	34.789	1.952	2.796	3.999	RI		0.0		True
2020-03-24	1.02	1.167	1.332	0.986	33.76	45.616	62.978	17.862	25.654	36.932	2.104	2.988	4.239	RI	2.0	0.0		True
2020-03-25	1.013	1.148	1.318	0.988	34.823	47.465	64.452	19.143	27.289	39.061	2.257	3.195	4.485	RI	2.0	0.0		True
2020-03-26	0.998	1.129	1.299	0.97	36.269	49.005	65.878	20.43	29.06	40.482	2.397	3.368	4.71	RI	4.0	0.0		True
2020-03-27	0.981	1.111	1.263	0.94	37.147	50.256	67.616	21.868	30.833	42.834	2.551	3.569	4.962	RI	2.0	0.0		True
2020-03-28	0.961	1.087	1.248	0.888	38.835	51.59	69.567	23.14	32.478	45.053	2.708	3.751	5.241	RI	12.0	0.0		True
2020-03-29	0.931	1.066	1.23	0.822	39.942	52.757	70.597	24.13	34.009	47.02	2.834	3.937	5.451	RI		2.154869578144845		True
2020-03-30	0.906	1.036	1.208	0.698	40.777	53.399	72.128	25.333	35.612	49.225	2.977	4.132	5.699	RI	2.0	3.604480938184533		True
2020-03-31	0.881	1.012	1.182	0.576	41.346	54.287	72.756	27.044	37.258	51.43	3.156	4.337	5.911	RI	3.0	6.170135071285643		True
2020-04-01	0.868	0.99	1.14	0.452	42.047	54.6	74.044	28.932	38.872	53.518	3.345	4.533	6.132	RI	2.0	9.193052854931791		True
2020-04-02	0.847	0.968	1.105	0.328	42.198	55.002	74.417	29.973	40.471	55.454	3.472	4.723	6.347	RI		13.279400474196795		True
2020-04-03	0.832	0.943	1.084	0.22	42.131	55.155	74.22	31.128	42.007	57.572	3.625	4.914	6.56	RI	1.0	16.446087284549545		True
2020-04-04	0.805	0.925	1.063	0.148	41.812	55.214	73.905	32.513	43.718	59.378	3.807	5.085	6.777	RI	1.0	19.937946581458164		True
2020-04-05	0.786	0.904	1.02	0.082	41.434	54.972	73.277	33.745	45.203	60.645	3.983	5.251	6.961	RI	2.0	21.247087011149386		True
2020-04-06	0.763	0.883	1.011	0.04	40.749	54.197	72.395	34.853	46.449	62.298	4.117	5.424	7.156	RI	2.0	17.69970697165071		True
2020-04-07	0.754	0.865	0.993	0.016	39.965	53.324	70.769	36.326	47.849	63.832	4.265	5.568	7.328	RI	3.0	21.65040170887588		True
2020-04-08	0.747	0.849	0.978	0.01	38.946	52.196	68.434	37.642	49.115	65.495	4.392	5.718	7.458	RI		26.172016295053112		True
2020-04-09	0.732	0.839	0.967	0.004	37.603	51.012	66.188	38.409	50.034	66.591	4.52	5.834	7.644	RI		27.313940245304774		True
2020-04-10	0.723	0.824	0.956	0.008	36.23	49.527	64.435	39.101	50.64	67.453	4.615	5.924	7.783	RI	2.0	30.501863405031067		True
2020-04-11	0.71	0.814	0.932	0.0	34.908	48.124	62.972	40.047	51.378	68.201	4.701	5.987	7.865	RI	5.0	40.49233482773273		True
2020-04-12	0.702	0.807	0.927	0.0	33.599	46.485	61.045	40.444	51.819	68.966	4.757	6.022	7.947	RI	5.0	40.33930444415596		True
2020-04-13	0.705	0.801	0.917	0.0	32.239	44.977	59.139	40.542	52.352	69.611	4.747	6.058	8.004	RI	5.0	31.79493300511568		True
2020-04-14	0.701	0.799	0.911	0.0	31.057	43.106	57.237	40.793	52.461	69.719	4.761	6.085	8.031	RI	44.0	37.13066834646905		True
2020-04-15	0.694	0.794	0.911	0.0	29.556	41.445	55.495	40.51	52.288	68.995	4.745	6.077	7.992	RI	16.0	43.15097973517941		True
2020-04-16	0.694	0.793	0.898	0.0	28.147	39.717	53.214	39.924	52.188	68.513	4.731	6.037	7.963	RI	7.0	52.09132020076391		True
2020-04-17	0.696	0.793	0.897	0.002	26.824	38.044	50.329	39.246	51.85	67.944	4.67	5.97	7.862	RI	8.0	56.21165708312151		True
2020-04-18	0.694	0.795	0.906	0.0	25.47	36.454	48.229	38.72	50.995	66.637	4.576	5.887	7.714	RI	13.0	61.04672307398546		True
2020-04-19	0.692	0.796	0.915	0.0	24.222	34.708	46.579	37.991	50.067	65.25	4.496	5.795	7.596	RI	17.0	59.431521877143176		True
2020-04-20	0.699	0.797	0.934	0.002	23.202	33.293	44.859	37.236	49.233	63.883	4.373	5.697	7.442	RI	5.0	45.89015903857425		True
2020-04-21	0.691	0.799	0.932	0.004	22.29	31.79	43.092	36.165	48.266	62.652	4.28	5.588	7.251	RI	5.0	52.610934984034564		True
2020-04-22	0.699	0.802	0.942	0.006	21.388	30.565	41.795	35.101	47.139	61.367	4.135	5.453	7.047	RI	2.0	60.12994317530041		True
2020-04-23	0.694	0.809	0.935	0.002	20.562	29.298	40.109	33.959	45.859	60.019	3.98	5.306	6.883	RI	1.0	71.497280064047		True
2020-04-24	0.706	0.812	0.946	0.006	19.961	28.128	38.684	32.777	44.61	58.445	3.83	5.159	6.683	RI	2.0	76.0944419823939		True
2020-04-25	0.707	0.825	0.954	0.002	19.35	26.92	37.092	31.861	43.231	56.638	3.912	5.293	6.859	RI	6.0	81.60111132026456		True
2020-04-26	0.721	0.828	0.964	0.008	18.539	25.742	35.785	30.959	41.812	54.744	3.623	4.906	6.382	RI		78.52373931013382		True
2020-04-27	0.731	0.84	0.978	0.018	17.701	24.8	34.361	29.718	40.371	52.824	3.455	4.661	6.046	RI	5.0	59.985385072071395		True
2020-04-28	0.746	0.852	0.984	0.022	17.014	23.886	33.46	28.168	38.883	50.878	3.346	4.508	5.827	RI	3.0	68.09120162162782		True
2020-04-29	0.738	0.86	1.004	0.028	16.379	23.123	32.215	26.976	37.444	48.882	3.194	4.343	5.596	RI		77.10890661544695		True
2020-04-30	0.763	0.873	1.01	0.032	15.877	22.419	31.534	25.929	36.205	47.12	3.584	4.913	6.351	RI	1.0	90.90323992735021		True
2020-05-01	0.777	0.888	1.024	0.056	15.393	21.842	31.049	24.924	34.753	45.387	3.041	4.197	5.414	RI		80.58285568360479		True
2020-05-02	0.79	0.902	1.041	0.054	15.068	21.301	30.372	24.036	33.337	43.747	3.731	5.115	6.585	RI		102.15549956653193		True
2020-05-03	0.808	0.918	1.056	0.12	14.713	20.86	29.565	23.237	32.065	42.256	3.411	4.693	6.093	RI	1.0	97.61595674312028		True
2020-05-04	0.819	0.933	1.068	0.172	14.474	20.483	29.005	22.353	30.971	41.147	2.615	3.569	4.661	RI		74.08061110553129		True
2020-05-05	0.825	0.952	1.099	0.216	14.391	20.025	28.287	21.572	29.707	39.866	2.743	3.713	4.87	RI	2.0	83.57146825921758		True
2020-05-06	0.835	0.971	1.116	0.322	14.18	19.74	27.384	20.853	28.657	38.532	2.991	4.029	5.293	RI	2.0	94.0878700555721		True
2020-05-07	0.864	0.988	1.135	0.434	14.189	19.545	27.045	20.203	27.578	37.369	3.383	4.545	6.023	RI		110.30919979063584		True
2020-05-08	0.881	1.007	1.169	0.548	13.87	19.415	26.945	19.642	26.644	36.13	3.44	4.618	6.138	RI	1.0	115.86001178095097		True
2020-05-09	0.889	1.025	1.19	0.648	13.853	19.366	26.769	18.804	25.722	34.902	3.499	4.748	6.325	RI	16.0	122.7098878128215		True
2020-05-10	0.912	1.046	1.215	0.732	13.936	19.257	27.044	18.087	24.912	34.106	3.209	4.361	5.836	RI		116.70817417610259		True
2020-05-11	0.921	1.067	1.228	0.81	13.968	19.34	27.308	17.653	24.099	33.224	2.344	3.198	4.293	RI	3.0	88.17583713899671		True
2020-05-12	0.934	1.087	1.256	0.868	13.877	19.488	27.604	17.214	23.462	32.55	2.004	2.719	3.651	RI	1.0	55.0	55.0	True
2020-05-13	0.958	1.108	1.281	0.9	14.08	19.742	27.902	16.836	22.822	31.711	1.946	2.658	3.571	RI	1.0	66.0	66.0	True
2020-05-14	0.967	1.123	1.302	0.934	14.537	20.086	28.571	16.45	22.337	30.877	1.897	2.606	3.515	RI	2.0	61.0	61.0	True
2020-05-15	0.984	1.146	1.316	0.958	14.825	20.457	29.161	16.186	21.891	30.149	1.856	2.556	3.424	RI		39.0	39.0	True
2020-05-16	0.996	1.167	1.336	0.972	15.131	20.85	29.656	15.812	21.558	29.343	1.82	2.507	3.349	RI	2.0	49.0	49.0	True
2020-05-17	1.031	1.182	1.364	0.988	15.651	21.338	30.127	15.487	21.156	28.694	1.797	2.458	3.289	RI	1.0	57.0	57.0	True
2020-05-18	1.036	1.194	1.384	0.99	16.205	21.978	30.976	15.331	20.9	28.351	1.765	2.418	3.247	RI	1.0	1.0	1.0	True
2020-05-19	1.05	1.212	1.412	0.99	16.911	22.757	32.096	15.245	20.662	28.115	1.743	2.395	3.204	RI	1.0	38.0	38.0	True
2020-05-20	1.053	1.233	1.399	0.99	17.592	23.64	33.123	15.176	20.526	27.834	3.029	4.148	5.597	RI	1.0	135.0	135.0	True
2020-05-21	1.063	1.24	1.401	0.998	18.175	24.503	34.258	15.168	20.432	27.99	2.406	3.281	4.366	RI	4.0	107.0	107.0	True
2020-05-22	1.068	1.245	1.429	0.998	18.877	25.508	35.65	15.152	20.377	28.116	2.193	2.971	3.959	RI	1.0	97.0	97.0	True
2020-05-23	1.093	1.259	1.453	0.996	19.715	26.444	36.767	15.138	20.465	28.387	2.927	3.972	5.307	RI	1.0	129.0	129.0	True
2020-05-24	1.117	1.263	1.451	0.998	20.484	27.719	37.859	15.297	20.681	28.375	3.626	4.885	6.557	RI	3.0	158.0	158.0	True
2020-05-25	1.13	1.261	1.466	1.0	21.515	29.054	39.157	15.542	20.968	28.875	3.655	4.936	6.645	RI	2.0	157.0	157.0	True
2020-05-26	1.133	1.265	1.444	1.0	22.623	30.403	40.702	15.811	21.272	29.553	1.831	2.472	3.352	RI	3.0	13.0	13.0	True
2020-05-27	1.118	1.268	1.457	1.0	23.854	32.08	42.404	16.035	21.595	30.059	1.87	2.524	3.427	RI		69.0	69.0	True
2020-05-28	1.113	1.269	1.45	1.0	25.04	33.665	44.404	16.45	22.148	30.575	2.656	3.543	4.778	RI	2.0	106.0	106.0	True
2020-05-29	1.113	1.273	1.478	1.0	26.223	35.304	46.841	17.144	22.642	31.408	7.433	9.885	13.341	RI	4.0	289.0	289.0	True
2020-05-30	1.116	1.278	1.444	1.0	27.419	37.148	48.962	17.708	23.332	32.247	4.186	5.533	7.544	RI		158.0	158.0	True
2020-05-31	1.106	1.277	1.439	1.0	29.028	38.895	50.924	18.268	24.105	32.961	4.799	6.329	8.664	RI	3.0	175.0	175.0	True
2020-06-01	1.114	1.274	1.451	1.0	30.705	40.957	52.948	18.855	24.968	34.222	2.204	2.894	3.95	RI	6.0	16.0	16.0	True
2020-06-02	1.11	1.268	1.445	0.996	32.184	42.842	55.273	19.461	25.806	35.418	4.624	6.079	8.199	RI	3.0	156.0	156.0	True
2020-06-03	1.113	1.26	1.435	1.0	34.106	45.137	57.603	20.294	26.898	36.592	5.856	7.713	10.246	RI	3.0	190.0	190.0	True
2020-06-04	1.101	1.263	1.437	1.0	35.995	47.325	60.703	21.13	28.131	37.714	3.351	4.396	5.823	RI	6.0	104.0	104.0	True
2020-06-05	1.096	1.259	1.414	1.0	37.951	49.658	64.261	22.029	29.357	38.981	2.599	3.417	4.461	RI	9.0	72.0	72.0	True
2020-06-06	1.086	1.253	1.427	1.0	39.831	51.986	68.021	23.058	30.648	40.283	7.898	10.363	13.485	RI	3.0	225.0	225.0	True
2020-06-07	1.102	1.251	1.42	1.0	42.13	54.128	71.196	24.274	32.167	41.765	7.695	10.057	13.059	RI		209.0	209.0	True
2020-06-08	1.102	1.249	1.412	1.0	43.973	56.579	74.61	25.4	33.562	44.066	3.01	3.872	5.045	RI	8.0	47.0	47.0	True
2020-06-09	1.102	1.246	1.414	1.0	46.218	58.982	78.359	26.446	35.136	46.274	6.168	7.925	10.309	RI	12.0	151.0	151.0	True
2020-06-10	1.104	1.244	1.414	1.0	48.459	61.412	82.171	27.756	36.785	47.773	8.871	11.383	14.702	RI	10.0	207.0	207.0	True
2020-06-11	1.106	1.246	1.413	1.0	51.274	64.259	85.081	29.293	38.548	49.585	5.547	7.083	9.106	RI	12.0	123.0	123.0	True
2020-06-12	1.108	1.246	1.414	1.0	53.954	67.189	89.508	30.865	40.251	51.572	12.252	15.666	19.868	RI	7.0	259.0	259.0	True
2020-06-13	1.11	1.244	1.402	1.0	56.494	70.322	94.433	32.461	42.416	53.834	15.203	19.466	24.568	RI	4.0	307.0	307.0	True
2020-06-14	1.107	1.243	1.409	1.0	59.113	73.452	98.768	34.127	44.334	56.047	9.146	11.706	14.722	RI	6.0	176.0	176.0	True
2020-06-15	1.108	1.248	1.414	1.0	61.794	76.894	104.001	35.751	46.403	59.081	11.034	14.008	17.821	RI	13.0	201.0	201.0	True
2020-06-16	1.102	1.252	1.419	1.0	64.73	80.194	108.339	37.473	48.516	62.1	5.942	7.586	9.697	RI	44.0	104.0	104.0	True
2020-06-17	1.113	1.255	1.424	1.0	67.991	83.709	113.265	39.705	50.658	65.32	19.999	25.432	32.797	RI	16.0	334.0	334.0	True
2020-06-18	1.109	1.254	1.414	1.0	71.322	87.596	118.822	41.858	52.812	68.597	9.249	11.704	15.107	RI	21.0	147.0	147.0	True
2020-06-19	1.107	1.261	1.42	1.0	74.485	91.574	123.557	44.011	55.437	71.702	23.66	29.884	38.358	RI	13.0	359.0	359.0	True
2020-06-20	1.108	1.263	1.411	1.0	77.794	95.551	130.297	46.038	57.921	75.429	9.924	12.39	15.983	RI	24.0	143.0	143.0	True
2020-06-21	1.097	1.264	1.409	1.0	80.849	100.053	135.992	48.51	60.381	79.175	17.394	21.654	28.063	RI	9.0	239.0	239.0	True
2020-06-22	1.09	1.262	1.403	1.0	84.882	104.828	141.628	51.267	63.048	82.974	20.87	25.963	33.722	RI	7.0	274.0	274.0	True
2020-06-23	1.097	1.255	1.411	1.0	88.964	110.271	147.707	53.735	66.024	87.252	10.513	13.031	16.861	RI	15.0	131.0	131.0	True
2020-06-24	1.099	1.261	1.419	1.0	92.329	115.912	154.736	56.115	69.06	91.383	30.141	37.236	48.373	RI	17.0	358.0	358.0	True
2020-06-25	1.093	1.251	1.403	1.0	96.462	121.592	162.249	58.849	72.162	95.906	26.134	32.022	41.6	RI	22.0	295.0	295.0	True
2020-06-26	1.094	1.252	1.411	1.0	101.645	127.264	169.531	61.478	75.356	100.531	20.591	25.207	32.888	RI	29.0	223.0	223.0	True
2020-06-27	1.097	1.245	1.397	1.0	105.647	133.576	178.168	64.491	78.64	105.003	28.475	34.837	45.292	RI	14.0	295.0	295.0	True
2020-06-28	1.091	1.239	1.393	1.0	110.564	140.161	185.918	67.56	82.129	109.523	13.896	16.92	22.081	RI	12.0	137.0	137.0	True
2020-06-29	1.095	1.24	1.389	1.0	116.073	145.817	193.318	70.82	85.843	114.59	8.195	9.994	13.029	RI	12.0	48.0	48.0	True
2020-06-30	1.102	1.237	1.385	1.0	121.524	152.11	200.373	73.956	89.808	120.015	8.591	10.455	13.609	RI	12.0	26.0	26.0	True
2020-07-01	1.088	1.228	1.372	0.998	128.217	158.8	208.904	77.319	93.687	125.993	47.812	57.981	75.747	RI	18.0	410.0	410.0	True
2020-07-02	1.088	1.225	1.373	1.0	132.897	165.696	217.309	80.619	98.199	132.044	38.96	47.257	62.349	RI	16.0	319.0	319.0	True
2020-07-03	1.077	1.206	1.375	1.0	139.065	172.944	225.359	84.334	103.119	138.475	9.893	12.03	15.749	RI	21.0	46.0	46.0	True
2020-07-04	1.06	1.199	1.377	1.0	144.577	179.862	233.982	88.063	108.332	143.957	64.017	78.145	101.814	RI	27.0	479.0	479.0	True
2020-07-05	1.056	1.195	1.376	1.0	151.792	187.106	242.129	92.09	113.596	150.36	27.769	33.841	44.166	RI	22.0	199.0	199.0	True
2020-07-06	1.047	1.185	1.367	0.998	157.234	195.091	250.936	96.534	119.22	157.042	11.227	13.79	17.964	RI	53.0	46.0	46.0	True
2020-07-07	1.04	1.177	1.366	0.99	162.774	202.537	259.045	101.024	124.543	164.775	43.758	53.758	69.776	RI	29.0	288.0	288.0	True
2020-07-08	1.025	1.171	1.327	0.99	169.539	209.44	266.404	105.52	130.267	172.428	35.781	43.947	57.362	RI	36.0	225.0	225.0	True
2020-07-09	1.017	1.164	1.33	0.984	176.918	216.609	272.735	110.695	136.069	180.366	46.164	57.086	74.362	RI	40.0	279.0	279.0	True
2020-07-10	1.001	1.15	1.3	0.974	182.272	223.154	284.165	115.807	142.098	188.05	24.35	30.343	39.2	RI	29.0	142.0	142.0	True
2020-07-11	0.994	1.14	1.287	0.968	188.435	230.765	293.239	121.084	148.154	195.582	16.463	20.495	26.252	RI	22.0	92.0	92.0	True
2020-07-12	0.983	1.131	1.274	0.952	193.779	237.655	302.876	127.132	154.622	202.981	36.078	45.07	57.249	RI	35.0	194.0	194.0	True
2020-07-13	0.971	1.124	1.265	0.94	198.182	244.06	311.466	131.864	161.502	211.102	31.803	39.694	49.887	RI	41.0	164.0	164.0	True
2020-07-14	0.971	1.108	1.249	0.93	202.869	249.481	319.921	137.439	168.032	218.936	38.94	48.586	60.894	RI	43.0	192.0	192.0	True
2020-07-15	0.957	1.091	1.238	0.906	209.384	254.145	326.904	143.174	175.067	226.343	63.211	78.976	99.089	RI	19.0	300.0	300.0	True
2020-07-16	0.951	1.081	1.231	0.88	212.8	259.5	329.669	149.323	182.084	232.776	55.415	68.437	85.803	RI	76.0	251.0	251.0	True
2020-07-17	0.945	1.078	1.212	0.856	217.869	264.508	335.708	155.307	188.815	238.705	53.478	65.746	81.434	RI	82.0	232.0	232.0	True
2020-07-18	0.941	1.068	1.196	0.83	220.675	267.896	343.989	160.247	195.896	246.985	84.919	104.398	129.308	RI	78.0	354.0	354.0	True
2020-07-19	0.936	1.065	1.206	0.828	223.904	272.209	347.643	167.344	202.959	254.476	60.895	74.385	91.929	RI	24.0	244.0	244.0	True
2020-07-20	0.931	1.056	1.206	0.82	225.967	275.834	350.791	173.036	210.154	263.211	19.999	24.327	30.079	RI	77.0	8.0	8.0	True
2020-07-21	0.931	1.052	1.214	0.796	228.185	280.156	355.644	178.682	216.531	271.948	104.905	128.476	157.66	RI	52.0	394.0	394.0	True
2020-07-22	0.924	1.053	1.204	0.79	231.251	283.667	358.209	185.016	222.71	280.516	83.136	101.707	125.001	RI	91.0	303.0	303.0	True
2020-07-23	0.931	1.052	1.204	0.764	233.399	287.502	362.659	190.48	229.333	287.179	114.854	140.86	172.661	RI	81.0	408.0	408.0	True
2020-07-24	0.932	1.047	1.194	0.778	232.824	290.783	366.895	195.238	235.16	295.011	130.347	159.359	195.733	RI	104.0	450.0	450.0	True
2020-07-25	0.93	1.053	1.203	0.774	236.318	293.57	368.698	199.439	240.932	301.344	22.951	28.024	34.648	RI	107.0	29.0	29.0	True
2020-07-26	0.933	1.051	1.188	0.79	239.593	295.401	374.803	204.225	246.503	307.965	124.909	152.487	190.302	RI	88.0	412.0	412.0	True
2020-07-27	0.93	1.055	1.191	0.79	240.776	298.623	376.617	209.227	251.185	316.143	93.7	114.192	143.313	RI	118.0	303.0	303.0	True
2020-07-28	0.922	1.054	1.209	0.798	241.02	303.299	379.497	213.141	255.693	321.631	27.809	33.79	42.578	RI	107.0	88.0	88.0	True
2020-07-29	0.936	1.054	1.206	0.8	243.402	306.254	386.136	215.554	259.856	325.784	128.578	156.494	197.739	RI	208.0	401.0	401.0	True
2020-07-30	0.934	1.061	1.204	0.808	245.64	308.986	390.027	219.572	265.045	330.518	104.835	128.916	163.158	RI	138.0	326.0	326.0	True
2020-07-31	0.935	1.06	1.205	0.832	247.677	312.435	392.873	223.254	269.749	334.91	175.578	216.778	272.159	RI	104.0	538.0	538.0	True
2020-08-01	0.941	1.061	1.195	0.846	250.281	315.085	397.05	227.522	273.739	339.278	195.604	240.537	300.343	RI	90.0	588.0	588.0	True
2020-08-02	0.943	1.065	1.215	0.858	252.768	318.523	403.774	230.072	277.037	342.426	206.54	254.325	319.188	RI	57.0	614.0	614.0	True
2020-08-03	0.952	1.067	1.208	0.87	259.42	323.263	407.181	231.308	280.375	346.883	133.525	164.502	207.838	RI	135.0	393.0	393.0	True
2020-08-04	0.946	1.069	1.208	0.872	264.002	327.695	415.534	233.995	283.836	353.544	145.023	180.384	226.288	RI	187.0	424.0	424.0	True
2020-08-05	0.945	1.07	1.224	0.856	268.226	332.232	418.161	237.401	287.899	357.273	117.8	147.304	184.344	RI	105.0	342.0	342.0	True
2020-08-06	0.952	1.069	1.215	0.864	272.997	337.847	422.745	238.885	291.182	361.409	155.145	193.331	241.461	RI	220.0	444.0	444.0	True
2020-08-07	0.945	1.069	1.231	0.838	278.735	341.789	428.058	241.688	294.391	365.564	155.673	193.219	240.632	RI	120.0	438.0	438.0	True
2020-08-08	0.942	1.073	1.216	0.852	282.36	345.292	436.285	243.208	298.136	369.333	135.498	167.668	209.006	RI	127.0	375.0	375.0	True
2020-08-09	0.954	1.071	1.229	0.854	287.165	348.721	444.247	245.739	302.192	374.61	175.216	215.983	270.566	RI	97.0	477.0	477.0	True
2020-08-10	0.943	1.074	1.221	0.862	289.731	354.832	448.358	247.099	305.871	379.188	53.844	67.023	84.153	RI	138.0	146.0	146.0	True
2020-08-11	0.944	1.071	1.219	0.884	293.846	359.954	454.163	249.054	309.206	381.059	280.318	350.672	443.945	RI	168.0	756.0	756.0	True
2020-08-12	0.957	1.074	1.212	0.888	297.324	366.218	459.088	253.2	312.289	388.212	154.409	192.676	243.47	RI	153.0	410.0	410.0	True
2020-08-13	0.955	1.078	1.213	0.87	299.898	372.403	466.0	257.52	315.584	394.902	226.906	283.064	355.902	RI	223.0	596.0	596.0	True
2020-08-14	0.954	1.074	1.209	0.856	305.721	377.717	477.663	261.043	319.5	400.901	261.988	326.357	409.421	RI	162.0	677.0	677.0	True
2020-08-15	0.95	1.07	1.201	0.872	308.462	381.973	483.79	265.815	324.095	404.828	184.645	229.512	289.006	RI	269.0	470.0	470.0	True
2020-08-16	0.954	1.069	1.201	0.868	311.471	386.455	485.916	270.09	328.882	413.0	155.508	191.712	241.409	RI	88.0	388.0	388.0	True
2020-08-17	0.945	1.073	1.207	0.84	315.976	391.045	491.257	276.053	332.856	417.924	66.522	81.291	103.142	RI	110.0	163.0	163.0	True
2020-08-18	0.937	1.07	1.215	0.852	322.14	396.418	502.858	281.052	336.586	420.652	84.907	103.327	131.035	RI	178.0	205.0	205.0	True
2020-08-19	0.936	1.065	1.22	0.844	327.44	402.012	508.115	285.652	341.227	427.871	178.49	217.828	276.612	RI	209.0	426.0	426.0	True
2020-08-20	0.932	1.063	1.206	0.828	330.709	409.557	514.136	287.54	346.816	433.263	150.522	183.476	232.261	RI	279.0	353.0	353.0	True
2020-08-21	0.931	1.059	1.186	0.8	337.267	413.57	521.156	290.054	351.221	438.219	192.769	234.639	297.392	RI	150.0	446.0	446.0	True
2020-08-22	0.923	1.05	1.185	0.782	343.407	417.129	526.069	294.134	356.22	442.643	327.395	400.345	506.963	RI	143.0	751.0	751.0	True
2020-08-23	0.913	1.044	1.182	0.732	349.006	422.715	530.604	297.926	363.351	450.201	208.858	255.198	324.227	RI	99.0	473.0	473.0	True
2020-08-24	0.914	1.036	1.166	0.7	353.372	425.843	535.483	302.111	368.237	458.254	85.676	104.475	132.731	RI	293.0	191.0	191.0	True
2020-08-25	0.901	1.03	1.171	0.67	359.274	429.653	539.515	305.916	373.368	464.235	257.071	311.992	396.878	RI	176.0	562.0	562.0	True
2020-08-26	0.89	1.024	1.156	0.654	362.303	433.548	544.209	310.467	377.627	467.617	177.707	215.762	276.264	RI	124.0	383.0	383.0	True
2020-08-27	0.879	1.022	1.152	0.62	362.507	436.735	552.575	315.466	381.947	476.766	263.987	323.906	410.427	RI	166.0	565.0	565.0	True
2020-08-28	0.883	1.011	1.144	0.568	360.542	439.625	557.132	318.061	386.962	480.425	175.565	216.215	274.747	RI	134.0	373.0	373.0	True
2020-08-29	0.887	1.003	1.126	0.506	361.533	441.495	554.753	322.868	392.768	488.611	194.171	239.986	304.934	RI	174.0	409.0	409.0	True
2020-08-30	0.885	0.997	1.124	0.482	361.782	442.299	556.5	328.718	397.754	493.636	235.236	290.56	366.368	RI	107.0	490.0	490.0	True
2020-08-31	0.885	0.992	1.123	0.448	361.777	442.003	562.924	332.475	402.948	498.832	139.656	171.671	217.939	RI	178.0	286.0	286.0	True
2020-09-01	0.88	0.991	1.123	0.418	360.983	442.867	563.925	338.133	408.229	503.998	90.545	111.017	141.195	RI	193.0	183.0	183.0	True
2020-09-02	0.879	0.984	1.112	0.398	359.005	443.024	559.289	343.677	412.184	509.932	126.107	154.008	195.044	RI	115.0	251.0	251.0	True
2020-09-03	0.868	0.984	1.108	0.376	358.629	441.579	557.501	347.863	414.34	513.935	195.241	239.015	302.023	RI	151.0	386.0	386.0	True
2020-09-04	0.859	0.98	1.108	0.38	360.318	441.125	556.642	354.869	418.8	513.981	161.522	196.859	246.959	RI	263.0	315.0	315.0	True
2020-09-05	0.859	0.984	1.118	0.394	357.947	441.551	553.446	358.971	422.149	517.251	209.232	253.911	320.033	RI	192.0	403.0	403.0	True
2020-09-06	0.865	0.986	1.119	0.42	353.674	438.498	554.296	361.371	426.06	523.182	318.885	387.59	488.906	RI	152.0	609.0	609.0	True
2020-09-07	0.866	0.988	1.115	0.426	353.581	434.659	549.069	362.105	428.776	530.143	40.395	49.522	63.289	RI	286.0	42.0	42.0	True
2020-09-08	0.859	0.992	1.117	0.44	350.223	432.628	544.071	360.782	431.413	536.623	152.295	187.105	238.512	RI	199.0	290.0	290.0	True
2020-09-09	0.869	0.99	1.121	0.45	346.291	432.841	540.743	362.684	433.03	539.036	164.929	202.668	257.888	RI	198.0	313.0	313.0	True
2020-09-10	0.877	0.991	1.119	0.444	344.194	432.425	539.734	363.756	434.799	538.794	197.531	242.682	308.493	RI	185.0	373.0	373.0	True
2020-09-11	0.887	0.992	1.127	0.476	343.507	431.714	541.852	364.358	435.961	542.509	298.437	366.809	470.626	RI	190.0	564.0	564.0	True
2020-09-12	0.876	0.99	1.143	0.434	343.231	432.468	546.473	364.042	436.063	544.446	113.667	139.388	179.901	RI	151.0	214.0	214.0	True
2020-09-13	0.872	0.995	1.139	0.466	343.841	432.302	544.649	365.571	435.942	545.774	127.384	155.629	201.558	RI	188.0	239.0	239.0	True
2020-09-14	0.876	1.003	1.144	0.52	343.431	431.49	540.62	366.162	436.109	545.951	120.088	147.441	190.421	RI	232.0	226.0	226.0	True
2020-09-15	0.884	1.008	1.135	0.564	342.608	429.667	542.483	364.13	436.668	542.815	203.868	250.825	322.361	RI	180.0	384.0	384.0	True
2020-09-16	0.883	1.007	1.146	0.554	341.322	429.53	545.235	362.108	436.432	542.347	206.572	253.585	325.925	RI	98.0	390.0	390.0	True
2020-09-17	0.883	1.02	1.164	0.586	339.806	430.471	543.384	358.231	435.488	541.218	234.162	286.656	368.634	RI	172.0	441.0	441.0	True
2020-09-18	0.892	1.018	1.147	0.598	340.151	430.79	543.253	356.659	434.286	537.622	216.897	266.23	339.561	RI	176.0	410.0	410.0	True
2020-09-19	0.902	1.015	1.157	0.578	342.15	433.115	549.276	356.694	433.341	536.051	256.276	315.121	398.261	RI	150.0	486.0	486.0	True
2020-09-20	0.907	1.015	1.16	0.576	342.282	435.311	549.031	354.985	432.571	533.365	133.993	165.144	210.081	RI	169.0	255.0	255.0	True
2020-09-21	0.899	1.014	1.15	0.594	344.907	436.047	553.636	353.789	432.655	533.884	183.891	227.937	289.724	RI	246.0	352.0	352.0	True
2020-09-22	0.904	1.017	1.151	0.602	349.013	437.973	556.044	352.632	432.862	535.646	130.054	161.915	205.943	RI	223.0	250.0	250.0	True
2020-09-23	0.904	1.019	1.144	0.584	351.172	440.64	557.748	351.527	432.599	536.587	220.867	273.306	346.562	RI	203.0	422.0	422.0	True
2020-09-24	0.889	1.018	1.15	0.584	354.011	442.875	557.779	351.087	432.194	535.841	71.459	88.557	112.558	RI	108.0	137.0	137.0	True
2020-09-25	0.903	1.015	1.159	0.582	356.828	443.932	558.865	351.191	431.765	534.771	282.244	348.709	443.296	RI	159.0	541.0	541.0	True
2020-09-26	0.889	1.008	1.139	0.538	358.288	444.505	559.487	351.173	431.62	537.871	231.388	285.636	362.822	RI	219.0	444.0	444.0	True
2020-09-27	0.893	1.006	1.139	0.528	360.105	446.098	558.596	350.078	431.723	538.102	223.235	272.623	346.4	RI	117.0	425.0	425.0	True
2020-09-28	0.881	0.998	1.137	0.482	360.947	445.328	558.572	350.107	431.338	535.497	128.322	156.941	197.925	RI	197.0	244.0	244.0	True
2020-09-29	0.877	0.993	1.133	0.468	367.437	444.853	553.764	350.549	433.387	535.805	110.774	135.454	170.64	RI	187.0	210.0	210.0	True
2020-09-30	0.876	0.988	1.126	0.428	366.062	445.58	555.08	351.499	433.602	537.082	218.301	267.456	340.553	RI	200.0	414.0	414.0	True
2020-10-01	0.872	0.982	1.122	0.4	365.009	445.709	556.598	354.692	435.644	539.428	182.271	223.631	283.539	RI	107.0	345.0	345.0	True
2020-10-02	0.858	0.979	1.118	0.374	365.427	443.434	553.613	356.743	436.425	541.087	165.195	202.253	254.448	RI	202.0	310.0	310.0	True
2020-10-03	0.853	0.97	1.109	0.334	363.131	443.46	552.857	356.713	438.677	541.988	280.927	341.685	429.58	RI	208.0	523.0	523.0	True
2020-10-04	0.849	0.963	1.106	0.272	360.13	439.649	547.569	356.737	440.879	542.657	125.553	152.73	191.172	RI	129.0	233.0	233.0	True
2020-10-05	0.839	0.956	1.093	0.254	357.128	438.468	545.706	358.339	442.683	544.403	258.042	313.28	390.901	RI	271.0	476.0	476.0	True
2020-10-06	0.83	0.949	1.084	0.212	350.587	435.72	544.626	360.194	442.537	547.003	102.738	125.021	155.9	RI	252.0	189.0	189.0	True
2020-10-07	0.826	0.945	1.086	0.198	352.23	433.503	538.695	361.866	442.162	548.055	231.283	283.249	352.101	RI	214.0	427.0	427.0	True
2020-10-08	0.823	0.938	1.068	0.166	352.424	430.436	532.222	363.853	443.941	547.205	256.6	312.89	389.348	RI	202.0	471.0	471.0	True
2020-10-09	0.823	0.934	1.066	0.156	348.698	426.218	524.929	366.046	443.608	546.398	286.943	349.426	437.702	RI	170.0	526.0	526.0	True
2020-10-10	0.823	0.929	1.046	0.122	343.037	421.927	522.48	366.998	443.223	546.305	178.871	215.917	271.536	RI	132.0	326.0	326.0	True
2020-10-11	0.823	0.927	1.041	0.108	337.553	416.491	512.253	366.28	443.565	547.052	231.558	278.887	350.933	RI	107.0	422.0	422.0	True
2020-10-12	0.818	0.923	1.045	0.106	332.226	411.607	507.53	365.602	442.91	544.867	177.865	213.389	268.0	RI	147.0	323.0	323.0	True
2020-10-13	0.81	0.924	1.034	0.1	327.95	404.588	500.924	366.801	441.618	542.943	42.484	51.008	63.929	RI	211.0	76.0	76.0	True
2020-10-14	0.815	0.923	1.037	0.12	319.975	397.895	496.12	366.245	440.132	537.748	132.146	159.033	199.188	RI	161.0	242.0	242.0	True
2020-10-15	0.814	0.927	1.039	0.12	314.267	393.311	488.072	362.826	437.288	537.537	210.311	252.905	314.075	RI	279.0	386.0	386.0	True
2020-10-16	0.808	0.929	1.045	0.116	308.426	386.563	476.786	362.767	435.452	532.969	180.928	216.444	267.646	RI	174.0	332.0	332.0	True
2020-10-17	0.82	0.938	1.041	0.118	302.442	381.603	470.146	358.613	433.834	531.303	239.672	285.79	352.126	RI	175.0	442.0	442.0	True
2020-10-18	0.816	0.937	1.055	0.138	296.551	376.027	462.411	356.532	429.647	524.28	322.096	384.561	477.598	RI	158.0	599.0	599.0	True
2020-10-19	0.822	0.939	1.072	0.154	290.5	371.191	456.956	356.876	426.668	519.056	87.646	104.444	130.983	RI	299.0	164.0	164.0	True
2020-10-20	0.822	0.946	1.068	0.184	286.393	365.858	448.879	355.259	423.629	513.14	129.578	154.287	194.628	RI	361.0	245.0	245.0	True
2020-10-21	0.826	0.95	1.09	0.194	282.045	361.079	444.823	353.892	419.965	507.802	221.189	263.599	331.001	RI	284.0	422.0	422.0	True
2020-10-22	0.839	0.954	1.094	0.252	275.658	358.118	440.302	349.162	416.54	504.26	226.083	269.594	337.164	RI	257.0	437.0	437.0	True
2020-10-23	0.844	0.962	1.102	0.248	270.902	354.924	436.252	343.757	411.37	498.74	194.51	232.057	289.125	RI	308.0	380.0	380.0	True
2020-10-24	0.854	0.969	1.1	0.286	269.034	351.92	434.872	337.451	405.562	491.691	183.548	219.057	275.738	RI	232.0	364.0	364.0	True
2020-10-25	0.862	0.976	1.118	0.366	268.74	347.756	431.23	330.39	400.553	486.872	191.823	229.706	289.493	RI	99.0	387.0	387.0	True
2020-10-26	0.862	0.985	1.122	0.426	268.839	345.593	429.2	323.602	395.951	482.288	268.365	322.131	403.747	RI	226.0	548.0	548.0	True
2020-10-27	0.873	0.992	1.136	0.454	266.65	343.293	425.489	319.642	391.27	475.924	191.744	230.168	289.681	RI	235.0	397.0	397.0	True
2020-10-28	0.884	1.001	1.139	0.504	266.161	341.397	425.758	312.593	385.566	469.635	112.48	136.415	171.521	RI	176.0	238.0	238.0	True
2020-10-29	0.892	1.011	1.157	0.576	265.168	341.588	425.153	307.16	381.164	462.767	221.449	269.484	336.466	RI	223.0	475.0	475.0	True
2020-10-30	0.891	1.014	1.17	0.608	265.2	341.33	424.387	303.785	376.509	454.463	236.695	291.146	364.742	RI	186.0	518.0	518.0	True
2020-10-31	0.902	1.02	1.172	0.646	267.086	342.426	425.06	298.377	372.484	448.702	204.865	254.113	319.541	RI	169.0	457.0	457.0	True
2020-11-01	0.908	1.033	1.178	0.712	268.996	344.351	427.078	293.992	369.003	445.023	203.072	252.91	317.552	RI	89.0	459.0	459.0	True
2020-11-02	0.918	1.041	1.184	0.738	267.423	345.969	430.761	290.562	365.021	440.225	160.434	200.265	251.682	RI	173.0	368.0	368.0	True
2020-11-03	0.917	1.046	1.188	0.772	267.39	347.703	433.205	288.81	361.695	435.903	83.34	104.11	130.458	RI	202.0	193.0	193.0	True
2020-11-04	0.923	1.051	1.199	0.784	272.564	350.424	434.128	286.797	358.814	430.776	207.847	258.929	323.398	RI	216.0	483.0	483.0	True
2020-11-05	0.927	1.059	1.205	0.81	276.337	353.612	434.258	284.955	356.104	428.768	172.721	215.881	271.535	RI	211.0	406.0	406.0	True
2020-11-06	0.937	1.064	1.204	0.852	278.819	357.397	439.034	282.543	353.412	427.392	229.298	285.5	359.608	RI	187.0	541.0	541.0	True
2020-11-07	0.941	1.069	1.218	0.846	283.448	360.012	446.438	280.729	351.488	426.44	199.081	248.311	310.862	RI	149.0	473.0	473.0	True
2020-11-08	0.952	1.077	1.235	0.85	287.964	365.684	449.979	279.268	349.897	425.627	239.709	300.072	376.457	RI	132.0	574.0	574.0	True
2020-11-09	0.945	1.085	1.232	0.874	290.821	369.425	460.536	280.511	349.527	426.293	166.345	208.324	259.669	RI	261.0	399.0	399.0	True
2020-11-10	0.949	1.092	1.257	0.89	295.227	373.948	469.307	278.851	349.231	426.654	200.739	253.406	313.425	RI	173.0	484.0	484.0	True
2020-11-11	0.97	1.092	1.233	0.91	303.255	379.908	480.57	278.996	350.108	426.235	159.944	201.721	249.633	RI	158.0	386.0	386.0	True
2020-11-12	0.98	1.1	1.242	0.94	309.829	386.378	482.027	281.821	350.505	427.165	123.911	155.886	193.018	RI	213.0	298.0	298.0	True
2020-11-13	0.99	1.107	1.246	0.956	314.895	393.434	491.92	282.742	351.698	428.957	183.844	231.041	286.491	RI	249.0	441.0	441.0	True
2020-11-14	0.983	1.108	1.265	0.964	321.203	400.408	501.471	281.034	353.54	429.858	294.901	371.41	460.522	RI	146.0	706.0	706.0	True
2020-11-15	0.997	1.121	1.275	0.972	328.325	408.503	513.099	279.159	355.788	429.76	197.358	247.604	307.395	RI	108.0	467.0	467.0	True
2020-11-16	1.001	1.128	1.282	0.974	335.357	415.765	525.867	284.499	357.934	430.82	149.6	187.547	234.028	RI	173.0	351.0	351.0	True
2020-11-17	1.012	1.132	1.27	0.988	341.305	425.827	531.167	289.23	360.266	433.649	92.37	115.875	143.649	RI	254.0	215.0	215.0	True
2020-11-18	1.001	1.14	1.278	0.976	349.87	434.365	541.807	292.634	363.834	437.628	153.154	192.001	237.634	RI	193.0	352.0	352.0	True
2020-11-19	1.01	1.14	1.281	0.98	359.008	446.424	554.174	295.585	368.169	442.444	134.3	167.63	208.691	RI	304.0	305.0	305.0	True
2020-11-20	1.007	1.142	1.276	0.982	368.707	458.757	569.142	297.592	372.208	451.261	247.722	308.352	386.15	RI	305.0	555.0	555.0	True
2020-11-21	1.0	1.144	1.284	0.974	379.874	472.527	587.144	303.27	376.593	458.42	204.605	254.742	322.244	RI	154.0	452.0	452.0	True
2020-11-22	1.007	1.142	1.29	0.982	392.982	483.639	602.133	309.567	381.626	466.619	237.44	293.843	373.645	RI	135.0	514.0	514.0	True
2020-11-23	1.016	1.14	1.291	0.984	405.948	494.44	614.839	314.578	387.543	474.847	162.729	200.669	256.352	RI	259.0	346.0	346.0	True
2020-11-24	1.001	1.141	1.29	0.976	419.281	507.619	627.137	321.03	393.695	484.664	272.147	335.204	423.647	RI	229.0	568.0	568.0	True
2020-11-25	0.992	1.141	1.285	0.97	431.964	520.516	635.131	328.55	401.24	492.595	125.773	153.639	196.3	RI	228.0	256.0	256.0	True
2020-11-26	0.993	1.134	1.289	0.966	444.441	535.517	653.704	334.262	408.851	503.182	264.566	321.612	405.809	RI	374.0	526.0	526.0	True
2020-11-27	0.99	1.121	1.283	0.962	458.937	548.574	672.73	341.204	416.057	514.246	276.796	336.637	422.542	RI	179.0	541.0	541.0	True
2020-11-28	0.987	1.12	1.271	0.944	469.952	560.867	690.559	346.947	424.987	523.372	296.812	358.412	446.181	RI	162.0	565.0	565.0	True
2020-11-29	0.969	1.111	1.258	0.928	485.567	576.079	698.321	355.029	434.824	532.741	259.986	314.802	394.855	RI	116.0	486.0	486.0	True
2020-11-30	0.95	1.099	1.248	0.9	496.948	588.466	713.201	363.945	445.935	543.756	207.232	252.934	318.726	RI	213.0	381.0	381.0	True
2020-12-01	0.94	1.094	1.242	0.874	506.486	602.609	734.376	373.49	457.125	558.307	192.301	234.93	298.189	RI	184.0	346.0	346.0	True
2020-12-02	0.937	1.08	1.23	0.882	513.366	614.504	750.968	384.228	467.337	572.082	183.476	223.416	285.005	RI	274.0	321.0	321.0	True
2020-12-03	0.929	1.068	1.22	0.866	527.193	624.799	752.605	396.181	478.421	586.363	349.682	421.174	535.251	RI	316.0	590.0	590.0	True
2020-12-04	0.928	1.053	1.203	0.796	531.572	634.91	762.15	410.499	490.557	596.442	326.656	393.175	498.996	RI	352.0	537.0	537.0	True
2020-12-05	0.918	1.04	1.176	0.744	534.618	644.46	767.607	422.72	502.032	609.516	291.696	347.355	440.096	RI	282.0	464.0	464.0	True
2020-12-06	0.9	1.024	1.164	0.658	535.921	653.022	778.674	434.244	514.243	617.765	238.21	282.376	357.339	RI	235.0	369.0	369.0	True
2020-12-07	0.897	1.014	1.145	0.584	540.918	659.525	785.384	444.58	527.138	631.251	343.76	408.115	510.05	RI	402.0	519.0	519.0	True
2020-12-08	0.891	1.006	1.115	0.54	543.966	664.483	792.035	455.756	538.145	648.04	198.664	237.645	296.291	RI	276.0	295.0	295.0	True
2020-12-09	0.861	0.992	1.124	0.438	547.18	667.975	798.375	467.054	551.159	661.12	199.296	237.872	296.857	RI	381.0	288.0	288.0	True
2020-12-10	0.86	0.975	1.11	0.326	547.243	667.796	809.396	479.104	565.265	674.25	305.038	361.843	454.507	RI	604.0	429.0	429.0	True
2020-12-11	0.856	0.96	1.097	0.248	546.979	667.822	815.797	490.489	577.562	691.276	316.448	374.335	470.184	RI	522.0	434.0	434.0	True
2020-12-12	0.835	0.951	1.074	0.204	542.071	666.731	814.116	502.364	587.938	704.261	312.365	369.207	462.802	RI	384.0	420.0	420.0	True
2020-12-13	0.823	0.935	1.043	0.152	536.212	663.258	803.248	512.853	598.253	716.603	362.003	427.388	532.177	RI	251.0	477.0	477.0	True
2020-12-14	0.809	0.925	1.04	0.094	531.725	656.673	800.816	521.524	606.86	721.496	481.609	572.168	704.466	RI	518.0	627.0	627.0	True
2020-12-15	0.796	0.911	1.008	0.036	524.012	649.872	789.843	526.68	617.918	728.956	297.488	355.404	432.514	RI	546.0	383.0	383.0	True
2020-12-16	0.782	0.895	1.003	0.028	521.342	640.565	775.422	530.515	626.803	734.947	374.852	449.562	544.132	RI	450.0	479.0	479.0	True
2020-12-17	0.78	0.879	0.997	0.022	507.14	628.403	769.345	532.927	632.86	743.08	461.669	554.225	667.68	RI	438.0	583.0	583.0	True
2020-12-18	0.763	0.864	0.973	0.016	495.937	615.283	757.14	534.78	638.289	749.342	509.996	615.903	740.773	RI	340.0	643.0	643.0	True
2020-12-19	0.754	0.856	0.966	0.018	485.614	599.559	734.635	536.995	643.051	756.423	522.901	634.009	767.781	RI	422.0	657.0	657.0	True
2020-12-20	0.737	0.843	0.967	0.006	473.665	583.212	708.568	539.321	646.288	761.324	444.977	541.94	659.147	RI	272.0	559.0	559.0	True
2020-12-21	0.725	0.833	0.943	0.002	459.881	568.692	682.783	541.902	648.745	769.113	265.397	324.926	394.216	RI	474.0	334.0	334.0	True
2020-12-22	0.714	0.829	0.928	0.006	445.65	552.282	659.13	542.02	648.246	771.243	307.836	377.169	456.263	RI	589.0	387.0	387.0	True
2020-12-23	0.702	0.819	0.929	0.002	432.726	534.054	640.347	544.619	647.497	771.661	601.387	739.66	893.119	RI	442.0	760.0	760.0	True
2020-12-24	0.695	0.808	0.921	0.002	416.684	517.047	619.528	537.501	644.58	769.881	388.418	476.987	574.773	RI	525.0	493.0	493.0	True
2020-12-25	0.694	0.802	0.906	0.0	402.57	494.856	595.06	531.202	640.214	763.503	114.747	141.965	171.127	RI	397.0	148.0	148.0	True
2020-12-26	0.688	0.793	0.901	0.0	385.648	476.623	573.817	526.236	634.986	753.839	428.262	534.553	647.084	RI	486.0	563.0	563.0	True
2020-12-27	0.682	0.787	0.897	0.0	370.418	456.195	554.331	519.205	626.609	745.609	256.446	319.127	385.432	RI	275.0	340.0	340.0	True
2020-12-28	0.682	0.781	0.892	0.0	354.359	436.62	533.135	511.722	616.453	733.772	317.632	395.844	480.069	RI	713.0	428.0	428.0	True
2020-12-29	0.685	0.778	0.893	0.0	338.45	418.183	514.249	503.389	604.798	719.564	488.319	602.796	736.156	RI	601.0	664.0	664.0	True
2020-12-30	0.671	0.774	0.877	0.0	323.604	400.178	491.988	491.599	592.439	704.393	290.187	357.612	434.974	RI	328.0	401.0	401.0	True
2020-12-31	0.664	0.768	0.885	0.0	306.887	383.239	469.964	481.205	579.146	687.778	449.135	557.143	674.618	RI	238.0	638.0	638.0	True
2021-01-01	0.662	0.761	0.874	0.0	292.127	364.298	450.162	469.749	564.441	672.791	192.062	238.178	287.82	RI	113.0	279.0	279.0	True
2021-01-02	0.663	0.757	0.872	0.0	276.508	348.059	429.258	458.097	550.203	653.014	303.633	374.05	450.559	RI	230.0	450.0	450.0	True
2021-01-03	0.661	0.756	0.864	0.0	262.745	331.2	410.428	445.758	535.971	631.109	326.228	403.371	488.599	RI	212.0	500.0	500.0	True
2021-01-04	0.664	0.757	0.863	0.0	252.187	313.25	391.936	430.281	519.882	611.117	152.582	188.763	229.025	RI	405.0	241.0	241.0	True
2021-01-05	0.665	0.754	0.862	0.0	236.671	297.147	371.48	417.5	502.422	590.36	422.323	520.946	630.533	RI	367.0	689.0	689.0	True
2021-01-06	0.67	0.756	0.861	0.0	222.921	282.885	353.936	402.547	485.04	569.731	189.963	233.38	281.412	RI	349.0	320.0	320.0	True
2021-01-07	0.668	0.76	0.865	0.0	211.522	268.076	337.174	387.423	467.403	549.563	409.005	498.991	598.965	RI	340.0	710.0	710.0	True
2021-01-08	0.673	0.761	0.868	0.0	201.206	255.248	320.141	373.869	449.895	531.639	270.212	329.466	393.686	RI	479.0	487.0	487.0	True
2021-01-09	0.676	0.771	0.873	0.0	190.345	241.786	305.653	361.418	432.282	512.021	350.771	425.165	513.179	RI	350.0	657.0	657.0	True
2021-01-10	0.678	0.772	0.895	0.0	179.097	230.23	289.513	347.055	416.475	493.337	284.047	345.601	419.211	RI	129.0	557.0	557.0	True
2021-01-11	0.68	0.777	0.903	0.0	168.653	218.582	277.244	332.599	398.698	475.384	191.435	233.402	283.895	RI	208.0	392.0	392.0	True
2021-01-12	0.681	0.782	0.909	0.0	159.187	208.216	264.579	316.151	381.94	458.331	179.132	216.994	263.856	RI	533.0	380.0	380.0	True
2021-01-13	0.693	0.788	0.901	0.0	150.532	198.49	253.295	303.623	365.384	440.545	222.911	272.145	330.294	RI	467.0	497.0	497.0	True
2021-01-14	0.688	0.794	0.906	0.0	143.168	189.446	242.641	288.302	350.351	422.079	223.125	273.593	332.016	RI	383.0	521.0	521.0	True
2021-01-15	0.696	0.799	0.914	0.0	136.896	181.006	232.831	274.978	333.73	402.567	299.928	366.914	443.741	RI	265.0	732.0	732.0	True
2021-01-16	0.696	0.808	0.937	0.0	132.879	172.347	224.076	262.032	318.828	385.451	216.131	264.788	320.633	RI	201.0	554.0	554.0	True
2021-01-17	0.703	0.817	0.938	0.0	126.178	165.198	215.696	249.417	303.55	369.27	234.118	288.392	352.408	RI	138.0	633.0	633.0	True
2021-01-18	0.718	0.822	0.939	0.0	122.518	158.558	205.593	237.676	290.072	352.445	144.71	177.824	218.063	RI	220.0	410.0	410.0	True
2021-01-19	0.731	0.827	0.947	0.0	117.505	152.564	198.871	226.757	277.236	335.569	147.35	182.015	223.573	RI	168.0	440.0	440.0	True
2021-01-20	0.737	0.834	0.955	0.004	112.602	146.864	191.836	214.889	264.922	319.737	203.937	251.829	309.007	RI	386.0	638.0	638.0	True
2021-01-21	0.742	0.842	0.964	0.002	108.599	141.876	185.854	204.592	252.544	305.879	177.789	218.264	268.439	RI	181.0	581.0	581.0	True
2021-01-22	0.754	0.846	0.964	0.004	104.307	137.4	179.727	193.352	240.631	291.381	166.591	204.633	252.342	RI	184.0	570.0	570.0	True
2021-01-23	0.75	0.856	0.964	0.004	100.039	132.709	172.53	183.104	229.062	281.036	214.529	265.083	328.618	RI	220.0	773.0	773.0	True
2021-01-24	0.754	0.859	0.978	0.012	96.427	128.978	166.659	173.723	218.202	270.458	115.24	143.248	177.35	RI	82.0	437.0	437.0	True
2021-01-25	0.751	0.865	0.98	0.01	93.677	124.496	161.977	165.518	208.244	259.532	115.359	143.967	178.011	RI	134.0	460.0	460.0	True
2021-01-26	0.75	0.867	0.982	0.012	90.914	120.822	158.455	158.057	199.24	249.554	112.981	140.913	175.263	RI	94.0	471.0	471.0	True
2021-01-27	0.755	0.869	0.998	0.022	89.831	118.173	154.293	151.825	190.831	239.307	126.029	157.885	197.213	RI	98.0	552.0	552.0	True
2021-01-28	0.752	0.872	1.0	0.026	88.875	115.039	148.113	145.665	182.303	228.704	133.795	167.601	208.214	RI	112.0	610.0	610.0	True
2021-01-29	0.758	0.869	0.982	0.01	86.767	112.346	143.598	140.266	174.95	220.063	99.829	124.06	153.799	RI	115.0	470.0	470.0	True
2021-01-30	0.758	0.868	0.984	0.014	84.752	109.184	139.707	134.284	168.384	212.154	93.315	116.214	143.404	RI	97.0	458.0	458.0	True
2021-01-31	0.748	0.866	0.994	0.02	82.809	106.527	135.801	128.822	161.493	204.061	72.518	90.857	112.978	RI	66.0	372.0	372.0	True
2021-02-01	0.752	0.859	1.004	0.028	80.79	103.764	131.633	124.06	155.694	196.331	65.308	81.88	102.17	RI	94.0	348.0	348.0	True
2021-02-02	0.746	0.853	0.99	0.02	78.637	100.399	127.754	119.866	150.149	189.862	77.996	97.256	121.825	RI	56.0	430.0	430.0	True
2021-02-03	0.738	0.855	0.988	0.016	76.858	97.179	124.158	115.085	145.092	183.687	51.872	64.75	81.762	RI	48.0	297.0	297.0	True
2021-02-04	0.726	0.848	0.979	0.016	75.108	94.475	120.781	110.448	140.442	177.625	66.134	82.406	103.906	RI	51.0	391.0	391.0	True
2021-02-05	0.729	0.838	0.988	0.018	73.052	91.735	117.074	106.982	136.134	172.034	92.673	116.135	145.484	RI	39.0	569.0	569.0	True
2021-02-06	0.723	0.835	0.971	0.012	70.105	89.467	114.644	103.42	131.832	166.876	73.941	92.228	114.872	RI	53.0	467.0	467.0	True
2021-02-07	0.707	0.82	0.965	0.008	67.704	86.936	111.353	100.007	127.855	161.57	58.14	72.005	89.637	RI	40.0	377.0	377.0	True
2021-02-08	0.693	0.81	0.969	0.008	65.284	84.131	107.471	97.464	123.981	156.71	25.823	32.094	39.839	RI	55.0	173.0	173.0	True
2021-02-09	0.684	0.799	0.976	0.006	62.63	81.059	103.58	95.703	120.512	152.073	46.155	57.019	70.329	RI	44.0	316.0	316.0	True
2021-02-10	0.665	0.792	0.952	0.004	60.078	78.045	99.853	93.855	117.205	147.368	48.358	59.753	73.547	RI	37.0	341.0	341.0	True
2021-02-11	0.659	0.781	0.954	0.0	57.017	75.091	96.931	91.748	113.636	142.164	49.141	60.391	74.285	RI	52.0	356.0	356.0	True
2021-02-12	0.644	0.774	0.948	0.004	54.519	71.86	92.946	88.62	110.358	137.201	48.381	59.265	72.611	RI	31.0	359.0	359.0	True
2021-02-13	0.634	0.77	0.937	0.006	51.708	68.799	90.885	85.916	106.576	133.472	47.298	57.673	71.474	RI	33.0	361.0	361.0	True
2021-02-14	0.623	0.763	0.939	0.006	49.114	65.893	87.685	83.786	103.249	129.382	51.003	62.212	77.263	RI	20.0	401.0	401.0	True
2021-02-15	0.622	0.756	0.927	0.008	46.308	62.581	85.74	81.708	99.9	124.967	15.248	18.622	23.229	RI	38.0	124.0	124.0	True
2021-02-16	0.614	0.752	0.952	0.006	42.773	59.456	84.113	79.797	97.275	121.218	35.711	43.73	54.514	RI	46.0	300.0	300.0	True
2021-02-17	0.615	0.75	0.936	0.006	40.4	56.587	82.224	76.779	94.218	117.609	30.45	37.303	46.298	RI	44.0	264.0	264.0	True
2021-02-18	0.606	0.747	0.943	0.006	37.557	53.969	80.075	73.77	91.245	114.255	42.67	52.293	64.286	RI	78.0	382.0	382.0	True
2021-02-19	0.601	0.746	0.928	0.002	34.984	51.023	77.575	70.642	88.119	109.946	37.963	46.578	57.693	RI	47.0	353.0	353.0	True
2021-02-20	0.59	0.747	0.94	0.006	32.171	48.466	76.488	68.463	85.097	106.406	33.801	41.353	51.541	RI	61.0	325.0	325.0	True
2021-02-21	0.584	0.747	0.946	0.006	29.802	45.692	75.693	65.378	82.162	102.832	35.571	43.981	54.807	RI	37.0	358.0	358.0	True
2021-02-22	0.579	0.745	0.959	0.008	27.367	43.022	73.807	62.466	79.129	99.699	13.557	16.779	21.255	RI	78.0	142.0	142.0	True
2021-02-23	0.574	0.745	0.975	0.012	25.406	40.521	71.27	59.778	76.055	96.046	20.986	26.108	33.378	RI	65.0	230.0	230.0	True
2021-02-24	0.578	0.737	0.969	0.01	23.497	38.17	68.973	56.364	72.703	92.826	19.209	24.18	31.179	RI	40.0	222.0	222.0	True
2021-02-25	0.572	0.741	0.98	0.008	21.668	36.162	66.845	53.626	69.872	90.471	27.456	34.877	45.235	RI	37.0	334.0	334.0	True
2021-02-26	0.573	0.74	0.991	0.024	19.829	34.338	65.591	51.152	66.668	87.606	20.423	26.154	34.785	RI	32.0	263.0	263.0	True
2021-02-27	0.567	0.739	0.994	0.024	18.266	32.215	63.095	48.426	63.657	85.204	27.712	35.817	48.988	RI	10.0	378.0	378.0	True
2021-02-28	0.555	0.739	1.011	0.03	16.759	30.588	61.45	45.675	60.632	83.271	18.948	24.752	34.569	RI	3.0	274.0	274.0	True
2021-03-01	0.54	0.736	1.013	0.03	15.381	28.983	60.977	42.63	57.783	81.578	12.734	16.943	24.119	RI	15.0	197.0	197.0	True
2021-03-02	0.539	0.74	1.018	0.03	13.852	27.655	61.033	40.022	55.187	80.227	17.94	24.416	35.489	RI	25.0	298.0	298.0	True
2021-03-03	0.546	0.738	1.013	0.036	12.421	26.106	60.156	37.637	52.573	78.868	12.982	17.89	26.849	RI	16.0	230.0	230.0	True
2021-03-04	0.536	0.734	1.022	0.042	11.429	24.594	59.238	35.062	49.872	78.118	19.163	26.587	41.181	RI	15.0	361.0	361.0	True
2021-03-05	0.539	0.733	1.024	0.04	10.489	23.209	57.747	32.569	47.131	76.982	16.197	22.806	36.787	RI	5.0	327.0	327.0	True
2021-03-06	0.541	0.731	1.03	0.038	9.494	21.951	56.62	30.354	44.543	74.178	17.46	25.153	41.556	RI	4.0	380.0	380.0	True
2021-03-07	0.527	0.726	1.055	0.046	8.616	20.825	56.75	28.089	42.371	71.459	17.755	26.174	44.475	RI		416.41764202082254		False
2021-03-08	0.517	0.724	1.043	0.044	7.805	19.762	56.958	26.196	40.057	69.19	12.166	18.257	31.925	RI		306.79113189706294		False
2021-03-09	0.517	0.732	1.046	0.052	7.076	18.491	57.257	24.482	38.029	67.828	12.415	19.061	34.082	RI		336.23686272226115		False
2021-03-10	0.508	0.73	1.037	0.044	6.332	17.332	57.874	22.498	35.956	65.503	12.68	19.722	36.409	RI		368.0207507554437		False
2021-03-11	0.501	0.731	1.065	0.044	5.666	16.346	58.353	20.603	34.052	64.475	13.374	21.416	40.661	RI		419.7479805722714		False
2021-03-12	0.5	0.727	1.042	0.048	5.093	15.54	56.857	19.048	32.386	63.853	12.54	20.906	40.967	RI		429.1618934173404		False
2021-03-13	0.492	0.729	1.052	0.048	4.61	14.805	54.833	17.474	30.847	62.602	11.989	20.408	42.076	RI		442.7280485890715		False
2021-03-14	0.491	0.733	1.046	0.046	4.083	13.893	53.164	16.188	29.264	61.699	10.165	17.877	38.538	RI		410.36988207715586		False
2021-03-15	0.489	0.733	1.048	0.054	3.64	13.244	52.88	14.995	27.799	61.105	6.856	12.495	28.216	RI		302.3262475167916		False
2021-03-16	0.499	0.732	1.075	0.052	3.279	12.457	53.301	13.74	26.391	60.248	6.897	13.009	30.388	RI		331.33324496208445		False
2021-03-17	0.5	0.734	1.068	0.064	2.954	11.722	53.64	12.607	25.037	59.174	6.945	13.504	33.093	RI		362.64239722790944		False
2021-03-18	0.494	0.727	1.073	0.076	2.663	11.065	53.621	11.619	23.699	58.064	7.276	14.562	37.831	RI		413.60083778294086		False
2021-03-19	0.489	0.73	1.078	0.072	2.408	10.391	53.238	10.644	22.27	58.247	6.76	14.112	38.673	RI		422.86370880357674		False
2021-03-20	0.486	0.737	1.084	0.074	2.147	9.883	52.615	9.719	21.058	58.909	6.319	13.752	38.975	RI		436.21712305961665		False
2021-03-21	0.484	0.74	1.088	0.088	1.926	9.38	51.816	8.921	19.777	59.988	5.362	12.021	35.273	RI		404.3221221335689		False
2021-03-22	0.478	0.738	1.113	0.07	1.688	8.898	52.374	8.108	18.802	59.758	2.837	6.454	19.731	RI		230.468625457119		False
2021-03-23	0.478	0.739	1.115	0.078	1.521	8.445	53.872	7.356	17.518	57.907	3.668	8.623	27.511	RI		326.42962720192224		False
2021-03-24	0.487	0.75	1.124	0.076	1.352	7.979	55.232	6.656	16.66	56.039	3.634	8.959	29.684	RI		357.2640437005919		False
2021-03-25	0.487	0.742	1.147	0.068	1.181	7.474	54.83	6.06	15.906	54.253	3.764	9.699	34.196	RI		407.4536949936076		False
2021-03-26	0.484	0.738	1.148	0.076	1.03	7.118	55.262	5.454	14.942	53.426	3.491	9.423	34.341	RI		416.5655241898116		False
2021-03-27	0.483	0.742	1.148	0.078	0.897	6.653	55.634	4.933	14.109	53.242	3.279	9.194	34.805	RI		429.70619753005764		False
