# Supplementary material for: Evolution and Epidemic Spread of SARS-CoV-2 in Colombia: A Year into the Pandemic
Source: Vaccines (Basel). 2021 Jul 30;9(8):837. doi: 10.3390/vaccines9080837 (PMC8402472; doi:10.3390/vaccines9080837)
Supplement: Supplementary file 1 [file vaccines-09-00837-s001.zip › Supplementary_material/Supplementary Data S2/Rt.live_statistics_model/COVID19-SA-rt.csv]

	rt2.5%	rt	rt97.5%	p_rt_gt1	infection2.5%	infection	infection97.5%	ajusted_positive2.5%	ajusted_positive	ajusted_positive97.5%	predicted_postive2.5%	predicted_postive	predicted_postive97.5%	region	observed_positive	predicted_newtest	observed_newtest	date_with_observed_cases
2020-03-12	0.896	1.187	1.635	0.88	11.308	35.131	82.534	0.0	0.0	0.0				SA				False
2020-03-13	0.899	1.191	1.602	0.886	0.115	0.298	0.675	0.0	0.0	0.0				SA				False
2020-03-14	0.903	1.189	1.602	0.878	1.631	4.223	9.565	0.0	0.0	0.0				SA				False
2020-03-15	0.902	1.189	1.571	0.884	3.095	8.002	18.128	0.0	0.0	0.0				SA				False
2020-03-16	0.914	1.192	1.597	0.884	3.335	8.511	19.364	0.0	0.0	0.0				SA				False
2020-03-17	0.925	1.187	1.554	0.898	3.345	8.305	18.286	0.0	0.0	0.0				SA				False
2020-03-18	0.926	1.178	1.547	0.91	3.438	8.472	17.973	0.745	2.314	5.436				SA				False
2020-03-19	0.92	1.186	1.541	0.892	3.612	8.809	18.515	1.14	3.535	8.299				SA				False
2020-03-20	0.934	1.181	1.526	0.906	3.847	9.084	18.73	1.393	4.251	9.94				SA				False
2020-03-21	0.926	1.174	1.512	0.912	4.094	9.378	19.16	1.647	4.819	11.139				SA				False
2020-03-22	0.931	1.173	1.49	0.912	4.328	9.642	20.399	1.924	5.425	12.552	0.222	0.633	1.496	SA	1.0	4.723026264582112		True
2020-03-23	0.929	1.169	1.466	0.904	4.514	9.979	21.516	2.121	5.886	13.524	0.249	0.685	1.603	SA		11.280285472281909		True
2020-03-24	0.931	1.177	1.436	0.924	4.74	10.352	22.515	2.398	6.574	14.926	0.281	0.76	1.743	SA		10.150610954046813		True
2020-03-25	0.921	1.168	1.431	0.918	4.895	10.71	22.926	2.554	6.734	15.104	0.299	0.788	1.774	SA		10.547730300924492		True
2020-03-26	0.931	1.167	1.416	0.91	5.19	10.997	23.562	2.75	7.014	15.815	0.321	0.821	1.804	SA	1.0	1.8350628016600123		True
2020-03-27	0.934	1.156	1.433	0.912	5.377	11.383	24.018	3.018	7.45	16.888	0.352	0.879	1.882	SA		4.569266692766275		True
2020-03-28	0.931	1.156	1.416	0.918	5.642	11.793	24.795	3.247	7.711	16.998	0.372	0.916	1.937	SA		12.81379745754312		True
2020-03-29	0.935	1.157	1.412	0.904	5.822	12.119	26.047	3.377	8.084	17.2	0.394	0.955	1.941	SA		6.0140221069230595		True
2020-03-30	0.928	1.153	1.391	0.906	5.916	12.474	26.855	3.513	8.426	17.533	0.414	0.989	1.996	SA		17.93615903973105		True
2020-03-31	0.919	1.144	1.4	0.91	6.144	12.817	27.684	3.75	8.838	18.097	0.444	1.039	2.093	SA		12.724196903973755		True
2020-04-01	0.922	1.143	1.388	0.908	6.359	13.165	28.328	3.967	9.065	18.27	0.47	1.065	2.139	SA		13.12852548849416		True
2020-04-02	0.919	1.136	1.372	0.888	6.436	13.598	29.093	4.19	9.365	19.328	0.494	1.101	2.245	SA		2.2688976370841956		True
2020-04-03	0.925	1.132	1.359	0.898	6.715	13.938	29.933	4.441	9.664	20.51	0.519	1.137	2.363	SA	2.0	5.614214555114988		True
2020-04-04	0.926	1.122	1.358	0.878	6.947	14.329	30.702	4.665	10.064	21.328	0.548	1.18	2.432	SA		15.65148373123522		True
2020-04-05	0.927	1.124	1.357	0.874	7.202	14.65	31.718	4.85	10.427	22.249	0.56	1.213	2.531	SA		7.305017949276883		True
2020-04-06	0.918	1.113	1.376	0.86	7.285	14.977	32.514	5.115	10.794	22.833	0.576	1.256	2.64	SA	1.0	21.67185206502595		True
2020-04-07	0.911	1.112	1.357	0.846	7.294	15.29	33.39	5.254	11.172	23.054	0.604	1.301	2.735	SA		15.297782853909675		True
2020-04-08	0.918	1.105	1.351	0.834	7.531	15.591	34.18	5.486	11.408	23.742	0.627	1.343	2.842	SA		15.709320676058312		True
2020-04-09	0.905	1.098	1.358	0.806	7.773	15.797	35.166	5.67	11.717	24.86	0.651	1.387	2.937	SA		0.0		True
2020-04-10	0.905	1.088	1.342	0.81	7.78	16.241	35.586	5.811	12.114	25.764	0.681	1.433	3.102	SA		1.7635923220106393		True
2020-04-11	0.903	1.083	1.316	0.784	7.877	16.575	35.226	6.046	12.47	26.466	0.706	1.474	3.238	SA		18.489170004901307		True
2020-04-12	0.9	1.081	1.317	0.774	7.926	16.847	35.373	6.288	12.807	27.262	0.734	1.514	3.336	SA		8.596013791600193		True
2020-04-13	0.88	1.073	1.282	0.754	7.925	17.15	35.511	6.38	13.223	27.974	0.771	1.559	3.42	SA	1.0	25.407545090322934		True
2020-04-14	0.88	1.061	1.285	0.74	7.924	17.404	35.778	6.516	13.607	28.648	0.8	1.599	3.496	SA		17.871368803846625		True
2020-04-15	0.882	1.059	1.275	0.704	7.916	17.68	35.845	6.731	13.949	29.262	0.822	1.646	3.559	SA		18.29011586361695		True
2020-04-16	0.864	1.054	1.28	0.698	7.946	17.77	36.368	7.033	14.262	30.039	0.836	1.687	3.612	SA		3.1365673080080434		True
2020-04-17	0.861	1.044	1.271	0.67	8.155	18.131	36.491	7.345	14.609	30.873	0.838	1.725	3.635	SA		7.704110279751275		True
2020-04-18	0.848	1.039	1.238	0.628	8.373	18.448	36.809	7.36	14.959	31.818	0.862	1.758	3.717	SA		21.326856278637358		True
2020-04-19	0.859	1.032	1.252	0.614	8.596	18.382	36.961	7.533	15.222	32.597	0.893	1.795	3.844	SA		9.887009633958002		True
2020-04-20	0.849	1.03	1.239	0.6	8.617	18.719	36.821	7.725	15.478	33.722	0.913	1.83	3.942	SA		29.143238115619393		True
2020-04-21	0.841	1.023	1.233	0.59	8.604	18.881	37.139	7.711	15.865	34.448	0.926	1.851	4.006	SA		20.444954753794693		True
2020-04-22	0.84	1.011	1.234	0.538	8.839	18.937	37.77	8.048	16.175	34.203	0.948	1.892	4.063	SA		20.870911051215185		True
2020-04-23	0.841	1.002	1.207	0.514	8.887	18.931	38.039	8.044	16.394	33.83	0.955	1.91	4.116	SA		3.570402143469974		True
2020-04-24	0.832	0.997	1.213	0.478	8.863	18.939	37.607	8.009	16.721	33.65	0.967	1.946	4.133	SA		8.749058142123214		True
2020-04-25	0.834	0.989	1.207	0.456	8.805	18.943	37.507	8.089	17.102	33.619	0.977	1.975	4.136	SA		24.164542552298602		True
2020-04-26	0.821	0.988	1.199	0.442	8.782	19.067	37.572	8.168	17.339	34.097	0.984	2.0	4.115	SA		11.178005476296844		True
2020-04-27	0.822	0.979	1.182	0.42	8.774	18.955	37.235	8.202	17.504	34.698	0.994	2.023	4.147	SA		32.87893114087915		True
2020-04-28	0.815	0.977	1.16	0.384	8.698	18.948	36.954	8.262	17.742	35.111	1.004	2.041	4.16	SA		23.018540703705618		True
2020-04-29	0.813	0.973	1.142	0.386	8.481	18.93	36.977	8.465	17.923	35.366	1.016	2.062	4.15	SA		23.451706238717684		True
2020-04-30	0.804	0.969	1.149	0.372	8.582	18.874	37.03	8.644	18.1	35.875	1.022	2.088	4.164	SA		4.004236978871978		True
2020-05-01	0.791	0.963	1.129	0.34	8.547	18.699	36.5	8.656	18.306	35.9	1.042	2.126	4.245	SA		2.5938147635269306		True
2020-05-02	0.793	0.957	1.14	0.304	8.375	18.608	36.076	8.678	18.467	36.202	1.057	2.144	4.312	SA		27.002228825991132		True
2020-05-03	0.789	0.951	1.132	0.278	8.266	18.416	36.449	8.798	18.585	36.639	1.066	2.149	4.276	SA		12.469001318634533		True
2020-05-04	0.796	0.947	1.139	0.292	8.279	18.358	36.74	8.866	18.621	36.682	1.066	2.16	4.312	SA		36.614624166174124		True
2020-05-05	0.794	0.949	1.129	0.26	8.493	18.08	36.679	8.911	18.613	36.69	1.065	2.159	4.343	SA		25.592126653676292		True
2020-05-06	0.787	0.943	1.119	0.266	8.563	17.83	36.676	8.881	18.649	36.309	1.063	2.164	4.327	SA	4.0	26.03250142631605		True
2020-05-07	0.792	0.938	1.14	0.27	8.455	17.733	36.639	8.866	18.623	35.845	1.061	2.165	4.313	SA	5.0	4.4380718143322415		True
2020-05-08	0.791	0.936	1.144	0.256	8.382	17.413	36.194	8.774	18.609	36.644	1.039	2.183	4.291	SA		10.838953866711089		True
2020-05-09	0.798	0.938	1.14	0.236	8.22	17.037	34.997	8.69	18.62	36.35	1.023	2.195	4.257	SA		29.839915099641296		True
2020-05-10	0.788	0.936	1.119	0.24	8.085	16.655	34.88	8.667	18.563	36.045	1.019	2.184	4.259	SA		13.759997160971082		True
2020-05-11	0.783	0.936	1.128	0.24	8.004	16.472	34.231	8.745	18.613	36.223	1.03	2.181	4.198	SA		40.35031719147413		True
2020-05-12	0.789	0.936	1.119	0.228	7.866	16.339	33.933	8.631	18.628	35.657	1.015	2.179	4.199	SA		28.16571260358273		True
2020-05-13	0.778	0.935	1.125	0.232	7.811	16.13	33.72	8.469	18.441	35.263	1.003	2.178	4.175	SA		28.613296613949025		True
2020-05-14	0.773	0.938	1.104	0.238	7.656	15.878	33.271	8.418	18.296	35.341	0.994	2.157	4.224	SA		43.0	43.0	True
2020-05-15	0.766	0.941	1.106	0.23	7.666	15.824	32.861	8.422	18.166	35.549	0.987	2.144	4.236	SA		11.883901729025663		True
2020-05-16	0.769	0.934	1.112	0.212	7.621	15.653	32.236	8.509	18.051	35.665	0.996	2.124	4.263	SA		32.677601373402716		True
2020-05-17	0.781	0.931	1.122	0.202	7.508	15.561	31.543	8.63	17.823	35.82	0.998	2.101	4.283	SA		70.0	70.0	True
2020-05-18	0.775	0.931	1.137	0.22	7.435	15.294	30.897	8.695	17.717	35.955	0.99	2.072	4.226	SA		44.0860102167172		True
2020-05-19	0.772	0.931	1.137	0.23	7.32	15.08	30.484	8.537	17.463	35.819	0.982	2.047	4.101	SA		30.739298553483632		True
2020-05-20	0.782	0.932	1.126	0.248	7.311	14.851	29.856	8.359	17.142	35.199	0.975	2.026	4.088	SA		31.194091801493865		True
2020-05-21	0.775	0.931	1.126	0.232	7.41	14.797	29.106	8.229	16.958	34.609	0.972	2.01	4.038	SA	1.0	13.0	13.0	True
2020-05-22	0.781	0.935	1.139	0.244	7.372	14.592	28.521	8.099	16.778	34.039	0.974	1.991	3.976	SA	1.0	11.0	11.0	True
2020-05-23	0.791	0.934	1.12	0.258	7.301	14.445	27.997	7.986	16.42	33.63	0.97	1.959	3.903	SA		35.51528764704805		True
2020-05-24	0.788	0.939	1.127	0.252	7.216	14.3	27.489	7.87	16.317	33.034	0.956	1.913	3.83	SA		46.0	46.0	True
2020-05-25	0.783	0.946	1.14	0.258	7.133	14.203	27.121	7.873	16.163	32.611	0.948	1.888	3.76	SA		37.98765926358066		True
2020-05-26	0.788	0.946	1.145	0.234	7.015	13.946	26.638	7.801	16.048	32.391	0.945	1.874	3.722	SA		33.31288450342149		True
2020-05-27	0.785	0.943	1.13	0.244	6.88	13.872	26.084	7.797	15.866	32.197	0.934	1.861	3.644	SA		33.77488698903319		True
2020-05-28	0.775	0.947	1.131	0.258	6.73	13.734	25.782	7.726	15.676	31.473	0.938	1.834	3.581	SA		5.739576320658112		True
2020-05-29	0.776	0.947	1.155	0.272	6.661	13.605	25.315	7.644	15.56	30.741	0.938	1.82	3.505	SA		84.0	84.0	True
2020-05-30	0.769	0.953	1.136	0.284	6.689	13.481	24.923	7.618	15.334	30.025	0.925	1.811	3.457	SA		38.3529739206858		True
2020-05-31	0.782	0.949	1.141	0.28	6.804	13.4	24.68	7.626	15.073	29.45	0.911	1.78	3.457	SA		58.0	58.0	True
2020-06-01	0.779	0.952	1.144	0.294	6.64	13.283	24.131	7.501	14.994	28.877	0.889	1.753	3.348	SA		51.55739626731304		True
2020-06-02	0.779	0.957	1.135	0.308	6.611	13.184	24.003	7.482	14.932	28.037	0.883	1.733	3.305	SA		35.886470453360374		True
2020-06-03	0.789	0.955	1.136	0.316	6.666	13.095	23.662	7.501	14.676	27.902	0.891	1.725	3.275	SA		6.0	6.0	True
2020-06-04	0.784	0.959	1.129	0.298	6.752	12.963	23.314	7.427	14.575	27.751	0.887	1.706	3.228	SA		11.0	11.0	True
2020-06-05	0.794	0.963	1.144	0.34	6.757	12.797	23.088	7.38	14.477	27.065	0.894	1.697	3.156	SA		11.0	11.0	True
2020-06-06	0.794	0.963	1.139	0.346	6.751	12.575	22.754	7.281	14.256	26.834	0.884	1.688	3.079	SA		2.0	2.0	True
2020-06-07	0.795	0.96	1.138	0.35	6.806	12.555	22.578	7.195	14.183	26.541	0.871	1.666	3.009	SA		21.0	21.0	True
2020-06-08	0.799	0.966	1.134	0.36	6.86	12.4	22.451	7.127	13.985	26.15	0.862	1.641	2.97	SA		55.29308929261111		True
2020-06-09	0.802	0.967	1.143	0.368	6.843	12.303	21.909	7.004	13.837	25.694	0.861	1.627	2.95	SA	1.0	1.0	1.0	True
2020-06-10	0.813	0.975	1.144	0.372	6.876	12.182	21.48	7.093	13.7	25.268	0.852	1.612	2.899	SA	1.0	21.0	21.0	True
2020-06-11	0.819	0.976	1.164	0.382	6.86	12.113	21.054	7.033	13.585	24.826	0.851	1.588	2.841	SA		6.6072459915909905		True
2020-06-12	0.819	0.974	1.164	0.39	6.852	11.975	20.721	7.017	13.495	24.515	0.843	1.58	2.81	SA	3.0	4.0	4.0	True
2020-06-13	0.813	0.979	1.162	0.4	6.847	11.927	20.563	6.914	13.446	24.033	0.834	1.565	2.749	SA	1.0	24.0	24.0	True
2020-06-14	0.829	0.983	1.163	0.428	6.777	11.91	20.494	6.854	13.305	23.82	0.826	1.564	2.724	SA		20.212747755738334		True
2020-06-15	0.825	0.987	1.177	0.452	6.711	11.874	20.461	6.921	13.264	23.504	0.822	1.554	2.709	SA		46.882433137981785		True
2020-06-16	0.83	0.994	1.19	0.466	6.72	11.832	20.7	6.988	13.159	23.144	1.39	2.603	4.538	SA		165.0	165.0	True
2020-06-17	0.837	0.996	1.177	0.48	6.778	11.795	20.66	7.012	12.998	22.857	0.816	1.508	2.641	SA		41.50613463054328		True
2020-06-18	0.841	0.999	1.191	0.496	6.825	11.78	20.75	6.975	12.837	22.598	0.812	1.491	2.589	SA		7.038834069215945		True
2020-06-19	0.851	1.006	1.19	0.528	6.888	11.827	20.534	7.02	12.737	22.306	0.813	1.482	2.545	SA		17.0	17.0	True
2020-06-20	0.855	1.012	1.205	0.55	6.944	11.866	20.445	7.056	12.542	21.995	0.814	1.468	2.512	SA		46.8464382067996		True
2020-06-21	0.867	1.019	1.21	0.578	6.923	11.859	20.348	7.01	12.414	21.703	0.818	1.451	2.511	SA		2.0	2.0	True
2020-06-22	0.875	1.023	1.216	0.6	6.824	11.898	20.449	7.067	12.33	21.434	1.935	3.417	5.953	SA		230.0	230.0	True
2020-06-23	0.883	1.035	1.228	0.636	6.924	11.934	20.257	7.041	12.306	21.218	0.817	1.428	2.519	SA		92.0	92.0	True
2020-06-24	0.881	1.037	1.229	0.688	7.071	11.986	19.894	7.086	12.15	21.07	0.823	1.42	2.505	SA		44.071336728531065		True
2020-06-25	0.902	1.05	1.246	0.722	7.074	11.988	19.595	7.069	12.154	20.883	0.81	1.415	2.47	SA		2.0	2.0	True
2020-06-26	0.903	1.057	1.236	0.748	7.104	12.016	19.589	7.053	12.052	20.63	0.802	1.404	2.424	SA	5.0	18.14096181359211		True
2020-06-27	0.918	1.071	1.239	0.786	7.342	12.09	19.621	7.042	12.101	20.655	1.243	2.164	3.69	SA		150.0	150.0	True
2020-06-28	0.931	1.073	1.273	0.798	7.554	12.17	19.89	7.038	12.056	20.69	0.809	1.402	2.381	SA		22.779139121575245		True
2020-06-29	0.936	1.088	1.265	0.856	7.627	12.382	19.83	7.044	11.952	20.588	0.806	1.406	2.347	SA		52.781546163325686		True
2020-06-30	0.943	1.102	1.292	0.874	7.759	12.491	20.034	7.03	11.92	20.701	0.816	1.407	2.312	SA		33.0	33.0	True
2020-07-01	0.96	1.113	1.295	0.916	7.976	12.672	20.227	7.083	11.999	20.64	0.829	1.395	2.291	SA		26.0	26.0	True
2020-07-02	0.968	1.127	1.322	0.948	8.28	12.943	20.569	7.117	12.033	20.49	0.843	1.399	2.29	SA	1.0	7.0	7.0	True
2020-07-03	0.978	1.139	1.326	0.946	8.594	13.239	21.173	7.163	12.04	20.101	0.845	1.405	2.279	SA	1.0	27.0	27.0	True
2020-07-04	0.986	1.151	1.325	0.96	8.769	13.551	21.658	7.295	12.027	19.898	0.852	1.405	2.289	SA		52.48752031799097		True
2020-07-05	1.0	1.16	1.337	0.974	8.912	13.884	22.263	7.355	12.086	19.793	0.851	1.411	2.299	SA		1.0	1.0	True
2020-07-06	1.007	1.167	1.379	0.976	9.206	14.254	23.049	7.458	12.192	19.691	0.87	1.418	2.308	SA		70.15847528339462		True
2020-07-07	1.024	1.184	1.381	0.978	9.576	14.652	23.511	7.55	12.266	19.736	0.885	1.429	2.329	SA	1.0	2.0	2.0	True
2020-07-08	1.035	1.196	1.399	0.986	9.861	15.097	24.355	7.62	12.311	19.604	1.571	2.5	4.032	SA		169.0	169.0	True
2020-07-09	1.034	1.212	1.402	0.994	10.187	15.644	24.947	7.747	12.365	19.669	0.924	1.454	2.324	SA	1.0	30.0	30.0	True
2020-07-10	1.049	1.223	1.417	0.996	10.574	16.228	25.263	7.952	12.514	19.728	1.921	3.009	4.752	SA	1.0	199.0	199.0	True
2020-07-11	1.06	1.238	1.444	0.998	10.838	16.997	26.484	8.137	12.718	19.811	0.963	1.483	2.374	SA		27.0	27.0	True
2020-07-12	1.081	1.25	1.465	0.998	11.285	17.672	27.181	8.372	12.868	20.128	0.982	1.512	2.429	SA		1.0	1.0	True
2020-07-13	1.084	1.264	1.479	1.0	11.908	18.385	28.01	8.523	13.093	20.416	1.002	1.54	2.475	SA		74.17626212111549		True
2020-07-14	1.088	1.271	1.489	1.0	12.621	19.199	29.462	8.71	13.342	20.629	1.038	1.571	2.488	SA	1.0	39.0	39.0	True
2020-07-15	1.112	1.291	1.507	1.0	13.469	19.961	30.515	8.948	13.616	21.229	1.062	1.605	2.538	SA		1.0	1.0	True
2020-07-16	1.123	1.309	1.514	1.0	14.348	21.002	31.603	9.22	13.96	22.238	1.081	1.646	2.577	SA		7.0	7.0	True
2020-07-17	1.132	1.32	1.521	1.0	15.354	22.06	33.144	9.57	14.341	22.888	1.107	1.687	2.643	SA	1.0	3.0	3.0	True
2020-07-18	1.15	1.33	1.527	1.0	16.167	23.185	34.838	9.91	14.767	23.284	1.143	1.736	2.719	SA		2.0	2.0	True
2020-07-19	1.161	1.343	1.542	1.0	16.926	24.62	35.861	10.153	15.248	23.767	1.189	1.792	2.785	SA		50.0	50.0	True
2020-07-20	1.171	1.352	1.548	1.0	17.976	26.062	37.558	10.6	15.79	24.539	1.234	1.86	2.843	SA		62.1545784369731		True
2020-07-21	1.18	1.369	1.553	1.0	19.018	27.666	39.429	10.917	16.42	25.227	1.293	1.935	2.874	SA	3.0	54.30468004540668		True
2020-07-22	1.198	1.38	1.57	1.0	20.266	29.313	41.378	11.285	17.1	26.04	1.345	1.993	2.954	SA	1.0	54.0	54.0	True
2020-07-23	1.204	1.388	1.586	1.0	21.649	31.278	44.062	11.769	17.712	26.673	1.41	2.081	3.054	SA	1.0	5.0	5.0	True
2020-07-24	1.205	1.396	1.594	1.0	23.188	33.568	47.33	12.349	18.393	27.785	1.474	2.167	3.177	SA	1.0	1.0	1.0	True
2020-07-25	1.238	1.4	1.602	1.0	25.031	35.927	50.228	13.063	19.269	29.263	1.54	2.257	3.319	SA		1.0	1.0	True
2020-07-26	1.241	1.414	1.611	1.0	27.248	38.415	53.968	13.859	20.055	30.412	1.644	2.361	3.437	SA		28.326354237985303		True
2020-07-27	1.253	1.422	1.637	1.0	29.348	41.158	57.856	14.753	21.053	31.552	1.749	2.479	3.632	SA	3.0	24.0	24.0	True
2020-07-28	1.251	1.427	1.634	1.0	31.534	44.09	61.943	15.651	22.153	32.74	1.855	2.615	3.815	SA	6.0	2.0	2.0	True
2020-07-29	1.26	1.437	1.651	1.0	34.254	47.46	66.273	16.469	23.382	34.051	1.958	2.761	3.984	SA	1.0	8.0	8.0	True
2020-07-30	1.27	1.447	1.651	1.0	36.672	51.117	70.03	17.276	24.686	35.545	2.076	2.923	4.143	SA	2.0	3.0	3.0	True
2020-07-31	1.292	1.453	1.65	1.0	39.33	54.853	75.006	18.297	26.176	37.516	2.201	3.094	4.382	SA	3.0	5.0	5.0	True
2020-08-01	1.278	1.456	1.654	1.0	42.367	59.206	80.667	19.454	27.612	39.443	2.343	3.275	4.574	SA	2.0	27.0	27.0	True
2020-08-02	1.299	1.459	1.66	1.0	46.029	63.838	87.59	20.853	29.483	41.699	2.526	3.464	4.829	SA	1.0	28.0	28.0	True
2020-08-03	1.298	1.466	1.675	1.0	49.921	69.161	94.727	22.124	31.439	44.203	2.72	3.676	5.08	SA	5.0	10.0	10.0	True
2020-08-04	1.298	1.468	1.678	1.0	54.211	74.334	100.666	23.744	33.754	46.702	2.915	3.925	5.386	SA	4.0	36.0	36.0	True
2020-08-05	1.29	1.473	1.651	1.0	59.437	80.477	108.476	25.745	36.089	50.248	3.141	4.193	5.789	SA		61.45167627443094		True
2020-08-06	1.293	1.474	1.648	1.0	64.094	86.82	115.871	27.886	38.454	53.175	3.36	4.464	6.137	SA	5.0	1.0	1.0	True
2020-08-07	1.294	1.463	1.649	1.0	69.587	93.733	124.169	29.959	41.273	56.807	3.641	4.788	6.554	SA	6.0	12.0	12.0	True
2020-08-08	1.306	1.458	1.64	1.0	76.031	101.551	134.3	32.359	44.327	60.262	3.906	5.148	7.035	SA	2.0	2.0	2.0	True
2020-08-09	1.286	1.455	1.652	1.0	83.501	109.975	144.708	34.695	47.458	64.353	4.176	5.537	7.422	SA		31.70557466923261		True
2020-08-10	1.267	1.446	1.65	1.0	90.847	118.71	155.29	37.117	51.131	68.858	4.483	5.958	7.987	SA	6.0	21.0	21.0	True
2020-08-11	1.266	1.437	1.63	1.0	98.557	128.105	167.37	39.825	54.92	73.852	4.812	6.408	8.662	SA	9.0	24.0	24.0	True
2020-08-12	1.266	1.42	1.614	1.0	106.519	139.202	179.204	43.158	59.217	79.561	5.215	6.916	9.348	SA	1.0	8.0	8.0	True
2020-08-13	1.235	1.406	1.594	1.0	114.488	149.419	192.315	46.878	63.797	85.583	5.722	7.462	10.007	SA	13.0	6.0	6.0	True
2020-08-14	1.219	1.387	1.577	1.0	124.054	160.72	205.103	50.723	68.777	91.943	6.195	8.05	10.761	SA	11.0	61.0	61.0	True
2020-08-15	1.203	1.371	1.554	1.0	135.479	172.96	218.88	55.308	74.292	98.074	6.766	8.691	11.582	SA	7.0	75.0	75.0	True
2020-08-16	1.185	1.342	1.529	1.0	146.436	184.812	234.045	59.991	80.026	104.807	7.314	9.39	12.388	SA	1.0	41.0	41.0	True
2020-08-17	1.177	1.325	1.506	1.0	157.023	196.719	247.797	64.991	86.296	112.479	7.9	10.132	13.3	SA	3.0	31.0	31.0	True
2020-08-18	1.132	1.292	1.485	1.0	167.88	208.757	261.687	71.341	93.176	121.621	8.624	10.968	14.269	SA	13.0	1.0	1.0	True
2020-08-19	1.111	1.266	1.446	1.0	178.879	221.033	273.291	77.352	100.573	129.919	9.368	11.795	15.28	SA	6.0	41.0	41.0	True
2020-08-20	1.085	1.242	1.432	1.0	189.241	233.422	284.775	84.172	108.389	139.689	10.163	12.723	16.384	SA	12.0	11.662007047357699		True
2020-08-21	1.065	1.218	1.392	0.994	199.645	244.916	297.1	91.382	117.256	150.341	10.988	13.779	17.65	SA	14.0	5.0	5.0	True
2020-08-22	1.043	1.189	1.355	0.99	210.8	256.584	309.035	99.141	126.598	162.031	11.784	14.817	19.056	SA	12.0	52.0	52.0	True
2020-08-23	1.009	1.155	1.319	0.98	221.29	267.85	317.266	106.464	136.203	173.38	12.676	15.954	20.326	SA	3.0	1.0	1.0	True
2020-08-24	0.988	1.127	1.279	0.958	229.7	276.966	328.151	114.662	146.001	185.187	13.584	17.1	21.707	SA	17.0	53.0	53.0	True
2020-08-25	0.955	1.096	1.262	0.91	236.517	286.205	337.191	124.737	156.768	198.039	14.532	18.327	23.163	SA	20.0	49.0	49.0	True
2020-08-26	0.938	1.066	1.23	0.842	245.056	293.5	343.645	133.797	167.823	209.017	15.65	19.591	24.649	SA	24.0	14.0	14.0	True
2020-08-27	0.911	1.036	1.19	0.716	253.18	299.712	349.011	143.588	178.655	221.3	16.938	20.882	26.096	SA	19.0	1.0	1.0	True
2020-08-28	0.886	1.01	1.161	0.556	260.434	305.196	355.957	153.623	189.36	233.455	18.112	22.158	27.392	SA	46.0	4.0	4.0	True
2020-08-29	0.873	0.987	1.12	0.444	261.252	307.976	360.981	162.621	200.542	245.542	19.157	23.564	28.864	SA	16.0	37.0	37.0	True
2020-08-30	0.856	0.963	1.091	0.298	261.064	308.873	361.962	174.032	211.445	256.877	20.223	24.956	30.321	SA	9.0	37.35039287696669		True
2020-08-31	0.831	0.943	1.072	0.184	261.045	308.881	359.793	184.238	222.457	267.197	21.412	26.288	31.44	SA	22.0	61.0	61.0	True
2020-09-01	0.816	0.923	1.044	0.108	261.181	307.05	358.501	194.527	233.281	277.94	22.433	27.55	32.826	SA	57.0	66.0	66.0	True
2020-09-02	0.794	0.902	1.037	0.062	257.919	302.969	353.882	203.894	243.345	287.133	23.284	28.638	34.198	SA	16.0	38.0	38.0	True
2020-09-03	0.771	0.883	1.004	0.028	254.332	299.068	349.767	212.148	252.215	294.883	24.063	29.65	35.541	SA	28.0	12.892511812309808		True
2020-09-04	0.761	0.868	0.976	0.012	251.921	293.599	342.974	219.317	261.064	302.64	24.856	30.68	36.923	SA	69.0	31.258656685928855		True
2020-09-05	0.75	0.849	0.97	0.004	248.516	286.751	334.95	227.032	268.721	309.968	25.535	31.655	38.018	SA	47.0	1.0	1.0	True
2020-09-06	0.733	0.836	0.947	0.004	240.928	279.12	327.601	233.442	275.036	315.747	26.26	32.499	39.324	SA	12.0	86.0	86.0	True
2020-09-07	0.725	0.826	0.935	0.002	233.055	271.403	317.5	241.112	280.94	321.514	26.842	33.101	40.272	SA	74.0	56.0	56.0	True
2020-09-08	0.713	0.816	0.919	0.0	226.171	263.65	305.362	246.992	286.286	326.89	27.475	33.644	40.664	SA	51.0	21.0	21.0	True
2020-09-09	0.71	0.803	0.911	0.0	218.503	254.617	294.0	251.027	290.053	331.016	27.508	34.008	41.505	SA	75.0	57.0	57.0	True
2020-09-10	0.705	0.798	0.912	0.0	209.54	245.963	283.91	253.595	291.477	331.421	27.586	34.15	42.047	SA	30.0	2.0	2.0	True
2020-09-11	0.699	0.793	0.915	0.002	201.635	236.569	274.023	253.067	291.761	332.201	27.79	34.312	42.051	SA	40.0	45.0	45.0	True
2020-09-12	0.695	0.79	0.911	0.002	192.292	226.178	262.491	252.61	291.397	332.644	27.653	34.204	42.19	SA	34.0	89.01978650186483		True
2020-09-13	0.698	0.788	0.899	0.0	183.778	217.153	253.127	251.449	288.952	330.63	27.381	34.001	42.026	SA	12.0	68.0	68.0	True
2020-09-14	0.697	0.786	0.905	0.0	173.81	208.043	242.183	249.525	285.789	327.566	27.007	33.609	41.822	SA	52.0	95.0	95.0	True
2020-09-15	0.698	0.785	0.901	0.0	164.44	198.984	231.767	246.814	281.985	322.079	26.509	33.142	41.409	SA	72.0	81.35862340191981		True
2020-09-16	0.687	0.784	0.896	0.0	156.482	190.423	222.526	243.466	277.293	314.931	96.998	121.752	151.748	SA	74.0	363.0	363.0	True
2020-09-17	0.694	0.786	0.887	0.0	148.876	182.345	213.254	239.539	271.252	308.692	25.607	31.974	40.114	SA	82.0	1.0	1.0	True
2020-09-18	0.692	0.789	0.9	0.0	142.555	173.849	205.262	233.713	264.837	301.383	25.058	31.23	39.336	SA	114.0	17.0	17.0	True
2020-09-19	0.69	0.79	0.914	0.0	136.876	166.381	197.742	226.768	258.86	293.605	242.848	304.2	384.253	SA	49.0	973.0	973.0	True
2020-09-20	0.688	0.795	0.914	0.0	130.742	158.669	190.774	220.654	252.135	285.128	64.91	81.689	102.641	SA	2.0	268.0	268.0	True
2020-09-21	0.694	0.802	0.924	0.0	125.129	151.391	182.355	214.438	244.577	277.479	55.678	70.003	88.168	SA	52.0	237.0	237.0	True
2020-09-22	0.685	0.802	0.926	0.0	120.285	144.685	174.713	208.494	237.25	268.61	44.677	56.062	70.407	SA	46.0	196.0	196.0	True
2020-09-23	0.69	0.803	0.927	0.002	114.983	138.952	168.385	200.43	229.235	259.454	36.878	46.207	58.162	SA	69.0	167.0	167.0	True
2020-09-24	0.699	0.809	0.931	0.002	109.773	133.35	162.638	192.434	221.448	251.053	33.959	42.426	53.605	SA	48.0	159.0	159.0	True
2020-09-25	0.698	0.813	0.931	0.0	105.025	128.103	158.067	184.788	213.351	241.299	20.054	25.041	31.546	SA	18.0	78.0	78.0	True
2020-09-26	0.706	0.815	0.929	0.004	101.133	123.15	152.712	176.839	205.338	234.314	19.396	24.125	30.149	SA	1.0	12.0	12.0	True
2020-09-27	0.706	0.813	0.928	0.004	96.65	118.416	147.431	169.269	197.615	224.8	18.554	23.251	29.055	SA	8.0	9.0	9.0	True
2020-09-28	0.709	0.816	0.935	0.006	92.506	113.425	142.401	162.628	190.168	216.659	127.869	161.314	201.525	SA	16.0	701.0	701.0	True
2020-09-29	0.711	0.819	0.938	0.002	88.446	109.335	137.109	155.677	182.7	209.345	104.1	131.379	165.038	SA	29.0	596.0	596.0	True
2020-09-30	0.714	0.821	0.941	0.0	84.569	105.172	132.041	149.678	175.278	201.342	57.226	72.03	90.293	SA	7.0	340.0	340.0	True
2020-10-01	0.719	0.822	0.939	0.0	80.742	101.195	127.62	142.983	168.195	195.113	15.752	19.806	24.781	SA	4.0	16.0	16.0	True
2020-10-02	0.723	0.828	0.955	0.002	77.101	97.492	124.238	137.232	161.525	188.734	15.146	18.964	23.814	SA	3.0	61.0	61.0	True
2020-10-03	0.727	0.833	0.952	0.002	73.506	93.945	119.916	131.077	154.539	181.682	16.019	20.062	24.99	SA	20.0	107.0	107.0	True
2020-10-04	0.735	0.834	0.956	0.004	69.955	90.477	116.445	126.064	148.748	173.805	14.021	17.553	21.601	SA	2.0	1.0	1.0	True
2020-10-05	0.739	0.84	0.961	0.008	66.452	87.306	112.905	120.693	142.889	167.431	13.484	16.859	20.699	SA	54.0	53.0	53.0	True
2020-10-06	0.729	0.842	0.962	0.006	64.016	84.521	110.132	115.69	137.306	162.5	12.991	16.231	20.076	SA	26.0	17.0	17.0	True
2020-10-07	0.747	0.851	0.972	0.006	61.479	81.782	107.46	110.794	131.881	158.304	12.514	15.576	19.314	SA	20.0	54.0	54.0	True
2020-10-08	0.743	0.851	0.97	0.01	59.4	79.292	105.25	105.875	126.909	153.323	12.082	14.984	18.662	SA	34.0	4.0	4.0	True
2020-10-09	0.743	0.855	0.972	0.008	57.713	77.066	102.037	101.912	122.179	147.976	11.614	14.409	18.056	SA	10.0	62.0	62.0	True
2020-10-10	0.746	0.862	0.985	0.016	56.548	74.603	98.502	97.657	117.437	142.826	11.089	13.846	17.426	SA	8.0	36.0	36.0	True
2020-10-11	0.758	0.869	0.987	0.018	54.479	72.554	94.718	93.836	112.951	137.523	10.665	13.325	16.884	SA	1.0	3.0	3.0	True
2020-10-12	0.763	0.88	1.01	0.028	52.756	70.754	92.972	90.357	108.852	132.732	10.282	12.843	16.267	SA	6.0	21.0	21.0	True
2020-10-13	0.774	0.888	1.012	0.046	51.162	68.621	90.55	86.351	104.903	128.975	9.882	12.391	15.734	SA	13.0	3.0	3.0	True
2020-10-14	0.784	0.895	1.024	0.058	49.193	67.296	88.117	82.717	101.254	124.239	9.47	11.933	15.204	SA	10.0	90.0	90.0	True
2020-10-15	0.802	0.903	1.051	0.092	48.034	65.751	86.457	79.443	97.618	120.865	9.144	11.497	14.698	SA	9.0	56.0	56.0	True
2020-10-16	0.807	0.917	1.059	0.116	47.223	64.19	84.593	75.968	94.214	118.053	8.841	11.071	14.182	SA	5.0	20.0	20.0	True
2020-10-17	0.83	0.933	1.065	0.144	46.302	62.553	83.106	72.67	91.347	114.421	8.54	10.721	13.781	SA	6.0	23.0	23.0	True
2020-10-18	0.835	0.943	1.083	0.188	45.337	61.545	81.92	69.751	88.314	111.163	8.201	10.374	13.373	SA		37.0	37.0	True
2020-10-19	0.846	0.96	1.096	0.262	44.824	60.719	80.42	67.196	85.448	108.53	7.889	10.023	12.932	SA	25.0	8.0	8.0	True
2020-10-20	0.859	0.973	1.122	0.364	44.471	60.097	80.322	64.603	82.641	105.351	7.656	9.695	12.534	SA	49.0	54.0	54.0	True
2020-10-21	0.876	0.987	1.119	0.422	44.19	59.651	79.701	62.643	80.178	102.188	7.433	9.392	12.144	SA	12.0	6.0	6.0	True
2020-10-22	0.889	0.999	1.125	0.498	44.114	59.25	78.884	60.718	77.702	99.171	7.225	9.1	11.78	SA	3.0	25.0	25.0	True
2020-10-23	0.898	1.017	1.151	0.612	44.333	59.152	78.868	58.861	75.721	96.443	7.038	8.851	11.424	SA	7.0	68.0	68.0	True
2020-10-24	0.9	1.033	1.161	0.678	44.58	59.129	78.796	56.934	73.63	94.057	6.825	8.621	11.077	SA	8.0	17.0	17.0	True
2020-10-25	0.913	1.043	1.18	0.734	44.907	59.034	78.65	55.71	71.845	92.073	6.671	8.388	10.859	SA	6.0	33.82227245984542		True
2020-10-26	0.926	1.06	1.209	0.788	45.173	59.148	78.369	54.66	69.977	89.903	19.378	24.196	31.367	SA	5.0	287.0	287.0	True
2020-10-27	0.945	1.073	1.211	0.85	45.727	59.838	78.816	52.972	68.555	88.445	6.415	8.024	10.401	SA	8.0	65.0	65.0	True
2020-10-28	0.945	1.083	1.227	0.882	46.275	60.609	79.293	51.671	67.272	86.9	6.248	7.839	10.239	SA	4.0	38.0	38.0	True
2020-10-29	0.963	1.086	1.235	0.898	47.114	61.143	80.184	50.442	65.917	85.137	6.108	7.72	10.066	SA	6.0	15.0	15.0	True
2020-10-30	0.966	1.099	1.232	0.918	47.723	62.268	80.879	49.341	64.849	83.624	6.008	7.578	9.947	SA	15.0	53.0	53.0	True
2020-10-31	0.969	1.108	1.246	0.938	48.589	63.311	82.718	48.593	63.664	82.577	5.938	7.48	9.784	SA	1.0	45.0	45.0	True
2020-11-01	0.978	1.107	1.268	0.938	49.161	64.468	84.403	48.204	62.942	82.155	5.844	7.396	9.621	SA	1.0	31.174952872542807		True
2020-11-02	0.98	1.114	1.271	0.948	50.032	65.774	85.222	47.954	62.624	81.815	6.225	7.917	10.374	SA	4.0	105.0	105.0	True
2020-11-03	0.987	1.114	1.261	0.958	51.611	66.981	86.768	47.814	62.236	81.343	7.262	9.21	12.093	SA	7.0	123.0	123.0	True
2020-11-04	0.986	1.119	1.259	0.962	52.636	68.354	88.516	47.723	62.044	81.053	5.703	7.248	9.542	SA	1.0	38.0	38.0	True
2020-11-05	0.985	1.119	1.266	0.954	53.837	69.855	90.434	47.873	61.812	80.804	5.68	7.254	9.511	SA	1.0	49.0	49.0	True
2020-11-06	0.972	1.116	1.249	0.946	55.01	71.579	92.842	48.19	61.672	80.785	5.743	7.262	9.559	SA	11.0	80.0	80.0	True
2020-11-07	0.963	1.114	1.243	0.926	56.587	72.996	95.219	48.565	61.749	80.945	5.822	7.281	9.6	SA	5.0	1.0	1.0	True
2020-11-08	0.958	1.107	1.242	0.922	57.948	74.404	97.456	49.172	62.312	81.225	5.852	7.334	9.66	SA	2.0	27.0	27.0	True
2020-11-09	0.955	1.092	1.237	0.898	59.553	75.942	99.27	49.665	63.156	81.627	5.928	7.392	9.722	SA	2.0	4.0	4.0	True
2020-11-10	0.943	1.091	1.229	0.864	61.058	77.348	100.68	50.383	63.913	81.709	5.991	7.461	9.774	SA	5.0	1.0	1.0	True
2020-11-11	0.93	1.077	1.217	0.828	62.213	78.519	102.324	50.777	64.678	82.617	6.06	7.548	9.837	SA	8.0	9.0	9.0	True
2020-11-12	0.902	1.066	1.199	0.802	63.349	79.504	102.89	51.368	65.711	83.719	6.158	7.658	9.908	SA	5.0	1.0	1.0	True
2020-11-13	0.894	1.043	1.182	0.712	64.422	80.864	104.095	51.82	66.725	84.752	6.26	7.782	10.009	SA	11.0	1.0	1.0	True
2020-11-14	0.902	1.028	1.169	0.656	65.687	81.911	104.518	52.606	67.718	86.068	6.305	7.92	10.155	SA	14.0	20.0	20.0	True
2020-11-15	0.876	1.012	1.166	0.564	66.556	82.787	104.71	53.974	68.854	88.009	6.379	8.137	10.295	SA	4.0	98.0	98.0	True
2020-11-16	0.871	0.994	1.136	0.472	66.91	83.299	105.822	55.424	69.971	89.862	6.436	8.249	10.3	SA	2.0	31.0	31.0	True
2020-11-17	0.842	0.983	1.127	0.39	67.186	83.707	106.15	56.666	71.293	91.572	6.566	8.408	10.463	SA	1.0	63.0	63.0	True
2020-11-18	0.839	0.969	1.109	0.296	66.984	83.853	106.568	57.744	72.542	93.016	6.715	8.555	10.661	SA	3.0	79.0	79.0	True
2020-11-19	0.832	0.958	1.093	0.238	66.566	83.482	106.493	59.039	73.714	94.42	6.873	8.687	10.851	SA	4.0	47.0	47.0	True
2020-11-20	0.839	0.943	1.081	0.202	65.076	82.966	105.912	60.014	74.969	95.995	7.003	8.772	11.014	SA	14.0	19.384536703027077		True
2020-11-21	0.829	0.934	1.057	0.146	64.011	82.144	104.345	61.283	76.207	97.125	7.153	8.925	11.054	SA	2.0	51.82027836938481		True
2020-11-22	0.816	0.922	1.05	0.122	62.835	81.398	103.61	62.265	77.362	97.669	7.268	9.082	11.204	SA	12.0	23.20201906379957		True
2020-11-23	0.816	0.916	1.045	0.106	61.821	80.374	103.529	63.356	78.418	98.772	7.379	9.2	11.38	SA	28.0	5.0	5.0	True
2020-11-24	0.804	0.912	1.033	0.098	61.213	79.31	102.376	64.185	79.177	99.8	7.506	9.309	11.508	SA	20.0	14.0	14.0	True
2020-11-25	0.802	0.904	1.033	0.07	60.668	77.973	100.487	64.621	80.208	100.583	7.645	9.408	11.698	SA	19.0	13.0	13.0	True
2020-11-26	0.788	0.9	1.01	0.044	60.045	76.73	100.428	65.562	80.689	100.976	7.762	9.519	11.865	SA	22.0	7.294984383008555		True
2020-11-27	0.789	0.896	1.003	0.03	59.365	75.539	98.727	66.125	81.244	101.41	7.826	9.548	11.907	SA	22.0	10.0	10.0	True
2020-11-28	0.782	0.887	1.002	0.03	57.659	74.262	97.111	66.14	81.535	101.527	7.864	9.593	11.915	SA	10.0	28.0	28.0	True
2020-11-29	0.786	0.887	1.01	0.04	56.132	72.799	95.283	66.165	81.817	101.6	7.931	9.593	11.995	SA	9.0	4.0	4.0	True
2020-11-30	0.793	0.881	1.025	0.044	55.081	71.384	93.514	65.577	81.368	101.849	7.915	9.55	12.013	SA	12.0	7.0	7.0	True
2020-12-01	0.787	0.884	1.015	0.044	53.76	69.726	92.258	64.903	80.967	101.538	7.84	9.507	11.995	SA	24.0	16.0	16.0	True
2020-12-02	0.781	0.887	1.017	0.054	52.451	68.391	89.9	64.134	80.758	101.032	7.787	9.446	11.99	SA	5.0	10.0	10.0	True
2020-12-03	0.782	0.889	1.02	0.054	50.86	66.69	86.772	63.83	80.037	100.719	7.694	9.347	11.926	SA	10.0	6.496501187509372		True
2020-12-04	0.782	0.894	1.018	0.052	49.315	65.129	84.087	62.847	79.375	99.997	7.596	9.264	11.852	SA	13.0	5.0	5.0	True
2020-12-05	0.782	0.891	1.015	0.056	48.0	63.763	82.072	61.698	78.194	99.228	7.486	9.174	11.726	SA	8.0	22.0	22.0	True
2020-12-06	0.79	0.896	1.023	0.054	47.018	62.418	80.589	60.843	77.318	98.331	7.321	9.074	11.58	SA	4.0	14.0	14.0	True
2020-12-07	0.796	0.902	1.039	0.086	46.199	61.05	79.437	60.585	76.16	97.782	7.186	8.982	11.355	SA	14.0	19.0	19.0	True
2020-12-08	0.797	0.905	1.033	0.064	44.932	59.854	77.623	59.878	75.127	96.715	7.077	8.835	11.133	SA	3.0	24.839653541219594		True
2020-12-09	0.796	0.909	1.038	0.08	43.632	58.527	75.562	58.822	74.278	94.847	6.943	8.704	10.981	SA	12.0	15.0	15.0	True
2020-12-10	0.793	0.919	1.031	0.082	43.144	57.145	74.155	57.324	72.954	93.172	6.785	8.556	10.833	SA	12.0	6.0	6.0	True
2020-12-11	0.798	0.926	1.031	0.108	42.24	55.951	73.457	56.177	71.768	91.319	6.647	8.433	10.685	SA	3.0	13.614783514552894		True
2020-12-12	0.807	0.925	1.043	0.138	41.261	55.241	72.819	54.918	70.389	90.135	6.514	8.279	10.482	SA	10.0	1.0	1.0	True
2020-12-13	0.816	0.932	1.052	0.154	40.371	54.188	71.743	53.813	68.811	88.623	6.381	8.087	10.24	SA	1.0	27.0	27.0	True
2020-12-14	0.821	0.937	1.073	0.182	39.794	53.422	70.754	52.588	67.39	86.371	6.268	7.931	9.989	SA	10.0	3.0	3.0	True
2020-12-15	0.823	0.939	1.074	0.216	39.689	52.67	69.904	51.172	65.999	84.199	6.105	7.783	9.847	SA	6.0	9.0	9.0	True
2020-12-16	0.825	0.944	1.08	0.228	39.159	52.054	69.769	49.845	64.975	82.29	5.957	7.645	9.67	SA	7.0	4.0	4.0	True
2020-12-17	0.825	0.951	1.099	0.238	38.781	51.525	68.961	49.119	63.644	80.903	5.81	7.493	9.464	SA	6.0	2.0	2.0	True
2020-12-18	0.835	0.958	1.094	0.24	38.595	51.09	67.907	48.219	62.487	79.123	5.7	7.355	9.251	SA	6.0	1.0	1.0	True
2020-12-19	0.842	0.958	1.107	0.296	38.387	50.485	67.179	47.334	61.36	77.582	5.609	7.178	9.052	SA	12.0	15.0	15.0	True
2020-12-20	0.849	0.963	1.099	0.316	38.165	49.921	66.339	46.044	60.214	75.853	5.481	7.037	8.906	SA	1.0	30.0	30.0	True
2020-12-21	0.85	0.965	1.107	0.3	37.549	49.711	65.444	45.075	58.93	74.36	5.352	6.911	8.781	SA	2.0	8.0	8.0	True
2020-12-22	0.842	0.97	1.111	0.302	37.15	49.358	65.521	44.25	57.83	73.526	5.227	6.788	8.702	SA	7.0	21.0	21.0	True
2020-12-23	0.845	0.968	1.1	0.31	36.796	49.209	65.169	43.253	57.039	72.281	5.136	6.662	8.547	SA	5.0	27.053503797112317		True
2020-12-24	0.85	0.97	1.106	0.328	36.657	48.917	64.75	42.572	56.24	71.598	5.051	6.545	8.439	SA	7.0	4.465259811719144		True
2020-12-25	0.854	0.966	1.114	0.332	36.354	48.468	64.008	42.083	55.372	70.531	5.0	6.458	8.333	SA	1.0	2.7957587870550302		True
2020-12-26	0.847	0.965	1.109	0.298	36.012	48.073	63.705	41.638	54.39	70.287	4.948	6.358	8.186	SA	7.0	28.12815513322824		True
2020-12-27	0.841	0.966	1.099	0.316	35.739	47.536	63.217	41.224	53.673	69.468	4.877	6.277	8.14	SA	4.0	14.0	14.0	True
2020-12-28	0.847	0.958	1.102	0.282	35.376	47.457	63.139	40.768	52.909	68.519	4.803	6.197	8.054	SA	8.0	13.0	13.0	True
2020-12-29	0.838	0.955	1.097	0.274	35.12	47.132	63.133	40.224	52.54	67.527	4.753	6.124	7.918	SA	3.0	5.0	5.0	True
2020-12-30	0.827	0.947	1.088	0.236	34.895	46.716	62.975	39.723	52.029	66.772	4.705	6.081	7.832	SA	6.0	1.0	1.0	True
2020-12-31	0.824	0.944	1.089	0.216	34.27	46.367	62.604	39.41	51.49	66.134	4.657	6.041	7.764	SA	3.0	27.0	27.0	True
2021-01-01	0.826	0.935	1.08	0.192	33.783	45.988	62.135	39.039	50.947	65.589	4.606	5.988	7.711	SA	2.0	2.4275205686826307		True
2021-01-02	0.809	0.926	1.066	0.156	33.347	45.318	61.467	38.834	50.549	65.282	4.6	5.961	7.665	SA	3.0	21.0	21.0	True
2021-01-03	0.809	0.92	1.052	0.108	32.813	44.575	60.532	38.443	50.294	65.05	4.589	5.918	7.583	SA		5.0	5.0	True
2021-01-04	0.802	0.909	1.033	0.092	32.517	43.987	59.946	38.215	49.958	64.604	4.531	5.868	7.514	SA	4.0	2.0	2.0	True
2021-01-05	0.794	0.902	1.04	0.066	32.045	43.246	59.654	37.563	49.566	63.96	4.471	5.827	7.473	SA	4.0	20.75840637697183		True
2021-01-06	0.776	0.895	1.03	0.064	31.48	42.665	58.72	37.124	49.11	63.489	4.473	5.783	7.378	SA	2.0	27.0	27.0	True
2021-01-07	0.768	0.884	1.019	0.038	30.821	42.128	57.77	36.833	48.764	63.272	4.435	5.712	7.303	SA	6.0	3.38162764358329		True
2021-01-08	0.757	0.875	1.025	0.05	30.327	41.377	56.524	36.294	48.208	62.938	4.393	5.657	7.263	SA	10.0	8.003391023168152		True
2021-01-09	0.736	0.869	1.011	0.03	29.804	40.623	54.93	36.037	47.792	62.485	4.361	5.599	7.187	SA	7.0	13.0	13.0	True
2021-01-10	0.742	0.855	0.997	0.024	29.174	39.447	54.873	35.895	47.253	62.296	4.312	5.552	7.109	SA	5.0	12.0	12.0	True
2021-01-11	0.737	0.85	0.983	0.014	28.278	38.151	53.69	35.554	46.794	61.601	4.265	5.495	7.041	SA	4.0	4.0	4.0	True
2021-01-12	0.728	0.845	0.979	0.016	27.455	37.217	51.491	35.087	46.316	61.063	4.214	5.442	6.963	SA	9.0	18.31545713685524		True
2021-01-13	0.724	0.839	0.961	0.012	26.765	36.211	50.017	34.513	45.859	60.41	4.164	5.378	6.9	SA	16.0	14.0	14.0	True
2021-01-14	0.718	0.835	0.97	0.008	25.835	35.243	49.013	33.956	44.98	59.549	4.098	5.304	6.845	SA	5.0	24.0	24.0	True
2021-01-15	0.709	0.827	0.968	0.008	24.822	34.079	46.812	33.457	44.344	59.088	4.055	5.197	6.761	SA	6.0	7.011485318103827		True
2021-01-16	0.695	0.822	0.956	0.01	24.1	32.965	45.303	32.788	43.531	58.718	3.991	5.121	6.638	SA	3.0	2.0	2.0	True
2021-01-17	0.687	0.819	0.949	0.002	23.243	31.779	43.436	32.382	42.999	57.84	3.923	5.041	6.528	SA	2.0	1.0	1.0	True
2021-01-18	0.686	0.819	0.951	0.006	21.753	30.508	42.358	31.754	42.29	56.521	3.855	4.948	6.453	SA	12.0	7.0	7.0	True
2021-01-19	0.682	0.816	0.958	0.006	20.5	29.265	40.828	31.202	41.454	55.663	3.792	4.862	6.344	SA	7.0	13.0	13.0	True
2021-01-20	0.682	0.807	0.954	0.002	19.591	28.119	39.58	30.593	40.572	54.993	3.714	4.76	6.235	SA	6.0	14.0	14.0	True
2021-01-21	0.672	0.802	0.943	0.004	18.902	27.087	38.056	30.108	39.788	53.586	3.611	4.645	6.128	SA	6.0	3.0	3.0	True
2021-01-22	0.675	0.8	0.967	0.008	18.166	26.123	36.888	29.52	38.84	52.889	3.498	4.531	5.98	SA	5.0	18.0	18.0	True
2021-01-23	0.655	0.799	0.977	0.006	17.187	25.113	36.101	28.846	37.836	51.478	3.408	4.404	5.815	SA	6.0	9.0	9.0	True
2021-01-24	0.656	0.796	0.967	0.016	16.24	24.08	34.405	28.034	36.829	49.936	3.295	4.294	5.71	SA	4.0	2.0	2.0	True
2021-01-25	0.649	0.793	0.989	0.018	15.305	23.218	33.206	27.148	35.828	48.558	3.182	4.187	5.565	SA	5.0	39.0	39.0	True
2021-01-26	0.64	0.797	0.998	0.024	14.517	22.367	32.018	26.324	34.882	47.503	3.101	4.07	5.387	SA	5.0	5.0	5.0	True
2021-01-27	0.641	0.795	1.001	0.028	13.734	21.516	30.811	25.479	33.844	45.739	3.001	3.954	5.222	SA	5.0	4.0	4.0	True
2021-01-28	0.632	0.793	1.014	0.038	13.123	20.564	30.11	24.618	32.776	43.686	2.894	3.827	5.019	SA	7.0	2.1461882580057936		True
2021-01-29	0.633	0.793	1.039	0.046	12.516	19.572	29.399	23.485	31.611	42.3	2.783	3.688	4.878	SA	6.0	3.0	3.0	True
2021-01-30	0.625	0.793	1.033	0.044	11.789	18.803	29.117	22.402	30.434	40.996	2.663	3.561	4.754	SA	1.0	1.0	1.0	True
2021-01-31	0.611	0.792	1.038	0.054	11.114	17.857	28.967	21.389	29.317	40.057	2.564	3.445	4.62	SA	1.0	46.0	46.0	True
2021-02-01	0.608	0.792	1.046	0.056	10.242	17.163	28.959	20.416	28.268	39.099	2.46	3.331	4.431	SA	1.0	29.0	29.0	True
2021-02-02	0.611	0.792	1.04	0.06	9.503	16.602	28.754	19.519	27.261	37.969	2.348	3.22	4.242	SA	1.0	16.0	16.0	True
2021-02-03	0.61	0.79	1.052	0.066	8.912	15.977	28.03	18.659	26.254	36.75	2.242	3.105	4.12	SA	5.0	10.667415209023522		True
2021-02-04	0.597	0.79	1.05	0.062	8.201	15.316	27.769	18.077	25.364	35.574	2.141	2.993	3.987	SA	2.0	21.0	21.0	True
2021-02-05	0.596	0.792	1.039	0.076	7.576	14.63	27.549	17.228	24.446	34.197	2.025	2.887	3.864	SA	1.0	16.0	16.0	True
2021-02-06	0.594	0.79	1.056	0.08	6.991	13.96	27.567	16.365	23.538	32.933	1.913	2.778	3.748	SA	1.0	5.0	5.0	True
2021-02-07	0.58	0.786	1.082	0.1	6.496	13.326	27.399	15.415	22.664	31.812	1.819	2.666	3.622	SA	1.0	12.0	12.0	True
2021-02-08	0.574	0.793	1.074	0.088	6.115	12.657	27.164	14.604	21.864	30.804	1.726	2.561	3.526	SA	3.0	16.0	16.0	True
2021-02-09	0.572	0.779	1.091	0.086	5.685	12.162	27.093	13.861	21.003	30.213	1.638	2.459	3.48	SA	4.0	8.0	8.0	True
2021-02-10	0.574	0.779	1.098	0.088	5.199	11.683	27.29	13.108	20.093	30.007	1.553	2.354	3.424	SA	4.0	49.0	49.0	True
2021-02-11	0.558	0.779	1.108	0.092	4.758	11.168	27.464	12.384	19.272	29.428	1.464	2.265	3.364	SA	3.0	13.0	13.0	True
2021-02-12	0.564	0.772	1.108	0.106	4.379	10.725	27.648	11.69	18.521	29.196	1.373	2.173	3.324	SA	2.0	4.0	4.0	True
2021-02-13	0.563	0.778	1.119	0.114	4.017	10.332	27.917	10.993	17.707	29.122	1.293	2.088	3.293	SA		10.0	10.0	True
2021-02-14	0.551	0.781	1.126	0.094	3.689	9.84	28.299	10.295	17.119	28.678	1.21	2.002	3.277	SA	1.0	5.0	5.0	True
2021-02-15	0.552	0.782	1.15	0.106	3.356	9.351	28.83	9.668	16.495	28.282	1.121	1.924	3.268	SA	1.0	56.0	56.0	True
2021-02-16	0.534	0.786	1.149	0.108	3.03	8.954	28.988	9.057	15.796	28.124	1.044	1.851	3.279	SA		6.100710936392964		True
2021-02-17	0.531	0.782	1.169	0.108	2.723	8.476	29.165	8.484	15.204	28.322	0.984	1.784	3.268	SA	1.0	14.0	14.0	True
2021-02-18	0.524	0.785	1.175	0.12	2.502	8.025	29.615	7.941	14.524	27.78	0.917	1.706	3.273	SA	1.0	0.9107488723953568		True
2021-02-19	0.525	0.784	1.156	0.116	2.284	7.617	30.005	7.397	13.887	27.623	0.858	1.636	3.279	SA	3.0	2.051956792800153		True
2021-02-20	0.532	0.784	1.189	0.13	2.046	7.227	30.531	6.862	13.263	27.656	0.807	1.569	3.262	SA		22.0	22.0	False
2021-02-21	0.524	0.777	1.173	0.128	1.827	6.977	30.792	6.359	12.669	27.709	0.757	1.502	3.257	SA		2.184986872969699		False
2021-02-22	0.523	0.777	1.184	0.14	1.627	6.69	31.086	5.863	12.08	27.717	0.7	1.432	3.287	SA		42.0	42.0	False
2021-02-23	0.522	0.779	1.175	0.148	1.462	6.342	31.828	5.457	11.654	27.884	0.644	1.369	3.353	SA		3.657761696292897		False
2021-02-24	0.524	0.778	1.172	0.142	1.317	5.975	32.487	5.042	11.187	28.087	0.595	1.306	3.382	SA		25.0	25.0	False
2021-02-25	0.525	0.776	1.196	0.142	1.19	5.644	33.286	4.642	10.696	28.281	0.546	1.251	3.404	SA		0.498935743862453		False
2021-02-26	0.523	0.786	1.175	0.144	1.072	5.368	34.08	4.273	10.268	28.652	0.501	1.201	3.415	SA		53.0	53.0	False
2021-02-27	0.516	0.786	1.165	0.14	0.981	5.103	35.224	3.933	9.785	29.177	0.458	1.148	3.41	SA		2.4938947265611726		False
2021-02-28	0.51	0.784	1.199	0.152	0.89	4.922	36.412	3.621	9.375	29.718	0.416	1.098	3.426	SA		28.0	28.0	False
2021-03-01	0.507	0.775	1.218	0.152	0.801	4.7	37.259	3.316	8.949	30.114	0.381	1.048	3.457	SA		32.0	32.0	False
2021-03-02	0.498	0.774	1.215	0.146	0.727	4.511	38.412	3.036	8.506	30.44	0.351	0.995	3.485	SA		27.0	27.0	False
2021-03-03	0.496	0.772	1.242	0.148	0.657	4.368	39.714	2.782	8.054	30.697	0.322	0.947	3.514	SA		2.0	2.0	False
2021-03-04	0.497	0.774	1.262	0.154	0.585	4.211	40.423	2.537	7.679	31.036	0.297	0.901	3.552	SA		0.08712261532576833		False
2021-03-05	0.496	0.775	1.297	0.152	0.521	4.016	41.264	2.302	7.322	31.562	0.271	0.872	3.603	SA		2.0	2.0	False
2021-03-06	0.498	0.784	1.303	0.162	0.467	3.814	42.571	2.092	7.048	31.842	0.247	0.835	3.675	SA		8.0	8.0	False
2021-03-07	0.501	0.782	1.304	0.168	0.412	3.634	43.959	1.914	6.685	32.158	0.226	0.788	3.757	SA		0.0		False
2021-03-08	0.49	0.775	1.342	0.16	0.361	3.476	45.336	1.763	6.344	33.071	0.206	0.747	3.833	SA		0.0		False
2021-03-09	0.476	0.767	1.352	0.158	0.319	3.354	46.764	1.601	6.024	33.564	0.188	0.709	3.937	SA		0.0		False
2021-03-10	0.48	0.764	1.354	0.16	0.287	3.215	48.338	1.454	5.706	34.833	0.172	0.673	4.015	SA		0.0		False
2021-03-11	0.469	0.767	1.365	0.164	0.259	3.055	49.389	1.32	5.447	35.753	0.154	0.64	4.116	SA		0.0		False
2021-03-12	0.473	0.769	1.387	0.164	0.232	2.918	50.473	1.189	5.235	36.374	0.139	0.614	4.219	SA		0.0		False
2021-03-13	0.482	0.771	1.372	0.168	0.21	2.794	53.019	1.087	4.985	37.213	0.126	0.598	4.35	SA		0.0		False
2021-03-14	0.477	0.77	1.404	0.17	0.19	2.602	55.714	0.992	4.708	38.583	0.114	0.573	4.487	SA		0.0		False
2021-03-15	0.47	0.768	1.383	0.164	0.17	2.461	58.411	0.899	4.535	40.078	0.103	0.548	4.701	SA		0.0		False
2021-03-16	0.47	0.768	1.399	0.166	0.151	2.345	60.838	0.813	4.422	40.845	0.094	0.514	4.839	SA		0.0		False
2021-03-17	0.476	0.771	1.397	0.18	0.136	2.249	63.471	0.741	4.181	42.076	0.085	0.489	4.985	SA		0.0		False
2021-03-18	0.481	0.766	1.409	0.18	0.123	2.145	66.308	0.676	3.999	43.397	0.077	0.464	5.149	SA		0.0		False
2021-03-19	0.47	0.768	1.401	0.182	0.111	2.092	70.506	0.616	3.843	44.812	0.07	0.443	5.336	SA		0.0		False
2021-03-20	0.473	0.768	1.406	0.19	0.099	1.989	75.194	0.553	3.653	46.328	0.063	0.427	5.525	SA		0.0		False
2021-03-21	0.466	0.771	1.387	0.186	0.088	1.914	79.996	0.496	3.498	47.947	0.056	0.411	5.6	SA		0.0		False
2021-03-22	0.466	0.773	1.404	0.18	0.078	1.833	85.365	0.444	3.389	49.162	0.051	0.388	5.82	SA		0.0		False
2021-03-23	0.471	0.769	1.433	0.19	0.069	1.757	91.331	0.399	3.224	50.202	0.046	0.376	6.089	SA		0.0		False
2021-03-24	0.465	0.778	1.415	0.194	0.063	1.679	95.897	0.355	3.054	52.606	0.041	0.361	6.38	SA		0.0		False
2021-03-25	0.465	0.78	1.417	0.192	0.055	1.615	101.976	0.316	2.888	55.138	0.037	0.342	6.687	SA		0.0		False
2021-03-26	0.46	0.788	1.395	0.192	0.048	1.551	108.731	0.283	2.791	57.791	0.033	0.324	7.009	SA		0.0		False
2021-03-27	0.45	0.779	1.41	0.198	0.044	1.463	116.903	0.256	2.626	60.15	0.03	0.308	7.347	SA		0.0		False
