# Supplementary material for: Evolution and Epidemic Spread of SARS-CoV-2 in Colombia: A Year into the Pandemic
Source: Vaccines (Basel). 2021 Jul 30;9(8):837. doi: 10.3390/vaccines9080837 (PMC8402472; doi:10.3390/vaccines9080837)
Supplement: Supplementary file 1 [file vaccines-09-00837-s001.zip › Supplementary_material/Supplementary Data S2/Rt.live_statistics_model/COVID19-SN-rt.csv]

	rt2.5%	rt	rt97.5%	p_rt_gt1	infection2.5%	infection	infection97.5%	ajusted_positive2.5%	ajusted_positive	ajusted_positive97.5%	predicted_postive2.5%	predicted_postive	predicted_postive97.5%	region	observed_positive	predicted_newtest	observed_newtest	date_with_observed_cases
2020-03-03	0.773	1.022	1.354	0.57	37.393	82.202	185.48	0.0	0.0	0.0				SN				False
2020-03-04	0.792	1.027	1.339	0.586	0.342	0.622	1.15	0.0	0.0	0.0				SN				False
2020-03-05	0.806	1.024	1.327	0.588	4.848	8.81	16.294	0.0	0.0	0.0				SN				False
2020-03-06	0.806	1.015	1.315	0.566	9.192	16.678	30.807	0.0	0.0	0.0				SN				False
2020-03-07	0.816	1.016	1.312	0.562	9.821	17.635	32.284	0.0	0.0	0.0				SN				False
2020-03-08	0.812	1.011	1.287	0.54	9.527	16.711	30.228	0.0	0.0	0.0				SN				False
2020-03-09	0.822	1.014	1.287	0.548	9.563	16.492	29.1	2.463	5.414	12.217				SN				False
2020-03-10	0.821	1.013	1.276	0.554	9.921	16.629	28.46	3.764	8.265	18.631				SN				False
2020-03-11	0.823	1.014	1.262	0.542	10.261	16.702	27.975	4.56	9.854	21.904				SN				False
2020-03-12	0.822	1.011	1.251	0.546	10.392	16.764	27.567	5.182	10.973	23.58				SN				False
2020-03-13	0.831	1.01	1.236	0.542	10.554	16.698	26.945	5.913	12.192	25.154	0.637	1.345	2.864	SN	1.0	0.0		True
2020-03-14	0.823	1.005	1.234	0.522	10.739	16.745	26.741	6.504	12.889	25.764	0.701	1.419	2.926	SN	2.0	0.0		True
2020-03-15	0.825	1.001	1.209	0.504	11.05	16.86	26.433	7.316	14.164	27.434	0.794	1.556	3.108	SN		0.0		True
2020-03-16	0.821	0.998	1.217	0.494	11.238	16.951	26.578	7.608	14.372	27.069	0.829	1.582	3.014	SN		0.0		True
2020-03-17	0.823	1.001	1.192	0.506	11.377	16.866	26.527	8.005	14.641	27.227	0.875	1.609	2.961	SN		0.0		True
2020-03-18	0.823	0.993	1.187	0.482	11.295	16.831	26.004	8.544	15.3	28.035	0.938	1.677	3.044	SN		0.0		True
2020-03-19	0.822	0.994	1.183	0.468	11.355	16.76	25.998	8.824	15.365	27.639	0.973	1.678	3.031	SN		0.0		True
2020-03-20	0.82	0.982	1.167	0.434	11.417	16.828	25.687	9.151	15.57	27.632	1.005	1.705	3.005	SN	1.0	0.0		True
2020-03-21	0.822	0.983	1.149	0.422	11.244	16.798	25.256	9.488	15.812	27.284	1.036	1.732	3.011	SN		0.0		True
2020-03-22	0.838	0.986	1.162	0.446	11.185	16.859	25.323	9.913	16.236	27.657	1.083	1.778	2.991	SN		0.0		True
2020-03-23	0.838	0.98	1.142	0.41	11.082	16.772	24.915	10.146	16.17	27.003	1.108	1.783	2.976	SN	1.0	0.0		True
2020-03-24	0.85	0.977	1.142	0.394	11.046	16.767	24.686	10.316	16.252	26.511	1.137	1.795	2.891	SN	1.0	0.0		True
2020-03-25	0.839	0.979	1.142	0.404	11.077	16.729	24.77	10.456	16.309	26.209	1.165	1.808	2.867	SN	3.0	0.0		True
2020-03-26	0.835	0.979	1.144	0.374	10.951	16.606	24.874	10.667	16.364	25.848	1.198	1.812	2.859	SN		0.0		True
2020-03-27	0.834	0.978	1.143	0.356	10.658	16.554	24.963	10.904	16.399	25.687	1.218	1.811	2.837	SN		0.0		True
2020-03-28	0.843	0.977	1.137	0.384	10.511	16.496	24.728	11.218	16.497	25.986	1.241	1.806	2.83	SN	3.0	0.0		True
2020-03-29	0.843	0.98	1.128	0.422	10.437	16.447	24.633	11.265	16.519	25.88	1.254	1.815	2.782	SN	3.0	0.0		True
2020-03-30	0.846	0.984	1.141	0.436	10.29	16.404	24.847	11.283	16.503	25.433	1.251	1.817	2.737	SN	3.0	0.0		True
2020-03-31	0.847	0.985	1.14	0.44	10.308	16.334	25.0	11.118	16.525	24.9	1.234	1.824	2.708	SN	3.0	0.0		True
2020-04-01	0.844	0.984	1.146	0.404	10.31	16.201	25.187	10.992	16.542	24.694	1.225	1.821	2.704	SN		0.0		True
2020-04-02	0.839	0.99	1.168	0.44	10.381	16.231	25.122	10.959	16.594	24.501	1.216	1.823	2.67	SN	2.0	0.0		True
2020-04-03	0.856	0.991	1.165	0.446	10.502	16.118	25.185	10.981	16.647	24.449	1.208	1.82	2.683	SN	2.0	0.0		True
2020-04-04	0.846	0.995	1.154	0.474	10.487	16.053	25.42	10.899	16.567	24.336	1.213	1.818	2.666	SN	1.0	0.0		True
2020-04-05	0.857	1.003	1.162	0.512	10.373	16.016	25.222	11.008	16.531	24.269	1.225	1.82	2.652	SN		0.0		True
2020-04-06	0.862	1.004	1.159	0.53	10.427	16.016	25.249	10.89	16.464	24.364	1.22	1.816	2.634	SN	2.0	0.0		True
2020-04-07	0.865	1.014	1.175	0.552	10.255	16.099	25.47	10.817	16.437	24.614	1.209	1.809	2.63	SN		0.0		True
2020-04-08	0.888	1.018	1.162	0.59	10.183	16.22	25.56	10.861	16.392	24.554	1.207	1.796	2.631	SN	1.0	0.0		True
2020-04-09	0.886	1.022	1.175	0.614	10.241	16.171	25.601	10.891	16.336	24.265	1.206	1.798	2.634	SN	3.0	0.0		True
2020-04-10	0.889	1.032	1.178	0.662	10.237	16.219	25.521	10.92	16.299	24.255	1.206	1.795	2.667	SN	2.0	0.0		True
2020-04-11	0.904	1.04	1.186	0.71	10.334	16.275	25.455	10.857	16.245	24.681	1.199	1.79	2.661	SN	2.0	0.0		True
2020-04-12	0.91	1.044	1.196	0.738	10.306	16.409	25.637	10.809	16.23	24.769	1.181	1.785	2.673	SN		0.0		True
2020-04-13	0.912	1.053	1.202	0.756	10.458	16.511	25.676	10.702	16.243	24.941	1.172	1.778	2.693	SN		0.0		True
2020-04-14	0.911	1.061	1.208	0.78	10.569	16.622	25.805	10.665	16.152	24.886	1.177	1.78	2.709	SN	1.0	0.0		True
2020-04-15	0.93	1.075	1.236	0.818	10.634	16.763	25.881	10.749	16.219	25.159	1.187	1.781	2.732	SN		0.0		True
2020-04-16	0.947	1.079	1.257	0.862	10.708	16.962	26.115	10.737	16.123	25.307	1.195	1.782	2.74	SN	3.0	0.0		True
2020-04-17	0.957	1.085	1.27	0.892	10.849	17.202	26.557	10.715	16.116	25.243	1.189	1.776	2.746	SN	1.0	0.0		True
2020-04-18	0.962	1.095	1.294	0.91	11.073	17.322	27.131	10.653	16.192	25.142	1.176	1.777	2.748	SN		0.0		True
2020-04-19	0.962	1.108	1.304	0.93	11.268	17.662	27.882	10.542	16.232	25.281	1.172	1.784	2.74	SN	2.0	0.0		True
2020-04-20	0.975	1.116	1.3	0.946	11.575	17.873	28.383	10.4	16.277	25.168	1.168	1.787	2.753	SN		0.0		True
2020-04-21	0.975	1.13	1.31	0.96	11.857	18.247	28.728	10.398	16.351	25.111	1.165	1.794	2.768	SN		0.0		True
2020-04-22	0.988	1.153	1.324	0.964	12.097	18.591	29.312	10.522	16.438	25.208	1.173	1.8	2.791	SN		8.827775359924113		True
2020-04-23	0.99	1.161	1.335	0.962	12.389	19.136	30.021	10.581	16.576	25.589	1.186	1.808	2.802	SN		16.26986222980723		True
2020-04-24	1.022	1.169	1.341	0.986	12.873	19.676	30.441	10.665	16.626	25.623	1.192	1.817	2.816	SN	1.0	27.439326239468947		True
2020-04-25	1.026	1.179	1.382	0.99	13.386	20.21	30.718	10.829	16.774	25.482	1.206	1.835	2.804	SN		34.386018935315875		True
2020-04-26	1.034	1.191	1.384	0.994	13.838	20.86	31.338	10.931	16.895	25.418	1.211	1.854	2.786	SN		39.00296777108281		True
2020-04-27	1.038	1.205	1.393	0.998	14.425	21.558	32.304	11.089	17.075	25.684	1.223	1.867	2.795	SN		46.88811148312876		True
2020-04-28	1.046	1.218	1.418	0.994	15.249	22.33	33.056	11.208	17.296	26.097	1.25	1.893	2.82	SN		60.12485997807281		True
2020-04-29	1.064	1.222	1.413	0.996	16.146	23.233	33.751	11.37	17.505	26.585	1.275	1.92	2.88	SN		74.6717167122422		True
2020-04-30	1.059	1.237	1.425	0.994	17.099	24.181	34.683	11.57	17.767	27.166	1.299	1.953	2.93	SN		75.0210281023529		True
2020-05-01	1.073	1.242	1.434	0.996	17.834	25.156	35.946	11.84	18.029	27.792	1.328	1.995	2.964	SN		92.30179600279043		True
2020-05-02	1.066	1.247	1.448	0.998	18.906	26.259	37.451	12.142	18.395	28.466	1.35	2.034	3.024	SN		95.50122421238119		True
2020-05-03	1.084	1.262	1.455	0.998	19.716	27.543	38.963	12.383	18.829	29.059	1.382	2.072	3.096	SN		94.28713664117721		True
2020-05-04	1.091	1.264	1.467	1.0	20.553	28.81	40.064	12.823	19.3	29.497	1.424	2.123	3.17	SN	1.0	102.15743436337037		True
2020-05-05	1.092	1.275	1.466	0.998	21.829	30.075	41.466	13.301	19.846	29.99	1.469	2.173	3.25	SN	1.0	120.78265669329674		True
2020-05-06	1.106	1.279	1.474	0.998	22.993	31.548	43.479	13.755	20.311	30.565	1.517	2.239	3.349	SN		140.51565806454485		True
2020-05-07	1.107	1.283	1.464	0.998	24.39	32.984	45.215	14.348	21.044	31.272	1.591	2.305	3.424	SN	1.0	133.77219397489895		True
2020-05-08	1.122	1.287	1.466	1.0	25.716	34.551	47.237	14.922	21.67	32.178	1.655	2.383	3.498	SN		158.1695588789212		True
2020-05-09	1.117	1.286	1.483	0.996	27.369	36.297	48.911	15.698	22.547	32.975	1.726	2.483	3.556	SN		156.61642948939593		True
2020-05-10	1.127	1.296	1.49	0.996	28.95	38.242	50.8	16.572	23.341	33.46	1.807	2.573	3.649	SN		149.57130551125474		True
2020-05-11	1.137	1.291	1.482	0.998	30.529	40.226	53.227	17.43	24.291	34.461	1.902	2.671	3.769	SN	2.0	188.0	188.0	True
2020-05-12	1.126	1.287	1.473	0.996	32.461	42.317	55.478	18.25	25.322	35.371	1.989	2.773	3.88	SN		160.0	160.0	True
2020-05-13	1.12	1.287	1.475	1.0	34.579	44.599	58.556	19.2	26.462	36.89	2.083	2.901	4.019	SN		123.0	123.0	True
2020-05-14	1.116	1.28	1.474	1.0	36.79	46.922	61.193	19.982	27.469	38.225	2.196	3.014	4.151	SN	1.0	233.0	233.0	True
2020-05-15	1.135	1.279	1.467	1.0	39.245	49.491	64.598	20.939	28.656	39.362	2.306	3.146	4.276	SN		205.0	205.0	True
2020-05-16	1.137	1.283	1.463	0.998	40.972	52.054	67.698	22.186	29.942	41.074	3.028	4.102	5.569	SN	6.0	341.0	341.0	True
2020-05-17	1.128	1.286	1.464	1.0	42.705	54.844	71.09	23.484	31.297	42.549	2.549	3.428	4.593	SN	1.0	154.0	154.0	True
2020-05-18	1.136	1.287	1.456	1.0	44.616	57.815	73.886	24.5	32.746	44.365	2.802	3.716	4.928	SN	2.0	282.0	282.0	True
2020-05-19	1.133	1.284	1.449	1.0	47.146	61.002	77.108	25.9	34.368	45.984	2.862	3.777	4.932	SN	2.0	182.0	182.0	True
2020-05-20	1.139	1.285	1.453	1.0	49.941	64.226	80.355	27.601	36.063	47.935	3.012	3.974	5.127	SN	5.0	63.0	63.0	True
2020-05-21	1.144	1.285	1.458	1.0	52.875	67.326	84.132	29.03	37.831	49.885	3.191	4.166	5.33	SN	3.0	224.0	224.0	True
2020-05-22	1.14	1.283	1.467	1.0	55.438	70.84	87.97	30.868	39.716	51.955	4.204	5.413	6.894	SN		337.0	337.0	True
2020-05-23	1.151	1.292	1.464	1.0	58.431	74.407	92.726	32.707	41.789	54.298	3.603	4.619	5.842	SN	5.0	235.0	235.0	True
2020-05-24	1.133	1.286	1.461	1.0	61.687	78.234	97.815	34.827	43.999	56.929	3.817	4.87	6.136	SN	16.0	269.0	269.0	True
2020-05-25	1.147	1.288	1.465	1.0	65.135	82.385	102.493	36.809	46.422	59.823	4.038	5.112	6.369	SN	7.0	238.0	238.0	True
2020-05-26	1.157	1.288	1.461	1.0	69.1	86.743	107.917	38.805	48.901	62.515	4.249	5.36	6.678	SN	13.0	234.0	234.0	True
2020-05-27	1.166	1.284	1.456	1.0	73.057	90.954	113.906	40.5	51.292	65.481	5.193	6.626	8.287	SN	5.0	320.0	320.0	True
2020-05-28	1.154	1.286	1.467	1.0	76.695	96.107	120.83	42.429	53.988	68.892	4.672	5.946	7.388	SN	4.0	131.0	131.0	True
2020-05-29	1.146	1.286	1.454	1.0	80.144	100.827	126.824	44.766	56.739	71.772	6.839	8.685	10.72	SN	1.0	378.0	378.0	True
2020-05-30	1.138	1.293	1.469	1.0	84.713	105.896	132.908	47.279	59.947	74.85	5.624	7.125	8.709	SN	4.0	294.0	294.0	True
2020-05-31	1.132	1.288	1.463	1.0	89.54	111.579	138.786	50.233	63.02	78.396	9.366	11.835	14.309	SN	3.0	464.0	464.0	True
2020-06-01	1.141	1.284	1.453	1.0	94.729	117.152	145.75	52.724	66.162	81.836	8.897	11.227	13.515	SN	15.0	418.0	418.0	True
2020-06-02	1.144	1.29	1.455	1.0	100.303	123.223	153.676	55.815	69.401	85.729	12.486	15.777	19.001	SN	20.0	560.0	560.0	True
2020-06-03	1.15	1.29	1.475	1.0	106.183	130.076	161.787	58.991	72.957	89.989	8.308	10.459	12.68	SN	10.0	353.0	353.0	True
2020-06-04	1.142	1.295	1.48	1.0	111.712	137.346	170.605	62.2	76.605	94.419	6.77	8.479	10.226	SN	7.0	209.0	209.0	True
2020-06-05	1.153	1.305	1.48	1.0	117.299	144.692	179.963	65.786	80.628	98.526	14.175	17.802	21.495	SN	19.0	542.0	542.0	True
2020-06-06	1.164	1.305	1.489	1.0	122.75	152.609	189.326	69.273	84.788	104.015	18.624	23.111	28.135	SN	17.0	670.0	670.0	True
2020-06-07	1.162	1.308	1.502	1.0	128.889	160.894	198.035	72.535	89.404	109.971	15.652	19.257	23.398	SN	8.0	532.0	532.0	True
2020-06-08	1.165	1.311	1.491	1.0	135.966	169.718	209.763	76.322	94.25	116.19	10.151	12.546	15.288	SN	37.0	329.0	329.0	True
2020-06-09	1.15	1.313	1.493	1.0	143.718	179.512	221.323	80.338	99.124	121.984	14.973	18.563	22.61	SN	24.0	463.0	463.0	True
2020-06-10	1.142	1.319	1.491	1.0	151.687	189.191	235.379	84.646	103.977	128.498	10.259	12.687	15.431	SN	10.0	301.0	301.0	True
2020-06-11	1.156	1.327	1.495	1.0	161.073	199.543	248.688	89.434	109.725	134.597	13.359	16.459	20.096	SN	18.0	371.0	371.0	True
2020-06-12	1.181	1.328	1.487	1.0	171.133	211.531	261.405	94.423	115.377	141.114	25.062	30.819	37.529	SN	21.0	660.0	660.0	True
2020-06-13	1.191	1.335	1.491	1.0	179.56	223.192	277.092	99.698	121.492	148.726	15.191	18.641	22.634	SN	25.0	378.0	378.0	True
2020-06-14	1.193	1.336	1.505	1.0	190.722	236.398	296.04	105.09	128.244	156.974	16.577	20.273	24.597	SN	5.0	391.0	391.0	True
2020-06-15	1.18	1.341	1.508	1.0	203.909	250.352	314.474	111.207	135.163	165.135	14.869	18.143	22.032	SN	9.0	332.0	332.0	True
2020-06-16	1.201	1.344	1.508	1.0	217.758	265.381	332.666	116.253	142.592	172.772	12.828	15.714	19.159	SN	18.0	236.0	236.0	True
2020-06-17	1.199	1.344	1.527	1.0	231.431	281.929	352.076	122.259	150.453	182.418	32.046	39.26	47.572	SN	43.0	647.0	647.0	True
2020-06-18	1.201	1.345	1.504	1.0	244.856	300.056	372.231	129.425	158.58	191.773	32.826	40.487	49.121	SN	101.0	632.0	632.0	True
2020-06-19	1.198	1.346	1.491	1.0	259.445	318.311	394.9	136.232	167.302	202.631	35.63	43.78	52.858	SN	19.0	648.0	648.0	True
2020-06-20	1.216	1.342	1.513	1.0	272.863	337.704	414.853	143.994	176.392	215.41	29.032	35.366	42.866	SN	22.0	495.0	495.0	True
2020-06-21	1.202	1.343	1.504	1.0	288.364	359.566	442.421	152.299	186.832	227.245	28.105	33.978	41.289	SN	8.0	451.0	451.0	True
2020-06-22	1.202	1.349	1.509	1.0	304.37	380.874	471.178	161.058	196.899	241.077	18.394	22.111	27.225	SN	18.0	278.0	278.0	True
2020-06-23	1.207	1.347	1.511	1.0	324.363	403.307	500.459	170.639	208.654	256.07	18.943	22.972	28.279	SN	42.0	260.0	260.0	True
2020-06-24	1.204	1.351	1.531	1.0	345.382	427.679	531.083	180.17	220.814	270.662	40.093	48.51	60.138	SN	28.0	544.0	544.0	True
2020-06-25	1.203	1.355	1.524	1.0	371.198	455.217	565.932	191.806	233.794	287.335	37.211	44.669	55.512	SN	37.0	474.0	474.0	True
2020-06-26	1.191	1.357	1.538	1.0	395.335	485.014	603.006	203.399	247.999	304.45	37.246	44.406	55.3	SN	57.0	445.0	445.0	True
2020-06-27	1.199	1.355	1.521	1.0	421.188	515.71	641.2	216.482	262.715	321.441	50.178	59.765	74.305	SN	38.0	563.0	563.0	True
2020-06-28	1.202	1.359	1.533	1.0	448.863	549.373	677.009	228.489	278.755	341.363	37.047	44.203	54.76	SN	42.0	393.0	393.0	True
2020-06-29	1.196	1.351	1.526	1.0	474.838	585.569	717.487	242.983	296.174	363.061	48.853	58.104	71.733	SN	32.0	487.0	487.0	True
2020-06-30	1.201	1.342	1.529	1.0	505.954	623.813	761.706	257.945	314.367	384.246	29.068	34.524	42.431	SN	98.0	265.0	265.0	True
2020-07-01	1.186	1.341	1.529	1.0	538.221	666.007	819.486	272.545	332.826	406.422	59.043	70.716	87.159	SN	48.0	525.0	525.0	True
2020-07-02	1.183	1.331	1.485	1.0	569.349	703.909	868.309	288.103	353.027	431.898	32.453	38.748	47.886	SN	50.0	180.0	180.0	True
2020-07-03	1.184	1.317	1.48	1.0	606.955	748.569	922.061	308.732	374.706	459.531	72.664	86.896	107.064	SN	63.0	575.0	575.0	True
2020-07-04	1.173	1.303	1.464	1.0	644.365	795.09	979.73	330.185	398.169	487.654	49.751	59.371	73.359	SN	56.0	371.0	371.0	True
2020-07-05	1.148	1.289	1.438	1.0	683.951	843.642	1032.53	351.736	422.284	515.701	87.675	104.695	129.308	SN	47.0	614.0	614.0	True
2020-07-06	1.135	1.276	1.421	1.0	722.509	889.172	1082.82	372.653	449.42	550.366	76.352	91.305	112.7	SN	102.0	504.0	504.0	True
2020-07-07	1.109	1.251	1.409	1.0	764.795	937.626	1141.197	394.995	477.489	584.607	116.6	140.064	172.791	SN	77.0	727.0	727.0	True
2020-07-08	1.096	1.241	1.392	1.0	804.999	985.78	1198.804	419.709	509.788	619.23	70.928	84.987	104.558	SN	82.0	414.0	414.0	True
2020-07-09	1.068	1.222	1.378	0.998	850.312	1033.821	1239.782	445.619	542.091	654.051	84.407	101.689	125.825	SN	103.0	466.0	466.0	True
2020-07-10	1.052	1.199	1.361	0.998	894.147	1081.838	1287.135	474.718	577.645	695.623	196.449	237.378	291.199	SN	174.0	1022.0	1022.0	True
2020-07-11	1.042	1.178	1.336	0.99	933.798	1128.959	1330.534	503.179	613.278	740.256	209.736	251.838	306.028	SN	82.0	1020.0	1020.0	True
2020-07-12	1.02	1.153	1.316	0.99	966.672	1168.184	1369.226	534.061	650.4	787.992	132.875	159.788	194.447	SN	54.0	611.0	611.0	True
2020-07-13	1.009	1.136	1.276	0.986	1004.969	1205.655	1418.18	561.989	690.042	836.778	96.772	116.909	141.411	SN	158.0	422.0	422.0	True
2020-07-14	0.974	1.119	1.254	0.948	1032.223	1246.045	1461.799	592.459	732.154	887.171	73.667	88.988	106.51	SN	151.0	303.0	303.0	True
2020-07-15	0.973	1.097	1.239	0.936	1055.667	1275.892	1511.971	629.388	774.186	935.181	103.591	125.88	150.242	SN	138.0	404.0	404.0	True
2020-07-16	0.953	1.079	1.207	0.878	1087.941	1302.838	1549.518	673.334	817.183	983.534	150.269	181.959	217.728	SN	189.0	553.0	553.0	True
2020-07-17	0.937	1.064	1.203	0.828	1116.043	1331.465	1573.361	709.895	860.9	1024.007	268.726	323.633	385.811	SN	209.0	931.0	931.0	True
2020-07-18	0.923	1.046	1.182	0.778	1125.882	1355.3	1599.037	746.138	905.507	1074.047	139.735	168.237	199.073	SN	181.0	460.0	460.0	True
2020-07-19	0.914	1.029	1.159	0.666	1143.054	1373.048	1631.279	787.354	949.973	1120.765	193.282	231.648	273.373	SN	93.0	604.0	604.0	True
2020-07-20	0.905	1.017	1.143	0.6	1146.46	1384.227	1641.193	828.454	993.324	1169.047	91.35	109.127	128.584	SN	160.0	245.0	245.0	True
2020-07-21	0.904	1.004	1.129	0.518	1144.236	1394.704	1649.364	866.579	1036.595	1211.486	100.788	120.579	140.661	SN	220.0	288.0	288.0	True
2020-07-22	0.888	0.994	1.108	0.458	1157.608	1401.156	1654.42	904.475	1075.368	1249.827	201.504	240.777	279.998	SN	336.0	555.0	555.0	True
2020-07-23	0.867	0.983	1.099	0.386	1169.954	1403.332	1666.365	931.789	1113.073	1292.144	193.592	231.675	268.666	SN	278.0	514.0	514.0	True
2020-07-24	0.863	0.975	1.096	0.316	1173.324	1399.984	1665.77	966.643	1150.951	1335.31	432.752	517.55	598.743	SN	321.0	1110.0	1110.0	True
2020-07-25	0.864	0.965	1.099	0.296	1155.793	1396.023	1656.933	996.634	1179.929	1379.867	236.594	282.071	326.384	SN	343.0	587.0	587.0	True
2020-07-26	0.85	0.959	1.074	0.242	1139.233	1392.386	1652.133	1021.569	1212.038	1421.327	195.362	232.019	267.606	SN	235.0	471.0	471.0	True
2020-07-27	0.849	0.947	1.066	0.198	1139.434	1383.005	1645.354	1043.589	1239.457	1453.619	175.475	208.672	241.32	SN	442.0	414.0	414.0	True
2020-07-28	0.843	0.944	1.062	0.18	1139.9	1371.566	1632.928	1068.315	1265.008	1478.806	270.48	322.873	374.362	SN	474.0	628.0	628.0	True
2020-07-29	0.832	0.939	1.055	0.15	1119.727	1359.382	1619.941	1088.629	1288.75	1508.236	330.728	392.159	457.701	SN	370.0	750.0	750.0	True
2020-07-30	0.825	0.936	1.045	0.106	1112.511	1347.274	1592.645	1110.698	1306.096	1533.554	371.887	441.671	518.156	SN	455.0	834.0	834.0	True
2020-07-31	0.826	0.931	1.037	0.088	1097.74	1331.751	1567.749	1121.676	1322.511	1550.248	800.151	952.308	1119.764	SN	423.0	1777.0	1777.0	True
2020-08-01	0.82	0.926	1.038	0.1	1098.015	1311.691	1544.986	1118.027	1334.392	1566.221	351.399	418.566	493.637	SN	413.0	773.0	773.0	True
2020-08-02	0.808	0.927	1.033	0.084	1090.918	1293.721	1518.411	1133.76	1341.926	1574.612	371.435	440.159	519.71	SN	253.0	807.0	807.0	True
2020-08-03	0.818	0.925	1.025	0.094	1072.442	1275.575	1496.686	1146.445	1351.664	1572.11	240.08	283.263	334.871	SN	390.0	518.0	518.0	True
2020-08-04	0.817	0.926	1.028	0.092	1062.253	1255.898	1476.662	1141.889	1353.903	1574.324	660.395	780.932	920.432	SN	470.0	1426.0	1426.0	True
2020-08-05	0.807	0.919	1.04	0.098	1055.096	1239.119	1451.416	1144.632	1357.06	1580.595	466.347	552.4	656.291	SN	508.0	1009.0	1009.0	True
2020-08-06	0.811	0.918	1.028	0.094	1034.216	1221.236	1426.177	1142.039	1355.675	1583.088	375.224	443.998	527.778	SN	518.0	812.0	812.0	True
2020-08-07	0.813	0.92	1.029	0.086	1018.975	1200.414	1396.333	1134.561	1347.68	1578.109	720.896	852.81	1011.427	SN	457.0	1564.0	1564.0	True
2020-08-08	0.826	0.923	1.033	0.078	1002.156	1184.943	1378.641	1127.97	1341.715	1571.579	346.667	409.809	485.923	SN	485.0	755.0	755.0	True
2020-08-09	0.824	0.929	1.025	0.088	989.325	1168.646	1356.754	1124.659	1332.165	1558.728	382.076	451.823	537.125	SN	365.0	839.0	839.0	True
2020-08-10	0.822	0.934	1.03	0.078	972.069	1149.927	1336.567	1116.395	1323.61	1537.786	285.718	338.972	401.815	SN	626.0	634.0	634.0	True
2020-08-11	0.818	0.931	1.043	0.088	959.775	1131.22	1313.979	1113.67	1311.407	1524.077	620.625	735.709	874.191	SN	540.0	1390.0	1390.0	True
2020-08-12	0.824	0.932	1.037	0.112	943.985	1117.535	1297.883	1103.279	1299.143	1502.937	402.695	476.975	565.917	SN	485.0	910.0	910.0	True
2020-08-13	0.829	0.939	1.044	0.14	921.737	1099.145	1278.748	1098.523	1286.425	1483.577	384.188	454.784	540.759	SN	583.0	877.0	877.0	True
2020-08-14	0.829	0.938	1.054	0.168	900.71	1086.99	1260.732	1091.203	1270.932	1462.79	734.074	868.334	1025.699	SN	531.0	1695.0	1695.0	True
2020-08-15	0.828	0.947	1.064	0.182	884.076	1071.888	1239.356	1076.542	1256.519	1441.377	399.519	474.171	559.377	SN	438.0	934.0	934.0	True
2020-08-16	0.845	0.946	1.073	0.166	875.893	1058.372	1229.272	1066.849	1240.326	1419.088	265.649	315.122	370.43	SN	440.0	628.0	628.0	True
2020-08-17	0.851	0.951	1.062	0.194	864.603	1045.91	1222.687	1052.095	1222.405	1398.451	343.797	407.163	478.936	SN	304.0	821.0	821.0	True
2020-08-18	0.833	0.955	1.073	0.168	852.471	1033.165	1211.473	1036.935	1210.61	1379.175	548.414	652.687	766.27	SN	580.0	1333.0	1333.0	True
2020-08-19	0.839	0.952	1.068	0.184	850.931	1022.233	1202.431	1025.14	1194.712	1362.138	506.587	601.768	708.037	SN	568.0	1250.0	1250.0	True
2020-08-20	0.844	0.953	1.067	0.196	847.052	1012.788	1198.204	1010.954	1179.121	1341.799	509.214	608.124	716.199	SN	608.0	1282.0	1282.0	True
2020-08-21	0.851	0.955	1.079	0.216	840.213	1000.614	1186.694	996.905	1164.001	1326.203	555.716	661.651	779.113	SN	796.0	1414.0	1414.0	True
2020-08-22	0.849	0.955	1.076	0.246	835.503	986.785	1180.976	985.991	1145.349	1312.09	488.334	583.028	684.788	SN	514.0	1262.0	1262.0	True
2020-08-23	0.84	0.961	1.08	0.242	825.154	980.056	1170.485	967.023	1130.164	1298.066	531.928	634.669	748.405	SN	205.0	1394.0	1394.0	True
2020-08-24	0.844	0.963	1.085	0.254	817.386	973.672	1156.605	950.21	1116.018	1286.975	577.547	683.92	804.443	SN	879.0	1523.0	1523.0	True
2020-08-25	0.841	0.965	1.079	0.27	813.123	964.968	1154.037	934.641	1100.937	1274.706	561.059	668.259	785.053	SN	679.0	1508.0	1508.0	True
2020-08-26	0.857	0.967	1.091	0.262	804.336	958.21	1144.582	924.724	1087.534	1258.835	673.415	801.164	940.814	SN	535.0	1827.0	1827.0	True
2020-08-27	0.857	0.961	1.1	0.272	800.194	952.016	1140.726	914.836	1075.041	1239.55	567.877	675.566	794.413	SN	424.0	1557.0	1557.0	True
2020-08-28	0.854	0.963	1.087	0.26	797.705	943.788	1135.109	905.54	1061.814	1228.277	386.71	458.546	539.874	SN	567.0	1071.0	1071.0	True
2020-08-29	0.841	0.968	1.079	0.284	793.122	934.547	1124.391	896.607	1047.134	1210.628	568.175	670.665	790.757	SN	385.0	1582.0	1582.0	True
2020-08-30	0.835	0.965	1.093	0.314	783.151	928.532	1110.095	889.152	1038.052	1202.391	207.078	244.741	289.601	SN	315.0	583.0	583.0	True
2020-08-31	0.838	0.966	1.094	0.284	778.787	923.716	1115.212	884.539	1028.106	1192.605	527.874	623.074	739.673	SN	493.0	1499.0	1499.0	True
2020-09-01	0.844	0.967	1.09	0.276	772.944	917.298	1111.615	873.487	1017.333	1181.63	311.691	365.872	436.521	SN	521.0	890.0	890.0	True
2020-09-02	0.852	0.966	1.081	0.274	760.701	910.758	1098.676	863.453	1007.909	1174.08	666.63	783.905	934.301	SN	409.0	1928.0	1928.0	True
2020-09-03	0.844	0.96	1.086	0.256	750.929	906.549	1087.214	854.912	999.028	1165.736	271.916	319.391	381.916	SN	481.0	794.0	794.0	True
2020-09-04	0.846	0.956	1.076	0.246	742.316	896.955	1084.521	851.301	988.485	1155.467	420.205	494.107	590.926	SN	542.0	1237.0	1237.0	True
2020-09-05	0.833	0.955	1.088	0.24	741.851	890.289	1077.041	847.525	977.738	1146.568	723.237	844.954	1010.971	SN	366.0	2133.0	2133.0	True
2020-09-06	0.838	0.956	1.079	0.228	735.351	880.764	1063.052	841.071	971.335	1140.574	179.044	210.636	251.087	SN	199.0	535.0	535.0	True
2020-09-07	0.843	0.949	1.081	0.232	720.41	874.418	1052.79	832.827	964.829	1128.633	248.645	291.916	346.928	SN	447.0	749.0	749.0	True
2020-09-08	0.849	0.951	1.079	0.206	713.58	866.512	1050.507	826.577	957.071	1117.795	380.412	446.751	530.878	SN	480.0	1156.0	1156.0	True
2020-09-09	0.834	0.951	1.081	0.194	709.574	859.552	1046.072	818.596	949.502	1108.272	552.515	649.273	770.089	SN	452.0	1694.0	1694.0	True
2020-09-10	0.831	0.952	1.069	0.186	705.544	854.001	1036.857	813.504	943.996	1100.635	437.931	518.708	613.943	SN	506.0	1362.0	1362.0	True
2020-09-11	0.838	0.955	1.06	0.208	697.586	845.0	1022.143	803.016	938.198	1093.758	457.252	540.31	640.422	SN	434.0	1430.0	1430.0	True
2020-09-12	0.828	0.952	1.066	0.204	690.892	836.612	1008.288	793.334	931.616	1093.784	295.488	348.846	412.622	SN	443.0	930.0	930.0	True
2020-09-13	0.833	0.952	1.074	0.22	682.899	827.277	989.296	786.02	924.04	1084.126	553.352	653.89	775.67	SN	237.0	1753.0	1753.0	True
2020-09-14	0.83	0.952	1.087	0.196	677.476	817.433	983.6	777.565	914.57	1075.881	245.917	290.111	344.896	SN	519.0	784.0	784.0	True
2020-09-15	0.829	0.953	1.08	0.228	674.51	809.608	970.77	770.177	904.355	1061.952	443.298	520.922	623.337	SN	571.0	1423.0	1423.0	True
2020-09-16	0.836	0.949	1.076	0.2	667.175	802.567	959.837	765.45	897.904	1050.04	463.352	545.218	652.485	SN	306.0	1501.0	1501.0	True
2020-09-17	0.839	0.953	1.079	0.216	658.134	795.225	952.945	757.267	890.912	1047.861	227.958	267.324	319.253	SN	328.0	742.0	742.0	True
2020-09-18	0.836	0.952	1.08	0.21	651.037	786.503	946.398	749.988	883.706	1044.696	371.936	436.05	520.182	SN	409.0	1219.0	1219.0	True
2020-09-19	0.835	0.955	1.072	0.244	644.744	779.772	938.083	743.76	875.771	1041.424	275.057	322.9	385.068	SN	261.0	911.0	911.0	True
2020-09-20	0.844	0.955	1.074	0.238	637.997	773.752	921.798	735.412	866.345	1036.139	462.231	543.495	651.584	SN	194.0	1554.0	1554.0	True
2020-09-21	0.853	0.957	1.064	0.226	630.014	768.049	912.579	730.296	859.302	1020.155	138.385	162.354	194.577	SN	507.0	468.0	468.0	True
2020-09-22	0.853	0.96	1.076	0.244	625.447	761.73	910.849	724.159	853.917	1006.692	398.687	470.329	559.597	SN	483.0	1365.0	1365.0	True
2020-09-23	0.862	0.964	1.084	0.266	617.25	756.923	902.705	716.71	845.579	997.925	451.76	532.007	631.745	SN	326.0	1559.0	1559.0	True
2020-09-24	0.868	0.964	1.091	0.302	616.05	749.459	896.613	706.951	838.311	987.956	369.098	435.303	519.753	SN	329.0	1289.0	1289.0	True
2020-09-25	0.858	0.972	1.097	0.33	610.562	741.138	892.272	700.233	828.564	972.328	301.306	354.648	424.267	SN	335.0	1062.0	1062.0	True
2020-09-26	0.854	0.975	1.111	0.354	609.376	737.459	888.743	696.038	819.436	964.319	443.363	522.388	624.673	SN	364.0	1581.0	1581.0	True
2020-09-27	0.86	0.984	1.111	0.41	602.783	733.774	887.118	687.817	813.94	954.129	415.073	488.782	581.64	SN	221.0	1490.0	1490.0	True
2020-09-28	0.866	0.986	1.106	0.42	601.695	729.598	885.633	684.199	806.881	943.605	274.242	323.832	385.297	SN	452.0	996.0	996.0	True
2020-09-29	0.87	0.987	1.109	0.428	602.218	728.38	881.626	679.007	797.826	938.025	257.413	305.547	363.385	SN	425.0	949.0	949.0	True
2020-09-30	0.879	0.99	1.115	0.438	600.449	724.702	873.404	670.524	791.502	929.795	356.678	421.125	499.798	SN	375.0	1318.0	1318.0	True
2020-10-01	0.88	0.988	1.11	0.42	594.347	720.548	865.857	662.27	785.062	919.057	223.969	264.935	313.706	SN	364.0	836.0	836.0	True
2020-10-02	0.883	0.988	1.129	0.448	588.429	719.634	861.626	653.408	779.58	909.589	259.613	307.343	364.035	SN	375.0	980.0	980.0	True
2020-10-03	0.884	0.997	1.118	0.482	587.796	718.24	857.675	648.257	774.37	903.527	618.425	732.054	870.151	SN	264.0	2360.0	2360.0	True
2020-10-04	0.881	0.999	1.124	0.496	591.854	719.846	853.912	644.995	767.709	896.674	195.561	231.976	275.682	SN	172.0	754.0	754.0	True
2020-10-05	0.881	0.998	1.117	0.486	594.138	719.109	852.549	640.229	758.986	894.991	341.503	403.115	479.518	SN	512.0	1321.0	1321.0	True
2020-10-06	0.879	0.995	1.118	0.454	593.083	718.807	852.518	638.119	753.115	890.336	299.893	354.095	423.448	SN	468.0	1170.0	1170.0	True
2020-10-07	0.879	0.99	1.113	0.454	591.475	721.17	850.316	636.294	748.349	885.855	476.051	562.173	675.055	SN	390.0	1870.0	1870.0	True
2020-10-08	0.887	0.985	1.117	0.414	591.5	720.802	852.43	632.802	744.882	881.153	367.324	435.297	522.253	SN	443.0	1451.0	1451.0	True
2020-10-09	0.876	0.98	1.108	0.404	588.414	719.219	852.146	629.202	741.219	877.252	406.964	485.242	581.66	SN	423.0	1622.0	1622.0	True
2020-10-10	0.869	0.982	1.102	0.364	585.052	717.479	849.265	624.739	737.705	870.774	358.779	426.445	510.551	SN	260.0	1431.0	1431.0	True
2020-10-11	0.88	0.975	1.094	0.31	582.843	716.939	845.609	622.997	735.484	862.253	229.116	269.946	323.815	SN	193.0	912.0	912.0	True
2020-10-12	0.855	0.972	1.091	0.318	575.75	715.057	847.999	620.442	732.471	857.25	362.844	425.538	509.436	SN	169.0	1445.0	1445.0	True
2020-10-13	0.856	0.97	1.112	0.342	575.159	710.515	845.263	616.316	728.68	854.841	321.088	376.376	450.024	SN	382.0	1283.0	1283.0	True
2020-10-14	0.858	0.969	1.106	0.33	574.546	706.279	844.14	612.383	727.56	852.781	330.227	389.517	462.916	SN	303.0	1327.0	1327.0	True
2020-10-15	0.861	0.969	1.092	0.3	572.294	701.275	840.155	609.719	726.245	848.808	182.523	217.101	256.268	SN	427.0	739.0	739.0	True
2020-10-16	0.861	0.962	1.097	0.284	568.75	696.739	837.113	610.24	726.132	845.467	407.45	486.856	571.605	SN	394.0	1660.0	1660.0	True
2020-10-17	0.86	0.965	1.088	0.278	567.67	692.051	834.689	608.752	725.308	844.141	355.847	426.758	503.299	SN	278.0	1457.0	1457.0	True
2020-10-18	0.863	0.97	1.095	0.308	562.88	687.083	829.949	607.434	723.635	842.071	373.378	447.41	526.927	SN	274.0	1530.0	1530.0	True
2020-10-19	0.851	0.968	1.103	0.298	557.394	683.489	826.117	606.409	723.843	840.731	397.133	473.371	555.648	SN	526.0	1624.0	1624.0	True
2020-10-20	0.868	0.969	1.097	0.316	559.056	678.083	819.596	604.423	722.365	837.107	281.939	335.579	392.926	SN	648.0	1154.0	1154.0	True
2020-10-21	0.863	0.97	1.116	0.34	559.986	672.905	812.218	599.341	719.084	833.757	405.872	483.258	565.331	SN	430.0	1666.0	1666.0	True
2020-10-22	0.86	0.976	1.111	0.352	554.408	671.166	803.116	596.679	717.223	831.175	395.231	471.175	553.094	SN	453.0	1632.0	1632.0	True
2020-10-23	0.871	0.979	1.115	0.374	552.882	668.376	796.845	597.648	713.719	830.91	345.438	413.858	487.674	SN	502.0	1439.0	1439.0	True
2020-10-24	0.865	0.982	1.117	0.404	550.636	666.788	795.955	595.682	710.773	825.272	271.692	327.093	384.453	SN	400.0	1140.0	1140.0	True
2020-10-25	0.872	0.986	1.124	0.41	553.582	660.444	792.27	594.122	707.28	824.042	240.734	289.986	340.767	SN	592.0	1013.0	1013.0	True
2020-10-26	0.869	0.989	1.125	0.442	551.438	659.058	784.77	589.345	702.732	822.828	334.232	404.69	479.917	SN	463.0	1422.0	1422.0	True
2020-10-27	0.884	0.992	1.137	0.446	544.879	656.343	785.746	583.898	699.426	820.835	372.643	452.021	537.085	SN	397.0	1598.0	1598.0	True
2020-10-28	0.89	0.997	1.128	0.484	546.644	654.364	789.457	581.539	696.205	817.546	436.233	526.447	628.908	SN	296.0	1876.0	1876.0	True
2020-10-29	0.888	1.0	1.136	0.498	544.627	653.852	788.037	578.437	691.99	814.212	264.479	317.411	380.244	SN	386.0	1139.0	1139.0	True
2020-10-30	0.893	1.0	1.131	0.5	549.85	655.16	791.878	575.07	686.865	812.556	284.088	340.471	405.512	SN	442.0	1226.0	1226.0	True
2020-10-31	0.897	1.007	1.135	0.548	544.345	657.298	797.028	573.972	684.089	807.762	290.488	346.358	412.335	SN	256.0	1254.0	1254.0	True
2020-11-01	0.898	1.009	1.124	0.56	540.578	657.495	799.584	571.691	679.762	805.274	377.627	450.315	534.306	SN	229.0	1637.0	1637.0	True
2020-11-02	0.899	1.016	1.135	0.604	540.888	660.02	802.878	570.817	677.88	799.646	309.827	369.071	437.627	SN	215.0	1348.0	1348.0	True
2020-11-03	0.901	1.019	1.139	0.604	543.345	660.975	806.537	569.846	676.346	796.571	274.953	325.743	386.367	SN	381.0	1197.0	1197.0	True
2020-11-04	0.906	1.018	1.147	0.608	538.905	661.235	807.112	569.534	673.661	789.748	328.848	389.138	461.998	SN	253.0	1435.0	1435.0	True
2020-11-05	0.896	1.017	1.147	0.61	540.081	663.795	807.43	568.052	668.015	786.948	350.943	414.903	490.523	SN	300.0	1535.0	1535.0	True
2020-11-06	0.904	1.021	1.137	0.604	544.019	668.858	809.309	570.598	665.328	780.252	485.464	575.398	678.346	SN	415.0	2132.0	2132.0	True
2020-11-07	0.908	1.022	1.14	0.656	547.506	667.418	809.59	568.643	663.052	783.143	371.222	440.469	521.834	SN	319.0	1637.0	1637.0	True
2020-11-08	0.904	1.024	1.149	0.67	550.781	670.35	802.151	565.933	661.482	779.1	204.322	243.412	289.179	SN	322.0	905.0	905.0	True
2020-11-09	0.914	1.029	1.152	0.686	548.706	672.334	806.44	566.672	660.222	781.534	443.394	525.841	625.061	SN	480.0	1959.0	1959.0	True
2020-11-10	0.92	1.029	1.165	0.682	551.361	673.64	818.838	564.144	661.448	782.384	170.649	202.933	241.859	SN	341.0	756.0	756.0	True
2020-11-11	0.925	1.028	1.166	0.682	559.524	679.081	815.489	562.242	662.237	785.46	377.973	451.066	537.952	SN	283.0	1677.0	1677.0	True
2020-11-12	0.927	1.031	1.184	0.714	562.401	683.061	826.857	561.3	662.133	787.359	298.015	357.617	427.86	SN	430.0	1333.0	1333.0	True
2020-11-13	0.921	1.041	1.182	0.762	566.294	688.464	834.322	558.535	662.564	786.135	346.587	416.051	499.988	SN	470.0	1550.0	1550.0	True
2020-11-14	0.934	1.046	1.178	0.774	574.523	693.595	837.585	559.67	665.443	788.292	354.668	423.931	509.711	SN	376.0	1580.0	1580.0	True
2020-11-15	0.928	1.052	1.167	0.826	579.995	698.98	848.891	559.85	667.755	793.628	324.288	387.846	462.759	SN	243.0	1440.0	1440.0	True
2020-11-16	0.937	1.056	1.18	0.83	586.931	703.212	863.219	558.286	667.169	792.19	332.723	395.408	469.54	SN	292.0	1466.0	1466.0	True
2020-11-17	0.939	1.063	1.189	0.846	589.671	709.555	873.902	563.105	668.7	791.6	387.241	460.939	542.232	SN	386.0	1702.0	1702.0	True
2020-11-18	0.943	1.069	1.191	0.85	595.815	716.497	876.619	567.896	671.606	794.675	301.196	357.728	421.081	SN	296.0	1321.0	1321.0	True
2020-11-19	0.95	1.077	1.19	0.884	599.803	721.115	880.816	564.113	671.687	796.032	162.611	192.388	228.637	SN	528.0	710.0	710.0	True
2020-11-20	0.954	1.077	1.205	0.904	609.754	731.143	894.208	564.811	673.986	796.757	275.569	325.54	387.586	SN	462.0	1198.0	1198.0	True
2020-11-21	0.971	1.087	1.212	0.922	619.056	740.064	903.235	567.845	676.267	801.922	391.735	463.131	549.621	SN	288.0	1698.0	1698.0	True
2020-11-22	0.97	1.094	1.214	0.914	628.304	750.074	913.406	572.869	680.973	811.107	321.002	381.497	453.905	SN	174.0	1391.0	1391.0	True
2020-11-23	0.977	1.095	1.227	0.946	640.169	764.097	929.576	572.34	685.634	816.935	342.814	405.306	484.413	SN	519.0	1471.0	1471.0	True
2020-11-24	0.987	1.101	1.244	0.952	651.114	774.84	939.923	574.562	689.065	822.363	295.631	349.994	420.468	SN	349.0	1262.0	1262.0	True
2020-11-25	0.987	1.106	1.242	0.954	662.869	791.175	953.533	583.909	694.51	830.108	246.898	291.573	353.067	SN	352.0	1047.0	1047.0	True
2020-11-26	0.984	1.105	1.237	0.96	675.523	807.18	960.491	590.674	700.036	836.905	581.597	686.192	833.381	SN	529.0	2444.0	2444.0	True
2020-11-27	0.993	1.111	1.231	0.958	691.503	824.236	974.263	598.884	704.684	842.871	282.513	332.355	403.488	SN	408.0	1174.0	1174.0	True
2020-11-28	0.99	1.109	1.241	0.964	707.618	841.229	994.281	605.327	711.027	849.419	360.094	422.884	511.148	SN	302.0	1479.0	1479.0	True
2020-11-29	0.983	1.112	1.248	0.962	719.992	859.206	1016.986	611.309	717.726	858.492	243.354	285.157	344.407	SN	135.0	988.0	988.0	True
2020-11-30	0.987	1.111	1.252	0.952	736.89	877.181	1029.917	618.094	724.642	870.164	338.245	395.184	476.832	SN	488.0	1350.0	1350.0	True
2020-12-01	0.983	1.112	1.254	0.946	753.603	896.752	1051.791	625.767	734.244	880.397	410.315	480.072	579.567	SN	397.0	1617.0	1617.0	True
2020-12-02	0.982	1.113	1.243	0.946	768.522	917.264	1072.658	634.953	742.559	887.482	547.044	638.631	773.492	SN	338.0	2130.0	2130.0	True
2020-12-03	0.984	1.111	1.245	0.962	785.873	936.147	1102.812	643.406	753.851	896.36	436.836	514.715	624.846	SN	426.0	1691.0	1691.0	True
2020-12-04	0.977	1.11	1.242	0.958	800.139	954.717	1129.549	654.407	765.275	912.135	303.385	356.986	433.76	SN	473.0	1155.0	1155.0	True
2020-12-05	0.996	1.109	1.248	0.968	813.537	975.942	1155.796	663.488	778.6	924.375	446.326	527.338	633.84	SN	386.0	1676.0	1676.0	True
2020-12-06	0.981	1.101	1.243	0.946	838.818	996.323	1178.281	675.185	790.165	933.634	363.327	431.096	511.001	SN	288.0	1339.0	1339.0	True
2020-12-07	0.976	1.099	1.242	0.938	858.0	1016.706	1199.38	685.25	803.654	943.637	398.118	471.689	559.184	SN	593.0	1437.0	1437.0	True
2020-12-08	0.976	1.094	1.242	0.93	879.568	1037.009	1224.807	698.941	821.79	958.107	432.817	512.503	607.574	SN	293.0	1536.0	1536.0	True
2020-12-09	0.971	1.089	1.238	0.918	899.657	1054.451	1247.284	715.1	837.347	971.158	430.75	509.1	602.494	SN	504.0	1498.0	1498.0	True
2020-12-10	0.959	1.087	1.221	0.884	917.301	1073.943	1273.23	729.739	853.419	986.376	383.48	452.824	536.853	SN	732.0	1313.0	1313.0	True
2020-12-11	0.955	1.082	1.226	0.896	929.104	1093.27	1310.977	744.033	870.417	1004.711	412.874	487.103	581.281	SN	589.0	1387.0	1387.0	True
2020-12-12	0.943	1.072	1.209	0.868	940.54	1113.678	1332.371	758.504	889.02	1024.253	424.289	503.747	601.657	SN	481.0	1404.0	1404.0	True
2020-12-13	0.956	1.063	1.215	0.856	959.935	1130.351	1349.587	773.549	906.637	1044.331	435.86	518.752	619.468	SN	304.0	1416.0	1416.0	True
2020-12-14	0.943	1.057	1.196	0.816	970.776	1150.193	1376.125	789.734	925.662	1065.048	266.883	318.268	379.976	SN	552.0	852.0	852.0	True
2020-12-15	0.941	1.049	1.188	0.796	974.882	1163.627	1383.229	808.992	943.654	1086.69	573.508	681.776	814.766	SN	696.0	1790.0	1790.0	True
2020-12-16	0.932	1.037	1.184	0.736	989.595	1176.519	1390.706	819.572	962.618	1111.727	569.835	679.852	812.631	SN	497.0	1752.0	1752.0	True
2020-12-17	0.918	1.023	1.157	0.658	1003.543	1187.827	1396.956	835.459	980.789	1137.995	530.67	626.64	747.507	SN	662.0	1585.0	1585.0	True
2020-12-18	0.894	1.012	1.144	0.57	1007.492	1198.505	1416.115	859.306	998.391	1167.676	453.278	533.194	635.54	SN	620.0	1328.0	1328.0	True
2020-12-19	0.895	1.0	1.131	0.5	1007.098	1202.329	1426.069	879.456	1017.762	1192.765	599.703	707.818	843.911	SN	564.0	1731.0	1731.0	True
2020-12-20	0.884	0.986	1.108	0.436	1011.983	1210.668	1432.654	895.878	1035.871	1216.402	399.733	472.568	565.04	SN	345.0	1135.0	1135.0	True
2020-12-21	0.864	0.977	1.101	0.37	1015.198	1211.284	1436.086	913.505	1055.465	1240.156	381.959	450.283	539.11	SN	598.0	1063.0	1063.0	True
2020-12-22	0.849	0.966	1.085	0.28	1013.221	1211.227	1434.81	927.052	1073.928	1265.238	600.91	709.717	845.245	SN	681.0	1645.0	1645.0	True
2020-12-23	0.829	0.947	1.066	0.2	1005.532	1209.556	1429.442	943.518	1091.825	1283.932	654.35	770.518	911.852	SN	600.0	1752.0	1752.0	True
2020-12-24	0.813	0.934	1.051	0.126	1003.206	1203.03	1422.978	951.041	1108.304	1297.015	652.571	769.214	900.449	SN	542.0	1718.0	1718.0	True
2020-12-25	0.795	0.911	1.032	0.066	998.382	1191.425	1409.501	965.81	1124.148	1314.255	577.209	684.754	805.705	SN	408.0	1507.0	1507.0	True
2020-12-26	0.796	0.897	1.009	0.036	980.79	1175.149	1383.168	978.914	1137.525	1325.155	249.805	297.735	352.033	SN	579.0	647.0	647.0	True
2020-12-27	0.78	0.881	0.987	0.018	966.666	1152.876	1352.062	987.953	1150.216	1332.838	595.258	707.355	834.287	SN	344.0	1521.0	1521.0	True
2020-12-28	0.757	0.865	0.971	0.002	953.238	1130.812	1335.966	1000.408	1161.026	1338.238	429.432	509.732	600.053	SN	812.0	1087.0	1087.0	True
2020-12-29	0.739	0.848	0.954	0.002	934.807	1108.083	1313.455	1002.783	1168.646	1347.471	500.607	595.554	702.452	SN	634.0	1264.0	1264.0	True
2020-12-30	0.733	0.833	0.933	0.002	903.42	1077.117	1279.174	1000.728	1175.173	1355.905	819.266	971.399	1148.218	SN	404.0	2051.0	2051.0	True
2020-12-31	0.722	0.819	0.942	0.0	877.282	1048.215	1236.925	1006.23	1179.667	1362.608	888.178	1053.135	1249.372	SN	241.0	2216.0	2216.0	True
2021-01-01	0.71	0.809	0.923	0.0	849.858	1013.316	1194.981	1007.633	1184.727	1367.95	322.913	380.465	450.932	SN	203.0	801.0	801.0	True
2021-01-02	0.703	0.8	0.912	0.0	817.836	977.537	1163.446	1006.017	1185.863	1371.18	341.054	402.542	477.589	SN	441.0	847.0	847.0	True
2021-01-03	0.7	0.79	0.894	0.0	785.732	943.154	1122.769	1003.639	1178.751	1367.1	429.976	509.127	601.858	SN	314.0	1074.0	1074.0	True
2021-01-04	0.682	0.783	0.887	0.0	754.472	909.001	1079.605	997.03	1169.296	1353.772	496.714	588.381	693.954	SN	853.0	1250.0	1250.0	True
2021-01-05	0.675	0.77	0.878	0.0	723.533	869.565	1034.342	985.308	1160.099	1341.826	436.515	519.47	610.865	SN	710.0	1112.0	1112.0	True
2021-01-06	0.673	0.765	0.867	0.0	685.693	828.546	985.658	976.176	1145.031	1325.152	369.885	440.571	516.425	SN	605.0	954.0	954.0	True
2021-01-07	0.671	0.762	0.859	0.0	653.166	789.871	943.185	958.019	1128.836	1297.849	459.982	546.455	635.8	SN	756.0	1198.0	1198.0	True
2021-01-08	0.664	0.76	0.854	0.0	618.696	750.863	899.922	948.527	1109.528	1276.791	380.747	450.894	524.566	SN	897.0	1005.0	1005.0	True
2021-01-09	0.663	0.757	0.848	0.0	586.341	714.179	861.329	934.085	1087.351	1250.901	538.376	633.071	741.686	SN	695.0	1444.0	1444.0	True
2021-01-10	0.656	0.756	0.849	0.0	556.2	677.354	818.003	912.708	1062.955	1229.507	470.788	554.172	649.653	SN	306.0	1294.0	1294.0	True
2021-01-11	0.662	0.757	0.852	0.0	524.591	641.907	776.477	888.49	1035.946	1197.954	665.791	785.819	921.683	SN	375.0	1883.0	1883.0	True
2021-01-12	0.664	0.758	0.844	0.0	497.459	609.247	741.714	864.151	1005.194	1173.787	300.764	354.406	416.58	SN	856.0	874.0	874.0	True
2021-01-13	0.667	0.758	0.857	0.0	474.043	577.081	702.788	835.591	975.431	1140.147	384.008	454.067	532.898	SN	717.0	1155.0	1155.0	True
2021-01-14	0.67	0.766	0.863	0.0	451.669	548.085	660.907	809.206	945.547	1105.431	228.378	270.561	317.636	SN	644.0	711.0	711.0	True
2021-01-15	0.671	0.766	0.871	0.0	431.578	520.58	626.629	786.757	914.227	1064.854	467.782	551.626	648.536	SN	429.0	1498.0	1498.0	True
2021-01-16	0.68	0.767	0.881	0.0	410.409	494.969	596.904	755.178	881.472	1027.778	464.243	551.548	650.819	SN	349.0	1553.0	1553.0	True
2021-01-17	0.67	0.772	0.885	0.0	391.23	471.042	567.97	723.777	846.558	990.749	477.959	571.388	681.264	SN	211.0	1677.0	1677.0	True
2021-01-18	0.676	0.779	0.895	0.002	372.778	448.475	540.532	692.881	813.053	949.416	416.836	499.188	595.247	SN	448.0	1527.0	1527.0	True
2021-01-19	0.67	0.779	0.899	0.002	356.203	426.914	513.189	663.05	779.26	910.689	488.617	585.569	694.705	SN	346.0	1866.0	1866.0	True
2021-01-20	0.677	0.778	0.895	0.0	339.751	408.176	485.332	631.146	746.35	875.58	347.464	418.073	495.681	SN	707.0	1391.0	1391.0	True
2021-01-21	0.683	0.783	0.911	0.0	322.838	389.583	465.022	601.56	712.94	838.956	497.546	599.529	709.518	SN	499.0	2088.0	2088.0	True
2021-01-22	0.693	0.787	0.899	0.0	306.043	371.755	446.314	577.278	680.478	804.855	621.267	747.105	885.318	SN	502.0	2723.0	2723.0	True
2021-01-23	0.695	0.787	0.912	0.0	290.792	355.396	427.954	551.256	649.24	768.284	397.631	476.596	566.501	SN	481.0	1819.0	1819.0	True
2021-01-24	0.699	0.792	0.907	0.0	276.69	340.335	410.289	524.21	619.334	734.881	293.057	349.304	416.586	SN	123.0	1403.0	1403.0	True
2021-01-25	0.699	0.79	0.897	0.0	263.036	326.826	394.395	500.517	590.328	695.668	195.215	232.45	277.33	SN	461.0	978.0	978.0	True
2021-01-26	0.697	0.793	0.9	0.0	250.817	313.006	377.246	478.107	563.984	659.852	451.956	536.279	637.185	SN	369.0	2368.0	2368.0	True
2021-01-27	0.698	0.794	0.907	0.0	238.099	299.384	360.769	457.696	537.567	627.675	452.508	535.538	636.878	SN	380.0	2478.0	2478.0	True
2021-01-28	0.696	0.795	0.906	0.002	227.754	285.514	344.85	437.666	512.19	599.272	335.166	395.417	469.898	SN	425.0	1916.0	1916.0	True
2021-01-29	0.701	0.793	0.901	0.0	218.202	271.521	329.947	418.601	489.351	573.395	430.603	507.651	599.019	SN	366.0	2569.0	2569.0	True
2021-01-30	0.698	0.788	0.901	0.0	210.283	259.934	317.034	398.707	468.025	547.327	269.93	317.652	375.683	SN	194.0	1684.0	1684.0	True
2021-01-31	0.694	0.787	0.895	0.0	201.378	249.33	305.43	381.1	446.74	520.008	273.142	320.262	379.018	SN	159.0	1779.0	1779.0	True
2021-02-01	0.689	0.787	0.896	0.0	191.991	238.119	292.511	364.244	427.669	496.127	398.762	467.288	551.667	SN	332.0	2714.0	2714.0	True
2021-02-02	0.684	0.779	0.897	0.0	182.207	227.923	282.054	346.754	407.948	475.939	289.9	342.911	403.287	SN	273.0	2084.0	2084.0	True
2021-02-03	0.677	0.773	0.896	0.0	174.549	218.574	270.806	330.062	390.296	453.783	328.394	387.91	456.228	SN	215.0	2470.0	2470.0	True
2021-02-04	0.665	0.771	0.896	0.0	166.604	208.168	260.585	314.043	373.48	433.514	181.814	216.351	253.976	SN	234.0	1437.0	1437.0	True
2021-02-05	0.653	0.767	0.896	0.0	158.865	199.187	248.531	299.36	357.547	417.008	257.086	305.42	360.223	SN	209.0	2126.0	2126.0	True
2021-02-06	0.654	0.76	0.88	0.0	152.767	189.803	236.496	286.389	342.596	400.858	195.678	231.687	273.149	SN	176.0	1687.0	1687.0	True
2021-02-07	0.64	0.758	0.881	0.0	147.261	180.491	225.191	272.546	327.531	383.698	186.774	221.811	261.213	SN	137.0	1681.0	1681.0	True
2021-02-08	0.639	0.749	0.876	0.0	140.709	172.261	213.963	259.42	313.5	368.611	194.515	231.548	272.653	SN	278.0	1834.0	1834.0	True
2021-02-09	0.627	0.744	0.883	0.0	132.951	163.496	204.47	246.639	299.926	352.396	141.795	169.195	199.697	SN	217.0	1402.0	1402.0	True
2021-02-10	0.619	0.737	0.885	0.0	126.566	154.091	195.825	236.329	286.383	338.206	105.407	125.82	149.431	SN	154.0	1093.0	1093.0	True
2021-02-11	0.613	0.729	0.878	0.0	118.401	145.464	187.613	227.116	273.387	322.868	141.09	168.983	200.832	SN	221.0	1531.0	1531.0	True
2021-02-12	0.602	0.726	0.871	0.0	111.127	137.184	178.086	218.589	261.092	308.671	185.423	221.584	265.639	SN	215.0	2101.0	2101.0	True
2021-02-13	0.589	0.723	0.865	0.0	103.954	129.356	167.542	207.813	250.031	297.849	140.076	167.192	202.01	SN	172.0	1659.0	1659.0	True
2021-02-14	0.58	0.723	0.853	0.0	97.186	122.369	158.443	198.306	239.009	287.374	151.928	181.399	218.844	SN	136.0	1887.0	1887.0	True
2021-02-15	0.572	0.713	0.854	0.0	91.1	115.423	151.203	188.93	228.668	276.466	121.689	146.1	176.37	SN	204.0	1591.0	1591.0	True
2021-02-16	0.567	0.71	0.865	0.0	84.003	108.424	145.665	180.317	217.986	262.737	196.372	235.449	284.83	SN	136.0	2687.0	2687.0	True
2021-02-17	0.565	0.708	0.855	0.0	76.837	102.008	139.262	171.808	208.066	249.846	173.6	208.363	252.296	SN	152.0	2490.0	2490.0	True
2021-02-18	0.555	0.708	0.87	0.0	70.228	96.109	133.038	164.862	198.155	238.888	99.908	118.816	143.796	SN	149.0	1493.0	1493.0	True
2021-02-19	0.545	0.707	0.875	0.0	64.017	90.231	127.634	158.05	188.814	228.504	114.641	136.675	165.009	SN	153.0	1798.0	1798.0	True
2021-02-20	0.542	0.704	0.881	0.0	58.911	84.738	123.669	150.804	179.932	217.863	82.209	97.003	116.517	SN	99.0	1339.0	1339.0	True
2021-02-21	0.532	0.701	0.894	0.0	53.879	79.725	119.247	142.705	170.759	208.715	67.704	80.51	96.669	SN	92.0	1170.0	1170.0	True
2021-02-22	0.531	0.699	0.899	0.002	49.062	74.321	114.301	135.22	161.069	198.549	58.367	69.659	84.645	SN	116.0	1068.0	1068.0	True
2021-02-23	0.517	0.702	0.912	0.002	44.601	69.376	110.129	127.604	152.556	188.665	74.323	88.273	107.766	SN	86.0	1429.0	1429.0	True
2021-02-24	0.519	0.701	0.909	0.002	40.34	65.069	105.651	120.868	144.356	179.282	23.568	28.153	34.571	SN	70.0	482.0	482.0	True
2021-02-25	0.515	0.697	0.92	0.004	36.373	61.01	101.966	113.621	136.605	169.598	70.5	84.734	104.939	SN	80.0	1536.0	1536.0	True
2021-02-26	0.516	0.697	0.926	0.006	32.913	57.439	98.488	106.712	128.973	161.418	60.977	74.017	93.114	SN	86.0	1419.0	1419.0	True
2021-02-27	0.509	0.702	0.929	0.006	29.918	54.082	95.044	98.694	121.824	155.592	56.817	70.444	89.842	SN	60.0	1428.0	1428.0	True
2021-02-28	0.5	0.701	0.954	0.008	27.124	50.621	91.792	90.991	115.288	149.615	60.143	75.489	97.205	SN	28.0	1622.0	1622.0	True
2021-03-01	0.497	0.698	0.952	0.012	24.047	47.263	90.523	84.495	108.995	142.512	34.537	44.113	58.069	SN	83.0	1006.0	1006.0	True
2021-03-02	0.498	0.695	0.96	0.014	21.389	44.05	88.014	78.832	102.866	136.815	32.587	42.342	56.443	SN	42.0	1021.0	1021.0	True
2021-03-03	0.49	0.699	0.958	0.016	19.075	41.475	86.609	72.902	96.962	132.569	35.449	46.704	63.29	SN	63.0	1198.0	1198.0	True
2021-03-04	0.489	0.698	0.977	0.014	16.834	38.792	85.117	67.527	91.331	128.177	41.27	55.173	76.617	SN	40.0	1501.0	1501.0	True
2021-03-05	0.49	0.696	0.988	0.02	15.019	36.417	84.484	62.117	85.75	123.129	31.099	42.305	60.771	SN	19.0	1226.0	1226.0	True
2021-03-06	0.488	0.699	0.989	0.02	13.381	34.318	82.376	56.852	80.469	119.571	35.353	49.384	72.578	SN	3.0	1519.0	1519.0	True
2021-03-07	0.476	0.696	0.994	0.024	11.993	32.067	81.355	52.156	75.388	114.221	32.12	46.042	69.901	SN		1507.6257639716691		False
2021-03-08	0.474	0.695	0.999	0.024	10.723	30.05	79.885	47.955	70.804	109.386	29.345	43.245	67.601	SN		1508.915455625014		False
2021-03-09	0.464	0.696	0.999	0.026	9.584	28.134	79.936	44.009	66.516	105.733	29.422	44.612	71.325	SN		1657.8866864266554		False
2021-03-10	0.468	0.699	1.025	0.034	8.528	26.512	78.218	40.099	62.531	101.899	29.415	45.57	75.073	SN		1801.6521124987512		False
2021-03-11	0.458	0.693	1.033	0.038	7.46	24.718	77.883	36.363	58.762	98.746	23.754	38.301	64.682	SN		1609.3776394849722		False
2021-03-12	0.456	0.695	1.035	0.042	6.554	23.145	77.548	32.913	55.319	96.289	24.048	39.967	69.767	SN		1792.5584511695852		False
2021-03-13	0.459	0.697	1.028	0.036	5.744	21.627	77.581	29.819	52.067	93.764	20.419	35.283	64.042	SN		1677.883616176984		False
2021-03-14	0.448	0.698	1.039	0.036	5.03	20.071	77.575	27.014	48.818	92.054	16.757	29.923	56.499	SN		1519.4907925554464		False
2021-03-15	0.446	0.697	1.038	0.04	4.41	18.832	77.024	24.552	45.855	90.701	15.279	28.104	54.951	SN		1520.7772979784795		False
2021-03-16	0.435	0.699	1.026	0.032	3.911	17.805	76.965	22.206	43.04	88.162	15.239	28.992	59.139	SN		1670.9049972117057		False
2021-03-17	0.428	0.706	1.02	0.028	3.459	16.521	77.341	20.11	40.364	86.513	14.949	29.598	63.699	SN		1815.7834680419708		False
2021-03-18	0.436	0.707	1.036	0.034	3.067	15.465	77.045	18.24	37.888	85.456	11.904	24.786	56.219	SN		1621.9867512187634		False
2021-03-19	0.437	0.704	1.047	0.044	2.722	14.45	75.965	16.488	35.561	84.024	11.982	25.96	61.066	SN		1806.5870418014395		False
2021-03-20	0.439	0.703	1.055	0.052	2.417	13.543	75.509	14.878	33.357	83.612	10.147	22.804	56.881	SN		1691.0000954928382		False
2021-03-21	0.435	0.706	1.091	0.06	2.136	12.647	76.609	13.425	31.327	82.069	8.32	19.411	50.942	SN		1531.3558211387633		False
2021-03-22	0.445	0.703	1.077	0.062	1.852	11.721	76.688	12.092	29.397	80.852	7.453	18.113	49.269	SN		1522.8217569325411		False
2021-03-23	0.443	0.701	1.087	0.056	1.614	10.834	75.881	10.897	27.668	80.014	7.398	18.718	53.036	SN		1683.9233079971045		False
2021-03-24	0.433	0.699	1.098	0.068	1.405	10.15	76.515	9.79	25.982	79.158	7.182	19.246	56.997	SN		1829.9148235848847		False
2021-03-25	0.433	0.699	1.097	0.07	1.241	9.435	78.485	8.729	24.341	78.756	5.748	16.064	50.526	SN		1634.595862952554		False
2021-03-26	0.427	0.698	1.087	0.07	1.081	8.935	80.743	7.826	22.869	78.669	5.742	16.619	55.838	SN		1820.6156324332937		False
2021-03-27	0.427	0.694	1.101	0.07	0.953	8.369	82.317	6.976	21.269	78.506	4.795	14.48	51.987	SN		1704.1165748090748		False
