# Supplementary material for: Evolution and Epidemic Spread of SARS-CoV-2 in Colombia: A Year into the Pandemic
Source: Vaccines (Basel). 2021 Jul 30;9(8):837. doi: 10.3390/vaccines9080837 (PMC8402472; doi:10.3390/vaccines9080837)
Supplement: Supplementary file 1 [file vaccines-09-00837-s001.zip › Supplementary_material/Supplementary Data S2/Rt.live_statistics_model/COVID19-SU-rt.csv]

	rt2.5%	rt	rt97.5%	p_rt_gt1	infection2.5%	infection	infection97.5%	ajusted_positive2.5%	ajusted_positive	ajusted_positive97.5%	predicted_postive2.5%	predicted_postive	predicted_postive97.5%	region	observed_positive	predicted_newtest	observed_newtest	date_with_observed_cases
2020-03-18	0.785	1.071	1.494	0.654	2.284	16.62	63.999	0.0	0.0	0.0				SU				False
2020-03-19	0.802	1.076	1.503	0.676	0.024	0.127	0.437	0.0	0.0	0.0				SU				False
2020-03-20	0.815	1.068	1.496	0.676	0.335	1.799	6.188	0.0	0.0	0.0				SU				False
2020-03-21	0.813	1.073	1.47	0.694	0.636	3.407	11.711	0.0	0.0	0.0				SU				False
2020-03-22	0.824	1.074	1.482	0.698	0.682	3.621	12.333	0.0	0.0	0.0				SU				False
2020-03-23	0.829	1.068	1.459	0.7	0.676	3.496	11.549	0.0	0.0	0.0				SU				False
2020-03-24	0.837	1.08	1.464	0.726	0.73	3.513	11.214	0.15	1.095	4.215				SU				False
2020-03-25	0.847	1.083	1.442	0.728	0.785	3.548	11.262	0.23	1.671	6.432				SU				False
2020-03-26	0.837	1.079	1.414	0.738	0.832	3.638	11.001	0.28	1.998	7.611				SU				False
2020-03-27	0.841	1.083	1.429	0.734	0.859	3.714	10.838	0.324	2.215	8.308				SU				False
2020-03-28	0.871	1.087	1.393	0.748	0.89	3.798	10.601	0.375	2.471	9.015	0.046	0.303	1.089	SU	1.0	0.0		True
2020-03-29	0.851	1.089	1.425	0.754	0.941	3.865	10.505	0.425	2.622	9.434	0.051	0.319	1.151	SU		0.0		True
2020-03-30	0.855	1.097	1.42	0.76	1.003	3.934	10.345	0.487	2.887	10.254	0.058	0.352	1.25	SU		0.0		True
2020-03-31	0.859	1.104	1.4	0.766	1.051	4.018	10.145	0.521	2.951	10.32	0.064	0.359	1.25	SU		0.0		True
2020-04-01	0.878	1.106	1.394	0.776	1.1	4.074	10.216	0.571	3.038	10.367	0.07	0.367	1.264	SU		0.0		True
2020-04-02	0.878	1.111	1.408	0.798	1.135	4.142	10.259	0.622	3.192	10.621	0.077	0.384	1.308	SU		0.0		True
2020-04-03	0.894	1.12	1.416	0.812	1.205	4.227	10.229	0.664	3.261	10.547	0.082	0.391	1.304	SU		0.0		True
2020-04-04	0.896	1.125	1.427	0.832	1.258	4.303	10.172	0.709	3.337	10.647	0.088	0.403	1.303	SU		0.9085167907067854		True
2020-04-05	0.902	1.13	1.433	0.862	1.297	4.429	10.084	0.753	3.408	10.632	0.091	0.415	1.322	SU		4.623950156060821		True
2020-04-06	0.923	1.135	1.448	0.854	1.348	4.469	10.163	0.796	3.543	10.819	0.095	0.431	1.348	SU	1.0	8.277371593542746		True
2020-04-07	0.929	1.137	1.476	0.868	1.436	4.569	10.202	0.828	3.598	10.73	0.101	0.439	1.326	SU		11.76575234382293		True
2020-04-08	0.922	1.138	1.478	0.886	1.518	4.669	10.349	0.875	3.69	10.556	0.107	0.449	1.311	SU		14.254355950346824		True
2020-04-09	0.917	1.153	1.482	0.904	1.626	4.831	10.437	0.925	3.746	10.369	0.114	0.459	1.301	SU		14.948502105455907		True
2020-04-10	0.927	1.161	1.498	0.916	1.782	4.924	10.48	0.983	3.854	10.294	0.121	0.469	1.288	SU		19.246221456878214		True
2020-04-11	0.928	1.17	1.493	0.932	1.927	5.09	10.536	1.04	3.945	10.286	0.126	0.477	1.264	SU		24.835348981095365		True
2020-04-12	0.951	1.176	1.499	0.934	2.051	5.244	10.562	1.093	4.054	10.237	0.131	0.487	1.246	SU		30.19496832124908		True
2020-04-13	0.95	1.19	1.498	0.94	2.19	5.405	10.618	1.128	4.117	10.311	0.135	0.498	1.227	SU		33.84968374074461		True
2020-04-14	0.968	1.189	1.521	0.954	2.368	5.611	10.642	1.184	4.177	10.157	0.14	0.508	1.229	SU		36.984812950693005		True
2020-04-15	0.979	1.198	1.544	0.968	2.485	5.745	10.797	1.255	4.228	10.128	0.149	0.511	1.204	SU		37.6451907530984		True
2020-04-16	1.001	1.211	1.534	0.976	2.646	5.981	11.216	1.305	4.31	9.96	0.16	0.527	1.198	SU		50.626820546030324		True
2020-04-17	1.024	1.222	1.543	0.982	2.806	6.146	11.363	1.362	4.41	9.87	0.168	0.531	1.2	SU		57.84310475170327		True
2020-04-18	1.026	1.232	1.562	0.99	2.972	6.339	11.679	1.455	4.544	9.952	0.175	0.549	1.199	SU		48.762181171466175		True
2020-04-19	1.046	1.25	1.566	0.99	3.174	6.59	11.961	1.543	4.63	10.148	0.186	0.561	1.209	SU		55.76598648643915		True
2020-04-20	1.05	1.256	1.561	0.998	3.391	6.862	12.687	1.66	4.758	10.323	0.201	0.573	1.222	SU		59.421995887948874		True
2020-04-21	1.071	1.27	1.59	0.996	3.61	7.169	13.17	1.797	4.889	10.434	0.218	0.588	1.233	SU		62.20387355758887		True
2020-04-22	1.076	1.288	1.575	0.998	3.837	7.465	13.624	1.928	5.008	10.459	0.237	0.602	1.256	SU		61.03602555583728		True
2020-04-23	1.075	1.297	1.596	0.998	4.127	7.863	14.098	2.053	5.164	10.479	0.253	0.627	1.274	SU		79.51918029331364		True
2020-04-24	1.092	1.304	1.593	0.998	4.456	8.308	14.503	2.204	5.368	10.541	0.268	0.65	1.281	SU		88.36534274616774		True
2020-04-25	1.11	1.324	1.614	0.998	4.798	8.782	15.044	2.363	5.536	10.689	0.289	0.672	1.288	SU		72.68901336184776		True
2020-04-26	1.11	1.338	1.615	1.0	5.077	9.235	15.866	2.5	5.724	10.818	0.303	0.691	1.31	SU		81.33700465163479		True
2020-04-27	1.146	1.352	1.611	1.0	5.399	9.793	16.654	2.683	5.926	11.116	0.327	0.712	1.331	SU		84.99430803515186		True
2020-04-28	1.153	1.362	1.632	1.0	5.854	10.341	17.533	2.9	6.153	11.393	0.348	0.735	1.386	SU		87.42293416447798		True
2020-04-29	1.171	1.387	1.647	1.0	6.371	10.98	18.408	3.05	6.372	11.658	0.367	0.764	1.433	SU		84.42686035862661		True
2020-04-30	1.193	1.401	1.664	1.0	6.903	11.705	19.518	3.226	6.636	11.928	0.387	0.801	1.464	SU		108.41154004063239		True
2020-05-01	1.197	1.421	1.68	1.0	7.484	12.503	20.184	3.452	6.888	12.526	0.41	0.835	1.505	SU		83.75051669265949		True
2020-05-02	1.197	1.441	1.718	1.0	8.102	13.422	21.247	3.651	7.188	13.08	0.436	0.87	1.536	SU	1.0	96.61584555227869		True
2020-05-03	1.222	1.459	1.714	1.0	8.871	14.413	22.776	3.938	7.529	13.25	0.465	0.912	1.59	SU	1.0	106.9080228168347		True
2020-05-04	1.248	1.481	1.738	1.0	9.569	15.447	24.768	4.22	7.822	13.687	0.503	0.958	1.642	SU		110.56662018235842		True
2020-05-05	1.265	1.504	1.752	1.0	10.441	16.654	26.356	4.553	8.277	14.204	0.543	1.012	1.709	SU		112.64199477131785		True
2020-05-06	1.299	1.523	1.769	1.0	11.442	18.058	28.11	4.895	8.755	14.902	0.593	1.062	1.779	SU	1.0	107.81769516136609		True
2020-05-07	1.333	1.551	1.766	1.0	12.525	19.695	30.506	5.18	9.248	15.473	0.641	1.124	1.866	SU	1.0	137.30389978793107		True
2020-05-08	1.346	1.566	1.801	1.0	13.868	21.446	32.736	5.578	9.819	16.395	0.691	1.194	1.946	SU	1.0	149.40981873518865		True
2020-05-09	1.364	1.579	1.829	1.0	15.29	23.338	35.229	6.064	10.41	17.457	0.759	1.262	2.048	SU	1.0	120.54267774267448		True
2020-05-10	1.394	1.595	1.87	1.0	16.992	25.562	38.201	6.577	11.106	17.946	0.817	1.348	2.149	SU		132.47904098203895		True
2020-05-11	1.408	1.613	1.881	1.0	19.002	27.986	41.617	7.125	11.829	18.933	0.876	1.433	2.262	SU		1.0	1.0	True
2020-05-12	1.428	1.637	1.896	1.0	21.178	30.917	45.117	7.69	12.604	20.145	0.948	1.524	2.391	SU		52.0	52.0	True
2020-05-13	1.428	1.652	1.927	1.0	23.447	34.194	49.143	8.345	13.564	21.087	1.026	1.633	2.572	SU		65.0	65.0	True
2020-05-14	1.455	1.673	1.951	1.0	26.152	37.646	54.167	9.108	14.621	22.612	1.128	1.764	2.752	SU	1.0	10.0	10.0	True
2020-05-15	1.462	1.69	1.94	1.0	29.408	42.016	59.645	9.901	15.81	24.409	1.222	1.905	2.936	SU		3.0	3.0	True
2020-05-16	1.475	1.695	1.948	1.0	33.21	46.522	65.506	10.825	17.146	25.933	1.333	2.062	3.154	SU	1.0	86.0	86.0	True
2020-05-17	1.489	1.712	1.999	1.0	37.079	51.835	71.956	11.95	18.501	28.049	1.467	2.23	3.359	SU		51.0	51.0	True
2020-05-18	1.492	1.709	1.984	1.0	41.784	57.926	79.173	13.065	20.154	30.362	1.624	2.414	3.621	SU		16.0	16.0	True
2020-05-19	1.504	1.712	1.982	1.0	47.173	65.216	87.0	14.385	21.897	32.7	1.789	2.65	3.927	SU	1.0	49.0	49.0	True
2020-05-20	1.504	1.719	2.008	1.0	53.525	73.018	96.118	15.921	23.914	35.359	1.959	2.891	4.225	SU	2.0	87.0	87.0	True
2020-05-21	1.519	1.714	1.962	1.0	61.121	81.798	106.973	17.856	26.171	38.429	2.19	3.157	4.557	SU		77.0	77.0	True
2020-05-22	1.497	1.722	1.972	1.0	70.287	91.605	117.799	19.911	28.776	41.733	2.44	3.478	4.973	SU	6.0	59.0	59.0	True
2020-05-23	1.488	1.72	1.969	1.0	78.768	102.552	130.65	22.113	31.768	45.431	2.678	3.851	5.443	SU	1.0	92.0	92.0	True
2020-05-24	1.492	1.707	1.946	1.0	88.586	115.17	144.814	24.619	35.292	49.725	2.995	4.26	6.003	SU	3.0	58.0	58.0	True
2020-05-25	1.496	1.689	1.929	1.0	99.573	129.537	161.297	27.657	39.1	54.792	3.357	4.693	6.585	SU	1.0	42.0	42.0	True
2020-05-26	1.482	1.674	1.917	1.0	112.33	145.0	180.98	31.095	43.553	59.929	3.776	5.224	7.254	SU	1.0	146.0	146.0	True
2020-05-27	1.455	1.665	1.892	1.0	126.355	161.281	202.136	35.174	48.322	65.884	4.225	5.861	7.941	SU	2.0	54.0	54.0	True
2020-05-28	1.455	1.642	1.894	1.0	140.254	179.314	227.456	39.463	53.86	71.904	4.794	6.625	8.843	SU	9.0	168.0	168.0	True
2020-05-29	1.427	1.616	1.851	1.0	155.805	198.727	252.988	44.772	60.051	79.025	5.39	7.335	9.648	SU	5.0	131.0	131.0	True
2020-05-30	1.402	1.6	1.814	1.0	173.756	220.222	278.548	50.577	67.388	87.519	6.13	8.198	10.54	SU	1.0	134.0	134.0	True
2020-05-31	1.379	1.566	1.794	1.0	193.881	243.73	306.599	57.091	75.078	97.361	6.905	9.167	11.606	SU	6.0	118.0	118.0	True
2020-06-01	1.364	1.549	1.744	1.0	214.455	269.287	338.279	64.828	83.986	107.841	7.742	10.234	12.868	SU	13.0	41.0	41.0	True
2020-06-02	1.346	1.518	1.709	1.0	235.117	296.327	372.187	73.604	94.038	119.279	8.675	11.419	14.255	SU	30.0	155.0	155.0	True
2020-06-03	1.327	1.494	1.668	1.0	257.542	323.484	405.809	81.703	105.252	131.504	9.749	12.795	15.864	SU	9.0	118.0	118.0	True
2020-06-04	1.293	1.467	1.66	1.0	284.087	351.739	442.076	91.788	117.883	146.433	16.356	21.307	26.448	SU	41.0	248.0	248.0	True
2020-06-05	1.258	1.438	1.617	1.0	309.974	383.093	480.692	103.079	131.571	164.739	13.256	17.042	21.042	SU	5.0	178.0	178.0	True
2020-06-06	1.246	1.413	1.6	1.0	337.5	414.712	518.336	115.445	146.416	184.172	26.678	33.858	42.317	SU	21.0	319.0	319.0	True
2020-06-07	1.231	1.386	1.557	1.0	365.84	447.516	555.566	128.095	162.47	203.239	32.429	41.011	51.273	SU	24.0	347.0	347.0	True
2020-06-08	1.206	1.351	1.527	1.0	394.433	481.011	599.13	142.487	179.899	223.39	17.393	21.854	27.511	SU	30.0	39.0	39.0	True
2020-06-09	1.189	1.322	1.501	1.0	421.696	513.244	636.895	158.203	198.581	248.421	29.983	37.5	47.329	SU	28.0	259.0	259.0	True
2020-06-10	1.163	1.29	1.472	1.0	447.296	547.136	677.294	176.267	219.457	273.303	30.152	37.524	47.157	SU	49.0	235.0	235.0	True
2020-06-11	1.132	1.269	1.433	1.0	473.27	581.802	715.123	194.594	241.267	300.911	28.732	35.528	44.716	SU	29.0	202.0	202.0	True
2020-06-12	1.11	1.245	1.406	1.0	501.201	613.633	750.584	213.409	264.929	330.993	26.036	32.173	40.627	SU	63.0	161.0	161.0	True
2020-06-13	1.079	1.219	1.362	1.0	527.241	644.7	787.72	233.244	289.535	362.687	32.979	40.727	51.439	SU	84.0	193.0	193.0	True
2020-06-14	1.067	1.198	1.357	1.0	555.497	675.101	820.842	255.021	315.528	390.726	63.17	78.065	98.384	SU	46.0	340.0	340.0	True
2020-06-15	1.053	1.178	1.333	0.996	578.926	702.844	859.798	278.932	342.514	422.929	33.848	41.554	51.654	SU	38.0	117.0	117.0	True
2020-06-16	1.014	1.158	1.301	0.986	598.681	728.585	883.27	304.506	372.112	458.478	58.153	71.051	88.264	SU	79.0	263.0	263.0	True
2020-06-17	0.995	1.14	1.28	0.964	620.483	754.091	904.374	331.747	401.024	489.993	96.579	117.39	144.911	SU	106.0	404.0	404.0	True
2020-06-18	0.963	1.113	1.26	0.938	643.217	779.88	932.166	358.691	430.615	527.429	89.245	108.278	133.558	SU	85.0	347.0	347.0	True
2020-06-19	0.952	1.091	1.253	0.898	662.596	801.787	959.408	384.125	460.309	563.47	95.257	115.442	141.544	SU	134.0	346.0	346.0	True
2020-06-20	0.939	1.072	1.23	0.846	680.736	817.26	975.982	408.779	491.37	597.765	90.271	109.458	133.608	SU	158.0	307.0	307.0	True
2020-06-21	0.915	1.053	1.212	0.784	693.539	830.728	993.856	433.568	522.686	630.406	75.412	91.509	111.574	SU	78.0	242.0	242.0	True
2020-06-22	0.905	1.038	1.175	0.726	707.701	842.211	1010.712	455.137	552.612	669.247	54.749	66.66	81.013	SU	107.0	109.0	109.0	True
2020-06-23	0.903	1.024	1.158	0.644	715.721	854.156	1020.652	484.178	582.779	702.104	84.495	103.086	124.458	SU	160.0	244.0	244.0	True
2020-06-24	0.875	1.008	1.145	0.548	723.466	862.652	1031.471	507.288	610.664	733.086	131.439	159.901	191.861	SU	153.0	360.0	360.0	True
2020-06-25	0.879	0.995	1.139	0.46	729.737	864.883	1039.601	531.253	638.472	771.469	149.385	181.85	218.739	SU	121.0	392.0	392.0	True
2020-06-26	0.868	0.983	1.121	0.41	727.973	867.206	1046.125	552.39	664.726	798.526	125.12	153.287	184.255	SU	124.0	317.0	317.0	True
2020-06-27	0.854	0.976	1.107	0.35	720.115	869.157	1044.148	572.551	689.869	822.066	172.938	210.184	252.483	SU	131.0	419.0	419.0	True
2020-06-28	0.852	0.964	1.082	0.306	714.601	868.412	1041.166	594.9	713.317	849.263	212.841	258.31	309.902	SU	95.0	499.0	499.0	True
2020-06-29	0.844	0.957	1.091	0.244	708.751	865.965	1048.358	618.398	737.035	873.185	73.719	88.975	106.738	SU	177.0	103.0	103.0	True
2020-06-30	0.837	0.948	1.079	0.23	700.258	860.172	1039.83	639.258	755.778	894.892	116.049	140.74	168.613	SU	187.0	257.0	257.0	True
2020-07-01	0.837	0.946	1.059	0.188	691.045	853.452	1026.475	655.704	776.041	914.824	143.546	174.11	208.524	SU	149.0	311.0	311.0	True
2020-07-02	0.833	0.94	1.06	0.168	681.443	845.966	1017.353	666.666	790.026	931.881	179.485	217.684	259.409	SU	176.0	381.0	381.0	True
2020-07-03	0.824	0.933	1.045	0.13	680.401	835.226	1012.857	679.453	801.623	944.924	155.779	188.484	225.45	SU	245.0	325.0	325.0	True
2020-07-04	0.825	0.933	1.049	0.124	667.758	823.832	1009.983	689.256	812.017	961.238	236.785	286.986	343.061	SU	247.0	488.0	488.0	True
2020-07-05	0.819	0.927	1.047	0.128	663.493	813.956	1003.301	700.049	821.352	973.453	156.105	189.065	228.388	SU	157.0	318.0	318.0	True
2020-07-06	0.819	0.925	1.047	0.12	656.835	802.329	989.369	705.185	829.179	986.229	82.628	100.126	120.616	SU	292.0	119.0	119.0	True
2020-07-07	0.814	0.922	1.038	0.094	650.507	791.45	973.95	710.847	832.133	986.487	154.874	188.071	228.033	SU	198.0	311.0	311.0	True
2020-07-08	0.806	0.914	1.025	0.082	635.79	781.796	955.814	711.344	835.353	991.844	153.924	187.645	227.279	SU	258.0	309.0	309.0	True
2020-07-09	0.807	0.912	1.021	0.062	628.982	767.447	938.903	705.658	837.924	992.075	198.35	242.82	295.057	SU	172.0	399.0	399.0	True
2020-07-10	0.804	0.907	1.021	0.066	617.724	757.729	917.14	703.422	837.367	991.309	236.074	290.362	352.885	SU	172.0	477.0	477.0	True
2020-07-11	0.797	0.899	1.022	0.058	602.524	743.304	893.814	700.638	835.835	994.126	150.661	185.782	227.527	SU	151.0	306.0	306.0	True
2020-07-12	0.796	0.893	1.017	0.052	592.49	730.88	876.902	697.702	830.885	987.379	275.38	339.057	417.529	SU	105.0	562.0	562.0	True
2020-07-13	0.793	0.89	1.014	0.05	588.617	717.097	857.569	688.033	827.251	982.46	137.119	169.704	208.769	SU	211.0	282.0	282.0	True
2020-07-14	0.778	0.884	1.012	0.038	577.135	703.053	833.722	687.148	820.143	979.912	294.699	367.43	452.787	SU	182.0	614.0	614.0	True
2020-07-15	0.768	0.877	1.0	0.026	566.765	688.21	813.731	676.506	812.562	972.174	161.76	200.269	248.402	SU	161.0	339.0	339.0	True
2020-07-16	0.768	0.871	1.0	0.024	555.013	673.387	790.257	664.57	804.542	963.023	185.196	230.396	287.804	SU	184.0	395.0	395.0	True
2020-07-17	0.767	0.865	0.999	0.022	541.755	656.203	771.158	662.159	797.243	954.523	198.48	245.906	306.628	SU	215.0	427.0	427.0	True
2020-07-18	0.759	0.858	1.001	0.028	530.849	639.975	752.152	657.207	788.499	941.13	312.747	385.271	479.226	SU	168.0	677.0	677.0	True
2020-07-19	0.747	0.856	0.996	0.022	521.841	623.579	729.55	649.36	777.65	930.207	388.984	478.256	597.588	SU	107.0	851.0	851.0	True
2020-07-20	0.746	0.856	0.973	0.006	507.599	606.69	714.16	640.901	766.274	911.56	86.376	106.432	133.151	SU	114.0	192.0	192.0	True
2020-07-21	0.745	0.847	0.969	0.006	492.786	588.593	693.783	629.757	755.787	894.048	143.568	177.411	220.833	SU	146.0	324.0	324.0	True
2020-07-22	0.743	0.844	0.952	0.008	480.165	570.732	673.858	620.431	743.575	874.519	168.468	207.683	257.046	SU	215.0	385.0	385.0	True
2020-07-23	0.742	0.846	0.961	0.006	466.872	554.309	651.481	611.154	729.807	854.091	236.272	290.874	356.485	SU	225.0	547.0	547.0	True
2020-07-24	0.743	0.841	0.964	0.002	452.797	537.424	633.747	600.926	718.271	837.738	205.287	252.404	310.262	SU	167.0	485.0	485.0	True
2020-07-25	0.74	0.84	0.958	0.004	439.954	518.628	615.766	593.729	706.476	822.903	198.88	245.485	301.726	SU	197.0	480.0	480.0	True
2020-07-26	0.743	0.842	0.947	0.006	424.268	502.118	602.042	587.032	691.206	806.054	198.303	244.254	299.246	SU	137.0	486.0	486.0	True
2020-07-27	0.742	0.846	0.949	0.006	409.445	485.722	588.632	573.522	677.376	786.034	66.88	82.129	100.746	SU	244.0	108.0	108.0	True
2020-07-28	0.749	0.847	0.967	0.006	392.335	469.213	572.214	560.464	663.844	767.899	197.752	242.664	297.781	SU	191.0	503.0	503.0	True
2020-07-29	0.757	0.852	0.966	0.006	377.184	454.293	557.237	547.857	647.504	748.723	119.744	145.647	177.965	SU	239.0	309.0	309.0	True
2020-07-30	0.763	0.857	0.975	0.012	362.282	439.645	542.737	539.025	632.556	728.46	148.268	179.679	218.908	SU	204.0	390.0	390.0	True
2020-07-31	0.769	0.863	0.976	0.01	348.222	426.575	529.032	526.651	617.814	710.765	110.875	133.861	162.509	SU	353.0	298.0	298.0	True
2020-08-01	0.768	0.868	0.972	0.012	333.391	414.842	512.24	513.827	601.146	689.93	131.023	158.927	193.823	SU	223.0	364.0	364.0	True
2020-08-02	0.777	0.877	0.977	0.008	325.639	402.4	496.371	502.912	584.59	672.748	133.007	161.186	196.311	SU	93.0	380.0	380.0	True
2020-08-03	0.782	0.884	0.986	0.02	320.158	391.92	481.916	488.064	569.152	654.963	138.674	166.645	204.001	SU	246.0	406.0	406.0	True
2020-08-04	0.781	0.886	0.995	0.024	310.359	381.616	470.464	473.535	552.787	637.181	186.17	222.45	272.475	SU	176.0	559.0	559.0	True
2020-08-05	0.797	0.893	1.004	0.028	302.032	371.865	459.389	460.942	537.939	620.869	216.937	258.512	314.34	SU	149.0	667.0	667.0	True
2020-08-06	0.793	0.896	1.012	0.034	294.04	363.74	447.749	446.747	522.134	605.054	267.978	320.64	388.932	SU	407.0	850.0	850.0	True
2020-08-07	0.797	0.896	1.016	0.052	286.799	356.639	435.644	433.099	506.424	589.483	167.489	201.4	245.427	SU	213.0	548.0	548.0	True
2020-08-08	0.798	0.904	1.04	0.078	281.101	349.19	427.735	419.185	491.33	575.758	101.966	123.589	151.255	SU	152.0	346.0	346.0	True
2020-08-09	0.806	0.915	1.036	0.094	275.856	341.947	419.566	404.876	476.594	564.423	239.196	289.823	355.619	SU	95.0	835.0	835.0	True
2020-08-10	0.807	0.92	1.05	0.1	270.202	335.059	409.157	392.468	462.414	550.967	166.917	201.557	248.954	SU	107.0	599.0	599.0	True
2020-08-11	0.817	0.926	1.051	0.114	266.138	330.723	402.591	379.687	448.507	537.004	113.696	137.237	170.102	SU	137.0	420.0	420.0	True
2020-08-12	0.811	0.929	1.056	0.136	263.49	324.926	395.414	367.29	435.996	522.114	165.557	200.131	249.913	SU	111.0	631.0	631.0	True
2020-08-13	0.824	0.935	1.067	0.156	258.442	321.116	387.284	356.624	424.322	509.078	286.546	347.375	434.838	SU	163.0	1128.0	1128.0	True
2020-08-14	0.822	0.94	1.072	0.188	256.48	316.952	380.082	346.544	413.003	495.263	164.104	199.136	250.491	SU	96.0	664.0	664.0	True
2020-08-15	0.833	0.944	1.071	0.176	251.4	312.543	377.92	337.08	401.432	482.597	107.05	130.046	164.826	SU	289.0	446.0	446.0	True
2020-08-16	0.83	0.948	1.075	0.212	249.192	308.276	376.524	327.342	392.365	471.946	86.497	104.92	132.836	SU	128.0	370.0	370.0	True
2020-08-17	0.835	0.953	1.073	0.224	247.241	304.505	374.078	318.224	383.584	460.523	149.213	181.158	228.775	SU	70.0	655.0	655.0	True
2020-08-18	0.839	0.958	1.077	0.256	244.348	301.965	374.317	311.877	375.971	449.285	327.663	397.419	498.414	SU	91.0	1469.0	1469.0	True
2020-08-19	0.841	0.96	1.088	0.24	240.985	298.462	372.145	305.802	367.499	440.102	187.845	229.057	288.762	SU	101.0	867.0	867.0	True
2020-08-20	0.842	0.961	1.09	0.276	237.102	295.021	372.266	299.112	359.078	432.109	178.189	217.043	274.817	SU	79.0	840.0	840.0	True
2020-08-21	0.843	0.963	1.082	0.31	235.276	291.597	367.462	292.002	352.382	422.337	224.021	272.919	344.208	SU	125.0	1077.0	1077.0	True
2020-08-22	0.84	0.974	1.097	0.328	232.671	289.808	363.949	287.519	346.161	412.481	68.927	84.511	105.909	SU	183.0	339.0	339.0	True
2020-08-23	0.852	0.975	1.092	0.352	231.105	287.8	360.235	282.842	341.062	404.194	33.17	40.869	51.604	SU	60.0	138.0	138.0	True
2020-08-24	0.857	0.975	1.099	0.352	230.514	285.598	358.261	278.52	336.436	396.038	151.389	186.423	235.685	SU	158.0	771.0	771.0	True
2020-08-25	0.862	0.976	1.112	0.344	226.858	284.275	355.841	273.676	329.3	390.737	86.023	105.835	133.406	SU	155.0	445.0	445.0	True
2020-08-26	0.866	0.98	1.096	0.368	225.69	282.567	352.804	269.208	325.049	384.955	156.57	194.155	242.168	SU	87.0	827.0	827.0	True
2020-08-27	0.867	0.979	1.11	0.374	224.992	281.46	350.737	263.815	320.603	379.772	103.448	128.202	158.788	SU	135.0	553.0	553.0	True
2020-08-28	0.864	0.981	1.108	0.388	223.654	280.485	349.396	260.146	316.016	377.017	82.7	102.702	126.2	SU	91.0	448.0	448.0	True
2020-08-29	0.869	0.986	1.123	0.398	221.172	279.124	348.038	258.01	312.223	376.835	82.407	102.055	125.317	SU	51.0	452.0	452.0	True
2020-08-30	0.862	0.985	1.125	0.426	221.284	278.472	347.729	256.638	309.168	375.589	52.945	65.296	80.798	SU	164.0	293.0	293.0	True
2020-08-31	0.86	0.987	1.134	0.408	220.116	278.0	348.246	251.715	305.066	372.365	70.645	87.788	108.595	SU	118.0	398.0	398.0	True
2020-09-01	0.861	0.987	1.134	0.396	219.358	276.971	348.022	247.885	301.966	368.765	45.317	56.621	70.04	SU	137.0	259.0	259.0	True
2020-09-02	0.869	0.987	1.133	0.404	218.862	275.313	350.426	244.041	299.012	366.686	83.395	103.843	127.55	SU	33.0	478.0	478.0	True
2020-09-03	0.873	0.979	1.131	0.398	218.753	274.278	351.591	241.533	296.381	363.024	117.183	144.932	178.224	SU	72.0	674.0	674.0	True
2020-09-04	0.861	0.983	1.115	0.412	218.656	274.624	349.784	240.457	294.602	359.208	180.077	223.677	274.18	SU	101.0	1048.0	1048.0	True
2020-09-05	0.851	0.976	1.111	0.386	219.208	273.527	347.498	238.767	292.265	355.224	54.433	67.414	82.744	SU	60.0	319.0	319.0	True
2020-09-06	0.851	0.973	1.116	0.342	217.168	272.966	347.931	236.005	290.112	352.064	113.047	139.825	170.187	SU	25.0	664.0	664.0	True
2020-09-07	0.852	0.966	1.112	0.332	216.959	272.368	350.306	233.958	288.565	350.01	49.469	61.152	74.651	SU	39.0	291.0	291.0	True
2020-09-08	0.84	0.962	1.102	0.316	216.105	271.147	348.116	232.536	286.917	349.488	96.0	119.281	146.352	SU	47.0	571.0	571.0	True
2020-09-09	0.842	0.963	1.092	0.286	211.356	269.489	344.504	231.56	285.007	347.123	78.273	96.857	119.501	SU	90.0	467.0	467.0	True
2020-09-10	0.832	0.953	1.079	0.252	209.836	267.239	343.463	231.292	283.846	347.805	53.18	65.449	80.871	SU	115.0	317.0	317.0	True
2020-09-11	0.832	0.951	1.09	0.256	208.498	266.166	338.735	229.234	283.251	348.097	112.742	138.556	170.711	SU	63.0	673.0	673.0	True
2020-09-12	0.828	0.946	1.073	0.218	206.671	262.823	334.988	227.537	282.269	345.128	38.893	47.953	59.291	SU	61.0	234.0	234.0	True
2020-09-13	0.812	0.942	1.073	0.202	203.663	260.986	333.35	227.576	280.691	343.174	104.059	128.505	160.447	SU	37.0	630.0	630.0	True
2020-09-14	0.808	0.934	1.062	0.156	202.735	258.413	331.942	226.966	278.615	344.549	63.544	77.78	97.544	SU	29.0	383.0	383.0	True
2020-09-15	0.8	0.927	1.044	0.112	200.313	255.876	330.277	226.382	276.962	345.725	35.487	43.056	53.881	SU	81.0	213.0	213.0	True
2020-09-16	0.803	0.92	1.062	0.096	199.705	253.224	326.363	225.052	275.414	342.499	27.541	33.568	41.86	SU	96.0	146.0	146.0	True
2020-09-17	0.8	0.91	1.043	0.1	195.234	249.64	322.232	224.433	273.911	342.995	40.531	49.108	61.286	SU	32.0	246.0	246.0	True
2020-09-18	0.804	0.906	1.042	0.08	189.563	245.198	315.819	224.044	273.345	341.809	27.411	33.02	41.306	SU	36.0	140.0	140.0	True
2020-09-19	0.799	0.899	1.044	0.086	183.514	241.62	311.346	221.066	271.013	341.15	29.563	35.967	45.126	SU	36.0	183.0	183.0	True
2020-09-20	0.806	0.896	1.034	0.07	180.749	238.216	306.956	219.881	269.531	337.846	26.868	32.469	40.937	SU	17.0	140.0	140.0	True
2020-09-21	0.804	0.899	1.034	0.06	177.358	233.975	300.342	217.333	267.763	337.58	98.831	119.332	149.66	SU	38.0	616.0	616.0	True
2020-09-22	0.801	0.9	1.026	0.054	174.244	229.451	292.792	215.015	265.556	335.108	97.768	118.023	147.147	SU	86.0	614.0	614.0	True
2020-09-23	0.796	0.903	1.037	0.066	170.537	224.271	289.063	212.205	264.05	331.978	42.072	51.127	63.941	SU	82.0	268.0	268.0	True
2020-09-24	0.8	0.903	1.03	0.072	166.537	219.954	284.232	210.898	261.42	329.423	42.028	50.844	63.601	SU	76.0	269.0	269.0	True
2020-09-25	0.804	0.907	1.03	0.064	163.548	215.632	278.195	208.571	259.588	326.207	47.699	57.753	71.881	SU	41.0	309.0	309.0	True
2020-09-26	0.806	0.911	1.03	0.072	161.043	211.94	274.545	205.548	256.353	323.284	38.634	46.639	58.215	SU	73.0	252.0	252.0	True
2020-09-27	0.802	0.914	1.042	0.08	158.264	207.571	268.532	202.884	253.467	319.577	25.106	30.514	38.139	SU	45.0	90.0	90.0	True
2020-09-28	0.804	0.919	1.044	0.108	155.445	203.315	265.817	201.531	249.982	315.442	24.703	30.18	37.649	SU	60.0	150.0	150.0	True
2020-09-29	0.808	0.925	1.045	0.112	153.651	198.871	261.585	196.999	246.277	310.014	61.864	75.311	93.757	SU	82.0	422.0	422.0	True
2020-09-30	0.819	0.934	1.059	0.144	151.681	196.071	257.274	191.912	243.786	305.999	23.858	29.342	36.479	SU	50.0	78.0	78.0	True
2020-10-01	0.828	0.945	1.07	0.166	149.456	192.088	254.076	189.575	241.171	301.745	42.311	52.448	65.298	SU	22.0	302.0	302.0	True
2020-10-02	0.844	0.943	1.088	0.176	148.431	188.908	253.902	185.508	237.01	295.677	22.94	28.427	35.43	SU	61.0	73.0	73.0	True
2020-10-03	0.838	0.95	1.083	0.228	147.204	186.487	250.068	181.481	233.428	291.866	52.498	65.043	80.764	SU	68.0	389.0	389.0	True
2020-10-04	0.83	0.953	1.08	0.238	146.284	184.973	244.58	178.043	228.901	286.689	29.703	36.971	45.948	SU	27.0	225.0	225.0	True
2020-10-05	0.835	0.959	1.085	0.276	145.258	182.948	242.101	175.584	224.453	283.104	48.493	60.589	75.136	SU	47.0	375.0	375.0	True
2020-10-06	0.848	0.961	1.084	0.282	142.669	180.862	240.531	173.171	220.548	277.527	21.099	26.553	33.12	SU	38.0	99.0	99.0	True
2020-10-07	0.845	0.962	1.095	0.27	141.125	179.395	235.922	170.414	217.417	273.309	69.823	87.717	109.805	SU	44.0	561.0	561.0	True
2020-10-08	0.846	0.964	1.099	0.298	141.231	178.36	233.452	167.557	212.982	268.923	35.679	45.043	56.152	SU	53.0	293.0	293.0	True
2020-10-09	0.847	0.964	1.12	0.298	140.4	177.849	233.622	163.66	209.063	264.643	72.261	91.393	114.106	SU	37.0	605.0	605.0	True
2020-10-10	0.829	0.965	1.116	0.298	138.526	176.351	231.568	161.726	205.263	261.84	45.424	57.365	71.577	SU	39.0	386.0	386.0	True
2020-10-11	0.833	0.966	1.098	0.314	138.397	175.306	230.726	159.128	201.556	257.674	73.37	91.825	114.515	SU	23.0	630.0	630.0	True
2020-10-12	0.829	0.966	1.096	0.278	137.252	174.086	226.878	156.67	198.103	253.525	19.255	23.949	30.089	SU	9.0	67.0	67.0	True
2020-10-13	0.834	0.965	1.093	0.28	136.332	173.686	222.81	154.808	195.513	251.317	47.312	59.019	73.993	SU	25.0	416.0	416.0	True
2020-10-14	0.835	0.957	1.104	0.248	135.774	171.464	219.31	153.626	193.034	248.024	42.406	52.99	66.323	SU	33.0	378.0	378.0	True
2020-10-15	0.835	0.952	1.092	0.22	134.803	169.858	217.29	153.343	190.584	243.824	52.442	65.405	82.191	SU	35.0	473.0	473.0	True
2020-10-16	0.833	0.951	1.088	0.212	135.305	168.533	215.59	152.241	188.468	242.048	18.33	22.851	28.658	SU	32.0	119.0	119.0	True
2020-10-17	0.838	0.949	1.071	0.206	134.566	167.204	211.723	150.843	186.202	240.449	36.426	45.695	57.307	SU	35.0	338.0	338.0	True
2020-10-18	0.83	0.947	1.068	0.2	133.333	165.664	210.035	148.508	184.29	238.651	68.093	85.77	107.077	SU	19.0	639.0	639.0	True
2020-10-19	0.832	0.947	1.077	0.19	131.507	164.4	207.206	147.049	182.818	235.884	32.559	41.052	51.173	SU	44.0	309.0	309.0	True
2020-10-20	0.826	0.948	1.066	0.206	130.822	162.587	205.578	147.217	181.105	234.924	29.607	37.284	46.684	SU	51.0	283.0	283.0	True
2020-10-21	0.832	0.947	1.072	0.2	129.908	161.397	203.251	145.882	179.32	233.831	18.658	23.483	29.181	SU	38.0	180.0	180.0	True
2020-10-22	0.834	0.95	1.069	0.2	128.791	159.92	200.213	144.436	178.33	231.506	34.891	43.557	54.1	SU	31.0	337.0	337.0	True
2020-10-23	0.83	0.955	1.08	0.23	127.46	158.182	197.897	142.928	176.646	227.746	41.827	51.67	64.609	SU	39.0	404.0	404.0	True
2020-10-24	0.837	0.955	1.083	0.24	125.687	156.539	194.807	142.602	175.507	224.633	70.158	86.167	107.83	SU	18.0	678.0	678.0	True
2020-10-25	0.844	0.955	1.073	0.244	124.095	154.974	192.02	141.215	174.307	220.268	60.721	74.18	91.755	SU	267.0	588.0	588.0	True
2020-10-26	0.842	0.951	1.087	0.236	122.252	153.53	191.887	139.947	172.534	217.434	49.169	59.88	73.202	SU	33.0	478.0	478.0	True
2020-10-27	0.846	0.958	1.098	0.244	121.646	151.712	192.219	139.04	171.421	214.685	20.946	25.457	31.259	SU	48.0	205.0	205.0	True
2020-10-28	0.849	0.961	1.1	0.266	120.881	150.872	191.543	138.007	169.565	210.77	16.927	20.522	25.179	SU	34.0	81.0	81.0	True
2020-10-29	0.856	0.964	1.102	0.31	119.704	150.145	191.131	136.543	167.802	208.273	35.89	43.788	53.605	SU	64.0	359.0	359.0	True
2020-10-30	0.862	0.975	1.109	0.338	118.581	149.181	191.348	134.776	166.303	205.666	22.489	27.627	33.502	SU	25.0	228.0	228.0	True
2020-10-31	0.859	0.974	1.115	0.368	117.064	147.688	190.913	133.249	164.74	203.378	16.271	19.957	24.213	SU	30.0	166.0	166.0	True
2020-11-01	0.864	0.979	1.11	0.376	116.129	147.154	188.09	132.098	163.553	201.541	37.993	46.504	56.413	SU	30.0	393.0	393.0	True
2020-11-02	0.867	0.979	1.118	0.366	115.071	146.153	185.876	130.894	162.132	200.494	44.837	55.084	66.844	SU	13.0	469.0	469.0	True
2020-11-03	0.877	0.981	1.119	0.39	115.149	145.778	186.835	129.861	160.945	197.667	34.944	42.759	52.077	SU	41.0	369.0	369.0	True
2020-11-04	0.877	0.986	1.124	0.422	114.036	145.052	185.876	129.028	158.871	195.937	18.16	22.434	27.326	SU	41.0	195.0	195.0	True
2020-11-05	0.876	0.982	1.13	0.414	114.299	144.658	184.071	127.321	157.26	193.375	15.337	19.024	23.25	SU	27.0	49.0	49.0	True
2020-11-06	0.872	0.983	1.123	0.416	113.231	144.346	182.955	126.435	155.697	191.357	152.664	187.763	231.025	SU	32.0	1667.0	1667.0	True
2020-11-07	0.868	0.989	1.12	0.404	112.859	143.969	181.659	125.516	154.623	190.188	50.809	62.684	77.246	SU	18.0	562.0	562.0	True
2020-11-08	0.87	0.989	1.129	0.448	112.945	142.697	181.711	124.41	153.35	189.034	18.084	22.305	27.626	SU	27.0	202.0	202.0	True
2020-11-09	0.867	0.996	1.127	0.484	111.61	142.468	180.987	123.988	152.408	189.437	65.527	80.69	100.554	SU	42.0	737.0	737.0	True
2020-11-10	0.868	0.996	1.132	0.462	111.779	142.247	181.213	123.023	151.405	189.511	52.845	65.191	81.091	SU	23.0	598.0	598.0	True
2020-11-11	0.875	0.995	1.146	0.476	111.156	142.325	181.088	121.954	150.213	188.17	29.089	35.871	44.535	SU	28.0	331.0	331.0	True
2020-11-12	0.871	0.999	1.134	0.496	111.155	141.618	179.308	121.315	149.207	187.749	31.551	39.2	48.937	SU	31.0	364.0	364.0	True
2020-11-13	0.887	1.004	1.143	0.532	111.226	141.754	177.803	121.279	148.444	186.012	32.538	40.781	50.765	SU	22.0	380.0	380.0	True
2020-11-14	0.888	1.007	1.14	0.538	110.98	141.219	177.82	120.326	147.802	185.16	43.078	53.8	66.68	SU	34.0	504.0	504.0	True
2020-11-15	0.888	1.01	1.134	0.556	111.55	141.71	179.741	118.905	147.256	184.447	17.89	22.299	27.467	SU	25.0	210.0	210.0	True
2020-11-16	0.883	1.018	1.144	0.604	111.92	141.757	180.058	117.847	146.532	182.577	14.17	17.653	21.716	SU	38.0	143.0	143.0	True
2020-11-17	0.889	1.017	1.157	0.618	112.408	141.929	180.635	117.119	146.038	181.155	19.894	24.654	30.604	SU	24.0	234.0	234.0	True
2020-11-18	0.894	1.026	1.158	0.638	111.208	142.558	180.136	116.9	145.114	179.253	33.022	40.752	50.701	SU	13.0	389.0	389.0	True
2020-11-19	0.903	1.032	1.167	0.676	111.465	143.351	180.543	116.54	144.483	178.575	14.441	17.84	22.165	SU	35.0	171.0	171.0	True
2020-11-20	0.911	1.037	1.164	0.722	111.148	143.99	179.829	115.538	144.1	178.694	26.469	32.78	40.419	SU	40.0	314.0	314.0	True
2020-11-21	0.909	1.043	1.181	0.744	112.416	144.485	179.867	115.159	143.585	179.117	44.149	54.463	67.322	SU	12.0	523.0	523.0	True
2020-11-22	0.921	1.049	1.203	0.788	113.737	146.154	179.924	115.264	143.29	178.321	14.056	17.366	21.408	SU	42.0	147.0	147.0	True
2020-11-23	0.933	1.057	1.214	0.804	114.881	147.227	182.114	115.767	142.931	177.683	14.06	17.26	21.277	SU	48.0	119.0	119.0	True
2020-11-24	0.939	1.065	1.223	0.83	117.269	148.964	182.883	115.209	142.58	177.503	55.251	67.829	83.137	SU	55.0	655.0	655.0	True
2020-11-25	0.945	1.072	1.236	0.852	118.183	150.436	187.005	115.209	143.24	177.328	14.228	17.524	21.534	SU	14.0	169.0	169.0	True
2020-11-26	0.955	1.08	1.246	0.884	119.431	152.056	190.288	115.465	143.284	176.876	28.342	34.979	43.256	SU	35.0	337.0	337.0	True
2020-11-27	0.955	1.092	1.24	0.904	122.274	153.669	192.629	115.452	143.303	177.8	14.049	17.282	21.469	SU	16.0	119.0	119.0	True
2020-11-28	0.964	1.101	1.245	0.906	123.887	155.965	196.715	115.423	143.576	178.52	24.885	30.68	38.133	SU	31.0	295.0	295.0	True
2020-11-29	0.967	1.108	1.248	0.92	124.319	158.414	200.597	115.123	144.417	178.554	14.034	17.376	21.614	SU	7.0	127.0	127.0	True
2020-11-30	0.977	1.116	1.255	0.942	126.77	161.379	204.332	115.042	145.102	177.602	21.034	26.068	32.378	SU	28.0	250.0	250.0	True
2020-12-01	0.978	1.122	1.261	0.946	129.394	164.55	208.432	114.99	145.629	177.498	34.102	42.406	52.645	SU	28.0	404.0	404.0	True
2020-12-02	0.982	1.126	1.259	0.954	131.346	167.486	215.017	116.217	146.181	177.644	21.524	26.898	33.334	SU	25.0	254.0	254.0	True
2020-12-03	0.985	1.13	1.266	0.958	132.514	171.154	220.924	116.303	147.273	178.422	49.364	61.413	76.472	SU	38.0	577.0	577.0	True
2020-12-04	0.992	1.136	1.278	0.97	135.407	176.03	226.425	117.208	148.237	181.08	17.28	21.448	26.768	SU	39.0	200.0	200.0	True
2020-12-05	0.998	1.14	1.281	0.972	138.286	180.014	232.007	118.557	150.069	183.369	50.768	63.311	78.682	SU	31.0	585.0	585.0	True
2020-12-06	1.016	1.149	1.285	0.982	141.789	184.128	239.347	120.333	151.777	186.143	24.284	30.342	37.54	SU	23.0	277.0	277.0	True
2020-12-07	1.018	1.146	1.299	0.984	147.808	188.582	245.815	122.281	153.248	187.83	20.355	25.461	31.586	SU	23.0	230.0	230.0	True
2020-12-08	1.026	1.151	1.301	0.994	151.399	194.21	250.38	123.98	155.308	191.001	33.15	41.457	51.714	SU	22.0	371.0	371.0	True
2020-12-09	1.017	1.153	1.3	0.99	156.244	200.352	258.324	124.834	157.033	195.645	17.691	22.272	27.711	SU	23.0	196.0	196.0	True
2020-12-10	1.026	1.153	1.321	0.984	161.052	205.676	264.014	126.561	159.854	199.12	54.035	68.167	84.502	SU	33.0	590.0	590.0	True
2020-12-11	1.019	1.149	1.302	0.984	165.793	210.396	271.1	128.229	162.68	201.105	28.313	35.89	44.485	SU	42.0	305.0	305.0	True
2020-12-12	1.007	1.147	1.315	0.98	170.659	215.843	282.112	130.448	165.29	205.864	34.039	43.334	53.731	SU	37.0	362.0	362.0	True
2020-12-13	1.01	1.142	1.311	0.984	176.167	221.664	287.232	132.707	168.366	211.595	29.543	37.635	47.051	SU	27.0	309.0	309.0	True
2020-12-14	0.996	1.135	1.311	0.972	183.16	228.48	293.117	135.078	172.131	216.465	50.267	64.105	80.961	SU	24.0	516.0	516.0	True
2020-12-15	0.996	1.133	1.289	0.972	190.402	235.504	301.675	138.61	175.969	221.662	26.514	33.66	42.815	SU	71.0	266.0	266.0	True
2020-12-16	0.988	1.129	1.28	0.962	195.084	241.733	308.14	141.541	179.532	228.303	39.717	50.452	63.802	SU	44.0	389.0	389.0	True
2020-12-17	0.973	1.121	1.271	0.95	200.959	247.594	314.74	145.732	183.792	233.893	39.767	50.541	63.89	SU	38.0	380.0	380.0	True
2020-12-18	0.964	1.108	1.265	0.94	205.119	253.238	322.45	149.773	188.047	239.353	64.869	82.237	104.108	SU	49.0	603.0	603.0	True
2020-12-19	0.958	1.1	1.246	0.918	208.498	259.886	329.173	154.901	193.438	244.666	28.546	36.191	45.858	SU	48.0	258.0	258.0	True
2020-12-20	0.958	1.088	1.226	0.902	213.396	265.637	335.543	159.856	198.394	250.496	23.802	30.196	38.021	SU	30.0	209.0	209.0	True
2020-12-21	0.95	1.082	1.22	0.888	217.721	270.963	339.328	163.64	202.902	255.877	52.775	66.589	84.122	SU	30.0	450.0	450.0	True
2020-12-22	0.94	1.065	1.209	0.852	220.775	275.946	344.997	169.322	208.467	264.217	39.026	48.922	61.882	SU	34.0	322.0	322.0	True
2020-12-23	0.927	1.057	1.203	0.792	223.841	280.009	349.053	173.408	213.78	273.626	24.897	30.942	39.064	SU	17.0	199.0	199.0	True
2020-12-24	0.916	1.041	1.193	0.728	225.852	283.834	352.992	178.022	219.251	279.42	66.591	82.347	104.005	SU	51.0	517.0	517.0	True
2020-12-25	0.901	1.03	1.174	0.68	226.317	287.477	357.625	183.084	225.119	285.879	22.2	27.261	34.186	SU	35.0	137.0	137.0	True
2020-12-26	0.89	1.014	1.147	0.596	229.549	290.763	359.583	187.988	230.776	292.712	22.714	27.966	34.957	SU	42.0	163.0	163.0	True
2020-12-27	0.881	0.998	1.134	0.49	230.53	292.897	359.03	193.072	236.633	297.772	23.235	28.714	35.873	SU	33.0	82.0	82.0	True
2020-12-28	0.869	0.986	1.128	0.43	233.519	292.836	358.108	197.604	242.444	303.715	60.911	75.215	94.469	SU	82.0	427.0	427.0	True
2020-12-29	0.855	0.975	1.103	0.354	234.634	292.216	357.132	201.855	248.36	309.208	24.488	30.006	37.441	SU	64.0	28.0	28.0	True
2020-12-30	0.847	0.957	1.091	0.284	233.899	291.038	357.557	205.742	253.607	315.754	25.052	30.703	37.928	SU	46.0	145.0	145.0	True
2020-12-31	0.832	0.943	1.08	0.198	233.507	290.809	358.166	209.844	258.991	322.808	25.637	31.267	38.816	SU	6.0	137.0	137.0	True
2021-01-01	0.83	0.927	1.07	0.15	232.538	288.532	356.494	213.705	263.969	325.272	26.03	31.875	39.55	SU	7.0	50.0	50.0	True
2021-01-02	0.807	0.913	1.049	0.11	229.962	287.181	357.035	216.482	268.341	331.333	27.561	33.698	41.7	SU	19.0	173.0	173.0	True
2021-01-03	0.789	0.907	1.04	0.072	225.715	282.426	354.088	219.35	272.255	333.285	66.289	80.216	98.352	SU	32.0	406.0	406.0	True
2021-01-04	0.786	0.897	1.024	0.05	222.232	278.314	351.756	222.897	275.196	338.985	27.591	33.329	40.614	SU	59.0	31.0	31.0	True
2021-01-05	0.782	0.886	1.001	0.026	217.889	273.522	345.919	225.681	278.392	341.403	27.749	33.514	40.82	SU	49.0	139.0	139.0	True
2021-01-06	0.773	0.882	0.995	0.024	212.098	267.55	339.523	227.851	281.082	343.73	55.426	67.072	81.408	SU	41.0	330.0	330.0	True
2021-01-07	0.767	0.874	0.984	0.016	207.367	261.652	329.484	227.664	282.862	342.087	28.209	33.983	41.246	SU	68.0	97.0	97.0	True
2021-01-08	0.757	0.87	0.987	0.012	202.28	255.666	323.198	230.468	284.611	341.797	45.64	55.237	66.888	SU	59.0	270.0	270.0	True
2021-01-09	0.758	0.863	0.977	0.008	196.779	248.836	316.653	231.845	284.786	342.425	47.45	57.345	69.597	SU	61.0	280.0	280.0	True
2021-01-10	0.761	0.861	0.973	0.01	191.434	242.924	308.076	230.809	283.894	341.27	60.426	73.115	88.804	SU	52.0	357.0	357.0	True
2021-01-11	0.756	0.859	0.964	0.004	184.93	235.932	298.386	230.062	282.836	341.989	42.817	51.932	63.652	SU	51.0	254.0	254.0	True
2021-01-12	0.75	0.854	0.97	0.004	180.436	229.359	290.528	228.584	281.419	341.627	28.179	33.974	41.611	SU	89.0	113.0	113.0	True
2021-01-13	0.751	0.855	0.967	0.006	175.181	222.776	282.127	226.56	279.81	340.827	41.643	50.294	61.762	SU	88.0	248.0	248.0	True
2021-01-14	0.749	0.857	0.972	0.006	171.341	215.963	276.473	224.19	276.726	338.297	64.744	78.589	97.173	SU	87.0	391.0	391.0	True
2021-01-15	0.749	0.853	0.965	0.01	165.765	209.964	267.677	222.32	273.012	335.233	27.202	33.078	40.832	SU	74.0	134.0	134.0	True
2021-01-16	0.749	0.85	0.965	0.012	161.793	203.81	259.358	217.88	269.529	330.61	38.511	47.041	57.822	SU	65.0	240.0	240.0	True
2021-01-17	0.745	0.851	0.966	0.008	157.226	197.712	252.73	214.344	265.191	327.151	49.078	59.802	73.312	SU	75.0	310.0	310.0	True
2021-01-18	0.74	0.857	0.97	0.012	153.238	192.018	245.233	210.334	260.405	319.673	103.133	126.334	153.234	SU	73.0	666.0	666.0	True
2021-01-19	0.743	0.856	0.975	0.012	148.947	186.614	236.637	205.643	255.158	314.823	99.629	122.623	147.891	SU	57.0	660.0	660.0	True
2021-01-20	0.748	0.859	0.975	0.014	144.4	181.25	228.458	201.031	250.382	309.252	64.599	79.19	96.058	SU	64.0	436.0	436.0	True
2021-01-21	0.744	0.861	0.976	0.006	139.795	176.406	219.964	195.335	244.461	300.307	206.134	251.892	307.462	SU	45.0	1422.0	1422.0	True
2021-01-22	0.745	0.859	0.981	0.008	135.07	171.53	215.398	189.961	238.393	291.4	134.559	164.734	203.13	SU	111.0	954.0	954.0	True
2021-01-23	0.754	0.859	0.995	0.02	129.967	167.07	207.568	184.825	232.015	285.382	24.757	30.312	37.523	SU	58.0	180.0	180.0	True
2021-01-24	0.757	0.863	0.98	0.012	125.33	162.497	201.872	180.815	226.177	279.859	73.131	89.596	110.88	SU	47.0	545.0	545.0	True
2021-01-25	0.757	0.867	0.99	0.016	122.026	157.826	197.493	177.397	220.121	274.154	38.472	47.124	58.837	SU	38.0	295.0	295.0	True
2021-01-26	0.751	0.863	1.007	0.028	118.299	152.794	191.281	174.074	214.954	266.778	91.716	112.445	139.641	SU	43.0	721.0	721.0	True
2021-01-27	0.752	0.869	1.0	0.026	114.417	148.677	186.725	170.256	209.184	259.145	57.794	70.831	88.654	SU	52.0	467.0	467.0	True
2021-01-28	0.759	0.871	0.997	0.022	111.335	144.444	181.196	165.768	203.399	250.505	36.077	43.889	55.105	SU	52.0	298.0	298.0	True
2021-01-29	0.762	0.871	0.994	0.024	108.233	140.567	175.959	160.896	197.634	244.113	106.985	130.355	162.922	SU	56.0	909.0	909.0	True
2021-01-30	0.761	0.871	0.997	0.024	104.773	136.304	172.991	156.657	192.501	236.741	22.362	27.221	33.875	SU	59.0	195.0	195.0	True
2021-01-31	0.762	0.873	1.0	0.026	102.835	132.535	169.557	152.307	187.237	230.642	39.307	48.097	59.731	SU	41.0	353.0	353.0	True
2021-02-01	0.759	0.873	1.004	0.028	99.359	130.028	165.816	147.706	182.441	224.506	19.451	23.929	29.606	SU	45.0	180.0	180.0	True
2021-02-02	0.757	0.873	1.007	0.028	98.119	126.606	161.308	143.064	177.891	217.199	73.031	90.29	110.732	SU	58.0	699.0	699.0	True
2021-02-03	0.745	0.872	1.008	0.032	96.358	122.905	158.471	139.122	173.314	210.692	42.141	52.282	63.875	SU	35.0	417.0	417.0	True
2021-02-04	0.73	0.872	1.02	0.04	95.215	119.631	153.638	134.678	168.813	205.712	54.738	67.999	83.224	SU	46.0	558.0	558.0	True
2021-02-05	0.727	0.875	1.025	0.046	92.408	116.645	151.003	130.704	164.654	200.176	42.555	52.577	64.779	SU	41.0	444.0	444.0	True
2021-02-06	0.725	0.872	1.022	0.05	90.515	113.47	147.063	126.927	160.227	195.226	88.124	108.053	133.699	SU	31.0	940.0	940.0	True
2021-02-07	0.721	0.86	1.023	0.042	87.925	110.509	143.257	123.622	155.549	190.0	22.814	28.111	34.851	SU	34.0	251.0	251.0	True
2021-02-08	0.713	0.854	1.016	0.036	85.456	107.43	140.957	120.567	151.191	184.689	74.843	92.602	114.888	SU	44.0	848.0	848.0	True
2021-02-09	0.714	0.855	1.025	0.04	82.533	104.353	137.523	117.492	146.788	179.572	14.275	17.679	22.265	SU	31.0	95.0	95.0	True
2021-02-10	0.69	0.85	1.029	0.048	79.532	101.472	135.116	114.398	142.917	176.876	50.451	62.474	78.741	SU	20.0	606.0	606.0	True
2021-02-11	0.683	0.845	1.044	0.048	76.573	98.825	132.886	112.0	138.621	172.69	36.012	44.321	56.011	SU	27.0	442.0	442.0	True
2021-02-12	0.666	0.848	1.049	0.064	73.281	95.686	131.326	108.21	135.146	170.105	42.758	52.46	66.045	SU	17.0	536.0	536.0	True
2021-02-13	0.671	0.839	1.061	0.062	69.937	92.4	129.737	105.928	131.571	165.412	30.027	36.673	46.074	SU	16.0	385.0	385.0	True
2021-02-14	0.668	0.838	1.059	0.052	66.089	89.34	126.796	103.421	128.355	161.018	18.016	21.995	27.55	SU	24.0	237.0	237.0	True
2021-02-15	0.663	0.832	1.058	0.058	62.26	86.21	126.274	101.869	125.246	156.437	60.128	74.122	93.218	SU	37.0	817.0	817.0	True
2021-02-16	0.655	0.832	1.038	0.06	59.009	83.797	125.196	99.451	121.622	153.91	18.655	23.028	29.167	SU	42.0	260.0	260.0	True
2021-02-17	0.652	0.833	1.057	0.074	55.616	80.825	123.371	96.841	118.287	150.138	31.483	38.636	49.526	SU	50.0	450.0	450.0	True
2021-02-18	0.645	0.829	1.063	0.088	52.16	77.669	124.452	94.278	115.345	145.911	22.891	28.015	35.913	SU	41.0	335.0	335.0	True
2021-02-19	0.633	0.824	1.076	0.088	49.215	75.009	124.431	91.743	112.158	142.461	53.653	65.653	84.915	SU	44.0	808.0	808.0	True
2021-02-20	0.625	0.817	1.091	0.088	46.175	72.637	124.659	88.788	108.992	139.661	18.613	23.005	29.893	SU	53.0	291.0	291.0	True
2021-02-21	0.629	0.817	1.075	0.098	42.722	69.795	123.698	85.42	105.498	137.418	81.666	101.445	132.242	SU	48.0	1324.0	1324.0	True
2021-02-22	0.622	0.817	1.099	0.1	39.793	66.789	122.856	82.329	102.72	133.986	18.829	23.468	30.821	SU	53.0	315.0	315.0	True
2021-02-23	0.62	0.82	1.101	0.108	37.019	64.296	121.758	79.106	99.691	132.188	16.904	21.27	28.481	SU	44.0	293.0	293.0	True
2021-02-24	0.62	0.818	1.133	0.124	34.619	61.589	122.3	75.973	96.356	131.691	14.976	19.012	25.883	SU	27.0	269.0	269.0	True
2021-02-25	0.608	0.818	1.129	0.124	32.344	59.222	121.007	72.748	93.399	129.21	17.177	21.813	30.197	SU	18.0	321.0	321.0	True
2021-02-26	0.597	0.82	1.13	0.13	30.271	57.035	121.219	69.139	90.264	127.026	23.241	30.209	43.002	SU	21.0	460.0	460.0	True
2021-02-27	0.597	0.81	1.157	0.126	28.024	54.763	122.217	65.631	87.626	126.513	15.14	19.929	29.142	SU	8.0	314.0	314.0	True
2021-02-28	0.589	0.81	1.149	0.122	26.104	52.768	124.751	61.958	84.843	123.696	16.771	22.388	33.105	SU	7.0	364.0	364.0	True
2021-03-01	0.577	0.811	1.15	0.13	24.509	50.894	125.628	58.618	81.475	122.822	31.156	42.834	65.414	SU	9.0	719.0	719.0	True
2021-03-02	0.58	0.813	1.171	0.136	22.783	49.143	125.913	55.275	78.73	124.137	6.843	9.598	15.145	SU	23.0	11.0	11.0	True
2021-03-03	0.58	0.81	1.188	0.148	20.781	47.288	127.936	52.069	76.42	124.382	9.553	13.814	22.414	SU	15.0	249.0	249.0	True
2021-03-04	0.57	0.812	1.196	0.15	18.907	45.138	130.66	48.998	73.627	123.369	22.871	34.085	57.365	SU	13.0	638.0	638.0	True
2021-03-05	0.56	0.81	1.199	0.148	17.104	43.246	133.284	45.992	70.409	122.802	10.723	16.496	28.619	SU		319.0	319.0	False
2021-03-06	0.563	0.802	1.225	0.158	15.743	41.482	136.293	42.793	68.21	122.048	14.847	23.418	42.254	SU		472.0	472.0	False
2021-03-07	0.558	0.81	1.211	0.158	14.257	39.908	137.056	40.501	65.752	121.61	12.117	19.788	37.122	SU		415.56656845432707		False
2021-03-08	0.548	0.811	1.207	0.154	12.977	38.608	143.064	37.982	63.206	121.492	11.277	19.11	36.976	SU		416.1777576622985		False
2021-03-09	0.544	0.808	1.204	0.154	11.975	37.292	149.085	35.717	60.903	121.533	10.428	18.256	36.625	SU		411.01075712612993		False
2021-03-10	0.543	0.808	1.212	0.16	10.957	35.494	154.684	33.37	58.513	122.264	9.057	16.298	34.062	SU		381.75483690115345		False
2021-03-11	0.543	0.81	1.209	0.17	10.062	33.963	161.342	31.002	56.357	125.544	10.599	19.38	42.892	SU		472.21036477137596		False
2021-03-12	0.537	0.809	1.225	0.164	9.323	32.663	167.611	28.8	54.375	124.838	10.603	19.674	46.511	SU		499.5531308290136		False
2021-03-13	0.54	0.814	1.229	0.172	8.603	31.446	172.161	26.992	52.113	125.03	7.824	14.852	37.166	SU		392.1592470715708		False
2021-03-14	0.527	0.817	1.218	0.176	7.863	30.289	180.001	25.181	50.381	126.925	7.737	15.265	40.331	SU		419.6974801263166		False
2021-03-15	0.513	0.816	1.226	0.176	7.019	29.032	188.216	23.172	48.46	129.397	7.095	14.657	41.297	SU		420.30887837270893		False
2021-03-16	0.508	0.826	1.231	0.178	6.233	27.957	194.975	21.407	46.508	132.552	6.398	13.937	41.73	SU		415.0848112424931		False
2021-03-17	0.503	0.82	1.253	0.172	5.515	27.033	198.758	19.759	44.505	135.533	5.413	12.457	39.242	SU		385.53354730978685		False
2021-03-18	0.504	0.824	1.257	0.174	4.961	26.128	202.954	18.127	43.14	138.751	6.119	14.824	49.556	SU		476.87782796522055		False
2021-03-19	0.485	0.815	1.273	0.172	4.532	25.292	208.52	16.572	41.445	142.511	5.919	15.083	53.169	SU		504.4838953520068		False
2021-03-20	0.49	0.816	1.295	0.166	4.057	24.201	214.035	15.171	39.903	147.54	4.21	11.432	42.534	SU		396.02454604912026		False
2021-03-21	0.488	0.814	1.292	0.182	3.511	23.309	223.853	14.01	38.679	152.996	4.141	11.827	47.0	SU		423.8283917983239		False
2021-03-22	0.486	0.821	1.298	0.188	3.085	22.281	232.243	12.993	37.013	159.849	2.493	7.298	31.305	SU		274.7159157027343		False
2021-03-23	0.476	0.821	1.287	0.182	2.711	21.424	245.045	11.952	35.827	165.82	3.52	10.694	48.682	SU		419.15886535895476		False
2021-03-24	0.472	0.822	1.298	0.196	2.374	20.482	251.993	10.99	34.271	170.846	3.043	9.598	46.992	SU		389.3122577186323		False
2021-03-25	0.462	0.822	1.301	0.2	2.085	19.595	263.558	10.056	33.049	177.475	3.465	11.504	59.916	SU		481.5452911590685		False
2021-03-26	0.464	0.823	1.313	0.192	1.853	18.851	279.523	9.193	31.821	184.454	3.354	11.781	65.877	SU		509.41465987499964		False
2021-03-27	0.456	0.826	1.331	0.204	1.643	18.066	293.674	8.397	30.519	191.747	2.398	8.897	53.389	SU		399.8898450265925		False
