# Supplementary material for: Evolution and Epidemic Spread of SARS-CoV-2 in Colombia: A Year into the Pandemic
Source: Vaccines (Basel). 2021 Jul 30;9(8):837. doi: 10.3390/vaccines9080837 (PMC8402472; doi:10.3390/vaccines9080837)
Supplement: Supplementary file 1 [file vaccines-09-00837-s001.zip › Supplementary_material/Supplementary Data S2/Rt.live_statistics_model/COVID19-TO-rt.csv]

	rt2.5%	rt	rt97.5%	p_rt_gt1	infection2.5%	infection	infection97.5%	ajusted_positive2.5%	ajusted_positive	ajusted_positive97.5%	predicted_postive2.5%	predicted_postive	predicted_postive97.5%	region	observed_positive	predicted_newtest	observed_newtest	date_with_observed_cases
2020-03-05	0.911	1.161	1.494	0.878	29.425	61.917	113.648	0.0	0.0	0.0				TO				False
2020-03-06	0.922	1.157	1.505	0.886	0.297	0.521	0.852	0.0	0.0	0.0				TO				False
2020-03-07	0.922	1.149	1.474	0.896	4.207	7.386	12.07	0.0	0.0	0.0				TO				False
2020-03-08	0.926	1.151	1.472	0.88	7.981	13.997	22.857	0.0	0.0	0.0				TO				False
2020-03-09	0.936	1.154	1.444	0.876	8.58	14.926	24.116	0.0	0.0	0.0				TO				False
2020-03-10	0.936	1.155	1.424	0.906	8.558	14.49	22.825	0.0	0.0	0.0				TO				False
2020-03-11	0.953	1.152	1.411	0.902	8.957	14.537	22.691	1.938	4.078	7.486				TO				False
2020-03-12	0.951	1.154	1.417	0.92	9.526	15.072	23.159	2.965	6.227	11.427				TO				False
2020-03-13	0.963	1.152	1.394	0.926	9.962	15.51	23.454	3.615	7.463	13.554				TO				False
2020-03-14	0.964	1.148	1.378	0.934	10.479	15.886	24.042	4.19	8.434	14.903				TO				False
2020-03-15	0.972	1.144	1.383	0.942	10.8	16.4	24.798	4.861	9.461	16.261	0.531	1.029	1.818	TO	1.0	0.0		True
2020-03-16	0.987	1.148	1.387	0.958	11.193	16.7	25.556	5.433	10.285	17.296	0.594	1.11	1.925	TO	1.0	0.0		True
2020-03-17	0.983	1.144	1.375	0.958	11.621	17.245	26.176	6.216	11.487	18.888	0.674	1.245	2.091	TO		0.0		True
2020-03-18	0.985	1.148	1.38	0.962	12.163	17.746	26.786	6.648	11.864	19.447	0.72	1.291	2.104	TO		0.0		True
2020-03-19	0.991	1.156	1.377	0.964	12.624	18.13	27.865	7.128	12.24	19.892	0.779	1.343	2.184	TO	3.0	0.0		True
2020-03-20	1.001	1.158	1.356	0.974	12.974	18.721	28.749	7.778	12.986	20.789	0.839	1.427	2.284	TO	1.0	0.0		True
2020-03-21	1.01	1.172	1.352	0.982	13.361	19.216	29.976	8.209	13.395	20.915	0.882	1.465	2.308	TO	1.0	0.0		True
2020-03-22	1.017	1.173	1.357	0.984	13.803	19.824	30.83	8.689	13.77	21.56	0.943	1.519	2.368	TO	4.0	0.0		True
2020-03-23	1.018	1.174	1.367	0.984	14.207	20.416	31.644	9.11	14.34	22.2	0.986	1.581	2.421	TO		0.0		True
2020-03-24	1.02	1.177	1.361	0.98	14.776	21.188	32.796	9.714	14.993	22.883	1.042	1.652	2.526	TO	1.0	0.0		True
2020-03-25	1.021	1.176	1.347	0.988	15.151	21.775	33.596	10.173	15.445	23.124	1.083	1.694	2.558	TO	1.0	0.0		True
2020-03-26	1.014	1.184	1.354	0.988	15.614	22.492	34.789	10.51	15.905	23.82	1.14	1.736	2.611	TO	2.0	0.0		True
2020-03-27	1.037	1.189	1.369	0.99	16.185	23.105	36.019	10.913	16.355	24.637	1.19	1.786	2.688	TO	1.0	0.0		True
2020-03-28	1.042	1.188	1.365	0.99	16.591	23.866	36.759	11.399	16.741	25.395	1.242	1.843	2.74	TO		0.0		True
2020-03-29	1.041	1.195	1.371	0.988	17.03	24.675	37.88	11.97	17.242	25.821	1.291	1.893	2.814	TO		0.0		True
2020-03-30	1.039	1.197	1.369	0.994	17.625	25.554	39.041	12.503	17.778	26.691	1.363	1.958	2.913	TO		0.0		True
2020-03-31	1.038	1.195	1.378	0.994	18.178	26.444	40.121	12.891	18.315	27.893	1.42	2.011	3.017	TO		0.0		True
2020-04-01	1.042	1.196	1.376	0.992	18.95	27.519	41.299	13.335	18.866	28.916	1.454	2.062	3.147	TO	3.0	0.0		True
2020-04-02	1.04	1.205	1.364	0.994	19.896	28.585	42.439	13.758	19.456	29.595	1.495	2.128	3.276	TO	1.0	0.0		True
2020-04-03	1.033	1.21	1.379	0.99	20.917	29.683	44.286	14.177	20.138	30.634	1.544	2.2	3.362	TO		0.0		True
2020-04-04	1.051	1.206	1.387	0.994	21.828	30.796	45.987	14.672	20.736	31.967	1.604	2.271	3.44	TO	2.0	0.0		True
2020-04-05	1.051	1.196	1.375	0.992	22.697	31.925	47.476	15.128	21.364	32.778	1.651	2.344	3.538	TO		0.0		True
2020-04-06	1.039	1.197	1.388	0.994	23.792	33.219	48.547	15.596	22.144	33.622	1.687	2.418	3.684	TO		0.0		True
2020-04-07	1.04	1.191	1.373	0.994	25.041	34.349	50.116	16.122	22.841	34.787	1.764	2.499	3.815	TO		0.0		True
2020-04-08	1.029	1.189	1.376	0.998	26.22	35.572	51.709	16.563	23.528	36.02	1.851	2.576	3.882	TO		2.5769144012008467		True
2020-04-09	1.025	1.178	1.371	0.984	27.59	36.99	53.314	16.989	24.398	37.123	1.924	2.662	3.967	TO	1.0	6.656036614897482		True
2020-04-10	1.018	1.174	1.372	0.986	28.669	38.208	54.169	17.596	25.172	38.349	1.995	2.743	4.127	TO		11.362408929994286		True
2020-04-11	1.012	1.171	1.341	0.99	29.721	39.405	55.852	18.202	26.186	39.607	2.055	2.852	4.251	TO	3.0	12.285043069553334		True
2020-04-12	1.0	1.16	1.34	0.974	30.887	40.664	57.59	19.046	27.077	40.506	2.139	2.958	4.381	TO	2.0	17.097084889468963		True
2020-04-13	0.989	1.153	1.356	0.966	32.009	42.015	59.198	20.077	28.072	41.476	2.238	3.063	4.496	TO		17.046869640237798		True
2020-04-14	0.988	1.146	1.317	0.958	33.12	43.478	60.21	21.143	29.177	42.735	2.344	3.18	4.624	TO	1.0	18.677704226079538		True
2020-04-15	0.986	1.139	1.308	0.956	34.277	44.676	60.723	22.047	30.178	44.094	2.453	3.297	4.769	TO	1.0	24.412072927932343		True
2020-04-16	0.98	1.131	1.293	0.952	35.237	46.056	62.176	22.975	31.365	45.5	2.555	3.421	4.92	TO	1.0	31.56119204895579		True
2020-04-17	0.978	1.124	1.278	0.942	36.271	47.454	63.421	24.026	32.584	46.788	2.675	3.56	5.07	TO		38.827666105896895		True
2020-04-18	0.982	1.119	1.271	0.954	37.179	48.663	64.857	25.001	33.645	47.733	2.801	3.7	5.212	TO	4.0	34.760909903714335		True
2020-04-19	0.976	1.108	1.262	0.938	38.165	49.715	66.622	26.067	34.884	49.69	2.922	3.824	5.389	TO	5.0	41.89540378132387		True
2020-04-20	0.972	1.106	1.268	0.926	39.077	50.967	68.29	27.214	36.212	50.743	3.059	3.947	5.436	TO	3.0	37.52844985039173		True
2020-04-21	0.956	1.1	1.247	0.904	39.941	51.891	69.675	28.186	37.234	52.405	3.174	4.084	5.606	TO		37.83118856622145		True
2020-04-22	0.949	1.092	1.262	0.882	40.841	52.755	70.44	29.232	38.324	53.872	3.278	4.206	5.812	TO	7.0	46.24723145465276		True
2020-04-23	0.955	1.089	1.251	0.872	41.269	54.133	71.417	30.412	39.581	55.075	3.396	4.336	5.903	TO	3.0	56.59239642080311		True
2020-04-24	0.941	1.083	1.243	0.856	42.326	55.246	72.445	31.469	40.988	56.4	3.523	4.482	6.075	TO	16.0	66.48799787428385		True
2020-04-25	0.948	1.075	1.232	0.856	43.417	56.16	74.057	32.789	42.279	57.665	3.636	4.62	6.227	TO	2.0	57.23677673787171		True
2020-04-26	0.95	1.077	1.224	0.844	44.046	56.981	75.306	33.691	43.575	58.444	3.749	4.769	6.329	TO	3.0	66.69372267317141		True
2020-04-27	0.955	1.079	1.221	0.858	44.722	57.669	76.939	34.578	44.754	59.879	3.853	4.895	6.422	TO	14.0	58.01003006058207		True
2020-04-28	0.947	1.078	1.211	0.846	45.757	58.403	77.842	35.537	45.942	61.317	3.97	5.036	6.491	TO	1.0	56.98467290638899		True
2020-04-29	0.952	1.078	1.208	0.882	46.477	59.239	78.863	36.489	47.176	62.781	4.071	5.167	6.721	TO	6.0	68.08238998143247		True
2020-04-30	0.96	1.08	1.216	0.886	47.552	60.253	79.684	37.652	48.28	63.764	4.16	5.314	6.942	TO		81.6236007926789		True
2020-05-01	0.955	1.082	1.218	0.88	48.202	61.352	80.363	38.791	49.451	65.156	4.241	5.417	7.043	TO	2.0	95.7929429840964		True
2020-05-02	0.952	1.081	1.222	0.884	48.623	62.018	81.659	39.916	50.606	66.154	4.338	5.551	7.202	TO	9.0	79.71264357204778		True
2020-05-03	0.957	1.089	1.239	0.898	49.335	62.956	83.463	40.615	51.538	67.615	4.436	5.654	7.351	TO	2.0	91.49204156501537		True
2020-05-04	0.971	1.093	1.234	0.934	50.163	63.98	84.969	41.217	52.614	68.443	4.532	5.759	7.472	TO	7.0	78.4916102707481		True
2020-05-05	0.978	1.1	1.246	0.93	50.671	65.016	85.875	41.831	53.728	69.704	4.64	5.853	7.612	TO	14.0	76.13815724648299		True
2020-05-06	0.987	1.107	1.271	0.956	51.428	66.452	86.788	42.703	54.87	71.286	4.757	5.99	7.726	TO	5.0	89.91754850815552		True
2020-05-07	0.991	1.122	1.274	0.95	52.217	67.811	88.535	43.586	55.849	72.528	4.88	6.11	7.859	TO	1.0	106.65480516453559		True
2020-05-08	0.998	1.134	1.285	0.968	53.393	68.976	91.242	44.53	56.546	73.838	4.971	6.194	7.989	TO	19.0	121.8086614111043		True
2020-05-09	1.007	1.149	1.298	0.982	54.712	70.458	93.238	45.568	57.416	74.648	5.047	6.293	8.08	TO		102.18851040620534		True
2020-05-10	1.025	1.155	1.304	0.994	55.75	72.287	96.009	46.729	58.379	75.518	5.112	6.409	8.229	TO	2.0	116.2903604568558		True
2020-05-11	1.035	1.167	1.314	1.0	57.471	73.937	99.775	47.747	59.303	76.989	5.232	6.502	8.407	TO	6.0	26.0	26.0	True
2020-05-12	1.052	1.185	1.34	1.0	58.857	76.225	102.334	48.385	60.366	78.126	8.141	10.142	13.154	TO		431.0	431.0	True
2020-05-13	1.067	1.203	1.359	0.998	60.628	78.62	105.027	48.993	61.278	79.69	5.346	6.695	8.666	TO	1.0	200.0	200.0	True
2020-05-14	1.076	1.228	1.392	1.0	62.191	81.347	107.556	49.761	62.309	81.192	5.435	6.792	8.729	TO	7.0	203.0	203.0	True
2020-05-15	1.095	1.246	1.407	1.0	64.533	84.33	110.1	50.396	63.482	82.247	5.506	6.924	8.851	TO	11.0	117.0	117.0	True
2020-05-16	1.113	1.265	1.438	1.0	67.602	87.573	113.285	51.295	64.602	83.388	5.603	7.067	9.022	TO		83.0	83.0	True
2020-05-17	1.126	1.287	1.445	1.0	70.811	91.589	118.332	52.224	66.044	85.137	5.734	7.19	9.224	TO	5.0	84.0	84.0	True
2020-05-18	1.166	1.298	1.461	1.0	74.565	95.908	124.44	53.158	67.324	87.623	5.878	7.337	9.426	TO	12.0	96.0	96.0	True
2020-05-19	1.167	1.316	1.48	1.0	78.561	100.453	132.51	54.235	68.72	89.562	5.955	7.517	9.566	TO	15.0	192.0	192.0	True
2020-05-20	1.176	1.337	1.511	1.0	83.001	105.709	138.833	55.489	70.102	91.514	6.115	7.712	9.801	TO	19.0	34.0	34.0	True
2020-05-21	1.186	1.351	1.522	1.0	87.697	111.898	143.993	56.87	71.977	94.625	6.283	7.925	9.995	TO	3.0	94.0	94.0	True
2020-05-22	1.201	1.367	1.535	1.0	93.503	118.197	154.335	58.337	74.138	98.032	6.4	8.161	10.194	TO	5.0	238.0	238.0	True
2020-05-23	1.211	1.382	1.567	1.0	99.093	125.99	164.828	60.022	76.44	100.607	6.552	8.346	10.537	TO	3.0	12.0	12.0	True
2020-05-24	1.22	1.389	1.576	1.0	105.751	134.237	173.658	62.221	78.824	104.232	11.695	14.733	18.723	TO	8.0	479.0	479.0	True
2020-05-25	1.231	1.391	1.571	1.0	113.58	143.162	184.816	64.282	81.43	107.043	7.141	8.917	11.379	TO	1.0	141.0	141.0	True
2020-05-26	1.209	1.394	1.566	1.0	120.504	152.69	196.713	66.778	84.471	110.136	7.364	9.296	11.859	TO	7.0	165.0	165.0	True
2020-05-27	1.224	1.396	1.552	1.0	129.0	163.545	209.108	69.545	87.97	113.69	7.671	9.695	12.338	TO	3.0	188.0	188.0	True
2020-05-28	1.222	1.39	1.552	1.0	138.34	175.151	223.078	73.043	92.029	119.005	8.119	10.124	12.961	TO	3.0	122.0	122.0	True
2020-05-29	1.222	1.374	1.552	1.0	148.966	187.708	238.527	76.727	96.534	124.642	8.574	10.585	13.643	TO	3.0	115.0	115.0	True
2020-05-30	1.188	1.366	1.55	1.0	159.912	200.719	255.005	80.234	101.727	131.28	8.996	11.078	14.308	TO	4.0	159.0	159.0	True
2020-05-31	1.183	1.36	1.526	1.0	171.375	214.044	271.615	84.546	107.014	138.0	9.454	11.632	15.014	TO	6.0	99.0	99.0	True
2020-06-01	1.17	1.339	1.506	1.0	183.88	229.198	287.439	90.088	112.727	145.081	9.959	12.311	15.963	TO	18.0	70.0	70.0	True
2020-06-02	1.156	1.323	1.485	1.0	194.07	243.607	303.895	94.803	119.502	154.327	10.555	12.996	16.807	TO	5.0	120.0	120.0	True
2020-06-03	1.155	1.3	1.464	1.0	207.182	256.793	322.973	100.86	126.7	162.048	11.206	13.781	17.7	TO	6.0	99.0	99.0	True
2020-06-04	1.128	1.28	1.439	1.0	218.407	271.164	343.92	108.476	134.786	170.53	11.955	14.676	18.546	TO	10.0	18.0	18.0	True
2020-06-05	1.104	1.254	1.427	1.0	231.006	286.385	360.771	115.118	143.485	180.765	12.755	15.633	19.598	TO	16.0	168.0	168.0	True
2020-06-06	1.093	1.234	1.394	0.998	242.353	302.41	378.765	122.989	152.645	193.652	13.686	16.666	20.847	TO	17.0	19.0	19.0	True
2020-06-07	1.075	1.207	1.36	0.998	252.704	316.896	400.102	131.39	163.156	205.789	16.622	20.262	25.066	TO	20.0	318.0	318.0	True
2020-06-08	1.056	1.187	1.351	0.994	263.963	331.417	414.088	139.847	174.05	217.914	15.735	19.094	23.587	TO	14.0	42.0	42.0	True
2020-06-09	1.03	1.167	1.339	0.99	273.343	343.557	431.688	149.626	185.748	232.235	16.814	20.322	24.966	TO	23.0	194.0	194.0	True
2020-06-10	1.018	1.153	1.299	0.986	286.311	356.941	445.997	160.905	197.492	248.685	23.838	28.977	35.545	TO	19.0	375.0	375.0	True
2020-06-11	0.996	1.132	1.291	0.972	295.123	368.372	459.963	172.251	210.602	264.16	18.997	23.058	28.182	TO	50.0	121.0	121.0	True
2020-06-12	0.982	1.116	1.26	0.95	306.072	378.479	470.718	181.501	223.361	277.186	20.221	24.474	29.929	TO	45.0	179.0	179.0	True
2020-06-13	0.986	1.11	1.242	0.942	314.528	388.387	483.209	191.608	236.057	291.603	21.375	25.906	31.906	TO	6.0	190.0	190.0	True
2020-06-14	0.953	1.097	1.23	0.914	322.228	397.001	497.563	202.531	249.284	311.129	22.534	27.447	33.314	TO	3.0	111.0	111.0	True
2020-06-15	0.956	1.086	1.226	0.91	328.454	405.888	508.512	212.515	262.43	327.319	23.899	29.038	35.169	TO	15.0	281.0	281.0	True
2020-06-16	0.948	1.083	1.208	0.878	332.98	413.058	519.416	223.788	275.526	342.278	24.923	30.418	36.737	TO	59.0	203.0	203.0	True
2020-06-17	0.948	1.071	1.201	0.878	338.68	419.043	527.848	236.53	289.691	360.268	26.163	31.864	38.217	TO	126.0	258.0	258.0	True
2020-06-18	0.951	1.071	1.2	0.872	344.825	424.549	538.698	248.776	302.621	376.913	27.299	33.213	39.829	TO	98.0	177.0	177.0	True
2020-06-19	0.945	1.067	1.195	0.852	350.681	431.612	547.936	257.637	315.428	390.929	46.667	56.641	68.265	TO	44.0	459.0	459.0	True
2020-06-20	0.952	1.066	1.205	0.858	353.682	438.643	559.761	264.762	327.843	402.908	31.352	38.183	46.483	TO	38.0	298.0	298.0	True
2020-06-21	0.928	1.068	1.202	0.848	356.441	445.855	563.851	275.367	340.151	415.052	30.624	37.109	45.475	TO	6.0	251.0	251.0	True
2020-06-22	0.936	1.06	1.193	0.844	359.507	451.758	575.055	286.069	350.803	428.197	52.054	62.929	76.928	TO	10.0	459.0	459.0	True
2020-06-23	0.941	1.064	1.198	0.844	363.563	456.691	582.816	294.222	360.585	443.152	33.843	40.59	49.623	TO	124.0	288.0	288.0	True
2020-06-24	0.94	1.066	1.198	0.85	370.116	462.435	590.483	302.739	370.746	459.907	33.739	40.565	49.398	TO	41.0	87.0	87.0	True
2020-06-25	0.935	1.074	1.2	0.844	377.823	468.021	597.462	312.091	379.892	473.959	34.535	41.51	50.865	TO	75.0	188.0	188.0	True
2020-06-26	0.946	1.079	1.219	0.866	383.87	474.711	604.157	318.74	388.717	483.787	35.206	42.502	51.983	TO	43.0	239.0	239.0	True
2020-06-27	0.956	1.084	1.224	0.906	390.205	480.453	613.009	325.646	397.221	493.562	35.916	43.381	53.517	TO	18.0	246.0	246.0	True
2020-06-28	0.963	1.09	1.228	0.91	397.149	486.013	623.661	334.35	405.85	500.183	36.541	44.279	55.053	TO	4.0	225.0	225.0	True
2020-06-29	0.961	1.097	1.235	0.918	400.432	493.757	632.05	341.137	413.217	508.382	65.159	78.889	98.651	TO	9.0	491.0	491.0	True
2020-06-30	0.972	1.1	1.248	0.942	407.325	501.269	641.159	347.167	420.311	520.553	38.152	46.398	57.606	TO	25.0	283.0	283.0	True
2020-07-01	0.972	1.106	1.245	0.95	413.747	509.654	655.197	351.668	427.687	532.024	41.151	50.379	62.355	TO	52.0	302.0	302.0	True
2020-07-02	0.986	1.112	1.255	0.958	419.268	517.144	670.06	355.316	434.294	542.411	38.602	47.501	58.661	TO	33.0	110.0	110.0	True
2020-07-03	0.994	1.122	1.274	0.954	428.901	526.749	682.218	358.98	439.886	552.725	39.234	48.355	59.587	TO	173.0	167.0	167.0	True
2020-07-04	1.0	1.131	1.285	0.974	440.298	537.189	694.878	364.058	446.765	562.633	46.947	57.516	71.276	TO	23.0	329.0	329.0	True
2020-07-05	1.006	1.138	1.284	0.982	447.432	551.445	708.622	370.467	453.012	570.264	62.747	76.246	94.379	TO	20.0	431.0	431.0	True
2020-07-06	1.01	1.141	1.276	0.982	456.015	566.609	722.466	377.133	460.357	577.036	49.529	59.827	74.11	TO	54.0	333.0	333.0	True
2020-07-07	1.008	1.142	1.282	0.982	468.151	580.837	739.039	382.378	468.231	587.907	42.422	51.033	63.401	TO	80.0	271.0	271.0	True
2020-07-08	1.002	1.147	1.286	0.976	479.734	596.264	759.652	387.986	475.229	598.59	52.435	62.903	78.348	TO	55.0	340.0	340.0	True
2020-07-09	1.009	1.139	1.296	0.976	494.405	611.399	783.751	394.185	480.684	605.822	61.224	73.353	91.543	TO	64.0	390.0	390.0	True
2020-07-10	1.006	1.139	1.284	0.982	509.634	630.57	801.749	399.585	488.357	616.032	64.849	77.587	97.313	TO	36.0	407.0	407.0	True
2020-07-11	0.995	1.133	1.291	0.966	524.229	648.365	810.099	407.838	496.704	627.289	66.068	79.118	99.288	TO	33.0	407.0	407.0	True
2020-07-12	0.993	1.125	1.281	0.972	537.336	661.208	827.765	415.67	505.7	636.063	46.214	55.428	69.471	TO	27.0	243.0	243.0	True
2020-07-13	0.989	1.122	1.287	0.958	553.679	680.16	849.738	423.157	516.241	652.226	75.144	89.824	113.419	TO	53.0	446.0	446.0	True
2020-07-14	0.979	1.114	1.274	0.944	568.073	697.303	864.847	431.042	526.866	666.391	51.75	61.847	78.322	TO	63.0	301.0	301.0	True
2020-07-15	0.98	1.106	1.268	0.952	584.864	711.654	883.249	440.98	537.83	677.79	59.389	71.09	89.139	TO	89.0	338.0	338.0	True
2020-07-16	0.983	1.105	1.264	0.942	596.608	727.664	898.672	450.917	548.523	690.168	87.455	104.435	131.277	TO	38.0	487.0	487.0	True
2020-07-17	0.964	1.096	1.256	0.932	607.22	744.101	913.937	461.842	561.877	698.883	61.673	74.047	92.962	TO	44.0	338.0	338.0	True
2020-07-18	0.96	1.091	1.238	0.898	617.29	756.261	936.594	472.656	575.365	714.263	52.305	62.684	78.572	TO	50.0	219.0	219.0	True
2020-07-19	0.945	1.082	1.238	0.88	626.875	772.405	955.554	485.167	589.729	733.052	58.423	70.264	87.838	TO	31.0	306.0	306.0	True
2020-07-20	0.958	1.081	1.224	0.902	635.091	786.724	976.964	501.277	605.09	751.248	55.131	65.967	82.483	TO	31.0	240.0	240.0	True
2020-07-21	0.951	1.08	1.219	0.89	646.902	800.442	995.413	515.432	620.11	769.017	56.556	67.777	84.405	TO	71.0	270.0	270.0	True
2020-07-22	0.947	1.079	1.231	0.876	661.492	813.614	1012.049	528.378	636.419	785.464	57.967	69.25	85.629	TO	221.0	257.0	257.0	True
2020-07-23	0.95	1.076	1.209	0.872	669.034	829.112	1019.054	541.988	651.656	806.15	59.228	70.926	87.309	TO	80.0	277.0	277.0	True
2020-07-24	0.947	1.073	1.202	0.88	678.139	841.142	1037.209	552.851	668.256	825.062	90.33	107.977	132.987	TO	95.0	416.0	416.0	True
2020-07-25	0.951	1.069	1.217	0.864	684.523	854.16	1055.206	569.97	683.684	838.13	62.659	74.526	91.9	TO	74.0	250.0	250.0	True
2020-07-26	0.946	1.067	1.208	0.858	694.856	864.049	1062.267	581.788	697.063	850.882	65.332	77.827	96.021	TO	83.0	286.0	286.0	True
2020-07-27	0.934	1.066	1.201	0.862	704.508	878.245	1075.089	590.197	712.664	869.383	150.11	179.186	221.378	TO	161.0	645.0	645.0	True
2020-07-28	0.932	1.063	1.188	0.836	710.823	889.886	1091.503	603.828	727.33	886.388	66.264	79.251	98.211	TO	197.0	120.0	120.0	True
2020-07-29	0.927	1.06	1.189	0.81	723.524	903.345	1110.31	615.417	740.131	905.599	116.902	139.594	173.943	TO	127.0	485.0	485.0	True
2020-07-30	0.936	1.056	1.188	0.782	737.165	913.662	1121.842	623.368	754.638	920.919	128.536	154.218	190.215	TO	84.0	525.0	525.0	True
2020-07-31	0.932	1.052	1.189	0.778	749.465	926.634	1139.486	632.688	771.36	936.046	88.476	106.763	130.331	TO	255.0	355.0	355.0	True
2020-08-01	0.93	1.046	1.185	0.758	756.058	938.719	1167.695	644.102	785.84	956.603	133.596	162.081	197.787	TO	86.0	529.0	529.0	True
2020-08-02	0.923	1.047	1.177	0.746	756.523	947.987	1177.911	655.969	800.971	971.339	141.556	171.809	209.537	TO	68.0	552.0	552.0	True
2020-08-03	0.932	1.043	1.181	0.748	761.145	955.368	1182.027	668.172	813.319	981.842	228.318	278.112	337.735	TO	155.0	878.0	878.0	True
2020-08-04	0.925	1.038	1.175	0.738	768.246	967.969	1188.044	678.878	826.917	996.648	131.915	161.322	196.216	TO	207.0	500.0	500.0	True
2020-08-05	0.911	1.036	1.166	0.708	776.375	975.374	1191.718	684.522	839.662	1011.836	130.402	158.871	194.511	TO	115.0	485.0	485.0	True
2020-08-06	0.91	1.034	1.17	0.684	781.592	977.332	1206.602	693.837	853.029	1026.105	80.844	98.262	121.368	TO	154.0	296.0	296.0	True
2020-08-07	0.905	1.029	1.165	0.664	785.647	984.916	1214.539	702.504	864.819	1041.328	117.975	143.445	176.091	TO	85.0	425.0	425.0	True
2020-08-08	0.893	1.021	1.168	0.614	784.867	993.653	1226.648	715.153	874.083	1056.724	228.11	278.09	340.658	TO	137.0	813.0	813.0	True
2020-08-09	0.885	1.017	1.159	0.606	796.871	995.81	1232.038	729.07	886.99	1074.566	108.787	133.198	164.505	TO	75.0	384.0	384.0	True
2020-08-10	0.88	1.013	1.147	0.586	801.408	1001.587	1231.006	735.043	900.924	1091.683	93.778	114.634	141.614	TO	141.0	326.0	326.0	True
2020-08-11	0.888	1.013	1.138	0.57	795.432	1004.824	1219.597	746.06	910.686	1106.848	122.478	149.359	184.544	TO	149.0	420.0	420.0	True
2020-08-12	0.879	1.01	1.144	0.548	797.936	1007.098	1216.327	753.142	920.097	1120.004	121.189	147.256	182.408	TO	135.0	411.0	411.0	True
2020-08-13	0.891	1.007	1.147	0.532	803.404	1008.13	1222.876	758.084	931.212	1131.08	112.865	137.385	169.187	TO	257.0	379.0	379.0	True
2020-08-14	0.881	1.001	1.147	0.508	801.939	1010.589	1223.907	769.231	941.625	1140.34	160.483	195.216	240.365	TO	148.0	533.0	533.0	True
2020-08-15	0.888	1.0	1.128	0.498	806.091	1013.052	1227.284	772.498	953.007	1142.398	199.439	241.797	297.265	TO	114.0	654.0	654.0	True
2020-08-16	0.882	1.0	1.124	0.496	805.916	1013.06	1234.166	775.482	959.682	1161.464	235.848	284.861	348.835	TO	222.0	764.0	764.0	True
2020-08-17	0.877	0.993	1.106	0.452	810.344	1015.148	1240.549	781.735	963.3	1168.271	212.903	256.275	312.553	TO	148.0	683.0	683.0	True
2020-08-18	0.874	0.99	1.111	0.448	816.863	1012.189	1237.348	788.442	968.412	1178.501	132.116	159.268	193.603	TO	193.0	421.0	421.0	True
2020-08-19	0.872	0.987	1.119	0.398	807.495	1015.872	1232.301	791.583	975.282	1182.349	140.643	169.527	205.594	TO	212.0	445.0	445.0	True
2020-08-20	0.862	0.985	1.121	0.404	807.291	1011.165	1239.268	800.36	981.591	1187.711	167.881	202.43	244.488	TO	175.0	528.0	528.0	True
2020-08-21	0.877	0.981	1.132	0.392	812.274	1008.011	1238.667	804.841	984.364	1187.161	89.552	108.066	131.312	TO	236.0	270.0	270.0	True
2020-08-22	0.877	0.977	1.116	0.36	814.171	1007.314	1234.388	805.829	990.316	1178.384	217.543	263.882	320.87	TO	150.0	680.0	680.0	True
2020-08-23	0.869	0.976	1.125	0.358	817.839	1004.091	1239.094	810.602	994.185	1181.561	185.448	225.04	271.72	TO	168.0	578.0	578.0	True
2020-08-24	0.872	0.974	1.111	0.332	815.763	998.953	1225.798	812.42	995.953	1187.85	181.308	219.16	265.097	TO	384.0	561.0	561.0	True
2020-08-25	0.867	0.973	1.129	0.344	809.064	995.12	1216.132	811.467	996.836	1197.264	183.531	221.784	268.235	TO	245.0	567.0	567.0	True
2020-08-26	0.852	0.978	1.107	0.346	800.327	990.401	1193.277	811.041	998.266	1194.198	171.283	206.989	250.703	TO	136.0	527.0	527.0	True
2020-08-27	0.857	0.979	1.1	0.346	792.252	989.453	1191.837	812.886	1001.559	1198.58	208.941	251.712	304.672	TO	164.0	641.0	641.0	True
2020-08-28	0.86	0.974	1.105	0.36	789.258	985.439	1194.239	817.453	1005.007	1201.385	158.868	191.162	231.059	TO	152.0	487.0	487.0	True
2020-08-29	0.863	0.975	1.092	0.364	786.107	978.621	1202.62	820.338	1006.041	1207.963	123.961	149.242	180.247	TO	206.0	380.0	380.0	True
2020-08-30	0.865	0.976	1.1	0.352	782.533	975.743	1202.29	823.235	1004.596	1204.203	210.825	254.701	306.897	TO	123.0	648.0	648.0	True
2020-08-31	0.871	0.976	1.094	0.346	781.0	967.308	1191.193	824.065	1003.232	1205.207	167.179	202.487	243.636	TO	185.0	516.0	516.0	True
2020-09-01	0.879	0.981	1.093	0.382	781.149	959.859	1190.726	823.74	1003.949	1204.025	90.755	109.674	131.344	TO	156.0	270.0	270.0	True
2020-09-02	0.876	0.98	1.11	0.384	777.436	955.195	1193.386	822.924	1002.512	1202.599	164.006	197.431	237.575	TO	114.0	506.0	506.0	True
2020-09-03	0.882	0.987	1.115	0.42	773.338	951.585	1190.261	825.556	998.025	1200.053	154.074	185.637	224.811	TO	262.0	477.0	477.0	True
2020-09-04	0.883	0.991	1.126	0.442	764.581	948.191	1172.595	821.231	991.79	1201.35	210.005	252.632	305.635	TO	334.0	652.0	652.0	True
2020-09-05	0.879	0.996	1.132	0.486	754.805	948.522	1153.445	817.887	990.874	1188.055	164.113	197.916	239.185	TO	140.0	513.0	513.0	True
2020-09-06	0.881	1.005	1.146	0.53	757.456	947.403	1154.944	813.052	989.129	1172.33	141.477	171.228	206.959	TO	189.0	446.0	446.0	True
2020-09-07	0.886	1.012	1.147	0.562	758.321	948.064	1154.968	806.694	986.149	1170.309	116.52	141.274	172.03	TO	251.0	369.0	369.0	True
2020-09-08	0.891	1.021	1.159	0.628	756.871	949.707	1168.312	800.555	983.942	1170.31	99.809	121.341	146.76	TO	131.0	318.0	318.0	True
2020-09-09	0.9	1.029	1.164	0.678	761.157	951.761	1173.038	800.37	978.973	1167.326	101.721	124.493	150.237	TO	173.0	327.0	327.0	True
2020-09-10	0.9	1.037	1.178	0.712	760.686	953.873	1181.64	798.788	975.177	1166.674	218.304	267.695	322.818	TO	195.0	704.0	704.0	True
2020-09-11	0.921	1.047	1.178	0.756	761.108	957.109	1189.622	796.976	971.037	1166.139	182.228	223.448	269.239	TO	193.0	589.0	589.0	True
2020-09-12	0.922	1.056	1.19	0.808	764.308	961.546	1203.013	795.24	965.67	1163.862	163.85	200.413	241.724	TO	146.0	532.0	532.0	True
2020-09-13	0.939	1.061	1.196	0.828	766.052	969.552	1208.607	794.654	963.814	1163.796	185.61	226.637	274.488	TO	120.0	604.0	604.0	True
2020-09-14	0.953	1.068	1.198	0.858	777.203	981.705	1224.924	792.208	961.323	1161.269	128.739	157.012	189.911	TO	185.0	420.0	420.0	True
2020-09-15	0.958	1.077	1.204	0.876	779.069	993.549	1242.546	788.938	960.804	1155.742	160.117	195.413	237.458	TO	172.0	523.0	523.0	True
2020-09-16	0.974	1.081	1.216	0.908	781.843	1004.973	1252.532	782.764	960.726	1159.986	85.623	104.768	127.815	TO	129.0	243.0	243.0	True
2020-09-17	0.97	1.087	1.223	0.922	794.081	1018.622	1266.149	779.012	959.127	1157.394	147.315	180.572	221.553	TO	162.0	483.0	483.0	True
2020-09-18	0.962	1.095	1.235	0.92	805.05	1034.704	1279.363	773.09	959.924	1158.476	145.203	178.566	218.387	TO	195.0	477.0	477.0	True
2020-09-19	0.976	1.101	1.249	0.93	822.689	1049.014	1288.892	775.945	958.422	1165.621	164.312	202.085	248.293	TO	164.0	539.0	539.0	True
2020-09-20	0.979	1.101	1.245	0.934	841.173	1068.194	1308.9	782.296	959.347	1175.978	142.539	176.694	216.21	TO	134.0	470.0	470.0	True
2020-09-21	0.985	1.108	1.246	0.954	860.129	1092.472	1332.264	783.724	962.783	1179.033	147.107	182.374	222.888	TO	175.0	483.0	483.0	True
2020-09-22	0.986	1.11	1.259	0.96	876.206	1116.927	1355.361	788.584	967.633	1183.66	172.562	213.797	259.999	TO	200.0	562.0	562.0	True
2020-09-23	0.985	1.104	1.268	0.952	895.892	1135.896	1382.037	796.465	974.376	1193.016	101.528	125.606	152.845	TO	145.0	328.0	328.0	True
2020-09-24	0.985	1.104	1.277	0.954	920.761	1159.146	1411.655	798.465	982.378	1204.917	139.111	171.089	208.645	TO	64.0	444.0	444.0	True
2020-09-25	0.985	1.108	1.275	0.938	945.573	1184.265	1436.801	803.405	988.969	1216.04	127.503	158.042	193.167	TO	128.0	407.0	407.0	True
2020-09-26	0.983	1.107	1.269	0.94	970.503	1212.982	1464.276	812.247	1002.078	1227.988	202.84	252.931	309.126	TO	146.0	644.0	644.0	True
2020-09-27	0.982	1.108	1.258	0.954	1002.967	1239.537	1494.082	813.347	1014.447	1232.116	163.467	203.918	249.654	TO	127.0	514.0	514.0	True
2020-09-28	0.98	1.102	1.257	0.938	1026.635	1266.199	1517.54	817.218	1028.186	1245.843	158.69	199.001	243.012	TO	215.0	496.0	496.0	True
2020-09-29	0.974	1.099	1.252	0.944	1048.49	1289.757	1552.605	827.785	1042.719	1260.727	91.591	114.097	140.139	TO	160.0	225.0	225.0	True
2020-09-30	0.971	1.095	1.24	0.932	1069.781	1310.372	1591.375	845.018	1056.241	1275.42	189.835	236.177	291.268	TO	211.0	572.0	572.0	True
2020-10-01	0.971	1.087	1.235	0.924	1092.613	1332.226	1618.283	863.256	1076.587	1291.05	154.221	191.186	236.799	TO	206.0	457.0	457.0	True
2020-10-02	0.955	1.08	1.21	0.888	1116.735	1356.165	1637.171	881.04	1094.004	1309.65	189.708	235.12	292.325	TO	257.0	554.0	554.0	True
2020-10-03	0.952	1.068	1.197	0.87	1129.505	1376.343	1669.176	898.715	1111.982	1342.008	177.662	220.241	274.021	TO	202.0	509.0	509.0	True
2020-10-04	0.946	1.058	1.189	0.846	1151.691	1398.823	1707.294	916.866	1131.581	1364.317	157.804	195.739	244.493	TO	150.0	444.0	444.0	True
2020-10-05	0.929	1.045	1.182	0.806	1167.032	1420.465	1734.155	933.388	1153.85	1382.627	229.479	283.849	354.011	TO	311.0	632.0	632.0	True
2020-10-06	0.918	1.034	1.164	0.728	1179.537	1436.617	1761.002	957.613	1178.0	1409.835	193.828	239.146	298.728	TO	269.0	523.0	523.0	True
2020-10-07	0.899	1.018	1.16	0.606	1188.76	1448.573	1768.869	979.565	1200.115	1441.068	207.101	255.407	317.767	TO	196.0	547.0	547.0	True
2020-10-08	0.894	1.008	1.146	0.536	1201.403	1463.341	1791.011	998.049	1222.416	1472.522	214.782	265.217	328.873	TO	177.0	555.0	555.0	True
2020-10-09	0.883	0.993	1.121	0.458	1203.272	1470.484	1804.672	1023.204	1246.63	1490.064	276.912	339.649	423.573	TO	222.0	698.0	698.0	True
2020-10-10	0.88	0.986	1.126	0.414	1196.784	1473.882	1795.817	1051.013	1272.358	1510.483	202.37	246.301	307.203	TO	195.0	498.0	498.0	True
2020-10-11	0.866	0.975	1.103	0.334	1189.502	1478.477	1797.584	1076.105	1290.364	1539.503	190.471	231.744	286.936	TO	161.0	461.0	461.0	True
2020-10-12	0.849	0.965	1.099	0.272	1188.413	1478.841	1781.395	1100.514	1311.219	1557.73	230.285	280.063	345.587	TO	192.0	548.0	548.0	True
2020-10-13	0.841	0.959	1.094	0.232	1183.962	1475.523	1775.044	1114.677	1331.884	1583.974	136.977	167.346	205.52	TO	221.0	322.0	322.0	True
2020-10-14	0.835	0.951	1.087	0.216	1167.998	1461.73	1760.331	1134.206	1352.025	1612.801	173.743	211.107	259.223	TO	286.0	401.0	401.0	True
2020-10-15	0.828	0.948	1.089	0.196	1155.994	1450.238	1763.75	1144.99	1371.497	1632.656	233.095	284.487	350.43	TO	356.0	532.0	532.0	True
2020-10-16	0.829	0.938	1.081	0.184	1139.333	1438.327	1757.306	1159.042	1389.987	1653.695	318.626	386.305	474.157	TO	369.0	714.0	714.0	True
2020-10-17	0.816	0.93	1.07	0.15	1127.262	1424.579	1729.982	1175.785	1406.55	1673.898	325.342	391.296	476.757	TO	396.0	716.0	716.0	True
2020-10-18	0.824	0.923	1.051	0.144	1117.009	1401.065	1712.993	1181.306	1419.92	1688.221	408.331	492.844	599.804	TO	267.0	893.0	893.0	True
2020-10-19	0.823	0.928	1.051	0.126	1109.177	1384.751	1691.106	1187.073	1425.111	1705.691	185.766	223.843	272.37	TO	599.0	402.0	402.0	True
2020-10-20	0.823	0.925	1.046	0.134	1105.056	1361.673	1654.026	1192.345	1433.076	1718.499	191.678	229.492	280.42	TO	590.0	410.0	410.0	True
2020-10-21	0.826	0.929	1.049	0.124	1100.168	1343.253	1636.309	1195.967	1437.74	1726.878	316.416	379.83	461.646	TO	456.0	675.0	675.0	True
2020-10-22	0.817	0.926	1.051	0.116	1082.756	1323.636	1618.857	1190.425	1442.691	1717.665	362.725	434.231	525.837	TO	390.0	769.0	769.0	True
2020-10-23	0.816	0.93	1.052	0.148	1069.022	1307.878	1606.54	1184.502	1440.212	1713.164	247.836	297.487	357.778	TO	402.0	527.0	527.0	True
2020-10-24	0.823	0.932	1.055	0.152	1046.332	1288.027	1587.021	1180.559	1436.61	1701.544	344.649	411.575	495.395	TO	463.0	731.0	731.0	True
2020-10-25	0.831	0.941	1.055	0.186	1039.393	1267.564	1560.95	1175.016	1433.59	1693.949	517.175	614.244	744.821	TO	321.0	1098.0	1098.0	True
2020-10-26	0.837	0.945	1.073	0.184	1025.075	1247.252	1548.325	1166.242	1428.481	1690.59	390.268	464.883	561.425	TO	374.0	835.0	835.0	True
2020-10-27	0.835	0.948	1.06	0.2	1013.927	1234.403	1534.63	1152.409	1418.216	1684.413	242.211	287.904	350.081	TO	371.0	522.0	522.0	True
2020-10-28	0.841	0.955	1.076	0.208	1001.111	1219.102	1517.142	1141.521	1404.124	1673.725	414.681	493.895	603.731	TO	336.0	902.0	902.0	True
2020-10-29	0.851	0.961	1.088	0.246	994.147	1209.005	1500.831	1134.127	1390.822	1659.646	240.629	287.566	352.287	TO	355.0	530.0	530.0	True
2020-10-30	0.857	0.97	1.083	0.318	981.216	1199.204	1491.683	1130.475	1376.718	1639.533	357.832	427.346	524.164	TO	377.0	797.0	797.0	True
2020-10-31	0.875	0.98	1.114	0.376	978.26	1190.59	1482.703	1125.887	1360.804	1621.846	311.505	373.805	458.433	TO	346.0	706.0	706.0	True
2020-11-01	0.878	0.987	1.115	0.424	968.827	1182.478	1481.147	1119.782	1343.464	1608.853	310.402	372.914	457.601	TO	298.0	713.0	713.0	True
2020-11-02	0.872	1.0	1.127	0.5	965.028	1173.3	1471.813	1113.182	1329.029	1600.373	451.924	545.045	665.623	TO	273.0	1049.0	1049.0	True
2020-11-03	0.886	1.006	1.133	0.546	963.007	1168.709	1465.71	1102.304	1312.616	1580.784	220.423	265.839	326.129	TO	445.0	518.0	518.0	True
2020-11-04	0.906	1.016	1.155	0.61	962.352	1166.938	1449.262	1090.161	1293.931	1568.967	239.98	288.526	355.832	TO	301.0	570.0	570.0	True
2020-11-05	0.903	1.031	1.164	0.674	969.671	1168.06	1457.498	1072.625	1278.854	1553.187	332.13	397.63	490.819	TO	273.0	796.0	796.0	True
2020-11-06	0.915	1.048	1.182	0.732	974.815	1172.949	1449.086	1056.204	1261.972	1533.748	364.272	439.883	543.538	TO	360.0	888.0	888.0	True
2020-11-07	0.927	1.057	1.184	0.794	980.366	1182.272	1458.772	1049.574	1250.254	1522.811	284.447	343.873	427.492	TO	358.0	703.0	703.0	True
2020-11-08	0.941	1.067	1.2	0.83	986.366	1194.025	1463.777	1041.005	1240.914	1506.923	297.442	357.377	444.812	TO	343.0	739.0	739.0	True
2020-11-09	0.955	1.078	1.215	0.858	1000.19	1206.064	1478.463	1031.682	1231.677	1497.719	310.09	371.921	462.621	TO	588.0	776.0	776.0	True
2020-11-10	0.948	1.089	1.228	0.888	1001.61	1222.191	1497.535	1024.191	1225.996	1487.778	172.012	206.584	257.743	TO	307.0	434.0	434.0	True
2020-11-11	0.969	1.091	1.244	0.936	1010.755	1236.959	1522.383	1020.768	1219.207	1478.639	280.372	337.677	422.355	TO	159.0	713.0	713.0	True
2020-11-12	0.977	1.101	1.26	0.93	1035.773	1251.818	1543.838	1019.011	1208.235	1473.946	458.113	551.392	691.059	TO	398.0	1172.0	1172.0	True
2020-11-13	0.978	1.105	1.277	0.944	1053.876	1276.892	1584.039	1010.179	1204.476	1472.6	370.142	446.087	560.019	TO	361.0	952.0	952.0	True
2020-11-14	0.983	1.12	1.261	0.954	1072.008	1299.651	1619.055	1009.014	1198.602	1468.058	314.799	379.646	477.205	TO	296.0	813.0	813.0	True
2020-11-15	0.983	1.128	1.266	0.964	1091.235	1326.308	1653.07	1008.435	1194.279	1458.174	282.404	339.017	425.962	TO	273.0	727.0	727.0	True
2020-11-16	1.0	1.133	1.271	0.974	1110.815	1358.174	1694.486	1011.186	1194.643	1460.4	380.757	458.211	571.96	TO	280.0	983.0	983.0	True
2020-11-17	1.009	1.134	1.28	0.978	1143.105	1393.298	1727.108	1023.137	1198.239	1467.54	299.088	360.741	451.05	TO	312.0	771.0	771.0	True
2020-11-18	1.011	1.137	1.282	0.986	1167.622	1424.173	1761.748	1022.234	1206.554	1468.313	359.813	434.112	538.455	TO	225.0	923.0	923.0	True
2020-11-19	1.009	1.143	1.281	0.984	1204.159	1457.964	1802.292	1025.499	1214.705	1474.804	233.117	281.945	345.147	TO	390.0	595.0	595.0	True
2020-11-20	1.018	1.141	1.282	0.984	1233.479	1495.442	1831.437	1034.739	1229.019	1482.938	314.812	380.553	463.762	TO	430.0	796.0	796.0	True
2020-11-21	1.01	1.14	1.268	0.98	1266.397	1539.662	1858.169	1045.604	1239.176	1495.607	309.156	373.662	454.541	TO	244.0	773.0	773.0	True
2020-11-22	1.005	1.14	1.261	0.978	1304.143	1585.506	1901.655	1061.023	1251.486	1515.581	304.561	369.971	447.861	TO	234.0	753.0	753.0	True
2020-11-23	0.994	1.132	1.277	0.97	1340.503	1628.078	1943.459	1075.806	1267.312	1536.863	276.115	334.658	405.762	TO	513.0	671.0	671.0	True
2020-11-24	0.991	1.119	1.281	0.962	1384.654	1665.417	1998.311	1085.162	1288.51	1572.826	258.062	311.676	379.193	TO	246.0	616.0	616.0	True
2020-11-25	0.985	1.116	1.28	0.96	1432.004	1702.618	2040.898	1108.132	1310.446	1592.129	256.926	307.819	378.488	TO	238.0	600.0	600.0	True
2020-11-26	0.983	1.104	1.255	0.936	1467.95	1742.217	2082.035	1124.544	1338.136	1611.807	403.053	482.665	593.02	TO	390.0	924.0	924.0	True
2020-11-27	0.978	1.095	1.242	0.938	1502.234	1790.372	2096.952	1145.049	1365.082	1655.457	470.377	561.618	690.759	TO	381.0	1054.0	1054.0	True
2020-11-28	0.968	1.084	1.228	0.906	1535.079	1825.442	2142.509	1172.869	1396.706	1687.974	361.841	431.364	530.03	TO	271.0	793.0	793.0	True
2020-11-29	0.956	1.073	1.205	0.866	1564.141	1856.627	2172.86	1197.225	1428.035	1714.306	401.157	479.219	587.381	TO	150.0	860.0	860.0	True
2020-11-30	0.952	1.061	1.192	0.842	1598.095	1887.771	2213.412	1232.341	1460.03	1737.156	150.784	180.705	221.088	TO	243.0	317.0	317.0	True
2020-12-01	0.934	1.049	1.167	0.786	1624.791	1914.807	2252.177	1265.152	1495.534	1776.788	427.505	512.498	626.912	TO	363.0	878.0	878.0	True
2020-12-02	0.913	1.035	1.158	0.762	1635.322	1944.046	2272.346	1287.539	1535.636	1815.407	360.341	431.762	528.451	TO	340.0	724.0	724.0	True
2020-12-03	0.914	1.028	1.135	0.702	1656.335	1966.641	2297.576	1318.187	1576.995	1840.004	343.37	412.364	502.068	TO	564.0	675.0	675.0	True
2020-12-04	0.893	1.021	1.137	0.648	1674.776	1984.027	2312.842	1349.447	1608.447	1881.331	322.546	386.73	466.94	TO	490.0	618.0	618.0	True
2020-12-05	0.896	1.009	1.126	0.548	1677.625	1991.094	2321.793	1388.078	1644.176	1920.622	610.242	726.636	876.228	TO	546.0	1139.0	1139.0	True
2020-12-06	0.895	0.996	1.126	0.476	1686.03	1997.975	2337.574	1432.737	1676.863	1958.671	533.616	635.629	762.854	TO	380.0	973.0	973.0	True
2020-12-07	0.882	0.99	1.114	0.418	1672.918	2002.56	2337.916	1463.992	1716.581	1988.349	352.412	422.918	506.058	TO	617.0	633.0	633.0	True
2020-12-08	0.869	0.982	1.107	0.38	1668.68	2000.399	2326.547	1492.278	1751.426	2029.371	158.895	190.907	227.625	TO	482.0	148.0	148.0	True
2020-12-09	0.871	0.978	1.087	0.334	1675.392	1999.058	2332.277	1526.699	1784.508	2060.292	464.799	557.226	663.555	TO	529.0	802.0	802.0	True
2020-12-10	0.867	0.964	1.08	0.27	1678.615	1990.461	2342.275	1556.447	1811.377	2080.607	333.749	401.696	480.539	TO	673.0	568.0	568.0	True
2020-12-11	0.864	0.96	1.085	0.238	1667.274	1984.033	2316.367	1581.31	1838.298	2111.461	570.293	684.622	823.705	TO	855.0	956.0	956.0	True
2020-12-12	0.848	0.95	1.067	0.214	1649.356	1976.28	2305.568	1601.982	1869.406	2143.789	536.187	648.216	777.517	TO	640.0	890.0	890.0	True
2020-12-13	0.842	0.946	1.051	0.154	1641.799	1960.395	2281.6	1622.633	1892.024	2168.318	592.772	714.778	856.864	TO	716.0	969.0	969.0	True
2020-12-14	0.834	0.937	1.041	0.114	1637.222	1937.66	2263.134	1641.039	1909.425	2189.891	375.718	452.537	542.294	TO	403.0	606.0	606.0	True
2020-12-15	0.836	0.926	1.034	0.084	1628.155	1916.538	2239.29	1657.1	1927.982	2205.894	486.282	583.629	700.177	TO	741.0	774.0	774.0	True
2020-12-16	0.829	0.918	1.03	0.068	1605.656	1896.781	2211.954	1666.38	1941.039	2218.096	391.35	467.798	562.551	TO	582.0	618.0	618.0	True
2020-12-17	0.817	0.909	1.017	0.058	1582.01	1874.431	2190.81	1670.43	1947.984	2232.302	800.546	955.759	1152.9	TO	609.0	1258.0	1258.0	True
2020-12-18	0.811	0.903	1.01	0.042	1562.28	1848.985	2159.104	1675.019	1955.199	2229.995	558.994	667.699	804.456	TO	695.0	875.0	875.0	True
2020-12-19	0.801	0.897	0.996	0.012	1541.316	1814.755	2109.346	1676.449	1956.979	2236.585	675.333	806.704	974.867	TO	625.0	1057.0	1057.0	True
2020-12-20	0.783	0.885	0.987	0.014	1511.885	1780.849	2060.568	1677.142	1955.047	2236.402	654.731	786.98	950.124	TO	337.0	1028.0	1028.0	True
2020-12-21	0.788	0.878	0.987	0.012	1482.895	1744.105	2029.139	1679.205	1949.392	2246.313	409.821	494.543	592.477	TO	462.0	645.0	645.0	True
2020-12-22	0.767	0.872	0.985	0.01	1450.4	1707.501	1962.468	1677.816	1945.87	2239.798	503.518	604.534	719.316	TO	749.0	789.0	789.0	True
2020-12-23	0.768	0.861	0.973	0.01	1416.725	1667.366	1925.279	1670.996	1937.369	2227.474	842.683	1011.134	1205.451	TO	582.0	1326.0	1326.0	True
2020-12-24	0.755	0.853	0.963	0.006	1375.943	1622.205	1884.028	1657.3	1929.549	2199.885	655.176	783.869	935.424	TO	706.0	1034.0	1034.0	True
2020-12-25	0.747	0.85	0.962	0.004	1348.477	1579.706	1848.008	1647.452	1916.417	2182.59	945.347	1128.52	1349.755	TO	542.0	1505.0	1505.0	True
2020-12-26	0.737	0.84	0.958	0.004	1306.837	1532.303	1791.73	1634.412	1899.415	2153.125	220.933	263.84	314.396	TO	813.0	355.0	355.0	True
2020-12-27	0.738	0.829	0.94	0.0	1265.559	1482.616	1740.385	1622.698	1881.39	2134.06	646.617	772.364	916.126	TO	635.0	1050.0	1050.0	True
2020-12-28	0.729	0.818	0.928	0.002	1229.323	1433.139	1697.573	1599.357	1858.973	2111.006	654.547	779.854	924.692	TO	868.0	1073.0	1073.0	True
2020-12-29	0.713	0.809	0.913	0.002	1188.868	1383.91	1640.564	1580.724	1831.456	2077.603	568.039	673.371	796.856	TO	699.0	941.0	941.0	True
2020-12-30	0.708	0.8	0.906	0.0	1139.356	1333.062	1588.541	1558.831	1802.485	2052.369	809.473	962.751	1135.479	TO	478.0	1367.0	1367.0	True
2020-12-31	0.701	0.79	0.893	0.0	1089.37	1283.427	1535.108	1541.384	1772.143	2024.701	851.883	1014.804	1197.092	TO	267.0	1467.0	1467.0	True
2021-01-01	0.69	0.783	0.88	0.0	1048.698	1232.032	1481.501	1517.472	1737.857	1974.788	435.491	520.5	612.616	TO	168.0	765.0	765.0	True
2021-01-02	0.682	0.781	0.88	0.0	1006.548	1177.552	1427.532	1480.837	1707.242	1930.707	220.431	263.093	307.316	TO	334.0	394.0	394.0	True
2021-01-03	0.682	0.774	0.86	0.0	960.787	1125.547	1366.717	1451.506	1672.931	1896.554	716.444	850.754	995.486	TO	418.0	1303.0	1303.0	True
2021-01-04	0.679	0.761	0.858	0.0	914.598	1076.869	1315.566	1419.087	1634.416	1863.127	435.961	516.433	606.107	TO	625.0	810.0	810.0	True
2021-01-05	0.67	0.755	0.848	0.0	876.159	1027.784	1255.129	1386.392	1590.162	1817.924	462.435	546.524	641.409	TO	607.0	878.0	878.0	True
2021-01-06	0.665	0.751	0.846	0.0	824.714	979.515	1197.32	1352.211	1548.489	1777.231	355.398	420.334	493.186	TO	500.0	693.0	693.0	True
2021-01-07	0.664	0.747	0.858	0.0	779.385	931.38	1139.075	1314.496	1506.409	1726.785	410.498	483.94	568.922	TO	596.0	822.0	822.0	True
2021-01-08	0.664	0.747	0.855	0.0	735.955	880.838	1079.872	1272.703	1462.117	1679.02	595.865	697.507	821.822	TO	669.0	1221.0	1221.0	True
2021-01-09	0.661	0.744	0.856	0.0	698.399	833.177	1022.091	1232.445	1412.461	1631.528	565.242	661.828	778.262	TO	625.0	1196.0	1196.0	True
2021-01-10	0.657	0.746	0.85	0.0	662.343	791.45	969.355	1189.671	1363.183	1580.888	519.425	608.766	714.386	TO	410.0	1139.0	1139.0	True
2021-01-11	0.659	0.746	0.847	0.0	621.619	750.319	922.78	1146.609	1315.767	1530.332	290.443	338.695	402.028	TO	461.0	658.0	658.0	True
2021-01-12	0.659	0.742	0.851	0.0	583.372	710.024	881.201	1104.648	1267.042	1479.934	308.904	360.789	426.53	TO	770.0	726.0	726.0	True
2021-01-13	0.658	0.746	0.858	0.0	552.436	674.652	842.946	1064.638	1220.315	1432.91	513.403	599.058	709.512	TO	1156.0	1254.0	1254.0	True
2021-01-14	0.663	0.749	0.849	0.0	518.992	637.47	799.841	1017.157	1171.145	1380.691	602.602	703.326	837.229	TO	687.0	1532.0	1532.0	True
2021-01-15	0.667	0.753	0.849	0.0	488.983	601.84	758.27	973.476	1125.398	1324.563	1059.211	1235.882	1474.074	TO	532.0	2801.0	2801.0	True
2021-01-16	0.669	0.756	0.846	0.0	461.88	570.346	721.51	933.835	1078.489	1271.421	220.195	257.047	308.287	TO	380.0	609.0	609.0	True
2021-01-17	0.667	0.755	0.849	0.0	434.831	541.471	688.8	893.315	1030.779	1218.155	304.845	357.263	427.351	TO	302.0	884.0	884.0	True
2021-01-18	0.673	0.76	0.857	0.0	410.101	512.924	655.892	850.71	984.601	1172.401	179.465	210.911	252.503	TO	374.0	547.0	547.0	True
2021-01-19	0.674	0.759	0.857	0.0	391.406	487.56	622.299	812.354	938.674	1122.669	371.873	439.43	524.919	TO	344.0	1190.0	1190.0	True
2021-01-20	0.676	0.765	0.863	0.0	369.717	463.17	595.301	770.516	894.888	1071.611	303.587	359.129	429.989	TO	554.0	1022.0	1022.0	True
2021-01-21	0.678	0.766	0.867	0.0	350.286	439.231	567.486	732.023	850.694	1022.35	356.12	422.2	506.672	TO	271.0	1262.0	1262.0	True
2021-01-22	0.675	0.767	0.871	0.0	333.182	417.437	542.247	693.005	809.0	975.995	547.654	648.288	783.425	TO	213.0	2043.0	2043.0	True
2021-01-23	0.674	0.769	0.877	0.0	316.033	397.103	516.885	657.391	770.148	937.346	243.26	287.901	350.348	TO	625.0	955.0	955.0	True
2021-01-24	0.676	0.772	0.888	0.0	302.141	377.886	489.753	624.198	731.206	893.173	212.808	252.211	308.817	TO	209.0	880.0	880.0	True
2021-01-25	0.674	0.77	0.875	0.0	288.918	360.476	465.568	589.831	695.77	851.013	234.627	278.928	341.899	TO	212.0	1024.0	1024.0	True
2021-01-26	0.677	0.771	0.878	0.0	272.123	343.58	446.305	560.439	661.278	809.233	257.881	309.05	380.021	TO	160.0	1192.0	1192.0	True
2021-01-27	0.675	0.769	0.875	0.0	259.285	327.347	427.052	530.469	629.369	773.852	179.427	215.271	265.977	TO	109.0	874.0	874.0	True
2021-01-28	0.667	0.766	0.872	0.0	245.393	312.922	405.902	503.085	599.446	737.615	210.199	252.978	314.638	TO	176.0	1081.0	1081.0	True
2021-01-29	0.662	0.758	0.862	0.0	234.456	297.749	386.232	476.468	569.101	702.746	147.124	177.988	222.287	TO	161.0	799.0	799.0	True
2021-01-30	0.652	0.755	0.865	0.0	222.379	284.712	365.095	450.446	542.341	669.329	169.575	205.311	258.422	TO	104.0	969.0	969.0	True
2021-01-31	0.643	0.744	0.854	0.0	212.629	268.847	345.006	426.979	516.144	636.827	141.933	171.632	217.733	TO	64.0	852.0	852.0	True
2021-02-01	0.628	0.737	0.854	0.0	202.572	255.962	326.655	405.581	490.969	610.109	90.973	109.962	139.853	TO	83.0	574.0	574.0	True
2021-02-02	0.618	0.727	0.847	0.0	193.493	242.251	306.642	384.119	466.229	583.393	106.774	128.624	163.916	TO	80.0	707.0	707.0	True
2021-02-03	0.611	0.72	0.84	0.0	183.172	228.814	288.715	363.707	443.204	556.444	72.945	88.221	112.16	TO	49.0	509.0	509.0	True
2021-02-04	0.608	0.71	0.836	0.0	172.235	216.419	271.911	346.404	421.369	530.626	98.227	118.912	150.353	TO	65.0	720.0	720.0	True
2021-02-05	0.602	0.703	0.826	0.0	161.491	203.78	256.746	330.45	401.561	506.873	100.669	121.282	153.158	TO	83.0	772.0	772.0	True
2021-02-06	0.595	0.693	0.823	0.0	152.509	192.11	240.163	314.277	382.75	482.588	82.411	99.926	126.452	TO	92.0	668.0	668.0	True
2021-02-07	0.582	0.682	0.819	0.0	140.923	179.438	227.327	298.31	364.697	459.236	86.664	105.716	134.459	TO	70.0	742.0	742.0	True
2021-02-08	0.562	0.673	0.805	0.0	131.208	168.264	212.8	284.033	347.432	436.675	41.142	50.154	63.794	TO	69.0	370.0	370.0	True
2021-02-09	0.552	0.665	0.805	0.0	121.467	157.328	200.32	271.36	331.004	417.282	54.943	67.047	85.347	TO	65.0	520.0	520.0	True
2021-02-10	0.545	0.655	0.798	0.0	111.851	146.832	188.98	257.539	314.219	394.582	39.112	47.654	60.624	TO	35.0	389.0	389.0	True
2021-02-11	0.538	0.648	0.788	0.0	103.756	136.825	179.331	244.639	297.952	372.225	47.066	57.397	72.259	TO	32.0	492.0	492.0	True
2021-02-12	0.52	0.646	0.794	0.0	95.588	126.667	168.414	232.339	282.354	352.176	36.069	44.087	54.737	TO	53.0	397.0	397.0	True
2021-02-13	0.513	0.643	0.792	0.0	87.286	117.542	158.175	220.78	268.119	334.054	59.206	72.231	89.376	TO	70.0	686.0	686.0	True
2021-02-14	0.504	0.636	0.797	0.0	80.082	109.266	147.601	209.985	253.804	315.222	39.641	48.07	59.274	TO	20.0	484.0	484.0	True
2021-02-15	0.497	0.629	0.784	0.0	72.331	100.794	138.957	199.727	239.896	294.54	30.302	36.708	45.013	TO	67.0	390.0	390.0	True
2021-02-16	0.496	0.628	0.797	0.0	65.335	92.483	131.712	187.89	226.978	277.8	26.498	31.874	39.059	TO	58.0	359.0	359.0	True
2021-02-17	0.483	0.626	0.79	0.0	58.995	84.664	124.681	176.498	214.381	263.278	19.465	23.462	28.722	TO	46.0	272.0	272.0	True
2021-02-18	0.48	0.622	0.803	0.0	52.883	77.51	118.359	165.477	202.514	246.889	41.099	49.94	61.44	TO	44.0	632.0	632.0	True
2021-02-19	0.467	0.62	0.8	0.0	47.381	71.402	111.567	155.39	190.288	234.139	31.796	38.729	47.486	TO	48.0	522.0	522.0	True
2021-02-20	0.465	0.619	0.809	0.0	42.312	65.181	103.655	145.054	178.753	218.398	26.555	32.45	39.721	TO	36.0	465.0	465.0	True
2021-02-21	0.467	0.619	0.795	0.0	37.339	59.787	98.272	135.205	167.805	206.133	24.629	30.192	37.134	TO	33.0	462.0	462.0	True
2021-02-22	0.456	0.619	0.798	0.0	32.815	54.88	93.599	125.422	157.21	195.145	16.032	19.801	24.58	TO	80.0	325.0	325.0	True
2021-02-23	0.459	0.619	0.794	0.0	29.399	50.128	88.703	116.479	146.215	184.958	12.832	15.965	19.9	TO	36.0	174.0	174.0	True
2021-02-24	0.459	0.617	0.789	0.0	26.065	46.073	83.888	108.306	136.064	174.014	13.261	16.556	20.826	TO	17.0	312.0	312.0	True
2021-02-25	0.447	0.619	0.812	0.0	23.01	42.278	78.904	99.862	127.17	163.645	16.43	20.764	26.47	TO	19.0	420.0	420.0	True
2021-02-26	0.447	0.615	0.822	0.0	20.161	38.731	74.49	91.814	118.576	154.776	10.657	13.657	17.788	TO	11.0	297.0	297.0	True
2021-02-27	0.436	0.616	0.821	0.0	17.584	35.633	70.124	84.295	109.723	146.101	16.56	21.397	28.402	TO	5.0	500.0	500.0	True
2021-02-28	0.444	0.614	0.825	0.0	15.556	32.51	66.902	77.075	101.83	137.641	8.446	11.089	15.099	TO	3.0	226.0	226.0	True
2021-03-01	0.435	0.613	0.832	0.0	13.975	29.724	64.166	70.505	94.362	131.687	11.923	16.005	22.193	TO	13.0	435.0	435.0	True
2021-03-02	0.435	0.615	0.835	0.0	12.344	27.075	60.286	63.961	86.978	124.862	7.712	10.508	14.9	TO	12.0	309.0	309.0	True
2021-03-03	0.434	0.619	0.85	0.002	10.833	24.981	57.017	58.108	80.316	117.821	6.389	8.764	12.781	TO	11.0	197.0	197.0	True
2021-03-04	0.438	0.616	0.845	0.002	9.338	22.919	54.601	52.729	74.08	110.245	6.188	8.593	12.886	TO	1.0	298.0	298.0	True
2021-03-05	0.434	0.61	0.839	0.004	8.192	20.92	52.047	47.788	68.295	104.084	5.277	7.445	11.449	TO	2.0	247.0	247.0	True
2021-03-06	0.434	0.605	0.848	0.004	7.257	19.142	49.71	43.321	63.093	98.071	7.123	10.231	16.059	TO	1.0	416.0	416.0	True
2021-03-07	0.426	0.608	0.852	0.004	6.32	17.631	47.592	39.304	58.338	92.973	7.074	10.308	16.546	TO		454.1883828003723		False
2021-03-08	0.424	0.611	0.861	0.004	5.472	16.017	45.483	35.356	53.792	87.757	5.162	7.682	12.623	TO		367.29840116862727		False
2021-03-09	0.422	0.608	0.866	0.004	4.765	14.669	43.307	31.826	49.579	82.963	4.272	6.494	10.946	TO		336.1614221774326		False
2021-03-10	0.421	0.606	0.873	0.004	4.147	13.356	41.164	28.692	45.64	78.709	4.308	6.68	11.724	TO		374.88231676267355		False
2021-03-11	0.418	0.604	0.864	0.006	3.62	12.402	39.286	25.8	42.023	75.234	4.334	6.898	12.489	TO		420.1879773042913		False
2021-03-12	0.417	0.605	0.869	0.004	3.126	11.439	37.64	23.039	38.752	71.444	4.19	6.862	12.838	TO		453.75075495035924		False
2021-03-13	0.418	0.605	0.899	0.006	2.726	10.435	35.815	20.546	35.694	67.809	2.976	5.015	9.66	TO		360.11294978793035		False
2021-03-14	0.416	0.604	0.884	0.006	2.364	9.575	34.122	18.482	32.738	64.647	2.865	4.992	9.912	TO		387.846314878939		False
2021-03-15	0.417	0.604	0.883	0.008	2.029	8.765	32.292	16.533	30.067	61.554	2.057	3.691	7.582	TO		312.50475199553273		False
2021-03-16	0.414	0.603	0.898	0.008	1.752	7.949	30.735	14.776	27.664	58.556	1.676	3.093	6.574	TO		284.9207810448551		False
2021-03-17	0.411	0.607	0.907	0.012	1.504	7.345	29.376	13.13	25.433	55.741	1.663	3.155	6.941	TO		316.4674872582985		False
2021-03-18	0.408	0.603	0.904	0.014	1.312	6.758	28.157	11.722	23.453	53.075	1.657	3.204	7.361	TO		353.2228790719016		False
2021-03-19	0.403	0.6	0.909	0.014	1.139	6.173	26.893	10.535	21.533	50.557	1.586	3.178	7.52	TO		379.7520449203145		False
2021-03-20	0.395	0.606	0.897	0.012	0.994	5.701	25.536	9.446	19.768	48.17	1.113	2.311	5.645	TO		299.98405594597256		False
2021-03-21	0.393	0.601	0.902	0.01	0.867	5.239	24.45	8.408	18.167	45.965	1.058	2.283	5.749	TO		321.5042469574132		False
2021-03-22	0.394	0.604	0.917	0.012	0.761	4.845	24.2	7.513	16.795	43.681	0.817	1.82	4.766	TO		263.7907481384611		False
2021-03-23	0.382	0.61	0.907	0.012	0.666	4.371	23.846	6.69	15.481	41.548	0.724	1.678	4.602	TO		233.6801399124323		False
2021-03-24	0.382	0.61	0.913	0.012	0.566	4.003	23.202	5.94	14.274	39.512	0.645	1.542	4.373	TO		258.0526577542376		False
2021-03-25	0.38	0.608	0.936	0.014	0.483	3.674	22.121	5.295	13.106	37.566	0.589	1.449	4.187	TO		286.25778083946494		False
2021-03-26	0.382	0.604	0.944	0.016	0.415	3.366	21.045	4.684	11.959	35.708	0.56	1.41	4.219	TO		305.7533348902727		False
2021-03-27	0.384	0.599	0.925	0.016	0.353	3.044	20.523	4.146	11.003	33.77	0.454	1.194	3.68	TO		239.85516210402938		False
