# Supplementary material for: Evolution and Epidemic Spread of SARS-CoV-2 in Colombia: A Year into the Pandemic
Source: Vaccines (Basel). 2021 Jul 30;9(8):837. doi: 10.3390/vaccines9080837 (PMC8402472; doi:10.3390/vaccines9080837)
Supplement: Supplementary file 1 [file vaccines-09-00837-s001.zip › Supplementary_material/Supplementary Data S2/Rt.live_statistics_model/COVID19-VA-rt.csv]

	rt2.5%	rt	rt97.5%	p_rt_gt1	infection2.5%	infection	infection97.5%	ajusted_positive2.5%	ajusted_positive	ajusted_positive97.5%	predicted_postive2.5%	predicted_postive	predicted_postive97.5%	region	observed_positive	predicted_newtest	observed_newtest	date_with_observed_cases
2020-04-27	0.99	1.246	1.597	0.964	22.32	42.245	82.511	0.0	0.0	0.0				VA				False
2020-04-28	0.99	1.248	1.602	0.972	0.223	0.378	0.734	0.0	0.0	0.0				VA				False
2020-04-29	1.004	1.241	1.607	0.98	3.158	5.353	10.412	0.0	0.0	0.0				VA				False
2020-04-30	0.989	1.24	1.556	0.968	5.99	10.144	19.755	0.0	0.0	0.0				VA				False
2020-05-01	0.978	1.231	1.536	0.962	6.415	10.845	21.121	0.0	0.0	0.0				VA				False
2020-05-02	0.968	1.227	1.536	0.964	6.248	10.713	19.953	0.0	0.0	0.0				VA				False
2020-05-03	0.976	1.224	1.522	0.966	6.349	11.059	19.981	1.47	2.783	5.435				VA				False
2020-05-04	0.977	1.218	1.482	0.96	6.683	11.666	21.706	2.25	4.257	8.308				VA				False
2020-05-05	0.966	1.21	1.469	0.956	6.907	12.192	22.799	2.753	5.179	10.051				VA				False
2020-05-06	0.99	1.212	1.463	0.968	7.15	12.75	23.867	3.154	5.88	11.338				VA				False
2020-05-07	0.98	1.204	1.452	0.964	7.442	13.289	25.725	3.621	6.666	12.646	1.344	2.378	4.389	VA	11.0	126.6438131350451		True
2020-05-08	0.979	1.193	1.426	0.962	7.677	13.723	27.372	4.035	7.273	13.732	0.447	0.781	1.439	VA		6.695150543990284		True
2020-05-09	0.975	1.182	1.416	0.964	7.923	14.204	28.078	4.572	8.119	15.232	1.451	2.524	4.573	VA		109.39889833207168		True
2020-05-10	0.976	1.178	1.389	0.956	8.188	14.791	28.896	4.874	8.455	15.93	2.394	4.172	7.347	VA		172.12301001191946		True
2020-05-11	0.982	1.168	1.398	0.964	8.481	15.415	29.899	5.252	8.881	16.941	1.411	2.439	4.283	VA		96.0	96.0	True
2020-05-12	0.979	1.152	1.381	0.95	8.988	15.8	30.623	5.639	9.559	17.708	1.185	2.035	3.584	VA		74.48743593481805		True
2020-05-13	0.968	1.153	1.386	0.936	9.255	16.284	31.363	5.824	10.016	18.072	0.926	1.606	2.84	VA		56.17080414765408		True
2020-05-14	0.971	1.153	1.367	0.94	9.505	16.87	32.194	6.047	10.643	19.262	2.093	3.693	6.537	VA		122.47059488972046		True
2020-05-15	0.954	1.145	1.342	0.932	9.759	17.471	33.276	6.404	11.208	20.476	0.692	1.209	2.143	VA		6.473485746451044		True
2020-05-16	0.952	1.143	1.343	0.934	10.114	17.999	34.434	6.783	11.903	21.535	3.592	6.204	11.104	VA		185.0	185.0	True
2020-05-17	0.945	1.13	1.325	0.912	10.404	18.414	35.799	7.005	12.279	22.831	3.41	5.789	10.549	VA		166.36989470610516		True
2020-05-18	0.934	1.119	1.32	0.91	10.547	18.908	37.085	7.282	12.784	24.482	1.879	3.169	5.891	VA		87.60730636309214		True
2020-05-19	0.939	1.108	1.323	0.888	10.869	19.483	38.122	7.553	13.293	25.566	1.58	2.7	5.112	VA		71.9737295708856		True
2020-05-20	0.94	1.098	1.297	0.862	11.156	20.031	39.359	7.849	13.866	26.518	2.367	4.068	7.688	VA		104.0	104.0	True
2020-05-21	0.922	1.093	1.283	0.828	11.416	20.5	40.391	8.096	14.412	27.529	2.661	4.584	8.763	VA		113.0	113.0	True
2020-05-22	0.926	1.089	1.275	0.82	11.573	20.837	40.725	8.5	14.991	28.181	0.934	1.601	3.076	VA		26.0	26.0	True
2020-05-23	0.908	1.074	1.269	0.804	11.761	21.293	40.813	8.888	15.337	29.003	2.585	4.434	8.451	VA		102.12045836658858		True
2020-05-24	0.905	1.066	1.247	0.772	11.91	21.637	40.594	9.168	15.718	29.673	3.309	5.627	10.827	VA		126.0	126.0	True
2020-05-25	0.903	1.058	1.24	0.754	12.154	21.833	40.573	9.381	16.224	30.607	1.032	1.744	3.405	VA		8.0	8.0	True
2020-05-26	0.885	1.053	1.235	0.738	12.418	22.205	40.937	9.66	16.698	31.386	1.941	3.297	6.453	VA		69.45515459935379		True
2020-05-27	0.862	1.045	1.224	0.732	12.689	22.435	41.179	9.985	17.239	32.378	1.096	1.855	3.641	VA		1.0	1.0	True
2020-05-28	0.864	1.042	1.21	0.704	12.896	22.531	42.08	10.171	17.754	33.722	3.364	5.716	11.303	VA		114.10799281771877		True
2020-05-29	0.871	1.039	1.218	0.652	12.908	22.73	42.342	10.324	18.345	35.109	1.154	1.954	3.857	VA		6.029082836955921		True
2020-05-30	0.865	1.029	1.242	0.642	12.681	22.787	42.742	10.515	18.896	36.307	3.047	5.216	10.152	VA		98.46009279415989		True
2020-05-31	0.861	1.024	1.217	0.602	12.749	22.824	42.752	10.894	19.375	37.07	4.883	8.388	16.302	VA		154.8246643861199		True
2020-06-01	0.862	1.02	1.195	0.59	12.745	23.071	43.436	11.191	19.807	37.695	2.639	4.517	8.743	VA		81.49467138731075		True
2020-06-02	0.863	1.022	1.179	0.586	12.885	23.188	43.907	11.417	20.203	38.169	2.208	3.791	7.263	VA		66.92440810842868		True
2020-06-03	0.855	1.013	1.191	0.574	13.039	23.347	43.554	11.584	20.765	38.495	1.688	2.895	5.493	VA		50.43806927039198		True
2020-06-04	0.855	1.016	1.197	0.572	13.069	23.252	43.333	11.694	21.039	38.629	5.202	8.84	16.534	VA		152.0	152.0	True
2020-06-05	0.856	1.011	1.214	0.544	13.11	23.462	43.642	11.88	21.29	38.589	1.318	2.255	4.218	VA	9.0	5.805915399020496		True
2020-06-06	0.857	1.015	1.203	0.562	12.87	23.627	43.942	12.113	21.614	38.722	1.33	2.293	4.297	VA	6.0	3.0	3.0	True
2020-06-07	0.857	1.014	1.195	0.55	12.822	23.777	44.981	12.401	21.777	39.458	5.256	9.059	16.963	VA	1.0	149.0325493717182		True
2020-06-08	0.85	1.009	1.201	0.55	12.799	23.906	45.419	12.575	21.989	40.292	2.804	4.816	8.88	VA		78.42950883667427		True
2020-06-09	0.859	1.017	1.214	0.584	12.717	23.968	46.066	12.748	22.298	41.009	2.335	4.001	7.355	VA		64.39366161748548		True
2020-06-10	0.854	1.02	1.202	0.588	12.668	24.133	46.204	12.849	22.426	41.363	1.775	3.042	5.675	VA		48.52039412708654		True
2020-06-11	0.862	1.021	1.206	0.61	12.703	24.019	46.392	12.785	22.421	41.457	3.855	6.68	12.27	VA		105.7049767913478		True
2020-06-12	0.872	1.02	1.201	0.572	12.763	24.122	46.481	12.749	22.717	41.608	1.385	2.42	4.402	VA		5.58274796123709		True
2020-06-13	0.867	1.017	1.207	0.57	12.726	24.311	46.679	12.901	22.981	42.156	6.9	12.018	21.736	VA		188.0	188.0	True
2020-06-14	0.86	1.022	1.197	0.596	12.785	24.297	46.732	13.107	22.988	42.258	5.238	9.231	16.539	VA		143.24043435706074		True
2020-06-15	0.874	1.029	1.213	0.64	12.815	24.509	47.131	13.278	23.25	42.531	1.389	2.482	4.455	VA		3.8337040156956035		True
2020-06-16	0.872	1.028	1.225	0.646	12.782	24.679	46.657	13.14	23.257	42.703	2.25	4.065	7.276	VA		61.86291512642302		True
2020-06-17	0.877	1.036	1.228	0.654	12.819	24.754	46.645	13.097	23.327	43.082	1.687	3.097	5.542	VA	1.0	46.60271898387113		True
2020-06-18	0.876	1.041	1.224	0.668	12.976	24.94	46.501	13.035	23.548	43.803	3.661	6.771	12.181	VA		101.50346877816806		True
2020-06-19	0.872	1.044	1.234	0.668	13.266	25.099	46.379	12.913	23.553	44.034	1.368	2.551	4.625	VA		5.359580523451714		True
2020-06-20	0.888	1.048	1.223	0.71	13.348	25.417	46.53	12.84	23.652	44.869	2.4	4.479	8.214	VA		67.0	67.0	True
2020-06-21	0.875	1.045	1.248	0.706	13.364	25.669	46.299	12.8	23.806	45.668	4.924	9.188	17.081	VA		137.44475323976692		True
2020-06-22	0.882	1.052	1.238	0.734	13.507	25.814	46.523	12.839	24.035	46.109	1.367	2.546	4.788	VA		1.0	1.0	True
2020-06-23	0.883	1.057	1.237	0.734	13.776	26.131	46.799	12.898	24.304	46.341	1.369	2.553	4.829	VA	1.0	1.0	1.0	True
2020-06-24	0.893	1.058	1.257	0.76	13.909	26.281	46.821	12.989	24.304	46.203	1.616	3.017	5.699	VA		44.68032112553475		True
2020-06-25	0.892	1.062	1.275	0.756	14.122	26.458	47.396	13.119	24.34	46.073	3.524	6.626	12.586	VA		97.28902679309952		True
2020-06-26	0.908	1.069	1.28	0.774	14.376	26.936	48.116	13.202	24.646	45.923	1.395	2.607	5.007	VA		5.1355886841209895		True
2020-06-27	0.908	1.076	1.284	0.79	14.628	27.279	47.796	13.286	24.75	45.638	3.378	6.311	11.995	VA		91.0	91.0	True
2020-06-28	0.909	1.077	1.285	0.814	15.283	27.612	48.673	13.311	24.827	45.537	4.902	9.18	17.4	VA		131.6276755034161		True
2020-06-29	0.907	1.085	1.288	0.82	15.663	27.908	49.438	13.293	25.056	45.401	1.429	2.663	5.012	VA		3.5209969245871178		True
2020-06-30	0.916	1.087	1.309	0.814	15.984	28.322	49.912	13.47	25.295	45.208	2.135	3.999	7.549	VA		56.78584078456792		True
2020-07-01	0.923	1.092	1.29	0.854	16.477	28.724	49.891	13.561	25.421	45.264	1.597	3.061	5.676	VA		42.75438123066146		True
2020-07-02	0.932	1.088	1.296	0.856	16.812	29.072	50.527	13.803	25.644	45.518	3.497	6.715	12.552	VA		93.0694112190142		True
2020-07-03	0.924	1.103	1.319	0.878	17.116	29.726	51.441	14.042	25.872	46.585	1.444	2.776	5.214	VA		4.911459444405639		True
2020-07-04	0.934	1.111	1.305	0.888	17.158	30.368	52.52	14.155	25.922	46.577	3.116	5.875	10.99	VA		80.10906251226407		True
2020-07-05	0.936	1.111	1.297	0.916	17.498	30.918	53.299	14.193	26.227	46.375	2.111	3.918	7.353	VA		53.0	53.0	True
2020-07-06	0.947	1.126	1.318	0.924	18.02	31.515	54.199	14.517	26.419	46.961	2.678	4.919	9.148	VA		66.13866396994979		True
2020-07-07	0.951	1.132	1.326	0.92	18.831	32.186	54.693	14.758	26.79	47.866	2.225	4.093	7.464	VA		54.244187341636696		True
2020-07-08	0.955	1.143	1.326	0.932	19.795	32.792	54.792	15.016	27.373	47.498	1.701	3.114	5.68	VA		40.82844133594785		True
2020-07-09	0.962	1.151	1.35	0.946	20.498	33.4	55.954	15.376	27.765	47.803	3.778	6.88	12.382	VA		88.84979564497833		True
2020-07-10	0.977	1.158	1.362	0.95	21.383	33.96	56.57	15.75	28.194	48.384	1.661	2.976	5.312	VA		4.68733020493916		True
2020-07-11	0.978	1.159	1.381	0.948	22.426	34.821	57.346	16.127	28.389	48.939	3.422	6.074	10.746	VA		76.42938212812443		True
2020-07-12	0.985	1.168	1.373	0.954	23.24	35.958	58.387	16.433	28.876	49.432	13.105	23.066	40.737	VA	32.0	286.0	286.0	True
2020-07-13	0.975	1.175	1.376	0.962	23.873	36.846	59.583	16.768	29.147	49.875	2.94	5.166	9.141	VA	1.0	63.0461657689742		True
2020-07-14	0.996	1.177	1.385	0.972	24.712	37.966	60.29	17.134	29.624	50.187	2.462	4.294	7.645	VA		51.679208531885784		True
2020-07-15	1.012	1.187	1.398	0.982	25.71	39.518	61.71	17.532	30.233	51.144	1.898	3.287	5.799	VA		38.87598921866546		True
2020-07-16	1.02	1.193	1.398	0.988	26.716	40.933	62.939	17.717	30.828	52.109	4.243	7.301	12.79	VA		84.5527312107414		True
2020-07-17	1.02	1.199	1.386	0.986	28.087	42.581	65.212	18.174	31.535	53.006	1.949	3.347	5.803	VA		4.458058745008697		True
2020-07-18	1.029	1.201	1.396	0.986	29.548	43.918	65.936	18.976	32.25	53.462	2.842	4.852	8.354	VA		54.0	54.0	True
2020-07-19	1.036	1.21	1.412	0.99	30.814	45.593	67.027	19.962	32.798	53.798	20.626	34.957	60.025	VA		381.0	381.0	True
2020-07-20	1.049	1.214	1.406	0.994	32.526	47.757	68.203	20.927	33.328	54.955	2.121	3.584	6.143	VA		3.0454679151766206		True
2020-07-21	1.034	1.224	1.419	0.992	34.626	49.814	69.858	21.57	34.069	55.712	2.831	4.72	8.081	VA		49.055916305089646		True
2020-07-22	1.056	1.227	1.423	0.998	35.629	51.593	71.833	22.504	34.913	56.42	2.305	3.773	6.386	VA		36.88818747119354		True
2020-07-23	1.06	1.23	1.443	0.994	37.317	53.436	73.451	23.423	35.831	57.017	9.726	15.665	26.065	VA		154.0	154.0	True
2020-07-24	1.065	1.234	1.437	0.992	39.047	55.845	75.932	24.22	36.829	57.827	2.501	4.005	6.597	VA		3.0	3.0	True
2020-07-25	1.063	1.241	1.445	0.998	41.323	58.142	78.51	25.11	37.92	58.821	4.691	7.477	12.202	VA		68.85052081426713		True
2020-07-26	1.065	1.232	1.436	0.998	43.455	60.433	81.203	26.105	39.203	59.771	2.687	4.223	6.884	VA		2.0	2.0	True
2020-07-27	1.067	1.239	1.418	1.0	46.193	63.151	83.606	27.248	40.607	61.432	8.308	12.88	20.964	VA	1.0	113.0	113.0	True
2020-07-28	1.067	1.239	1.439	1.0	48.344	66.002	86.746	28.424	42.33	62.818	3.601	5.497	8.742	VA		46.43463451325279		True
2020-07-29	1.068	1.245	1.428	1.0	51.193	69.063	90.915	29.818	44.112	64.33	7.247	11.023	17.076	VA	1.0	89.0	89.0	True
2020-07-30	1.072	1.24	1.436	1.0	54.298	71.995	94.322	31.165	45.634	65.579	6.48	9.729	14.865	VA	20.0	75.84910444122238		True
2020-07-31	1.081	1.243	1.453	0.998	57.38	75.094	98.446	32.857	47.422	66.658	3.415	5.053	7.638	VA		3.99584526185239		True
2020-08-01	1.086	1.239	1.44	1.0	59.537	78.401	102.355	34.64	49.201	68.515	3.568	5.253	7.857	VA	9.0	37.0	37.0	True
2020-08-02	1.076	1.236	1.446	1.0	62.114	81.707	106.249	36.395	51.171	70.639	3.888	5.588	8.25	VA	3.0	39.0	39.0	True
2020-08-03	1.062	1.23	1.421	0.998	65.197	85.476	109.745	37.967	53.036	72.392	5.607	7.973	11.671	VA	1.0	53.524152353854205		True
2020-08-04	1.063	1.228	1.395	1.0	68.355	89.102	114.308	39.985	55.055	74.378	4.21	5.909	8.537	VA	4.0	2.0	2.0	True
2020-08-05	1.054	1.215	1.391	0.998	71.201	92.855	118.659	41.791	57.316	76.798	8.74	12.103	17.27	VA	38.0	75.0	75.0	True
2020-08-06	1.051	1.207	1.375	0.994	73.976	96.797	123.062	43.652	59.839	79.801	8.612	12.018	17.023	VA	4.0	71.51354950669237		True
2020-08-07	1.034	1.199	1.376	0.99	77.983	101.269	127.025	46.108	62.289	82.45	4.819	6.652	9.402	VA		0.0		True
2020-08-08	1.027	1.181	1.367	0.988	81.435	105.588	131.799	48.523	64.851	85.763	8.198	11.121	15.625	VA	2.0	61.29439837051855		True
2020-08-09	1.013	1.172	1.35	0.982	84.429	109.518	135.446	51.326	67.76	88.334	13.453	18.145	25.009	VA	1.0	96.05367338701214		True
2020-08-10	1.0	1.159	1.336	0.974	88.69	113.503	138.84	54.364	70.717	91.34	5.602	7.502	10.361	VA		1.0	1.0	True
2020-08-11	0.986	1.142	1.316	0.96	91.91	117.316	142.338	57.344	73.958	94.135	30.39	40.563	55.957	VA	2.0	197.0	197.0	True
2020-08-12	0.976	1.127	1.279	0.94	95.239	120.77	145.49	59.625	76.927	97.296	6.172	8.171	11.166	VA	5.0	30.963016942336697		True
2020-08-13	0.96	1.109	1.27	0.93	98.811	123.992	148.548	62.22	80.416	101.308	11.363	15.096	20.533	VA	2.0	67.22547985362051		True
2020-08-14	0.948	1.095	1.261	0.884	101.207	127.13	150.943	65.189	83.817	105.422	6.741	8.918	12.112	VA	23.0	3.5382129062209513		True
2020-08-15	0.945	1.071	1.244	0.836	104.791	129.662	153.615	67.838	87.114	110.134	7.062	9.292	12.559	VA	17.0	28.0	28.0	True
2020-08-16	0.928	1.061	1.236	0.798	107.572	131.398	155.535	70.447	90.753	113.543	17.568	22.96	30.883	VA	11.0	90.14222622471061		True
2020-08-17	0.927	1.052	1.218	0.758	109.752	133.666	157.863	73.871	94.544	118.073	7.772	10.08	13.599	VA	6.0	1.0	1.0	True
2020-08-18	0.903	1.038	1.2	0.702	110.846	135.709	161.286	77.078	98.495	122.091	15.03	19.588	26.335	VA	3.0	71.0	71.0	True
2020-08-19	0.896	1.027	1.186	0.654	111.621	137.575	162.89	80.264	102.519	125.967	8.37	10.885	14.757	VA	7.0	7.0	7.0	True
2020-08-20	0.883	1.013	1.163	0.588	111.89	138.49	163.686	83.254	106.043	129.002	14.319	18.64	25.337	VA	6.0	62.98309653188963		True
2020-08-21	0.881	1.006	1.174	0.524	112.277	139.683	164.579	86.855	109.616	131.383	8.932	11.693	15.784	VA	45.0	4.0	4.0	True
2020-08-22	0.875	0.995	1.143	0.464	113.217	140.265	165.558	90.702	112.931	134.304	16.006	20.903	27.9	VA	49.0	66.0	66.0	True
2020-08-23	0.862	0.981	1.118	0.404	113.67	140.128	166.192	93.318	116.052	136.969	21.163	27.437	36.369	VA	27.0	84.38823472230798		True
2020-08-24	0.855	0.969	1.12	0.346	113.599	139.936	165.977	96.895	118.991	139.934	9.839	12.681	16.763	VA	20.0	12.0	12.0	True
2020-08-25	0.858	0.962	1.1	0.312	113.89	138.85	165.727	99.76	122.236	142.198	10.091	12.969	17.01	VA	18.0	1.0	1.0	True
2020-08-26	0.839	0.951	1.093	0.266	114.093	137.951	165.136	102.779	124.768	144.105	10.406	13.242	17.036	VA	13.0	27.132058402294454		True
2020-08-27	0.838	0.946	1.084	0.22	114.021	137.349	166.094	105.076	126.92	147.017	10.545	13.502	17.181	VA	25.0	10.0	10.0	True
2020-08-28	0.821	0.937	1.079	0.154	112.219	136.539	165.445	107.112	128.747	148.953	10.721	13.758	17.456	VA	21.0	2.0	2.0	True
2020-08-29	0.816	0.932	1.063	0.114	110.973	135.406	163.787	109.075	130.51	151.252	14.52	18.425	23.25	VA	11.0	50.33695519744657		True
2020-08-30	0.808	0.919	1.056	0.096	109.26	133.832	162.133	110.17	132.361	153.27	23.016	29.265	36.875	VA	11.0	78.7957773033506		True
2020-08-31	0.804	0.909	1.034	0.076	108.155	131.828	160.548	110.621	133.782	154.733	44.476	56.941	72.208	VA	66.0	152.0	152.0	True
2020-09-01	0.79	0.903	1.03	0.068	107.025	129.853	158.431	111.474	135.057	155.503	20.846	26.721	33.976	VA	29.0	71.0	71.0	True
2020-09-02	0.782	0.895	1.023	0.048	105.835	127.753	155.757	111.926	135.404	156.381	11.223	14.409	18.453	VA	7.0	4.0	4.0	True
2020-09-03	0.769	0.89	1.021	0.058	104.076	125.525	153.013	112.623	135.965	157.221	16.217	20.981	26.873	VA	16.0	54.893566694377235		True
2020-09-04	0.766	0.881	1.006	0.03	101.546	123.304	149.792	113.432	135.878	157.662	11.316	14.558	18.632	VA	31.0	2.8856696578301175		True
2020-09-05	0.757	0.876	0.995	0.022	98.693	120.629	147.121	113.334	135.604	157.711	13.935	17.934	22.905	VA	10.0	46.8824823768288		True
2020-09-06	0.749	0.871	0.977	0.01	95.967	118.183	144.407	113.482	135.14	157.704	11.322	14.601	18.433	VA	9.0	10.0	10.0	True
2020-09-07	0.747	0.863	0.979	0.014	92.632	115.005	141.365	113.488	134.787	157.759	11.373	14.647	18.392	VA	22.0	38.417976583594104		True
2020-09-08	0.743	0.858	0.988	0.012	89.254	111.713	137.4	112.821	133.932	157.353	22.691	29.067	36.623	VA	22.0	77.0	77.0	True
2020-09-09	0.737	0.85	0.965	0.014	86.047	108.502	134.271	111.27	133.117	155.824	11.115	14.326	17.976	VA	7.0	23.54710464445772		True
2020-09-10	0.741	0.844	0.958	0.01	82.671	105.528	131.014	109.838	131.591	154.75	14.722	19.037	23.909	VA	6.0	51.05505945269081		True
2020-09-11	0.738	0.841	0.962	0.008	79.446	102.447	127.735	109.456	130.188	153.998	10.864	14.007	17.681	VA	9.0	9.0	9.0	True
2020-09-12	0.736	0.839	0.96	0.006	77.25	99.321	125.412	107.965	128.661	152.033	21.157	27.265	34.418	VA	6.0	75.0	75.0	True
2020-09-13	0.735	0.837	0.958	0.008	73.604	95.915	121.958	106.423	126.444	149.817	10.626	13.666	17.136	VA	8.0	1.0	1.0	True
2020-09-14	0.727	0.833	0.949	0.006	70.858	92.783	118.703	104.979	124.889	147.567	10.516	13.438	16.932	VA	18.0	1.0	1.0	True
2020-09-15	0.729	0.833	0.95	0.004	68.106	89.59	115.884	103.511	122.496	146.24	10.455	13.178	16.685	VA	26.0	29.1619580204506		True
2020-09-16	0.727	0.831	0.953	0.004	65.489	86.336	112.911	101.133	120.334	142.764	10.252	12.919	16.362	VA	24.0	21.869271956532017		True
2020-09-17	0.726	0.832	0.963	0.006	62.756	83.29	109.263	98.808	117.586	140.751	12.494	15.805	19.906	VA	32.0	47.41420044020587		True
2020-09-18	0.729	0.834	0.96	0.004	60.94	80.422	107.166	95.618	115.021	139.135	9.76	12.398	15.606	VA	25.0	2.491894823855665		True
2020-09-19	0.742	0.837	0.949	0.008	58.471	77.766	103.727	92.265	112.166	136.647	13.046	16.544	20.947	VA	12.0	52.0	52.0	True
2020-09-20	0.746	0.841	0.948	0.0	55.55	75.292	100.363	88.992	109.439	133.542	15.516	19.624	25.018	VA	13.0	63.29629130634203		True
2020-09-21	0.743	0.845	0.943	0.0	53.051	73.068	96.691	85.881	106.878	130.785	9.058	11.479	14.704	VA	15.0	6.0	6.0	True
2020-09-22	0.728	0.848	0.948	0.002	51.071	70.604	94.25	83.222	104.01	128.139	8.77	11.156	14.336	VA	12.0	27.053649247020584		True
2020-09-23	0.74	0.849	0.959	0.0	49.332	68.343	91.635	80.559	101.417	125.874	8.535	10.855	13.968	VA	12.0	20.271699325799304		True
2020-09-24	0.744	0.849	0.964	0.004	47.774	66.027	89.085	77.985	98.374	122.822	8.251	10.538	13.658	VA	14.0	31.0	31.0	True
2020-09-25	0.744	0.85	0.975	0.012	46.436	63.995	86.567	75.255	95.398	119.615	7.954	10.275	13.257	VA	15.0	2.3059789809598112		True
2020-09-26	0.736	0.852	0.976	0.008	45.094	61.87	84.796	72.559	92.458	116.243	7.689	9.969	12.952	VA	3.0	37.422763364905364		True
2020-09-27	0.739	0.857	0.974	0.008	43.548	59.699	82.989	70.098	89.45	113.592	11.369	14.763	19.346	VA	21.0	58.4710087480418		True
2020-09-28	0.738	0.859	0.979	0.016	42.147	57.928	80.578	67.525	86.707	110.619	16.586	21.501	28.479	VA	4.0	88.0	88.0	True
2020-09-29	0.746	0.86	0.982	0.014	40.69	56.285	77.653	64.863	83.969	107.917	7.009	9.016	11.975	VA	12.0	24.945340473472356		True
2020-09-30	0.746	0.862	0.983	0.018	39.381	54.44	75.308	61.929	81.323	104.935	6.766	8.735	11.66	VA	2.0	1.0	1.0	True
2020-10-01	0.744	0.865	0.997	0.024	38.221	52.976	72.96	59.844	78.811	102.532	6.969	8.976	12.013	VA	1.0	40.41383415481992		True
2020-10-02	0.753	0.868	1.012	0.036	37.12	51.641	70.99	58.014	76.439	99.507	15.068	19.374	26.082	VA	1.0	90.0	90.0	True
2020-10-03	0.753	0.869	1.012	0.034	35.853	50.363	68.766	55.76	74.39	96.739	6.143	7.963	10.677	VA		34.398238132695056		True
2020-10-04	0.751	0.867	0.999	0.026	34.826	49.012	67.143	53.944	72.096	93.54	5.9	7.7	10.339	VA		4.0	4.0	True
2020-10-05	0.749	0.866	1.017	0.036	34.048	47.669	65.75	51.854	69.736	90.956	5.666	7.488	10.045	VA	6.0	28.094022462497087		True
2020-10-06	0.75	0.867	1.004	0.034	33.48	46.622	64.624	49.865	67.44	88.887	5.427	7.281	9.697	VA	1.0	22.91378561447574		True
2020-10-07	0.754	0.869	0.998	0.024	32.588	45.569	63.288	48.245	65.234	86.081	5.185	7.051	9.433	VA		38.0	38.0	True
2020-10-08	0.748	0.867	1.002	0.03	31.011	44.558	62.066	46.844	63.413	83.479	5.018	6.8	9.204	VA	7.0	37.104789588042195		True
2020-10-09	0.758	0.873	0.997	0.02	30.032	43.215	60.581	45.117	61.274	81.408	4.887	6.601	8.921	VA	19.0	1.9459919051556271		True
2020-10-10	0.743	0.874	1.006	0.032	29.027	41.85	58.853	43.577	59.18	79.411	4.775	6.394	8.668	VA	5.0	31.540393693247726		True
2020-10-11	0.747	0.872	1.008	0.032	28.285	40.476	57.514	42.022	57.437	77.352	5.988	8.022	10.886	VA	6.0	49.2156933652115		True
2020-10-12	0.759	0.871	1.018	0.038	27.743	39.27	56.004	41.015	55.714	74.835	4.497	6.038	8.215	VA	4.0	1.3074937430928206		True
2020-10-13	0.751	0.87	1.012	0.044	26.894	38.346	54.644	39.86	54.429	72.719	4.359	5.891	7.988	VA	2.0	20.939796191314077		True
2020-10-14	0.74	0.869	1.025	0.05	26.124	37.527	53.164	38.739	52.994	70.907	5.742	7.775	10.576	VA	5.0	52.0	52.0	True
2020-10-15	0.743	0.869	1.019	0.04	25.399	36.614	52.191	37.688	51.68	68.754	4.056	5.536	7.503	VA	12.0	33.82760145056201		True
2020-10-16	0.743	0.864	1.025	0.048	24.634	35.957	50.89	36.567	50.361	67.543	3.915	5.394	7.3	VA		1.7719206722213785		True
2020-10-17	0.74	0.871	1.025	0.05	23.897	35.101	50.378	35.398	49.182	65.804	3.824	5.245	7.096	VA	1.0	4.0	4.0	True
2020-10-18	0.743	0.875	1.032	0.048	23.218	34.343	49.447	34.557	47.934	64.366	4.343	5.999	8.112	VA		44.69782726646306		True
2020-10-19	0.738	0.877	1.023	0.052	22.577	33.425	48.757	33.724	46.798	62.99	3.616	4.976	6.799	VA	2.0	23.31235153930516		True
2020-10-20	0.747	0.879	1.032	0.076	22.122	32.322	47.719	32.608	45.617	61.695	3.518	4.847	6.628	VA	3.0	1.0	1.0	True
2020-10-21	0.749	0.881	1.037	0.082	21.621	31.564	46.768	31.489	44.13	60.131	3.427	4.713	6.473	VA	2.0	14.171667387104053		True
2020-10-22	0.756	0.884	1.047	0.09	20.804	30.739	45.608	30.727	42.89	58.667	3.345	4.588	6.306	VA		30.61174632622718		True
2020-10-23	0.745	0.884	1.04	0.086	20.295	29.982	44.436	30.054	41.734	57.205	3.267	4.447	6.164	VA	30.0	34.0	34.0	True
2020-10-24	0.738	0.884	1.045	0.086	19.683	29.311	43.613	29.226	40.475	56.013	3.192	4.323	6.003	VA	3.0	25.931674693787805		True
2020-10-25	0.746	0.886	1.042	0.08	19.107	28.718	42.801	28.566	39.218	54.528	3.326	4.453	6.282	VA		40.39134233416185		True
2020-10-26	0.753	0.883	1.041	0.076	18.462	27.96	42.125	27.371	38.369	53.466	3.751	5.071	7.15	VA	3.0	47.0	47.0	True
2020-10-27	0.756	0.887	1.05	0.072	17.813	27.15	41.671	26.577	37.468	52.406	4.491	6.079	8.621	VA	1.0	58.0	58.0	True
2020-10-28	0.762	0.888	1.06	0.078	17.204	26.648	41.005	25.889	36.612	51.378	2.855	3.903	5.569	VA	1.0	12.773854165888864		True
2020-10-29	0.766	0.888	1.053	0.078	16.878	26.128	40.252	25.246	35.687	49.799	2.776	3.807	5.441	VA	4.0	27.54922373454424		True
2020-10-30	0.769	0.894	1.055	0.076	16.253	25.575	39.634	24.49	34.893	48.808	2.716	3.722	5.308	VA	2.0	2.0	2.0	True
2020-10-31	0.764	0.896	1.055	0.078	15.794	25.075	39.199	23.778	33.949	47.983	2.66	3.63	5.215	VA	1.0	23.261027543741083		True
2020-11-01	0.768	0.897	1.059	0.074	15.389	24.523	38.8	23.14	33.149	46.971	2.577	3.54	5.084	VA	1.0	36.16940986847549		True
2020-11-02	0.769	0.896	1.058	0.094	15.154	23.872	38.236	22.7	32.222	45.849	2.495	3.451	4.968	VA		0.9574307672117078		True
2020-11-03	0.777	0.894	1.062	0.092	14.688	23.373	38.221	22.071	31.449	45.075	2.414	3.364	4.864	VA	4.0	2.0	2.0	True
2020-11-04	0.768	0.901	1.065	0.098	14.256	22.977	37.934	21.351	30.661	44.03	2.326	3.275	4.757	VA		11.37604094469659		True
2020-11-05	0.768	0.902	1.063	0.108	13.791	22.614	37.598	20.688	30.058	43.139	2.249	3.212	4.713	VA		24.486701142876672		True
2020-11-06	0.774	0.906	1.075	0.116	13.331	22.012	36.855	20.125	29.176	42.429	2.176	3.151	4.625	VA		1.2773979874506047		True
2020-11-07	0.772	0.908	1.064	0.108	13.013	21.588	36.645	19.497	28.454	41.952	2.11	3.073	4.524	VA		20.590380393654584		True
2020-11-08	0.78	0.918	1.067	0.108	12.787	21.02	35.624	18.93	27.919	41.112	2.067	3.006	4.429	VA		31.947477402897253		True
2020-11-09	0.787	0.915	1.068	0.106	12.395	20.627	35.065	18.356	27.332	40.305	1.99	2.945	4.347	VA	1.0	16.587293199927903		True
2020-11-10	0.782	0.921	1.072	0.116	12.204	20.185	35.042	17.801	26.72	40.043	1.931	2.865	4.305	VA	12.0	13.431744989837084		True
2020-11-11	0.781	0.924	1.08	0.146	11.98	19.929	35.207	17.244	26.274	39.922	1.882	2.801	4.258	VA	1.0	9.978227723491013		True
2020-11-12	0.799	0.927	1.092	0.16	11.834	19.619	34.771	16.721	25.6	39.521	1.843	2.729	4.199	VA		21.424178551186756		True
2020-11-13	0.793	0.929	1.085	0.176	11.549	19.386	34.111	16.436	24.926	39.112	1.792	2.688	4.135	VA		1.0	1.0	True
2020-11-14	0.798	0.927	1.078	0.168	11.331	19.166	33.317	16.008	24.388	38.702	1.739	2.631	4.054	VA		37.0	37.0	True
2020-11-15	0.806	0.932	1.078	0.172	11.232	18.825	32.401	15.643	23.845	38.5	1.677	2.564	4.006	VA		27.725544937217332		True
2020-11-16	0.794	0.938	1.082	0.18	10.973	18.42	31.714	15.111	23.443	37.867	1.643	2.524	3.975	VA	1.0	0.7301251046873941		True
2020-11-17	0.803	0.937	1.1	0.208	10.738	18.162	31.313	14.589	22.937	37.317	1.613	2.466	3.984	VA		11.587057730380565		True
2020-11-18	0.806	0.94	1.097	0.22	10.572	17.933	31.028	14.075	22.453	36.537	1.585	2.415	3.961	VA		8.580414502261323		True
2020-11-19	0.811	0.94	1.092	0.228	10.479	17.815	30.867	13.707	21.998	36.098	1.542	2.36	3.921	VA		18.361655959521652		True
2020-11-20	0.818	0.94	1.106	0.236	10.356	17.646	30.745	13.372	21.606	35.145	1.509	2.315	3.902	VA		0.9520598860328867		True
2020-11-21	0.811	0.944	1.102	0.228	10.296	17.461	30.475	13.098	21.139	34.67	1.468	2.266	3.877	VA		15.249086093564792		True
2020-11-22	0.807	0.948	1.098	0.258	10.194	17.316	30.005	12.856	20.772	34.562	1.42	2.214	3.805	VA	1.0	23.50361247158332		True
2020-11-23	0.8	0.946	1.108	0.286	9.965	17.093	29.604	12.699	20.468	33.989	1.387	2.177	3.733	VA		12.118835908483225		True
2020-11-24	0.809	0.953	1.124	0.29	9.808	16.828	28.926	12.468	20.103	33.305	1.357	2.15	3.658	VA	1.0	9.742370470901209		True
2020-11-25	0.82	0.956	1.125	0.298	9.711	16.539	28.692	12.118	19.898	32.695	1.334	2.12	3.57	VA		7.182601281050222		True
2020-11-26	0.809	0.956	1.14	0.308	9.676	16.355	28.157	11.937	19.435	32.241	1.323	2.083	3.517	VA	2.0	15.29913336785621		True
2020-11-27	0.809	0.959	1.124	0.324	9.71	16.243	27.45	11.692	19.234	31.798	1.291	2.055	3.474	VA		7.0	7.0	True
2020-11-28	0.816	0.961	1.124	0.328	9.664	16.008	27.059	11.487	18.9	31.328	1.272	2.02	3.405	VA		12.578438943517979		True
2020-11-29	0.812	0.96	1.12	0.284	9.652	15.817	26.446	11.32	18.6	30.831	1.262	1.99	3.383	VA		19.281680005941872		True
2020-11-30	0.816	0.954	1.123	0.302	9.429	15.692	26.141	11.19	18.449	30.602	1.24	1.958	3.362	VA		9.884607262796127		True
2020-12-01	0.813	0.956	1.132	0.324	9.409	15.548	25.796	11.116	18.215	30.244	1.224	1.937	3.325	VA	3.0	33.0	33.0	True
2020-12-02	0.804	0.955	1.135	0.294	9.336	15.464	25.396	10.904	18.011	29.9	1.205	1.913	3.261	VA		5.784788059851466		True
2020-12-03	0.795	0.957	1.133	0.282	9.343	15.447	25.253	10.854	17.813	29.728	1.185	1.885	3.192	VA		12.236610776177866		True
2020-12-04	0.797	0.957	1.129	0.304	9.442	15.245	25.098	10.715	17.563	29.501	1.174	1.852	3.147	VA		0.6267217846370267		True
2020-12-05	0.803	0.953	1.123	0.292	9.437	15.114	25.126	10.367	17.347	29.217	1.162	1.834	3.087	VA		9.907791793491846		True
2020-12-06	0.788	0.953	1.121	0.304	9.451	14.98	24.861	10.202	17.093	28.651	1.146	1.819	3.029	VA		15.059747540302187		True
2020-12-07	0.796	0.95	1.125	0.288	9.326	14.845	24.959	10.255	16.854	28.459	1.13	1.804	2.985	VA	1.0	7.650378617139052		True
2020-12-08	0.794	0.954	1.133	0.282	9.045	14.674	24.425	10.267	16.624	27.662	1.123	1.802	2.964	VA		0.0		True
2020-12-09	0.794	0.954	1.134	0.306	9.091	14.455	24.063	10.193	16.397	26.959	1.109	1.775	2.93	VA		4.386974838644691		True
2020-12-10	0.785	0.958	1.135	0.298	9.027	14.232	23.856	10.026	16.205	26.702	1.087	1.755	2.895	VA		9.174088184532108		True
2020-12-11	0.785	0.954	1.124	0.286	8.782	14.057	23.355	9.764	15.993	26.335	1.08	1.731	2.845	VA	2.0	0.4640527339214206		True
2020-12-12	0.784	0.949	1.12	0.272	8.563	13.989	23.221	9.734	15.858	25.99	1.069	1.718	2.807	VA		7.237144643420569		True
2020-12-13	0.788	0.946	1.134	0.264	8.511	13.986	23.173	9.627	15.713	25.613	1.077	1.707	2.818	VA	2.0	4.0	4.0	True
2020-12-14	0.789	0.94	1.134	0.282	8.306	13.885	23.338	9.567	15.639	25.102	1.07	1.684	2.824	VA	1.0	5.416149971403081		True
2020-12-15	0.789	0.945	1.119	0.272	8.307	13.849	23.324	9.636	15.49	25.001	1.048	1.672	2.778	VA		4.208308692524854		True
2020-12-16	0.789	0.94	1.118	0.258	8.409	13.735	23.207	9.749	15.289	25.104	1.046	1.656	2.704	VA	1.0	2.9891616174366766		True
2020-12-17	0.789	0.944	1.139	0.258	8.268	13.599	23.358	9.655	15.158	24.667	1.051	1.634	2.66	VA		6.111565592859885		True
2020-12-18	0.783	0.937	1.133	0.264	8.083	13.455	23.378	9.621	15.051	24.334	1.048	1.611	2.614	VA		0.30138368322807796		True
2020-12-19	0.772	0.931	1.123	0.258	7.917	13.181	23.197	9.49	14.943	24.296	1.041	1.591	2.584	VA		4.566497493380072		True
2020-12-20	0.774	0.935	1.118	0.278	7.699	13.083	23.199	9.358	14.718	24.19	1.037	1.58	2.576	VA		1.0	1.0	True
2020-12-21	0.768	0.94	1.128	0.276	7.471	12.981	22.976	9.407	14.556	23.951	1.032	1.567	2.542	VA		3.1819213257016195		True
2020-12-22	0.755	0.929	1.127	0.266	7.343	12.862	22.779	9.18	14.334	23.681	1.038	1.555	2.508	VA	2.0	2.363621433057864		True
2020-12-23	0.749	0.936	1.126	0.266	7.078	12.64	22.547	9.021	14.263	23.366	1.024	1.532	2.505	VA	2.0	1.5913483962274368		True
2020-12-24	0.758	0.929	1.131	0.272	6.785	12.555	22.336	8.885	14.15	23.276	1.004	1.518	2.502	VA	4.0	3.0490430011920457		True
2020-12-25	0.756	0.933	1.129	0.266	6.679	12.353	21.673	8.803	14.032	23.063	0.977	1.508	2.488	VA	1.0	0.0		True
2020-12-26	0.74	0.934	1.132	0.246	6.561	12.122	21.271	8.672	13.938	22.911	0.959	1.492	2.483	VA	1.0	1.895850343314538		True
2020-12-27	0.742	0.933	1.135	0.242	6.492	11.939	21.059	8.577	13.959	23.042	0.939	1.487	2.478	VA	1.0	2.3939501433597132		True
2020-12-28	0.743	0.936	1.145	0.262	6.354	11.821	20.819	8.56	13.813	23.063	0.92	1.478	2.448	VA		1.0	1.0	True
2020-12-29	0.737	0.933	1.153	0.272	6.115	11.695	20.66	8.388	13.74	22.947	0.904	1.462	2.424	VA	2.0	0.5189341735990443		True
2020-12-30	0.741	0.927	1.156	0.272	5.908	11.506	20.642	8.223	13.593	22.78	0.89	1.445	2.415	VA		0.1935351750171482		True
2020-12-31	0.731	0.93	1.167	0.286	5.715	11.395	20.916	8.071	13.371	22.688	0.877	1.424	2.401	VA		34.0	34.0	True
2021-01-01	0.722	0.931	1.177	0.272	5.566	11.23	21.233	7.947	13.167	22.553	0.864	1.41	2.398	VA		0.2883186272058758		True
2021-01-02	0.713	0.928	1.169	0.28	5.377	11.042	21.31	7.726	12.992	22.253	0.851	1.388	2.396	VA		8.0	8.0	True
2021-01-03	0.721	0.93	1.153	0.3	5.205	10.899	21.273	7.534	12.815	21.912	0.832	1.378	2.38	VA		0.0		True
2021-01-04	0.72	0.929	1.148	0.284	5.003	10.838	21.428	7.275	12.681	21.684	0.815	1.363	2.336	VA		0.0		True
2021-01-05	0.717	0.921	1.142	0.286	4.779	10.724	21.358	7.011	12.513	21.4	0.795	1.346	2.31	VA		0.0		True
2021-01-06	0.708	0.918	1.148	0.284	4.523	10.558	21.55	6.799	12.376	20.958	0.767	1.325	2.298	VA		34.0	34.0	True
2021-01-07	0.709	0.919	1.153	0.272	4.267	10.441	21.869	6.648	12.106	20.748	0.736	1.315	2.256	VA	1.0	0.0		True
2021-01-08	0.702	0.922	1.167	0.286	4.146	10.213	22.435	6.528	11.996	20.866	0.705	1.303	2.234	VA		0.0		True
2021-01-09	0.701	0.922	1.206	0.272	4.014	10.09	22.729	6.332	11.925	20.517	0.68	1.287	2.214	VA		0.0		True
2021-01-10	0.682	0.915	1.189	0.292	3.936	9.895	22.96	6.136	11.758	20.559	0.658	1.266	2.212	VA		0.0		True
2021-01-11	0.682	0.915	1.188	0.296	3.864	9.711	22.967	6.021	11.599	20.696	0.64	1.258	2.223	VA	2.0	0.0		True
2021-01-12	0.684	0.919	1.212	0.302	3.751	9.542	23.162	5.868	11.501	21.012	0.631	1.236	2.202	VA	1.0	0.0		True
2021-01-13	0.679	0.922	1.221	0.292	3.552	9.286	23.428	5.655	11.368	21.261	0.61	1.218	2.204	VA		0.0		True
2021-01-14	0.685	0.92	1.216	0.292	3.325	8.992	24.164	5.517	11.191	21.206	0.593	1.196	2.227	VA		0.0		True
2021-01-15	0.672	0.916	1.193	0.3	3.079	8.876	25.026	5.302	11.083	21.09	0.579	1.172	2.247	VA	1.0	0.0		True
2021-01-16	0.662	0.921	1.203	0.294	2.918	8.799	25.066	5.099	10.923	21.372	0.561	1.158	2.251	VA		0.0		True
2021-01-17	0.666	0.92	1.222	0.304	2.8	8.701	25.302	4.942	10.717	21.685	0.535	1.139	2.261	VA		0.0		True
2021-01-18	0.666	0.921	1.231	0.308	2.617	8.552	25.461	4.745	10.623	21.868	0.512	1.124	2.271	VA		0.0		True
2021-01-19	0.657	0.924	1.258	0.31	2.518	8.524	25.871	4.558	10.369	22.139	0.493	1.105	2.28	VA		0.0		True
2021-01-20	0.644	0.912	1.267	0.32	2.36	8.511	26.584	4.384	10.185	22.327	0.467	1.102	2.287	VA		0.0		True
2021-01-21	0.636	0.91	1.269	0.3	2.183	8.431	27.3	4.246	10.055	22.368	0.451	1.093	2.342	VA		0.0		True
2021-01-22	0.619	0.916	1.26	0.306	2.049	8.29	27.997	4.206	9.959	22.454	0.446	1.064	2.404	VA	1.0	0.0		True
2021-01-23	0.613	0.92	1.271	0.308	1.914	8.136	28.357	4.064	9.791	22.646	0.441	1.046	2.437	VA		0.0		True
2021-01-24	0.626	0.916	1.276	0.302	1.768	8.006	28.231	3.861	9.556	23.116	0.42	1.033	2.492	VA	1.0	0.0		True
2021-01-25	0.623	0.917	1.266	0.302	1.646	7.884	28.271	3.67	9.33	23.969	0.396	1.012	2.537	VA		0.0		True
2021-01-26	0.618	0.909	1.318	0.304	1.535	7.752	29.594	3.476	9.135	24.372	0.374	0.989	2.586	VA		0.0		True
2021-01-27	0.606	0.911	1.318	0.298	1.433	7.615	30.065	3.253	8.996	24.591	0.355	0.981	2.638	VA		0.0		True
2021-01-28	0.616	0.916	1.331	0.314	1.343	7.463	30.682	3.071	8.97	24.813	0.334	0.964	2.694	VA		0.0		True
2021-01-29	0.625	0.912	1.331	0.32	1.261	7.355	31.867	2.949	8.811	25.301	0.318	0.964	2.773	VA		0.0		True
2021-01-30	0.611	0.915	1.309	0.308	1.185	7.258	33.084	2.79	8.714	25.642	0.301	0.957	2.826	VA		0.0		True
2021-01-31	0.609	0.911	1.32	0.318	1.114	7.246	33.61	2.634	8.656	26.136	0.283	0.941	2.84	VA		0.0		True
2021-02-01	0.605	0.91	1.366	0.346	1.067	7.23	33.905	2.541	8.532	26.774	0.269	0.932	2.855	VA		0.0		True
2021-02-02	0.606	0.91	1.357	0.352	0.986	7.142	34.925	2.435	8.471	27.419	0.257	0.915	2.871	VA		0.0		True
2021-02-03	0.605	0.912	1.384	0.332	0.911	7.148	36.359	2.282	8.347	27.879	0.242	0.897	2.888	VA		0.0		True
2021-02-04	0.61	0.912	1.383	0.324	0.843	7.038	37.615	2.147	8.166	27.841	0.225	0.881	2.908	VA		0.0		True
2021-02-05	0.584	0.91	1.381	0.336	0.784	6.927	38.152	1.992	8.046	28.748	0.21	0.87	3.003	VA		0.0		True
2021-02-06	0.578	0.909	1.372	0.342	0.729	6.782	38.905	1.837	7.958	28.74	0.198	0.868	2.991	VA		0.0		True
2021-02-07	0.589	0.907	1.386	0.322	0.672	6.599	41.368	1.694	7.845	29.155	0.186	0.853	3.041	VA		0.0		True
2021-02-08	0.587	0.904	1.437	0.33	0.617	6.465	44.854	1.59	7.756	29.731	0.176	0.831	3.164	VA		0.0		True
2021-02-09	0.592	0.906	1.477	0.328	0.567	6.188	47.377	1.492	7.571	30.831	0.165	0.816	3.29	VA		0.0		True
2021-02-10	0.583	0.904	1.476	0.326	0.528	5.923	49.928	1.401	7.544	31.911	0.156	0.81	3.381	VA		0.0		True
2021-02-11	0.588	0.904	1.448	0.334	0.487	5.778	52.548	1.314	7.383	32.764	0.147	0.803	3.547	VA	1.0	1.0	1.0	True
2021-02-12	0.59	0.887	1.437	0.35	0.441	5.69	55.435	1.232	7.461	33.652	0.138	0.795	3.703	VA		0.0		False
2021-02-13	0.591	0.887	1.452	0.348	0.39	5.565	58.735	1.154	7.287	34.897	0.129	0.783	3.77	VA		0.0		False
2021-02-14	0.593	0.884	1.482	0.342	0.347	5.489	62.303	1.082	7.235	36.377	0.12	0.776	3.83	VA		0.0		False
2021-02-15	0.598	0.887	1.485	0.338	0.319	5.449	66.783	1.026	7.305	36.729	0.111	0.783	3.932	VA		0.0		False
2021-02-16	0.593	0.892	1.459	0.328	0.294	5.258	71.638	0.952	7.138	37.235	0.103	0.766	4.162	VA		0.0		False
2021-02-17	0.588	0.901	1.479	0.33	0.267	5.093	74.292	0.882	7.029	39.893	0.096	0.74	4.315	VA		0.0		False
2021-02-18	0.591	0.892	1.516	0.332	0.244	4.981	77.268	0.816	6.772	42.821	0.09	0.717	4.555	VA		0.0		False
2021-02-19	0.581	0.896	1.536	0.32	0.224	4.957	80.343	0.76	6.548	44.906	0.083	0.698	4.851	VA		0.0		False
2021-02-20	0.564	0.897	1.538	0.328	0.207	4.75	84.872	0.713	6.437	47.178	0.076	0.671	5.102	VA		0.0		False
2021-02-21	0.571	0.895	1.538	0.324	0.191	4.606	90.688	0.668	6.328	49.657	0.07	0.653	5.376	VA		0.0		False
2021-02-22	0.559	0.899	1.553	0.322	0.176	4.432	99.561	0.615	6.067	52.377	0.065	0.644	5.678	VA		0.0		False
2021-02-23	0.565	0.892	1.528	0.324	0.16	4.23	108.617	0.572	5.808	55.387	0.061	0.638	6.01	VA		0.0		False
2021-02-24	0.565	0.891	1.524	0.324	0.145	4.208	116.397	0.535	5.732	58.659	0.056	0.628	6.466	VA		0.0		False
2021-02-25	0.549	0.888	1.531	0.33	0.131	4.079	124.485	0.501	5.654	62.658	0.052	0.615	7.064	VA		0.0		False
2021-02-26	0.555	0.887	1.567	0.336	0.121	4.004	133.361	0.467	5.613	67.079	0.047	0.606	7.482	VA		0.0		False
2021-02-27	0.54	0.881	1.589	0.328	0.112	3.988	144.413	0.422	5.483	69.785	0.044	0.598	7.666	VA		0.0		False
2021-02-28	0.532	0.891	1.552	0.33	0.104	3.85	157.637	0.382	5.321	72.558	0.041	0.586	7.917	VA		0.0		False
2021-03-01	0.518	0.89	1.563	0.328	0.096	3.823	172.481	0.346	5.126	75.351	0.038	0.564	8.401	VA		0.0		False
2021-03-02	0.532	0.889	1.607	0.326	0.087	3.748	189.218	0.314	5.057	79.283	0.035	0.556	8.992	VA		0.0		False
2021-03-03	0.531	0.885	1.613	0.338	0.08	3.647	204.428	0.285	5.006	84.614	0.032	0.545	9.735	VA		0.0		False
2021-03-04	0.529	0.887	1.646	0.336	0.073	3.544	216.934	0.258	4.85	92.167	0.029	0.522	10.607	VA		0.0		False
2021-03-05	0.534	0.881	1.648	0.338	0.066	3.519	232.565	0.236	4.674	99.937	0.026	0.511	11.366	VA		0.0		False
2021-03-06	0.518	0.881	1.669	0.344	0.061	3.398	250.611	0.216	4.529	106.963	0.024	0.495	12.167	VA		0.0		False
2021-03-07	0.516	0.885	1.609	0.336	0.055	3.331	269.06	0.198	4.409	114.334	0.022	0.481	13.014	VA		0.0		False
2021-03-08	0.53	0.882	1.649	0.346	0.05	3.255	288.664	0.181	4.303	122.052	0.02	0.471	13.904	VA		0.0		False
2021-03-09	0.524	0.879	1.668	0.346	0.046	3.157	308.829	0.165	4.202	131.244	0.019	0.466	14.827	VA		0.0		False
2021-03-10	0.527	0.884	1.676	0.338	0.043	2.965	329.424	0.151	4.048	143.915	0.017	0.448	15.782	VA		0.0		False
2021-03-11	0.525	0.893	1.679	0.342	0.039	2.833	350.923	0.138	4.059	157.985	0.016	0.426	17.182	VA		0.0		False
2021-03-12	0.522	0.894	1.683	0.348	0.036	2.727	381.653	0.127	3.951	173.757	0.015	0.426	18.838	VA		0.0		False
2021-03-13	0.516	0.895	1.671	0.356	0.033	2.65	421.288	0.117	3.894	187.375	0.013	0.411	20.756	VA		0.0		False
2021-03-14	0.513	0.89	1.679	0.342	0.03	2.541	467.402	0.107	3.866	200.927	0.012	0.417	22.605	VA		0.0		False
2021-03-15	0.506	0.89	1.656	0.338	0.027	2.523	519.081	0.099	3.744	215.421	0.011	0.395	24.237	VA		0.0		False
2021-03-16	0.499	0.891	1.657	0.336	0.025	2.451	575.228	0.091	3.623	230.819	0.01	0.387	25.97	VA		0.0		False
2021-03-17	0.488	0.892	1.676	0.336	0.022	2.399	636.257	0.084	3.586	247.122	0.01	0.387	27.806	VA		0.0		False
2021-03-18	0.494	0.888	1.681	0.352	0.02	2.372	702.427	0.078	3.505	264.395	0.009	0.375	29.75	VA		0.0		False
2021-03-19	0.481	0.891	1.723	0.342	0.019	2.324	772.545	0.072	3.416	282.811	0.008	0.36	31.822	VA		0.0		False
2021-03-20	0.486	0.89	1.709	0.354	0.017	2.314	844.693	0.067	3.364	302.641	0.008	0.346	34.05	VA		0.0		False
2021-03-21	0.48	0.891	1.743	0.35	0.015	2.256	929.13	0.061	3.213	325.153	0.007	0.332	36.473	VA		0.0		False
2021-03-22	0.478	0.893	1.738	0.336	0.014	2.178	1045.86	0.055	3.022	357.05	0.006	0.318	39.132	VA		0.0		False
2021-03-23	0.471	0.883	1.737	0.36	0.013	2.106	1186.52	0.05	2.843	392.788	0.006	0.306	42.065	VA		0.0		False
2021-03-24	0.467	0.89	1.73	0.358	0.012	1.996	1351.121	0.047	2.754	432.597	0.005	0.301	45.309	VA		0.0		False
2021-03-25	0.474	0.888	1.706	0.368	0.011	1.908	1540.957	0.044	2.692	476.715	0.005	0.296	49.604	VA		0.0		False
2021-03-26	0.467	0.893	1.765	0.364	0.01	1.893	1690.526	0.04	2.669	525.378	0.004	0.285	54.566	VA		0.0		False
2021-03-27	0.464	0.894	1.794	0.372	0.009	1.9	1845.727	0.037	2.597	578.06	0.004	0.275	59.928	VA		0.0		False
