# Supplementary material for: Evolution and Epidemic Spread of SARS-CoV-2 in Colombia: A Year into the Pandemic
Source: Vaccines (Basel). 2021 Jul 30;9(8):837. doi: 10.3390/vaccines9080837 (PMC8402472; doi:10.3390/vaccines9080837)
Supplement: Supplementary file 1 [file vaccines-09-00837-s001.zip › Supplementary_material/Supplementary Data S2/Rt.live_statistics_model/COVID19-VC-rt.csv]

	rt2.5%	rt	rt97.5%	p_rt_gt1	infection2.5%	infection	infection97.5%	ajusted_positive2.5%	ajusted_positive	ajusted_positive97.5%	predicted_postive2.5%	predicted_postive	predicted_postive97.5%	region	observed_positive	predicted_newtest	observed_newtest	date_with_observed_cases
2020-02-25	1.363	1.743	2.334	1.0	44.973	99.715	198.989	0.0	0.0	0.0				VC				False
2020-02-26	1.372	1.738	2.314	1.0	0.734	1.264	2.089	0.0	0.0	0.0				VC				False
2020-02-27	1.394	1.737	2.287	1.0	10.409	17.919	29.612	0.0	0.0	0.0				VC				False
2020-02-28	1.399	1.744	2.251	1.0	19.833	34.089	56.22	0.0	0.0	0.0				VC				False
2020-02-29	1.401	1.744	2.231	1.0	22.288	37.515	61.053	0.0	0.0	0.0				VC				False
2020-03-01	1.415	1.725	2.181	1.0	24.745	39.672	62.813	0.0	0.0	0.0				VC				False
2020-03-02	1.431	1.726	2.154	1.0	29.228	44.497	68.132	2.962	6.568	13.107				VC				False
2020-03-03	1.421	1.718	2.137	1.0	34.579	50.289	74.733	4.553	10.056	20.035				VC				False
2020-03-04	1.419	1.705	2.064	1.0	40.179	56.522	81.833	5.869	12.469	24.33				VC				False
2020-03-05	1.399	1.691	2.055	1.0	46.453	63.191	88.328	7.355	14.946	28.138				VC				False
2020-03-06	1.374	1.669	2.001	1.0	52.885	70.578	96.499	9.376	17.994	32.796	0.983	1.929	3.474	VC	1.0	0.0		True
2020-03-07	1.379	1.646	1.955	1.0	60.321	78.646	105.562	11.385	20.885	37.055	1.196	2.244	3.928	VC		0.0		True
2020-03-08	1.375	1.627	1.905	1.0	67.501	88.127	114.609	13.981	24.648	42.626	1.476	2.648	4.549	VC		0.0		True
2020-03-09	1.361	1.599	1.896	1.0	75.788	98.186	126.28	16.494	27.713	45.598	1.751	2.96	4.911	VC		0.0		True
2020-03-10	1.347	1.565	1.833	1.0	84.287	109.441	137.97	19.535	31.327	50.285	2.073	3.332	5.356	VC	1.0	0.0		True
2020-03-11	1.317	1.537	1.798	1.0	95.357	120.104	149.782	23.31	35.733	55.999	2.449	3.826	5.951	VC		0.0		True
2020-03-12	1.301	1.492	1.739	1.0	107.247	131.658	163.098	27.411	40.242	61.204	2.879	4.29	6.481	VC	1.0	0.0		True
2020-03-13	1.267	1.459	1.685	1.0	118.567	144.488	176.7	31.585	45.261	66.579	3.364	4.824	7.065	VC	1.0	0.0		True
2020-03-14	1.234	1.417	1.628	1.0	130.288	156.743	190.914	36.24	50.906	72.809	3.884	5.453	7.742	VC	4.0	0.0		True
2020-03-15	1.198	1.379	1.569	1.0	141.94	169.139	206.583	42.215	57.064	79.739	4.505	6.11	8.479	VC		0.0		True
2020-03-16	1.171	1.342	1.515	1.0	152.681	182.024	220.373	48.042	64.026	86.348	5.136	6.819	9.193	VC	3.0	0.0		True
2020-03-17	1.143	1.298	1.46	1.0	163.202	194.468	233.209	55.099	71.128	94.371	5.828	7.6	9.945	VC	10.0	0.0		True
2020-03-18	1.114	1.267	1.42	1.0	175.461	206.105	247.427	61.573	79.263	102.333	6.521	8.475	10.838	VC	4.0	0.0		True
2020-03-19	1.101	1.229	1.384	1.0	184.085	217.139	260.495	68.659	88.171	111.822	7.315	9.442	11.77	VC	8.0	5.777789629253816		True
2020-03-20	1.069	1.199	1.336	0.998	192.108	227.468	272.755	76.605	97.532	121.855	8.3	10.415	12.888	VC	13.0	20.544045461928288		True
2020-03-21	1.04	1.171	1.305	0.996	201.493	237.744	285.009	86.045	107.531	132.788	9.204	11.532	13.921	VC	11.0	35.79567117063647		True
2020-03-22	1.017	1.14	1.278	0.988	208.269	248.103	297.208	96.194	118.133	143.797	10.328	12.625	15.194	VC	16.0	43.140386442770996		True
2020-03-23	0.986	1.117	1.261	0.958	216.336	257.18	307.349	106.479	128.435	156.036	11.41	13.784	16.467	VC	10.0	49.911626678085256		True
2020-03-24	0.981	1.094	1.229	0.93	220.761	264.523	315.984	116.623	139.418	167.985	12.519	14.945	17.749	VC	18.0	79.59519183979589		True
2020-03-25	0.947	1.074	1.215	0.868	224.884	270.236	324.79	126.336	150.244	180.717	13.558	16.149	19.049	VC	33.0	92.29298875183208		True
2020-03-26	0.947	1.063	1.205	0.832	228.43	276.571	330.264	136.196	161.665	192.726	14.654	17.331	20.248	VC	23.0	112.77695802170005		True
2020-03-27	0.938	1.05	1.186	0.782	232.216	280.952	335.644	146.556	172.308	206.117	15.713	18.49	21.514	VC	30.0	124.90503814936056		True
2020-03-28	0.926	1.04	1.171	0.734	236.699	284.557	338.682	156.294	183.135	218.599	16.79	19.704	22.888	VC	21.0	141.16608278164074		True
2020-03-29	0.914	1.033	1.151	0.722	239.593	287.754	344.025	165.874	193.366	230.045	17.765	20.781	24.295	VC	18.0	132.5375660781939		True
2020-03-30	0.919	1.029	1.154	0.692	239.92	290.219	347.747	174.723	203.622	242.898	18.75	21.86	25.639	VC	28.0	139.80947932421893		True
2020-03-31	0.922	1.028	1.156	0.672	240.66	292.284	349.81	183.235	214.063	253.883	19.607	22.933	26.867	VC	40.0	183.19643102604692		True
2020-04-01	0.918	1.031	1.148	0.662	241.171	294.245	351.238	191.987	223.803	266.456	20.497	23.962	28.039	VC	26.0	193.58681404988928		True
2020-04-02	0.917	1.028	1.143	0.694	242.202	295.449	353.944	199.124	232.625	275.996	21.276	24.891	29.16	VC	28.0	219.7761264141594		True
2020-04-03	0.923	1.033	1.147	0.694	244.521	296.294	356.91	205.203	241.181	285.215	21.981	25.824	30.207	VC	39.0	229.26603083676753		True
2020-04-04	0.916	1.038	1.157	0.75	245.983	297.998	359.726	210.337	248.322	294.344	22.628	26.551	31.106	VC	33.0	246.53649439272755		True
2020-04-05	0.929	1.044	1.175	0.764	248.46	299.588	360.311	215.957	255.353	302.555	23.2	27.169	32.07	VC	19.0	221.93474571366286		True
2020-04-06	0.924	1.05	1.194	0.81	250.595	301.162	362.717	221.257	261.273	311.598	23.73	27.876	32.678	VC	37.0	225.82347882826488		True
2020-04-07	0.942	1.061	1.198	0.834	252.936	303.008	364.229	226.252	266.496	317.258	24.212	28.421	33.181	VC	30.0	286.7976702123712		True
2020-04-08	0.951	1.077	1.221	0.866	254.787	306.133	368.592	229.378	271.317	320.904	24.636	28.876	33.672	VC	21.0	294.8806393479412		True
2020-04-09	0.973	1.086	1.222	0.914	257.237	310.076	375.706	232.439	274.875	326.712	24.882	29.314	34.308	VC	30.0	307.81020213298353		True
2020-04-10	0.993	1.1	1.243	0.966	262.619	314.29	380.301	234.119	278.88	331.398	25.036	29.719	34.832	VC	19.0	313.7747991134947		True
2020-04-11	1.0	1.113	1.258	0.974	265.796	319.232	385.352	236.276	282.307	333.991	25.231	30.12	35.301	VC	43.0	351.9069060038064		True
2020-04-12	1.002	1.132	1.272	0.98	270.155	324.717	392.637	238.003	284.908	336.349	25.464	30.445	35.859	VC	20.0	311.3319253491933		True
2020-04-13	1.012	1.146	1.288	0.99	273.425	332.099	401.345	240.615	286.628	338.955	25.749	30.656	36.312	VC	35.0	311.83747833236265		True
2020-04-14	1.032	1.158	1.311	0.99	277.953	340.821	410.617	243.478	288.36	340.832	26.053	31.02	36.439	VC	22.0	390.39890939872		True
2020-04-15	1.039	1.174	1.32	0.998	285.454	350.398	420.577	246.251	291.74	344.473	26.338	31.274	36.605	VC	18.0	396.17446464598805		True
2020-04-16	1.059	1.193	1.331	1.0	294.403	360.903	432.281	248.759	295.04	349.464	26.728	31.589	37.053	VC	41.0	433.7744631990398		True
2020-04-17	1.077	1.213	1.368	0.998	303.074	371.996	445.968	252.184	297.531	354.199	27.141	31.916	37.573	VC	25.0	437.98801621166393		True
2020-04-18	1.081	1.219	1.372	0.998	314.091	383.599	462.052	255.131	301.041	357.726	27.255	32.222	38.117	VC	29.0	457.2773176146875		True
2020-04-19	1.086	1.237	1.376	1.0	328.72	398.25	481.709	258.208	304.733	361.936	27.419	32.728	38.467	VC	17.0	400.7291049845252		True
2020-04-20	1.117	1.249	1.393	1.0	343.31	415.652	502.087	261.88	309.356	368.054	27.893	33.167	39.048	VC	23.0	397.85147783639724		True
2020-04-21	1.119	1.263	1.433	1.0	355.855	433.965	523.323	265.216	314.28	373.091	28.323	33.669	39.579	VC	39.0	494.0001485848716		True
2020-04-22	1.143	1.272	1.423	1.0	369.934	452.85	546.361	269.324	319.297	379.171	28.918	34.192	40.195	VC	40.0	497.4682899440574		True
2020-04-23	1.157	1.284	1.416	1.0	384.674	473.979	570.796	274.146	326.455	385.99	29.481	34.937	41.043	VC	28.0	540.7736315914832		True
2020-04-24	1.159	1.291	1.451	1.0	402.434	498.065	605.086	279.261	334.047	395.174	30.133	35.76	41.827	VC	40.0	542.34900889904		True
2020-04-25	1.146	1.293	1.446	1.0	421.306	523.509	634.833	285.584	341.875	406.133	30.72	36.705	42.848	VC	24.0	562.6477292257593		True
2020-04-26	1.159	1.297	1.443	1.0	445.639	551.146	674.121	293.52	351.927	418.832	31.289	37.72	43.96	VC	22.0	490.12628461994905		True
2020-04-27	1.156	1.294	1.459	1.0	469.427	578.463	713.951	302.899	362.665	428.443	32.034	38.764	45.284	VC	43.0	483.8654773402271		True
2020-04-28	1.154	1.295	1.441	1.0	492.741	609.939	744.015	312.751	374.8	443.056	33.208	39.972	46.89	VC	48.0	597.6013877711257		True
2020-04-29	1.149	1.293	1.443	1.0	527.523	643.541	775.22	322.953	387.321	460.805	34.584	41.273	48.682	VC	35.0	598.7621152420663		True
2020-04-30	1.139	1.285	1.446	1.0	558.851	675.151	818.355	336.68	401.546	476.215	37.68	44.907	53.318	VC	45.0	647.7727999839661		True
2020-05-01	1.123	1.276	1.436	1.0	592.938	712.538	850.504	351.043	417.441	494.396	37.462	44.508	52.76	VC	17.0	608.2280106957177		True
2020-05-02	1.111	1.264	1.412	1.0	623.319	749.151	894.372	361.852	436.381	515.296	42.271	50.25	59.447	VC	43.0	668.018140836994		True
2020-05-03	1.114	1.249	1.398	1.0	657.564	789.341	931.96	376.445	455.065	538.542	40.953	48.426	57.459	VC	25.0	579.523464255368		True
2020-05-04	1.101	1.236	1.386	1.0	690.723	826.74	973.216	392.693	475.727	565.239	42.779	50.623	59.968	VC	53.0	569.8794768442291		True
2020-05-05	1.084	1.216	1.356	1.0	725.691	866.455	1017.603	410.23	497.355	593.438	50.646	60.157	71.521	VC	66.0	701.202626957599		True
2020-05-06	1.067	1.198	1.349	1.0	757.836	905.883	1067.211	428.45	521.824	623.836	52.88	62.981	75.072	VC	59.0	700.0559405401367		True
2020-05-07	1.071	1.183	1.336	1.0	796.814	945.041	1108.649	450.839	547.449	652.332	59.956	71.326	85.153	VC	63.0	754.7719683764136		True
2020-05-08	1.056	1.173	1.299	0.996	825.228	981.932	1154.92	475.24	573.864	683.14	63.033	74.604	89.046	VC	60.0	751.0709942738757		True
2020-05-09	1.04	1.153	1.29	0.998	850.992	1012.569	1195.451	503.988	603.19	716.104	67.988	80.572	96.004	VC	65.0	773.3885524481317		True
2020-05-10	1.029	1.138	1.269	0.994	880.193	1044.272	1234.238	533.63	633.034	750.919	61.919	73.425	86.188	VC		668.920643890782		True
2020-05-11	1.013	1.127	1.258	0.986	903.651	1076.73	1277.728	562.137	665.606	784.835	60.287	71.319	83.391	VC	94.0	171.0	171.0	True
2020-05-12	1.0	1.11	1.245	0.972	923.537	1104.831	1308.321	594.027	698.966	821.804	67.715	79.725	93.12	VC	78.0	658.0	658.0	True
2020-05-13	0.986	1.101	1.244	0.966	954.014	1130.677	1335.439	622.912	733.633	856.405	66.383	78.234	92.022	VC	72.0	413.0	413.0	True
2020-05-14	0.974	1.093	1.226	0.944	972.121	1151.223	1358.767	652.993	766.417	894.715	70.052	81.8	96.533	VC	114.0	327.0	327.0	True
2020-05-15	0.962	1.085	1.221	0.912	999.794	1175.701	1372.237	683.318	801.962	933.795	78.072	91.595	107.675	VC	112.0	662.0	662.0	True
2020-05-16	0.958	1.079	1.208	0.898	1014.16	1200.073	1393.319	714.174	837.216	973.178	84.107	98.452	115.68	VC	91.0	682.0	682.0	True
2020-05-17	0.961	1.068	1.195	0.872	1028.839	1222.14	1425.742	743.42	873.381	1013.953	79.397	92.906	109.826	VC	147.0	553.0	553.0	True
2020-05-18	0.95	1.065	1.191	0.834	1040.6	1237.866	1454.597	775.59	907.369	1054.832	82.896	96.529	113.929	VC	128.0	469.0	469.0	True
2020-05-19	0.943	1.058	1.189	0.806	1057.021	1251.42	1482.532	805.905	939.605	1095.378	86.224	99.97	117.841	VC	97.0	386.0	386.0	True
2020-05-20	0.937	1.051	1.176	0.804	1073.721	1268.18	1501.283	833.619	971.263	1131.055	89.256	103.612	121.459	VC	147.0	571.0	571.0	True
2020-05-21	0.934	1.052	1.181	0.778	1087.669	1284.416	1521.252	860.074	1002.995	1165.21	92.368	107.062	125.151	VC	169.0	561.0	561.0	True
2020-05-22	0.934	1.042	1.167	0.752	1098.348	1298.771	1526.157	885.563	1032.021	1197.194	166.61	192.565	224.469	VC	179.0	1079.0	1079.0	True
2020-05-23	0.931	1.042	1.157	0.762	1111.297	1310.817	1537.127	909.19	1059.673	1223.702	133.236	154.139	179.46	VC	136.0	840.0	840.0	True
2020-05-24	0.932	1.039	1.16	0.734	1125.647	1324.398	1549.184	933.577	1086.062	1254.875	100.729	116.139	135.51	VC	112.0	511.0	511.0	True
2020-05-25	0.923	1.039	1.164	0.72	1138.465	1339.006	1567.744	955.682	1110.201	1281.984	102.494	118.609	137.902	VC	94.0	426.0	426.0	True
2020-05-26	0.931	1.037	1.176	0.716	1139.949	1349.142	1576.418	980.275	1134.733	1311.006	214.959	247.634	286.245	VC	188.0	1264.0	1264.0	True
2020-05-27	0.925	1.039	1.163	0.742	1144.513	1358.6	1595.058	1001.888	1156.577	1330.75	126.528	146.013	168.251	VC	150.0	730.0	730.0	True
2020-05-28	0.933	1.038	1.157	0.744	1156.857	1364.08	1620.024	1017.427	1179.26	1360.184	109.104	125.974	145.153	VC	157.0	600.0	600.0	True
2020-05-29	0.932	1.038	1.172	0.76	1158.42	1375.547	1647.421	1028.786	1199.704	1387.041	148.535	171.0	198.23	VC	183.0	826.0	826.0	True
2020-05-30	0.931	1.044	1.176	0.792	1162.034	1384.152	1674.529	1042.183	1215.481	1412.414	166.363	191.636	223.134	VC	119.0	913.0	913.0	True
2020-05-31	0.942	1.051	1.183	0.786	1175.648	1388.793	1694.356	1056.19	1234.763	1430.225	133.561	153.302	177.33	VC	71.0	720.0	720.0	True
2020-06-01	0.929	1.062	1.189	0.818	1191.565	1400.557	1711.272	1072.665	1250.548	1452.606	166.583	191.488	220.758	VC	242.0	886.0	886.0	True
2020-06-02	0.938	1.067	1.196	0.86	1196.18	1413.592	1726.924	1090.305	1266.024	1472.255	119.465	137.518	159.278	VC	170.0	630.0	630.0	True
2020-06-03	0.951	1.074	1.191	0.88	1207.896	1426.657	1733.944	1110.23	1281.449	1486.52	164.194	188.874	219.691	VC	193.0	857.0	857.0	True
2020-06-04	0.957	1.071	1.195	0.884	1223.478	1444.357	1750.191	1127.907	1294.37	1496.415	145.938	168.638	196.657	VC	248.0	754.0	754.0	True
2020-06-05	0.962	1.08	1.214	0.912	1245.295	1464.9	1777.201	1131.587	1309.75	1518.09	138.217	159.589	186.093	VC	179.0	707.0	707.0	True
2020-06-06	0.974	1.085	1.22	0.914	1256.777	1487.463	1805.726	1140.107	1319.553	1544.131	229.706	264.781	307.7	VC	163.0	1162.0	1162.0	True
2020-06-07	0.971	1.083	1.213	0.936	1263.662	1510.989	1821.238	1145.609	1333.577	1563.036	141.248	163.515	190.513	VC	241.0	711.0	711.0	True
2020-06-08	0.966	1.093	1.215	0.92	1269.727	1537.505	1846.452	1155.051	1346.262	1580.66	269.09	310.549	362.4	VC	320.0	1340.0	1340.0	True
2020-06-09	0.988	1.101	1.218	0.95	1289.95	1563.485	1868.041	1164.532	1356.27	1596.033	246.951	284.792	335.092	VC	296.0	1218.0	1218.0	True
2020-06-10	0.984	1.104	1.23	0.958	1319.075	1590.502	1891.34	1177.666	1367.637	1621.028	203.755	235.251	277.998	VC	249.0	997.0	997.0	True
2020-06-11	0.977	1.104	1.22	0.952	1344.712	1617.581	1912.427	1192.743	1380.371	1645.619	359.877	415.476	490.685	VC	310.0	1741.0	1741.0	True
2020-06-12	0.972	1.105	1.225	0.942	1365.486	1651.336	1971.839	1207.193	1392.689	1665.678	270.014	312.175	366.881	VC	289.0	1295.0	1295.0	True
2020-06-13	0.972	1.1	1.233	0.938	1408.558	1683.546	2009.242	1216.593	1407.283	1690.841	177.179	205.441	242.437	VC	159.0	844.0	844.0	True
2020-06-14	0.969	1.104	1.222	0.94	1453.166	1717.153	2038.135	1227.883	1424.752	1709.497	241.179	279.727	332.435	VC	119.0	1137.0	1137.0	True
2020-06-15	0.982	1.097	1.226	0.936	1482.78	1750.544	2099.399	1242.079	1442.211	1723.537	187.345	216.615	258.266	VC	137.0	871.0	871.0	True
2020-06-16	0.979	1.093	1.227	0.938	1513.935	1790.992	2158.257	1259.873	1458.949	1735.619	204.665	235.535	278.693	VC	307.0	933.0	933.0	True
2020-06-17	0.973	1.093	1.221	0.94	1542.693	1815.468	2194.885	1270.545	1481.82	1762.737	311.008	359.935	425.782	VC	275.0	1407.0	1407.0	True
2020-06-18	0.967	1.086	1.218	0.924	1570.531	1845.363	2227.837	1276.567	1500.339	1781.612	228.896	265.79	312.644	VC	281.0	1022.0	1022.0	True
2020-06-19	0.965	1.08	1.204	0.896	1592.735	1879.314	2250.447	1293.056	1527.742	1807.179	229.217	268.438	315.617	VC	292.0	1014.0	1014.0	True
2020-06-20	0.96	1.072	1.2	0.902	1621.573	1919.543	2285.141	1316.685	1555.949	1825.281	213.225	250.519	292.029	VC	189.0	930.0	930.0	True
2020-06-21	0.951	1.069	1.196	0.882	1632.995	1949.784	2304.282	1340.743	1579.971	1848.213	342.516	404.217	473.108	VC	133.0	1476.0	1476.0	True
2020-06-22	0.945	1.06	1.189	0.848	1660.018	1969.043	2326.807	1364.518	1604.901	1870.99	161.727	190.774	224.539	VC	256.0	685.0	685.0	True
2020-06-23	0.935	1.056	1.176	0.834	1679.152	1996.451	2350.547	1392.919	1639.712	1906.703	288.55	339.141	397.523	VC	400.0	1196.0	1196.0	True
2020-06-24	0.922	1.044	1.17	0.79	1702.328	2023.33	2389.491	1427.507	1670.827	1950.093	415.333	485.787	572.921	VC	376.0	1685.0	1685.0	True
2020-06-25	0.922	1.04	1.159	0.746	1725.819	2044.895	2431.996	1467.079	1704.921	1990.957	369.028	433.31	514.199	VC	519.0	1474.0	1474.0	True
2020-06-26	0.926	1.037	1.151	0.722	1751.441	2066.772	2447.087	1497.625	1734.01	2039.838	292.183	342.545	405.486	VC	524.0	1145.0	1145.0	True
2020-06-27	0.914	1.028	1.143	0.67	1770.165	2077.725	2464.623	1522.405	1763.644	2085.337	395.169	460.49	544.277	VC	343.0	1512.0	1512.0	True
2020-06-28	0.916	1.019	1.142	0.636	1802.156	2091.812	2485.189	1547.157	1792.357	2118.801	231.344	269.781	317.592	VC	272.0	871.0	871.0	True
2020-06-29	0.897	1.008	1.137	0.542	1800.041	2101.795	2488.965	1564.598	1824.67	2145.746	195.276	227.671	268.41	VC	274.0	723.0	723.0	True
2020-06-30	0.901	1.002	1.129	0.51	1812.894	2113.755	2492.992	1588.495	1861.505	2176.755	429.909	503.354	593.107	VC	525.0	1574.0	1574.0	True
2020-07-01	0.887	0.994	1.116	0.464	1821.101	2113.689	2491.222	1611.437	1889.699	2201.894	474.221	555.353	656.994	VC	575.0	1711.0	1711.0	True
2020-07-02	0.873	0.986	1.105	0.42	1822.491	2115.993	2501.586	1639.107	1914.884	2222.603	364.832	426.83	501.987	VC	446.0	1295.0	1295.0	True
2020-07-03	0.867	0.986	1.097	0.374	1812.106	2116.12	2493.827	1665.798	1937.429	2243.056	603.845	700.827	825.42	VC	568.0	2101.0	2101.0	True
2020-07-04	0.867	0.978	1.081	0.37	1811.988	2115.614	2501.073	1685.552	1959.232	2269.295	390.162	451.812	531.55	VC	365.0	1341.0	1341.0	True
2020-07-05	0.86	0.975	1.093	0.316	1815.788	2108.389	2502.501	1701.908	1978.02	2295.965	568.017	657.125	767.476	VC	343.0	1927.0	1927.0	True
2020-07-06	0.859	0.962	1.074	0.244	1812.94	2099.985	2503.302	1722.679	1997.917	2338.243	333.154	386.214	453.122	VC	714.0	1120.0	1120.0	True
2020-07-07	0.849	0.954	1.066	0.224	1802.711	2085.025	2511.169	1745.72	2016.799	2368.445	553.935	642.008	753.174	VC	634.0	1842.0	1842.0	True
2020-07-08	0.849	0.952	1.055	0.19	1795.313	2076.095	2468.45	1770.076	2034.064	2385.646	561.273	648.964	759.699	VC	547.0	1845.0	1845.0	True
2020-07-09	0.835	0.942	1.052	0.162	1762.123	2061.419	2450.939	1788.409	2050.887	2389.842	531.874	612.367	717.066	VC	517.0	1728.0	1728.0	True
2020-07-10	0.833	0.937	1.051	0.126	1756.168	2046.607	2419.977	1804.249	2061.659	2389.472	549.638	629.079	737.576	VC	772.0	1766.0	1766.0	True
2020-07-11	0.829	0.935	1.047	0.12	1736.32	2020.267	2399.546	1811.851	2068.561	2407.453	458.57	524.56	615.841	VC	461.0	1468.0	1468.0	True
2020-07-12	0.829	0.932	1.05	0.104	1715.834	1995.302	2377.841	1822.438	2070.616	2397.755	274.426	314.593	367.858	VC	362.0	877.0	877.0	True
2020-07-13	0.828	0.927	1.034	0.092	1692.354	1969.457	2340.328	1829.77	2076.457	2409.1	474.605	545.316	638.409	VC	741.0	1517.0	1517.0	True
2020-07-14	0.829	0.927	1.04	0.098	1665.65	1944.087	2304.423	1819.113	2078.096	2424.995	775.967	895.133	1047.294	VC	601.0	2486.0	2486.0	True
2020-07-15	0.821	0.928	1.026	0.088	1650.976	1917.542	2257.113	1828.088	2079.15	2437.61	747.099	862.697	1009.716	VC	563.0	2397.0	2397.0	True
2020-07-16	0.827	0.923	1.038	0.096	1636.525	1890.058	2227.804	1824.779	2075.361	2426.359	448.474	515.878	606.46	VC	681.0	1440.0	1440.0	True
2020-07-17	0.823	0.92	1.041	0.102	1607.177	1862.749	2163.882	1822.004	2070.246	2416.594	308.236	355.799	417.155	VC	682.0	995.0	995.0	True
2020-07-18	0.821	0.922	1.035	0.104	1578.794	1837.626	2132.91	1812.892	2059.176	2407.481	614.182	711.13	832.819	VC	715.0	1994.0	1994.0	True
2020-07-19	0.82	0.921	1.036	0.084	1561.078	1807.776	2091.033	1801.795	2050.512	2404.161	413.475	476.996	556.208	VC	345.0	1343.0	1343.0	True
2020-07-20	0.811	0.925	1.035	0.074	1534.716	1782.94	2064.367	1784.515	2039.414	2380.586	472.592	542.915	634.724	VC	502.0	1539.0	1539.0	True
2020-07-21	0.82	0.924	1.031	0.086	1501.922	1745.513	2041.094	1772.117	2023.083	2368.858	754.26	868.074	1017.989	VC	836.0	2480.0	2480.0	True
2020-07-22	0.823	0.929	1.041	0.086	1470.032	1718.742	2008.778	1751.109	2006.46	2343.84	930.575	1073.535	1262.015	VC	860.0	3098.0	3098.0	True
2020-07-23	0.83	0.931	1.042	0.11	1442.196	1690.131	1991.959	1730.898	1985.635	2312.267	819.701	945.274	1108.26	VC	805.0	2755.0	2755.0	True
2020-07-24	0.834	0.936	1.047	0.136	1426.526	1669.106	1962.818	1715.075	1963.007	2276.717	629.175	727.295	849.889	VC	749.0	2139.0	2139.0	True
2020-07-25	0.841	0.939	1.06	0.156	1410.715	1644.503	1941.751	1697.245	1938.321	2251.39	621.29	717.529	838.616	VC	703.0	2134.0	2134.0	True
2020-07-26	0.846	0.949	1.065	0.196	1387.905	1624.573	1916.015	1681.669	1918.491	2221.515	525.976	608.332	711.885	VC	283.0	1831.0	1831.0	True
2020-07-27	0.855	0.964	1.067	0.262	1364.677	1605.771	1895.253	1664.085	1896.248	2191.491	673.459	778.846	906.935	VC	795.0	2370.0	2370.0	True
2020-07-28	0.864	0.974	1.084	0.282	1359.47	1589.388	1881.184	1645.99	1871.348	2157.553	616.247	713.838	827.695	VC	860.0	2199.0	2199.0	True
2020-07-29	0.876	0.981	1.106	0.38	1354.83	1576.065	1870.637	1629.253	1846.157	2110.972	419.339	482.916	556.684	VC	688.0	1510.0	1510.0	True
2020-07-30	0.886	1.0	1.11	0.496	1340.853	1567.108	1863.18	1611.085	1818.484	2078.818	953.699	1101.895	1274.749	VC	758.0	3498.0	3498.0	True
2020-07-31	0.894	1.008	1.133	0.534	1341.951	1559.49	1860.035	1584.447	1794.772	2060.199	788.279	912.942	1053.314	VC	2064.0	2939.0	2939.0	True
2020-08-01	0.907	1.016	1.136	0.59	1332.618	1555.885	1855.416	1554.983	1769.043	2029.959	771.844	886.604	1028.37	VC	637.0	2900.0	2900.0	True
2020-08-02	0.916	1.031	1.142	0.706	1330.016	1557.729	1852.206	1522.298	1742.905	1998.774	792.35	913.473	1062.877	VC	448.0	3029.0	3029.0	True
2020-08-03	0.926	1.045	1.152	0.766	1332.469	1559.205	1864.412	1498.301	1720.601	1975.205	429.926	498.121	581.383	VC	796.0	1676.0	1676.0	True
2020-08-04	0.947	1.056	1.18	0.84	1338.561	1569.84	1874.415	1482.527	1698.896	1953.675	474.383	548.929	643.018	VC	858.0	1872.0	1872.0	True
2020-08-05	0.966	1.069	1.196	0.888	1355.868	1578.945	1876.59	1464.4	1678.344	1942.78	934.643	1081.299	1269.751	VC	541.0	3729.0	3729.0	True
2020-08-06	0.978	1.082	1.201	0.922	1366.972	1589.867	1896.703	1446.372	1658.718	1928.018	1189.72	1377.801	1617.948	VC	1018.0	4801.0	4801.0	True
2020-08-07	0.983	1.092	1.215	0.956	1386.078	1608.628	1932.632	1433.998	1642.291	1922.376	700.289	812.312	953.349	VC	642.0	2860.0	2860.0	True
2020-08-08	1.002	1.108	1.226	0.976	1407.977	1632.89	1953.295	1426.029	1627.542	1904.008	358.82	418.827	491.572	VC	613.0	1485.0	1485.0	True
2020-08-09	0.995	1.122	1.246	0.968	1434.993	1664.879	1990.269	1412.999	1617.558	1886.734	685.424	796.393	940.906	VC	277.0	2851.0	2851.0	True
2020-08-10	1.0	1.131	1.253	0.974	1465.749	1702.139	2033.127	1398.149	1610.099	1880.759	299.535	348.335	411.92	VC	670.0	1253.0	1253.0	True
2020-08-11	1.008	1.129	1.271	0.982	1497.034	1738.637	2059.874	1392.746	1600.955	1869.136	762.692	889.023	1042.31	VC	693.0	3210.0	3210.0	True
2020-08-12	1.009	1.128	1.26	0.978	1530.449	1782.84	2123.112	1389.028	1597.204	1866.036	1378.666	1606.751	1884.97	VC	628.0	5802.0	5802.0	True
2020-08-13	1.005	1.131	1.265	0.978	1573.137	1823.824	2161.801	1391.992	1599.815	1875.665	642.567	748.415	884.184	VC	717.0	2710.0	2710.0	True
2020-08-14	1.01	1.13	1.264	0.982	1612.585	1867.185	2206.116	1394.985	1599.247	1873.5	724.958	844.344	995.119	VC	640.0	3049.0	3049.0	True
2020-08-15	1.016	1.13	1.256	0.982	1658.631	1913.492	2266.787	1398.694	1603.807	1878.23	530.347	612.406	719.578	VC	433.0	2209.0	2209.0	True
2020-08-16	1.007	1.127	1.252	0.984	1693.393	1961.801	2318.824	1408.503	1615.385	1882.888	662.031	758.946	891.557	VC	320.0	2724.0	2724.0	True
2020-08-17	0.996	1.125	1.258	0.968	1725.38	2011.519	2382.574	1429.713	1628.613	1897.958	310.36	357.346	419.213	VC	395.0	1270.0	1270.0	True
2020-08-18	0.999	1.119	1.251	0.974	1771.034	2065.828	2450.582	1440.927	1647.408	1916.564	1170.247	1347.835	1578.245	VC	674.0	4726.0	4726.0	True
2020-08-19	0.987	1.119	1.253	0.962	1808.798	2113.304	2507.166	1459.204	1669.83	1941.688	655.553	753.339	882.349	VC	606.0	2605.0	2605.0	True
2020-08-20	0.995	1.111	1.232	0.964	1843.258	2158.328	2541.955	1475.358	1694.988	1975.119	1034.304	1185.406	1393.267	VC	645.0	4046.0	4046.0	True
2020-08-21	0.988	1.107	1.243	0.948	1893.621	2205.097	2570.011	1499.193	1726.377	2000.819	339.704	389.952	458.305	VC	624.0	1309.0	1309.0	True
2020-08-22	0.981	1.101	1.25	0.946	1943.553	2252.678	2634.458	1531.314	1755.791	2046.821	856.532	981.079	1152.562	VC	384.0	3227.0	3227.0	True
2020-08-23	0.973	1.096	1.214	0.916	1984.678	2292.026	2709.541	1562.074	1787.77	2086.083	168.048	191.09	224.819	VC	335.0	547.0	547.0	True
2020-08-24	0.952	1.086	1.22	0.906	2016.212	2336.676	2788.824	1604.075	1825.707	2119.805	505.451	574.829	681.571	VC	943.0	1829.0	1829.0	True
2020-08-25	0.962	1.076	1.209	0.89	2056.701	2379.493	2835.201	1634.287	1865.947	2169.029	700.088	796.112	944.632	VC	638.0	2480.0	2480.0	True
2020-08-26	0.96	1.068	1.191	0.864	2075.485	2427.883	2894.413	1671.38	1907.47	2219.477	279.962	320.019	377.781	VC	436.0	974.0	974.0	True
2020-08-27	0.94	1.062	1.188	0.848	2106.732	2458.668	2940.355	1704.119	1948.317	2276.057	356.947	409.011	481.618	VC	606.0	1216.0	1216.0	True
2020-08-28	0.927	1.052	1.174	0.812	2127.013	2488.868	2976.207	1735.896	1994.088	2327.584	511.965	587.726	694.675	VC	543.0	1709.0	1709.0	True
2020-08-29	0.923	1.034	1.181	0.746	2133.526	2515.98	2990.564	1771.227	2036.182	2374.412	408.845	470.34	555.152	VC	374.0	1339.0	1339.0	True
2020-08-30	0.924	1.027	1.151	0.662	2142.75	2545.794	3031.199	1814.699	2081.773	2418.96	601.164	692.268	810.468	VC	266.0	1925.0	1925.0	True
2020-08-31	0.901	1.017	1.146	0.6	2167.356	2565.365	3071.045	1860.722	2126.276	2465.12	544.744	624.402	729.691	VC	494.0	1703.0	1703.0	True
2020-09-01	0.898	1.009	1.14	0.558	2197.331	2581.633	3067.468	1902.459	2164.84	2512.714	351.418	402.153	468.183	VC	451.0	1075.0	1075.0	True
2020-09-02	0.89	1.003	1.127	0.512	2218.625	2593.44	3053.064	1945.554	2206.994	2557.605	317.65	362.907	421.948	VC	483.0	953.0	953.0	True
2020-09-03	0.882	0.998	1.11	0.484	2242.439	2600.084	3041.104	1978.24	2248.948	2616.616	380.024	433.997	507.497	VC	508.0	1116.0	1116.0	True
2020-09-04	0.877	0.99	1.103	0.442	2229.239	2599.131	3039.042	2008.742	2286.517	2674.833	559.613	639.313	748.871	VC	713.0	1615.0	1615.0	True
2020-09-05	0.875	0.985	1.096	0.382	2219.132	2600.708	3051.959	2034.026	2321.763	2727.264	513.115	587.31	687.601	VC	421.0	1461.0	1461.0	True
2020-09-06	0.87	0.976	1.094	0.35	2221.362	2593.794	3061.236	2062.79	2362.878	2773.504	862.571	993.229	1163.908	VC	413.0	2431.0	2431.0	True
2020-09-07	0.87	0.973	1.09	0.324	2212.913	2586.97	3057.119	2081.668	2400.219	2814.418	346.663	400.079	467.746	VC	637.0	965.0	965.0	True
2020-09-08	0.874	0.973	1.078	0.328	2212.544	2580.999	3029.273	2115.356	2422.465	2846.953	543.183	626.907	733.83	VC	608.0	1494.0	1494.0	True
2020-09-09	0.864	0.97	1.077	0.312	2190.527	2567.994	3023.103	2124.806	2458.691	2882.018	337.311	386.855	452.947	VC	549.0	911.0	911.0	True
2020-09-10	0.872	0.972	1.085	0.288	2181.691	2555.512	2999.068	2137.115	2484.09	2910.568	593.754	681.049	796.096	VC	656.0	1587.0	1587.0	True
2020-09-11	0.874	0.97	1.07	0.308	2156.839	2549.073	3012.014	2164.316	2503.615	2914.696	709.019	815.201	953.801	VC	538.0	1887.0	1887.0	True
2020-09-12	0.872	0.975	1.081	0.312	2130.106	2535.603	2992.524	2182.25	2522.418	2919.78	233.476	268.736	313.088	VC	510.0	568.0	568.0	True
2020-09-13	0.872	0.979	1.082	0.344	2136.253	2519.905	2946.389	2197.982	2530.757	2936.772	547.548	629.466	731.695	VC	430.0	1438.0	1438.0	True
2020-09-14	0.87	0.983	1.086	0.39	2115.872	2510.544	2937.771	2211.498	2538.247	2934.45	340.842	389.76	454.586	VC	780.0	887.0	887.0	True
2020-09-15	0.887	0.986	1.099	0.384	2098.014	2498.993	2913.539	2220.974	2542.66	2942.304	542.398	619.069	724.12	VC	675.0	1406.0	1406.0	True
2020-09-16	0.886	0.989	1.119	0.418	2094.503	2486.272	2884.643	2216.54	2544.385	2956.282	619.573	706.48	825.5	VC	564.0	1603.0	1603.0	True
2020-09-17	0.881	0.991	1.101	0.438	2093.454	2474.582	2872.928	2216.445	2546.201	2961.005	515.538	587.149	687.107	VC	595.0	1333.0	1333.0	True
2020-09-18	0.879	0.996	1.118	0.476	2093.155	2466.501	2866.433	2210.419	2547.615	2963.584	637.839	728.07	852.895	VC	660.0	1654.0	1654.0	True
2020-09-19	0.875	0.992	1.117	0.44	2096.341	2462.876	2864.536	2214.972	2548.298	2947.078	606.812	691.582	813.882	VC	550.0	1577.0	1577.0	True
2020-09-20	0.884	0.998	1.114	0.49	2068.455	2461.134	2868.595	2218.781	2544.357	2935.103	461.509	525.507	618.331	VC	372.0	1203.0	1203.0	True
2020-09-21	0.882	0.996	1.113	0.482	2058.049	2460.309	2875.397	2206.116	2543.064	2935.054	566.833	647.231	758.302	VC	734.0	1483.0	1483.0	True
2020-09-22	0.891	0.994	1.125	0.476	2082.939	2453.473	2874.339	2184.939	2534.665	2936.15	557.964	641.484	750.315	VC	674.0	1474.0	1474.0	True
2020-09-23	0.892	0.999	1.122	0.496	2095.945	2449.43	2878.374	2173.672	2523.247	2927.257	683.753	787.011	917.856	VC	616.0	1810.0	1810.0	True
2020-09-24	0.897	1.001	1.116	0.514	2095.436	2457.077	2884.064	2171.803	2515.252	2913.136	537.465	617.498	718.596	VC	597.0	1423.0	1423.0	True
2020-09-25	0.901	1.002	1.126	0.518	2116.834	2453.055	2904.621	2167.339	2508.221	2898.56	493.932	567.395	659.156	VC	457.0	1312.0	1312.0	True
2020-09-26	0.904	1.006	1.122	0.556	2115.332	2449.074	2911.557	2158.011	2498.402	2879.034	877.723	1004.14	1162.899	VC	531.0	2331.0	2331.0	True
2020-09-27	0.898	1.014	1.128	0.584	2112.58	2448.13	2907.104	2143.804	2490.812	2867.822	477.621	546.143	632.048	VC	407.0	1273.0	1273.0	True
2020-09-28	0.906	1.015	1.135	0.598	2122.432	2452.306	2903.312	2139.45	2481.953	2850.871	476.951	547.488	632.04	VC	848.0	1279.0	1279.0	True
2020-09-29	0.901	1.013	1.135	0.586	2120.564	2461.219	2901.029	2137.872	2476.62	2834.431	645.636	742.727	860.465	VC	693.0	1740.0	1740.0	True
2020-09-30	0.904	1.018	1.141	0.624	2113.348	2467.137	2925.485	2128.664	2473.322	2828.842	627.638	723.565	837.763	VC	732.0	1696.0	1696.0	True
2020-10-01	0.905	1.015	1.131	0.614	2118.478	2468.286	2940.315	2121.199	2465.798	2817.548	730.384	841.538	971.829	VC	650.0	1976.0	1976.0	True
2020-10-02	0.906	1.016	1.12	0.622	2127.931	2475.657	2955.504	2112.084	2464.054	2825.708	672.256	774.747	897.99	VC	817.0	1821.0	1821.0	True
2020-10-03	0.916	1.015	1.124	0.598	2146.095	2477.948	2952.629	2117.947	2459.054	2837.248	694.851	801.47	926.545	VC	611.0	1885.0	1885.0	True
2020-10-04	0.912	1.014	1.123	0.584	2138.872	2483.29	2951.006	2130.691	2461.426	2845.514	401.797	460.743	530.967	VC	494.0	1084.0	1084.0	True
2020-10-05	0.908	1.01	1.116	0.582	2155.018	2491.844	2966.634	2140.151	2457.948	2849.739	604.05	690.412	794.532	VC	846.0	1625.0	1625.0	True
2020-10-06	0.902	1.006	1.117	0.544	2168.511	2497.084	2966.234	2146.341	2459.148	2857.545	571.0	651.281	755.914	VC	734.0	1533.0	1533.0	True
2020-10-07	0.897	1.003	1.107	0.526	2179.808	2504.192	2976.137	2155.276	2464.481	2854.554	457.57	521.491	608.481	VC	624.0	1230.0	1230.0	True
2020-10-08	0.886	0.991	1.112	0.428	2178.201	2510.605	2969.605	2165.257	2467.049	2856.347	706.701	806.396	944.456	VC	818.0	1900.0	1900.0	True
2020-10-09	0.876	0.986	1.101	0.396	2181.415	2509.56	2962.648	2166.457	2465.934	2860.495	705.714	807.368	943.637	VC	681.0	1900.0	1900.0	True
2020-10-10	0.865	0.978	1.09	0.354	2172.509	2509.049	2955.146	2164.14	2467.687	2863.848	766.447	879.095	1021.803	VC	570.0	2067.0	2067.0	True
2020-10-11	0.863	0.972	1.095	0.324	2157.085	2505.028	2958.613	2164.91	2470.868	2872.053	538.002	613.653	712.259	VC	397.0	1439.0	1439.0	True
2020-10-12	0.852	0.964	1.093	0.244	2132.721	2494.058	2950.528	2167.865	2476.181	2874.804	555.571	634.666	741.044	VC	443.0	1486.0	1486.0	True
2020-10-13	0.845	0.955	1.085	0.23	2114.041	2478.859	2945.254	2178.222	2477.512	2886.176	496.279	563.771	659.892	VC	593.0	1318.0	1318.0	True
2020-10-14	0.839	0.949	1.059	0.198	2106.466	2465.15	2914.553	2178.738	2478.242	2887.486	652.564	741.241	865.282	VC	589.0	1727.0	1727.0	True
2020-10-15	0.834	0.945	1.054	0.152	2089.791	2449.387	2882.601	2176.789	2480.009	2902.188	741.19	850.344	985.868	VC	763.0	1977.0	1977.0	True
2020-10-16	0.838	0.935	1.054	0.13	2075.464	2416.586	2853.762	2178.972	2488.045	2909.587	576.906	660.826	765.753	VC	801.0	1535.0	1535.0	True
2020-10-17	0.823	0.932	1.035	0.112	2064.748	2385.88	2829.557	2179.171	2487.679	2918.482	776.352	889.252	1029.73	VC	577.0	2060.0	2060.0	True
2020-10-18	0.827	0.925	1.043	0.108	2027.156	2353.724	2770.547	2195.266	2498.683	2915.06	616.155	707.711	821.514	VC	499.0	1637.0	1637.0	True
2020-10-19	0.825	0.923	1.037	0.108	1989.151	2325.416	2750.336	2201.578	2501.05	2909.89	457.155	526.898	611.238	VC	1060.0	1218.0	1218.0	True
2020-10-20	0.83	0.923	1.041	0.094	1951.692	2298.071	2702.725	2183.854	2494.216	2915.814	850.467	984.73	1144.726	VC	1164.0	2280.0	2280.0	True
2020-10-21	0.835	0.925	1.038	0.094	1917.269	2262.75	2661.766	2166.89	2486.784	2908.423	923.964	1078.68	1254.476	VC	802.0	2502.0	2502.0	True
2020-10-22	0.829	0.928	1.032	0.092	1887.544	2232.597	2632.333	2152.023	2483.678	2899.66	706.626	822.193	954.85	VC	894.0	1911.0	1911.0	True
2020-10-23	0.835	0.931	1.051	0.116	1851.048	2199.145	2605.647	2142.009	2471.916	2883.241	538.8	623.863	724.122	VC	1055.0	1454.0	1454.0	True
2020-10-24	0.827	0.936	1.036	0.134	1822.908	2169.055	2577.924	2135.836	2456.47	2857.018	764.404	885.32	1029.625	VC	674.0	2077.0	2077.0	True
2020-10-25	0.835	0.946	1.053	0.174	1801.91	2140.546	2552.015	2119.381	2447.375	2836.673	634.997	729.759	850.888	VC	644.0	1729.0	1729.0	True
2020-10-26	0.844	0.95	1.074	0.218	1780.927	2113.886	2538.273	2105.603	2426.942	2802.309	623.591	718.153	836.019	VC	1331.0	1714.0	1714.0	True
2020-10-27	0.855	0.962	1.08	0.274	1769.728	2082.49	2479.031	2097.871	2407.035	2783.125	705.768	811.298	943.854	VC	855.0	1951.0	1951.0	True
2020-10-28	0.865	0.973	1.087	0.306	1754.391	2064.912	2439.285	2081.678	2381.852	2753.509	689.481	791.196	922.35	VC	747.0	1924.0	1924.0	True
2020-10-29	0.866	0.979	1.098	0.35	1737.485	2050.29	2420.91	2064.465	2354.594	2740.775	483.682	556.707	647.678	VC	960.0	1366.0	1366.0	True
2020-10-30	0.877	0.983	1.109	0.396	1742.789	2038.504	2391.199	2032.138	2327.135	2716.769	831.58	958.025	1113.05	VC	845.0	2373.0	2373.0	True
2020-10-31	0.888	0.996	1.116	0.474	1743.071	2028.552	2367.351	1998.194	2300.148	2677.545	637.072	740.841	859.75	VC	626.0	1853.0	1853.0	True
2020-11-01	0.895	1.003	1.123	0.528	1725.435	2021.428	2353.612	1961.94	2272.221	2637.387	1079.738	1254.07	1452.752	VC	509.0	3170.0	3170.0	True
2020-11-02	0.908	1.016	1.14	0.616	1720.571	2018.17	2355.952	1932.382	2249.041	2608.379	426.766	498.735	580.578	VC	578.0	1277.0	1277.0	True
2020-11-03	0.918	1.021	1.151	0.652	1715.272	2018.543	2350.488	1903.667	2220.403	2589.733	526.137	615.491	717.857	VC	884.0	1596.0	1596.0	True
2020-11-04	0.921	1.031	1.174	0.71	1717.346	2023.653	2349.778	1885.593	2194.354	2576.764	563.43	663.668	773.783	VC	794.0	1743.0	1743.0	True
2020-11-05	0.924	1.037	1.178	0.746	1711.126	2033.215	2358.604	1874.891	2173.681	2544.85	732.265	863.714	1007.873	VC	752.0	2295.0	2295.0	True
2020-11-06	0.935	1.04	1.167	0.768	1719.119	2044.338	2373.509	1856.078	2151.542	2504.706	811.783	950.518	1116.121	VC	963.0	2560.0	2560.0	True
2020-11-07	0.931	1.049	1.178	0.816	1733.96	2060.085	2388.608	1841.12	2126.307	2463.981	752.539	871.815	1026.79	VC	569.0	2370.0	2370.0	True
2020-11-08	0.938	1.052	1.172	0.842	1759.221	2081.056	2409.145	1827.671	2110.862	2428.239	537.917	622.317	732.14	VC	523.0	1708.0	1708.0	True
2020-11-09	0.936	1.06	1.197	0.82	1787.709	2099.922	2443.31	1817.861	2099.421	2410.642	770.78	894.667	1046.49	VC	867.0	2473.0	2473.0	True
2020-11-10	0.951	1.063	1.19	0.852	1787.998	2122.976	2475.684	1820.308	2085.977	2382.33	741.235	857.091	998.464	VC	672.0	2383.0	2383.0	True
2020-11-11	0.947	1.06	1.189	0.856	1807.869	2149.088	2504.936	1815.97	2075.433	2371.256	805.728	927.025	1079.358	VC	724.0	2590.0	2590.0	True
2020-11-12	0.948	1.064	1.191	0.852	1841.161	2174.132	2540.213	1802.29	2071.088	2366.251	802.048	919.15	1066.783	VC	714.0	2577.0	2577.0	True
2020-11-13	0.959	1.073	1.194	0.844	1863.581	2203.721	2564.935	1805.587	2066.541	2367.602	773.528	884.799	1025.22	VC	756.0	2488.0	2488.0	True
2020-11-14	0.955	1.071	1.184	0.866	1862.34	2226.983	2586.474	1797.004	2065.233	2362.939	862.129	985.194	1143.287	VC	507.0	2772.0	2772.0	True
2020-11-15	0.953	1.071	1.184	0.876	1880.01	2260.712	2620.028	1795.053	2063.95	2357.244	365.51	419.559	486.058	VC	305.0	1179.0	1179.0	True
2020-11-16	0.951	1.073	1.213	0.882	1898.007	2293.206	2657.535	1789.144	2067.146	2368.887	503.022	575.71	668.242	VC	333.0	1615.0	1615.0	True
2020-11-17	0.952	1.075	1.199	0.884	1927.967	2320.152	2693.304	1792.696	2075.62	2382.432	921.957	1053.703	1222.668	VC	930.0	2945.0	2945.0	True
2020-11-18	0.957	1.08	1.198	0.886	1954.908	2356.821	2721.891	1807.312	2089.803	2398.615	513.416	591.471	689.848	VC	797.0	1643.0	1643.0	True
2020-11-19	0.948	1.08	1.208	0.88	1997.744	2394.964	2744.614	1820.934	2106.252	2415.867	529.844	613.589	711.959	VC	900.0	1690.0	1690.0	True
2020-11-20	0.949	1.081	1.214	0.894	2030.936	2423.198	2779.14	1832.667	2125.123	2442.298	551.29	642.597	748.589	VC	1057.0	1754.0	1754.0	True
2020-11-21	0.959	1.082	1.218	0.892	2066.903	2465.912	2845.804	1841.263	2137.689	2466.699	627.541	731.521	850.909	VC	761.0	1981.0	1981.0	True
2020-11-22	0.958	1.077	1.227	0.912	2102.632	2493.889	2895.576	1847.56	2157.797	2483.87	537.213	627.483	729.876	VC	502.0	1684.0	1684.0	True
2020-11-23	0.969	1.079	1.211	0.892	2128.368	2532.184	2933.992	1883.163	2179.428	2502.883	690.946	809.787	936.841	VC	1096.0	2151.0	2151.0	True
2020-11-24	0.963	1.077	1.203	0.9	2161.051	2566.965	2977.484	1905.511	2205.782	2526.221	900.581	1054.472	1225.74	VC	1008.0	2775.0	2775.0	True
2020-11-25	0.966	1.081	1.203	0.906	2195.539	2602.721	3030.893	1916.045	2232.121	2556.963	734.067	864.941	1009.704	VC	948.0	2246.0	2246.0	True
2020-11-26	0.958	1.081	1.21	0.892	2215.095	2640.653	3096.432	1930.389	2259.832	2580.828	790.218	931.014	1085.293	VC	931.0	2393.0	2393.0	True
2020-11-27	0.965	1.08	1.199	0.89	2249.034	2686.546	3150.34	1958.433	2289.64	2604.66	919.904	1081.02	1257.159	VC	1003.0	2750.0	2750.0	True
2020-11-28	0.953	1.078	1.202	0.906	2288.72	2722.967	3210.184	1980.948	2310.165	2634.375	708.345	832.254	969.36	VC	787.0	2085.0	2085.0	True
2020-11-29	0.953	1.078	1.192	0.88	2325.07	2765.063	3260.675	2001.924	2341.449	2663.635	953.242	1111.592	1283.612	VC	538.0	2746.0	2746.0	True
2020-11-30	0.961	1.075	1.194	0.892	2357.642	2805.877	3332.13	2030.845	2377.508	2696.577	846.335	982.84	1134.549	VC	1114.0	2394.0	2394.0	True
2020-12-01	0.958	1.074	1.198	0.878	2401.153	2841.441	3374.888	2061.186	2410.391	2740.104	896.975	1040.094	1205.333	VC	1008.0	2503.0	2503.0	True
2020-12-02	0.959	1.071	1.202	0.89	2449.207	2884.174	3419.624	2094.92	2446.697	2783.968	919.563	1067.972	1232.992	VC	807.0	2534.0	2534.0	True
2020-12-03	0.957	1.073	1.204	0.89	2500.41	2920.619	3461.385	2122.069	2476.443	2824.144	677.354	788.084	907.738	VC	1052.0	1843.0	1843.0	True
2020-12-04	0.954	1.072	1.204	0.88	2553.488	2957.37	3518.109	2152.913	2517.039	2882.002	742.019	862.566	993.775	VC	792.0	1991.0	1991.0	True
2020-12-05	0.946	1.072	1.214	0.864	2589.033	2995.046	3568.523	2194.985	2555.515	2928.651	772.068	893.958	1035.192	VC	784.0	2034.0	2034.0	True
2020-12-06	0.948	1.071	1.213	0.85	2602.281	3042.491	3610.289	2223.019	2587.804	2960.547	601.225	694.466	808.791	VC	521.0	1558.0	1558.0	True
2020-12-07	0.952	1.069	1.217	0.858	2630.58	3084.676	3641.93	2246.35	2619.575	3022.74	709.098	820.196	954.309	VC	1116.0	1814.0	1814.0	True
2020-12-08	0.949	1.068	1.207	0.892	2667.262	3118.56	3676.963	2282.985	2656.606	3067.453	877.888	1023.751	1195.415	VC	545.0	2231.0	2231.0	True
2020-12-09	0.959	1.066	1.204	0.888	2715.104	3173.715	3720.649	2320.781	2693.718	3102.535	588.842	687.989	801.244	VC	1034.0	1480.0	1480.0	True
2020-12-10	0.96	1.069	1.216	0.854	2754.19	3220.358	3741.689	2356.34	2727.404	3169.982	899.472	1048.843	1222.31	VC	1233.0	2220.0	2220.0	True
2020-12-11	0.958	1.069	1.218	0.882	2795.617	3261.707	3772.399	2398.169	2763.282	3213.763	750.247	865.996	1015.426	VC	1149.0	1811.0	1811.0	True
2020-12-12	0.951	1.07	1.212	0.858	2835.23	3307.211	3817.487	2435.419	2798.708	3275.544	703.483	810.777	954.781	VC	792.0	1671.0	1671.0	True
2020-12-13	0.958	1.071	1.203	0.858	2867.132	3357.403	3918.483	2472.37	2840.193	3326.044	824.047	948.322	1118.541	VC	623.0	1925.0	1925.0	True
2020-12-14	0.954	1.071	1.206	0.86	2911.538	3404.213	3992.848	2526.167	2884.244	3356.839	1228.489	1417.32	1672.821	VC	1327.0	2838.0	2838.0	True
2020-12-15	0.953	1.063	1.197	0.844	2929.236	3448.02	4054.447	2554.553	2922.969	3402.111	817.962	947.772	1114.926	VC	1271.0	1869.0	1869.0	True
2020-12-16	0.946	1.058	1.19	0.848	2964.763	3495.137	4130.666	2587.472	2967.68	3437.186	773.567	895.021	1054.241	VC	964.0	1743.0	1743.0	True
2020-12-17	0.927	1.053	1.178	0.81	2998.532	3528.784	4208.725	2622.683	3010.554	3471.106	1432.776	1655.966	1953.052	VC	1413.0	3186.0	3186.0	True
2020-12-18	0.918	1.043	1.18	0.768	3029.913	3568.762	4225.539	2660.172	3044.138	3515.095	1361.716	1574.366	1851.3	VC	1284.0	2988.0	2988.0	True
2020-12-19	0.925	1.034	1.155	0.706	3066.952	3608.911	4256.977	2703.379	3089.439	3559.563	1244.103	1437.878	1685.968	VC	1021.0	2692.0	2692.0	True
2020-12-20	0.915	1.023	1.143	0.642	3119.323	3640.413	4285.467	2746.109	3126.003	3601.967	986.557	1142.059	1330.876	VC	1222.0	2106.0	2106.0	True
2020-12-21	0.892	1.008	1.127	0.542	3139.682	3673.21	4287.307	2789.96	3175.665	3636.13	695.763	806.479	935.807	VC	1203.0	1469.0	1469.0	True
2020-12-22	0.888	0.988	1.113	0.426	3135.819	3702.101	4273.67	2820.336	3221.386	3683.043	919.563	1069.131	1234.594	VC	1308.0	1919.0	1919.0	True
2020-12-23	0.864	0.969	1.089	0.32	3165.636	3714.312	4258.236	2847.665	3267.305	3724.643	1591.527	1857.884	2154.439	VC	1113.0	3288.0	3288.0	True
2020-12-24	0.848	0.95	1.069	0.206	3167.646	3711.401	4271.959	2885.742	3312.179	3810.184	1272.071	1485.681	1735.333	VC	1213.0	2595.0	2595.0	True
2020-12-25	0.825	0.93	1.044	0.112	3160.931	3692.965	4245.148	2922.96	3355.85	3853.713	976.693	1137.245	1332.474	VC	561.0	1960.0	1960.0	True
2020-12-26	0.814	0.912	1.021	0.076	3112.567	3666.911	4211.958	2962.117	3405.451	3934.511	1167.665	1361.187	1581.732	VC	865.0	2310.0	2310.0	True
2020-12-27	0.798	0.895	1.0	0.026	3087.426	3628.827	4168.657	3003.51	3446.732	3984.637	881.225	1025.601	1198.027	VC	337.0	1723.0	1723.0	True
2020-12-28	0.771	0.876	0.981	0.008	3032.342	3560.479	4100.345	3030.79	3479.111	4019.129	991.765	1157.508	1354.502	VC	1066.0	1923.0	1923.0	True
2020-12-29	0.761	0.858	0.971	0.01	2988.692	3490.082	4006.711	3064.646	3509.924	4050.486	1372.013	1595.452	1871.963	VC	1164.0	2628.0	2628.0	True
2020-12-30	0.748	0.841	0.951	0.004	2921.653	3399.933	3917.0	3081.794	3547.662	4076.833	1091.853	1270.198	1492.531	VC	1301.0	2075.0	2075.0	True
2020-12-31	0.738	0.83	0.935	0.0	2850.569	3314.514	3805.323	3112.249	3577.323	4094.344	788.627	927.849	1085.968	VC	910.0	1501.0	1501.0	True
2021-01-01	0.729	0.817	0.923	0.0	2772.825	3214.537	3709.174	3140.345	3599.545	4093.566	1147.275	1351.769	1574.063	VC	526.0	2171.0	2171.0	True
2021-01-02	0.718	0.804	0.91	0.0	2685.832	3103.425	3610.288	3148.125	3607.326	4089.459	890.875	1047.007	1212.694	VC	1274.0	1678.0	1678.0	True
2021-01-03	0.707	0.796	0.903	0.0	2584.885	2990.983	3487.146	3163.777	3602.123	4078.319	1308.121	1524.199	1752.029	VC	1460.0	2443.0	2443.0	True
2021-01-04	0.708	0.795	0.897	0.0	2465.955	2876.185	3392.357	3143.538	3597.955	4055.304	675.11	784.806	899.985	VC	1938.0	1260.0	1260.0	True
2021-01-05	0.706	0.788	0.898	0.0	2362.129	2756.881	3252.938	3114.694	3583.275	4042.204	1275.252	1486.734	1702.322	VC	1774.0	2398.0	2398.0	True
2021-01-06	0.697	0.784	0.883	0.0	2258.992	2642.644	3078.899	3097.697	3560.36	4013.641	941.921	1096.195	1252.427	VC	1650.0	1783.0	1783.0	True
2021-01-07	0.695	0.784	0.891	0.0	2166.373	2527.89	2958.76	3064.34	3521.925	3962.012	1438.669	1669.468	1911.786	VC	1820.0	2749.0	2749.0	True
2021-01-08	0.692	0.788	0.885	0.0	2076.418	2415.578	2847.257	3013.77	3470.019	3924.878	654.74	758.663	870.776	VC	1737.0	1267.0	1267.0	True
2021-01-09	0.703	0.791	0.888	0.0	1978.554	2307.573	2741.859	2954.611	3408.744	3858.198	1248.125	1442.081	1649.122	VC	1323.0	2454.0	2454.0	True
2021-01-10	0.7	0.795	0.899	0.0	1872.442	2204.845	2621.386	2902.536	3341.741	3768.653	1486.854	1714.045	1953.462	VC	882.0	2977.0	2977.0	True
2021-01-11	0.703	0.797	0.9	0.0	1796.454	2111.168	2497.229	2844.396	3264.239	3686.219	1226.303	1412.196	1622.599	VC	954.0	2510.0	2510.0	True
2021-01-12	0.706	0.81	0.909	0.0	1742.846	2021.2	2380.126	2789.696	3179.432	3601.901	888.49	1020.125	1175.406	VC	1857.0	1861.0	1861.0	True
2021-01-13	0.714	0.81	0.92	0.0	1652.295	1940.026	2288.312	2719.793	3089.222	3507.144	1169.666	1344.382	1558.333	VC	1772.0	2520.0	2520.0	True
2021-01-14	0.723	0.817	0.92	0.0	1578.974	1863.63	2199.263	2637.589	2990.91	3413.844	1096.536	1256.733	1454.373	VC	1964.0	2422.0	2422.0	True
2021-01-15	0.725	0.829	0.93	0.002	1507.582	1791.302	2123.423	2567.408	2896.965	3319.981	1957.355	2252.268	2614.493	VC	1490.0	4493.0	4493.0	True
2021-01-16	0.735	0.838	0.943	0.002	1449.234	1719.961	2039.664	2459.722	2807.726	3202.075	1113.618	1284.888	1492.071	VC	1034.0	2655.0	2655.0	True
2021-01-17	0.738	0.851	0.947	0.002	1398.385	1658.255	1971.663	2375.201	2709.017	3085.883	1149.782	1340.38	1541.496	VC	963.0	2863.0	2863.0	True
2021-01-18	0.752	0.861	0.963	0.002	1340.205	1601.333	1901.749	2292.848	2606.781	2977.578	1341.039	1571.45	1812.331	VC	1482.0	3485.0	3485.0	True
2021-01-19	0.767	0.864	0.962	0.008	1293.007	1551.164	1845.476	2204.371	2507.81	2885.184	1221.745	1436.64	1661.393	VC	1483.0	3318.0	3318.0	True
2021-01-20	0.775	0.874	0.974	0.006	1241.895	1503.131	1797.281	2117.083	2404.834	2790.014	1086.28	1271.701	1470.478	VC	2255.0	3053.0	3053.0	True
2021-01-21	0.78	0.885	0.984	0.01	1205.914	1460.44	1758.689	2041.503	2316.321	2693.788	1627.27	1891.053	2184.144	VC	1401.0	4721.0	4721.0	True
2021-01-22	0.799	0.89	1.0	0.026	1174.763	1424.55	1728.651	1966.189	2227.625	2589.366	905.718	1047.915	1209.873	VC	1101.0	2719.0	2719.0	True
2021-01-23	0.803	0.9	1.003	0.032	1140.334	1388.328	1705.032	1882.321	2143.597	2471.163	1420.823	1637.464	1890.104	VC	779.0	4421.0	4421.0	True
2021-01-24	0.81	0.907	1.023	0.05	1107.747	1355.645	1657.877	1813.784	2059.703	2367.905	740.415	849.921	986.49	VC	428.0	2389.0	2389.0	True
2021-01-25	0.806	0.917	1.022	0.05	1080.102	1328.444	1616.398	1743.801	1980.737	2280.696	1164.464	1332.32	1545.378	VC	1011.0	3893.0	3893.0	True
2021-01-26	0.815	0.925	1.03	0.084	1061.06	1304.857	1588.198	1673.151	1909.129	2209.897	725.624	838.23	978.828	VC	892.0	2544.0	2544.0	True
2021-01-27	0.816	0.927	1.044	0.114	1041.61	1285.102	1549.082	1609.616	1839.877	2139.296	1124.372	1305.549	1529.933	VC	927.0	4104.0	4104.0	True
2021-01-28	0.821	0.931	1.05	0.13	1029.66	1261.463	1515.134	1545.418	1772.201	2060.384	622.589	719.271	845.539	VC	848.0	2345.0	2345.0	True
2021-01-29	0.825	0.935	1.062	0.13	1023.325	1243.555	1482.514	1495.422	1715.24	1991.209	971.726	1124.263	1324.366	VC	821.0	3788.0	3788.0	True
2021-01-30	0.821	0.936	1.065	0.16	1024.216	1226.856	1468.512	1439.389	1660.81	1938.626	678.34	787.442	926.175	VC	639.0	2733.0	2733.0	True
2021-01-31	0.821	0.935	1.068	0.166	1015.918	1210.746	1441.271	1393.494	1611.578	1887.553	489.839	568.634	670.565	VC	271.0	2036.0	2036.0	True
2021-02-01	0.826	0.934	1.065	0.162	1006.183	1195.393	1424.448	1344.073	1565.974	1838.291	531.049	618.345	731.325	VC	773.0	2283.0	2283.0	True
2021-02-02	0.819	0.933	1.056	0.138	988.942	1178.511	1398.161	1302.813	1523.59	1793.803	754.216	880.668	1042.755	VC	635.0	3345.0	3345.0	True
2021-02-03	0.816	0.928	1.051	0.134	973.826	1163.226	1377.75	1260.826	1482.471	1745.894	400.37	469.626	556.903	VC	640.0	1830.0	1830.0	True
2021-02-04	0.814	0.922	1.043	0.1	962.399	1150.111	1356.103	1222.318	1446.426	1718.21	536.128	632.757	752.41	VC	720.0	2532.0	2532.0	True
2021-02-05	0.812	0.918	1.034	0.084	950.761	1134.685	1337.592	1194.321	1412.241	1676.698	784.367	928.72	1105.359	VC	680.0	3803.0	3803.0	True
2021-02-06	0.804	0.914	1.028	0.064	942.474	1119.07	1331.178	1176.992	1384.225	1643.229	1242.037	1476.977	1754.234	VC	477.0	6178.0	6178.0	True
2021-02-07	0.799	0.902	1.019	0.056	925.132	1102.694	1313.031	1153.087	1357.891	1609.19	414.268	493.719	586.449	VC	256.0	2106.0	2106.0	True
2021-02-08	0.791	0.895	1.024	0.052	902.0	1084.095	1293.643	1134.805	1331.531	1571.582	452.115	536.045	635.525	VC	564.0	2329.0	2329.0	True
2021-02-09	0.777	0.887	1.01	0.036	885.35	1064.91	1269.385	1116.513	1309.357	1529.389	500.242	591.815	696.985	VC	521.0	2616.0	2616.0	True
2021-02-10	0.775	0.881	1.012	0.038	860.577	1041.267	1240.86	1099.915	1286.981	1492.786	407.61	479.524	562.785	VC	580.0	2157.0	2157.0	True
2021-02-11	0.76	0.874	1.014	0.042	838.849	1018.707	1218.582	1088.055	1265.907	1475.589	457.489	533.451	625.039	VC	574.0	2442.0	2442.0	True
2021-02-12	0.743	0.866	1.023	0.046	818.048	996.59	1198.494	1075.1	1245.269	1457.82	385.559	447.3	521.799	VC	520.0	2079.0	2079.0	True
2021-02-13	0.743	0.859	1.003	0.032	800.427	970.762	1175.353	1059.151	1223.455	1426.267	360.478	420.893	492.46	VC	303.0	1989.0	1989.0	True
2021-02-14	0.725	0.851	1.014	0.032	779.469	944.102	1139.827	1040.019	1202.457	1410.452	299.154	349.721	409.486	VC	205.0	1680.0	1680.0	True
2021-02-15	0.721	0.845	1.023	0.04	758.258	919.416	1115.405	1017.164	1184.748	1376.798	315.14	365.61	426.529	VC	433.0	1784.0	1784.0	True
2021-02-16	0.702	0.841	1.006	0.034	727.027	892.454	1105.976	1006.367	1166.311	1353.876	326.183	376.413	441.33	VC	441.0	1868.0	1868.0	True
2021-02-17	0.7	0.841	1.016	0.034	698.977	867.612	1086.39	987.176	1148.395	1335.974	250.89	290.47	339.752	VC	514.0	1465.0	1465.0	True
2021-02-18	0.694	0.832	0.999	0.022	664.788	835.756	1065.799	967.173	1126.164	1314.23	477.672	554.63	645.167	VC	480.0	2841.0	2841.0	True
2021-02-19	0.691	0.831	1.017	0.042	633.436	806.645	1054.373	950.541	1110.578	1289.64	341.803	396.884	461.63	VC	415.0	2072.0	2072.0	True
2021-02-20	0.682	0.832	1.026	0.046	600.032	777.362	1036.729	934.678	1089.925	1267.623	301.016	348.321	406.284	VC	259.0	1856.0	1856.0	True
2021-02-21	0.673	0.83	1.033	0.046	565.265	756.609	1025.325	910.964	1064.11	1246.351	246.457	286.324	333.151	VC	137.0	1554.0	1554.0	True
2021-02-22	0.659	0.827	1.052	0.056	535.5	733.655	1015.872	886.018	1042.256	1220.898	168.847	197.138	229.538	VC	389.0	1093.0	1093.0	True
2021-02-23	0.656	0.829	1.056	0.064	502.816	707.925	1007.003	862.049	1018.702	1192.45	230.856	269.139	315.494	VC	383.0	1532.0	1532.0	True
2021-02-24	0.643	0.827	1.075	0.074	478.188	683.659	992.289	841.915	994.867	1168.036	213.744	250.43	294.047	VC	384.0	1457.0	1457.0	True
2021-02-25	0.646	0.832	1.086	0.076	451.243	659.972	995.052	815.815	968.401	1141.882	245.693	288.557	338.804	VC	375.0	1722.0	1722.0	True
2021-02-26	0.635	0.831	1.078	0.08	421.56	637.725	996.717	790.372	941.454	1127.771	279.683	329.82	389.397	VC	391.0	2020.0	2020.0	True
2021-02-27	0.623	0.832	1.116	0.09	391.377	614.145	994.004	763.86	917.816	1105.77	316.077	375.911	448.201	VC	262.0	2367.0	2367.0	True
2021-02-28	0.613	0.834	1.107	0.098	365.125	592.4	989.021	738.473	890.85	1089.877	165.674	197.539	239.034	VC	134.0	1284.0	1284.0	True
2021-03-01	0.603	0.839	1.131	0.104	339.862	577.653	993.703	711.076	864.629	1070.994	206.093	248.888	305.168	VC	270.0	1665.0	1665.0	True
2021-03-02	0.612	0.836	1.13	0.108	315.714	551.846	1010.023	676.452	837.863	1063.818	190.508	233.517	290.529	VC	284.0	1612.0	1612.0	True
2021-03-03	0.603	0.831	1.163	0.11	291.838	529.209	1039.018	644.656	811.205	1049.499	192.936	241.649	306.594	VC	254.0	1719.0	1719.0	True
2021-03-04	0.593	0.834	1.143	0.12	266.027	512.129	1039.541	613.799	786.594	1035.889	162.492	206.593	268.421	VC	240.0	1519.0	1519.0	True
2021-03-05	0.599	0.83	1.144	0.13	245.321	496.25	1035.904	584.643	766.148	1026.269	184.674	240.284	319.347	VC	149.0	1817.0	1817.0	True
2021-03-06	0.597	0.834	1.15	0.134	225.658	477.515	1038.102	554.439	740.584	1019.98	150.194	200.524	273.506	VC	51.0	1568.0	1568.0	True
2021-03-07	0.599	0.834	1.174	0.15	209.021	456.035	1066.537	521.232	716.867	1010.733	192.945	263.394	370.11	VC		2132.122581811524		False
2021-03-08	0.581	0.831	1.167	0.148	193.431	438.027	1079.874	493.108	691.378	1004.757	174.487	245.654	358.286	VC		2052.750130753199		False
2021-03-09	0.567	0.834	1.177	0.16	178.158	425.08	1098.378	465.585	670.556	1001.979	198.315	285.484	434.281	VC		2474.060479413672		False
2021-03-10	0.561	0.831	1.18	0.166	164.403	411.948	1115.449	438.781	646.052	1007.76	181.907	269.16	425.437	VC		2420.5082724011445		False
2021-03-11	0.56	0.833	1.192	0.164	148.034	398.815	1145.207	409.668	625.919	1001.919	180.191	276.657	451.228	VC		2558.480199269685		False
2021-03-12	0.566	0.832	1.202	0.17	132.293	384.468	1153.545	383.057	607.206	998.859	164.768	262.192	438.727	VC		2496.9953891445257		False
2021-03-13	0.566	0.836	1.217	0.17	120.281	371.68	1197.297	357.633	584.969	1023.18	155.99	254.767	449.313	VC		2522.7598981347805		False
2021-03-14	0.563	0.835	1.211	0.162	110.04	358.144	1275.488	333.521	566.185	1036.917	123.993	208.731	386.108	VC		2141.6997488209945		False
2021-03-15	0.559	0.831	1.23	0.158	100.973	345.348	1316.336	309.718	547.577	1035.397	110.881	194.797	374.527	VC		2061.9648558913545		False
2021-03-16	0.562	0.834	1.223	0.166	92.777	332.381	1359.804	286.754	526.398	1033.798	123.813	227.113	452.473	VC		2485.1593348163024		False
2021-03-17	0.553	0.834	1.252	0.172	85.177	321.423	1434.723	267.673	507.816	1044.929	111.562	213.922	444.801	VC		2431.3599333366105		False
2021-03-18	0.554	0.835	1.231	0.172	78.306	311.909	1517.006	249.71	485.657	1071.338	110.307	217.19	478.57	VC		2569.9430766203864		False
2021-03-19	0.563	0.837	1.231	0.18	72.036	298.125	1605.549	232.193	467.898	1089.811	100.068	204.405	471.909	VC		2508.175637340359		False
2021-03-20	0.558	0.84	1.241	0.194	66.142	288.137	1682.891	215.351	450.868	1108.658	93.936	198.466	478.092	VC		2534.0482859124577		False
2021-03-21	0.545	0.833	1.258	0.194	61.635	279.895	1703.965	199.879	436.204	1121.655	74.057	162.482	417.45	VC		2151.276915831128		False
2021-03-22	0.544	0.831	1.27	0.198	55.418	270.294	1719.227	186.341	422.228	1144.3	60.883	141.444	383.469	VC		1921.6473647409664		False
2021-03-23	0.545	0.831	1.262	0.2	50.259	258.439	1727.056	173.152	405.71	1170.342	73.471	177.621	511.186	VC		2496.2581902185284		False
2021-03-24	0.536	0.835	1.288	0.198	46.429	251.018	1773.849	159.827	394.176	1225.414	66.782	166.917	514.58	VC		2442.211594271908		False
2021-03-25	0.53	0.839	1.295	0.194	42.911	241.896	1822.837	145.588	382.623	1286.233	65.447	170.742	564.855	VC		2581.4059539710893		False
2021-03-26	0.531	0.843	1.276	0.206	39.515	233.772	1876.724	132.443	364.935	1307.392	58.64	160.483	574.251	VC		2519.3558855361944		False
2021-03-27	0.526	0.842	1.286	0.22	35.9	223.57	1968.241	122.035	356.333	1369.867	53.772	155.946	609.791	VC		2545.3366736895264		False
