# Supplementary material for: Evolution and Epidemic Spread of SARS-CoV-2 in Colombia: A Year into the Pandemic
Source: Vaccines (Basel). 2021 Jul 30;9(8):837. doi: 10.3390/vaccines9080837 (PMC8402472; doi:10.3390/vaccines9080837)
Supplement: Supplementary file 1 [file vaccines-09-00837-s001.zip › Supplementary_material/Supplementary Data S2/Rt.live_statistics_model/COVID19-VI-rt.csv]

	rt2.5%	rt	rt97.5%	p_rt_gt1	infection2.5%	infection	infection97.5%	ajusted_positive2.5%	ajusted_positive	ajusted_positive97.5%	predicted_postive2.5%	predicted_postive	predicted_postive97.5%	region	observed_positive	predicted_newtest	observed_newtest	date_with_observed_cases
2020-05-10																		False
2020-05-11																	1.0	False
2020-05-12																		False
2020-05-13																		False
2020-05-14																		False
2020-05-15																		False
2020-05-16																	2.0	False
2020-05-17																		False
2020-05-18																		False
2020-05-19	0.974	1.287	1.788	0.958	1.23	6.647	21.506	0.0	0.0	0.0				VI			2.0	False
2020-05-20	0.96	1.279	1.766	0.962	0.014	0.061	0.185	0.0	0.0	0.0				VI				False
2020-05-21	0.962	1.28	1.754	0.958	0.199	0.863	2.623	0.0	0.0	0.0				VI				False
2020-05-22	0.972	1.276	1.752	0.96	0.378	1.637	4.971	0.0	0.0	0.0				VI				False
2020-05-23	0.99	1.271	1.749	0.968	0.406	1.757	5.307	0.0	0.0	0.0				VI				False
2020-05-24	0.973	1.279	1.752	0.96	0.414	1.72	5.302	0.0	0.0	0.0				VI			13.0	False
2020-05-25	0.99	1.269	1.718	0.966	0.454	1.764	5.332	0.081	0.438	1.417				VI				False
2020-05-26	0.979	1.265	1.71	0.968	0.509	1.848	5.527	0.124	0.669	2.164				VI				False
2020-05-27	0.995	1.269	1.696	0.97	0.538	1.944	5.759	0.153	0.813	2.591				VI			142.0	False
2020-05-28	1.009	1.259	1.695	0.976	0.59	2.054	5.995	0.182	0.93	2.911				VI				False
2020-05-29	0.994	1.264	1.692	0.972	0.624	2.129	6.327	0.218	1.051	3.246	0.03	0.141	0.423	VI	1.0	20.494888226358164		True
2020-05-30	0.999	1.268	1.675	0.974	0.645	2.228	6.74	0.256	1.16	3.541	0.049	0.218	0.649	VI		44.84030294798784		True
2020-05-31	0.991	1.268	1.647	0.972	0.666	2.354	7.171	0.293	1.306	3.927	0.168	0.718	2.137	VI		131.0	131.0	True
2020-06-01	1.015	1.272	1.632	0.982	0.69	2.452	7.599	0.315	1.371	4.11	0.104	0.434	1.295	VI		75.58218066984087		True
2020-06-02	1.001	1.271	1.621	0.976	0.727	2.548	7.835	0.335	1.437	4.348	0.047	0.192	0.57	VI		27.276304979027078		True
2020-06-03	1.004	1.268	1.622	0.982	0.754	2.687	8.042	0.372	1.544	4.756	0.094	0.379	1.144	VI		57.752054664112165		True
2020-06-04	1.013	1.275	1.63	0.98	0.772	2.811	8.29	0.41	1.608	4.923	0.263	1.031	3.084	VI		150.0	150.0	True
2020-06-05	1.012	1.264	1.615	0.98	0.794	2.953	8.738	0.455	1.693	5.076	0.2	0.766	2.219	VI		105.0	105.0	True
2020-06-06	1.02	1.269	1.62	0.99	0.825	3.119	9.171	0.494	1.783	5.309	0.064	0.242	0.695	VI		5.0	5.0	True
2020-06-07	1.029	1.269	1.623	0.986	0.874	3.29	9.486	0.543	1.923	5.586	0.356	1.332	3.787	VI		163.0	163.0	True
2020-06-08	1.027	1.274	1.625	0.99	0.942	3.446	9.876	0.588	2.017	5.763	0.177	0.644	1.827	VI		75.49420327500908		True
2020-06-09	1.024	1.272	1.595	0.988	1.034	3.6	10.504	0.613	2.086	6.083	0.079	0.279	0.809	VI		27.24455017478331		True
2020-06-10	1.03	1.274	1.582	0.99	1.117	3.783	11.208	0.63	2.159	6.467	0.155	0.544	1.584	VI		57.684809109863245		True
2020-06-11	1.039	1.27	1.586	0.992	1.202	3.953	12.044	0.656	2.296	6.86	0.088	0.31	0.904	VI		24.713621170109576		True
2020-06-12	1.043	1.267	1.574	0.994	1.272	4.151	12.904	0.681	2.417	7.118	0.091	0.322	0.946	VI		20.447200059026116		True
2020-06-13	1.052	1.274	1.547	0.992	1.341	4.343	13.541	0.712	2.509	7.39	0.193	0.702	2.066	VI		65.0	65.0	True
2020-06-14	1.048	1.278	1.565	0.994	1.418	4.568	13.899	0.739	2.62	7.666	0.199	0.712	2.082	VI		63.49996701349729		True
2020-06-15	1.048	1.268	1.573	0.994	1.487	4.837	14.502	0.761	2.764	8.018	0.202	0.711	2.056	VI		60.69781794191907		True
2020-06-16	1.057	1.269	1.553	0.992	1.571	5.108	15.258	0.789	2.925	8.477	0.111	0.385	1.108	VI		27.198662715522158		True
2020-06-17	1.051	1.27	1.546	0.994	1.663	5.36	15.922	0.826	3.069	8.84	0.216	0.738	2.096	VI		57.577659537454124		True
2020-06-18	1.057	1.277	1.566	0.996	1.766	5.632	16.647	0.876	3.224	9.111	0.125	0.423	1.196	VI		24.663433272905134		True
2020-06-19	1.067	1.287	1.543	0.998	1.873	5.911	17.412	0.953	3.368	9.622	0.136	0.446	1.267	VI		20.40213208706818		True
2020-06-20	1.076	1.282	1.553	0.996	1.97	6.163	17.896	1.038	3.552	10.358	0.204	0.668	1.911	VI		44.629589654253465		True
2020-06-21	1.065	1.292	1.543	0.998	2.085	6.48	18.92	1.118	3.721	11.049	0.15	0.495	1.424	VI		22.0	22.0	True
2020-06-22	1.072	1.29	1.551	0.998	2.252	6.814	20.077	1.205	3.901	11.769	0.305	1.004	2.914	VI		60.553410289572035		True
2020-06-23	1.091	1.289	1.553	1.0	2.376	7.189	21.036	1.283	4.076	12.371	0.166	0.551	1.573	VI		1.0	1.0	True
2020-06-24	1.094	1.289	1.564	0.996	2.491	7.555	21.801	1.355	4.232	12.72	0.319	1.062	3.019	VI		57.440581951351106		True
2020-06-25	1.085	1.298	1.559	0.998	2.613	8.031	22.722	1.424	4.487	13.066	0.183	0.612	1.729	VI		10.0	10.0	True
2020-06-26	1.068	1.294	1.583	0.998	2.792	8.375	23.444	1.499	4.754	13.778	0.193	0.643	1.815	VI		20.353526800403902		True
2020-06-27	1.057	1.293	1.579	0.998	3.0	8.906	24.181	1.582	5.0	14.564	0.288	0.958	2.714	VI		44.52322956842296		True
2020-06-28	1.053	1.293	1.582	0.994	3.21	9.384	25.0	1.671	5.237	15.371	0.433	1.423	4.061	VI		63.19792104495962		True
2020-06-29	1.045	1.294	1.578	0.992	3.506	9.903	26.191	1.765	5.514	16.282	0.44	1.43	4.09	VI		60.409002637270135		True
2020-06-30	1.049	1.294	1.582	0.99	3.752	10.416	27.548	1.867	5.797	16.916	0.241	0.784	2.222	VI		27.069200717033866		True
2020-07-01	1.06	1.294	1.589	0.988	3.975	10.918	29.031	1.982	6.058	17.616	0.255	0.824	2.317	VI		1.0	1.0	True
2020-07-02	1.059	1.296	1.576	1.0	4.249	11.546	30.376	2.112	6.439	18.41	0.268	0.862	2.398	VI		24.545958747312493		True
2020-07-03	1.069	1.296	1.584	0.996	4.542	12.234	31.74	2.284	6.735	19.326	0.281	0.91	2.478	VI		20.304921513845233		True
2020-07-04	1.076	1.303	1.609	0.998	4.884	12.962	32.571	2.382	7.162	20.21	0.423	1.359	3.706	VI		44.41686948259219		True
2020-07-05	1.07	1.299	1.602	0.998	5.287	13.642	33.926	2.492	7.487	21.189	0.655	2.015	5.485	VI		63.04689806077369		True
2020-07-06	1.077	1.301	1.6	0.998	5.627	14.374	35.329	2.657	7.845	21.954	0.833	2.487	6.732	VI		74.84210661621552		True
2020-07-07	1.087	1.306	1.593	0.996	6.175	15.027	36.833	2.841	8.283	22.797	0.375	1.1	2.946	VI		27.004469717789743		True
2020-07-08	1.075	1.303	1.598	0.996	6.695	15.948	38.103	3.054	8.819	23.58	0.743	2.101	5.645	VI		57.16642677903858		True
2020-07-09	1.074	1.305	1.592	0.994	7.112	16.82	39.393	3.294	9.291	24.562	0.444	1.214	3.245	VI		11.0	11.0	True
2020-07-10	1.07	1.31	1.587	0.992	7.553	17.807	40.669	3.518	9.816	25.684	0.47	1.278	3.397	VI		20.256316227075672		True
2020-07-11	1.065	1.303	1.6	0.994	8.117	18.689	42.113	3.738	10.375	26.86	0.711	1.92	5.037	VI		44.310509396656904		True
2020-07-12	1.065	1.307	1.581	0.994	8.683	19.77	43.301	3.976	10.834	28.245	1.073	2.864	7.393	VI		62.89587507642216		True
2020-07-13	1.077	1.306	1.591	0.992	9.308	20.924	44.37	4.245	11.413	29.513	1.364	3.553	9.045	VI		74.6627679363101		True
2020-07-14	1.073	1.307	1.592	0.994	9.931	21.975	45.618	4.598	11.999	30.888	0.611	1.578	3.937	VI		11.0	11.0	True
2020-07-15	1.077	1.312	1.578	0.994	10.47	23.194	47.889	4.988	12.727	31.575	1.184	3.036	7.448	VI	1.0	57.02934919288674		True
2020-07-16	1.069	1.3	1.583	0.992	11.076	24.71	49.454	5.358	13.384	32.522	0.688	1.766	4.264	VI		24.42848422145983		True
2020-07-17	1.078	1.295	1.57	0.994	11.941	26.072	50.498	5.744	14.08	33.864	0.728	1.866	4.446	VI		20.207710940515824		True
2020-07-18	1.067	1.296	1.572	0.994	12.984	27.376	53.102	6.19	14.914	35.173	1.106	2.767	6.515	VI		44.204149310664135		True
2020-07-19	1.08	1.299	1.548	0.992	14.048	28.85	55.32	6.692	15.774	36.387	1.706	4.13	9.591	VI		62.74485209223592		True
2020-07-20	1.076	1.302	1.552	0.994	15.18	30.57	57.284	7.097	16.661	37.581	1.749	4.175	9.482	VI		59.97577968042543		True
2020-07-21	1.08	1.299	1.561	0.994	16.344	32.259	59.342	7.512	17.514	38.717	0.977	2.32	5.143	VI		26.875007719301575		True
2020-07-22	1.076	1.288	1.543	0.992	17.633	33.987	61.565	8.02	18.428	39.859	1.064	2.501	5.377	VI	3.0	32.0	32.0	True
2020-07-23	1.063	1.292	1.55	0.996	19.035	35.645	64.624	8.596	19.356	41.268	1.118	2.611	5.408	VI		24.36974695870407		True
2020-07-24	1.076	1.289	1.541	0.996	20.744	37.302	66.976	9.273	20.571	43.068	1.204	2.756	5.574	VI		20.159105653851743		True
2020-07-25	1.079	1.288	1.537	0.996	22.2	39.474	68.159	9.844	21.713	44.843	1.306	2.91	5.773	VI		2.0	2.0	True
2020-07-26	1.088	1.286	1.52	0.996	23.923	41.7	70.597	10.563	22.954	46.787	2.781	6.137	11.908	VI		62.593829107967096		True
2020-07-27	1.076	1.282	1.528	0.996	25.739	43.915	72.988	11.303	24.209	47.812	5.224	11.258	21.571	VI		109.0	109.0	True
2020-07-28	1.061	1.281	1.526	0.994	27.528	46.121	75.405	12.182	25.602	49.848	1.603	3.406	6.529	VI		26.81027672008124		True
2020-07-29	1.059	1.275	1.517	1.0	29.46	48.413	78.267	13.094	27.062	51.371	3.088	6.507	12.427	VI		56.7551940205746		True
2020-07-30	1.057	1.272	1.509	0.996	31.679	50.552	80.769	14.047	28.538	53.091	1.83	3.754	7.211	VI		24.31100969577832		True
2020-07-31	1.051	1.259	1.501	0.996	33.899	52.899	83.39	15.099	30.001	54.664	1.983	3.927	7.529	VI		5.0	5.0	True
2020-08-01	1.034	1.247	1.485	0.994	35.839	55.24	86.4	16.278	31.612	57.902	2.181	4.142	7.789	VI		1.0	1.0	True
2020-08-02	1.044	1.243	1.464	0.994	38.314	57.703	88.351	17.708	33.203	60.325	2.366	4.385	8.042	VI		1.0	1.0	True
2020-08-03	1.035	1.235	1.46	0.99	41.02	60.487	90.923	19.152	34.983	62.51	6.02	10.947	19.715	VI	5.0	74.10852358841039		True
2020-08-04	1.033	1.221	1.442	0.986	43.9	63.424	93.781	20.475	36.785	64.092	8.317	14.95	26.418	VI	7.0	96.0	96.0	True
2020-08-05	1.025	1.215	1.427	0.986	46.491	66.112	96.779	22.148	38.804	65.659	5.277	9.23	15.971	VI		56.593308207844125		True
2020-08-06	1.012	1.204	1.416	0.982	48.757	69.047	100.609	23.95	40.878	67.584	3.11	5.403	9.14	VI		1.0	1.0	True
2020-08-07	1.009	1.189	1.385	0.978	51.537	71.557	103.183	25.567	42.914	70.366	3.348	5.668	9.62	VI	1.0	3.0	3.0	True
2020-08-08	1.008	1.181	1.362	0.984	54.176	74.267	105.207	27.382	44.895	72.935	5.013	8.273	13.88	VI		43.85138332018707		True
2020-08-09	0.998	1.163	1.341	0.974	56.946	76.769	108.819	29.27	46.975	76.014	3.847	6.235	10.288	VI		3.0	3.0	True
2020-08-10	0.972	1.15	1.326	0.944	59.123	79.644	114.687	31.286	49.236	78.667	5.76	9.149	14.718	VI	1.0	44.0	44.0	True
2020-08-11	0.971	1.141	1.307	0.942	61.529	82.164	116.1	33.218	51.762	80.121	4.389	6.833	10.683	VI	8.0	1.0	1.0	True
2020-08-12	0.939	1.124	1.289	0.904	63.838	84.205	117.982	35.629	54.272	82.956	8.4	12.88	19.942	VI		56.412816225095234		True
2020-08-13	0.92	1.104	1.274	0.874	65.966	86.754	119.662	37.914	56.706	85.386	4.944	7.493	11.552	VI	2.0	24.161644456995923		True
2020-08-14	0.914	1.084	1.274	0.836	67.59	88.801	120.864	40.618	59.109	86.57	5.243	7.855	12.03	VI		19.984700979769972		True
2020-08-15	0.91	1.07	1.242	0.78	69.48	90.941	122.341	43.204	61.706	89.803	7.632	11.4	17.413	VI	2.0	43.71133750157807		True
2020-08-16	0.896	1.052	1.23	0.73	71.633	92.524	123.53	45.552	64.159	91.919	19.923	29.182	44.647	VI	3.0	108.0	108.0	True
2020-08-17	0.893	1.039	1.205	0.68	73.464	93.989	124.666	47.71	67.037	94.472	11.533	16.598	25.492	VI	6.0	59.29360979924627		True
2020-08-18	0.876	1.028	1.172	0.62	72.903	95.308	123.635	50.304	69.405	97.794	6.407	9.151	13.816	VI	45.0	26.566295053690535		True
2020-08-19	0.864	1.014	1.16	0.564	73.219	95.893	123.009	52.554	71.881	100.45	12.033	17.044	25.411	VI	22.0	56.23232424234637		True
2020-08-20	0.861	0.997	1.143	0.482	73.934	96.425	123.371	54.762	74.076	103.902	6.943	9.798	14.626	VI		24.084304278128148		True
2020-08-21	0.844	0.988	1.133	0.432	74.001	96.563	122.751	57.145	76.149	107.177	7.175	10.131	14.992	VI	2.0	19.920701716336346		True
2020-08-22	0.823	0.974	1.109	0.356	74.2	96.342	121.029	59.558	78.607	110.097	7.476	10.435	15.467	VI		7.0	7.0	True
2020-08-23	0.821	0.957	1.107	0.296	75.056	96.359	119.583	61.892	80.954	111.216	25.941	35.402	52.582	VI		104.0	104.0	True
2020-08-24	0.811	0.948	1.122	0.234	75.613	95.777	119.117	64.249	83.141	113.326	8.079	11.011	16.233	VI	16.0	19.0	19.0	True
2020-08-25	0.812	0.934	1.097	0.176	75.143	95.098	118.549	65.951	85.257	114.041	8.256	11.228	16.247	VI	51.0	26.464834137856418		True
2020-08-26	0.786	0.925	1.083	0.146	74.231	94.374	117.164	67.803	86.969	115.371	15.174	20.421	29.225	VI	23.0	56.00028220495447		True
2020-08-27	0.78	0.914	1.08	0.128	74.522	93.579	115.911	69.807	88.818	116.177	8.721	11.648	16.557	VI	6.0	12.0	12.0	True
2020-08-28	0.778	0.907	1.05	0.108	73.742	92.44	113.215	71.147	90.141	116.55	8.835	11.862	16.722	VI	11.0	5.0	5.0	True
2020-08-29	0.775	0.899	1.04	0.088	72.617	91.332	111.261	71.447	91.223	117.192	8.947	12.06	17.023	VI	1.0	29.0	29.0	True
2020-08-30	0.758	0.894	1.036	0.064	71.206	89.761	109.647	72.22	92.395	116.384	17.725	23.825	33.302	VI	1.0	61.50803644036594		True
2020-08-31	0.753	0.881	1.008	0.036	69.811	87.97	108.198	72.564	93.085	117.037	73.69	99.244	136.766	VI	1.0	254.0	254.0	True
2020-09-01	0.764	0.878	1.006	0.032	68.55	85.822	106.542	73.243	93.191	116.604	9.136	12.357	16.917	VI	38.0	3.0	3.0	True
2020-09-02	0.761	0.869	0.998	0.024	66.999	83.833	103.475	74.072	93.213	115.611	9.144	12.335	16.862	VI	9.0	2.0	2.0	True
2020-09-03	0.751	0.863	0.982	0.016	65.376	81.483	100.937	74.358	93.057	114.379	9.112	12.32	16.681	VI	47.0	23.848630858631783		True
2020-09-04	0.748	0.857	0.978	0.01	63.183	79.23	98.834	74.645	92.978	113.733	9.114	12.238	16.516	VI	11.0	19.71958824019463		True
2020-09-05	0.742	0.852	0.977	0.016	61.319	77.176	95.972	74.497	92.858	113.686	9.114	12.165	16.419	VI	8.0	18.0	18.0	True
2020-09-06	0.739	0.848	0.99	0.02	59.435	74.89	94.085	74.367	92.196	112.752	71.636	94.779	127.516	VI	54.0	246.0	246.0	True
2020-09-07	0.731	0.842	0.993	0.022	57.132	72.985	91.652	74.142	91.703	111.273	9.043	12.019	16.096	VI	30.0	2.0	2.0	True
2020-09-08	0.732	0.842	0.966	0.008	54.878	70.658	88.958	74.142	90.856	110.055	8.893	11.905	15.935	VI	12.0	26.0	26.0	True
2020-09-09	0.733	0.839	0.97	0.01	52.945	68.427	86.015	73.045	89.697	108.758	8.835	11.733	15.686	VI	14.0	15.0	15.0	True
2020-09-10	0.721	0.838	0.97	0.008	51.241	66.303	82.966	71.533	88.27	106.794	8.723	11.538	15.381	VI	3.0	6.0	6.0	True
2020-09-11	0.717	0.835	0.964	0.01	49.399	64.523	80.84	70.483	87.162	104.389	8.594	11.322	15.121	VI	6.0	1.0	1.0	True
2020-09-12	0.725	0.835	0.971	0.012	47.595	62.345	79.394	69.323	85.601	102.283	11.512	15.15	20.354	VI	2.0	42.72929311742854		True
2020-09-13	0.722	0.832	0.957	0.014	45.545	60.223	76.998	67.901	83.687	100.303	40.593	53.167	71.639	VI	3.0	153.0	153.0	True
2020-09-14	0.723	0.833	0.959	0.012	43.805	58.131	74.422	66.767	81.912	98.944	29.856	39.183	52.103	VI	16.0	115.0	115.0	True
2020-09-15	0.717	0.834	0.963	0.014	42.404	56.323	71.985	65.063	79.805	96.777	7.953	10.461	13.856	VI	23.0	25.887602274724557		True
2020-09-16	0.722	0.838	0.979	0.016	41.164	54.489	69.33	63.32	77.849	94.467	13.509	17.839	23.579	VI	19.0	54.73790120395087		True
2020-09-17	0.729	0.843	0.98	0.018	39.513	52.676	67.817	61.514	75.853	92.476	7.51	9.988	13.248	VI	18.0	7.0	7.0	True
2020-09-18	0.742	0.845	0.999	0.024	38.115	51.035	66.796	59.351	73.894	90.485	7.312	9.776	12.876	VI	31.0	29.0	29.0	True
2020-09-19	0.738	0.853	0.991	0.02	36.88	49.294	65.655	57.826	71.847	87.653	27.613	36.667	48.399	VI	17.0	121.0	121.0	True
2020-09-20	0.746	0.862	1.009	0.03	35.617	47.559	64.208	56.09	69.872	84.728	9.167	12.051	15.94	VI	13.0	41.0	41.0	True
2020-09-21	0.749	0.869	1.021	0.042	34.421	46.059	63.459	54.163	67.962	83.102	44.18	59.169	78.921	VI	11.0	207.0	207.0	True
2020-09-22	0.76	0.883	1.014	0.04	33.493	44.796	62.474	52.324	66.156	80.954	6.504	8.715	11.61	VI	18.0	4.0	4.0	True
2020-09-23	0.763	0.89	1.019	0.044	32.581	43.504	60.879	50.569	64.222	78.751	6.355	8.492	11.258	VI	8.0	17.0	17.0	True
2020-09-24	0.778	0.897	1.014	0.048	31.758	42.55	59.35	49.158	62.243	76.88	6.214	8.225	10.997	VI	7.0	4.0	4.0	True
2020-09-25	0.784	0.903	1.034	0.078	30.789	41.563	57.959	47.389	60.455	75.007	6.012	7.971	10.782	VI	1.0	12.0	12.0	True
2020-09-26	0.799	0.912	1.046	0.086	29.898	40.582	56.939	45.5	58.682	73.104	7.682	10.295	13.918	VI	33.0	41.63085371062767		True
2020-09-27	0.798	0.916	1.051	0.106	28.969	39.666	56.226	43.921	56.842	70.95	5.574	7.494	10.15	VI	6.0	17.0	17.0	True
2020-09-28	0.804	0.925	1.063	0.142	28.332	38.868	55.625	42.274	55.18	68.945	26.739	36.203	49.463	VI	8.0	156.0	156.0	True
2020-09-29	0.816	0.939	1.07	0.18	27.711	38.419	55.184	40.836	53.583	67.408	11.202	15.015	20.734	VI	5.0	67.0	67.0	True
2020-09-30	0.818	0.944	1.091	0.214	27.104	37.685	54.544	39.706	51.818	66.717	5.995	8.058	11.188	VI	21.0	37.0	37.0	True
2020-10-01	0.827	0.954	1.105	0.27	26.665	37.163	53.359	38.763	50.275	65.794	18.109	24.462	34.174	VI	4.0	116.0	116.0	True
2020-10-02	0.835	0.965	1.119	0.324	26.304	36.743	52.892	37.695	48.805	64.674	15.61	21.264	29.876	VI	14.0	104.0	104.0	True
2020-10-03	0.837	0.972	1.117	0.374	25.916	36.28	52.444	36.737	47.512	63.322	4.571	6.242	8.813	VI	2.0	7.0	7.0	True
2020-10-04	0.841	0.988	1.138	0.438	25.649	36.264	51.782	35.741	46.259	62.309	4.444	6.055	8.647	VI	2.0	5.0	5.0	True
2020-10-05	0.851	0.998	1.143	0.49	25.959	35.807	51.214	34.753	44.932	60.921	9.414	12.912	18.473	VI	3.0	68.59108660692627		True
2020-10-06	0.848	1.0	1.158	0.502	25.973	35.709	50.443	33.755	43.847	59.525	4.292	5.889	8.491	VI	11.0	32.0	32.0	True
2020-10-07	0.855	1.006	1.172	0.53	25.569	35.567	50.033	32.582	43.024	58.307	23.606	32.372	47.208	VI	17.0	180.0	180.0	True
2020-10-08	0.863	1.014	1.182	0.56	25.584	35.791	49.912	31.694	42.079	57.504	4.013	5.545	8.074	VI	4.0	22.0	22.0	True
2020-10-09	0.868	1.017	1.177	0.564	25.558	35.848	49.979	31.065	41.2	56.656	3.91	5.438	7.884	VI	2.0	4.0	4.0	True
2020-10-10	0.874	1.023	1.173	0.576	25.463	35.894	49.653	30.484	40.441	55.674	3.824	5.341	7.776	VI	4.0	10.0	10.0	True
2020-10-11	0.871	1.022	1.204	0.606	25.242	36.18	49.735	29.892	39.638	54.908	3.77	5.242	7.68	VI	1.0	8.0	8.0	True
2020-10-12	0.884	1.028	1.19	0.63	25.297	36.205	50.069	29.246	39.034	54.408	6.388	8.883	13.131	VI	1.0	54.06447588773118		True
2020-10-13	0.891	1.033	1.188	0.652	25.335	36.191	49.946	28.705	38.496	53.914	3.65	5.091	7.568	VI	3.0	4.0	4.0	True
2020-10-14	0.899	1.032	1.194	0.632	25.419	36.351	50.417	28.238	37.957	53.252	20.17	28.126	41.505	VI	3.0	175.0	175.0	True
2020-10-15	0.892	1.035	1.204	0.692	25.629	36.531	50.932	27.912	37.683	52.742	3.601	4.995	7.325	VI	4.0	12.0	12.0	True
2020-10-16	0.897	1.041	1.215	0.688	25.414	37.038	51.498	27.71	37.475	52.115	3.577	4.973	7.224	VI	2.0	6.0	6.0	True
2020-10-17	0.909	1.051	1.219	0.738	25.408	37.038	52.325	27.572	37.175	51.246	4.427	6.147	8.958	VI	6.0	39.15789081361285		True
2020-10-18	0.909	1.054	1.218	0.764	25.474	37.428	52.897	27.542	37.0	50.771	6.238	8.653	12.554	VI	3.0	55.403988197748845		True
2020-10-19	0.929	1.053	1.221	0.774	25.661	37.803	54.051	27.214	36.917	50.515	10.279	14.195	20.409	VI	3.0	91.0	91.0	True
2020-10-20	0.938	1.06	1.231	0.798	25.622	38.304	54.829	27.182	36.983	50.31	4.039	5.614	8.045	VI	8.0	36.0	36.0	True
2020-10-21	0.929	1.065	1.228	0.804	25.847	38.754	55.798	26.987	36.919	50.194	5.552	7.735	10.998	VI	6.0	49.751179574030715		True
2020-10-22	0.924	1.065	1.233	0.812	25.958	39.128	57.036	26.705	36.901	50.413	3.513	4.886	6.909	VI	33.0	1.0	1.0	True
2020-10-23	0.922	1.061	1.228	0.8	26.461	39.584	57.506	26.8	37.015	50.183	3.516	4.895	6.875	VI	1.0	8.0	8.0	True
2020-10-24	0.931	1.062	1.226	0.794	26.98	40.142	58.417	26.813	36.953	50.338	4.269	5.963	8.363	VI	1.0	38.18598514538465		True
2020-10-25	0.927	1.062	1.233	0.796	27.454	40.688	59.18	26.543	37.007	50.582	6.051	8.428	11.943	VI		54.023958337730186		True
2020-10-26	0.932	1.066	1.242	0.79	27.74	41.158	59.423	26.421	37.185	50.843	3.504	4.931	7.014	VI		23.0	23.0	True
2020-10-27	0.932	1.069	1.243	0.774	28.602	41.646	59.541	26.38	37.553	51.091	3.501	4.956	6.981	VI	12.0	1.0	1.0	True
2020-10-28	0.917	1.063	1.242	0.766	29.552	42.435	60.07	26.517	37.731	51.714	5.359	7.677	10.927	VI	1.0	48.498581084069386		True
2020-10-29	0.913	1.059	1.25	0.792	30.146	42.955	59.907	26.481	38.082	52.421	7.965	11.433	16.464	VI	3.0	72.0	72.0	True
2020-10-30	0.907	1.055	1.249	0.758	30.791	43.63	60.023	26.522	38.292	53.032	3.491	5.049	7.348	VI		17.069838945557176		True
2020-10-31	0.896	1.057	1.25	0.774	31.208	44.244	60.684	26.559	38.679	53.501	4.177	6.076	8.898	VI	3.0	37.214079477154115		True
2020-11-01	0.899	1.06	1.236	0.762	31.644	44.654	61.146	26.863	38.987	54.37	3.529	5.188	7.582	VI		1.0	1.0	True
2020-11-02	0.896	1.052	1.218	0.75	32.39	45.108	61.439	27.099	39.537	55.405	5.662	8.37	12.197	VI	12.0	50.13476160077305		True
2020-11-03	0.898	1.047	1.226	0.732	32.942	45.369	61.791	27.444	39.781	56.201	7.691	11.305	16.487	VI		67.0	67.0	True
2020-11-04	0.88	1.045	1.223	0.708	33.088	45.798	62.396	27.674	40.207	56.802	3.662	5.346	7.802	VI	4.0	22.0	22.0	True
2020-11-05	0.886	1.043	1.211	0.686	33.114	46.398	62.61	27.979	40.611	57.399	3.705	5.383	7.835	VI	4.0	20.144195703104206		True
2020-11-06	0.886	1.036	1.216	0.654	33.898	46.947	62.47	28.609	41.046	57.823	3.773	5.44	7.861	VI	2.0	16.60100408148596		True
2020-11-07	0.886	1.031	1.198	0.658	34.214	47.142	62.987	29.155	41.595	58.347	4.447	6.341	9.105	VI	5.0	36.17735214873543		True
2020-11-08	0.878	1.022	1.189	0.64	35.056	47.718	63.36	29.977	42.117	58.589	3.94	5.555	7.893	VI		1.0	1.0	True
2020-11-09	0.872	1.017	1.192	0.578	35.33	47.979	63.984	30.853	42.717	58.824	7.677	10.768	15.213	VI	5.0	60.4956589952466		True
2020-11-10	0.858	1.011	1.178	0.542	35.312	48.242	65.182	31.325	43.266	59.081	4.024	5.675	7.94	VI	8.0	21.744394825621598		True
2020-11-11	0.856	1.005	1.159	0.528	35.339	48.118	65.953	31.537	43.669	59.133	10.649	14.996	20.969	VI		82.0	82.0	True
2020-11-12	0.852	0.991	1.156	0.456	34.978	48.183	65.965	31.82	44.162	59.307	4.154	5.799	8.132	VI	2.0	9.0	9.0	True
2020-11-13	0.845	0.976	1.143	0.384	34.868	48.272	65.433	32.419	44.597	59.971	4.231	5.858	8.207	VI	18.0	16.122294976584964		True
2020-11-14	0.844	0.969	1.136	0.354	35.06	48.183	65.46	33.0	45.182	60.254	42.73	59.271	82.593	VI	9.0	314.0	314.0	True
2020-11-15	0.831	0.966	1.118	0.332	35.065	48.167	65.531	33.385	45.381	60.701	4.369	5.986	8.298	VI		12.0	12.0	True
2020-11-16	0.824	0.962	1.11	0.264	34.87	47.798	65.371	33.769	45.79	60.886	4.442	6.075	8.33	VI	4.0	1.0	1.0	True
2020-11-17	0.814	0.951	1.104	0.268	34.621	47.496	64.99	34.452	46.302	60.537	5.73	7.808	10.744	VI	9.0	40.0	40.0	True
2020-11-18	0.805	0.944	1.099	0.236	34.109	46.96	65.123	34.854	46.763	61.149	6.459	8.71	12.004	VI	2.0	44.504081619219185		True
2020-11-19	0.804	0.938	1.09	0.196	33.803	46.82	64.424	34.798	47.196	61.365	4.591	6.162	8.557	VI	2.0	18.987199644949648		True
2020-11-20	0.798	0.933	1.09	0.182	32.974	46.466	63.798	34.864	47.473	61.783	4.647	6.174	8.506	VI		15.64358587159957		True
2020-11-21	0.796	0.93	1.083	0.182	32.246	46.0	63.487	34.903	47.624	62.982	5.076	6.736	9.22	VI	1.0	34.082290272348736		True
2020-11-22	0.785	0.934	1.08	0.172	31.815	45.324	63.084	35.065	47.642	63.537	4.967	6.566	8.952	VI	1.0	33.0	33.0	True
2020-11-23	0.791	0.932	1.087	0.164	31.265	44.685	62.104	34.918	47.596	63.106	8.618	11.384	15.385	VI	11.0	56.956856401954134		True
2020-11-24	0.795	0.926	1.077	0.17	30.642	43.929	61.152	34.778	47.553	63.145	4.756	6.274	8.435	VI	55.0	20.46484403186667		True
2020-11-25	0.791	0.923	1.073	0.16	29.882	43.485	60.841	34.857	47.497	62.959	4.758	6.259	8.473	VI	1.0	1.0	1.0	True
2020-11-26	0.789	0.929	1.08	0.156	29.014	42.699	60.183	34.943	47.182	62.925	4.733	6.235	8.461	VI	34.0	18.400550951162952		True
2020-11-27	0.796	0.927	1.085	0.16	28.433	42.028	60.059	34.884	46.982	62.753	4.737	6.223	8.483	VI	1.0	22.0	22.0	True
2020-11-28	0.8	0.923	1.09	0.168	27.813	41.667	59.372	34.611	46.846	62.658	4.939	6.53	8.884	VI	2.0	33.01262077977371		True
2020-11-29	0.798	0.926	1.085	0.154	27.136	41.131	58.958	34.429	46.589	62.548	11.585	15.298	20.902	VI	1.0	78.0	78.0	True
2020-11-30	0.805	0.931	1.072	0.17	26.938	40.524	58.299	33.907	46.3	62.703	4.608	6.126	8.346	VI	1.0	1.0	1.0	True
2020-12-01	0.812	0.931	1.091	0.174	27.008	40.021	58.46	33.518	46.145	62.275	4.573	6.083	8.387	VI	12.0	14.0	14.0	True
2020-12-02	0.813	0.931	1.089	0.186	26.07	39.35	57.464	33.026	45.733	61.621	11.447	15.39	21.323	VI	7.0	80.0	80.0	True
2020-12-03	0.816	0.934	1.079	0.188	26.097	38.745	57.587	32.547	45.146	61.401	4.421	5.983	8.296	VI	1.0	17.807789259020662		True
2020-12-04	0.829	0.936	1.069	0.19	25.772	38.156	57.143	31.959	44.487	60.705	4.317	5.909	8.171	VI		14.665933552710008		True
2020-12-05	0.822	0.943	1.085	0.224	25.37	37.504	56.722	31.201	44.12	60.128	8.763	12.097	16.731	VI	4.0	65.0	65.0	True
2020-12-06	0.832	0.948	1.072	0.25	25.333	36.985	55.915	30.621	43.672	59.557	5.97	8.305	11.484	VI	1.0	45.13352104151802		True
2020-12-07	0.825	0.956	1.089	0.262	25.113	36.556	55.892	30.059	43.119	59.297	4.082	5.711	7.96	VI	10.0	2.0	2.0	True
2020-12-08	0.834	0.965	1.109	0.29	25.013	36.325	55.356	29.561	42.428	59.099	8.303	11.627	16.367	VI	4.0	65.0	65.0	True
2020-12-09	0.842	0.967	1.114	0.332	24.601	36.206	54.26	29.052	41.945	58.681	10.93	15.332	21.578	VI	15.0	87.0	87.0	True
2020-12-10	0.845	0.972	1.128	0.338	24.289	35.921	54.3	28.492	41.573	58.08	3.861	5.481	7.674	VI	10.0	17.21502756681653		True
2020-12-11	0.851	0.981	1.13	0.382	24.132	35.791	53.666	28.298	41.14	58.094	3.825	5.433	7.719	VI	18.0	1.0	1.0	True
2020-12-12	0.856	0.986	1.142	0.43	23.823	35.578	52.775	28.038	40.615	57.504	5.406	7.697	10.937	VI		45.0	45.0	True
2020-12-13	0.865	0.996	1.134	0.482	23.78	35.429	52.254	27.881	40.178	57.196	5.187	7.365	10.538	VI	1.0	43.60596838613967		True
2020-12-14	0.873	1.0	1.151	0.504	23.668	35.579	51.61	27.363	39.387	56.819	6.05	8.557	12.356	VI	2.0	51.52115881738969		True
2020-12-15	0.878	1.01	1.165	0.542	23.469	35.434	50.854	27.158	38.915	56.217	3.619	5.155	7.451	VI	4.0	18.50212537403399		True
2020-12-16	0.88	1.011	1.169	0.556	23.661	35.382	51.243	27.166	38.297	56.27	4.405	6.323	9.159	VI	10.0	38.981826616007744		True
2020-12-17	0.876	1.019	1.19	0.59	23.676	35.399	51.651	27.048	37.819	55.5	3.523	5.019	7.3	VI	4.0	16.61822101773648		True
2020-12-18	0.884	1.024	1.215	0.618	23.752	35.342	52.502	26.844	37.403	55.013	3.461	4.98	7.234	VI	2.0	13.681003893899529		True
2020-12-19	0.876	1.032	1.229	0.676	23.622	35.401	52.506	26.495	37.207	54.506	3.425	4.939	7.152	VI	5.0	29.78277724626401		True
2020-12-20	0.879	1.04	1.228	0.676	23.853	35.565	52.671	26.206	36.893	53.676	11.043	15.979	23.049	VI		102.0	102.0	True
2020-12-21	0.891	1.047	1.224	0.712	24.259	35.782	52.855	25.873	36.73	52.97	3.402	4.895	7.033	VI		11.0	11.0	True
2020-12-22	0.9	1.049	1.249	0.736	24.276	36.073	53.055	25.632	36.515	52.761	3.377	4.846	7.029	VI		17.84367585935868		True
2020-12-23	0.906	1.06	1.245	0.75	24.207	36.421	52.932	25.33	36.259	52.622	4.028	5.771	8.313	VI	1.0	37.58746114771685		True
2020-12-24	0.901	1.06	1.246	0.772	24.483	36.835	53.06	24.995	36.017	52.098	3.356	4.808	6.912	VI	1.0	16.020740325788193		True
2020-12-25	0.905	1.062	1.261	0.776	24.835	37.117	53.151	24.939	35.965	51.717	3.331	4.792	6.866	VI	2.0	5.0	5.0	True
2020-12-26	0.898	1.065	1.256	0.796	25.316	37.585	53.365	24.838	36.035	51.208	3.313	4.779	6.817	VI		28.700872938316813		True
2020-12-27	0.905	1.063	1.249	0.778	25.945	38.01	54.075	24.761	36.122	50.927	3.293	4.773	6.763	VI	2.0	1.0	1.0	True
2020-12-28	0.914	1.065	1.239	0.778	26.019	38.356	54.73	24.578	36.04	51.317	3.306	4.774	6.787	VI	3.0	13.0	13.0	True
2020-12-29	0.915	1.071	1.239	0.782	26.454	38.952	55.581	24.529	36.139	52.066	3.313	4.791	6.866	VI		29.0	29.0	True
2020-12-30	0.911	1.067	1.253	0.792	27.075	39.518	57.001	24.579	36.123	52.24	3.324	4.806	6.792	VI		2.0	2.0	True
2020-12-31	0.916	1.064	1.241	0.78	27.701	40.202	58.334	24.867	36.198	52.56	3.348	4.808	6.731	VI		1.0	1.0	True
2021-01-01	0.914	1.063	1.232	0.788	27.929	40.603	59.212	25.038	36.35	53.029	3.348	4.804	6.761	VI	1.0	3.570722899094065		True
2021-01-02	0.913	1.06	1.226	0.762	27.934	41.146	59.138	25.001	36.625	52.86	3.366	4.824	6.789	VI		27.61896863047601		True
2021-01-03	0.899	1.056	1.219	0.74	28.311	41.651	60.149	25.05	36.774	52.761	4.253	6.037	8.423	VI	3.0	38.99731046995508		True
2021-01-04	0.898	1.045	1.224	0.716	28.63	42.188	61.242	25.349	37.149	52.835	5.099	7.205	9.946	VI	3.0	46.048411534307526		True
2021-01-05	0.899	1.04	1.221	0.708	28.998	42.704	62.152	25.712	37.571	52.827	3.492	4.96	6.822	VI	8.0	28.0	28.0	True
2021-01-06	0.881	1.034	1.207	0.672	29.658	43.216	62.675	25.933	37.97	52.736	3.529	5.007	6.898	VI	1.0	1.0	1.0	True
2021-01-07	0.871	1.027	1.203	0.642	29.768	43.551	62.941	26.36	38.392	53.571	3.545	5.063	6.961	VI	5.0	14.830143651363972		True
2021-01-08	0.872	1.017	1.194	0.592	29.664	43.954	62.248	26.859	38.744	54.647	3.593	5.113	7.047	VI	3.0	12.203169641057917		True
2021-01-09	0.866	1.015	1.196	0.566	29.661	44.117	63.022	27.282	39.094	55.328	3.649	5.189	7.102	VI	5.0	23.0	23.0	True
2021-01-10	0.862	1.007	1.191	0.524	29.855	44.217	63.401	27.611	39.642	56.081	3.69	5.265	7.217	VI		27.0	27.0	True
2021-01-11	0.848	0.995	1.181	0.47	29.973	44.34	63.177	28.201	40.098	56.986	4.232	6.043	8.351	VI	8.0	35.642510668461625		True
2021-01-12	0.833	0.989	1.172	0.456	29.754	44.223	64.438	28.427	40.343	57.701	3.781	5.392	7.392	VI	3.0	1.0	1.0	True
2021-01-13	0.827	0.981	1.145	0.418	29.654	44.248	64.958	28.571	40.979	58.281	4.069	5.805	7.866	VI	1.0	33.44510915529295		True
2021-01-14	0.817	0.969	1.144	0.366	29.245	44.207	64.537	28.956	41.386	58.435	3.878	5.49	7.433	VI	3.0	14.247939442031711		True
2021-01-15	0.809	0.959	1.141	0.338	29.069	43.993	64.155	29.255	41.879	59.12	3.937	5.558	7.54	VI	1.0	11.721393659194117		True
2021-01-16	0.801	0.953	1.125	0.306	28.792	44.15	64.615	29.604	42.214	59.976	3.995	5.589	7.702	VI	1.0	25.49862934894812		True
2021-01-17	0.797	0.951	1.128	0.3	28.591	43.992	63.984	30.055	42.812	60.579	4.024	5.63	7.805	VI	1.0	17.0	17.0	True
2021-01-18	0.789	0.944	1.13	0.262	28.11	43.73	64.509	30.221	42.844	60.977	5.477	7.656	10.675	VI	33.0	42.486535492865556		True
2021-01-19	0.773	0.937	1.117	0.256	27.128	43.302	64.181	30.31	43.212	61.743	4.037	5.703	7.986	VI	31.0	6.0	6.0	True
2021-01-20	0.762	0.931	1.126	0.228	25.992	42.731	64.595	30.3	43.308	61.474	4.019	5.707	8.077	VI	6.0	18.0	18.0	True
2021-01-21	0.751	0.922	1.143	0.226	25.639	42.352	64.72	30.268	43.354	61.513	4.021	5.729	8.088	VI		1.0	1.0	True
2021-01-22	0.751	0.916	1.133	0.208	24.979	41.72	65.498	30.211	43.374	61.352	3.995	5.749	8.191	VI	1.0	11.239617677330946		True
2021-01-23	0.744	0.914	1.11	0.212	24.645	40.968	65.786	29.849	43.468	61.598	3.973	5.786	8.185	VI		24.444387344755114		True
2021-01-24	0.74	0.909	1.125	0.184	24.201	40.505	66.854	29.393	43.538	62.179	5.703	8.323	11.719	VI		45.0	45.0	True
2021-01-25	0.736	0.898	1.127	0.164	23.484	39.911	67.478	29.3	43.397	62.205	5.093	7.539	10.645	VI	20.0	40.70892909317345		True
2021-01-26	0.736	0.894	1.113	0.154	23.036	39.22	68.001	29.085	43.393	62.416	3.889	5.783	8.325	VI		2.0	2.0	True
2021-01-27	0.73	0.891	1.1	0.162	22.628	38.514	67.844	28.87	43.442	62.516	3.831	5.768	8.389	VI	2.0	30.727680940474478		True
2021-01-28	0.719	0.886	1.108	0.16	21.971	37.64	67.35	28.987	43.399	62.076	3.783	5.743	8.439	VI	10.0	13.083531023366717		True
2021-01-29	0.708	0.882	1.091	0.14	21.075	36.974	67.262	28.492	43.198	62.735	3.766	5.689	8.439	VI	9.0	1.0	1.0	True
2021-01-30	0.679	0.876	1.102	0.144	20.529	36.065	66.861	27.791	42.819	62.239	9.42	14.245	21.295	VI	1.0	79.0	79.0	True
2021-01-31	0.686	0.875	1.106	0.134	20.472	35.196	66.661	26.839	42.408	62.661	3.644	5.612	8.333	VI	1.0	2.0	2.0	True
2021-02-01	0.688	0.87	1.107	0.118	19.658	34.701	66.295	26.486	42.023	63.383	10.643	16.373	24.63	VI	1.0	93.0	93.0	True
2021-02-02	0.668	0.864	1.087	0.12	18.713	33.91	65.905	25.817	41.63	64.078	3.553	5.482	8.288	VI		13.96032014429671		True
2021-02-03	0.664	0.856	1.082	0.122	17.409	32.902	65.357	25.429	41.1	63.91	3.474	5.458	8.258	VI		29.36896683302927		True
2021-02-04	0.654	0.856	1.075	0.118	16.447	31.783	64.32	25.072	40.522	64.857	3.387	5.378	8.195	VI		12.501326813990385		True
2021-02-05	0.646	0.847	1.093	0.114	15.91	30.602	63.883	24.544	40.034	65.267	3.293	5.28	8.282	VI		10.276065713609048		True
2021-02-06	0.623	0.844	1.097	0.114	15.149	29.589	63.449	24.035	39.379	65.596	3.219	5.201	8.412	VI	1.0	22.335903336054677		True
2021-02-07	0.627	0.847	1.111	0.118	14.281	28.682	63.417	23.592	38.741	65.655	11.791	19.032	31.484	VI		117.0	117.0	True
2021-02-08	0.636	0.847	1.118	0.134	13.399	27.71	63.471	23.087	37.846	65.58	3.119	4.997	8.528	VI	15.0	17.0	17.0	True
2021-02-09	0.641	0.836	1.133	0.132	12.314	26.701	62.351	22.35	37.235	65.36	10.995	17.689	31.004	VI		113.0	113.0	True
2021-02-10	0.626	0.837	1.146	0.13	11.579	25.879	62.232	21.806	36.462	65.409	4.899	7.913	14.214	VI		52.0	52.0	True
2021-02-11	0.624	0.832	1.157	0.132	10.893	24.961	62.956	20.938	35.861	65.528	2.872	4.646	8.551	VI		17.0	17.0	True
2021-02-12	0.613	0.835	1.165	0.138	10.104	24.062	63.911	20.653	35.076	64.61	2.772	4.526	8.497	VI		1.0	1.0	True
2021-02-13	0.62	0.831	1.157	0.136	9.379	23.361	65.21	20.013	34.28	63.784	2.675	4.439	8.434	VI		1.0	1.0	True
2021-02-14	0.607	0.832	1.194	0.15	8.682	22.688	67.144	19.211	33.346	63.539	2.576	4.328	8.409	VI		30.00444208115687		True
2021-02-15	0.605	0.825	1.187	0.154	8.023	21.649	66.795	18.051	32.513	63.249	3.079	5.281	10.458	VI	11.0	39.0	39.0	True
2021-02-16	0.591	0.828	1.211	0.144	7.4	21.087	66.379	17.178	31.401	62.846	2.317	4.158	8.506	VI		12.67709180143314		True
2021-02-17	0.58	0.824	1.234	0.15	6.771	20.375	65.585	16.447	30.483	62.724	2.202	4.043	8.389	VI	2.0	26.651538618237787		True
2021-02-18	0.578	0.83	1.218	0.154	6.182	19.483	66.008	15.58	29.593	63.074	2.09	3.9	8.323	VI		11.336918395369683		True
2021-02-19	0.571	0.825	1.206	0.154	5.658	18.93	66.386	14.856	28.561	63.598	1.999	3.77	8.344	VI		9.312513749940072		True
2021-02-20	0.566	0.827	1.211	0.162	5.285	18.122	67.486	14.156	27.785	62.327	1.87	3.64	8.336	VI		26.0	26.0	True
2021-02-21	0.574	0.826	1.2	0.16	4.822	17.501	68.332	13.351	26.84	62.434	1.769	3.54	8.418	VI		2.0	2.0	True
2021-02-22	0.567	0.817	1.234	0.182	4.39	16.982	69.57	12.47	25.917	63.491	1.787	3.685	8.993	VI	3.0	33.598503494409286		True
2021-02-23	0.571	0.82	1.241	0.16	4.063	16.262	71.367	11.703	25.108	64.791	1.558	3.353	8.549	VI		12.035477630012307		True
2021-02-24	0.561	0.819	1.245	0.18	3.719	15.678	73.62	11.094	24.361	65.85	1.45	3.255	8.521	VI	1.0	4.0	4.0	True
2021-02-25	0.561	0.819	1.252	0.188	3.471	15.079	77.423	10.333	23.65	66.365	1.35	3.138	8.426	VI	1.0	1.0	1.0	True
2021-02-26	0.567	0.81	1.289	0.194	3.207	14.632	81.466	9.579	23.026	66.256	1.257	3.049	8.352	VI	2.0	8.830737768080583		True
2021-02-27	0.549	0.815	1.267	0.192	2.957	13.987	85.6	8.867	22.192	66.012	1.17	2.957	8.36	VI		19.173177323291753		False
2021-02-28	0.542	0.813	1.265	0.204	2.73	13.235	89.541	8.195	21.481	65.496	1.281	3.347	9.933	VI		37.0	37.0	False
2021-03-01	0.532	0.814	1.285	0.2	2.493	12.75	93.397	7.562	20.797	65.252	1.008	2.729	8.363	VI		19.0	19.0	False
2021-03-02	0.529	0.813	1.291	0.206	2.253	12.314	97.315	6.97	20.028	66.313	0.942	2.629	8.574	VI		11.39386345858046		False
2021-03-03	0.546	0.811	1.277	0.214	2.05	12.098	101.676	6.42	19.238	67.287	0.881	2.526	8.758	VI		23.934110403398165		False
2021-03-04	0.542	0.81	1.283	0.202	1.869	11.66	105.043	5.913	18.587	68.228	0.821	2.439	9.035	VI		10.172509976667477		False
2021-03-05	0.543	0.808	1.303	0.192	1.706	11.215	107.82	5.511	17.773	68.445	0.765	2.347	9.322	VI		8.348961786221848		False
2021-03-06	0.551	0.811	1.291	0.2	1.557	10.734	110.921	5.159	17.22	70.213	0.71	2.261	9.52	VI		19.0	19.0	False
2021-03-07	0.54	0.811	1.302	0.198	1.415	10.408	117.172	4.854	16.615	72.858	0.659	2.193	9.823	VI		25.513619072891416		False
2021-03-08	0.543	0.805	1.317	0.2	1.282	9.894	123.402	4.518	16.138	75.738	0.611	2.133	9.969	VI		30.043290695054274		False
2021-03-09	0.546	0.807	1.322	0.196	1.15	9.378	130.661	4.207	15.494	79.362	0.562	2.049	10.28	VI		10.752249287148812		False
2021-03-10	0.548	0.811	1.315	0.194	1.043	8.987	137.234	3.89	15.002	83.135	0.516	1.971	10.769	VI		22.575396295979036		False
2021-03-11	0.541	0.811	1.348	0.2	0.949	8.719	144.25	3.623	14.448	87.106	0.482	1.885	11.31	VI		9.590305767369356		False
2021-03-12	0.53	0.817	1.342	0.204	0.86	8.513	149.871	3.325	13.883	91.289	0.444	1.808	11.883	VI		7.8671858044055245		False
2021-03-13	0.528	0.812	1.38	0.214	0.785	8.142	154.45	3.024	13.343	95.661	0.407	1.747	12.487	VI		17.064693314708045		False
2021-03-14	0.53	0.806	1.376	0.212	0.716	7.739	157.108	2.761	12.773	99.363	0.373	1.697	13.113	VI		24.016678070155617		False
2021-03-15	0.526	0.807	1.378	0.206	0.649	7.324	159.582	2.526	12.541	101.91	0.341	1.646	13.677	VI		28.26568429536371		False
2021-03-16	0.529	0.807	1.394	0.214	0.581	6.982	163.491	2.31	12.269	104.788	0.313	1.586	14.282	VI		10.110635115717368		False
2021-03-17	0.521	0.805	1.407	0.212	0.524	6.568	168.651	2.113	11.773	110.136	0.289	1.532	14.704	VI		21.216682188557115		False
2021-03-18	0.513	0.811	1.41	0.212	0.474	6.301	172.551	1.935	11.264	115.501	0.266	1.475	15.297	VI		9.008101558004183		False
2021-03-19	0.515	0.806	1.43	0.224	0.429	6.058	178.617	1.771	10.773	121.563	0.245	1.423	16.032	VI		7.385409822546949		False
2021-03-20	0.507	0.794	1.444	0.222	0.386	5.775	192.214	1.619	10.216	127.492	0.225	1.365	16.372	VI		16.010451310409806		False
2021-03-21	0.502	0.803	1.431	0.228	0.349	5.589	209.266	1.479	9.736	133.462	0.205	1.314	16.794	VI		22.51973706738678		False
2021-03-22	0.493	0.796	1.482	0.23	0.315	5.367	226.124	1.35	9.423	138.577	0.187	1.284	17.409	VI		21.328812863379653		False
2021-03-23	0.493	0.799	1.446	0.212	0.283	5.139	239.929	1.228	9.129	142.596	0.171	1.233	18.241	VI		9.469020944285367		False
2021-03-24	0.489	0.805	1.461	0.214	0.255	4.917	258.766	1.114	8.742	146.344	0.156	1.173	18.874	VI		19.85796808113909		False
2021-03-25	0.494	0.8	1.468	0.212	0.229	4.68	283.857	1.014	8.505	150.604	0.143	1.122	19.756	VI		8.425897348642916		False
2021-03-26	0.485	0.806	1.446	0.22	0.205	4.524	312.352	0.929	8.225	155.737	0.13	1.069	20.367	VI		6.903633840689507		False
2021-03-27	0.482	0.804	1.485	0.21	0.184	4.325	340.354	0.851	7.851	160.273	0.117	1.032	21.034	VI		14.956209306149187		False
