# Supplementary material for: Evolution and Epidemic Spread of SARS-CoV-2 in Colombia: A Year into the Pandemic
Source: Vaccines (Basel). 2021 Jul 30;9(8):837. doi: 10.3390/vaccines9080837 (PMC8402472; doi:10.3390/vaccines9080837)
Supplement: Supplementary file 1 [file vaccines-09-00837-s001.zip › Supplementary_material/Supplementary Data S3/model_statistics/WHO-model- all .csv]

t_start	t_end	Mean(R)	Std(R)	Quantile.0.025(R)	Quantile.0.05(R)	Quantile.0.25(R)	Median(R)	Quantile.0.75(R)	Quantile.0.95(R)	Quantile.0.975(R)	inferior	superior
2	8	5.86623579824427	1.05360705230394	3.985822613907	4.24725156420702	5.12547377796237	5.80327999671558	6.53842072317467	7.70000362255775	8.10427390018094	3.80116597572854	7.93130562075999
3	9	5.16241446380433	0.787260825194521	3.73606494486318	3.93923907121807	4.61189212498778	5.12245136689996	5.66939601722474	6.52192388544536	6.8158036081458	3.61938324642307	6.70544568118559
4	10	4.79653555496014	0.609160624640867	3.67747630620223	3.84042477813029	4.37283153047425	4.77077252259901	5.19216533934258	5.84053362493979	6.0619739595382	3.60258073066404	5.99049037925624
5	11	4.06797423039556	0.45768285878969	3.22065350717202	3.34554323672487	3.75063680474143	4.0508227170808	4.36661993210498	4.8489143680095	5.01274991948855	3.17091582716777	4.96503263362335
6	12	3.69967992176894	0.361051790554053	3.02597163709938	3.12649810306985	3.4501793198088	3.68794155779125	3.93638709872956	4.31290429852691	4.44008830222018	2.992018412283	4.40734143125488
7	13	3.57917548342007	0.29930569004233	3.01660105943152	3.1014959854239	3.37300874689404	3.57083588322751	3.77625249887838	4.08530311462416	4.18913896799472	2.9925363309371	4.16581463590303
8	14	3.27038956410498	0.244440392718177	2.80882759843005	2.87897254565068	3.10236656634706	3.26430147347477	3.43177664547422	3.68257419080613	3.76654719903399	2.79128639437735	3.7494927338326
9	15	3.20162105089682	0.207967635358804	2.80695389830383	2.86739513786923	3.05900308525904	3.19711919535964	3.33933191090755	3.55120352064128	3.62187051106202	2.79400448559356	3.60923761620007
10	16	3.06757026797934	0.176518833291499	2.73131858631441	2.78311094636275	2.94673681958923	3.06418509401339	3.18471373499446	3.36357691061293	3.42305880829023	2.721593354728	3.41354718123067
11	17	2.79417237139229	0.146858439384244	2.51371418699013	2.55707886237981	2.69376553930365	2.79159989026425	2.89177505494014	3.04004096289733	3.08924924317699	2.50632983019917	3.08201491258541
12	18	2.5208495179443	0.122279162691432	2.28685321759418	2.32314630202354	2.43733130647418	2.51887265698356	2.60221281936373	2.72529606074819	2.76607982189861	2.2811823590691	2.76051667681951
13	19	2.28204762765339	0.103092403319551	2.08443686566151	2.11516440651273	2.21169263970303	2.28049540218577	2.3507105740278	2.45422568084296	2.48847933141033	2.07998651714707	2.48410873815971
14	20	2.20734986198452	0.0910295740723175	2.03251696165161	2.05978391473328	2.145288373535	2.20609865605209	2.26804743164952	2.35918381908072	2.38929310963269	2.02893189680278	2.38576782716626
15	21	2.18668302457	0.082296901262598	2.02833740502531	2.05310025446879	2.13062623052795	2.18565068302758	2.24161447270326	2.32378722727709	2.35089525098542	2.02538109809531	2.3479849510447
16	22	2.0581623933103	0.0729496318736324	1.91764826451304	1.93965877621743	2.00850012429493	2.05730058045417	2.106885204597	2.1796057481206	2.20357405578281	1.91518111483798	2.20114367178262
17	23	1.90163668130862	0.0642137080789094	1.77784629815115	1.79726155464263	1.85794024823855	1.90091394921686	1.94454526571137	2.00847712453989	2.02953423219807	1.77577781347396	2.02749554914328
18	24	1.77039880605899	0.0570503041993368	1.66033358500666	1.67761613956789	1.73159223577024	1.76978603699657	1.80853739653093	1.86527169234131	1.88394629750048	1.65858020982829	1.88221740228969
19	25	1.61818819083212	0.0506674376323102	1.52039289159262	1.5357592954936	1.58373139820571	1.61765940189591	1.65206854962319	1.70242084036576	1.71898851679262	1.51888001307279	1.71749636859145
20	26	1.56179038148388	0.0466674136433202	1.4716517734014	1.48583022212651	1.53006546214327	1.56132558751955	1.59300862698356	1.63933600079467	1.65457034556578	1.47032225074297	1.65325851222478
21	27	1.4604106543804	0.0426954958635252	1.37791747143022	1.39089956805803	1.43139068580099	1.45999460404905	1.48897708434802	1.53134093083641	1.54526819154664	1.37672748248789	1.54409382627291
22	28	1.3628056613656	0.0392754062202108	1.28690490513801	1.29885323903815	1.33611316473817	1.36242838047813	1.38908688191753	1.42804502713643	1.44085045128826	1.28582586517399	1.43978545755722
23	29	1.25778006191978	0.0361586344655828	1.18790007381944	1.19890120144136	1.23320624886561	1.25743358300957	1.28197617627511	1.317840797142	1.32962904055601	1.18690913836723	1.32865098547232
24	30	1.19960779884081	0.0340940786107558	1.13370709469651	1.14408429332106	1.1764390278411	1.19928481812989	1.22242448651161	1.25623302425375	1.26734395701908	1.13278340476373	1.26643219291789
25	31	1.1308178501002	0.0322171635170667	1.06854718010871	1.07835226304435	1.10892415546797	1.13051190761059	1.15237803490799	1.18432703797323	1.19482714821957	1.06767220960675	1.19396349059365
26	32	1.05193448251746	0.0304429355441804	0.993106216698116	1.00236616042604	1.03124410221024	1.05164082471228	1.07230474480697	1.10250450125758	1.11243156378601	0.992266328850862	1.11160263618405
27	33	0.985101786845414	0.0290364450947618	0.929006322934349	0.937832583831643	0.965364606633576	0.984816512865463	1.00452798852415	1.03334408858515	1.04281842148039	0.928190354459681	1.04201321923115
28	34	0.942183295649105	0.0281782811763573	0.887757365078183	0.896318179497569	0.923027320388146	0.941902397217622	0.961033062368763	0.989006585210728	0.998205530817725	0.886953864543445	0.997412726754765
29	35	0.881551257465107	0.0272312092845955	0.828980201977816	0.837243197632674	0.86303445322193	0.88127088170407	0.899762423363422	0.926815708121567	0.935715646086496	0.8281780872673	0.934924427662915
30	36	0.870514877224868	0.0271903166312411	0.818031740926596	0.826278795068692	0.852024248544953	0.870231799328468	0.888696922111184	0.91571656757657	0.924606702048979	0.817221856627635	0.9238078978221
31	37	0.831246911424485	0.0268423627443334	0.779462575866188	0.787593397453705	0.812987974653117	0.830958000918115	0.849190906761608	0.875885929574437	0.884673079947315	0.778635880445592	0.883857942403379
32	38	0.934063052172476	0.0288533040402629	0.878360470923158	0.887115672479626	0.914443248398845	0.933765975131417	0.953359011492541	0.982023792489107	0.991453877409604	0.877510576253561	0.990615528091391
33	39	1.01625573141	0.0305857032947739	0.957185435594162	0.966475466267347	0.995462150466408	1.01594890738707	1.03671484230748	1.06708260488045	1.07706966290808	0.956307752952246	1.07620370986776
34	40	1.07394235798696	0.0318074275265764	1.01249795628822	1.02216481610394	1.05232084826848	1.07362835608209	1.09522157279143	1.12679099253297	1.13717118685824	1.01159980003487	1.13628491593905
35	41	1.15587102188152	0.0330789369261121	1.09193873316825	1.10200449369117	1.13339095544594	1.15555548409644	1.17800711866036	1.21081388145459	1.22159646727116	1.09103630550634	1.2207057382567
36	42	1.18199707489897	0.0332594242184469	1.11770068544893	1.12782738696013	1.15939713941417	1.18168513465083	1.20425696220521	1.23723082250679	1.24806617734157	1.11680860343081	1.24718554636713
37	43	1.25527471693647	0.0338399384648552	1.18981789273763	1.20013641137653	1.23228730392251	1.25497064216842	1.27793065547609	1.31145025186897	1.32245955712084	1.18894843754536	1.32160099632759
38	44	1.26201029741555	0.0333380200439173	1.19750707291096	1.20767935765417	1.23936699846793	1.26171675052189	1.28433359819525	1.3173425547693	1.32818171002216	1.19666777812947	1.32735281670163
39	45	1.17016244259897	0.031397497321646	1.10942625244233	1.11900151648595	1.14883487075087	1.16988163806176	1.19118390699886	1.22228122097156	1.23249440728812	1.10862334784854	1.23170153734939
40	46	1.16582935925251	0.0305950861088002	1.10662815881882	1.11596550569617	1.14505000004423	1.16556173258417	1.18631697610592	1.21660611389648	1.22655144675774	1.10586299047926	1.22579572802575
41	47	1.1429360831797	0.0296891553404163	1.08548027265853	1.09454412811914	1.12277339688662	1.14267902281747	1.1628185454556	1.1922048965472	1.20185273410547	1.08474533871249	1.20112682764692
42	48	1.09243314145481	0.0285511975257834	1.03718390420008	1.04589863551068	1.07304247558718	1.09218441902509	1.11155267262022	1.13981606423037	1.14909583558631	1.03647279430427	1.14839348860535
43	49	1.11987892300814	0.0285001681910074	1.06470974124853	1.07341627459894	1.10052634230224	1.11963716222845	1.13896795775293	1.16716624121982	1.17642200011732	1.06401859335376	1.17573925266251
44	50	1.12809599654583	0.0282820553678165	1.07333878998866	1.08198273360082	1.10889340122728	1.12785965588603	1.14704095431641	1.17501544065115	1.18419629693486	1.07266316802491	1.18352882506675
45	51	1.19389819171517	0.0287790768727616	1.13815214762226	1.14695848325891	1.17436301493293	1.19366695850319	1.21318129835182	1.24162665913218	1.25095830545426	1.13749120104456	1.25030518238579
46	52	1.23113488484952	0.0288582468139043	1.17521716094428	1.18405496292613	1.21154934086614	1.23090940961307	1.25047463534325	1.27898392459331	1.28833395705273	1.17457272109427	1.28769704860477
47	53	1.21162537250795	0.0281545031797895	1.15706580160663	1.16569024436664	1.19251845345453	1.21140730436613	1.2304945725887	1.25830435211745	1.26742419823969	1.15644254627557	1.26680819874034
48	54	1.28181563957647	0.0283659737904539	1.22681627228829	1.23551735192667	1.26257073899647	1.28160640378894	1.30083244917975	1.32882765049581	1.33800406925106	1.22621833094718	1.33741294820575
49	55	1.40414273022265	0.0290457034902574	1.34778539615727	1.3567108114919	1.38444406516779	1.40394245820441	1.4236230755175	1.45225779572999	1.4616381875168	1.34721315138174	1.46107230906355
50	56	1.41030807032496	0.0283769369006568	1.35523305629222	1.36395901733482	1.39106579035675	1.41011774991609	1.42934287883034	1.45730632413429	1.46646465403112	1.35468927399968	1.46592686665025
51	57	1.4124805649585	0.0274747594852514	1.35913898009231	1.36759446795523	1.39385330089778	1.41230242788055	1.43091363868782	1.45797430420943	1.46683448332542	1.35863003636741	1.46633109354959
52	58	1.38960369486896	0.026251667489225	1.33862269518625	1.34670732219902	1.37180826081934	1.38943838743351	1.40721892431259	1.43306394661224	1.44152411885448	1.33815042659008	1.44105696314784
53	59	1.36083478992491	0.0250168670742806	1.31223966727812	1.31994881749073	1.34387865093387	1.36068149404416	1.37762381824689	1.40224366884815	1.41030107671492	1.31180173045932	1.4098678493905
54	60	1.32786906908526	0.0238338607931476	1.28156205651909	1.28891056551414	1.31171659317535	1.32772647418455	1.34386609960403	1.36731397706865	1.37498643342796	1.28115470193069	1.37458343623983
55	61	1.28214950263003	0.0226406654948299	1.23815448817678	1.24513759372383	1.26680683513356	1.28201623937172	1.29734689729929	1.31961598482766	1.32690183821967	1.23777379826017	1.3265252069999
56	62	1.30782718931521	0.0221665625307663	1.26473846228538	1.27158127809198	1.29280859166324	1.30770195663083	1.32270926834312	1.34450028074551	1.35162760079189	1.26438072675491	1.35127365187551
57	63	1.36716455063542	0.0220338518100693	1.32431631374414	1.33112509352684	1.35223912788071	1.36704618323237	1.38196093866107	1.40360776978719	1.41068545752099	1.32397820108769	1.41035090018316
58	64	1.39208615111045	0.0216119719691795	1.35004614648287	1.35672939005893	1.37744877701098	1.39197431160964	1.40660160662683	1.42782440689619	1.43476172847368	1.34972668605085	1.43444561617004
59	65	1.46704804999518	0.0214884349979259	1.42523039551389	1.43188256199278	1.4524977010196	1.46694313478409	1.4814840286295	1.5025714132991	1.50946192736343	1.42493071739924	1.50916538259111
60	66	1.44825965280639	0.020601320626686	1.40816008354528	1.41454091588985	1.43431154141872	1.44816197020249	1.4621012782437	1.48231159392421	1.48891434284058	1.40788106437809	1.4886382412347
61	67	1.35889050845007	0.0191773835603871	1.32156051925913	1.32750113087007	1.34590685672732	1.35880029571228	1.37177581728006	1.39058760983696	1.39673316790935	1.32130283667171	1.39647818022843
62	68	1.30881404411974	0.0180771282095544	1.2736205972395	1.27922243517109	1.2965762665026	1.3087308189355	1.32096109611218	1.33868954168585	1.34448045172716	1.27338287282901	1.34424521541046
63	69	1.2383823918703	0.016968919416205	1.20534469444379	1.2106038159715	1.22689517560099	1.2383048872632	1.24978511863731	1.2664253429773	1.27186054055038	1.20512330981453	1.27164147392606
64	70	1.1873947232006	0.0161255805123968	1.15599709725672	1.16099558815481	1.17647876088473	1.1873217254295	1.19823110901046	1.21404286022608	1.21920718849852	1.1557885853963	1.2190008610049
65	71	1.19034512050018	0.0157554536997723	1.15966298991497	1.1645488037008	1.17968067835528	1.19027560795861	1.20093378544935	1.21637855083565	1.22142228425933	1.15946443124863	1.22122580975174
66	72	1.14416078074577	0.01514282960765	1.1146716560579	1.11936749989745	1.13391101047661	1.14409397693287	1.15433772666561	1.16918193541287	1.17402954515992	1.11448083471478	1.17384072677677
67	73	1.13662600977245	0.0148265376435074	1.10775014321512	1.11234897162625	1.12659083309231	1.13656154294991	1.14659090970108	1.16112295004723	1.16586823518487	1.10756599599118	1.16568602355373
68	74	1.17012239977592	0.0148104894462727	1.14127233267306	1.14586835058734	1.1600991087416	1.17005991385846	1.18007757347247	1.19458959403673	1.19932756848235	1.14109384046123	1.19915095909061
69	75	1.22297024702088	0.0149287096692368	1.19388349757298	1.1985187429085	1.21286814891406	1.22290950299627	1.23300612664995	1.24762895444058	1.2524021991076	1.19370997606917	1.25223051797258
70	76	1.23620472342149	0.0147754725242768	1.20741295851314	1.2120020472797	1.22620699167176	1.23614585702827	1.24613828353391	1.26060819809541	1.26533102059027	1.20724479727391	1.26516464956908
71	77	1.28204105761023	0.0147556118024962	1.25328177877045	1.25786716924739	1.27205793281023	1.28198444830246	1.29196247125963	1.30640804537446	1.31112204194515	1.25312005847734	1.31096205674313
72	78	1.27504227866778	0.014386378788254	1.24699955202398	1.25147143269086	1.26530954653058	1.27498817161668	1.2847160274166	1.29879768862028	1.30339249073196	1.2468449762428	1.30323958109275
73	79	1.27875222593042	0.0140471342576405	1.25136679239859	1.25573480468274	1.26924975006817	1.27870079022464	1.28819863049283	1.30194509895057	1.30642996389615	1.25121984278544	1.30628460907539
74	80	1.28825031267019	0.013732014269412	1.26147496637204	1.26574668139281	1.27896180673824	1.28820152118293	1.29748562981966	1.31092037604916	1.31530293657382	1.26133556470215	1.31516506063824
75	81	1.23090912691891	0.0130718675174533	1.20542047274751	1.20948702768174	1.22206724552946	1.23086285418855	1.2397005652828	1.2524890665532	1.25666074483111	1.2052882665847	1.25652998725312
76	82	1.16477233815497	0.0123841892654866	1.14062472665772	1.14447729131843	1.15639557808972	1.16472844771352	1.17310125218587	1.18521709918955	1.18916937505977	1.14049932719461	1.18904534911532
77	83	1.15587873938695	0.0120495592396886	1.13238123496673	1.13613064674423	1.14772877384747	1.15583686909443	1.1639830611007	1.1757696553169	1.17961418890435	1.13226160327716	1.17949587549674
78	84	1.1099271962826	0.0115900723286592	1.0873259182571	1.09093227623504	1.10208797755512	1.10988685462505	1.11772243758694	1.12905972530795	1.13275773230947	1.08721065451843	1.13264373804677
79	85	1.0822445434937	0.0112715462491014	1.06026411714017	1.06377147879952	1.07462082234872	1.08220541280032	1.0898256073165	1.10085108645889	1.10444734605	1.06015231284546	1.10433677414194
80	86	1.05565666806339	0.0109970202683794	1.03421161319471	1.0376335413375	1.0482186232483	1.05561848213902	1.06305308547206	1.07381005036933	1.07731873009763	1.03410250833736	1.07721082778941
81	87	1.02251684037197	0.0107241934750178	1.00160454112155	1.00494128700204	1.01526319116387	1.02247934870714	1.02972961900432	1.04022028114198	1.0436422013696	1.00149742116094	1.04353625958301
82	88	1.02540911200971	0.010670929170832	1.00459985165816	1.00792035373426	1.0181916456366	1.02537209654039	1.03258622691774	1.04302413333893	1.04642872793692	1.00449409083488	1.04632413318454
83	89	1.08016867764501	0.0109119081268965	1.05888632851199	1.06228307293511	1.07278881626819	1.08013193368661	1.08750848353152	1.09817961925675	1.10165983939808	1.05878133771629	1.10155601757373
84	90	1.08844825224668	0.0109216795758821	1.06714614049532	1.07054620693419	1.0810619151517	1.08841172245215	1.09579476731536	1.10647490392816	1.10995795954759	1.06704176027795	1.10985474421541
85	91	1.13353183483437	0.0110822097019301	1.11191390607626	1.11536502667806	1.12603744260381	1.13349571919638	1.14098685651611	1.15182183663174	1.15535500554078	1.11181070381859	1.15525296585015
86	92	1.15343275308736	0.0110819939309377	1.13181346650197	1.13526522760465	1.14593884233183	1.15339726195092	1.16088797407564	1.17172134197895	1.17525373264281	1.13171204498272	1.175153461192
87	93	1.19002452820489	0.011123667900885	1.16832118901909	1.17178702595524	1.18250295606092	1.18998986915825	1.19750831765891	1.20838025552839	1.21192483168073	1.16822213911915	1.21182691729062
88	94	1.20612717250922	0.011035241616339	1.18459428389353	1.18803339633819	1.19866578445009	1.20609351769619	1.2135518726153	1.22433574822223	1.22785131845319	1.18449809894119	1.22775624607724
89	95	1.20549822316795	0.010841442640314	1.18434188434033	1.18772123926915	1.19816817418807	1.20546572310203	1.2127928430111	1.22338606766267	1.22683925700472	1.18424899559293	1.22674745074296
90	96	1.23375354053018	0.0107563884966674	1.21276036942277	1.2161143306958	1.22648152864356	1.23372228107991	1.24099147570238	1.25149937910818	1.25492435634828	1.21267101907671	1.25483606198364
91	97	1.2550969361293	0.0106310715066959	1.23434583934508	1.23766172298013	1.2479101202632	1.2550669200677	1.26225103072701	1.27263453671135	1.27601861156482	1.23426003597617	1.27593383628242
92	98	1.27897343089304	0.0105010417536024	1.25847355122024	1.26174990978051	1.27187500780471	1.27894469132354	1.28604052424613	1.2962949852091	1.29963663503312	1.25839138905598	1.2995554727301
93	99	1.31597967980728	0.0104017827052776	1.29567054465527	1.29891713921937	1.3089489257639	1.31595227394266	1.32298055801752	1.33313570421153	1.33644456010785	1.29559218570494	1.33636717390963
94	100	1.32235513000607	0.0101596461728119	1.30251662366496	1.30568849292954	1.31548844448893	1.32232911126447	1.32919345182601	1.33911051929864	1.3423414986025	1.30244222350736	1.34226803650478
95	101	1.29912911030378	0.00978699490700799	1.28001688193524	1.28307296187541	1.292514554817	1.29910453359661	1.3057168740906	1.31526909204091	1.31838100597487	1.27994660028604	1.31831162032151
96	102	1.23752472900525	0.00927173419615679	1.21941834742167	1.22231367742598	1.23125848219721	1.23750157397461	1.2437657339191	1.25281476442941	1.25576269862757	1.21935212998079	1.25569732802972
97	103	1.12678988649383	0.00859844376689936	1.10999947875661	1.1126841057354	1.12097846448777	1.12676801522308	1.13257746606653	1.14097027208017	1.14370458677	1.10993693671071	1.14364283627696
98	104	1.15699923887494	0.00850619768759445	1.14038670880981	1.14304343212453	1.15125058991753	1.15697839323537	1.16272516346361	1.17102615193352	1.17373023291197	1.14032709140725	1.17367138634262
99	105	1.19126229055654	0.00848610019526069	1.17468717070563	1.17733834997289	1.1855275724596	1.19124214003203	1.19697504204585	1.20525496634866	1.20795192410524	1.17462953417383	1.20789504693925
100	106	1.21210336387939	0.00843591534470126	1.19562495267332	1.19826097647801	1.20640280839058	1.21208379336378	1.21778258504211	1.22601250802715	1.22869299264581	1.19556896980378	1.22863775795501
101	107	1.2314322180961	0.00835989185691964	1.21510095123362	1.21771376022221	1.22578329263346	1.2314133003947	1.23706052088118	1.24521520590899	1.24787099263496	1.21504683005653	1.24781760613566
102	108	1.2383171523569	0.00821881858248106	1.22226029229217	1.22482948167147	1.23276377700386	1.23829896939991	1.2438507059954	1.25186684670304	1.25447734461113	1.22220826793524	1.25442603677856
103	109	1.23497052357633	0.00803098040463732	1.21927961477395	1.22179049371221	1.22954426259513	1.23495311520277	1.24037780723574	1.24820993492861	1.25076036267903	1.21922980198324	1.25071124516941
104	110	1.23270611132868	0.00784352115865561	1.21738041649936	1.21983310227528	1.22740670815305	1.23268947565859	1.23798737952595	1.24563586611046	1.24812634525266	1.21733280985771	1.24807941279964
105	111	1.23977585378736	0.00768920706962852	1.2247505045534	1.227155403624	1.23458093418253	1.23975995742717	1.24495344435403	1.25245052782768	1.25489154068317	1.22470500793089	1.25484669964383
106	112	1.23573657638975	0.00750573426531257	1.2210688348494	1.22341671447211	1.23066578656586	1.2357213800756	1.24079080031337	1.2481082742656	1.25049067729166	1.22102533722974	1.25044781554977
107	113	1.23717963225075	0.00734169825322466	1.22283147730633	1.22512843255412	1.23221984811367	1.23716510985929	1.24212358514772	1.2492803690958	1.25161031671303	1.22278990367443	1.25156936082707
108	114	1.24835522487291	0.00720906456260369	1.23426519039387	1.23652108398969	1.24348525032313	1.24834134781075	1.25321007167233	1.26023670162939	1.26252412152008	1.23422545833021	1.26248499141562
109	115	1.24032233005922	0.00702385625762784	1.22659353697862	1.22879177177716	1.23557761190476	1.24030907155327	1.24505259476728	1.25189811426488	1.25412647010664	1.22655557179427	1.25408908832417
110	116	1.22079117730522	0.00680806789579765	1.20748360631786	1.20961452843722	1.21619233312851	1.22077852165919	1.22537622522867	1.23201099568868	1.23417066925839	1.20744736422946	1.23413499038098
111	117	1.19768788833784	0.00658926210890672	1.18480754216701	1.18687016544864	1.19323693654096	1.1976758044169	1.20212566713378	1.20854683053803	1.21063690640988	1.18477293460438	1.2106028420713
112	118	1.18001033154298	0.00639931632389085	1.16750080444949	1.1695041595837	1.17568777604682	1.17999876351487	1.18432027642633	1.1905559630575	1.19258559876302	1.16746767154815	1.1925529915378
113	119	1.17316672082266	0.00625513242721474	1.16093850588031	1.16289693914489	1.16894166040125	1.1731556037282	1.17737966220567	1.18347442388141	1.18545811327455	1.16090666126532	1.18542678038
114	120	1.16673626940252	0.00612597153265712	1.15476007954064	1.15667826202094	1.16259854121133	1.16672554790904	1.17086230981014	1.17683084873536	1.1787733886076	1.15472936519851	1.17874317360652
115	121	1.16918439364882	0.00602864618075495	1.15739793440181	1.15928585704288	1.16511250541877	1.16917403186224	1.17324498622104	1.17911827521422	1.18102973805585	1.15736824713454	1.1810005401631
116	122	1.18254668597506	0.00596364167154063	1.17088667468021	1.17275449611776	1.17851882515242	1.18253666100978	1.18656361831739	1.19237307186467	1.1942636683036	1.17085794829884	1.19423542365128
117	123	1.17537920960217	0.00584787488193868	1.16394516769163	1.16577688069441	1.17142960949027	1.17536951128802	1.17931823732465	1.18501462030663	1.18686836621606	1.16391737483357	1.18684104437077
118	124	1.23501063395179	0.00589196881153502	1.22348923411554	1.22533521452545	1.231031470714	1.2350012641945	1.23897958296822	1.2447180144383	1.24658528133168	1.22346237508118	1.24655889282239
119	125	1.22043448367453	0.00575331118211462	1.20918391156639	1.21098657321237	1.21654902220737	1.22042544302919	1.22431008969389	1.22991323256719	1.23173643301111	1.20915799375758	1.23171097359147
120	126	1.21370049926829	0.00562151462252909	1.20270721503003	1.20446875675359	1.20990412941902	1.21369182019507	1.21748740782897	1.2229618468593	1.22474310595144	1.20268233060813	1.22471866792844
121	127	1.18377987359166	0.00543309893222503	1.17315483307352	1.1748574199424	1.18011078754997	1.18377156165016	1.18743989856472	1.19273067999883	1.19445215017617	1.17313099968449	1.19442874749882
122	128	1.1653895821763	0.0052793668150881	1.15506488427338	1.15671941448371	1.16182437137841	1.16538161011257	1.16894610241525	1.17408694327403	1.1757595846491	1.15504202321873	1.17573714113388
123	129	1.12870674881398	0.00509840510023299	1.1187358889071	1.12033373178642	1.12526375538507	1.12869907226937	1.1321413738372	1.13710595120516	1.13872123388043	1.11871387481753	1.13869962281044
124	130	1.1082250734289	0.00496867006207355	1.09850777571489	1.10006502270981	1.10486972123447	1.1082176478456	1.11157233079719	1.1164104534606	1.11798457011049	1.09848648010724	1.11796366675056
125	131	1.12468337483198	0.00493624145369284	1.11502905593586	1.11657631579303	1.12135000593162	1.12467615311002	1.12800887114071	1.13281506779461	1.13437873416922	1.11500834158274	1.13435840808121
126	132	1.14304088175277	0.00491827279804427	1.13342130379632	1.13496309184795	1.13971972339555	1.14303382765081	1.14635435024525	1.15114273381475	1.15270054758032	1.1334010670686	1.15268069643694
127	133	1.13321456747441	0.00483961647731338	1.12374868489902	1.12526587442966	1.12994655137315	1.13320767796939	1.13647507314241	1.14118676122174	1.14271960253035	1.12372891917887	1.14270021576994
128	134	1.15051930521537	0.0048125404681322	1.14110598035578	1.14261484157206	1.14726964885817	1.15051259505077	1.15376164664295	1.15844665781538	1.15997076337931	1.14108672589783	1.15995188453291
129	135	1.150530448536	0.0047469686009366	1.14124512537679	1.14273353050003	1.14732511833735	1.15052392004351	1.15372866185056	1.15834963582919	1.15985287257235	1.14122639007816	1.15983450699383
130	136	1.17246916741416	0.00472385952899733	1.16322861258497	1.16470994514038	1.16927952404058	1.17246282330209	1.17565189490156	1.18025003000738	1.18174577530234	1.16321040273732	1.18172793209099
131	137	1.15568473242078	0.00462015236839132	1.14664690702273	1.14809577313544	1.15256514023954	1.15567857567028	1.15879761296365	1.16329469291893	1.16475754611784	1.14662923377874	1.16474023106283
132	138	1.07273735232253	0.00438063674281671	1.06416841804336	1.06554203045116	1.06977941652587	1.07273138939685	1.07568878777456	1.07995301425338	1.08134017341009	1.06415130430661	1.08132340033845
133	139	1.06232851119765	0.00429333167450972	1.05393018204128	1.05527648719228	1.05942955908615	1.06232272746288	1.06522115830526	1.06940026402662	1.07075970883556	1.05391358111561	1.07074344127969
134	140	1.06819276289975	0.00425933275914045	1.05986072192656	1.06119645274827	1.06531680917897	1.06818710165611	1.07106254514744	1.0752083840469	1.07655697624784	1.05984447069184	1.07654105510767
135	141	1.07026096549716	0.00423342321455971	1.06197948022525	1.06330713691893	1.06740253063401	1.07025538372596	1.0731133155222	1.0772338339836	1.07857417150881	1.06196345599662	1.0785584749977
136	142	1.0685022347956	0.00420299000162812	1.06028019583557	1.06159834322487	1.06566436532429	1.06849672393245	1.07133409672755	1.07542492440096	1.07675559153089	1.06026437439241	1.07674009519879
137	143	1.05202671083359	0.004142158474591	1.04392368752334	1.0452227509234	1.04922991213427	1.05202127451375	1.05481758325521	1.05884921450474	1.06016062829576	1.0439080802234	1.06014534144379
138	144	1.04538786365283	0.00410079019814119	1.03736570962908	1.03865182172194	1.04261900774292	1.04538250153939	1.0481508741794	1.0521421962201	1.05344049011966	1.03735031486447	1.05342541244118
139	145	1.11586269523652	0.00421149235124211	1.10762338722934	1.10894445508506	1.11301920623908	1.11585739689862	1.11870040837389	1.12279900848039	1.12413211325625	1.10760817022809	1.12411722024496
140	146	1.12527961420966	0.00420569043931548	1.11705151043411	1.11837081681497	1.12244007044252	1.12527437467713	1.12811344622201	1.13220628410647	1.1335374938118	1.11703646094861	1.13352276747072
141	147	1.11320674740004	0.00414651751790402	1.10509436116932	1.10639512507554	1.11040716470317	1.11320159903222	1.1160007177232	1.12003593125588	1.12134839137595	1.10507957306495	1.12133392173514
142	148	1.0958308495163	0.00406594578464211	1.08787604075835	1.08915155154124	1.09308567664894	1.09582582078957	1.09857054043389	1.10252730091648	1.10381423610909	1.0878615957784	1.1038001032542
143	149	1.08622214388363	0.00400022808681757	1.07839580332763	1.07965073999145	1.08352136113778	1.08621723334363	1.0889175735182	1.09281029805573	1.0940763906293	1.07838169683347	1.0940625909338
144	150	1.06510814631991	0.00392000026011759	1.0574387607607	1.05866853209166	1.06246153161223	1.0651033372966	1.06774951858236	1.07156416454575	1.07280486115783	1.05742494581008	1.07279134682974
145	151	1.04147614180074	0.00384175170219923	1.03395987817802	1.03516508941192	1.03888235131739	1.04147141804259	1.04406478278871	1.04780330734027	1.04901925014737	1.03394630846443	1.04900597513705
146	152	1.01179893596876	0.00375938659345542	1.00444391255398	1.0056232465844	1.0092607367633	1.01179427991326	1.01433205948335	1.01799050756421	1.01918041935885	1.00443053824559	1.01916733369193
147	153	0.985257684944594	0.00369126889900429	0.978036038244191	0.979193960249865	0.982765455639791	0.985253075167559	0.987744889007943	0.991337133990566	0.99250552862359	0.978022797902546	0.992492571986643
148	154	0.973328904917827	0.00366050243363952	0.966167499800368	0.967315750788976	0.9708574387017	0.973324316106936	0.975795368748268	0.979357711880578	0.980516387864984	0.966154320147893	0.98050348968776
149	155	0.985468020319509	0.00368492609914479	0.978258757466456	0.979414699876873	0.982980078294817	0.985463427351557	0.987950955426772	0.991537007776133	0.992703384626549	0.978245565165185	0.992690475473832
150	156	0.936880607760935	0.00360083105690612	0.929836225856415	0.930965646139037	0.934449376172635	0.936875994589366	0.939306810407397	0.942811305313185	0.943951205934654	0.929822978889399	0.943938236632471
151	157	0.935003172803293	0.00360658470762427	0.92794758235953	0.929078788373353	0.932568047387173	0.934998535584881	0.937433243063479	0.94094337518947	0.94208511617242	0.927934266776349	0.942072078830236
152	158	0.93409096951802	0.00362156873194437	0.92700613374879	0.928142012356112	0.931645714091656	0.93408628912149	0.936531122718847	0.940055891920501	0.941202403590204	0.926992694803409	0.941189244232631
153	159	0.933243709575312	0.00364376006762771	0.926115555481611	0.927258356595385	0.930783452751899	0.933238967342996	0.935698796764368	0.93924523872309	0.940398813379512	0.926101939842762	0.940385479307863
154	160	0.934882463329741	0.00367316039977261	0.927696880165608	0.928848867973194	0.932402339149388	0.934877652708973	0.937357343323679	0.940932468133122	0.942095384850165	0.927683068946186	0.942081857713295
155	161	0.942628666367707	0.00371496766786485	0.935361340666294	0.936526423235566	0.940120305748631	0.942623786053552	0.945131706825753	0.948747556676912	0.949923726487082	0.935347329738692	0.949910002996722
156	162	0.940012993612757	0.0037358621291313	0.932704911194294	0.933876499722474	0.937490502561671	0.940008044513514	0.942530089518384	0.946166369312059	0.947349201349001	0.93269070383966	0.947335283385855
157	163	0.988180544378797	0.00385543553633733	0.980638286898133	0.981847480455271	0.985577366846872	0.988175530325494	0.99077825595703	0.994530711675251	0.995751296305946	0.980623890727575	0.995737198030018
158	164	0.988810832887115	0.00387947979454141	0.981221618766465	0.982438321357867	0.986191405445035	0.988805759335044	0.991424729514326	0.995200650744794	0.996428879580725	0.981207052489814	0.996414613284416
159	165	1.01184083600607	0.00393780955966817	1.00413739634074	1.00537243978371	1.00918204679138	1.01183572771576	1.01449405653677	1.01832665705199	1.01957330565895	1.00412272926912	1.01955894274302
160	166	0.95757300950572	0.00383548111868837	0.950070166049325	0.951272950465427	0.95498323313587	0.957567888607616	0.960157203447609	0.963890536375947	0.965104954598387	0.950055466513091	0.965090552498349
161	167	0.963383984639769	0.00384732367895043	0.955857931844662	0.957064447297087	0.960786220240071	0.963378863149363	0.965976165965809	0.969720991832767	0.970939142437182	0.955843230229026	0.970924739050511
162	168	0.96142267950222	0.00385090066000604	0.953889672840455	0.955097292734409	0.958822491618794	0.961417538016894	0.964017262515004	0.967765604324773	0.968984904795718	0.953874914208608	0.968970444795832
163	169	0.943936578580129	0.00383009015759174	0.936444470215504	0.937645488464628	0.941350406176583	0.943931398296963	0.946517103818526	0.950245339093227	0.951458126061218	0.936429601871249	0.951443555289008
164	170	0.939621199834186	0.0038379389335696	0.932113836587536	0.933317276813486	0.937029709025739	0.939615974409055	0.942206994267051	0.945942947235686	0.947158258735238	0.93209883952439	0.947143560143983
165	171	0.942449843503307	0.00386399238801544	0.934891573681713	0.936103160840731	0.939840749884293	0.942444562789996	0.945053180475633	0.948814539139497	0.950038123177362	0.934876418422797	0.950023268583817
166	172	0.924694005070307	0.00385095332759591	0.917161476736548	0.918368881207577	0.922093670885664	0.924688659220326	0.927288511601111	0.931037364093563	0.932256913422574	0.917146136548219	0.932241873592395
167	173	1.02004786417406	0.00407085547794673	1.01208453278415	1.01336115166945	1.01729917010356	1.02004244879136	1.02279065479105	1.02675304902125	1.02804197073168	1.01206898743729	1.02802674091084
168	174	1.01902742660559	0.00409525472524817	1.01101647439613	1.01230070157507	1.01626223717239	1.01902194062462	1.02178663562425	1.02577286479555	1.02706955518674	1.01100072734411	1.02705412586708
169	175	1.05726242965088	0.00418047063402673	1.04908452523856	1.05039557761252	1.05443974981234	1.05725691972321	1.06007910296987	1.06414807653288	1.06547164652213	1.04906870720818	1.06545615209357
170	176	1.03390314803495	0.00412637983045696	1.02583120181536	1.02712523277118	1.03111696304032	1.03389765848322	1.03668334872244	1.04069978863829	1.04200629091861	1.02581544356726	1.04199085250265
171	177	0.998941776448251	0.00403821375229746	0.991042496007969	0.992308799535259	0.99621508480609	0.99893633497178	1.00166253619144	1.00559331471197	1.00687198034478	0.991026877493748	1.00685667540275
172	178	0.979028163671787	0.00398084192868656	0.971241199315173	0.972489476589364	0.976340193766419	0.979022768155593	0.981710251780737	0.985585255330442	0.986845790296156	0.971225713491561	0.986830613852012
173	179	0.980615052148379	0.00397793342415899	0.972833741126719	0.974081120748392	0.977929053003766	0.980609673232068	0.983295187592542	0.987167331500942	0.988426931102076	0.972818302637028	0.988411801659731
174	180	0.927943582316561	0.0038740729359115	0.92036586961188	0.921580507718223	0.925327629518093	0.927938191031323	0.930553657931015	0.934325047059056	0.935551933244481	0.920350399362175	0.935536765270948
175	181	0.914949386949512	0.00385701115582301	0.907405195908825	0.908614425309571	0.912344926731058	0.914943967152672	0.917547938902741	0.921302835989206	0.922524378242358	0.907389645084099	0.922509128814925
176	182	0.853408478446361	0.00374557838087526	0.846082862546077	0.84725691033542	0.850879146268299	0.853402998717428	0.855931837025833	0.859578738390793	0.860765235187284	0.846067144819845	0.860749812072876
177	183	0.870749404076743	0.00381680091104562	0.863284470573298	0.864480851098311	0.868171980274347	0.87074382728946	0.873320748474648	0.877036979963159	0.878246029995317	0.863268474291093	0.878230333862392
178	184	0.926464110090656	0.00398830722578778	0.91866344606098	0.919913703883904	0.923770927389734	0.926458387049369	0.929151053951598	0.933034038090495	0.934297297685006	0.918647027928112	0.9342811922532
179	185	0.937523861100047	0.00406988687308757	0.929563776677753	0.930839552351812	0.934775563506133	0.937517971841704	0.940265738656382	0.94422825862228	0.945517413684501	0.929546882828796	0.945500839371299
180	186	0.949973891837139	0.00414220113016196	0.941872447204425	0.94317086087732	0.947176747762406	0.949967871387168	0.952764472858826	0.956797459077065	0.958109550182987	0.941855177622022	0.958092606052257
181	187	0.965992910427588	0.00420857013041703	0.95776164487901	0.959080868303809	0.963150951456289	0.965986798566784	0.968828206696449	0.972925800641796	0.974258909169421	0.957744112971971	0.974241707883206
182	188	0.965750209413852	0.00423159706939204	0.957474007100408	0.95880040864209	0.962892681774288	0.965744028935984	0.968600999549723	0.972721092334855	0.974061534865479	0.957456279157843	0.97404413966986
183	189	0.9737821088565	0.00426707693101795	0.965436515846336	0.96677403813754	0.970900622025194	0.973775876139532	0.976656801236876	0.980811439916827	0.982163121875273	0.965418638071704	0.982145579641295
184	190	0.981196007710363	0.00429836776105534	0.972789210799689	0.974136543236794	0.978293391643233	0.981189731035689	0.984091781407094	0.988276882468875	0.989638474437623	0.972771206898695	0.989620808522032
185	191	0.946007122196235	0.00423317077283383	0.937728215930707	0.939054961599788	0.943148460677865	0.946000808038865	0.948858900483457	0.952980820934462	0.954321911288991	0.937710107481481	0.95430413691099
186	192	0.959832545449394	0.00427517950134903	0.951471397872799	0.952811343240741	0.956945531396199	0.959826198113646	0.962712640102776	0.966875398974145	0.968229764403237	0.951453193626749	0.968211897272038
187	193	0.973200122470995	0.00432200561408759	0.964747341538322	0.966101984717609	0.970281497101731	0.973193724434159	0.97611177316982	0.980320084486303	0.981689262911007	0.964728991467383	0.981671253474607
188	194	0.979328226767091	0.00435536683277965	0.970810225419488	0.972175314638405	0.976387067823583	0.979321770233079	0.982262347270839	0.986503162696678	0.987882920056559	0.970791707774843	0.987864745759339
189	195	0.985016077693183	0.00438369806677229	0.976442680398891	0.977816644276875	0.982055784359454	0.985009574656796	0.987969281893678	0.992237693534056	0.993626431198431	0.976424029482309	0.993608125904057
190	196	0.974712298117142	0.00437161049242077	0.966162684720229	0.967532802729005	0.971760140122062	0.974705762528623	0.977657331493094	0.981914086968043	0.983299052715906	0.966143941551998	0.983280654682287
191	197	0.942972058139879	0.00430791980279953	0.934547346365987	0.935897366912795	0.940062845709644	0.942965497977283	0.945874119162258	0.950069126654134	0.951434050767683	0.934528535326392	0.951415580953366
192	198	0.943730256444277	0.00432009314876303	0.935281775893735	0.936635596249606	0.940812815944816	0.943723664454137	0.946640510839843	0.950847402492662	0.95221619872196	0.935262873872702	0.952197639015853
193	199	0.935705123224285	0.00432096121212069	0.927255109817201	0.92860913649221	0.932787065150631	0.935698472025547	0.93861593064924	0.942823797775808	0.944192934835821	0.927236039248528	0.944174207200041
194	200	0.92678320735857	0.00432594780650827	0.918323646771278	0.919679154477181	0.923861742783641	0.926776476622222	0.929697334578814	0.933910219369196	0.935281018155662	0.918304349657814	0.935262065059326
195	201	0.931881774845792	0.00436704983260653	0.923341914567896	0.924710270642616	0.928932537988529	0.931874953129441	0.93482357516868	0.939076548518955	0.94046040236512	0.923322357173883	0.9404411925177
196	202	0.937868283121225	0.00441360776268726	0.92923746042146	0.930620371843778	0.934887588181007	0.937861359651526	0.940841430603071	0.945139810958233	0.946538451318063	0.929217611906358	0.946518954336092
197	203	0.954633147877394	0.00448629778302941	0.945860151965076	0.947265850315962	0.951603367574188	0.954626120102204	0.957655267016029	0.962024417793518	0.96344608204617	0.945840004222657	0.963426291532132
198	204	0.97891584642219	0.00457427323152804	0.969970697831379	0.971404007883608	0.975826674754976	0.9789087215508	0.981997251077638	0.986451988519048	0.987901485059142	0.969950270888395	0.987881421955985
199	205	0.998936249967618	0.00464601410310093	0.989850713395	0.991306541231669	0.995798647416958	0.998929047165845	1.00206600055249	1.00659052808915	1.00806271945831	0.98983006232554	1.0080424376097
200	206	1.02193383286369	0.00471438098195062	1.01271443217696	1.01419175013805	1.01875009210942	1.02192658341848	1.02510967080485	1.02970064407974	1.03119443153947	1.01269364613907	1.03117401958832
201	207	1.0555727231696	0.00479543295235993	1.04619449847947	1.04769734266188	1.05233430677832	1.05556546134589	1.05880322325352	1.06347287439174	1.06499221619501	1.04617367458297	1.06497177175622
202	208	1.08835901739254	0.00486160473972154	1.07885103256528	1.08037475429166	1.08507598112839	1.08835177861308	1.09163416247034	1.09636797260181	1.09790813959691	1.07883027210268	1.09788776268239
203	209	1.09002193090074	0.00484315493847307	1.08054991981865	1.08206790252827	1.08675137453155	1.09001475791897	1.09328466781137	1.09800042693992	1.09953470543729	1.08052934722133	1.09951451458015
204	210	1.10460428918886	0.00483847707942261	1.09514113816359	1.09665776985177	1.1013369467102	1.1045972245673	1.10786393033521	1.11257490656646	1.11410758786687	1.09512087411319	1.11408770426452
205	211	1.09795035217055	0.00477966419414722	1.08860210557029	1.09010035109775	1.09472274837367	1.09794341647013	1.10117039517546	1.10582401152258	1.10733801377564	1.08858221035003	1.10731849399108
206	212	1.10213712935171	0.00474091196310059	1.09286444331197	1.09435063421869	1.09893573836848	1.10213033158248	1.10533110990536	1.10994681226859	1.1114484465451	1.09284494190404	1.11142931679939
207	213	1.0875710863007	0.00466185148911019	1.07845296687836	1.07991440035275	1.08442309510753	1.08756442533055	1.09071181619259	1.09525049339892	1.09672705945905	1.07843385738205	1.09670831521936
208	214	1.0580611984014	0.00455224323081916	1.04915753078341	1.05058457591622	1.05498720884829	1.05805466982639	1.06112807098073	1.06556009042547	1.06700196736482	1.049138801669	1.06698359513381
209	215	1.05168487973578	0.00449717315448041	1.04288881078872	1.04429863717985	1.04864809865496	1.05167846953159	1.05471467288198	1.05909298805738	1.0605173773369	1.042870420353	1.06049933911857
210	216	1.05382151643484	0.00446976149567834	1.04507891519078	1.04648020691848	1.05080327347522	1.05381519697555	1.05683287038321	1.06118438217808	1.06260003063744	1.04506078390331	1.06258224896637
211	217	1.03740157813707	0.00440996532637063	1.02877597454052	1.03015850403803	1.03442370546623	1.03739532926368	1.04037263874425	1.04466596768832	1.04606269355835	1.02875804609738	1.04604511017676
212	218	1.03937446772822	0.00439149225307496	1.03078488860056	1.03216166971373	1.03640908968368	1.03936828285953	1.0423331034823	1.04660836286929	1.04799919494734	1.03076714291219	1.04798179254425
213	219	1.009367026665	0.00430838362364316	1.0009401814644	1.00229083655764	1.00645773447818	1.00936089670139	1.01226963641491	1.01646412661292	1.01782870793587	1.00092259476266	1.01781145856734
214	220	0.989429597426105	0.00424961121621641	0.981117813508205	0.982450000974583	0.986559971646623	0.989423513390147	0.992292590835673	0.996429947055021	0.997775956411223	0.981100359442321	0.997758835409889
215	221	0.977953928601549	0.00421625877270642	0.96970744366152	0.971029149652758	0.97510681224445	0.977947869414117	0.980794439676796	0.984899375967254	0.986234847396632	0.969690061407044	0.986217795796053
216	222	0.881504678785564	0.00400373857964632	0.873674733261714	0.87492946933724	0.878800904340785	0.88149861721705	0.884201845353129	0.888100564773105	0.889369071695076	0.873657351169458	0.889352006401671
217	223	0.870925252603574	0.00399011939177814	0.863122091219735	0.864372499468391	0.8682306468813	0.870919159071471	0.873613215604331	0.877498791308601	0.878763043019309	0.863104618595689	0.878745886611459
218	224	0.884780675581765	0.00405534297961023	0.876849969167657	0.878120813905866	0.882042021649573	0.884774479776536	0.887512575301787	0.89146167169007	0.892746592237361	0.876832203341729	0.892729147821801
219	225	0.918451043547402	0.00418542754094349	0.910265836467536	0.91157748831118	0.915624560865758	0.918444685820711	0.921270595501942	0.925346285544244	0.926672381054957	0.910247605567153	0.926654481527652
220	226	0.962013293270529	0.00434093058952805	0.95352379342503	0.954884251097594	0.959081832069361	0.962006764027542	0.964937636770044	0.969164607261092	0.970539898256636	0.953505069315054	0.970521517226004
221	227	1.01346545716724	0.00450242363592493	1.00465982965585	1.00607101844114	1.01042499526968	1.013458789683	1.01649865066256	1.02088263926386	1.02230897543297	1.00464070684082	1.02229020749365
222	228	1.04628794396212	0.00460174713685507	1.03728787024769	1.03873026725113	1.04318044638209	1.04628119755528	1.04938808710423	1.05386863325549	1.05532635694165	1.03726851957389	1.05530736835036
223	229	1.19573076574692	0.0049227456582851	1.18610157146777	1.18764510792607	1.19240675229496	1.19572401021266	1.19904741481049	1.20383946728429	1.2053983511627	1.18608218425668	1.20537934723716
224	230	1.29266197256165	0.00509463247595313	1.28269570780674	1.28429347854079	1.28922205678509	1.29265527958836	1.29609459214896	1.30105329689793	1.30266627292509	1.28267649290878	1.30264745221452
225	231	1.30066719163905	0.00503737421889891	1.29081261088106	1.29239255453528	1.29726599902287	1.30066068853648	1.30406129504904	1.30896401139258	1.31055872898634	1.29079393817001	1.31054044510809
226	232	1.27753389086207	0.00487179164652776	1.26800296331064	1.26953108260407	1.27424455057936	1.27752769811484	1.28081648026517	1.28555782312066	1.28710001127951	1.26798517923487	1.28708260248926
227	233	1.25276004484131	0.00468905909646699	1.24358629271533	1.24505721989765	1.24959414178642	1.25275419449057	1.2559195702721	1.26048282584122	1.26196704402281	1.24356948901223	1.26195060067038
228	234	1.18863572432963	0.00444403372674474	1.17994132609349	1.18133539750699	1.18563525797009	1.18863018592987	1.1916301531312	1.19595494311652	1.19736159682986	1.17992541822521	1.19734603043404
229	235	1.15742476039458	0.00427881267504336	1.1490534338373	1.15039574412222	1.15453587832321	1.15741948770538	1.16030789456614	1.16447176226929	1.16582605120512	1.14903828755149	1.16581123323766
230	236	1.09473575516464	0.00407771601894072	1.08675797449881	1.08803715535223	1.09198262481848	1.09473069222161	1.09748336626093	1.10145162511695	1.10274230811364	1.08674343176751	1.10272807856176
231	237	1.00966586673023	0.00385351810473769	1.00212704986582	1.00333576590024	1.00706404298945	1.00966096425392	1.0122623461503	1.01601269033422	1.01723254395859	1.00211297124494	1.01721876221551
232	238	0.961144499112717	0.00371841791167875	0.953870168836971	0.95503643525465	0.958633857485046	0.961139703919932	0.963649913372371	0.967268919791385	0.968446080068978	0.953856400005826	0.968432598219607
233	239	0.927838509555262	0.00363807888492496	0.920721526709708	0.921862523134629	0.925382077721614	0.927833754559007	0.930289757840258	0.933830715682663	0.934982514647667	0.920707874940809	0.934969144169715
234	240	0.895758476802156	0.00358203107888285	0.888751401857269	0.889874714688807	0.893339838064528	0.895753702101972	0.898171910511427	0.901658525834144	0.902792685969464	0.888737695887546	0.902779257716766
235	241	0.894934722414843	0.00360398151726826	0.887884805029369	0.889014962970985	0.892501244055912	0.894929884568399	0.897362926908018	0.90087098417476	0.902012132877586	0.887870918640997	0.901998526188689
236	242	0.88321034082676	0.00361585995652073	0.876137416949444	0.87727120824717	0.880768798200381	0.883205406392445	0.885646504294432	0.889166305192105	0.890311306681953	0.876123255311979	0.890297426341541
237	243	0.821140115599189	0.0035268710658228	0.814241934192139	0.815347553680834	0.81875853294822	0.821135066194635	0.82351619375954	0.826949901476959	0.828066992349764	0.814227448310176	0.828052782888201
238	244	0.824939573517649	0.00358087705857904	0.817935917370781	0.819058404995159	0.822521492806862	0.824934392262923	0.82735200600448	0.83083841575203	0.831972674301389	0.817921054482834	0.831958092552463
239	245	0.838347041422615	0.00367036500440101	0.831168490285514	0.832318977609426	0.835868506898094	0.838341685023535	0.840819736793694	0.844393376380397	0.845556032527166	0.831153126013989	0.845540956831241
240	246	0.841838798607047	0.00374929015818646	0.834506153426654	0.835681272831714	0.839306916092671	0.841833232553233	0.844364613417861	0.848015310677628	0.849203075204921	0.834490189897001	0.849187407317092
241	247	0.865720953125659	0.00387499451446626	0.858142544751173	0.859357030222164	0.863104167265987	0.865715171599635	0.868331436389802	0.872104597318934	0.873332217428059	0.858125963877305	0.873315942374013
242	248	0.887994485205394	0.00399515476275317	0.880181164244768	0.88143327502673	0.885296538440269	0.887988493710815	0.890685900482707	0.894576132894923	0.895841855327548	0.880163981870397	0.89582498854039
243	249	0.919537844028821	0.00413051267027634	0.911459775770082	0.912754319859875	0.916748494753095	0.919531659358761	0.922320451230989	0.92634246464705	0.927651059249186	0.91144203919508	0.927633648862563
244	250	1.03105328239576	0.00443198419443968	1.0223848111602	1.02377416388383	1.02806050321523	1.03104693210565	1.03403913895563	1.03835406230124	1.0397578417986	1.02236659337466	1.03973997141687
245	251	1.03224632393139	0.00447602853004031	1.02349186692335	1.02489496294887	1.02922377251919	1.03223985428404	1.03526182260847	1.03961975344543	1.04103754740374	1.02347330801251	1.04101933985027
246	252	1.02119308628804	0.00446025159877236	1.01246961986835	1.01386771717313	1.01818116328299	1.02118659263466	1.0241979303884	1.02854060582121	1.02995345559624	1.01245099315445	1.02993517942164
247	253	1.04653024409679	0.00450204868567888	1.03772474889336	1.03913605990241	1.04349014982629	1.04652378834448	1.04956330077948	1.0539464494255	1.05537242680037	1.03770622867286	1.05535425952072
248	254	1.04458680193479	0.00448242085096167	1.03581965067824	1.03722482701211	1.04155997046767	1.04458039044439	1.04760664406517	1.05197064701054	1.05339038915478	1.03580125706691	1.05337234680268
249	255	1.03052717255099	0.00443455968294652	1.02185368368973	1.02324383590906	1.02753265046452	1.03052081163251	1.03351476043054	1.03783220684076	1.03923680997962	1.02183543557242	1.03921890952957
250	256	1.00900671202934	0.00436869037883548	1.00046216577189	1.00183162537738	1.00605664855241	1.0090004070054	1.01194990223151	1.01620330566801	1.01758708921008	1.00044407888682	1.01756934517186
251	257	0.923009476954016	0.00416323710257738	0.9148674826291	0.916172253645612	0.920198014804918	0.923003217530284	0.925814115538614	0.929868051703022	0.931187043059339	0.914849532232965	0.931169421675068
252	258	0.925252480033942	0.00416311840449711	0.917110674152959	0.918415425397251	0.92244110635921	0.925246236140363	0.928057047073991	0.932110833136514	0.933429769438816	0.917092767961128	0.933412192106756
253	259	0.94168550338513	0.0042172961837343	0.933437658122741	0.934759422563257	0.938837559180342	0.941679207735504	0.944526584534559	0.948633059217257	0.949969126296774	0.933419602865011	0.949951403905249
254	260	0.962494507996027	0.00429607996927582	0.954092522794634	0.955439003602495	0.9595933726385	0.96248811617382	0.96538867545788	0.969571815452865	0.970932817387457	0.954074191256246	0.970914824735808
255	261	0.9735371715536	0.00435200663135086	0.965025836886483	0.966389835044345	0.970598263659339	0.973530686631112	0.976469010061102	0.980706628699349	0.982085359491818	0.965007238556152	0.982067104551048
256	262	0.994835364748577	0.00442205831689838	0.98618692205649	0.987572918006053	0.991849171181356	0.994828812717439	0.997814415772073	1.00212016104103	1.00352104208471	0.986168130447457	1.0035025990497
257	263	1.01277025200507	0.00447598559041624	1.00401623287685	1.00541917427085	1.00974766221104	1.01276365807001	1.01578565357476	1.02014382222713	1.02156174391392	1.00399732024785	1.02154318376229
258	264	1.11079896623139	0.00469356331284626	1.10161854964838	1.10309003289163	1.10762961290464	1.11079235552026	1.11396111304546	1.11853044928342	1.12001695093281	1.10159958213821	1.11999835032456
259	265	1.11652123338289	0.00469923669233539	1.10732964602046	1.10880293740459	1.11334806314714	1.11651464064298	1.11968721669685	1.12426201777208	1.12575028673491	1.10731072946592	1.12573173729987
260	266	1.12341207114856	0.00467998996702594	1.11425793922523	1.11572527249533	1.12025193362027	1.12340557241014	1.12656512422855	1.13112103756534	1.13260313485901	1.11423929081319	1.13258485148394
261	267	1.10448771747707	0.00458819286184105	1.09551309102288	1.09695166320755	1.10138957516719	1.10448136415692	1.10757893386295	1.11204544347571	1.11349844931853	1.09549485946786	1.11348057548628
262	268	1.07389212506087	0.00446889040760846	1.06515088813236	1.0665520422035	1.07087453496411	1.07388592612633	1.07690295753353	1.08125335302463	1.08266859001617	1.06513309986196	1.08265115025979
263	269	1.05614440699833	0.0043826815123272	1.0475717477252	1.04894589168038	1.05318503817677	1.05613834473465	1.05909716718433	1.06336360122641	1.06475151760918	1.04755435123417	1.06473446276249
264	270	1.01709278188364	0.00426372488610568	1.0087529767869	1.01008975476768	1.01421370488425	1.0170868239444	1.01996536397439	1.02411613204998	1.02546644545085	1.00873588110687	1.02544968266041
265	271	0.978931532795139	0.00415728094852258	0.970800146669239	0.972103465943802	0.976124290915974	0.978925647818906	0.981732359304645	0.985779673813741	0.987096362748672	0.970783262136035	0.987079803454244
266	272	0.982575479826961	0.00415239876987213	0.97445356133403	0.975755382588236	0.979771550224598	0.982569630438407	0.985373032854716	0.989415529840253	0.990730639905793	0.974436778238012	0.99071418141591
267	273	0.996181530189592	0.00418283154202228	0.987999978657593	0.989311383918973	0.993357071225506	0.996175675814361	0.998999607142926	1.00307164624475	1.00439635164646	0.987983180367229	1.00437988001196
268	274	1.00986649433647	0.00421940376432266	1.00161332533176	1.00293622977957	1.00701735572979	1.00986061786673	1.01270922684656	1.01681680404422	1.01815305882741	1.0015964629584	1.01813652571455
269	275	1.06033890574427	0.00432852689698271	1.05187189745773	1.05322917235053	1.05741615715161	1.06033301576372	1.06325523351171	1.06746873037528	1.06883938629813	1.05185499302618	1.06882281846235
270	276	1.09483058496266	0.00439527980135556	1.0862327196977	1.087611038472	1.09186281656307	1.09482470324106	1.09779194154026	1.10207019451852	1.10346187556021	1.086215836552	1.10344533337331
271	277	1.1173091511446	0.00442114844889953	1.10866044108766	1.11004696842669	1.11432396182075	1.11730331971306	1.12028798346894	1.12459122538391	1.12599100074016	1.10864370018476	1.12597460210445
272	278	1.15333902416787	0.00445493955098247	1.14462381297399	1.14602109663639	1.15033109479997	1.15333328822252	1.15634070062819	1.16067651750897	1.16208683226065	1.14460734264795	1.1620707056878
273	279	1.08350733317031	0.00426958387372506	1.07515504919895	1.07649407055804	1.0806244939568	1.08350172504655	1.08638405881806	1.09053972558169	1.09189148764091	1.07513894877781	1.09187571756281
274	280	1.10071176517912	0.00424624579113772	1.0924048023871	1.09373663753569	1.09784474746597	1.10070630489787	1.1035728304935	1.10770551831785	1.1090497582939	1.09238912342849	1.10903440692975
275	281	1.13698648249479	0.00426676381294089	1.12863895509277	1.12997739532177	1.13410569224686	1.13698114521109	1.13986145442677	1.14401377560768	1.14536434123507	1.12862362542143	1.14534933956815
276	282	1.15018038209837	0.0042482881736126	1.14186876239952	1.14320150204733	1.14731211144103	1.15017515163247	1.15304295088464	1.15717710372444	1.15852172609906	1.14185373727809	1.15850702691865
277	283	1.15378847089353	0.00420410856326031	1.14556308825004	1.14688204751871	1.15095006638656	1.15378336466728	1.15662130896636	1.16071231205103	1.16204287179534	1.14554841810954	1.16202852367752
278	284	1.13777769086234	0.0041159311868752	1.12972472581321	1.13101606195479	1.1349988388391	1.13777272771458	1.14055113242511	1.1445562494994	1.14585886106678	1.12971046573607	1.14584491598862
279	285	1.1136570795373	0.00401136238905837	1.10580864790289	1.10706720013095	1.11094883793166	1.11365226326841	1.11636007079906	1.12026338765653	1.12153288162667	1.10579480925475	1.12151934981986
280	286	1.2054316094752	0.0041146283053693	1.19738039708784	1.1986716423142	1.20265378895093	1.20542692784519	1.20820432642887	1.212207546084	1.21350942717643	1.19736693799668	1.21349628095372
281	287	1.18822780677513	0.00403190044110336	1.18033839315389	1.18160370769835	1.18550585126555	1.18822324642344	1.19094479092285	1.1948674616088	1.1961431364957	1.18032528191057	1.19613033163969
282	288	1.15983331385734	0.00391864651489464	1.15216545547805	1.15339524963145	1.15718782695183	1.15982890064268	1.16247398979901	1.16628643194283	1.1675262521684	1.15215276668814	1.16751386102653
283	289	1.12035644700192	0.00378099833809694	1.11295791966972	1.11414452096361	1.11780388929075	1.12035219361191	1.1229043679784	1.1265828817241	1.12777914599582	1.11294569025925	1.12776720374459
284	290	1.1016363647817	0.00368683648109708	1.09442199179164	1.09557908125305	1.09914739463797	1.10163225188364	1.10412085134477	1.10770767776392	1.10887411102943	1.09441016527875	1.10886256428466
285	291	1.10407517370086	0.00364143344303734	1.09694947749118	1.09809238437083	1.10161688694014	1.10407117034152	1.10652909629198	1.11007161883829	1.11122362066883	1.09693796415251	1.11121238324922
286	292	1.09685845873804	0.00359003001859317	1.08983326504748	1.09096007254708	1.09443489013534	1.09685454200437	1.09927775760408	1.10277020524866	1.10390591090042	1.08982199990159	1.10389491757448
287	293	1.08360235246793	0.00353234886890905	1.07668998864829	1.07779870932393	1.08121773186313	1.08359851419625	1.08598278886959	1.08941908829093	1.0905365288665	1.07667894868487	1.09052575625099
288	294	1.07299636751352	0.0034808935215621	1.06618464342395	1.06727723421211	1.07064649332805	1.07299260340877	1.07534213834721	1.07872834050404	1.07982948269749	1.06617381621125	1.07981891881578
289	295	1.03988712125013	0.00339645638082564	1.03324070246701	1.03430676153536	1.03759423513751	1.03988342344216	1.04217597628289	1.04548009450995	1.04655455436857	1.03323006674371	1.04654417575655
290	296	0.959738461400656	0.00323829660423291	0.953401872065853	0.954418156579394	0.957552282846746	0.95973481924249	0.961920669540118	0.965071189940688	0.966095748817372	0.953391400056359	0.966085522744952
291	297	0.965084941050429	0.00323177818441682	0.958761028752288	0.959775298695207	0.962903177964645	0.965081333636253	0.967262771597105	0.970406888609636	0.971429353983325	0.958750655808972	0.971419226291886
292	298	0.960959010092847	0.00322651182424964	0.95464543018117	0.955658036450262	0.958780797117664	0.960955398987868	0.963133286505485	0.96627230152907	0.967293111613789	0.954635046917318	0.967282973268376
293	299	1.02953685448565	0.00335202904220281	1.02297734137232	1.02402946894652	1.0272739667192	1.02953321657423	1.03179577646707	1.03505664925748	1.03611704154719	1.02296687756293	1.03610683140837
294	300	1.05644930061011	0.00340836206965028	1.04977945488703	1.05084930235661	1.05414840180451	1.05644563521104	1.05874620366564	1.06206180185904	1.06313997649145	1.04976891095359	1.06312969026662
295	301	1.09777735686794	0.00347410074843766	1.09097866385267	1.09206922693659	1.09543211824579	1.09777369207842	1.10011860040446	1.10349798771547	1.10459687657757	1.090968119401	1.10458659433487
296	302	1.05184883890321	0.00338481132025186	1.04522505321978	1.0462875189739	1.04956384368077	1.05184520817219	1.05412987616814	1.05742254357226	1.05849325772935	1.04521460871552	1.05848306909091
297	303	1.00641424353026	0.00328457111490334	0.99998676159573	1.00101770595573	1.00419689064123	1.00641067031619	1.00862770116258	1.01182296964919	1.01286203174331	0.999976484145045	1.01285200291547
298	304	0.964604557401125	0.0031933721353671	0.958355682167325	0.959357944758452	0.962448744149466	0.964601033463468	0.96675652911365	0.969863190502089	0.970873458879629	0.958345548015806	0.970863566786445
299	305	0.969126539859972	0.00319220229305514	0.96287990339011	0.963881818939171	0.966971525973167	0.969123034934486	0.971277732933311	0.974383216386889	0.975393094529983	0.962869823365584	0.975383256354361
300	306	0.986608113290769	0.00322626026508815	0.980294757792927	0.981307392008738	0.984430121228517	0.986604596612917	0.988782271727972	0.991920830267248	0.992941453776515	0.980284643171197	0.992931583410342
301	307	1.0303710187159	0.00330815144062734	1.02389722687638	1.02493563886339	1.02813777890164	1.03036747828918	1.03260039901579	1.0358184752723	1.03686493050628	1.02388704189227	1.03685499553953
302	308	1.05180832999277	0.00334955518442286	1.04525343147392	1.0463048729404	1.04954715547662	1.05180477436612	1.05406562842469	1.0573239155973	1.05838343484245	1.0452432018313	1.05837345815424
303	309	1.16047253632922	0.0035140351591535	1.15359523804709	1.15469851866336	1.15810042626749	1.16046898937285	1.16284077975833	1.16625865297212	1.16736999166999	1.15358502741728	1.16736004524116
304	310	1.31111842180431	0.00371579727027561	1.3038455724023	1.30501247196325	1.30861024497103	1.31111491153334	1.31362277199662	1.3172363454852	1.31841121978508	1.30383545915457	1.31840138445405
305	311	1.32434997462451	0.00368635233725252	1.31713458047911	1.31829230375781	1.32186170695667	1.32434655428307	1.32683451368595	1.33041931257361	1.33158480628674	1.3171247240435	1.33157522520553
306	312	1.25977271774037	0.00350926596661618	1.25290394643436	1.25400605175919	1.25740398106023	1.25976945923143	1.26213790223208	1.26555049877915	1.26666000688245	1.2528945564458	1.26665087903494
307	313	1.09408862659169	0.00317442002604002	1.08787560587188	1.08887241175861	1.09194584269014	1.09408555647554	1.09622806367692	1.09931531385822	1.10031909452684	1.08786676334065	1.10031048984272
308	314	1.04864471045362	0.00302726482583513	1.04271966213057	1.04367027624383	1.04660126664289	1.04864179738315	1.05068497864776	1.05362908140036	1.05458631351445	1.04271127139498	1.05457814951226
309	315	1.03392692905839	0.00295922685251714	1.02813497724542	1.02906425392352	1.03192942501469	1.03392410583525	1.03592135543047	1.03879923445319	1.03973492501433	1.02812684442746	1.03972701368933
310	316	1.00827241678557	0.00290180675582901	1.00259289423197	1.00350412202221	1.00631366347283	1.00826963298819	1.01022813540578	1.0130502073241	1.01396775942871	1.00258487554414	1.01395995802699
311	317	0.958337355728486	0.0028195662809883	0.952818968730778	0.953704302842887	0.956434082961738	0.958334590540115	0.960237614088922	0.96297984091236	0.963871457062251	0.952811005817749	0.963863705639223
312	318	0.922005882631124	0.00276247841775599	0.916599368108578	0.917466720348301	0.920141118495596	0.922003123688875	0.923867639169428	0.92655445590617	0.927428075993467	0.916591424932322	0.927420340329926
313	319	0.906715396343547	0.00274628616188096	0.901340657150672	0.902202891452288	0.904861546281434	0.90671262366772	0.908566223837107	0.911237359073468	0.912105892422963	0.90133267546626	0.912098117220833
314	320	0.93293256845878	0.00280411655062976	0.927444588285928	0.928325003779862	0.931039692368279	0.93292975901478	0.934822381898743	0.937549716395794	0.938436514468677	0.927436500019545	0.938428636898014
315	321	0.866103593718007	0.00272650966394553	0.860767867123445	0.861623769324877	0.864263034765192	0.866100732685895	0.86794103378276	0.870593177340821	0.871455579320395	0.860759634776674	0.871447552659341
316	322	0.909400076933955	0.00281963171494031	0.903881985351456	0.904767170967904	0.907496679183416	0.909397162808229	0.911300297917632	0.914042923236616	0.91493472925094	0.903873598772672	0.914926555095238
317	323	0.861842284291256	0.00277597987590092	0.856409937518615	0.857281292679474	0.859968293310055	0.86183930383119	0.863713026192804	0.866413442511895	0.867291568770761	0.85640136373449	0.867283204848021
318	324	0.848763793380006	0.0027877361257051	0.843308608485872	0.844183586847296	0.84688183405125	0.848760741306783	0.850642425561714	0.853354410800312	0.854236322952535	0.843299830573624	0.854227756186388
319	325	0.862880681055695	0.00284859785417909	0.857306444190722	0.858200506928788	0.860957626220754	0.862877546398852	0.864800318716973	0.867571547770124	0.868472731914885	0.857297429261504	0.868463932849886
320	326	0.872810968678013	0.0029098063992935	0.867117046638072	0.868030284461806	0.870846575534751	0.872807735076845	0.874771836785762	0.877602682989469	0.878523267004499	0.867107748135398	0.878514189220628
321	327	0.870822027683936	0.0029526856129064	0.865044358604159	0.865970990461084	0.86882865667442	0.870818690474528	0.872811760711845	0.875684448418786	0.876618661847171	0.865034763882639	0.876609291485232
322	328	0.860056221372425	0.00297797045374392	0.854229279056687	0.855163765002565	0.858045741764839	0.860052784270872	0.862062954103337	0.864960401995125	0.865902696450254	0.854219399283087	0.865893043461763
323	329	0.714568733744943	0.0027533760932724	0.709182271422686	0.710045872653325	0.712709687224455	0.714565197311995	0.716423925105198	0.719103657917621	0.719975293320616	0.709172116602129	0.719965350887757
324	330	0.694387012163117	0.00275806766061582	0.688991682313613	0.689856631117449	0.692524738762549	0.694383360534666	0.696245304825838	0.698929849231808	0.699803093912227	0.68898119954831	0.699792824777924
325	331	0.683778988744279	0.00280560279044696	0.678291019698228	0.67917073660585	0.681884552691568	0.683775151539912	0.685669241757976	0.688400329921432	0.689288764302079	0.678280007275003	0.689277970213555
326	332	0.669303988378379	0.00286974906080899	0.663691046887112	0.664590676866055	0.667366142943518	0.669299886878491	0.671237362658781	0.674031290464609	0.674940238350299	0.663679280219193	0.674928696537564
327	333	0.692695478733083	0.00303065577923287	0.686768071397036	0.687718043240233	0.690648930480591	0.692691058866867	0.694737208771575	0.697687990775217	0.698648003798744	0.686755393405787	0.69863556406038
328	334	0.70210364554558	0.00317255801018759	0.69589913529559	0.696893414731746	0.699961191017027	0.702098866995569	0.704240890849521	0.707330176410524	0.70833531189472	0.695885431845613	0.708321859245548
329	335	0.70535577242361	0.00330378316967467	0.698895145497132	0.69993034434693	0.703124601914663	0.705350614284758	0.707581319908243	0.710798795362201	0.711845712620236	0.698880357411048	0.711831187436172
330	336	0.707997529172123	0.00343267746751713	0.701285382376974	0.70236075485482	0.70567920945616	0.707991981479419	0.710309801200984	0.713653227153688	0.714741203038642	0.701269481335789	0.714725577008456
331	337	0.708353411485013	0.00355651269712129	0.701399703004459	0.70251363798859	0.70595134679808	0.708347459294357	0.710748987531148	0.71421348842371	0.715340945764067	0.701382646598655	0.71532417637137
332	338	0.71183551718443	0.00369089367004664	0.704619641613428	0.705775436699938	0.709342582373685	0.711829138054209	0.714321497936518	0.717917357439541	0.719087644814783	0.704601365591139	0.719069668777722
333	339	0.725631816856994	0.0038570164733943	0.718091640283326	0.719299266113421	0.723026587268731	0.725624983018848	0.728229596697698	0.731987678419815	0.733210829556146	0.718072064569141	0.733191569144846
334	340	0.76196204071583	0.00408942494267563	0.753967723254083	0.755248036006666	0.759199792311783	0.76195472479241	0.764716313838524	0.768701000679322	0.769997933952705	0.753946767828185	0.769977313603474
335	341	0.77580669133616	0.0042638971940865	0.767471824774303	0.768806552804755	0.772926494382148	0.775798879773933	0.778678372700147	0.782833475789389	0.784185950345856	0.767449452835751	0.78416392983657
336	342	0.797745752417618	0.0044543174795805	0.789039031299288	0.790433219053768	0.794736859168216	0.797737462012021	0.800745608077414	0.805086565080039	0.806499587209602	0.78901529015764	0.806476214677596
337	343	0.816825364353825	0.00462903891535645	0.807777487224095	0.80922621604399	0.81369837702859	0.816816619946745	0.819942819170685	0.824454340601144	0.825922935208642	0.807752448079727	0.825898280627924
338	344	0.848547118800212	0.00483269292919719	0.839101310495841	0.840613724501915	0.845282535517538	0.848537944343647	0.851801700766321	0.856511807972459	0.858045064764275	0.839075040658986	0.858019196941439
339	345	0.856020859417686	0.00495904531889147	0.846328547959879	0.847880320889987	0.852670834996531	0.856011283295291	0.85936044465606	0.864194062936805	0.865767591167299	0.846301130592658	0.865740588242713
340	346	0.858468532942298	0.00505874999641419	0.848581829913386	0.850164611518583	0.855051063361576	0.858458596294308	0.861875170322107	0.866806349141989	0.868411705098579	0.848553382949326	0.86838368293527
341	347	0.852765538271039	0.00512525196910456	0.842749436434905	0.844352797538058	0.849303034438521	0.852755270442294	0.856216848874175	0.86121330346679	0.862839991305638	0.842720044411594	0.862811032130483
342	348	0.845090820015101	0.00518265598449879	0.834963138189818	0.836584217096656	0.841589420923412	0.845080225547006	0.848580669799691	0.853633561592018	0.855278709301399	0.834932814285483	0.855248825744718
343	349	0.861131393253898	0.00531562588428332	0.850744071171268	0.852406660827408	0.857540121301757	0.861120455776776	0.864710741975957	0.869893434372786	0.871580872088281	0.850712766520702	0.871550019987093
344	350	0.862515179195317	0.00540860204362551	0.851946674006074	0.853638143875369	0.85886099654744	0.862503873922627	0.866157037669892	0.871430777790802	0.873147931286237	0.851914319189811	0.873116039200823
345	351	0.87460929238579	0.00553483675229472	0.86379442507307	0.865525252546608	0.870869765057762	0.874597616945705	0.878336092011581	0.883733158174069	0.885490510229348	0.863761012351292	0.885457572420288
346	352	0.891471999995125	0.0056740236454887	0.880385362830341	0.8821596379628	0.887638395952726	0.891459962052246	0.895292481161664	0.900825424505439	0.90262704776283	0.880350913649967	0.902593086340283
347	353	0.907987401012387	0.00580827261653613	0.896638627854542	0.898454812325856	0.904063059270243	0.907975016130929	0.911898241671997	0.917562235614891	0.919406556395152	0.896603186683976	0.919371615340798
348	354	0.935509664289181	0.00597029782801437	0.923844225361563	0.925711107253084	0.931475866833845	0.935496963771846	0.939529616579013	0.945351543902845	0.947247279173661	0.923807880546273	0.94721144803209
349	355	0.934024344552528	0.00602910121900707	0.922244427388323	0.924129530052326	0.929950737537228	0.934011372024219	0.938083809876373	0.943963409483782	0.94587798348789	0.922207306163274	0.945841382941782
350	356	0.908078492803496	0.00599408066795871	0.89636783038844	0.898241652493652	0.904028390227787	0.908065304182113	0.9121142181197	0.917960320657252	0.9198641050264	0.896330094694297	0.919826890912695
351	357	0.899868367425093	0.00601035226468961	0.888126361964497	0.890005092716059	0.895807185653105	0.899854986120244	0.903914961888673	0.909777286938481	0.911686417696199	0.888088076986302	0.911648657863885
352	358	0.858740437387697	0.00592178456196658	0.847172679160118	0.849023239630179	0.854738869551929	0.858726825422991	0.862727166467778	0.868504066751279	0.870385551243143	0.847133739646243	0.870347135129152
353	359	0.821633026327342	0.00585389292984616	0.810199161123737	0.812027998731932	0.817677094315461	0.82161912394909	0.825573802997347	0.831285476155698	0.833145897550885	0.810159396184844	0.833106656469841
354	360	0.811964530265657	0.0059000886354171	0.800441229378488	0.802284182836606	0.807977229757832	0.811950239437391	0.815936251972954	0.821693624965273	0.823569044698689	0.800400356540239	0.823528703991074
355	361	0.788473409575867	0.0059185094008221	0.776915479739079	0.778763650126323	0.784473404906806	0.788458600944343	0.792457270975062	0.798233682569302	0.800115495586052	0.776873131150256	0.800073688001478
356	362	0.757875349803588	0.00592379435456906	0.746308843577936	0.748157969603841	0.753871443094238	0.757859915773654	0.761862431482076	0.767645376837479	0.769529566282498	0.746264712868633	0.769485986738544
357	363	0.744774364011075	0.00600976358275609	0.733041442359306	0.734916828940211	0.740712077293938	0.744758199330557	0.748819029198129	0.754687038230665	0.756599148135324	0.732995227388873	0.756553500633277
358	364	0.71845285919062	0.00605884961793737	0.706626201189094	0.708516071350759	0.714356996700448	0.718435827451976	0.722530154951186	0.728447743792639	0.730376307073141	0.706577513939463	0.730328204441777
359	365	0.658924016591306	0.00597223001838452	0.647270014262182	0.649131442180043	0.654886034130986	0.658905973358775	0.662942329672042	0.668778138063077	0.670680557018413	0.647218445755272	0.67062958742734
360	366	0.568033627359095	0.00572516811634874	0.55686725773122	0.55864948305094	0.564161647521473	0.568014392962245	0.5718846393087	0.577483381901122	0.579309304339789	0.556812297851051	0.579254956867138
361	367	0.478288047542967	0.00545591495466279	0.467653719808731	0.469349387485061	0.474596868379569	0.478267302179303	0.481956611691579	0.487297471887063	0.489040269276429	0.467594454231828	0.488981640854106
