# Supplementary material for: Evolution and Epidemic Spread of SARS-CoV-2 in Colombia: A Year into the Pandemic
Source: Vaccines (Basel). 2021 Jul 30;9(8):837. doi: 10.3390/vaccines9080837 (PMC8402472; doi:10.3390/vaccines9080837)
Supplement: Supplementary file 1 [file vaccines-09-00837-s001.zip › Supplementary_material/Supplementary Data S3/model_statistics/WHO-model- AM .csv]

t_start	t_end	Mean(R)	Std(R)	Quantile.0.025(R)	Quantile.0.05(R)	Quantile.0.25(R)	Median(R)	Quantile.0.75(R)	Quantile.0.95(R)	Quantile.0.975(R)	inferior	superior
2	8	2.70880644502498	0.723958974597754	1.4809296901582	1.6376548936039	2.19192318952071	2.64459120843182	3.15580730911927	3.99908236583837	4.30127426704041	1.28984685481338	4.12776603523657
3	9	2.38550691984693	0.596376729961734	1.36352332048804	1.49630276450777	1.96089463769368	2.33599714672769	2.75622827220561	3.44364767946342	3.68862270727857	1.21660852912194	3.55440531057193
4	10	2.15838130472185	0.508735352318362	1.27919355223856	1.39507029703507	1.7970346411171	2.11854554999851	2.47635976624244	3.05761452753533	3.26378991262665	1.16126001417786	3.15550259526584
5	11	2.77972753889223	0.525319127173318	1.84710876240415	1.97565549131776	2.40972619823472	2.74670649626515	3.1137623965695	3.6964580614426	3.89991628389858	1.75010204963252	3.80935302815193
6	12	3.15962171457591	0.51255832477412	2.23593637637266	2.36638275010355	2.80048859228552	3.13194937261072	3.48860734330099	4.0472663150609	4.24051384719204	2.15500739801863	4.16423603113318
7	13	3.53457365047805	0.485511029947841	2.64763821147748	2.77564939464048	3.19612799550214	3.51236865438346	3.84882387435253	4.3692484878711	4.54766793809215	2.58297203178028	4.48617526917582
8	14	3.81636048863634	0.440675351087768	3.00180961903029	3.12157362578692	3.51061553091513	3.79941235353715	4.10363566063485	4.56896291140181	4.72720989810831	2.95263680050431	4.68008417676836
9	15	3.8699446880487	0.381316980601076	3.15877428360667	3.26480910778343	3.60638354976684	3.85742782628789	4.11986399093459	4.51777852211847	4.65223862500493	3.12256340607059	4.61732597002681
10	16	3.50779598244291	0.308844215194725	2.92862429686864	3.01571463405059	3.2948400985249	3.49873608572895	3.71087723802286	4.03078266887626	4.13844925489133	2.90246132066125	4.11313064422457
11	17	3.2227445658553	0.251654071227842	2.7483794104264	2.82027953067076	3.04962617457435	3.21619664415717	3.38872591899328	3.64754583769551	3.73431814628057	2.72950258624873	3.71598654546187
12	18	3.87662266427384	0.237245454218667	3.42553098365385	3.49481561494648	3.71407487669384	3.87178401122613	4.03389617156544	4.27493510045249	4.35521070802114	3.41162157400525	4.34162375454243
13	19	3.20857720769464	0.186810587455719	2.85284323249605	2.90760769190407	3.08067746906297	3.20495242591552	3.33252578974372	3.52191138666212	3.58490963543214	2.84242845628143	3.57472595910785
14	20	2.52438350856806	0.141783503357711	2.25411061487599	2.29578464933751	2.42736037721692	2.52172955371798	2.61851370728065	2.76203538664253	2.8097380069826	2.24648784198694	2.80227917514917
15	21	2.02352906838654	0.110228652166634	1.81322709375416	1.84569635442474	1.94813040446972	2.02152790828923	2.09674636626072	2.20818801847345	2.24520304400231	1.80748091013994	2.23957722663314
16	22	1.65641983767518	0.0893081723428519	1.48598340645463	1.5123089622093	1.59533958329785	1.65481505648223	1.71575079662998	1.80600484383891	1.83597577277231	1.48137581988319	1.83146385546717
17	23	1.42541701284487	0.0763008233648469	1.27977536993333	1.30227783366702	1.37323781312948	1.42405581444217	1.47611243365624	1.55319942711582	1.57879395369874	1.27586739904977	1.57496662663997
18	24	1.33093394133833	0.0694741862202868	1.19823377193195	1.21875763794825	1.28343878502895	1.32972529572304	1.37711160504608	1.4472330982614	1.47050250742097	1.19476453634657	1.46710334633009
19	25	1.06999956718216	0.0597215520663603	0.956135916520151	0.973697581125395	1.02913534074533	1.06888866187408	1.10965285470217	1.17009100905287	1.19017615232577	0.952945325132094	1.18705380923223
20	26	1.09501656269942	0.0586148927501284	0.983133506885043	1.00042007654703	1.05493209099614	1.09397087937823	1.13396118377608	1.1931800185776	1.21284193524493	0.980131372909171	1.20990175248967
21	27	1.33110279602119	0.0636025518136195	1.20934701438079	1.22824192513011	1.28766928190363	1.33008991736504	1.37343220315179	1.4374187249724	1.45861451738737	1.20644179446649	1.45576379757588
22	28	1.54430311680848	0.067787383184816	1.4142826355365	1.43451987710001	1.49805670717942	1.54331138484657	1.58946846168979	1.65746927425547	1.67995939178054	1.41143984576624	1.67716638785072
23	29	1.48818527547327	0.0650116756122109	1.36347565020449	1.38288936766958	1.44383486140464	1.48723869986319	1.53150384827127	1.59671006692661	1.61827408212006	1.36076239127333	1.6156081596732
24	30	1.35228510944917	0.0594734311116924	1.23821616544033	1.25596946200794	1.31170984392056	1.35141332995261	1.39191006788701	1.45157450236836	1.47130818332344	1.23571718447026	1.46885303442809
25	31	1.26468179221553	0.0549861648789361	1.15919281020284	1.17561700225779	1.22717264138702	1.26388498060674	1.3013223558498	1.35646460248487	1.37469888070048	1.15690890905282	1.37245467537825
26	32	1.34392622656404	0.054638370897127	1.23895623522765	1.25533458805405	1.30668074100298	1.34318584391356	1.3803646323961	1.43504339630419	1.45310366356447	1.23683501960567	1.45101743352241
27	33	1.21908135753687	0.0505760169210383	1.12195626447869	1.13710106371115	1.18459785646637	1.21838201333788	1.25280251549234	1.30344719651256	1.32018067956032	1.11995236437164	1.31821035070211
28	34	1.21679251502482	0.0491457867970674	1.12236218367854	1.13709900871702	1.18329341969099	1.2161309191485	1.24957041451169	1.29874280147086	1.31498256367303	1.12046677290256	1.31311825714707
29	35	1.07531921316043	0.0450797264879893	0.988767933512199	1.00225950452554	1.04457980471853	1.0746893319942	1.10537199953665	1.15052752079185	1.16544997602877	0.986962949243971	1.16367547707689
30	36	1.0166755107298	0.0429623816785788	0.934203305543742	0.947055766630569	0.987377429153182	1.01607041081559	1.0453139842755	1.08835932235278	1.10258637122289	0.932469242639783	1.10088177881981
31	37	0.960372796542272	0.0412515438230264	0.881212382248316	0.893542230443801	0.932236502482597	0.95978222598631	0.987865321653156	1.02921786942146	1.04288929634264	0.87951977064914	1.0412258224354
32	38	0.898349383277238	0.0397406369835254	0.822137415867795	0.833996465320349	0.871234909075492	0.897763443857971	0.924825138527392	0.964701011814741	0.977891113720992	0.820457734789528	0.976241031764948
33	39	0.743926235702401	0.0362567462529551	0.67455249769167	0.685310552400208	0.719161006303759	0.743337303452948	0.768049490081994	0.804550842853892	0.816646726606414	0.672863013046609	0.814989458358193
34	40	0.781763217314491	0.0375258352770383	0.70993461507444	0.721079610229759	0.756135818708197	0.781162866789197	0.80673619312699	0.844494696703799	0.857003462692855	0.708212580171496	0.855313854457487
35	41	0.686843012838361	0.0359018594083242	0.618270617226033	0.628875680742828	0.662298725069238	0.686217574136396	0.710705536898459	0.746943800951976	0.758969602204687	0.616475368398046	0.757210657278677
36	42	0.845626246880166	0.0409227223235638	0.767311073155899	0.779458897704995	0.817676300839017	0.844966208792644	0.872856707278481	0.914045070697879	0.927692251561281	0.765417711125981	0.925834782634351
37	43	0.944111327035313	0.044605067523118	0.858699816184304	0.871959990812865	0.913655060203695	0.943408956244542	0.973801960760864	1.01865853882033	1.03351424052978	0.856685394690001	1.03153725938062
38	44	0.97946502333044	0.046588400181919	0.890270088326609	0.904114267705305	0.94765200968552	0.978726461039896	1.01047295318912	1.0573351086954	1.07285702687206	0.888151758973879	1.070778287687
39	45	1.00874778333002	0.0478730512122651	0.917088399661566	0.931316256013461	0.976058414782064	1.00799056633433	1.04061173297894	1.08876227381746	1.10471024621024	0.914916602953985	1.10257896370606
40	46	0.936283729000089	0.0462962508103639	0.847732043431305	0.861456651904465	0.904655428569071	0.935520772234438	0.967080357574474	1.01371335095244	1.02917110090924	0.845543077411776	1.0270243805884
41	47	0.914316754977984	0.0457730899162913	0.826792893850714	0.840351813759151	0.883041089340041	0.913553028297213	0.944759910708245	0.990886868162627	1.00618067430637	0.824601498742053	1.00403201121391
42	48	0.742950961155829	0.0414030383664061	0.664009472868709	0.676185760924376	0.714621705221926	0.742182002483846	0.770442015860896	0.812339188519081	0.826262206500615	0.661801005957673	0.824100916353985
43	49	0.472336269595728	0.0333160316970352	0.409291468941324	0.418904395685295	0.449458500057978	0.471553190389525	0.49436048361209	0.528439363693538	0.539830964497497	0.407036847469539	0.537635691721917
44	50	0.368784151469647	0.0301110998775299	0.312129468128821	0.320692391840323	0.348052703392301	0.367964955682628	0.388622712763305	0.419670355783058	0.430093863694446	0.309766395709688	0.427801907229606
45	51	0.413725113572474	0.0334476930045092	0.350766359890996	0.36028819690832	0.390700770175475	0.412824101614145	0.435767391174909	0.470235564561359	0.481803819923799	0.348167635283635	0.479282591861312
46	52	0.403038324013875	0.0354855457661977	0.336492724828948	0.346499219993233	0.378570144287118	0.401997361082846	0.426371929872723	0.463128385875133	0.475499048421359	0.333486654312128	0.472589993715622
47	53	0.458145252918884	0.0411426582613146	0.38106151794406	0.392636251346017	0.429764817385829	0.456914269957919	0.485184016520038	0.527853420045759	0.542223847360972	0.377505642726707	0.53878486311106
48	54	0.539532942831502	0.0486480471453925	0.448404624666997	0.462084245715187	0.50597242596802	0.538071500465204	0.571500608115296	0.621966957149612	0.63896566143861	0.444182770426533	0.634883115236471
49	55	0.613745978385302	0.0562620015942915	0.508437654665389	0.524226727799881	0.574919427339119	0.612027660713937	0.650699717106485	0.709126815430256	0.728818319317359	0.50347245526049	0.724019501510113
50	56	0.782724094409206	0.0681273878074005	0.654898777009402	0.674135480401703	0.735759499222106	0.780748408220815	0.827535326380772	0.89805221060433	0.921775995425147	0.649194414306701	0.916253774511711
51	57	0.880914125603759	0.0763849420605642	0.737570988608581	0.759148679293986	0.828261073799725	0.87870730718558	0.9311618925753	1.01020751499003	1.03679723457747	0.731199639165053	1.03062861204246
52	58	0.933405366701335	0.0815520055396141	0.780418231040473	0.803435459894113	0.877181993147443	0.931031366820352	0.987041245825198	1.07147351415227	1.09988244257982	0.773563435843692	1.09324729755898
53	59	0.933341264399963	0.0831486484838822	0.777498198730816	0.800912761416837	0.875994344590374	0.930873272255985	0.987998264084789	1.07418864972929	1.1032083148594	0.770369913371554	1.09631261542837
54	60	1.072547031689	0.0900061474889859	0.903397422368895	0.928916836403947	1.01054504614108	1.07003036904523	1.13180599188511	1.22476209564445	1.25599735100711	0.89613498261059	1.24895908076741
55	61	1.07739958947376	0.0907334134031605	0.906909487313779	0.932625030068722	1.01489228436597	1.07485361876808	1.13713192832195	1.23085899579818	1.2623569328837	0.899562099203565	1.25523707974395
56	62	1.14323626253241	0.0933448499550306	0.967605915676648	0.994151104403646	1.07896847032285	1.14069674361301	1.20473609265526	1.30098424004687	1.33329726700208	0.960280356620552	1.32619216844427
57	63	1.08930582168148	0.090461924669011	0.91922274736494	0.94490089291869	1.02700256829231	1.08680269635353	1.14888079523501	1.24224943401377	1.27361270775082	0.912000449330218	1.26661119403274
58	64	1.20489876693462	0.0940867865635613	1.02754620945654	1.05442775853826	1.14017438933482	1.20245067257938	1.26695479515634	1.36372070214334	1.39616256822418	1.02048866527004	1.3893088685992
59	65	1.16291171182249	0.0913669730389933	0.990728682649769	1.0168167279993	1.10005123300249	1.16051976663322	1.22316504681956	1.31716608989939	1.34868690537642	0.983832444666064	1.34199097897892
60	66	1.0656163738491	0.0861499777601475	0.903455855671221	0.927980896820326	1.00631342965723	1.06329567088878	1.12238984773194	1.21116823882383	1.24096416352523	0.896762417439212	1.23447033025899
61	67	0.931107498747675	0.0792611339147402	0.782244404674616	0.804681523401831	0.876491992180072	0.928859415151409	0.983272728367576	1.06520217093473	1.09274509329912	0.775755676274785	1.08645932122057
62	68	0.728420401283931	0.069452160186749	0.598672981302432	0.618068418776869	0.680450858422469	0.726214259820863	0.773985486813217	0.846298078980741	0.870703695793013	0.592294167317903	0.864546635249959
63	69	0.699559580289141	0.0682700245436018	0.572170429112135	0.591178628153481	0.652382381158447	0.69734001396147	0.744317715281215	0.815512040150253	0.839560820078387	0.565750332183681	0.833368828394601
64	70	0.582822276061313	0.0635911237323194	0.464881872786857	0.482314609551151	0.538764229734115	0.580511127945858	0.624361587413832	0.691213956487546	0.713894758264279	0.458183673545967	0.707460878576659
65	71	0.460161751041219	0.0584406008228648	0.352803375912571	0.368436045224146	0.419513165495133	0.457690141699938	0.498116998585923	0.560319036327825	0.58156319702514	0.345618173428404	0.574705328654034
66	72	0.520896722192886	0.0651120902741108	0.401153948544334	0.418619479157837	0.475627293773643	0.51818624482124	0.563212480202293	0.632420388319043	0.65603985490895	0.393277025255629	0.648516419130144
67	73	0.642984257242888	0.0768513179608325	0.501237772482926	0.522008316331709	0.589616638438069	0.639925033007218	0.693018061724406	0.774396251087807	0.802112904713043	0.492355674039657	0.79361284044612
68	74	0.554976068503495	0.0762318257476664	0.415715158524612	0.4358146528856	0.501835504018379	0.551489582535933	0.604317621691563	0.686031354244264	0.714045631161323	0.405561690038069	0.704390446968922
69	75	0.481758182620947	0.0752379877005313	0.345717989444415	0.365033407506073	0.429105683393921	0.477847160984665	0.530149642464855	0.611825478905552	0.640017472468071	0.334291726727905	0.629224638513988
70	76	0.406533903321107	0.0730156444901111	0.276220063581849	0.294337257513674	0.355198620203548	0.4021710258964	0.453116749746637	0.533615189693184	0.561631379224477	0.263423240120489	0.549644566521724
71	77	0.386460364342885	0.0757911130390211	0.25244874070469	0.270797929377967	0.333006234020981	0.381517195944575	0.434530757865249	0.518987733226701	0.548549744226033	0.237909782786404	0.535010945899366
72	78	0.448744554827136	0.0880060477570029	0.293134841801489	0.314441291989801	0.38667544728551	0.44300471678163	0.504562251366954	0.602630802006199	0.636957197905159	0.276252701223411	0.621236408430862
73	79	0.510535809516769	0.102107161903354	0.330391857363832	0.354967907509626	0.438469430414756	0.503745037258789	0.575206451838374	0.689272421160859	0.729251343317985	0.310405772186196	0.710665846847343
74	80	0.483280904613503	0.108064895494339	0.29520053182313	0.320286000739287	0.406684444498431	0.475250526018861	0.551133708165606	0.673675207644345	0.716967847736534	0.2714737094446	0.695088099782407
75	81	0.648026857531066	0.135122940491338	0.410793439284089	0.442898115361125	0.55250924849371	0.638659747017522	0.733343733200297	0.885114814675534	0.938463039156638	0.383185894168044	0.912867820894088
76	82	0.681614961811759	0.148740578919849	0.421930404394738	0.456747743402609	0.576287760777649	0.670826740157935	0.775195025836171	0.943290802956907	1.00257050116946	0.390083427128856	0.973146496494662
77	83	0.913200330535547	0.18264006610711	0.590975104442688	0.634934522563895	0.78429450260009	0.901053610648359	1.028877332703	1.23290823307558	1.30441891704288	0.555225800965613	1.27117486010548
78	84	1.03872750001189	0.203711222764079	0.678531289383854	0.727850207017872	0.895053580827465	1.02544126052586	1.16793102072215	1.39493433327384	1.47439105539558	0.639453503394291	1.43800149662948
79	85	1.0494632464525	0.209892649290499	0.679157279013801	0.729676088645188	0.90132277371257	1.03550405736736	1.18240095811907	1.41687626865258	1.49905739807503	0.638073653843117	1.46085283906187
80	86	1.14644239935139	0.220632942625309	0.755512765108444	0.809223120180553	0.99094077422795	1.13232027498763	1.28656271280513	1.53184270858226	1.61758878724468	0.714001831805788	1.578882966897
81	87	1.09733325102353	0.215204756149353	0.716814511690749	0.768916038052262	0.945553146208621	1.0832973923706	1.23382652709744	1.47363752945619	1.55757725686355	0.675531928970797	1.51913457307626
82	88	0.955168118919666	0.199166320642532	0.605494652120515	0.652815781948159	0.814378622485034	0.941361337264007	1.08092210380165	1.30462718132177	1.38326053213606	0.564802130460302	1.34553410737903
83	89	0.941229522523395	0.196259922382186	0.596658777671989	0.64328935877149	0.80249454186328	0.927624220746741	1.06514840214404	1.28558899174252	1.36307486022508	0.55656007465431	1.32589897039248
84	90	0.738616036852607	0.174093469450537	0.437750674477612	0.477404660461337	0.614960202724612	0.724983910214735	0.847430911471387	1.04634112592174	1.11689605775865	0.397392836729554	1.07983923697566
85	91	1.0049307300435	0.205130626287431	0.643878080721816	0.692943231546875	0.860041215326865	0.991008347489559	1.13465817994546	1.36441892441168	1.44506078181457	0.602874702520138	1.40698675756687
86	92	1.22219650248128	0.230973428487028	0.812140699952389	0.868660398478758	1.05951352793148	1.20767774039311	1.36906565747864	1.62526652380625	1.71472346676471	0.769488582646701	1.67490442231585
87	93	1.21087962832414	0.233033893123058	0.797977305031833	0.854706517789201	1.04663783986638	1.1959637522972	1.35887557925156	1.61794184397622	1.70850738823711	0.754133197802944	1.66762605884533
88	94	2.16452508518236	0.309217869311766	1.60132757389765	1.68222898359249	1.94872313331005	2.14981836525317	2.36430260991593	2.69699239446678	2.8112779441472	1.5584580613313	2.77059210903342
89	95	2.09764918560182	0.296652392737897	1.55691565721571	1.63468679137784	1.89067874996578	2.08368155294337	2.28940035446226	2.60826132917918	2.71773939762467	1.51621049583554	2.67908787536809
90	96	1.94183653032613	0.266731760901763	1.45456881268805	1.52489604769207	1.75590006348423	1.92963747130627	2.11448042594848	2.40039313445139	2.49841384088457	1.41904227895867	2.46463078169359
91	97	1.60426736512947	0.222471855558762	1.19814360163504	1.25669307226008	1.44914114355626	1.59399540177581	1.74820095113715	1.98688371143054	2.06875155485133	1.1682225282343	2.04031220202464
92	98	1.2195580675676	0.179814027126654	0.892869782936737	0.939610784423531	1.09394696526843	1.21073216549662	1.33555278178964	1.52961466253963	1.59638932804076	0.867122574399363	1.57199356073585
93	99	1.14061464695734	0.164633543365613	0.840999199203118	0.883982708885951	1.02568208182487	1.13270356535263	1.24692739314783	1.42423488654667	1.48517618511475	0.817932901960743	1.46329639195395
94	100	1.94738304998337	0.208781377801783	1.55977399232527	1.61715625419942	1.80279361855925	1.93992691574626	2.08384655940949	2.30304488413706	2.37735852085513	1.53817154949188	2.35659455047487
95	101	1.80219471640368	0.196635564404032	1.43750108618049	1.49140634577589	1.66595905492119	1.79504821721589	1.93064198157768	2.13736192223939	2.20749517349749	1.41678901017178	2.18760042263559
96	102	1.62082868439152	0.176846907970948	1.2928364361065	1.34131687509378	1.49830326249454	1.61440138174152	1.73634950460628	1.92226593550605	1.9853412427046	1.27420874476846	1.96744862401458
97	103	1.43110509820945	0.155225142070594	1.14311592304465	1.18570617924763	1.32357538706478	1.4254968508049	1.53252280994779	1.69563540394227	1.75096072047557	1.12686381975108	1.73534637666781
98	104	1.32108143057025	0.140827753680836	1.05954593800668	1.09828357828508	1.22356592236556	1.31608071799812	1.41314699311504	1.5609381535758	1.6110314609349	1.04505903335581	1.59710382778468
99	105	1.49038046097033	0.143411926722696	1.22258797941646	1.26259066904089	1.39130815831356	1.48578305378735	1.58444210341778	1.73385316168192	1.78429656017878	1.20929308459385	1.77146783734682
100	106	1.51179609433802	0.139765598363639	1.25029655986063	1.28947895482072	1.41532619183083	1.50749117127659	1.60357403235655	1.74879835171457	1.79775750029595	1.23785552154529	1.78573666713075
101	107	0.947444749299912	0.106595862423322	0.750100930306966	0.779188164346509	0.873535805765843	0.943450104714607	1.01700032806228	1.12932830878056	1.16748615448116	0.738516858950201	1.15637263964962
102	108	0.687648826711207	0.0873314883238553	0.527216412396478	0.550577299489212	0.626905072813826	0.683955344452469	0.744367755180582	0.837320196741579	0.869066690544938	0.516479109596451	0.858818543825964
103	109	0.712222382407053	0.0876685149593367	0.550832738956786	0.574410785787417	0.651295698855321	0.708628547260456	0.769232735810575	0.862293826357112	0.894031560637097	0.540392093086753	0.884052671727353
104	110	0.716833834788072	0.089604229348509	0.552049400627499	0.576084651288281	0.654536153520625	0.713103801931954	0.775066812254601	0.870307515563576	0.902811526608249	0.541209545264995	0.89245812431115
105	111	0.755944842501367	0.0952400980066908	0.580888773009434	0.60640089860079	0.689714671187924	0.751948918390212	0.81782058784105	0.919120352867616	0.95370483545683	0.569274250408253	0.942615434594481
106	112	0.516351259953482	0.0816423027075345	0.368888910359683	0.389790199455666	0.459194458022176	0.5120547658013	0.568827120392205	0.657569934318134	0.68822244119101	0.356332346646714	0.676370173260249
107	113	0.387826150391681	0.0732922532759944	0.257707660428987	0.27564243364776	0.336203754462853	0.38321907158097	0.434430521193158	0.51572791937187	0.54411430547505	0.244173333970731	0.53147896681263
108	114	0.396277451101212	0.0777164021523805	0.258861587708399	0.277676892945678	0.3414654484504	0.391208713517794	0.445568956197381	0.532171355853196	0.562484317929295	0.243953302882547	0.548601599319878
109	115	0.437564351496562	0.0875128702993123	0.283168577232585	0.304231944863094	0.375798501092601	0.431744191962529	0.492991546104327	0.590753938015017	0.625018627819582	0.26603912570991	0.609089577283214
110	116	0.475377384874153	0.0991230368630184	0.301348483663684	0.324899725064202	0.405307895213482	0.468505891126624	0.537963854508751	0.64929957921328	0.688434592132542	0.281096232622636	0.669658537125669
111	117	0.539229441223475	0.114964103148881	0.337932219962835	0.365051923222052	0.457893186475166	0.531081671862151	0.611693243279033	0.741206242647583	0.786802686230399	0.31389979905167	0.764559083395281
112	118	0.66133836756421	0.137898582206114	0.419231794770486	0.451995952337747	0.563858673782578	0.651778841591132	0.748407788568976	0.903296491251297	0.957740573746893	0.391057146440228	0.931619588688193
113	119	0.859697249469013	0.16860050195479	0.561582785817539	0.602401323726922	0.740786300118133	0.848700964551373	0.966631851060919	1.15450992632013	1.22027185662341	0.529240265637625	1.1901542333004
114	120	0.846909872545479	0.176592915832972	0.536868210419702	0.578825988571224	0.722077382725722	0.834667944176385	0.958410967691899	1.15676143075449	1.22648251942658	0.500787757512853	1.19303198757811
115	121	0.903403494971191	0.188372650411031	0.572680320958288	0.617436917441671	0.770243980310948	0.890344961551824	1.0223423364156	1.23392388407347	1.30829575907623	0.53419310016557	1.27261388977681
116	122	0.980988249649453	0.200243387942263	0.628537681763997	0.676433855089871	0.839550728450077	0.967397567939529	1.10762494231513	1.33191163572962	1.41063220041841	0.588511209282617	1.37346529001629
117	123	0.925958773186723	0.197415073759172	0.580293433361275	0.626863084866422	0.786289065072372	0.911967514651391	1.05039280464385	1.27279108047785	1.35108878407843	0.539025228618747	1.3128923177547
118	124	0.857838919599079	0.191818613796852	0.523990298120195	0.568517800339391	0.721877775752983	0.843584743131856	0.978279795982255	1.1957948405772	1.27264064857157	0.481874436557249	1.23380340264091
119	125	0.83086258576916	0.190612949859824	0.500233552266461	0.544081714209757	0.695619263500481	0.816332389352587	0.950286115953368	1.16722069998719	1.24400945553787	0.457261204043904	1.20446396749442
120	126	0.902040638458536	0.20170241860606	0.550989856327949	0.597811719515899	0.759073848075788	0.887051989485599	1.0286874512191	1.25741035620511	1.33821578496614	0.506703897990659	1.29737737892641
121	127	1.08035521251793	0.225269634111683	0.684852530787982	0.738375704623972	0.921113437873104	1.06473887416416	1.22259087802132	1.47561538939104	1.56455465437201	0.638826729659033	1.52188369537683
122	128	1.16666807436039	0.238145123448198	0.747506249038746	0.804468130410206	0.998459494330052	1.15050497101494	1.31727434964292	1.58401365544404	1.67763431772093	0.699903632401923	1.63343251631886
123	129	1.12663077020914	0.23491875490883	0.714187264800684	0.770003031563487	0.960568089029088	1.11034552707475	1.27495890851081	1.53882138339245	1.63157024177376	0.666190010587834	1.58707152983045
124	130	1.05923726196426	0.225830143041336	0.663818352704875	0.717091037817168	0.899464101985183	1.04323216237284	1.20158178808415	1.45599110692375	1.54555864230607	0.616610181603243	1.50186434232528
125	131	1.17826751558548	0.235653503117096	0.762512610651591	0.81923176924616	1.01194524811879	1.1625950667422	1.3275211343115	1.59077441406413	1.68304191892427	0.716386649475972	1.64014838169499
126	132	1.06920418743508	0.222944484650396	0.677783737431513	0.730754464954435	0.911606047219673	1.05374903512333	1.20997174924874	1.46038463562682	1.54840590256126	0.632232997520301	1.50617537734985
127	133	0.868319142775151	0.199206073373618	0.522784846412691	0.568609750606231	0.726978844547989	0.853133902865577	0.993126468478398	1.21984079557998	1.30009130575647	0.477875238962859	1.25876304658744
128	134	0.859039924372183	0.197077274673956	0.517198150774356	0.562533351040665	0.719210047177775	0.844016960232751	0.982513507242363	1.20680507103881	1.28619799098817	0.472768466011229	1.24531138273314
129	135	0.734921502398562	0.183730375599641	0.42007113830248	0.460977524980617	0.604107924059843	0.719668645011528	0.849132486646786	1.060911081526	1.13638242641885	0.374809966223267	1.09503303857386
130	136	0.715554090535768	0.184755271730375	0.400490192596024	0.4410833070176	0.583835076371301	0.699717245061114	0.830036603638759	1.04406430149389	1.12053963192432	0.353433757944233	1.0776744231273
131	137	0.859172909556724	0.208380038633625	0.500499881329453	0.547451855684026	0.710992865955936	0.842386373266137	0.989079322275314	1.22817168771479	1.31316986146481	0.450748033834819	1.26759778527863
132	138	0.813023872887878	0.209921861317587	0.455043289870978	0.501165828385012	0.663362646091194	0.795029798627901	0.943100714613763	1.1862823693859	1.27317484914291	0.401577024705407	1.22447072107035
133	139	0.862848502426689	0.222786525346572	0.482929756797725	0.531878827805434	0.704015570554505	0.843751695376453	1.00089685724917	1.25898143955358	1.35119896050308	0.426186912747408	1.29951009210597
134	140	1.02809787479965	0.249350360663058	0.598904898663258	0.655088263518755	0.85078363895824	1.00801087939554	1.18354563782064	1.46964678236903	1.57135674182216	0.539371167900053	1.51682458169924
135	141	0.946065769586689	0.244273131335077	0.529505829512604	0.583175784786585	0.771914224437388	0.92512717444766	1.09742817292632	1.38040367591391	1.48151509892861	0.467290432169939	1.42484110700344
136	142	0.967232607830988	0.249738385469212	0.541352748197341	0.59622349024364	0.789184676505724	0.945825542242421	1.12198152362119	1.4112881897175	1.51466183297566	0.477745372311332	1.45671984335064
137	143	0.982366305026379	0.253645889282832	0.54982296363547	0.605552234631571	0.80153256658799	0.960624296172008	1.13953648247993	1.4333697530826	1.53836082052848	0.485220362032028	1.47951224802073
138	144	0.866186521714099	0.24023691678123	0.461207842434833	0.512354544144306	0.694396118760014	0.844080712666638	1.01392347571127	1.29545319238956	1.39666480326882	0.395322164822889	1.33705087860531
139	145	0.81446142570544	0.235114761687801	0.42084410360363	0.469958666308498	0.646046159862926	0.791952640773138	0.95838863805639	1.23577650127859	1.33585509569444	0.35363649279735	1.27528635861353
140	146	0.979835956875136	0.261872174704898	0.535685435438184	0.592376451500516	0.792867707379154	0.956607867652009	1.14152618033066	1.44655765411013	1.55586723258445	0.466566494453537	1.49310541929674
141	147	1.53561040886766	0.335097663647531	0.950567046069681	1.02900703225696	1.29831874816972	1.51130562333193	1.74643694353824	2.12513993495612	2.25869117239928	0.878818988118501	2.19240182961682
142	148	2.02219322321466	0.389171267258807	1.33263807629482	1.427376997417	1.74790614808432	1.99728341160793	2.26934942439945	2.70199527344623	2.8532415456414	1.2594175393874	2.78496890704192
143	149	1.98554302547241	0.375232361629914	1.31937892083557	1.41119909294619	1.72125324488092	1.96195628901545	2.22414215889327	2.64035824380599	2.78568725498436	1.25008759667778	2.72099845426704
144	150	1.85599422228216	0.338856634047732	1.25223150792328	1.33594335604612	1.61761702400949	1.83541329650196	2.07195341359597	2.44626053427143	2.57666672169285	1.1918352195486	2.52015322501571
145	151	1.6945806968331	0.299562375499627	1.15909194218259	1.23373167132402	1.48408224625199	1.67696187717297	1.8858866864497	2.21553877589205	2.33015571998009	1.10743844085383	2.28172295281237
146	152	1.52233308155597	0.265004174421077	1.04790404631085	1.11419507344653	1.33621630024458	1.50698389919825	1.69172937346267	1.98283670379822	2.08395644974747	1.00292489969066	2.04174126342128
147	153	1.80983063371316	0.272842233914441	1.31502570906583	1.38561526905969	1.61910341241336	1.79613841487098	1.98563965429451	2.28075684916026	2.38242475954291	1.27505985524086	2.34460141218547
148	154	1.30532882718261	0.220640842422633	0.909209355474888	0.96481101621325	1.15052298127856	1.29291839254174	1.44661491907613	1.68818597600453	1.77195002249171	0.872872776034246	1.73778487833097
149	155	1.00621425680795	0.183708748712336	0.67888853368691	0.724272325313896	0.876979729824905	0.995056452171634	1.12329501847189	1.32622299999613	1.39692180033941	0.646145109331767	1.36628340428412
150	156	0.995326941650571	0.175950607484697	0.680802891275969	0.72464319552988	0.871688817228034	0.984978372284365	1.10769220458575	1.30131627135729	1.3686375459556	0.650463750980566	1.34019013232058
151	157	1.0639540831705	0.179841064045465	0.741083002282456	0.786403087721253	0.937774144124967	1.0538385227576	1.17911427210907	1.37601524222671	1.44429006878921	0.711465597641386	1.41644256869961
152	158	1.15918992806041	0.188045437490427	0.820311784577976	0.868169451172455	1.0274325419558	1.14903760509596	1.27988691704978	1.48484558355635	1.55574349890981	0.790620870579178	1.52775898554165
153	159	1.15858934319495	0.187948009760041	0.819886774982175	0.867719646166033	1.02690022156545	1.14844228022402	1.27922379818265	1.48407627408993	1.55493745670967	0.790211244065267	1.52696744232463
154	160	1.04875415151517	0.177271806663449	0.730495692957933	0.775168323574968	0.924376852715217	1.03878310469488	1.16226913129579	1.35635712166553	1.42365655585542	0.701301410454814	1.39620689257553
155	161	1.08135309989235	0.177773354541812	0.761372375641106	0.806473596096642	0.956738712154958	1.07162693705669	1.19537154920727	1.38941403682564	1.45658772513544	0.732917324990403	1.4297888747943
156	162	1.00670882666538	0.170164849625799	0.701209583656321	0.744091255674074	0.887317905201262	0.997137526441605	1.11567290746429	1.30197976763039	1.36658111803331	0.673185721398811	1.34023193193195
157	163	1.25414601404733	0.189069625496127	0.911264413737431	0.960180380596731	1.12197906985504	1.24465781036434	1.37597519424155	1.58048054779408	1.65093266756029	0.883569548074922	1.62472248001974
158	164	1.2180888531086	0.185756808637144	0.881536942788196	0.929476553272433	1.08819127727438	1.20865942755274	1.33771283589475	1.53886962028798	1.60821151774428	0.854005508179799	1.5821721980374
159	165	1.32553148106536	0.191323989353103	0.977342275121759	1.02729428599875	1.19196600942331	1.31633785222297	1.44907968578982	1.65513233026173	1.72595345285952	0.950536461933282	1.70052650019744
160	166	1.37827923218419	0.191132940136432	1.02936485476327	1.0796666443352	1.24500515692162	1.36945424822463	1.5019373434942	1.70699760884855	1.77733298487327	1.00365866951678	1.7528997948516
161	167	1.23219880209138	0.176028400298769	0.911587457137903	0.957642187940472	1.10934926414591	1.22382671030853	1.34592611731016	1.5353163705338	1.60037568464228	0.887183137505797	1.57721446667697
162	168	1.25427481689747	0.172287896195676	0.939537907906523	0.984963811905124	1.13417437370336	1.24639517704134	1.3657892967151	1.55046658777725	1.61378031253913	0.916590540353949	1.591959093441
163	169	1.21350247543231	0.165136770356302	0.911620407837289	0.955238832672678	1.09841809301943	1.20601999538463	1.32043358732293	1.49729195873665	1.5578968359572	0.889834405533956	1.53717054533066
164	170	0.924803648470181	0.141031234230079	0.669284985960781	0.705681942199989	0.826182146637742	0.917644591776756	1.0156251804486	1.16834846302904	1.22099457303635	0.648382429379226	1.20122486756114
165	171	1.14205213803671	0.15399427887804	0.860349964802417	0.90109603637298	1.03476123942781	1.13513811704642	1.24180912595657	1.40659478967888	1.46303702942436	0.84022335143575	1.44388092463767
166	172	2.32508287103936	0.218725397750798	1.91619736646815	1.97738327933953	2.1740566334517	2.31822782793389	2.46863780484577	2.696166684115	2.77292064848136	1.8963810914478	2.75378465063092
167	173	2.27934327038643	0.213480056676815	1.88017712229211	1.93992864019587	2.13195282276779	2.27268199954077	2.41947359301998	2.64148110843986	2.71636066055435	1.86092235929988	2.69776418147299
168	174	2.12386955813548	0.19150286885653	1.76514324975116	1.81899303056084	1.99175869990398	2.11811659532943	2.24971016164821	2.44837076958388	2.51528611005906	1.74852393517669	2.49921518109428
169	175	1.67063713469149	0.153794614191537	1.38283051415927	1.42596838276959	1.56449361450768	1.66592019811566	1.77163962526293	1.93139647465492	1.98524683648705	1.36919969087608	1.97207457850691
170	176	1.40247749547713	0.129108518450985	1.16086769286712	1.19708135571018	1.31337143213321	1.39851769040766	1.48726773332835	1.62138146836272	1.66658812576581	1.1494247993132	1.65553019164106
171	177	1.36209907353315	0.119463991553293	1.13803019988858	1.17173273911716	1.27973211115582	1.3586081083311	1.44066113241757	1.56437386890615	1.60600488023349	1.1279496500887	1.59624849697761
172	178	1.33972168393239	0.113633710116366	1.12626827802371	1.15844855717773	1.26142707889957	1.33651029538279	1.41451606278576	1.53194954502529	1.57142348230186	1.11699961210431	1.56244375576046
173	179	0.704602095811191	0.0797804771297162	0.556958717603793	0.578707417936094	0.649276978288063	0.701593274113674	0.756648211273071	0.84076080850599	0.869341575273397	0.548232360636947	0.860971830985435
174	180	0.643945848800843	0.0743564618297418	0.50650425944319	0.526712396283598	0.592356593303988	0.641086139589795	0.692418642454068	0.770934692590717	0.797636177022892	0.498207183614549	0.789684513987137
175	181	0.502870496731691	0.0660301311162352	0.381850651276219	0.399408199404566	0.456900558095374	0.499983407827542	0.545694428451685	0.616181785718568	0.640293831118942	0.37345143974387	0.632289553719512
176	182	0.557221947735746	0.0719370441240601	0.425219048990284	0.444406035497582	0.507163283080314	0.554129346338327	0.603910616170821	0.680587903880307	0.706796119117492	0.416225341252588	0.698218554218904
177	183	0.620575030834511	0.0801158919831406	0.47356412558916	0.494932567359573	0.564824970219865	0.617130817598905	0.672571945118762	0.757967020416814	0.78715496616271	0.463547882547556	0.777602179121467
178	184	0.548486766225351	0.0800050174921685	0.403007445333679	0.423850546087663	0.492616617578027	0.544601731948065	0.600123873300642	0.686376637668231	0.716038430174843	0.391676931940701	0.705296600510001
179	185	0.32651395851173	0.0653027917023461	0.211302618145465	0.227020268637565	0.280423795436828	0.322170909718731	0.367874166807227	0.440825232101185	0.466393812967063	0.198520486775132	0.454507430248329
180	186	0.293146408410026	0.0655495296564734	0.179061441986595	0.194277675539075	0.246684864067378	0.288275376633848	0.334304263959393	0.408634948475264	0.434895207948505	0.164669330283338	0.421623486536714
181	187	0.289721293794498	0.0702677350767837	0.168773330199127	0.18460598344611	0.239753570802982	0.284060713766496	0.33352697428837	0.414151198680234	0.442813392977923	0.151996533044002	0.427446054544994
182	188	0.392238358200133	0.0899856507986678	0.236153114387715	0.256853205287596	0.328391917654143	0.385378860029944	0.44861650088248	0.551028219180621	0.587279093779271	0.215866482634744	0.568610233765522
183	189	0.409475660619908	0.102368915154977	0.234050720114161	0.256842500806298	0.336590357586208	0.400977237544092	0.473110508794113	0.591107029184796	0.633157341642673	0.208832586916153	0.610118734323662
184	190	0.473289290845696	0.12220276942558	0.264896423277387	0.291745946733288	0.38616631911044	0.462814318424925	0.549011515283234	0.690575959787138	0.741159074865843	0.233771862771559	0.712806718919832
185	191	0.610618278473575	0.152654569618394	0.349021105614064	0.383008663918533	0.501930259759383	0.597945260349767	0.705511834257172	0.881470600738562	0.944176866022884	0.311415322021523	0.909821234925627
186	192	0.631391423760748	0.168746456047151	0.345187566751352	0.381718397340784	0.51091192061636	0.616423595500389	0.735582150462957	0.932139803986588	1.00257723782368	0.300648369908331	0.962134477613165
187	193	0.722104139931699	0.192990449228249	0.39478105280466	0.436560308922285	0.584315211030373	0.704985866946275	0.841264065554425	1.06606137828837	1.14661863748738	0.343842859444331	1.10036542041907
188	194	0.804151893101108	0.214918633636429	0.439637322953644	0.486163670112549	0.650706950887017	0.785088587870436	0.936851145843747	1.18719063928044	1.27690106871247	0.382911371173707	1.22539241502851
189	195	0.939518640809402	0.242582669953749	0.525841451236179	0.579139990357133	0.766572289452658	0.918724948575856	1.08983355973668	1.37085076646365	1.47126246063432	0.464056607700053	1.41498067391875
190	196	1.06869371614512	0.26717342903628	0.610850797496907	0.670335243455355	0.8784697960383	1.04651361556352	1.23477480206038	1.54273483972808	1.65248227775074	0.54503379523401	1.59235363705623
191	197	1.10858263359076	0.277145658397691	0.633650760353292	0.695355459054214	0.911258619106392	1.08557466232211	1.28086268430321	1.60031730861767	1.71416106201023	0.565377143131289	1.65178812405024
192	198	1.32726146192895	0.304494662326546	0.799098102693435	0.869143350271746	1.11121701281673	1.30405019923848	1.51803458371331	1.86457674132068	1.98724294112019	0.730451923768924	1.92407100008898
193	199	1.58737634932977	0.330990849368554	1.00626043874753	1.0849025550662	1.353400871665	1.56443111254219	1.79636458656429	2.16813594518339	2.29881526631937	0.938634284567399	2.23611841409213
194	200	1.52253927069751	0.317471383908378	0.965159292684002	1.04058923749608	1.29812062336462	1.50053124210412	1.72299129232286	2.07957748781276	2.20491915513798	0.900295358237093	2.14478318315794
195	201	1.95771333195874	0.346078093161834	1.33907446981872	1.42530417437457	1.71452891245636	1.93735868127348	2.1787251061728	2.5595652111117	2.69197974877808	1.27940026936155	2.63602639455594
196	202	1.77760724053559	0.314239533517255	1.21588203661284	1.29417876405779	1.55679534850012	1.75912518095821	1.97828633061128	2.32408983359319	2.44432247290021	1.16169775484177	2.39351672622941
197	203	1.66462884058953	0.285481490948519	1.1528038630925	1.22448710129567	1.46423198461026	1.64833770044022	1.84727871426461	2.16034954240323	2.26900021239724	1.10508511833043	2.22417256284863
198	204	1.67689898119697	0.268518737976703	1.19243910280161	1.26098384456479	1.48883572886938	1.66258849331568	1.84937149246358	2.14163492230852	2.24265756261564	1.15060225476264	2.20319570763131
199	205	1.34254706842759	0.226931873410975	0.93513322418106	0.992320229531361	1.18332731454955	1.32978278076456	1.48786158575933	1.73632044726795	1.8224728195355	0.897760596542081	1.78733354031311
200	206	1.03817883462297	0.189544655482475	0.700454900110301	0.747280406291802	0.904838892648846	1.02666657812699	1.15897892056753	1.36835334946855	1.44129805051311	0.666671309877316	1.40968635936862
201	207	0.934242800226656	0.173484532727565	0.625677065690318	0.668337236831481	0.812127745276817	0.923526597419093	1.04468543266848	1.23670878992707	1.30368093107034	0.594213116080629	1.27427248437268
202	208	0.879802208297748	0.166266989005806	0.584622178034368	0.62530807058509	0.76269432918765	0.869350829226554	0.985526456923212	1.16995350077844	1.23434937803929	0.553918909846367	1.20568550674913
203	209	0.983849737592607	0.176704629269283	0.668478163451382	0.712323452491548	0.859613592927056	0.973291169723162	1.09658454484403	1.29139823288094	1.35920000905147	0.637508664224812	1.3301908109604
204	210	1.20530424835559	0.198150797824503	0.848645423065014	0.898916414683284	1.06640581549303	1.19446321466623	1.33239217307127	1.54867696913945	1.62355050665978	0.81692868461956	1.59367981209161
205	211	1.09288363927667	0.190246622157615	0.752290810480452	0.799881170215254	0.959270313944373	1.08186445400226	1.21449331735694	1.42347940749173	1.49607332093595	0.720000259847743	1.46576701870559
206	212	1.30664653401661	0.206598957212859	0.933487440704743	0.986378949009004	1.16200906930753	1.29577409188705	1.43943869795551	1.66400576930466	1.74157310567171	0.901712577879411	1.71158049015382
207	213	1.71910200355742	0.233940151361773	1.29144233433773	1.35323415021336	1.55606830862106	1.70850198690978	1.87058540999077	2.12113090684681	2.20698649261156	1.26057930688834	2.17762470022649
208	214	1.70015087384788	0.227192216991539	1.28427569902742	1.34449118627385	1.54190213968944	1.69004170703092	1.84738399929643	2.09029700104859	2.17346255405267	1.25485412854447	2.1454476191513
209	215	1.46203677315955	0.200826195674917	1.0951658700559	1.1481162611546	1.32204252145569	1.4528519254103	1.59202285598342	1.80729066417256	1.88109186993745	1.06841742963671	1.85565611668239
210	216	1.32804838550991	0.180724494345905	0.99767082089791	1.04540651147447	1.20210086471364	1.31985961313564	1.44507302565868	1.63862555593781	1.70495109789281	0.973828376591936	1.68226839442788
211	217	1.03100252149071	0.152013028569222	0.754823425018763	0.794337812788752	0.924812118063694	1.02354118977425	1.12906332402473	1.29312134938594	1.34957200174452	0.733056985495038	1.32894805748639
212	218	1.2222009423324	0.160482845975459	0.928068416924932	0.970741136853778	1.1104733649831	1.21518402087412	1.32628231127873	1.49759821673354	1.55620130600092	0.907654564220498	1.5367473204443
213	219	1.41429428546862	0.170261024070468	1.10040537223096	1.14636716210829	1.29603818682072	1.40746784482864	1.52511125194951	1.70550874143632	1.76697015210897	1.0805826782905	1.74800589264673
214	220	1.21485287769314	0.15554597203733	0.929266190495915	0.970814489994933	1.10663814691189	1.20822082512866	1.3158406384406	1.48151569632433	1.5381211140123	0.909982772499973	1.51972298288631
215	221	1.16912072302422	0.148478480302631	0.896358154494559	0.936075661668923	1.06584594276267	1.16284117090244	1.26555261105407	1.42358767410276	1.47756214820516	0.878102901631066	1.46013854441738
216	222	1.09208762523656	0.139827492148615	0.835360499880751	0.872710194288735	0.994808382190338	1.08612576543561	1.18287020956239	1.33180320700381	1.38268844365548	0.818025740625275	1.36614950984785
217	223	1.00249179319049	0.131633621334989	0.761234048560812	0.796235700122417	0.910848941768707	0.996736269747706	1.0878629580937	1.2283822322269	1.2764505277185	0.744489895373906	1.26049369100706
218	224	1.05065239434864	0.133432987515331	0.805529166207519	0.841222053339278	0.957842564687121	1.04500915636452	1.1373127298083	1.27933392070263	1.32783910013585	0.789123738818588	1.31218104987869
219	225	0.960341199208818	0.127200299217473	0.727353046008542	0.761121882633703	0.871763148209404	0.954731044885409	1.04280601380345	1.1786989807006	1.22520427926769	0.711028612742572	1.20965378567506
220	226	1.19403015163901	0.14170530832956	0.932547454751653	0.970890456523499	1.09564435007357	1.18842907915728	1.28631210998953	1.4362769874729	1.48733758450976	0.916287747313069	1.47177255596494
221	227	1.37972613718452	0.15236526289464	1.09733714225982	1.13903130213108	1.27413134194217	1.37412156563534	1.47921300154801	1.63953986223723	1.6939605178557	1.08109022191103	1.67836205245801
222	228	1.5000677108226	0.157249823531149	1.20776094779706	1.25111951606711	1.39122406901736	1.49457654985934	1.60292684645806	1.76774780062398	1.82357593641269	1.19185805670155	1.80827736494365
223	229	1.51126116444466	0.153445322783426	1.22553099793272	1.26802874178468	1.40512966815373	1.50607101177656	1.61173611517737	1.77219859577039	1.82648268229612	1.21050833178915	1.81201399710018
224	230	1.69348571257494	0.155897996276995	1.4017428860001	1.44547073248784	1.58589051360501	1.68870426450796	1.79586957030524	1.95781134468181	2.01239819450456	1.38792563987203	1.99904578527785
225	231	1.76555332440006	0.151954636049835	1.48030139600406	1.52326307643565	1.66082486996617	1.76119585224117	1.86553241237777	2.02270785986026	2.07556608300578	1.46772223774238	2.06338441105774
226	232	1.65398224741287	0.139290432706866	1.39225242582462	1.43172993409065	1.55802344624755	1.65007377149477	1.74568102752806	1.88956720237195	1.93792161913484	1.38097299930741	1.92699149551832
227	233	1.28853266268568	0.115713649026513	1.07173480295875	1.10428871889541	1.208712741094	1.28507052542178	1.36457913449076	1.48458675170368	1.52500355151647	1.06173391059372	1.51533141477765
228	234	1.16276855091029	0.104001180877373	0.967878300786735	0.997151103208139	1.09103391944645	1.15966930903996	1.23112525406666	1.33895822078259	1.37526975083239	0.958926236390637	1.36661086542994
229	235	1.011944818197	0.0935543315371636	0.836905935727081	0.863133296475604	0.947371150941386	1.00906324931277	1.0733778442185	1.17058605768123	1.20335764433621	0.828578328384163	1.19531130800984
230	236	1.09139842837103	0.0953559234301252	0.912515892039229	0.939429137122763	1.02565839330857	1.08862259288573	1.15411299619804	1.25283671072051	1.28605428257475	0.904500818447987	1.27829603829408
231	237	1.09368574603627	0.0948345813914477	0.915720220036446	0.942509678905474	1.02831513774467	1.09094590366356	1.15607010894936	1.25420801820618	1.28722008653231	0.907809966509036	1.27956152556351
232	238	1.02595991333811	0.0913997735303689	0.854652006737565	0.880390076638122	0.962922262349993	1.02324701388457	1.08604071421861	1.18078406690136	1.21268345275047	0.846816357218587	1.20510346945763
233	239	1.09987155673241	0.0939683686999186	0.92341470265617	0.950004234640028	1.03511723954557	1.09719663084576	1.16171036800584	1.25886362906048	1.29152838784645	0.915693554080566	1.28404955938425
234	240	1.12741176482217	0.0946102936163135	0.949609529649083	0.976434355754078	1.06223814922884	1.12476636560997	1.18970203920856	1.28741319022939	1.32024624400945	0.941975589334195	1.31284794031014
235	241	1.23697865085074	0.0984087376054174	1.05161989624843	1.07968219886992	1.1692576817267	1.23436997228794	1.30185625422726	1.4031738243511	1.43716112199085	1.04409752514412	1.42985977655736
236	242	1.37731941565154	0.102659328004238	1.18345329571026	1.21292054620431	1.30675711293468	1.37476966554593	1.44510253159597	1.55041595502709	1.58567453574883	1.17610713276323	1.57853169853985
237	243	1.50126709553821	0.105109720734437	1.30231212547064	1.33266072760445	1.4290983382215	1.49881475858261	1.57076280349091	1.67823881073668	1.71415762941071	1.29525204289872	1.70728214817771
238	244	1.56358912189279	0.104008401254045	1.36636629397686	1.39653314396991	1.49223641473653	1.5612835489252	1.63242872417324	1.73850979015805	1.77391359704543	1.35973265543486	1.76744558835071
239	245	1.52795698341789	0.0986291991749803	1.340746142827	1.3694256229631	1.46032668952499	1.52583534572903	1.59327465018437	1.69372559089608	1.72722428023407	1.33464375303493	1.72127021380085
240	246	1.50502502218812	0.0933376895886105	1.32762932862142	1.35485879892922	1.44106236177797	1.5030959433231	1.56688493246056	1.66177163244271	1.69338297831913	1.32208315059444	1.6879668937818
241	247	1.42687408935185	0.0866764281610573	1.26203201318414	1.28735954777666	1.36749462104809	1.42511940096813	1.48434089097635	1.57237414011403	1.60168744932722	1.25698829015618	1.59675988854752
242	248	1.37745630902849	0.0814506990461912	1.22242541778659	1.24627530522854	1.32167877019393	1.37585121516443	1.4314842360043	1.51411252683864	1.54160841282715	1.21781293889795	1.53709967915902
243	249	1.29840010450818	0.0759831188756067	1.15373119355134	1.17599751587872	1.24637452476504	1.29691821378424	1.34881036564112	1.4258576410198	1.45149011337709	1.14947319151199	1.44732701750437
244	250	1.1691468164315	0.069621679756373	1.03665906528408	1.05703433228832	1.12146494662926	1.16776513698153	1.21532260614146	1.28597241598692	1.30948618567331	1.03268832410901	1.30560530875399
245	251	1.15821677400574	0.0673199825658255	1.03001632415134	1.04975400192315	1.1121273031702	1.15691273727973	1.20288479246058	1.27112780667667	1.29382764030593	1.02626960817672	1.29016393983476
246	252	1.17914047673673	0.0665427467580897	1.05231146498985	1.07186350233383	1.13360196842206	1.17788897176209	1.22331478814055	1.29068651392726	1.31308140153174	1.04871669309088	1.30956426038259
247	253	1.22252945589941	0.0666944496544315	1.09529030917277	1.11493398378037	1.17690817281228	1.22131684319316	1.26682892988617	1.33426131923054	1.35665952123051	1.09180833457673	1.3532505772221
248	254	1.20804826688848	0.0652284752234592	1.08357066655603	1.10279627530989	1.16343590091708	1.20687446773087	1.25138113065052	1.31730424998478	1.33919622506525	1.0802004554505	1.33589607832646
249	255	1.13190298348639	0.0619349756571912	1.01375367458497	1.03199173562048	1.08953564478043	1.13077354043413	1.17303917273462	1.23566691962108	1.25647058105004	1.0105104311983	1.25329553577449
250	256	1.08473521602975	0.0594431236699163	0.971344161453189	0.988846610946697	1.04407163715137	1.08364958843266	1.12421540674116	1.18432704890664	1.20429556837665	0.968226693636714	1.20124373842279
251	257	1.06415937922567	0.0579684551584215	0.953563083738218	0.970638434331858	1.02450776431107	1.06310698352741	1.10266382943182	1.16127019258781	1.18073612821691	0.950541207115168	1.17777755133618
252	258	1.16017119430756	0.0599109828573697	1.04570501380471	1.06341634932441	1.11921946426763	1.15914009414748	1.19999896486583	1.26044326022114	1.28049683438831	1.04274566790711	1.277596720708
253	259	1.11793204195988	0.0583555775778374	1.00646913103304	1.0237083693843	1.07803798303855	1.11691682729088	1.15671945903471	1.2156187489699	1.23516413532529	1.00355510990732	1.23230897401244
254	260	0.962088392295006	0.0535320301268399	0.860016586226011	0.875761645283273	0.925460876120415	0.961095707379634	0.997633834834946	1.05180132822861	1.06980132395565	0.8571656132464	1.06701117134361
255	261	0.992658480876733	0.0537554705572229	0.89008338788399	0.905924220711826	0.955891531820626	0.991688309037888	1.02836789253273	1.08270213186283	1.10074677592939	0.887297758584576	1.09801920316889
256	262	1.03811898431715	0.054789824442086	0.933497461094861	0.9496714063396	1.00065726199594	1.03715524480904	1.07453017715886	1.12985400903464	1.14821716675136	0.930730928410657	1.14550704022363
257	263	1.06961166051903	0.0556817589277252	0.963248307786307	0.979700618349739	1.03154685543307	1.06864559031388	1.10662339365716	1.16281809846256	1.18146492240578	0.960475413020689	1.17874790801737
258	264	1.12203112185779	0.0569624998369438	1.01315040638083	1.03000876814729	1.08310320599503	1.12106732495684	1.15990844050878	1.21734111453137	1.23638883713748	1.01038462217738	1.2336776215382
259	265	0.969470881898588	0.0526544305690631	0.869004877356544	0.884518097080655	0.933455594365772	0.968517783344071	1.00444724321781	1.05767481848663	1.07535306484524	0.866268197983225	1.07267356581395
260	266	1.006114530926	0.0531748052592462	0.904580675989219	0.920276396112467	0.969756393385205	1.00517789422184	1.04145168273359	1.09514766125232	1.11297102697617	0.901891912617873	1.11033714923412
261	267	1.0156691499484	0.0532355284508575	0.913996885480617	0.929719279115369	0.979273420157627	1.01473920156657	1.05105118354322	1.10479120075694	1.12262605077039	0.911327514184721	1.12001078571208
262	268	0.979684220601447	0.0522916751856285	0.879863103047846	0.895287844357854	0.943925299513611	0.978754003461245	1.01442915497079	1.06725369526706	1.08479149497429	0.877192537237615	1.08217590396528
263	269	0.887545013481744	0.049771052906381	0.79266536593667	0.807296086326267	0.853487181288216	0.886614846364712	0.920588920572769	0.970966873290843	0.987710513778935	0.789993749785237	0.98509627717825
264	270	0.896225895607309	0.0501005506443393	0.800709627101066	0.81544050922195	0.861944067050408	0.895292500046426	0.92949027943599	0.980195227003862	0.997046364436987	0.798028816344404	0.994422974870214
265	271	0.853110853477109	0.04925437809036	0.759295035601001	0.773743212841938	0.819392892951226	0.852163139996421	0.885795767163436	0.935711283078874	0.95231222179997	0.756572272420003	0.949649434534214
266	272	0.835597304050895	0.0493237493077518	0.741710998028238	0.756155580670985	0.801821189364302	0.834627008404161	0.868315760181054	0.918348850053773	0.934997477144875	0.738922755407701	0.932271852694088
267	273	0.764809034092544	0.0478941995190121	0.673810347913443	0.687771684946885	0.731983173108709	0.763809516385164	0.796545394649426	0.845255894386975	0.861487615100306	0.67093640303528	0.858681665149808
268	274	0.836562024019783	0.051006086816306	0.739569271672063	0.754469337514414	0.801617340815804	0.835525620694269	0.870376995054405	0.922190040539806	0.939444293959156	0.736590093859823	0.936533954179743
269	275	0.875176691087588	0.053360464620093	0.773706873402979	0.789294707833038	0.838619004580844	0.874092448668004	0.910552519310223	0.964757190812275	0.982807879202567	0.770590180432206	0.97976320174297
270	276	0.937840916219983	0.056451389378941	0.830450934531652	0.846958184754111	0.899172933055911	0.936708501620538	0.975274529158288	1.03258648492831	1.05166602167854	0.827196193037258	1.04848563940271
271	277	0.972735205150097	0.0584459940580899	0.861544651863098	0.878637540404109	0.932702020825511	0.971564896087199	1.011492712607	1.07082497060617	1.09057622454865	0.858181056796241	1.08728935350395
272	278	0.906299252815161	0.0569785458429465	0.798053987783904	0.814658165321551	0.867244798867328	0.905105462739736	0.944052445331252	1.00201254552942	1.0213283890682	0.794621302962986	1.01797720266734
273	279	0.818376171954267	0.0544375731946317	0.715150547861639	0.730939754163704	0.781030455919598	0.817169444462399	0.854406539142379	0.909928936607245	0.928459144797764	0.711678528492789	0.925073815415746
274	280	0.775928598530234	0.0534171276478562	0.674758303704245	0.690205010856962	0.739262470764378	0.774703147816008	0.811258978835122	0.865832407892871	0.884062610889172	0.671231028340436	0.880626168720033
275	281	0.667614272164664	0.0503233192149182	0.572622820935239	0.587051719870834	0.633017915805399	0.666350277809171	0.700832899043124	0.752488546172689	0.769788382202983	0.568980566503424	0.766247977825903
276	282	0.560862713423786	0.0472331611564422	0.472110552903612	0.485497312308029	0.528323238660585	0.559537355541497	0.591957621917214	0.640749191822723	0.657146096586409	0.468285717557159	0.653439709290413
277	283	0.472746563636126	0.0448711180839747	0.388901459142403	0.401439517659708	0.44175782030479	0.471327664690195	0.502188856451062	0.548893823450115	0.564654232564668	0.384799172191536	0.560693955080717
278	284	0.313855558583651	0.0383435592003024	0.243233746956639	0.25355918294838	0.287213402893017	0.312295476746561	0.338797628380879	0.37947392088648	0.393341504533535	0.238702182551058	0.389008934616243
279	285	0.265583804833225	0.0375592218741796	0.197121419008459	0.206968038671435	0.239379234421019	0.263815359922891	0.289861460676122	0.330232515788397	0.344093557073622	0.191967729959833	0.339199879706617
