# Supplementary material for: Evolution and Epidemic Spread of SARS-CoV-2 in Colombia: A Year into the Pandemic
Source: Vaccines (Basel). 2021 Jul 30;9(8):837. doi: 10.3390/vaccines9080837 (PMC8402472; doi:10.3390/vaccines9080837)
Supplement: Supplementary file 1 [file vaccines-09-00837-s001.zip › Supplementary_material/Supplementary Data S3/model_statistics/WHO-model- AN .csv]

t_start	t_end	Mean(R)	Std(R)	Quantile.0.025(R)	Quantile.0.05(R)	Quantile.0.25(R)	Median(R)	Quantile.0.75(R)	Quantile.0.95(R)	Quantile.0.975(R)	inferior	superior
2	8	2.60599225118035	0.672864305944471	1.45855408051335	1.60639104075586	2.12628186340421	2.54831569376009	3.02292864493175	3.80240084630066	4.08091804177772	1.28717821152919	3.92480629083151
3	9	2.87399352775364	0.627156804178297	1.7790472911125	1.92585276424391	2.42988694114964	2.82850556028496	3.26856893087868	3.9773359071839	4.2272856273855	1.64476619156418	4.10322086394311
4	10	2.99218887043723	0.575847016604379	1.97187131992825	2.11205413832795	2.58633312723328	2.9553304435576	3.35789973622138	3.99807500705959	4.22187034331242	1.86352871789265	4.12084902298181
5	11	3.69503389864366	0.570156108784206	2.66305542357746	2.80982084941234	3.29618330629231	3.66574996978249	4.06197934688219	4.68014930163853	4.89337998157718	2.57752792542662	4.8125398718607
6	12	3.45926008383979	0.484393300087393	2.57564634735768	2.7028853844674	3.12140399131379	3.43667700026269	3.77250920103227	4.29267547534176	4.47117957446842	2.5098492156685	4.40867095201108
7	13	2.65997667849135	0.365375896647933	1.9925050634212	2.08884108452904	2.40527621439128	2.64326609962151	2.89646864311734	3.28811908579097	3.42239032286452	1.94383992106141	3.3761134359213
8	14	2.0977520054602	0.280323903101786	1.58461932093188	1.6589169383222	1.90249486413892	2.08527868600954	2.27941740288509	2.57913858905528	2.6817534265283	1.5483171553807	2.6471868555397
9	15	1.66111092478172	0.221975284355729	1.25478534105497	1.31361812186561	1.50649599902015	1.65123389110288	1.80496318926858	2.04229826769536	2.12355412021151	1.22603936744449	2.09618248211895
10	16	1.54997922514398	0.196847558440943	1.18836018419133	1.24101626134607	1.41306114582653	1.54165401531724	1.67782523808698	1.88734257855132	1.95890004212136	1.16415801059973	1.93580043968823
11	17	1.48433821698577	0.181340775205981	1.15034173011838	1.19917450949863	1.35833767695088	1.47696001695367	1.60229842638218	1.7946715542115	1.8602564508992	1.12891029758205	1.83976613638949
12	18	1.20976010407555	0.156179357866358	0.923174406628619	0.964830430567166	1.10107993523166	1.2030458929724	1.31112382209613	1.47759451467489	1.53449402001887	0.903648562657484	1.51587164549361
13	19	1.20981796084764	0.150059449674995	0.933711960677295	0.974017285766973	1.1055103429346	1.20361945423432	1.30737088285484	1.46676396770683	1.52114267272312	0.915701439484653	1.50393448221063
14	20	1.5511725518924	0.16535554962731	1.2440857455665	1.28957027281401	1.43667288804832	1.54530087138711	1.6592730597713	1.83280482413808	1.8916228209783	1.22707567462287	1.87526942916193
15	21	1.53530474982602	0.160943668898976	1.23613161354587	1.28050868754753	1.42390433833373	1.52968459985004	1.64058007730942	1.80927272496533	1.86641228035468	1.21985515878403	1.85075434086802
16	22	1.5844979150227	0.157663435325777	1.29059957509402	1.33438484099566	1.47549906100888	1.5792716282683	1.6878007871214	1.85243922307553	1.90809308094054	1.27547758178417	1.89351824826122
17	23	1.39973138439149	0.141394221963265	1.13636959735548	1.17555705873599	1.30194659593013	1.3949732829288	1.49233049014728	1.64013686682973	1.69012956881549	1.12259870934349	1.67686405943949
18	24	1.23194188250974	0.126394570248202	0.99671455015373	1.03167035252245	1.14449923684373	1.22762198614544	1.31467646538842	1.4469497590979	1.49171555043708	0.98420852482326	1.47967524019621
19	25	1.14997902393474	0.117369242647665	0.931486701478585	0.963969868311548	1.0687901210832	1.14598851539899	1.22681883780778	1.34960088655545	1.39114607981923	0.91993530834532	1.38002273952417
20	26	1.1704826029914	0.115331077830938	0.955385837207532	0.987456558371437	1.09076732227015	1.16669682047613	1.24607184773773	1.36642293122132	1.40709100891015	0.944433690442765	1.39653151554004
21	27	0.967072556234703	0.103090280878545	0.775620468962248	0.803977622381905	0.895688181577852	0.963411879626728	1.03446740173863	1.14265511222214	1.17932496593214	0.765015605712754	1.16912950675665
22	28	0.964040914708598	0.10161883493571	0.775202739350524	0.803200182704892	0.893694215308802	0.960472753309108	1.03049888782481	1.13705365689326	1.17315379731974	0.764867998234607	1.16321383118259
23	29	0.850622968411213	0.0951025390295064	0.674491111485331	0.700467049714873	0.784693299112278	0.847081343416494	0.912692959290824	1.01286046106931	1.04687839308318	0.66422199191338	1.03702394490905
24	30	0.836977036149005	0.0947689876137929	0.661595614728754	0.687430284895702	0.771257883219446	0.833402941377417	0.898801154642723	0.998716146030526	1.03266643599143	0.651229820425971	1.02272425187204
25	31	0.869049000836833	0.0977756516153371	0.688034277979516	0.714714706255518	0.801255608579765	0.865384890725797	0.9328492448835	1.03588271409779	1.07088321170433	0.677408723670772	1.06068927800289
26	32	0.843282507411294	0.0980296002805301	0.662158145204259	0.688771711912902	0.775256957818076	0.839486994480968	0.907171790116832	1.01074103484945	1.04597275340692	0.651144490861454	1.03542052396113
27	33	0.673026615363184	0.0891445529214507	0.509743785992449	0.533409672489153	0.610949318347584	0.669094905280289	0.730819632156487	0.826056183121711	0.858648040804009	0.498303291637141	0.847749939089227
28	34	0.772911819123221	0.0973777361325039	0.593926663709153	0.620011402028509	0.705195129607448	0.768826207580967	0.836176348757225	0.939749759489631	0.975110481394969	0.582051456303514	0.963772181942929
29	35	0.753162405896655	0.0988950688823362	0.571907791524007	0.598204194426814	0.684312016368387	0.748838336699478	0.817300937892088	0.922871711937215	0.958984958275715	0.559328070887276	0.946996740906034
30	36	0.857684854866019	0.108926085494124	0.657582060180204	0.686719431287925	0.781920895528424	0.853078079325971	0.92842876373746	1.04436570458993	1.0839622048275	0.644189727297535	1.0711799824345
31	37	1.15919210672114	0.130419301412091	0.917743307246699	0.953331337187129	1.0687650247999	1.15430468666223	1.24429287691311	1.38172538546706	1.42841124612364	0.903570275953445	1.41481393748884
32	38	1.26844495180238	0.139229921472246	1.01030932370899	1.04844359197157	1.17196775376376	1.26335444844373	1.359374437409	1.50581154620618	1.55550506513507	0.995554305716773	1.54133559788798
33	39	1.35464328632051	0.143591901166459	1.08788979403864	1.12741986083513	1.25522713077855	1.34957310798835	1.44853377330375	1.59916253879085	1.65020607455383	1.07320316003425	1.63608341260677
34	40	1.28327631758334	0.136797715095479	1.02922513190476	1.06685422517488	1.18855139042865	1.27841870936454	1.37270725904145	1.51626911055092	1.5649289081348	1.0151527959962	1.55139983917048
35	41	1.07095197468896	0.121261432561212	0.846543094299637	0.879599785028013	0.986861188962475	1.06637875022994	1.15005887837283	1.27790486781615	1.32134588053757	0.833279566868988	1.30862438250894
36	42	1.1050847320923	0.119863268430594	0.882702434048175	0.915590194649897	1.02205138801369	1.10075410075829	1.18339845268906	1.30935233089186	1.35207397493855	0.870152725968331	1.34001673821626
37	43	1.23626245957472	0.124881366927378	1.00365762251117	1.03826853995646	1.14989755810845	1.23206003739375	1.31804729308822	1.44859196531311	1.4927462233421	0.991494980397062	1.48102993875238
38	44	0.965019499444616	0.109266941672285	0.762807868538262	0.792594779523938	0.889246495736165	0.96089863232583	1.03630159836207	1.15150179001811	1.19064586495572	0.750856293766937	1.17918270512229
39	45	0.86655942206311	0.102125007273653	0.678029378417888	0.705693987031517	0.795667008300695	0.862550891583465	0.933083466096174	1.04109928793945	1.07786559358956	0.666394407806749	1.06672443631947
40	46	0.774033437099371	0.0960070319337933	0.597382665469334	0.623169742800136	0.707298121025614	0.77006767403909	0.836447143924664	0.938425773198288	0.973216904848612	0.585859654509136	0.962207219689606
41	47	0.837459712415304	0.100818301904079	0.651593643584191	0.678809441405228	0.767435588452864	0.833417506296032	0.903078831316769	1.00989933622747	1.04629307396324	0.639855840683309	1.0350635841473
42	48	0.809877179340696	0.101234647417587	0.623704113477151	0.650859083102233	0.739493405674011	0.805662996999186	0.875668660220147	0.98327138265177	1.01999433782576	0.611457270402226	1.00829708827917
43	49	0.728840414542159	0.0982768214483952	0.549062344978308	0.575065872055019	0.660368984548483	0.724427990838477	0.792503816594873	0.897667536759554	0.933688121147677	0.536217844503304	0.921462984581013
44	50	0.624551427457013	0.093102629815894	0.455552096834537	0.479697344185474	0.559491661612306	0.619931262363806	0.684577284364625	0.785167110861582	0.819799337029342	0.442070273017861	0.807032581896165
45	51	0.632149521864954	0.0964018983208452	0.457489743435135	0.482368882398326	0.564736795572072	0.62725594875542	0.69423057886573	0.798624576684158	0.834610824493867	0.443201801156098	0.821097242573811
46	52	0.604094213298651	0.0979970217781771	0.427493019192639	0.452433314783436	0.5354308540178	0.598803484483718	0.666993614722063	0.773804708749765	0.810752079808816	0.412020050613424	0.796168375983878
47	53	0.627582908644339	0.104597151440723	0.439551353733144	0.466000644778022	0.554229946199404	0.621781618375047	0.694615906206418	0.808956726017792	0.848571017472081	0.422572491820522	0.832593325468156
48	54	0.615856248845914	0.108869032448764	0.421245218309248	0.4483713054232	0.539355444602699	0.609453095425567	0.685381996051235	0.805186440659624	0.846841324001658	0.402472945246337	0.829239552445492
49	55	0.722896936878504	0.123975801878517	0.500627143499533	0.531756961786382	0.63587076635019	0.715822197438074	0.802216140644191	0.938173140288193	0.98535677342809	0.479904365196611	0.965889508560397
50	56	0.890477094037483	0.144454459679152	0.630154590247291	0.666918329169499	0.789262503178564	0.882678189964664	0.983195208138217	1.14064222637961	1.19510523378591	0.607346353066345	1.17360783500862
51	57	0.838955858495187	0.146043469297142	0.577498610156147	0.614031512354071	0.736387132940155	0.830496943282652	0.93230994323808	1.09273882913359	1.14846579473757	0.552710658672788	1.12520105831759
52	58	0.882730316911232	0.153663624408937	0.607630933137892	0.646070023834158	0.774809831348649	0.873830038272402	0.980955366507837	1.14975499983095	1.2083896484957	0.581549613069714	1.18391102075275
53	59	1.02588350613285	0.16865420950151	0.722316662589813	0.765104349772105	0.907661396241672	1.01665626108952	1.13405321180869	1.31814200533644	1.38186992075093	0.69532125550989	1.35644575675581
54	60	1.11382542278405	0.178354808611581	0.792038758872754	0.837567366636294	0.988910544855979	1.10432014823063	1.22838465976506	1.42251110504383	1.48961209700133	0.764249997905353	1.46340084766275
55	61	1.12629340851371	0.180351284148139	0.800904715548691	0.846942963351213	0.999980253186349	1.11668173341935	1.24213500348607	1.43843446950936	1.50628657936474	0.772804891583356	1.47978192544406
56	62	1.20043940178383	0.185231821121735	0.865171131655918	0.912852155653139	1.07086116796597	1.19092566442492	1.31965232010982	1.52048283778405	1.58975703577219	0.837385032385233	1.56349377118243
57	63	1.20245935874337	0.183373333091424	0.870225800218515	0.917550289835318	1.07422851963724	1.19315092366634	1.32054842692938	1.5191241362063	1.58757629660213	0.843047625884177	1.56187109160256
58	64	1.38336334083699	0.193709613514849	1.03000487085097	1.08088795428354	1.24825417831339	1.3743323315499	1.50863213669828	1.71664741672335	1.78803147601237	1.00369249834789	1.76303418332609
59	65	1.56661843399922	0.202249570158017	1.1954949070881	1.24943873840589	1.42587949299151	1.5579236466207	1.69788269759559	1.91345936840488	1.98714324478418	1.17020927648951	1.96302759150893
60	66	1.5513555585652	0.195452428714343	1.19210420688157	1.24446037841916	1.41543751450281	1.54315509375227	1.67833741765885	1.8862255395426	1.95720006875209	1.16826879828508	1.93444231884531
61	67	1.49158911692868	0.183601928331297	1.15359491497472	1.20297381532905	1.36399192206212	1.48406263991095	1.61098444174501	1.80587990318727	1.87234742824315	1.13172933739934	1.85144889645802
62	68	1.5617878711606	0.179149355306225	1.23051120711519	1.27925002254489	1.43751312775039	1.55494329113303	1.67860347801441	1.86767477054596	1.93195521761573	1.21065513476039	1.9129206075608
63	69	1.59587340046522	0.173096773691768	1.27472699071344	1.32222081704275	1.47596340504267	1.58961945526766	1.70896769989981	1.89086003636228	1.95255515654478	1.25660372402935	1.93514307690108
64	70	1.60919265891584	0.165975549772948	1.30039147050584	1.34626018712323	1.4943529004077	1.60348991334227	1.7178172653591	1.89157876502087	1.95039770494923	1.28388058136086	1.93450473647082
65	71	1.48881714374962	0.151951763437268	1.2059466663931	1.24800090795546	1.3837061565648	1.48365084297659	1.58829759498888	1.74725703278345	1.80104340165119	1.19099168741257	1.78664260008666
66	72	1.50039042054113	0.145048216735168	1.22960615807922	1.27004100694844	1.40017747623983	1.49571890456137	1.59551194478084	1.74667555375646	1.79771937613177	1.2160959157402	1.78468492534206
67	73	1.45835714650765	0.136587661163783	1.20296480947778	1.24119470415041	1.36405458339474	1.45409516803832	1.54801457551807	1.69005822945006	1.73796726157006	1.19064533062663	1.72606896238866
68	74	2.01974222386752	0.154003900790096	1.72917137674962	1.77327774694938	1.91384552258567	2.01582934618702	2.12137397725527	2.27955426927039	2.33254799479299	1.71789457831893	2.32158986941611
69	75	2.26276469766526	0.155775145962142	1.96773165980808	2.01277738142029	2.15583885466138	2.25919103557814	2.36579523096487	2.52494238565967	2.5781053440162	1.95744541157946	2.56808398375106
70	76	2.79973563975125	0.161642812527017	2.49185128004629	2.53926724783761	2.68908017756919	2.7966254376042	2.90700085312514	3.07081338500822	3.12529427644378	2.4829157271983	3.11655555230421
71	77	2.33856945264144	0.13434730477297	2.08263820764497	2.1220618206581	2.24660606003634	2.33599727273449	2.42772906071487	2.56385116410008	2.60911757364854	2.07524873528642	2.60189016999647
72	78	2.55105380360229	0.125226306071152	2.311487869155	2.34862832747354	2.46551031697438	2.54900505724932	2.63436402330927	2.76046781898473	2.80226223989738	2.30561024370283	2.79649736350174
73	79	2.15895309907715	0.103513878063563	1.96081057501518	1.99155585494092	2.08826166799122	2.15729895444732	2.22784140009171	2.33199284161951	2.36649571744552	1.95606589807257	2.36184030008174
74	80	1.85873715385194	0.0866640666610926	1.69273768138391	1.71852135577592	1.79957221461317	1.85739041652373	1.91643405353639	2.00354684182387	2.03238981316335	1.6888755831962	2.02859872450768
75	81	1.50975229473048	0.0713290913065346	1.37316858811546	1.39437326864489	1.46104890835935	1.50862911583965	1.55723133784281	1.62896262600742	1.65271875423448	1.36994727576967	1.64955731369129
76	82	1.30238537839478	0.0616697350359903	1.18430406496607	1.20263476223159	1.26027627538974	1.30141212563619	1.34343356832364	1.4054558829307	1.42599745020936	1.18151269772424	1.42325805906532
77	83	0.953003780028557	0.0501580936857135	0.857219492582685	0.872028911123758	0.918710172597151	0.952123958068	0.986338332408551	1.03697984124729	1.05378784796136	0.854693916404559	1.05131364365256
78	84	1.00302823578898	0.0499025198720375	0.907593443087848	0.922381413849299	0.968933654641116	1.00220077623676	1.03622083354691	1.08649763043117	1.10316526571302	0.905219296839788	1.10083717473817
79	85	0.819758364374523	0.0447214851942791	0.734439066502633	0.747610991717954	0.789167339983489	0.818945255615548	0.849463059147147	0.894679364511456	0.909698318327102	0.732104253393736	0.90741247535531
80	86	0.87374585234103	0.0463084375572921	0.785329506269253	0.798995886463995	0.842081418875234	0.87292787456889	0.904518645193265	0.95128605216125	0.966810533498368	0.782981314728738	0.964510389953323
81	87	1.1721255310245	0.0542976667129534	1.06810608521325	1.08426648949602	1.13505968458829	1.17128720744799	1.20827754448233	1.26284419897572	1.2809089713472	1.06570210426711	1.27854895778189
82	88	1.20411338023461	0.0557794752132395	1.09725519551744	1.11385662472604	1.16603598966318	1.203252178419	1.24125199890197	1.29730780269689	1.3158655710823	1.09478560881666	1.31344115165256
83	89	1.34689443123216	0.0587832922308178	1.23413014283543	1.25168486782156	1.30679338565819	1.34603935675909	1.38606337883407	1.44502075681565	1.46451792035731	1.23167917845976	1.46210968400456
84	90	1.39542204941893	0.0587058468391807	1.28271752054295	1.3002838769397	1.35538963790665	1.39459887797475	1.43455713689365	1.49336815702618	1.51280448909088	1.28035858961413	1.51048550922372
85	91	1.38383755086609	0.056779542469765	1.27477443276781	1.29178661168582	1.34512883624301	1.38306106410395	1.42169982983601	1.47853717701624	1.49731328532259	1.27254964762535	1.49512545410683
86	92	1.42046639942443	0.0555446316381083	1.3136724808498	1.33035496605267	1.38261796021232	1.41974247607151	1.4575256986256	1.51304721786327	1.53137423523369	1.31159892141373	1.52933387743512
87	93	1.35758708615857	0.0523700588148857	1.25687030570038	1.27260972598496	1.32190657147862	1.35691373928137	1.39253359291624	1.4448613087879	1.46213036944695	1.2549417708814	1.46023240143575
88	94	1.29346500466109	0.0492770921598604	1.19867388571348	1.21349262554824	1.25989583893136	1.29283928927752	1.32635208443699	1.37557176940388	1.39181194732997	1.19688190402777	1.39004810529442
89	95	1.43581157579608	0.0501713167765612	1.33914846774005	1.35429573505047	1.40166055955517	1.43522724220209	1.46932561248331	1.51932064184471	1.53579535226778	1.33747579491402	1.53414735667814
90	96	1.32870364855329	0.0468015898872965	1.23854545783315	1.25267041837006	1.29684409232179	1.32815418374168	1.35996423582037	1.40661116303032	1.42198435355224	1.23697253237419	1.42043476473239
91	97	1.24590438184873	0.0438036653549548	1.1615186218009	1.17473987220957	1.21608611801481	1.24539106784866	1.27516308448427	1.31881986138586	1.33320721748379	1.16004919775301	1.33175956594444
92	98	1.14516106076571	0.0406402453292386	1.06688236804581	1.07914374264637	1.11749389348136	1.14468034055004	1.17230419747315	1.21281816803726	1.22617160336874	1.0655061799204	1.22481594161101
93	99	1.04780675368558	0.0378835331304155	0.974862083006104	0.986282231702087	1.02201194422714	1.04735022839207	1.07310390788563	1.11088853368548	1.12334577712099	0.973555028749967	1.1220584786212
94	100	1.18742561805728	0.0396469874048113	1.11098026584082	1.12297333849975	1.16044906025344	1.18698438909398	1.21392119284762	1.25338297666302	1.26637840278436	1.10971752274385	1.26513371337071
95	101	1.24503625817057	0.0402043176490022	1.16747401464311	1.17965230673184	1.21768814053722	1.24460352987907	1.27191265855668	1.31189629140737	1.32505762851415	1.16623579557853	1.32383672076261
96	102	1.20012526675582	0.0389577147206394	1.12497430541013	1.13677249704384	1.17362397552965	1.1997037527771	1.2261670655799	1.26491586514533	1.27767162540907	1.12376814590337	1.27648238760828
97	103	1.238789142176	0.0387879926181572	1.16392284693289	1.17568645663829	1.2124110603054	1.23838433265113	1.26472594040577	1.30327267521015	1.31595590809058	1.16276467664441	1.31481360770759
98	104	1.29698843348588	0.0388417393333	1.22196768721106	1.2337675669101	1.27058302345597	1.29660071465794	1.32297118964278	1.36153184883562	1.37421252894122	1.22085862439262	1.37311824257915
99	105	1.26230169981522	0.037468407618646	1.1899239650423	1.20131037965894	1.23683163999543	1.26193099914772	1.28736765717717	1.32455751794727	1.33678607248231	1.18886362088268	1.33573977874777
100	106	1.27125011128277	0.0366520432424409	1.20041949306819	1.21156958395734	1.24634043766173	1.27089788421958	1.29577582015319	1.33213212091546	1.34408238585012	1.19941210652758	1.34308811603795
101	107	1.27178572437335	0.0357153013616901	1.20273978969611	1.21361499532384	1.24751735540428	1.27145141147349	1.29568965655773	1.33109682844633	1.34273151278249	1.20178373370444	1.34178771504226
102	108	1.28253929856449	0.0349581266431275	1.21492954359033	1.22558508158662	1.25879047437111	1.28222169509298	1.30594190066199	1.34057689276326	1.35195395095546	1.21402137034396	1.35105722678502
103	109	1.4011010768417	0.0356109851849721	1.33216601595214	1.3430452791221	1.37692021578607	1.40079938704231	1.42495306267042	1.46018596813655	1.47175060201169	1.33130354587916	1.47089860780425
104	110	1.48034217139072	0.0356218066917559	1.41134010228785	1.4222408619628	1.4561624264007	1.48005645601433	1.50421045454815	1.53941808372734	1.55096792555996	1.41052343027488	1.55016091250656
105	111	1.46041392064344	0.0342138366583663	1.39411841697808	1.4045965278313	1.4371937170094	1.46014674786404	1.48334287574946	1.51714266562158	1.52822773467472	1.39335480079304	1.52747304049384
106	112	1.44285991096106	0.0326575996184253	1.37955514985148	1.3895664396399	1.42070045387258	1.4426135284303	1.46475078301066	1.4969938167418	1.50756483463276	1.37885101570894	1.50686880621317
107	113	1.38744991712065	0.0307036103862922	1.3279180583809	1.33733619297872	1.36661904652561	1.38722343823625	1.40803389978815	1.43833618238362	1.44826882873957	1.32727084076352	1.44762899347778
108	114	1.43744370901324	0.0300184883906609	1.37920453978006	1.38842664206122	1.41708425867295	1.43723475327048	1.45757537336941	1.48717354377705	1.49687034997626	1.37860747176754	1.49627994625893
109	115	1.44092930127767	0.0289520732928299	1.38473725533719	1.3936403829448	1.42129716935617	1.44073539805823	1.46035005604886	1.48887964172969	1.49822327762069	1.38418323762372	1.49767536493162
110	116	1.50721819146329	0.0285092125001775	1.45185365961002	1.4606332796838	1.48789229746046	1.50703844355257	1.52634813904267	1.55441624012635	1.56360421126925	1.45134013496294	1.56309624796364
111	117	1.61762755421304	0.0283794307756673	1.56247795652269	1.5712323084208	1.59839653287242	1.6174615956569	1.6366776609396	1.66458889996769	1.67372027704017	1.56200386989273	1.67325123853334
112	118	1.69785001312536	0.0278223933402355	1.64375222752149	1.6523469084075	1.67900217668561	1.69769804185854	1.71653218261064	1.74387150576436	1.75281143599078	1.6433181221785	1.75238190407222
113	119	1.72576798157194	0.0266545754911476	1.67391698540182	1.6821603977621	1.70771572731886	1.72563075641422	1.74367064379674	1.76984365290029	1.7783988146601	1.67352501360929	1.77801094953459
114	120	1.80670081328926	0.0257496495176607	1.75658091934693	1.76455607305646	1.78926690318441	1.80657848414957	1.82400136971662	1.84926282928883	1.85751589187251	1.75623150023464	1.85717012634387
115	121	1.78622870926556	0.0240855030022947	1.73933034561206	1.7467970755308	1.76992481570419	1.78612045414662	1.8024145914887	1.82602961096772	1.83374227643028	1.73902112338106	1.83343629515006
116	122	1.8245268270182	0.0228208528307324	1.78006974275249	1.78715283989286	1.80908297335285	1.82443168152846	1.83986696038464	1.86222536394146	1.86952461419672	1.77979795546996	1.86925569856643
117	123	1.74301378776904	0.020888277331551	1.70231112607497	1.70879853000879	1.72887974618757	1.74293034677364	1.75705686836404	1.77751367022845	1.78419063690704	1.7020727641992	1.78395481133888
118	124	1.69373688050696	0.0192756560390285	1.65616549087608	1.66215645036924	1.68069609823032	1.69366375855037	1.70669795079687	1.72556673616113	1.73172381551455	1.65595659467046	1.73151716634345
119	125	1.60488570606155	0.0176148480859208	1.57054472069891	1.57602218951259	1.59296980526307	1.60482126104494	1.61673135379725	1.63396905030039	1.63959292658826	1.57036060381314	1.63941080830995
120	126	1.4565250434057	0.0158233834695493	1.42567491885983	1.43059598825843	1.44582133026237	1.45646774316351	1.46716629217311	1.48264955477866	1.48770080002296	1.42551121180539	1.48753887500602
121	127	1.43700644593207	0.0149090804850471	1.40793196857085	1.41257144481444	1.42692251696022	1.43695488521161	1.44703416730528	1.46161732524648	1.46637393822248	1.40778464818137	1.46622824368276
122	128	1.39241928758706	0.014038367953439	1.36503889148818	1.36940897126785	1.38292501234024	1.39237210960712	1.40186213296027	1.41559053218091	1.42006779191596	1.36490408639832	1.4199344887758
123	129	1.32494952532666	0.0131668040496704	1.29926721776244	1.3033667026801	1.31604503741712	1.32490591015215	1.33380646726099	1.34668112320024	1.35087969402612	1.29914258938931	1.35075646126401
124	130	1.27679592892404	0.0124673786548022	1.25247582460817	1.25635835905173	1.26836483730385	1.27675534957258	1.28518278399087	1.29737191855938	1.30134664207431	1.25235986676063	1.30123199108746
125	131	1.23081832607492	0.011857836787555	1.20768578402193	1.21137908276739	1.22279971586246	1.23078024639061	1.23879542468045	1.25038746255761	1.25416727158373	1.20757696597131	1.25405968617852
126	132	1.2165527519616	0.0114718089551277	1.19417105400448	1.19774500515099	1.20879560528591	1.21651669332323	1.22427059021898	1.23548349797824	1.2391393679605	1.19406800640955	1.23903749751365
127	133	1.17943724864138	0.0110343494858632	1.15790826397805	1.16134623756274	1.17197605539751	1.17940283781334	1.18686092978472	1.19764563809835	1.20116178699005	1.15780992364909	1.20106457363367
128	134	1.12016305300488	0.0105310859373443	1.09961643790472	1.10289742727827	1.11304206942004	1.12013005090761	1.12724806018242	1.1375412518051	1.14089721609632	1.09952212456769	1.14080398144208
129	135	1.09976898667186	0.0102469373124632	1.07977593979943	1.08296872750779	1.09284029516472	1.09973716205373	1.1066629853697	1.11667780242311	1.11994289002964	1.07968498953943	1.11985298380429
130	136	1.07001351029609	0.00996666712607367	1.05056727855078	1.05367274905526	1.06327433468493	1.06998256553327	1.07671895225011	1.08645982685979	1.08963559838709	1.05047884272899	1.0895481778632
131	137	1.07134219336208	0.00986794153138546	1.05208761527547	1.05516271130606	1.06466995677721	1.07131189623227	1.0779814022892	1.08762502160643	1.09076894735749	1.05200102796056	1.09068335876359
132	138	1.04849072247629	0.00968337358103208	1.02959650548786	1.03261399504821	1.04194323909411	1.04846091224591	1.0550057089823	1.06446913523594	1.06755434836614	1.02951131025747	1.06747013469511
133	139	1.04178884402163	0.00958597667098119	1.02308435763776	1.02607162034751	1.03530727487894	1.04175944251409	1.04823836184664	1.0576063588373	1.06066041657261	1.02300032974651	1.06057735829676
134	140	1.06497608867483	0.00963710207705575	1.04617044959623	1.04917419963146	1.05846021446572	1.06494701970113	1.07146027406763	1.08087713455599	1.08394692416594	1.0460873686038	1.08386480874586
135	141	1.0898777209498	0.00970247457549645	1.07094316216375	1.07396782646749	1.08331790243372	1.08984892947196	1.0964061531528	1.10588582570565	1.10897589916931	1.07086087078183	1.10889457111778
136	142	1.10194614094181	0.00969983927080643	1.08301580436132	1.08604001357314	1.09538827808073	1.1019176802496	1.10847297808624	1.11794935024413	1.12103821713375	1.08293445597103	1.12095782591259
137	143	1.07714783006676	0.00951367337612228	1.05858108690521	1.06154714614829	1.07071577922836	1.07711982104758	1.08354934756902	1.09284405522254	1.09587374602056	1.05850103024956	1.09579462988396
138	144	1.01581157317513	0.0091510842604615	0.997953987061065	1.00080639223727	1.00962437367081	1.01578409368891	1.02196881660273	1.03091048906818	1.03382532278604	0.997875448024629	1.03374769832564
139	145	0.973416207389738	0.00888307304613236	0.956082610878343	0.958851083459563	0.967410028146898	0.973389186198215	0.979392930155872	0.988073502992401	0.99090336294549	0.956005384219319	0.990827030560158
140	146	0.926820062121375	0.00863251376365222	0.909976929496871	0.912666698271105	0.920983003529298	0.92679326083462	0.932627903962829	0.941064847531179	0.943815504084169	0.909900335144616	0.943739789098133
141	147	0.892228098974018	0.00847897288469165	0.875686067328272	0.878327388835091	0.886494572834996	0.89220124014853	0.89793234564047	0.906220426943879	0.908922766938715	0.875609312120022	0.908846885828014
142	148	0.852309100693542	0.00833676241996047	0.836046718885094	0.838642862610186	0.846671322069989	0.852281919156732	0.857917248052652	0.866068057407297	0.868725952750237	0.83596904635042	0.868649155036665
143	149	0.811590430628182	0.00821971732522971	0.795559074249746	0.798117691970454	0.806031293806317	0.811562681269369	0.817119317193745	0.825157824810859	0.827779484122883	0.795479784670732	0.827701076585632
144	150	0.817250978092862	0.00836985386132437	0.80092770591998	0.803532698443695	0.811590131025912	0.81722240505957	0.822880676997469	0.831066722894876	0.833736628245421	0.800846064524666	0.833655891661058
145	151	0.842446431854767	0.00865928405059374	0.825559006422524	0.828253957778327	0.836589774450467	0.842416763210386	0.848270746744865	0.85674010831113	0.859502461524386	0.825474235115603	0.85941862859393
146	152	0.834325505531224	0.00879602915187969	0.817173605640967	0.819910237069381	0.828375945473997	0.834294594486433	0.840241368707577	0.8488462143141	0.85165307009644	0.81708528839354	0.851565722668909
147	153	0.881145701350785	0.00921567431826547	0.863174774937378	0.866042259392023	0.87491243539105	0.881113573443345	0.887343943896651	0.896358734456221	0.899299207763715	0.863082979686985	0.899208423014585
148	154	0.920047143355787	0.00958746617492048	0.901350860813312	0.904334167586583	0.913562471561677	0.920013841107165	0.926495511557442	0.935873716053301	0.938932679574681	0.901255709652943	0.938838577058631
149	155	0.959473583527405	0.00993859666114976	0.940091981954336	0.943184782980932	0.952751528514292	0.95943926780914	0.966158230138975	0.975879438036379	0.979050198236685	0.939993934071551	0.978953232983259
150	156	0.951782307924157	0.0100032556374854	0.932276054780682	0.93538840352605	0.945016248546655	0.951747263332033	0.958510164339797	0.96829575254019	0.971487716320369	0.932175926874685	0.971388688973628
151	157	0.958394905036151	0.0101012470276157	0.938697855133233	0.94184057873982	0.951562511895067	0.958359417048453	0.965188611859649	0.975070284012506	0.978293629967223	0.938596460862024	0.978193349210277
152	158	0.979146372509078	0.0102574820055259	0.959144048003425	0.962335627294483	0.972208420658417	0.9791105538083	0.986045277522554	0.996079298494553	0.99935225145889	0.959041707778247	0.999251037239908
153	159	1.01703722939397	0.0104983177279521	0.996563737747726	0.9998308615302	1.00993666982216	1.01700110682933	1.02409841087624	1.0343668145332	1.03771600232354	0.996460526647184	1.03761393214076
154	160	0.975127632478187	0.0103085712175786	0.955026619473034	0.95823372249087	0.968154948482872	0.97509130699859	0.982060717186277	0.992145451905263	0.995435079900553	0.954922832891733	0.995332432064642
155	161	0.974648498691975	0.0103098450739833	0.954545065506427	0.957752539480066	0.967674941055634	0.974612146372563	0.981582427782485	0.991668458896723	0.994958518822616	0.954441202346967	0.994855795036982
156	162	0.923917270217536	0.0100461404329363	0.904330863258732	0.907455174542165	0.917121550476922	0.923880858504889	0.93067329667225	0.940503569485436	0.943710601631244	0.904226834968981	0.943607705466091
157	163	0.979387013833026	0.0103709993535784	0.959164445389925	0.962390900777192	0.972372070652219	0.979350406951601	0.986362050963997	0.996507996215507	0.999817615873501	0.959059855100012	0.999714172566039
158	164	0.999892850094392	0.0105351148414987	0.979349739189072	0.982627462749802	0.992766999268728	0.999855850158334	1.00697836639076	1.01728444750919	1.020646228294	0.979244025005054	1.02054167518373
159	165	1.01812879493298	0.0106775842511886	0.997307378343831	1.0006296244708	1.01090667245833	1.01809146826635	1.02531022670041	1.03575528997167	1.03916233559945	0.997200729800646	1.03905686006531
160	166	1.01808073775009	0.0106912002687624	0.99723291073898	1.00055933731566	1.01084937909238	1.0180433140593	1.02527129993247	1.03572979371931	1.03914124021736	0.997125985223319	1.03903549027687
161	167	1.04017252250863	0.010794795593699	1.01912141791124	1.0224805806567	1.03287133229309	1.04013518034803	1.0474330051244	1.05799184178691	1.06143583924037	1.01901472314498	1.06133032187228
162	168	1.04928114105553	0.0108184812135787	1.02818315235356	1.03154996186162	1.04196406163604	1.04924396042654	1.05655768896346	1.06713914667622	1.07059042392601	1.02807691787692	1.07048536423415
163	169	1.1240720079116	0.0111595505552664	1.1023048138957	1.10577938171809	1.11652501134925	1.12403507823677	1.13157874652629	1.14249060449987	1.1460490699666	1.10219928882328	1.14594472699992
164	170	1.09671170080128	0.0109654723105092	1.07532380197468	1.07873764960598	1.08929581676946	1.09667515492492	1.10408774527493	1.11481041322163	1.11830728657087	1.07521937507268	1.11820402652987
165	171	1.03807301668337	0.0105705917816595	1.01745717605684	1.02074734965329	1.03092383870438	1.03803713715075	1.04518308150532	1.05552107198331	1.05889275747155	1.01735465679132	1.05879137657542
166	172	0.959979742906196	0.0100622164031696	0.940358245828631	0.943489047028204	0.953173854362003	0.95994458676862	0.96674730688958	0.976590359493193	0.979801029140732	0.940257798755983	0.979701687056408
167	173	0.935822381720116	0.00987431329405767	0.916567954121392	0.919640029786818	0.929143463786603	0.935787652401949	0.942463440380353	0.952123198444396	0.955274172895972	0.916468727663763	0.955176035776469
168	174	0.917056470519643	0.00978085767708142	0.897985337016677	0.90102791533291	0.910440565631867	0.917021698203695	0.923634469263381	0.933203637168096	0.936325211946197	0.897885989472563	0.936226951566722
169	175	0.910050399870733	0.00979909330502399	0.890944661477824	0.893992533974656	0.903421980932809	0.910015229082444	0.916640478282249	0.926228236454485	0.929356010663946	0.890844176992886	0.92925662274858
170	176	0.889031410781146	0.00976662788261041	0.869990996748632	0.873027966097725	0.882424571244721	0.888995646638722	0.895599262965843	0.905156850138987	0.908275069179518	0.86988882013123	0.908174001431063
171	177	0.885162588043964	0.00984060839127364	0.86597917760532	0.869038661857345	0.878505471083801	0.885126121348263	0.891779951784905	0.901410905378662	0.90455323538716	0.865874995597067	0.90445018049086
172	178	0.919363851897305	0.0101415504500646	0.899592949413326	0.9027463284142	0.91250330582462	0.919326561509451	0.926183746822373	0.936108576214552	0.939346672258311	0.899486413015178	0.939241290779432
173	179	0.959156314944887	0.0104833653038732	0.938718036521653	0.941978099682507	0.952064728328332	0.959118121597828	0.966206266074118	0.97646481111417	0.979811642686148	0.938608918949295	0.979703710940478
174	180	1.00860299319677	0.0108596424317345	0.987429447437324	0.990807191640406	1.00125718625105	1.00856401815758	1.01590631251021	1.02653174207902	1.02999803056938	0.987318094030567	1.02988789236297
175	181	1.01244652342428	0.0109468072326785	0.991103499097359	0.994508167566896	1.00504166681667	1.01240707055587	1.01980837150741	1.03051945652626	1.0340137548218	0.990990781248231	1.03390226560033
176	182	1.03497505057964	0.0110833650627843	1.01336468925791	1.01681226320222	1.02747802601989	1.03493548758206	1.04242894655819	1.0532727908605	1.05681024483238	1.01325165505659	1.0566984461027
177	183	1.03267940749781	0.0110562458809101	1.01112189738515	1.01456104594404	1.02520073179195	1.03263995035306	1.04011507001515	1.05093236088157	1.05446114898959	1.01100916557123	1.0543496494244
178	184	1.03390086414269	0.0110308255251915	1.01239252820478	1.01582392482726	1.02643945684374	1.03386163462686	1.04131950639611	1.05211161882503	1.05563213786739	1.01228044611332	1.05552128217207
179	185	1.02481297537686	0.0109438361050571	1.00347435605454	1.00687865232221	1.01741038989349	1.02477401973579	1.03217309437241	1.0428801795874	1.04637297607992	1.00336305661095	1.04626289414277
180	186	1.05743533062099	0.0110782406112959	1.03583251411785	1.03927946714158	1.04994223323015	1.0573966437424	1.06488625450425	1.07572315848067	1.07925800116397	1.03572197902285	1.07914868221913
181	187	1.05026772725855	0.011004961047006	1.02880782559249	1.03223197077556	1.04282419127892	1.05022928995459	1.057669361798	1.06843459680061	1.07194606465428	1.02869800360642	1.07183745091069
182	188	1.06543122334383	0.0110349627300672	1.0439115486692	1.04734553349685	1.05796763394224	1.0653931262098	1.07285328213028	1.08364686589827	1.08716740059993	1.04380269639289	1.08705975029476
183	189	1.04743285838633	0.0108824560172179	1.02621092741206	1.02959732026459	1.04007235506856	1.04739517034092	1.0547522770471	1.06539695377838	1.06886896712647	1.02610324459258	1.06876247218007
184	190	1.03761392572176	0.0107665035609946	1.01661797671602	1.01996834227021	1.0303318743966	1.03757668744638	1.04485538269493	1.05538653223793	1.0588214964916	1.01651157874221	1.05871627270131
185	191	1.00627027163437	0.0105445238675013	0.985708237759025	0.988989117647023	0.999138165085571	1.00623344048897	1.01336222765552	1.02367705993121	1.02704161358516	0.985603004854068	1.02693753841467
186	192	0.950645037182894	0.0102066598968614	0.930744346067878	0.933919106444222	0.943740984005203	0.950608509284988	0.957509270415552	0.967495567830444	0.97075331303085	0.930639983785046	0.970650090580743
187	193	0.884687435004797	0.00983107417673331	0.865522565757864	0.868579103648504	0.878036776343193	0.884651019389387	0.891298396130929	0.900919983269681	0.904059250871934	0.8654185296184	0.903956340391194
188	194	0.854888899944958	0.00969463699830727	0.835992103449394	0.839005387459188	0.848330145098325	0.854852253752198	0.861407705903044	0.870897415862521	0.873993953397309	0.835887411428276	0.873890388461641
189	195	0.863416241726063	0.00983443379266754	0.844247419994809	0.84730397002103	0.85676282173594	0.863378903479936	0.870028958404852	0.879655877519394	0.882797253286957	0.844140751492435	0.882691731959692
190	196	0.833173117911862	0.00979864673250936	0.814077503504822	0.817121558387272	0.826543260154428	0.833134705450422	0.839761101338744	0.849355705774839	0.852487026792011	0.813967770316144	0.85237846550758
191	197	0.832992913941562	0.00995474761592005	0.813594888500741	0.816686722978883	0.826257098809146	0.832953259277952	0.839685500594126	0.849434370508392	0.852616293162947	0.813481608614359	0.852504219268766
192	198	0.878032867294489	0.0103991170307315	0.857767876809255	0.860998147871772	0.87099657126478	0.877991813122873	0.885024409205123	0.895207626166481	0.898531164842165	0.857650597914255	0.898415136674723
193	199	0.965870249328041	0.011105625623236	0.944224819252546	0.947676003657966	0.958356598697385	0.965827685310679	0.97333749991239	0.984209684660119	0.987757566804456	0.944103223106498	0.987637275549583
194	200	1.05404759221566	0.0117779870831037	1.03108806628316	1.03474963648111	1.04607972967757	1.05400372324355	1.06196763213699	1.07349518892362	1.07725642151019	1.03096273753278	1.07713244689854
195	201	1.08761882692832	0.01205418463599	1.06411985012344	1.06786769985844	1.07946431168458	1.08757429468782	1.09572479650822	1.10752185743759	1.11137087639539	1.06399262504178	1.11124502881486
196	202	1.12622481915589	0.0122451915008845	1.10235103590469	1.10615924664238	1.11794155096832	1.12618043972061	1.13445970825098	1.14644177387295	1.15035080670587	1.10222424381415	1.15022539449762
197	203	1.24371975792548	0.0127656716286142	1.21882383537253	1.22279685154255	1.23508580215124	1.24367608212857	1.25230610164594	1.26479164632894	1.2688638861047	1.2186990415334	1.26874047431757
198	204	1.36188100107363	0.0131923352235385	1.33614574993085	1.34025443485007	1.35295983988284	1.36183840392535	1.37075572605926	1.38365286994282	1.38785832801478	1.3360240240355	1.38773797811177
199	205	1.30932024487906	0.012674864437761	1.28459438518813	1.28854193696132	1.30074903165397	1.30927934546402	1.31784687263986	1.33023806432384	1.3342785323019	1.28447751058105	1.33416297917707
200	206	1.30128174846803	0.0122702381218466	1.27734229648957	1.28116499385937	1.29298471121397	1.30124318189051	1.30953674333693	1.32153005708505	1.32544037088388	1.27723208174921	1.32533141518684
201	207	1.24706922920663	0.0116446861275275	1.22434922537656	1.22797744072701	1.23919537678665	1.24703298475679	1.25490357064898	1.26628465071052	1.26999520703305	1.22424564439667	1.26989281401658
202	208	1.25031306616931	0.0113295576717278	1.22820493660058	1.23173614889817	1.24265285751906	1.25027884587256	1.25793597041717	1.26900671189644	1.2726156666643	1.22810713313273	1.2725189992059
203	209	1.19577361730627	0.010802145661545	1.17469437726801	1.17806131851423	1.18847005947518	1.19574109002716	1.20304171633546	1.21359686952122	1.21703770700211	1.17460141180964	1.2169458228029
204	210	1.13430037378797	0.0102787449604283	1.114242769528	1.11744646161156	1.12735064625966	1.13426932613772	1.14121625549528	1.15126019224278	1.15453441910409	1.11415403366553	1.1544467139104
205	211	1.09352851842154	0.00989061832616092	1.07422813129077	1.07731091541612	1.08684124372522	1.09349869939839	1.10018328665379	1.10984783674965	1.1129983644298	1.07414290650227	1.11291413034082
206	212	1.09098774608659	0.00972894785731864	1.07200166478807	1.07503452595702	1.08441000249382	1.09095882673325	1.09753396396619	1.10703961268444	1.11013817352317	1.07191900828624	1.11005648388693
207	213	1.05181507774071	0.00944862667154689	1.03337663338444	1.03632187397784	1.04542674809801	1.05178678502369	1.05817256478308	1.0674047904606	1.07041430711362	1.03329576946447	1.07033438601694
208	214	1.0389003052756	0.00930860440411405	1.02073490182029	1.02363657728704	1.03260668497204	1.03887250353715	1.04516361820658	1.05425886744975	1.05722370356051	1.02065544064354	1.05714516990767
209	215	1.02351316119115	0.00917921336199929	1.00560033190962	1.00846164488063	1.01730700953607	1.02348572055514	1.02968939912059	1.03865827993501	1.04158193318864	1.00552190300163	1.04150441938067
210	216	1.01033939911824	0.00907934152318319	0.992621621368991	0.995451740522847	1.00420074226791	1.010312202301	1.01644840803611	1.02531982845978	1.02821173398226	0.992543889732805	1.02813490850368
211	217	0.991250324280289	0.00896737868407964	0.973751547308427	0.976546562713502	0.985187270177762	0.991223283182632	0.997283900204935	1.00604632542045	1.0089027734241	0.973674262059493	1.00882638650108
212	218	0.898143158590163	0.00852364583684735	0.881513868282015	0.884169147464895	0.892379444005902	0.898116194755618	0.903877479228704	0.912209145741433	0.914925681974871	0.881436812749942	0.914849504430383
213	219	0.899410472618527	0.00853721098320902	0.882754731129479	0.885414230595049	0.893637582623785	0.899383461005758	0.905153916583344	0.913498853643777	0.91621971870348	0.882677539091438	0.916143406145617
214	220	0.93571551484062	0.0087645476024541	0.918615205183909	0.921345939618806	0.929789096108973	0.935688150079264	0.941612102564631	0.950178433684145	0.952971336009932	0.91853700153981	0.95289402814143
215	221	0.95749484555508	0.00895637622369299	0.940020155236065	0.94281069998945	0.951438736418065	0.957466919814106	0.963520512146441	0.972274248293408	0.975128235384609	0.939940348156642	0.975049342953519
216	222	0.980196290948602	0.00914276292305463	0.962357713389043	0.965206422362623	0.974014194572442	0.980167864777347	0.986347399247234	0.995283123718983	0.998196411920608	0.962276475619415	0.998116106277789
217	223	1.03578208697048	0.00945299060923835	1.01733641354804	1.02028250225395	1.02939056377373	1.03575332976646	1.0421422612199	1.05137976505157	1.05439118504291	1.01725422537638	1.05430994856459
218	224	1.02370949655441	0.00942281204732652	1.00532341049765	1.00825981536397	1.01733824608821	1.02368058570246	1.0300492305789	1.03925779521681	1.0422598804258	1.00524078494165	1.04217820816717
219	225	1.13464127437324	0.00990811384455372	1.1153038065275	1.11839321407746	1.12794272600748	1.13461243404619	1.14130838317194	1.15098771157001	1.15414263926442	1.11522137123792	1.15406117750857
220	226	1.19156835514872	0.0101147585328623	1.17182524039548	1.17498001349554	1.18473054389844	1.19153973519227	1.1983749670604	1.20825432199719	1.21147411460925	1.17174342842431	1.21139328187313
221	227	1.18833160975112	0.0100033016613493	1.16880537732603	1.17192565463217	1.18156927290612	1.18830354081169	1.19506334793424	1.20483331049708	1.20801735550437	1.16872513849487	1.20793808100736
222	228	1.20564105841983	0.00991265293861654	1.18628992422688	1.18938266096785	1.19894035016755	1.20561389160155	1.21231215143307	1.2219921242825	1.22514657927175	1.18621225866014	1.22506985817952
223	229	1.2368363396991	0.00985159558094206	1.21760199693223	1.22067664051211	1.23017735922014	1.23681018329574	1.24346680641521	1.25308526068056	1.25621932703289	1.21752721236046	1.25614546703775
224	230	1.15723274549849	0.00934103111780958	1.13899618018523	1.1419111016061	1.15091869127209	1.15720761240238	1.1635194014965	1.17264012059497	1.17561214000939	1.13892432450758	1.1755411664894
225	231	1.16002289309315	0.00915763155304012	1.14214283598126	1.14500114141337	1.15383309966028	1.15999879531989	1.16618641692769	1.17512684439838	1.1780398957579	1.14207393524919	1.1779718509371
226	232	1.07595113793607	0.00865902315935333	1.05904586378978	1.06174803966285	1.07009812331611	1.07592790937371	1.08177883050816	1.09023347088086	1.09298841798108	1.05897945254373	1.0929228233284
227	233	1.00060035309776	0.00822405076090941	0.984545627286828	0.987111530658	0.995041102263604	1.00057782171117	1.00613504189475	1.01416603208232	1.01678312281374	0.984481213606382	1.01671949258915
228	234	0.941139883822197	0.00789564664788363	0.925727535542884	0.928190468170963	0.935802384274717	0.941117803868218	0.946453313452277	0.954164616142892	0.956677710549861	0.925664416392345	0.956615351252049
229	235	0.888245592544349	0.00764763384229406	0.873318967842375	0.875703899057872	0.883075448306411	0.888223644392865	0.893391810548243	0.900862153111813	0.903296946666709	0.873256230213452	0.903234954875245
230	236	0.819559985228456	0.00737474939881741	0.805168698472128	0.807467446200253	0.814573808644076	0.819537864957131	0.824522047950502	0.831727978456292	0.834076979536269	0.805105476406774	0.834014494050138
231	237	0.815702788378551	0.00743269947609022	0.801199218568248	0.803515710327721	0.810677279371818	0.815680212856166	0.820703687243552	0.827966873531419	0.830334652888632	0.801134697405414	0.830270879351688
232	238	0.793301400184342	0.00745220748224931	0.778761760415313	0.781083537618112	0.788262324222694	0.79327806516694	0.798315038062871	0.805598860559389	0.807973650787502	0.778695073519133	0.807907726849551
233	239	0.744508614844593	0.00736848367228569	0.730135848585378	0.73243013903324	0.739525486854083	0.744484306087839	0.749465243260559	0.756670009980019	0.75901952559536	0.730066386846913	0.758950842842273
234	240	0.744310227464221	0.00753869592599763	0.729607107437527	0.731953736652624	0.739211676477463	0.744284775894581	0.74938103307099	0.756753535838032	0.759157986477464	0.729534383449265	0.759086071479176
235	241	0.757241827469161	0.00780952233801336	0.742011871375396	0.744442257486917	0.751959853452809	0.757214980803398	0.762494535279648	0.770132973812069	0.772624350748285	0.741935163686655	0.772548491251667
236	242	0.76401849635333	0.00807637765646446	0.748270104492212	0.750782750833096	0.758555661666575	0.763990038297052	0.769450308222018	0.777351314833066	0.779928612776076	0.74818879614666	0.779848196560001
237	243	0.756636214681736	0.00827382013639389	0.740505687546049	0.743078621336257	0.751039291213702	0.756606056809641	0.762200262327287	0.770296679213741	0.772938126261739	0.740419527214404	0.772852902149068
238	244	0.770884445563948	0.00858820892602673	0.754142670361825	0.756812702556824	0.76507453387816	0.770852552850553	0.776659590238709	0.785064977458275	0.787807464145298	0.754051556068935	0.78771733505896
239	245	0.796036911650554	0.00897145907593882	0.778549136426655	0.781337880192008	0.78996752397954	0.796003208660602	0.802069558887208	0.810850907012681	0.813716217883107	0.778452851861714	0.813620971439394
240	246	0.920391632747789	0.00990872085156551	0.901072130897322	0.904154108540892	0.913689061565674	0.920356074669015	0.927055441208739	0.936750448724636	0.939913207935369	0.900970539878721	0.939812725616858
241	247	0.968373635585713	0.0104072063657931	0.948082028216018	0.951319126698126	0.96133390787061	0.968336353418649	0.975372721108947	0.985555317261514	0.988877114130997	0.947975511108758	0.988771760062667
242	248	0.994617380708103	0.010705336631413	0.973744653988587	0.977074418618646	0.98737595827869	0.994578972824557	1.00181693377523	1.01229135550507	1.01570837594696	0.973634920910533	1.01559984050567
243	249	1.05087050748763	0.0110703845960551	1.02928362054443	1.03272788653619	1.04338260880188	1.05083163412558	1.05831602937686	1.06914572893182	1.07267830823592	1.02917255367936	1.0725684612959
244	250	1.07970462920691	0.0112310919097314	1.05780295362339	1.0612977821951	1.07210829619971	1.07966568750216	1.08725851091277	1.09824430983258	1.10182760698867	1.05769168906384	1.10171756934999
245	251	1.08287609297175	0.0112090326150091	1.06101689334037	1.0645050730858	1.07529478220641	1.08283741768989	1.09041524286878	1.10137903767873	1.10495508074708	1.06090638904634	1.10484579689717
246	252	1.04206304541738	0.0109195898592909	1.02076962530539	1.02416720524401	1.03467725167987	1.04202490419764	1.04940726048334	1.0600889886802	1.06357321863902	1.02066064929317	1.06346544154159
247	253	0.917937550550822	0.0101661008800355	0.898119211375487	0.901280055321467	0.911060316780502	0.917900021180107	0.924773872653505	0.934723061806788	0.937969165718397	0.898011992825953	0.937863108275692
248	254	0.917725354592548	0.0101124074851613	0.898011150195725	0.901155513696527	0.910884544953191	0.917688212017223	0.924525674218022	0.934421892120835	0.93765063686197	0.897905035921632	0.937545673263464
249	255	0.933026042562923	0.0102246743197734	0.913092386231561	0.916271891510826	0.926109397499302	0.932988693401465	0.939901972406879	0.949907594930105	0.953171950780621	0.912985680896167	0.953066404229679
250	256	0.90795340685239	0.0101684013704743	0.888131785091137	0.891292866366472	0.901074390617431	0.907915447629255	0.914791042829977	0.924743429631679	0.92799074741045	0.888023340166261	0.92788347353852
251	257	0.876242671743062	0.0100764153855627	0.856603239420933	0.859734580643538	0.869425343497302	0.876204047225528	0.883017894484883	0.892882514519107	0.89610160365036	0.856492897587359	0.895992445898765
252	258	0.858610997101603	0.0100686098239853	0.838988952577079	0.842117003857779	0.851798540973937	0.858571640482609	0.865380549649481	0.875239239289039	0.878456701661731	0.838876521846592	0.878345472356614
253	259	0.85148395630819	0.0101467850186943	0.831711394783865	0.834863004334822	0.84461826196715	0.851443651622467	0.85830571356417	0.868242391168696	0.871485565630896	0.83159625767155	0.871371654944831
254	260	0.89999798319879	0.0105845497265176	0.879370800102256	0.882659004193403	0.892836375986186	0.899956489855952	0.907114357539337	0.917478499704313	0.920860969133075	0.879252265734816	0.920743700662765
255	261	0.858371063574565	0.0105000009461257	0.837913361994598	0.841173427182254	0.851265777349278	0.858328250294509	0.86542967804556	0.875714739899385	0.879072069038844	0.837791061720158	0.878951065428971
256	262	0.865428137290572	0.0106900021510454	0.844601464742747	0.847920037844402	0.858194049610052	0.865384122423726	0.872614243342377	0.883086375391697	0.886504942219246	0.844475733074523	0.886380541506621
257	263	0.853184273138006	0.0107619309302586	0.832220144420942	0.835559982766433	0.845901007339428	0.853139023802113	0.860418211592091	0.870962913054309	0.87440554958709	0.8320908885147	0.874277657761313
258	264	0.88469583003447	0.011122311728628	0.863029239511951	0.866481094103164	0.877168755510176	0.884649220923074	0.892172094890371	0.903069553825879	0.906627295769198	0.862896099046359	0.906495561022581
259	265	0.960381781076432	0.0117681121373315	0.937453588336354	0.941107285808685	0.952418327412215	0.960333714347937	0.968292836080431	0.979820236260241	0.983583132557385	0.937316281287263	0.983447280865602
260	266	1.01491243761348	0.0122626205271577	0.991018781834445	0.994826804822793	1.00661472629797	1.0148630505742	1.02315631096194	1.03516653401491	1.03908675535135	0.990877701380247	1.03894717384671
261	267	1.09443768721349	0.0128322966637884	1.0694296574037	1.07341632105107	1.08575531473894	1.09438753467153	1.10306538721763	1.11563012817728	1.11973072929347	1.06928638575247	1.11958898867452
262	268	1.18777514702259	0.0133753713195618	1.16170284978478	1.16586057983465	1.17872643893924	1.18772494133229	1.19676912468349	1.20986097029613	1.21413275860616	1.16155941923625	1.21399087480893
263	269	1.23646009193737	0.0135490780750991	1.21004528945238	1.21425856787915	1.22729460218792	1.23641060221222	1.2455716317465	1.25883042985438	1.26315614002764	1.20990389891018	1.26301628496457
264	270	1.27608675419349	0.0135539327664439	1.24965815079926	1.25387466322298	1.26691879691917	1.2760387668957	1.28520239935076	1.29846253410308	1.30278806505997	1.24952104597126	1.30265246241572
265	271	1.28182178300494	0.0132940170715423	1.25589682171075	1.26003373473003	1.27283023015041	1.28177582503956	1.29076323596067	1.30376659798139	1.30800791927623	1.25576550954472	1.30787805646516
266	272	1.24148371993853	0.0127561666446239	1.21660646557605	1.22057647130172	1.23285616802843	1.24144003061025	1.25006364504422	1.26253999675275	1.26660925682414	1.21648163331507	1.266485806562
267	273	1.14394647271763	0.0119258182988815	1.12069027842644	1.12440118368998	1.13588020068111	1.14390503015324	1.15196756720528	1.16363312601385	1.16743818136553	1.12057186885182	1.16732107658344
268	274	1.1413494962177	0.0116312946625782	1.11866505287433	1.1222853430892	1.13348291958193	1.14130998562568	1.14917300138983	1.16054842348204	1.16425847470676	1.11855215867905	1.16414683375636
269	275	0.988736900250487	0.0106340388785574	0.968003104444909	0.97131072532798	0.981543721251047	0.98869877686038	0.995888520020648	1.00629311744796	1.00968734782547	0.967894184048515	1.00957961645246
270	276	0.999096589466936	0.0105525289560249	0.978519780758587	0.981802819211013	0.991958911090092	0.99905943752642	1.00619376761125	1.01651708829414	1.01988452929573	0.978413632713127	1.01977954622074
271	277	1.05105400929736	0.0107699909862631	1.03004993485973	1.03340191247421	1.04376984881956	1.05101722337165	1.05829806853804	1.06883158617846	1.07226713484367	1.02994482696428	1.07216319163043
272	278	1.09028327955563	0.0109649608346242	1.06889698792463	1.07231043383152	1.08286762650198	1.09024652163295	1.09765886189531	1.10838150981437	1.1118784631668	1.06879195631976	1.11177460279149
273	279	1.10673881026157	0.0110179185264739	1.08524816387832	1.08867851941445	1.0992875424739	1.10670224824274	1.11415022089296	1.12492381739663	1.12843723532636	1.08514368994968	1.12833393057346
274	280	1.11285808553548	0.010969044519927	1.09146174010566	1.09487728827321	1.10544006455807	1.11282204642546	1.12023681939055	1.1309618153961	1.1344592380079	1.09135875827642	1.13435741279454
275	281	1.12814568299044	0.0109322806524472	1.10681932304673	1.11022411056016	1.12075284993186	1.12811037014714	1.13550002064498	1.14618771065689	1.14967272267609	1.10671841291164	1.14957295306923
276	282	1.27045851372367	0.0114698015728568	1.24807635387605	1.25165142201962	1.26270355106219	1.2704239971269	1.27817584897814	1.28938334458888	1.29303682834589	1.24797770264087	1.29293932480647
277	283	1.24833428828065	0.0112176123491869	1.22644380238063	1.22994044290953	1.24074992039632	1.24830068771232	1.25588202734287	1.26684274815855	1.2704157232483	1.22634776807624	1.27032080848506
278	284	1.22410864901545	0.0108823631004192	1.20287138852108	1.20626392379289	1.21675113492063	1.2240764009869	1.23143100872426	1.24206337511114	1.2455291722171	1.20277921733863	1.24543808069227
279	285	1.15568022938495	0.010321042133366	1.13553880264627	1.13875618946459	1.1487021463754	1.15564950479392	1.16262481874658	1.17270907359892	1.17599626126799	1.13545098680355	1.17590947196635
280	286	1.13602962447586	0.010005674085245	1.11650246523856	1.11962200804414	1.12926498375795	1.13600024934587	1.14276224262556	1.15253744206926	1.1557237199939	1.11641850326878	1.15564074568294
281	287	1.16906296638328	0.00997089026873047	1.14960105199816	1.1527108007074	1.16232234115875	1.16903461940026	1.17577268984496	1.18551182611833	1.18868597419016	1.14952002145657	1.18860591130999
282	288	1.16714435483635	0.00981903620214407	1.14797775741941	1.1510405765825	1.16050659230896	1.16711681951987	1.1737521004177	1.18334205848224	1.18646743304907	1.14789904388015	1.18638966579255
283	289	1.15249261178518	0.00961144998446987	1.13373055117511	1.13672888464094	1.14599530585062	1.15246589300506	1.15896079089982	1.16834747904338	1.17140651288865	1.13365416981562	1.17133105375474
284	290	1.14588983445678	0.0094309524851723	1.12747913383823	1.13042155078719	1.13951472965092	1.1458639615485	1.15223673454786	1.16144637289609	1.16444756855632	1.12740516758584	1.16437450132771
285	291	1.06918998884637	0.00896865429920983	1.05168311331719	1.05448075914806	1.06312713226478	1.06916491178636	1.07522550828931	1.08398475860701	1.08683937511552	1.05161142641992	1.08676855127282
286	292	0.941484039373599	0.00829799325269013	0.925289653207771	0.927876760447202	0.935873919125193	0.941459660707522	0.947067583824869	0.955174476082219	0.957816967354914	0.925219972598326	0.957748106148872
287	293	0.93124215319951	0.00817886641904743	0.915280014468331	0.917830076788534	0.925712617907728	0.931218208997712	0.936745586314261	0.944735905396463	0.947340364724818	0.915211575018177	0.947272731380843
288	294	0.889579431048062	0.00799607827920157	0.873975591583488	0.876468040450849	0.884173178958361	0.889555473299234	0.894959566195028	0.902772543642922	0.905319420287055	0.873907117620827	0.905251744475297
289	295	0.940715452804752	0.0082786880726338	0.924558637897824	0.927139767971451	0.93511840423034	0.940691167614353	0.946286027482071	0.954373976566384	0.957010278313517	0.92448922418239	0.956941681427115
290	296	0.996086003894021	0.00860487247927557	0.979291280191796	0.981974634413548	0.990268678708025	0.996061225744799	1.00187631779431	1.01028189382765	1.01302153964476	0.979220453834641	1.0129515539534
291	297	1.02553731402027	0.00880524749907316	1.00835106367912	1.01109707860173	1.01958460860313	1.02551211355746	1.03146254777642	1.04006351044044	1.0428667763826	1.00827902892208	1.04279559911845
292	298	1.03143684512069	0.00885916683415496	1.01414538064346	1.01690820030394	1.02544768300251	1.03141148099095	1.03739835716046	1.04605200922146	1.04887245172386	1.01407287812575	1.04880081211564
293	299	1.03882550547624	0.00887949915729647	1.02149400578566	1.02426330571653	1.03282266407414	1.03880020601915	1.04480076730076	1.05347400391555	1.05630077976507	1.02142168712794	1.05622932382455
294	300	1.02676252780095	0.0087989184332052	1.00958849347167	1.0123325892133	1.02081412701878	1.02673739358002	1.03268352913389	1.04127820143326	1.04407939770518	1.00951664767187	1.04400840793003
295	301	1.03550226028026	0.00880266933134229	1.01832033021965	1.02106582448679	1.02955143236507	1.03547731694004	1.04142589682936	1.05002378000691	1.05282594115954	1.01824902839083	1.05275549216969
296	302	1.07208417018281	0.00892628959640343	1.0546594637167	1.057444104338	1.06605005203256	1.07205939653137	1.07809128194712	1.08680874113609	1.08964966314633	1.05458864257386	1.08957969779176
297	303	1.11481061009244	0.00906919753357608	1.09710529305616	1.09993517005929	1.10868019812169	1.11478601697005	1.12091421247455	1.12976993943221	1.13265568770087	1.09703498292663	1.13258623725824
298	304	1.19059638340743	0.00931575982833984	1.17240696604788	1.17531487324364	1.18429982554141	1.19057208660192	1.19686645470428	1.20596077211276	1.20892387740483	1.17233749414389	1.20885527267098
299	305	1.31516447068304	0.00969078221331523	1.29623860963053	1.29926525114799	1.3086152282989	1.31514066860103	1.32168776580452	1.33114488121128	1.33422559691444	1.29617053754494	1.33415840382113
300	306	1.43575822430233	0.00995638886268439	1.41630953751387	1.419420768006	1.42903025647415	1.43573520988969	1.44246110352284	1.45217418477992	1.45533770002291	1.41624370213147	1.45527274647319
301	307	1.36764043934288	0.00946333680221996	1.34915473845319	1.35211195130145	1.36124567413631	1.36761861233661	1.37401141036412	1.38324338121815	1.3862501812365	1.34909229921053	1.38618857947523
302	308	1.28188805169573	0.00884102776380049	1.26461778094042	1.26738060299765	1.27591384219231	1.28186772658453	1.28784010426841	1.29646483113165	1.2992738283146	1.26455963727868	1.29921646611278
303	309	1.06351088587552	0.00776968658927403	1.04833641430152	1.05076324055155	1.05826004966585	1.0634919649475	1.06874109589376	1.07632307214722	1.0787928834526	1.04828230016054	1.07873947159049
304	310	0.982793822845299	0.00726125246337036	0.968612911190112	0.970880703244941	0.977886483786074	0.982775939943329	0.987681667292616	0.994767942595731	0.99707636148945	0.968561768017093	0.997025877673505
305	311	0.928978433252119	0.00696064185269917	0.915385291331159	0.917558923510097	0.924274123767879	0.928961048430228	0.933663791095065	0.940457244149772	0.942670371613982	0.915335575220828	0.942621291283409
306	312	0.847586592585771	0.00663738550662803	0.834626855848516	0.83669869432386	0.843100350490414	0.84756926703003	0.852053947649698	0.858533589842857	0.860644788953074	0.83457731699278	0.860595868178762
307	313	0.803639384296744	0.0065034183746841	0.790942838882319	0.792972216602455	0.799243385554604	0.803621841483701	0.808016259171593	0.814366392071274	0.816435623990363	0.790892684282363	0.816386084311124
308	314	0.807411352581804	0.00660659522349494	0.794513940960336	0.796575289942842	0.802945504420588	0.807393333296206	0.811857557461541	0.818308880591322	0.820411166232618	0.794462425943754	0.820360279219854
309	315	0.794799356143747	0.00668347134174796	0.781753305283958	0.783838067950955	0.790281270140086	0.794780622442111	0.799297020064648	0.805824546644383	0.807951868991894	0.781699752313921	0.807898959973573
310	316	0.836372440121932	0.00700906308133587	0.822690647288534	0.824877047235594	0.831634287332164	0.836352860821905	0.841089249020469	0.847934619726606	0.850165500406084	0.822634676482513	0.85011020376135
311	317	0.778883639300623	0.00691856029331863	0.765381811346578	0.767538665461303	0.774206042640433	0.778863154318312	0.783538904766939	0.79029848922353	0.792501881605917	0.765323261125718	0.792444017475527
312	318	0.845056339311105	0.00736029142738667	0.830691247861708	0.832986292335925	0.840080319294189	0.845034970461151	0.850009064606152	0.857199277319305	0.859542868058434	0.830630168113427	0.859482510508783
313	319	0.829859390928827	0.00745446170634051	0.815312440730279	0.817636079248048	0.824819340584729	0.829837070387051	0.83487510909059	0.842158839949328	0.844533186798622	0.8152486459844	0.844470135873254
314	320	0.841718018169074	0.00766212042037323	0.826766708842096	0.829154728715043	0.836537402073502	0.841694768973271	0.846873289734569	0.854360612684639	0.856801450622636	0.826700262145142	0.856735774193006
315	321	0.832231297580425	0.00776295986521883	0.817084876805571	0.819503664509477	0.82698218725988	0.832207160366284	0.837454095322458	0.84504126482371	0.847514888004471	0.817015896244596	0.847446698916254
316	322	0.869393809477647	0.00807908660746285	0.853630319806182	0.856147713730985	0.863930993408814	0.869368783877177	0.874829344515474	0.8827252697607	0.885299517420265	0.85355879972702	0.885228819228274
317	323	0.892809956115395	0.00833492318786239	0.876547630762966	0.879144606809268	0.887174087619988	0.8927840190593	0.898417549979827	0.906563779014025	0.909219679459091	0.876473506667184	0.909146405563605
318	324	0.896963303843494	0.00848916083636341	0.880401082914282	0.883045702707798	0.891222947650295	0.896936522566098	0.902674465100716	0.910972258286369	0.913677720394156	0.880324548604222	0.913602059082766
319	325	0.70877501067479	0.00764602988764962	0.69386734368498	0.696245477664799	0.703602965014418	0.708747516585702	0.713917084364406	0.721398328468765	0.723838924078668	0.693788792094997	0.723761229254583
320	326	0.675032611903315	0.00755986208564156	0.660295907344824	0.662646064229113	0.669918296277243	0.675004390506329	0.680116162709292	0.687515425277968	0.689929696082329	0.660215282215457	0.689849941591172
321	327	0.649455357814502	0.00758935358459672	0.634664675721486	0.637022604902114	0.644320430519099	0.649425795699612	0.654558058749614	0.661988949741438	0.664414038681753	0.634580224788693	0.664330490840312
322	328	0.65731446274393	0.00790283490266299	0.64191538029142	0.644369697275527	0.651966958806337	0.657282791315197	0.662627440914862	0.670367262289296	0.672893530988641	0.64182490633471	0.672804019153149
323	329	0.688924761105067	0.00842662318050137	0.672506722643537	0.675123043501881	0.683222518271942	0.688890404499598	0.694589551001919	0.702843672166379	0.705538044956673	0.672408579671285	0.70544094253885
324	330	0.703620469959655	0.0088824260508716	0.686317681967983	0.689074204406049	0.697609165687411	0.703583093395257	0.709591029177399	0.718294230328201	0.721135665460631	0.686210914899946	0.721030025019363
325	331	0.692450376300095	0.00916931663006646	0.674594122964619	0.677437535645094	0.686243903410908	0.692409903848131	0.698612729253022	0.707601272131772	0.710536630737029	0.674478515705165	0.710422236895025
326	332	0.683580393419926	0.00945232734366947	0.665178277735328	0.668107359309356	0.67718137023996	0.683536826010909	0.689931922798651	0.699202039896492	0.702230098503391	0.665053831826333	0.702106955013518
327	333	0.709430858660115	0.00998307620618319	0.689997784206728	0.693090412268288	0.702672095162532	0.709384032090264	0.716138575480982	0.725931034715473	0.729130043987275	0.689864029295996	0.728997688024234
328	334	0.736835330411047	0.0105542573399524	0.716292923857418	0.719561492029391	0.729689391048604	0.73678493878397	0.743926336758525	0.754281059195143	0.757664107688453	0.716148986024741	0.757521674797354
329	335	0.770030244155447	0.0111810147600065	0.748270032062358	0.751731871797182	0.762459556714393	0.769976127870211	0.777541938258093	0.788513212067793	0.792097993820943	0.748115455225835	0.79194503308506
330	336	0.808699589609691	0.0118377270589861	0.78566262757758	0.789327270280989	0.800683992702055	0.808641830212481	0.816652221748498	0.828268931481143	0.83206479265009	0.785497644574078	0.831901534645304
331	337	0.816003774586419	0.0122337884080548	0.792200179962338	0.795985794488529	0.807719223633192	0.815942637783783	0.824221679004593	0.836230297874667	0.840154803637564	0.792025549306632	0.839981999866207
332	338	0.846840570006121	0.0127651514422964	0.822004079900044	0.825953725705903	0.838196002157997	0.846776430858474	0.855415218402781	0.86794619877119	0.872041556558918	0.82182087317922	0.871860266833022
333	339	0.877872625725132	0.013272186574057	0.852050189056057	0.856156491512588	0.868884587751522	0.877805741097782	0.88678775134368	0.89981690948504	0.904075161124659	0.85185914003998	0.903886111410284
334	340	0.889624499917331	0.0136062571678511	0.863154371736889	0.867363128928563	0.880409800831774	0.889555134446215	0.898763582236807	0.912122482843756	0.916488825191641	0.862956235868343	0.916292763966319
335	341	0.883702766312951	0.0137659094096814	0.856925756958438	0.861182425753727	0.874379250982054	0.883631287702768	0.892948361316288	0.906466926930654	0.91088598147622	0.856721583869975	0.910683948755926
336	342	0.884971747353968	0.0139525757755243	0.857834146856221	0.862147542020946	0.87552133678503	0.884898422413175	0.894342224882896	0.908046070755246	0.91252604614194	0.857624698833941	0.912318795873996
337	343	0.901313392356948	0.0142545801179013	0.873589065128611	0.877995558908149	0.891658302341191	0.901238246448021	0.910886564260539	0.924887555364645	0.929464766246531	0.873374415325862	0.929252369388035
338	344	0.871547626916401	0.0141907478295444	0.843953761466455	0.8483380195154	0.861934594943015	0.871470609071463	0.881076700171095	0.895019949241441	0.899579176969212	0.843733761170493	0.899361492662308
339	345	0.889740736858262	0.0145081423638061	0.861530027584676	0.866012214845888	0.879912635585735	0.889661881348511	0.899482876137895	0.913738242238768	0.918399573993106	0.861304777825202	0.918176695891322
340	346	0.859686358418908	0.014440864027198	0.831613236791575	0.836071955743802	0.849902571397759	0.859605501385225	0.869382001579145	0.883576571866952	0.888218982270353	0.8313822649256	0.887990451912216
341	347	0.864815365885681	0.0146726477154653	0.83629400982926	0.840823360218268	0.854874105141289	0.86473238751182	0.874666170266174	0.88909041842069	0.893808279490836	0.836056976363369	0.893573755407993
342	348	0.88309528893257	0.0150369920718773	0.853866583356862	0.85850805579281	0.872907007600845	0.883009942444278	0.893190532376675	0.90797364679928	0.912809009794527	0.85362278447169	0.91256779339345
343	349	0.893226145176794	0.0153480720145477	0.863395035678755	0.868131629719578	0.882826669706985	0.893138239408117	0.903529792849041	0.918620515310172	0.923556814053902	0.86314392402828	0.923308366325307
344	350	0.90327888909559	0.015648379282066	0.872866196979911	0.87769463444872	0.892675540656792	0.903188526668357	0.913783731696623	0.929171378315096	0.934205101494835	0.87260806570274	0.933949712488439
345	351	0.937341328256625	0.0161370902084772	0.905977160905825	0.910957053561572	0.926407138795449	0.93724872552362	0.948174569670281	0.964041479407785	0.969231747340743	0.90571263144801	0.968970025065241
346	352	0.92244104094901	0.0161806862460451	0.890997157339416	0.895988515013007	0.91147637766483	0.922346433336741	0.933302570655165	0.949216282187988	0.954422569736104	0.890726895906762	0.954155185991258
347	353	0.937938019800182	0.0164550529789506	0.905961002398531	0.911036978918935	0.926787427052197	0.937841793175517	0.948983714053821	0.965167298585373	0.970461883056997	0.905686115961439	0.970189923638925
348	354	0.912767822048267	0.0163569007056901	0.880987409640877	0.886030783870818	0.90168264984051	0.912670118082297	0.923746485317057	0.939838137500372	0.945103475793447	0.880708296665114	0.94482734743142
349	355	0.890007397511077	0.0162709466767251	0.858399598705066	0.863414247486446	0.878979433823222	0.889908245353327	0.90092727359216	0.916938764749603	0.922178667482798	0.858116342024695	0.921898452997458
350	356	0.907905140979869	0.0165732422160956	0.875709672031013	0.880817658975472	0.896672370931597	0.907804298237356	0.919027980480952	0.93533660693793	0.940673688515084	0.875421586236322	0.940388695723417
351	357	0.917872499619781	0.0168395713453762	0.885161130974603	0.890350617652851	0.906458946607927	0.917769520354709	0.929173793030426	0.945745653423238	0.951169088457011	0.884866939782843	0.950878059456718
352	358	0.934593721594937	0.0171752732622449	0.901230748847256	0.90652348869694	0.922952541782554	0.934488512204525	0.946120210708315	0.963022833496218	0.968554588090788	0.900930186000937	0.968257257188937
353	359	0.922252072266329	0.0172240704538588	0.888799218565823	0.894105051683229	0.910576906630324	0.922144848338017	0.933810351148923	0.950764843649638	0.956314268033797	0.888492894176766	0.956011250355892
354	360	0.908692166629624	0.0172343292775013	0.875224153613033	0.880531259395143	0.89700916228775	0.908583213057184	0.920256398732188	0.937224724662488	0.94277935100951	0.874912881245721	0.942471452013526
355	361	0.827217903859334	0.0165742185692849	0.795048700459152	0.800145835544565	0.815979245868519	0.827107212273358	0.838335895090062	0.854667551580554	0.860016155233762	0.794732435463536	0.859703372255132
356	362	0.711411120677375	0.015520568450844	0.681313336347609	0.686076004245444	0.700882044069206	0.711298255208289	0.721817160955364	0.737131231984318	0.742150306313015	0.680990806513721	0.741831434841029
