# Supplementary material for: Evolution and Epidemic Spread of SARS-CoV-2 in Colombia: A Year into the Pandemic
Source: Vaccines (Basel). 2021 Jul 30;9(8):837. doi: 10.3390/vaccines9080837 (PMC8402472; doi:10.3390/vaccines9080837)
Supplement: Supplementary file 1 [file vaccines-09-00837-s001.zip › Supplementary_material/Supplementary Data S3/model_statistics/WHO-model- AR .csv]

t_start	t_end	Mean(R)	Std(R)	Quantile.0.025(R)	Quantile.0.05(R)	Quantile.0.25(R)	Median(R)	Quantile.0.75(R)	Quantile.0.95(R)	Quantile.0.975(R)	inferior	superior
2	8	11.2066359027121	1.53934982756416	8.39453930578671	8.80040854576962	10.1335680865536	11.136233265489	12.2029902553314	13.8530362680162	14.4187287713593	8.18951024068635	14.2237615647379
3	9	7.11759441424125	0.903935394544485	5.45701882444341	5.69881858185475	6.4888586604004	7.07936456831884	7.70467071361653	8.66678648135344	8.99538250041046	5.34588104093406	8.88930778754844
4	10	3.91779128514605	0.485942202229004	3.02366860202269	3.15419059499318	3.58000866853841	3.89771846760118	4.23369995905312	4.74986756356457	4.92596382226212	2.9653445687772	4.8702380015149
5	11	2.63298349868993	0.312477652257229	2.05638195713565	2.14093299700423	2.41603069253878	2.62063244423867	2.83647657901977	3.16716759821619	3.27976250149126	2.02052730026576	3.2454396971141
6	12	1.89523838514097	0.224923415339024	1.48019690272041	1.54105728271985	1.73907436581221	1.88634801704537	2.04171400762154	2.27974752112981	2.36079405361447	1.45438849107648	2.33608827920546
7	13	1.49333462219554	0.178487626375767	1.16412759903415	1.21236730615268	1.36938802168761	1.4862295563767	1.60953841983251	1.79853973098288	1.86291181786327	1.14349887449903	1.84317036989204
8	14	0.917642754865419	0.129774282934409	0.681092139995103	0.715114090992151	0.82710096072921	0.9115324400427	1.0015266912498	1.14101639489839	1.18890893909273	0.663285160313978	1.17200034941686
9	15	0.486279991649387	0.0902999274980668	0.325669342279422	0.347874263378363	0.422718241013615	0.480702132220863	0.543766163732827	0.643715680648066	0.678575154253846	0.309292133753176	0.663267849545598
10	16	0.346861846497055	0.0756914603459481	0.21471294992205	0.232430880388663	0.293262689371823	0.341371910546532	0.394483092539751	0.48002407228215	0.510190466410502	0.198506584218997	0.495217108775113
11	17	0.888109910699306	0.125597708058892	0.659172293816849	0.692099303485481	0.800482057399623	0.88219624645167	0.969294178603607	1.10429463231393	1.15064583262809	0.641938402903878	1.13428141849473
12	18	0.894036852855492	0.134781126803266	0.649608545936241	0.684479028779095	0.799819658434983	0.887273044124306	0.980884616693853	1.12666933444946	1.17689218787106	0.629865844321091	1.15820786138989
13	19	1.03295087023578	0.152300296919467	0.756249861174087	0.795838921707934	0.926559792285722	1.02547543838282	1.13119698428706	1.29556504016824	1.35212237078937	0.734442288273628	1.33145945219794
14	20	1.33202383667491	0.176430867205785	1.00886184593525	1.05570029810054	1.2091632581278	1.32424237390693	1.4464051615806	1.63489303577846	1.69939736639978	0.986219336951577	1.67782833639825
15	21	1.54335690866496	0.189974103000824	1.19363212135326	1.24472478899155	1.41133126568557	1.53556921420448	1.6668960236439	1.86855561841469	1.9373299965813	1.17100766678335	1.91570615054658
16	22	1.47747158347941	0.181864180090077	1.1426764156278	1.19158795652669	1.35108206547648	1.47001634276252	1.5957368601661	1.78878768278337	1.85462610864725	1.12101779050286	1.83392537645597
17	23	1.42329896151248	0.17134505967777	1.10741154767526	1.15366597185968	1.30428993762867	1.41642905757981	1.53482148898841	1.71636755198545	1.77822028156393	1.08746264454405	1.75913527848091
18	24	0.736472700554991	0.117930013867718	0.523704084822576	0.553808063440978	0.653877712502702	0.730187716322564	0.81222043346455	0.94057881394238	0.984946672446934	0.505329873374265	0.967615527735718
19	25	0.864205223685887	0.123457889097984	0.63934378200011	0.671644364395966	0.778044441643507	0.858333439490318	0.94396811561617	1.07679736839037	1.12242685529341	0.622227761053839	1.10618268631794
20	26	0.897176077224227	0.125629779280346	0.668006518802791	0.70100658743515	0.809551441778394	0.891319043684024	0.978418772871658	1.11332644855336	1.15962236257586	0.650941709834749	1.14341044461371
21	27	0.802203129934264	0.120936672165485	0.582882022276468	0.6141706770892	0.717663742082012	0.796134086452327	0.880130060749705	1.01094005645246	1.05600411626202	0.565167252489913	1.03923900737861
22	28	0.8133547570243	0.124035437619429	0.588628870611225	0.62063959802059	0.72661821809197	0.807058444475105	0.893231307248859	1.02754977431011	1.07385145584446	0.570245299290219	1.05646421475838
23	29	1.08297213902521	0.146027933436463	0.815842824211224	0.854481042919438	0.98123155285183	1.07641579028093	1.17756855454088	1.33382961896901	1.38735202050632	0.796757389489738	1.36918688856067
24	30	1.12752685368801	0.152035689936013	0.849407532787332	0.889635372084653	1.02160054322568	1.12070076924416	1.22601507412604	1.38870489778777	1.44442927224999	0.829536901413422	1.42551680596259
25	31	1.18159000987601	0.156505420086557	0.894924734588731	0.936473425860436	1.07260484893381	1.17468735662332	1.28305353260268	1.45025428607487	1.5074737370767	0.874839386506353	1.48834063324566
26	32	1.16098605122481	0.153776359094844	0.879319497515566	0.920143684086133	1.05390131744506	1.15420376288806	1.26068030524628	1.42496549800603	1.48118718566133	0.859584387398917	1.4623877150507
27	33	1.06698620856596	0.145198431865191	0.801552878796681	0.839904887697323	0.965796922724472	1.06040715069144	1.16100663618253	1.31651142252477	1.36979896785353	0.782397282110187	1.35157513502174
28	34	1.05473825155078	0.142220876826051	0.794573196244311	0.832204087912514	0.955650117973449	1.04835283168456	1.14686846830205	1.29905569079951	1.35118272360303	0.77598533297172	1.33349117012984
29	35	2.18349073855416	0.202732025551137	1.80426064595738	1.8610651996673	2.04354696519342	2.17721955528799	2.31659951920219	2.52730878533369	2.59835555285515	1.78613596847393	2.58084550863438
30	36	2.04928257442654	0.19363900207253	1.68737293241058	1.74151094969442	1.91556524259923	2.04318675668614	2.17635609380137	2.37784852644751	2.44583032353186	1.66975013036439	2.4288150184887
31	37	1.88420902116999	0.174195185628723	1.55829219697698	1.60712670735265	1.76397490940306	1.87884363168515	1.998595358988	2.17959395638646	2.2406136069672	1.54278645733769	2.22563158500229
32	38	1.5457304213163	0.144770918113504	1.27503698681469	1.31555731569346	1.44577799130916	1.54121309866265	1.64075941736867	1.79131320836794	1.8420925723811	1.26197942181384	1.82948142081877
33	39	1.33289744654269	0.124837283672535	1.0994760279904	1.13441707731619	1.24670755411707	1.32900211799948	1.41484181694451	1.54466572467311	1.58845323360534	1.08821637054452	1.57757852254086
34	40	1.18826646102778	0.111782705708916	0.979299745245649	1.01056967074294	1.11108236789462	1.18476309436822	1.26163223877357	1.37791408812977	1.41714028636274	0.969172357838308	1.40736056421726
35	41	1.13875295904448	0.105730557914942	0.940973603960407	0.970598805699164	1.06576827300917	1.13548235735382	1.20817300061431	1.31806391797364	1.35511684213635	0.931521065531198	1.34598485255777
36	42	0.65872234118053	0.07873237877867	0.513506381002019	0.534785317644001	0.604048463233529	0.655588237463344	0.709980804284369	0.793350856995072	0.821745920731148	0.504406878774336	0.813037803586723
37	43	0.737602965942172	0.082466518612608	0.584873278536614	0.607397863214861	0.680433195756785	0.734531907203612	0.791425882873652	0.878284396159305	0.907782456381591	0.575968589461461	0.899237342422884
38	44	0.731540048934418	0.083366725679878	0.577319966609989	0.600023601962565	0.67371862617504	0.728375657667002	0.785912944183185	0.873851236653689	0.903740139362317	0.568141266601857	0.894938831266979
39	45	1.70962897456338	0.13150992112026	1.46158537540245	1.49921636015322	1.61918525168729	1.70625811025677	1.79639854080685	1.93154025311453	1.97682748193176	1.45186952916767	1.96738841995908
40	46	1.91616869480101	0.14282278193107	1.64645624771531	1.68745198354602	1.81800027143993	1.91262140484312	2.01047062892959	2.15698586920563	2.20603867992939	1.63623604221611	2.19610134738591
41	47	1.82527723622418	0.135298550406824	1.56971987834822	1.60857666630187	1.73228961819438	1.82193532828896	1.91462222287014	2.05337766956131	2.09982505987771	1.56009207742681	2.09046239502156
42	48	1.60739020249661	0.118177678028583	1.3841021639497	1.41806866006498	1.52618101876606	1.60449493347644	1.68544357815184	1.80658803618558	1.84713068991345	1.37576195356059	1.83901845143263
43	49	1.2869272057824	0.0984137831175203	1.10126375194166	1.12944103824282	1.2192520114124	1.28441944696279	1.35186900213768	1.45296781617061	1.48684099064854	1.09403619087206	1.47981822069274
44	50	1.10480937367289	0.0862711180281448	0.942189265391808	0.966837798712072	1.04546156700252	1.10256463937194	1.16171048732137	1.25043817467986	1.28018513660657	0.935717982337724	1.27390076500805
45	51	1.11396371542532	0.0837306402038712	0.955894488054226	0.979908747825686	1.0564033498876	1.11186655912988	1.16923821929121	1.25517247512225	1.28395005636001	0.949851660625729	1.2780757702249
46	52	0.60300130079073	0.0606039109945178	0.490089702239526	0.506897645950672	0.561093967859497	0.60097221316441	0.642697199088285	0.706026712564036	0.727442559201932	0.484217635241475	0.721784966339985
47	53	0.783016507454013	0.0686750907112324	0.654208236250048	0.673582483741931	0.735667021309072	0.781009690598127	0.828178706123238	0.89929623107801	0.923228241402895	0.648413329659997	0.917619685248028
48	54	0.813267697166109	0.0713282955642896	0.679483025833176	0.69960578121835	0.764088903114495	0.811183348614727	0.86017469971463	0.934039790932413	0.958896394516365	0.673464237860101	0.953071156472117
49	55	0.851354635919578	0.0752498295316672	0.710264778766917	0.73147467589353	0.799463853934337	0.849138595905785	0.900830098968593	0.978794007428146	1.00503681859438	0.70386497003751	0.998844301801646
50	56	1.07290134030976	0.0867389323914487	0.909632229992004	0.934324933825919	1.01319297821134	1.07056477212472	1.13006293965992	1.21944825423516	1.24944787542382	0.902893032822517	1.242909647797
51	57	1.0982107817768	0.0893711259508009	0.930033514807531	0.955457714491176	1.03668279863589	1.09578742912482	1.15709741610561	1.24923039961417	1.28015860652718	0.923043374913226	1.27337818864037
52	58	1.09743277422597	0.0896050107953533	0.928839015346032	0.954320677415159	1.0357398557896	1.09499500052664	1.15646862831674	1.24886061662904	1.27987902986284	0.921806953067077	1.27305859538486
53	59	1.02246651050325	0.0858034835096997	0.861215016923374	0.885542850992727	0.963359588443504	1.0200673585822	1.07895848750528	1.16757418474992	1.19735096992739	0.854291682824243	1.19064133818227
54	60	0.917989716965307	0.0805130242905813	0.766977998438718	0.78969190012812	0.862478318455998	0.915636973159783	0.970936792255834	1.05431326769794	1.08237058089046	0.760184189355768	1.07579524457485
55	61	1.03547799595537	0.0851157669560219	0.875376423185937	0.89956394794099	0.976868367495549	1.03314677440851	1.09154670257674	1.17934432205321	1.20882657436721	0.868651092721568	1.20230489918917
56	62	1.09812553970396	0.087920407659505	0.932565680599769	0.957620407891013	1.03761498885582	1.09578001102613	1.15607955362337	1.24663173979824	1.2770137624125	0.92580154069133	1.27044953871659
57	63	1.10130239269762	0.0881747594618976	0.935263572568475	0.960390782633795	1.04061678615898	1.098950078457	1.15942406630252	1.25023821795705	1.28070813509338	0.928479864152302	1.27412492124294
58	64	1.10972954720939	0.0880072777132686	0.943941106696184	0.969045570130432	1.04917001846226	1.10740393924063	1.16775424457832	1.25834663406268	1.2887331730774	0.937235282891385	1.2822238115274
59	65	1.19121262886404	0.0903055963428309	1.02078762834259	1.04666580130766	1.12912283857275	1.18893139115256	1.25081591787235	1.34354118856612	1.37460077157483	1.01421366003209	1.36821159769599
60	66	1.28517686788955	0.0927496513290393	1.10981138697664	1.13651637007984	1.22146180462026	1.28294634800452	1.34646068022425	1.44144606850545	1.47321737343763	1.10338755128464	1.46696618449447
61	67	1.14747953897907	0.0862498437688136	0.984654483154605	1.00939125990048	1.08818735486563	1.14531928554735	1.20441708670622	1.29293684628012	1.32258025853349	0.978429845192196	1.31652923276595
62	68	0.992426483869184	0.0784582024824744	0.844607677714574	0.866995509924818	0.938441014895481	0.990359696203882	1.04415922444873	1.12490767879067	1.15198974398606	0.838648407003534	1.14620456073483
63	69	1.08299470676477	0.080498362595492	0.930962144770284	0.954074543306642	1.02766732530692	1.08100089567893	1.13614886449693	1.21871612808918	1.24635713999907	0.925217916077606	1.24077149745194
64	70	0.973710496612664	0.0758032593531951	0.830804713624908	0.852469194632533	0.921566676274935	0.971744112739521	1.02371101566505	1.10165951581235	1.12779021914503	0.825136108280401	1.12228488494493
65	71	1.04306250665227	0.0781808402339331	0.895454295838148	0.917883039979804	0.989320028316543	1.04110985769976	1.09467663205414	1.17490282276912	1.20176667094614	0.889828059793758	1.19629695351078
66	72	1.03522120917851	0.0778119909983311	0.888325386247206	0.910642155360863	0.981729600441535	1.0332722941053	1.086588536441	1.16644837657708	1.19319176330833	0.882709706821779	1.18773271153524
67	73	1.03830692838612	0.0778243945729356	0.891371699674971	0.913698185660959	0.984809475214579	1.03636318203999	1.08968573230781	1.16954615210638	1.19628752139865	0.88577111502317	1.19084274174908
68	74	1.15979535144999	0.0820099157798923	1.00461985207524	1.02827738288885	1.10347763179452	1.15786293298196	1.21400673822287	1.29790513837065	1.3259519304421	0.999055916521402	1.32053478637858
69	75	1.17242110905744	0.0820858964553579	1.01704635439029	1.04074722805748	1.11606060216028	1.17050594577848	1.22669408635428	1.3106279446175	1.33867890327169	1.01153275200493	1.33330946610994
70	76	1.09695654420819	0.0785546897482379	0.948387547271646	0.971021836664381	1.04299998694438	1.09508197572666	1.14886983117911	1.22928573791308	1.25617786753983	0.942989352301643	1.25092373611473
71	77	1.08059552421679	0.0767945799512285	0.935314798402308	0.957457605161615	1.02785478346947	1.07877688529915	1.13135395397035	1.20993714125246	1.23621076415486	0.930078147512379	1.23111290092119
72	78	1.09630706608056	0.0763833326739508	0.951701056064529	0.973765164234791	1.04386623895619	1.09453361763991	1.14681483072095	1.22489850706706	1.25099081796924	0.946595734039616	1.2460183981215
73	79	0.977436127993057	0.0714772086746919	0.842357827964587	0.862912278385233	0.928323118033198	0.975694370811378	1.02465064117583	1.09790142758255	1.12241202019843	0.837340798990661	1.11753145699545
74	80	1.00932733030565	0.0720948093075464	0.872962982633424	0.893740899300275	0.959810007743457	1.00761130717909	1.05697419506228	1.13076742030168	1.15544306593488	0.868021504062858	1.15063315654844
75	81	0.82002263544654	0.0648284815226248	0.697882840749724	0.716381469584582	0.775415496012856	0.818314889134085	0.862768389372335	0.929489261309929	0.95186664324786	0.692958811662195	0.947086459230884
76	82	0.864339898583631	0.0666852709286745	0.738578244152455	0.757654236445353	0.818475754529588	0.862625544706853	0.908335441934941	0.976873551402185	0.999843350212886	0.733636767563429	0.995043029603833
77	83	0.888970420899332	0.0683823400691794	0.759993066146797	0.779560371597554	0.841941623663729	0.887217643714329	0.934088735441474	1.00435952908072	1.02790791733455	0.75494103436374	1.02299980743492
78	84	1.04861985654011	0.075481308928541	0.905890603815071	0.927628884386181	0.996769723762058	1.04680932583883	1.09849652236922	1.17578687231124	1.20163753092653	0.900676491040173	1.19656322204005
79	85	1.10518804730934	0.0785422944646698	0.956600978349413	0.979247717870201	1.05124701667032	1.10332801925157	1.15710165291537	1.23747326038303	1.26434482642278	0.951245150158587	1.25913094446009
80	86	1.20645863027212	0.0822797956650885	1.05057204920577	1.07438485486156	1.14998955399404	1.20458866820099	1.26088943420478	1.34491116277303	1.37297142590267	1.04519023076854	1.36772702977569
81	87	1.30817462509304	0.0849750732807006	1.14691458020571	1.17161072464369	1.24990126895133	1.30633517779871	1.36444294973294	1.45101317750978	1.47988753903805	1.14162348146287	1.47472576872322
82	88	1.28480680993938	0.0827616820267367	1.12770380242603	1.15177347366503	1.22805875131229	1.28303019802891	1.33961832558384	1.42390045433089	1.45200562624073	1.12259391316698	1.44701970671179
83	89	1.19074922841234	0.0776759149660095	1.04336179403551	1.06592856389578	1.13747786968231	1.18906064898819	1.24218000596762	1.32132991128465	1.3477322035966	1.03850443507896	1.34299402174572
84	90	1.17139276390404	0.0749907373331221	1.02901216722558	1.0508329777011	1.11997802655259	1.16979288979635	1.22106360395412	1.2974099757933	1.32286484163707	1.02441091873112	1.31837460907696
85	91	1.06157313311111	0.0698463842254208	0.929080021960081	0.949357392105764	1.01366489163737	1.06004167514087	1.10781206146002	1.17901292770007	1.20276891676027	0.924674220029287	1.19847204619294
86	92	0.951613548549299	0.0650509629754302	0.828378602240608	0.847201287236601	0.906967009439764	0.950131695612857	0.994644857942044	1.0610806615817	1.08326924475266	0.824113661117456	1.07911343598114
87	93	0.873467694700046	0.0617634930069783	0.756601572117868	0.774418585159199	0.831053566468953	0.872012347338674	0.914295496753051	0.977481249372671	0.99860391276648	0.752411248406368	0.994524140993723
88	94	0.770198795760535	0.0580559186254833	0.660611112580503	0.677257132666791	0.73028641953285	0.768740578087488	0.808521742835426	0.868114712716708	0.888072813423848	0.656409195254588	0.883988396266482
89	95	0.805191181324091	0.0600154072108009	0.691855604724822	0.709082378678671	0.763939933983869	0.803700578435401	0.844817695392583	0.906384706543498	0.926997135251418	0.687560983190922	0.922821379457261
90	96	0.885487080795111	0.0642399846896098	0.764049597456378	0.782536808244711	0.841352961368694	0.883934080137963	0.927928442661578	0.993734918230741	1.01574955064164	0.759576710803476	1.01139745078675
91	97	0.961896433997015	0.0685322833161773	0.832258382503991	0.852014229417757	0.914828022730576	0.960269350154395	1.00719132980632	1.07732890916226	1.10078047451962	0.827573158697307	1.09621970929672
92	98	1.07714196233655	0.0738045511474476	0.93733536604615	0.958686493987976	1.02648560993757	1.07545676394196	1.12596143804873	1.2013459289085	1.22652483296914	0.932485042087552	1.22179888258555
93	99	1.14570486187907	0.0767220722485041	1.00025607954887	1.02249591035845	1.09306569969876	1.14399275439395	1.19647780699842	1.27475409672669	1.30088285758924	0.995329600272005	1.29608012348614
94	100	1.16927664772262	0.0772679757892878	1.02272682271208	1.04515047800481	1.1162742101326	1.16757508500545	1.22042435701427	1.29920712727239	1.3254957788776	1.01783141517561	1.32072188026962
95	101	1.20185359901738	0.077418195977073	1.05489390551662	1.07740952481593	1.14876946374459	1.2001916935837	1.25312622369158	1.33196669914973	1.35825726808939	1.05011393490231	1.35359326313244
96	102	1.22155538740514	0.0767985292107016	1.07565701415889	1.09803695374456	1.16891584425871	1.21994633753168	1.27244102541767	1.35056254260052	1.3765974010248	1.07103027015217	1.37208050465812
97	103	1.24661609802068	0.076149198010406	1.10181978510276	1.12406149192546	1.19444422438236	1.24506592379825	1.29709823363332	1.37445858549955	1.40022150728458	1.09736366992029	1.39586852612108
98	104	1.49523159548141	0.0816932289367183	1.33938431176833	1.36344311560064	1.43934951698983	1.49374406631654	1.54949219238696	1.63209424522465	1.65953206559953	1.33511286676544	1.65535032419737
99	105	1.47902971016368	0.0792843145831995	1.32769911258569	1.3510791714124	1.42480918928569	1.4776132565344	1.53170622129237	1.6118119673971	1.63840960436099	1.32363245358061	1.63442696674675
100	106	1.39471571268413	0.0742332271229523	1.25299887518364	1.27490005093928	1.34395426606929	1.39339892199952	1.44404178607578	1.51902312792711	1.54391549495044	1.24921858752314	1.54021283784512
101	107	1.34619788101028	0.0698911115904148	1.2126823371042	1.23333678097894	1.29842102763245	1.34498855248984	1.39265649646541	1.46318416342749	1.48658570490984	1.20921130229306	1.48318445972749
102	108	1.28949355744982	0.0658041925491318	1.16372915955665	1.18319774542534	1.24452033424226	1.2883743783072	1.33324680813068	1.39960703838866	1.42161794867039	1.16051734005352	1.41846977484612
103	109	1.23533270648505	0.0623142919518037	1.11620286974422	1.13465271212904	1.19275081506439	1.23428508455002	1.27677262542586	1.33958627749681	1.36041590073172	1.11319669425951	1.35746871871058
104	110	1.1648085235345	0.0588317146982239	1.0523401777884	1.06975748641882	1.12460577883913	1.16381818996855	1.20393174376896	1.26323771923353	1.28290467172186	1.04949836272598	1.28011868434302
105	111	0.972697465538713	0.0525207264228215	0.872470471569693	0.887950565718979	0.936776437793826	0.971752344803927	1.00758826246393	1.06066830310006	1.07829530465295	0.869756841749983	1.07563808932744
106	112	0.970810171646714	0.0515979784721148	0.872301988271305	0.887526500323892	0.935527595710351	0.969896190958092	1.00509645890144	1.0572115562347	1.07451224633927	0.869678133841369	1.07194220945206
107	113	1.08875075207159	0.0543696180043258	0.984782705913009	1.00089064708205	1.0516024335467	1.08784585621841	1.1249126771592	1.17969757540574	1.19786108458654	0.982186300783115	1.19531520336007
108	114	1.11675271019334	0.0551524851998304	1.01125833639298	1.02760964289922	1.07907464266108	1.11584491250486	1.15344121982477	1.20899239349294	1.22740586429713	1.00865383920168	1.22485158118501
109	115	1.10156519227854	0.0546025593814659	0.997132263227649	1.01331680121073	1.06426113214685	1.10066314095968	1.13788595883993	1.19289059802458	1.21112424532815	0.994544175890864	1.20858620866621
110	116	1.07291585010612	0.0533795586410678	0.970831483896734	0.986649830434493	1.03644567388272	1.07203073597153	1.1084211957883	1.16220110979766	1.18003008952087	0.968291915169628	1.17753978504261
111	117	0.995520275573414	0.0508687098055254	0.898303707118727	0.913352263204515	0.960753987526209	0.99465398654128	1.02934225666451	1.08064331515786	1.09765973061495	0.895817604354584	1.09522294679224
112	118	0.85415790459832	0.0467374411062593	0.764999940008335	0.77876276617392	0.822186615733058	0.853305603009792	0.88520014207277	0.93246036298454	0.948159245409427	0.762552520030052	0.945763289166588
113	119	0.874300911609819	0.047207811901156	0.784212723555896	0.798126875598054	0.842013598836856	0.87345139781002	0.905662210101142	0.953372756864775	0.969216638516203	0.781773600283553	0.966828222936085
114	120	0.778224492315759	0.0449308120128463	0.69264385887258	0.7058237701964	0.747466305844179	0.777359969447056	0.808040313151062	0.853574228085616	0.868717930753955	0.69016010077058	0.866288883860938
115	121	0.836974894216493	0.0473086181028467	0.746809824747369	0.760708760788386	0.804598541352218	0.836083716103996	0.868379822947258	0.916280964037309	0.932204250730204	0.744250002734914	0.929699785698073
116	122	0.827353812282602	0.0480079374293886	0.735925608934399	0.750002915411784	0.79448678827273	0.826425430093374	0.859208862164926	0.907871556817403	0.924057710323735	0.733258254921	0.921449369644204
117	123	0.81095128581736	0.0485503835394095	0.71857650311557	0.732779290936178	0.777697948866004	0.809982613397653	0.843148736085643	0.892427567965812	0.908830704361001	0.715792534080117	0.906110037554602
118	124	0.856300272685655	0.0509017676910046	0.759430711802391	0.77432947868775	0.821440022652921	0.855291885483216	0.890061344221486	0.941710826141848	0.95890015869065	0.756532808011286	0.956067737360023
119	125	1.09632849529755	0.0587693761054182	0.984154922856738	1.00148535546219	1.05613761768371	1.09527855122586	1.13537487806214	1.19475313901807	1.21446859646339	0.981140518130932	1.21151647246417
120	126	1.01555803534678	0.057494652013208	0.905984522047696	0.922874088372894	0.976209846942122	1.01447324376444	1.05372375253389	1.11194236223192	1.13129607980588	0.902868517400888	1.12824755329266
121	127	1.05278758138372	0.0586695581575051	0.940924722500905	0.958178949929879	1.01264403167937	1.05169793996351	1.09174337053515	1.1511131343228	1.17084253934777	0.937795247395014	1.16777991537243
122	128	0.913834281088714	0.0544180395260748	0.810278553851309	0.82620437019287	0.876564943654526	0.912754326005992	0.949926428798698	1.00514808041833	1.02352702865226	0.807174923617607	1.02049363855982
123	129	0.980724364665438	0.0561561137628456	0.873736886454674	0.890219623765658	0.942286166178701	0.979652743256719	1.01799445004344	1.07488456151769	1.09380152638359	0.87065838169026	1.09079034764062
124	130	1.04043084353321	0.0579809440792454	0.929880937089104	0.946932648864472	1.00075846515426	1.03935399141031	1.07892940229665	1.13760233357948	1.15710017139171	0.92678819313789	1.15407349392853
125	131	1.04899261373523	0.0584580728787115	0.937532985226736	0.954725016600161	1.00899376888408	1.04790690012915	1.08780797953614	1.14696373402423	1.166622020758	0.934414790892953	1.1635704365775
126	132	0.943823799900937	0.055423241896103	0.83831088901747	0.854548091758113	0.905873684990863	0.942739166919407	0.980591623274047	1.03679935161265	1.05550032167312	0.835194245784575	1.0524533540173
127	133	0.927992400432237	0.0547776594018674	0.823724736964076	0.839766510740633	0.890481535338091	0.926914815593253	0.964328657736406	1.01989409212321	1.03838361972612	0.820628188004577	1.0353566128599
128	134	0.842799875782909	0.0522682294522755	0.743459953656516	0.758708201263516	0.806981386752049	0.841719609738262	0.877440844487708	0.930576505210569	0.9482785619772	0.740354146056449	0.945245605509369
129	135	0.874658316084147	0.0536287422198866	0.77269613126658	0.788355436392902	0.837913768644287	0.873562497546672	0.910208388092558	0.964699200964606	0.982847651051281	0.769545981333169	0.979770650835125
130	136	0.901496989566838	0.0551707197962762	0.796596970319352	0.812708903809596	0.863696988417753	0.900371775293014	0.938070472632041	0.994123353600478	1.01279120570425	0.793362378766137	1.00963160036754
131	137	0.929203647172402	0.056866339705093	0.821079625016705	0.837686743548878	0.890241898728042	0.928043850501766	0.966901181659249	1.02467679492604	1.0439183858137	0.81774562135042	1.04066167299438
132	138	0.942548932717388	0.0580098767245811	0.832270081905827	0.849203609152095	0.902800346154808	0.941359113185807	0.981000580788585	1.03995291388738	1.05958910572376	0.82884957433721	1.05624829109757
133	139	0.800397755094843	0.0539628056400831	0.698119517741193	0.713752795860847	0.763369718265568	0.799185358425413	0.83610426737358	0.891178402281889	0.909565546317657	0.69463065604028	0.906164854149406
134	140	0.80638960887364	0.0546155958377528	0.702890444394085	0.718706522328657	0.76891086346556	0.805156932972169	0.842524726490612	0.898277560135926	0.916893562089427	0.699343041031644	0.913436176715635
135	141	0.823365682789209	0.056022938737551	0.717216527903363	0.7334335881499	0.784918290736199	0.822095405919208	0.860428463049982	0.917630906325164	0.936733293317723	0.713560722863609	0.933170642714809
136	142	0.882427992859483	0.0592246890698	0.770159187194115	0.787323614865543	0.841792346617301	0.881103380163296	0.92161979655524	0.982050845494895	1.00222403403838	0.766347602282675	0.99850838343629
137	143	0.771189954505358	0.0565463909808297	0.664338834957753	0.680595525705785	0.732334307674786	0.769808334841722	0.808539651642994	0.866497339528593	0.885892170134378	0.660359028182932	0.882020880827785
138	144	0.683211848439803	0.054182223978661	0.581143171276241	0.596598889212321	0.645928000604972	0.681780073532951	0.718935111683785	0.774708875687661	0.793416536072251	0.577014689441627	0.789409007437978
139	145	0.686364985786155	0.0554893202768996	0.581917170901135	0.597713783953268	0.648167877102183	0.684870217787588	0.722932859132426	0.78011514408531	0.799306740551018	0.577605918043432	0.795124053528878
140	146	0.87343876009823	0.0645664510340799	0.751470323471237	0.770018254633278	0.829065844054252	0.871848313180782	0.916078110739701	0.982284572051247	1.00444494996503	0.746888516071433	0.999989004125026
141	147	0.94252882477629	0.0694841468286962	0.811257100681949	0.831222965765907	0.894778533814086	0.940821896025853	0.988418585421645	1.05965733029949	1.08350021661241	0.806339896992045	1.07871775256053
142	148	1.08283746143195	0.076377465610848	0.938306379888014	0.960344148025707	1.03038985686691	1.0810422414704	1.13332827810356	1.21145458423589	1.23756998737181	0.933137628834688	1.23253729402921
143	149	1.04550883953379	0.0758491832361844	0.902125649609239	0.923953796757553	0.993398974820772	1.04367518667757	1.09562003816743	1.17331880238243	1.1993118329798	0.896844440390869	1.19417323867671
144	150	1.07401590209886	0.0767154215784899	0.928911857571543	0.951021447040329	1.02132497591038	1.07218989771855	1.12471649138962	1.20323918169494	1.229496308604	0.923653675805018	1.2243781283927
145	151	1.09276110003588	0.0768864026962015	0.947253902165254	0.9694435529697	1.03996622031246	1.09095839385587	1.14359103074988	1.22222799251501	1.24851228638632	0.942063750751321	1.24345844932043
146	152	1.09882572654248	0.0765588160635118	0.953887498071189	0.976002296416307	1.04626442164144	1.09704820377392	1.14944952793367	1.22771259404603	1.25386484953296	0.948770447057995	1.24888100602696
147	153	0.939224647749075	0.0702009461705234	0.806668459525045	0.826813418421616	0.89097004755862	0.937476206266634	0.985573476131471	1.05760013581633	1.08171638176418	0.801630793254849	1.0768185022433
148	154	0.852149276995985	0.0663397312409379	0.727084321780653	0.74604413775405	0.806515262619862	0.850428382950347	0.895907566865653	0.964124719987161	0.98699318040717	0.722123403763746	0.982175150228223
149	155	0.785639667665096	0.063723791692666	0.665708539457644	0.683843002542277	0.741771474273136	0.783917446964877	0.827630713588077	0.893311177809193	0.915357218320547	0.660741035947471	0.910538299382722
150	156	0.83090016727987	0.0663130525808018	0.706011883563945	0.724915484816072	0.785263453853191	0.829136715440408	0.874614783503696	0.942900336027664	0.965809193751275	0.700926584221498	0.960873750338241
151	157	0.816004722361577	0.0670751749963162	0.689837251929879	0.708898144097027	0.769817614778526	0.814167611579372	0.860189465599436	0.929378064859631	0.952611448097178	0.684537379368797	0.947472065354356
152	158	0.806812881073865	0.0681881339209349	0.678705813445811	0.698023952793826	0.75983399243566	0.804892713259926	0.851698896260533	0.922151911390858	0.945831116318752	0.673164138588832	0.940461623558897
153	159	0.818087593937371	0.0701504324414492	0.686378278174336	0.706220008278261	0.769742870935976	0.816083353321613	0.864247819804995	0.936792079345054	0.961185782455205	0.68059274635213	0.955582441522611
154	160	1.03648427075005	0.0806901910418942	0.884365548828797	0.907426709077642	0.980978810158955	1.03439111681789	1.08970825437499	1.17268198692927	1.20049730070289	0.87833149630794	1.19463704519217
155	161	1.02566002129688	0.0818565810919825	0.87149839661561	0.89483293044573	0.969326234990929	1.02348322302142	1.07962117809132	1.16391260564668	1.19219121290416	0.865221122356598	1.18609892023717
156	162	1.00105055888509	0.0814643391467108	0.847752166732204	0.870927052396086	0.944966041293103	0.998841603585356	1.05472741143825	1.13870926279449	1.16690120857514	0.84138045415754	1.16072066361265
157	163	0.938581442449919	0.0787640049747189	0.790559323498644	0.812891256484163	0.884323763009338	0.936379121447144	0.990438711824255	1.07178421125058	1.09911805318701	0.78420399269947	1.09295889220037
158	164	0.903342175727815	0.0771777305371579	0.758415327217545	0.780253736918076	0.850158414935681	0.90114521613234	0.954131384684292	1.03392491846826	1.06075300952191	0.752073823874986	1.05461052758064
159	165	0.94359862576694	0.079185037645799	0.794785255175515	0.817236563418784	0.889050912119632	0.941384532266123	0.99573309796567	1.07751342943126	1.10499338430958	0.788395951981174	1.09880129955271
160	166	0.932935493726413	0.0794167431811247	0.783780144474601	0.806261312831344	0.87821276337219	0.930682996584417	0.985203136631502	1.0672934270168	1.09489042296973	0.777278677091409	1.08859231036142
161	167	0.804934940899613	0.0744162616109264	0.665703127086785	0.686565251873075	0.753570874300922	0.80264284409965	0.85380083583843	0.931123518015896	0.957191140175683	0.659079068142197	0.950790813657028
162	168	0.882428702080088	0.078612996939031	0.735086674665262	0.757224003152589	0.828209982790526	0.880095335724798	0.934104232918725	1.01559304417894	1.04302972400047	0.728347228079587	1.03651017608059
163	169	0.873085767854832	0.0793714334413484	0.724463419414638	0.746760337636603	0.818320933875883	0.8706817543932	0.9252304338933	1.00761184853473	1.03536849510033	0.71751775830979	1.02865377739988
164	170	0.842885354991928	0.0792919843095824	0.694656830338312	0.716837850435907	0.788135562858598	0.840400275636948	0.894926661927439	0.977410070395383	1.00523479583111	0.687473065745147	0.99829764423871
165	171	0.892367322426998	0.0828542258581158	0.737380385070709	0.760595746876799	0.835173926494877	0.889804362611841	0.946767336166952	1.03288176766339	1.06191775695373	0.729973039745091	1.0547616051089
166	172	0.87380938583067	0.0833144559521212	0.718165044778016	0.741431712319978	0.816265367688854	0.871162909821073	0.928469029261151	1.01521484477971	1.04449169781672	0.710513052164513	1.03710571949683
167	173	0.900137109492713	0.0858247059092965	0.739803231720447	0.763770919878018	0.840859300168737	0.897410895624736	0.956443638400781	1.04580309013891	1.07596204962723	0.731920685910492	1.06835353307493
168	174	0.925342716037107	0.0882279661972289	0.760519174861071	0.785158005349192	0.864405011656171	0.922540162827726	0.983225938316185	1.07508763016616	1.10609109973926	0.752415902290539	1.09826952978368
169	175	0.750308267374602	0.0804414898444739	0.600966164149128	0.623075006826585	0.694599327228778	0.747435489386313	0.802886366643896	0.887341407597018	0.915973748835028	0.592642947279433	0.907973587469771
170	176	0.688559926806857	0.0779640591755688	0.544278048713714	0.565531581165548	0.634494434951558	0.685619609058537	0.739421071935519	0.821618618804232	0.849548667253482	0.535750370822742	0.841369482790971
171	177	0.827476230794916	0.0872236532987699	0.665388606513201	0.689419971308303	0.7670947461711	0.824413530134944	0.884519860646553	0.975980230571448	1.00696647573544	0.656517870329327	0.998434591260505
172	178	0.918731310429945	0.0947598993180628	0.742428417846915	0.768616100155898	0.853166207805924	0.915475459811423	0.980748015806785	1.07995312303993	1.11353443566839	0.733001907766542	1.10446071309335
173	179	1.00153934112384	0.101690912924055	0.812180936739292	0.840344938685561	0.931204132777	0.99809973570961	1.06812585728915	1.17446716405281	1.2104421824888	0.802225151792696	1.20085353045499
174	180	1.06527836679864	0.106527836679864	0.866752997160022	0.896317518187438	0.991623250420987	1.06172955085189	1.13506573827748	1.24634516302929	1.2839688061444	0.856483806906107	1.27407292669117
175	181	1.06362905880769	0.106898742551029	0.864465214321775	0.894112608658298	0.98970905726816	1.06004996775201	1.1336483288978	1.24535473935601	1.28312997594864	0.854107523407671	1.27315059420771
176	182	1.10956585037464	0.108801883128393	0.906595703913372	0.936870073435457	1.03437157847312	1.10601158307382	1.18088640074362	1.29438614676126	1.33273214115116	0.896314159442986	1.32281754130629
177	183	1.20044685158615	0.11243214887535	0.990220620212778	1.02168956237562	1.12282168599726	1.19693860352272	1.27424837450844	1.39117162445362	1.43060794971093	0.980079839790464	1.42081386338184
178	184	1.16750579354434	0.109829706394591	0.96219001687708	0.992913613291817	1.0916702138508	1.16406363557211	1.23958976913009	1.35384001287591	1.3923808748776	0.95223956901094	1.38277201807774
179	185	1.01263586488323	0.100761034569928	0.82480854316842	0.852791243672515	0.942975849708029	1.00929580027508	1.07865563823907	1.18387432196517	1.2194421141086	0.815144237126176	1.21012749264029
180	186	1.03980677480563	0.100521915076149	0.852146745280053	0.880169071480516	0.970356785668718	1.03656930148011	1.10572828695352	1.2104883164532	1.2458629173512	0.842783821256379	1.23682972835488
181	187	0.995266138915753	0.0975938742990302	0.813204556977682	0.840360272749017	0.92781785485155	0.992078007366858	1.05923974513941	1.16104754135876	1.19544339967257	0.803982145289654	1.18655013254185
182	188	1.03804800979733	0.099426966910539	0.852345429659576	0.880095550660375	0.969368480038535	1.03487528267246	1.10326961447432	1.20682343200719	1.24177883861399	0.843171154652677	1.23292486494199
183	189	1.17070197706809	0.105558642396742	0.972967800388921	1.00265043537801	1.09788091217201	1.1675308760439	1.24006680352999	1.3495708762189	1.38645540196127	0.963807037970473	1.3775969161657
184	190	1.14627507302551	0.104206824820501	0.95114866095481	0.980422304512103	1.07437427429563	1.14311884163595	1.2147358509603	1.3228944827475	1.3593362084523	0.94202969637733	1.35052044967369
185	191	1.03929362473264	0.0982040167934805	0.855751155592327	0.883207250188999	0.971478882042373	1.03620213086342	1.10373895804425	1.2059258420271	1.24040280932743	0.846813751817419	1.23177349764786
186	192	0.96618038299638	0.0934041831242715	0.791808140390029	0.817846268354596	0.90164799223951	0.963172147915223	1.02743414032707	1.12477634647266	1.15764615100953	0.783108184072808	1.14925258191995
187	193	0.9068077571588	0.0897873472702975	0.739393355268573	0.76434487419424	0.844741165340004	0.903846060953121	0.965646472725141	1.05937375711148	1.09105114102756	0.730824556509017	1.08279095780858
188	194	0.961861724746167	0.0925551876175662	0.789033816083328	0.814850751452695	0.897922443197899	0.95889465015133	1.02256722646621	1.11899413352894	1.15154929347023	0.780453557015737	1.1432698924766
189	195	1.08482260894081	0.0990303023014144	0.899425752717298	0.927231243319094	1.01648756566862	1.08181070543236	1.14987494175949	1.25268828338524	1.2873340560169	0.890723216430036	1.27892200145158
190	196	1.01670668294992	0.096501527745692	0.836386222414504	0.863351046416002	0.950061116668366	1.01365514508223	1.08002639412048	1.18047186686948	1.21436680023408	0.827563688568367	1.20584967733148
191	197	0.995788139451727	0.0953792054478329	0.817645678774145	0.844266067330491	0.929904615268404	0.992744576908525	1.05835451380086	1.15769256206157	1.19122490255087	0.808844896773974	1.18273138212948
192	198	0.907398960106725	0.0907398960106725	0.738296010512203	0.763478926520298	0.844659888244717	0.904376095848843	0.966843505572138	1.06163078131915	1.09367841853971	0.729548763925807	1.08524915628764
193	199	0.862143385726806	0.0884540450149104	0.697525483200638	0.721988417883542	0.800948860512826	0.859120215453617	0.920043092208419	1.01261121323667	1.04393942072587	0.688773457497582	1.03551331395603
194	200	0.910670343684454	0.091525813263798	0.740147918403201	0.765531770570662	0.847380653872277	0.907605955724422	0.970620259709667	1.06626235820382	1.09860520123327	0.73127974968741	1.0900609376815
195	201	0.962595565413491	0.0953111633974411	0.784881645816238	0.811368209565352	0.896710568760734	0.959451662407389	1.02505410332482	1.12454759309295	1.15817380442693	0.775785685154507	1.14940544567248
196	202	0.890373443544966	0.0928278484363793	0.717766661704315	0.743381868350895	0.826129020777967	0.887149538994035	0.951104304871528	1.0483626574341	1.08129888167902	0.708430860609663	1.07231602648027
197	203	0.994460275341155	0.0989524958150915	0.810004226976086	0.837484671835997	0.926050573222426	0.991180160854725	1.05929507358028	1.16262520913829	1.19755460241266	0.800513383543576	1.18840716713873
198	204	1.17187145205748	0.108339554067838	0.969169619232233	0.999541922910579	1.0970926342299	1.16853448323088	1.24301328520246	1.35558417663254	1.3935349484029	0.95952592608452	1.38421697803045
199	205	1.62574201841393	0.128126420257218	1.38431538664315	1.42088769368285	1.53758597960105	1.62237733461679	1.71023066273572	1.84207394188894	1.88628836630332	1.37461423470978	1.87686980211807
200	206	1.83279999596413	0.134387415909644	1.57885901769863	1.61749445707815	1.74045617206158	1.82951645667638	1.92156479945152	2.05930628519345	2.10539978686361	1.56940066078123	2.09619933114703
201	207	1.7194398039035	0.124741274122581	1.48363236292876	1.51953084951546	1.63374012143736	1.71642418549042	1.80185248784639	1.929635575711	1.97238361354982	1.47494690662324	1.96393270118376
202	208	1.46477972787785	0.107984994207174	1.26077094295543	1.29179980239797	1.39057121948734	1.46212699772801	1.53609679462797	1.64680860162368	1.68386272199347	1.25312913923179	1.67643031652391
203	209	1.36287046834851	0.0978483971889992	1.1778291558856	1.20601586591678	1.29565876110435	1.36052948315604	1.42753051500868	1.52771058830967	1.56121453834538	1.17108760985807	1.55465332683895
204	210	1.32865954576276	0.0921259638438905	1.15422018086554	1.18084330009808	1.26541573209225	1.32653089136277	1.38958311915223	1.48373699772829	1.51519514181728	1.14809265662873	1.50922643489678
205	211	1.32727657455199	0.0888810134570882	1.15877701763525	1.18454142471574	1.2662951392883	1.32529313166568	1.3860960340133	1.47677757788734	1.50704723403426	1.1530697881761	1.50148336092789
206	212	1.12599758764136	0.0794217461910194	0.975705734104584	0.998621891555608	1.07145950753125	1.12413081315489	1.17850088550021	1.25974117812917	1.28689749842533	0.970330965106966	1.28166421017576
207	213	1.05948330525468	0.0749167829699524	0.917729114942947	0.939340478455684	1.00803657054379	1.05771802390304	1.10900588625896	1.18564781639174	1.21126880886123	0.912646410633577	1.20632019987579
208	214	1.01060679230207	0.0718206973575493	0.874735705472334	0.895444352149182	0.961281999041517	1.0089059442033	1.05807766620998	1.1315711251854	1.15614304054919	0.869838225481278	1.15137535912287
209	215	1.02370906758267	0.071673970958745	0.888042331460814	0.908736942889501	0.974497430638877	1.02203682712281	1.07109796100523	1.14438549491047	1.16887841857658	0.883228084503532	1.16419005066181
210	216	0.988690133415793	0.070263148232657	0.855765633018321	0.87602517886914	0.940435028857866	0.98702617098599	1.03513152389018	1.10703115717295	1.13107019041947	0.850974362879785	1.1264059039518
211	217	0.857492551846841	0.0653831941137501	0.734129117521885	0.752854717001044	0.812533531066233	0.855831318335125	0.900640865790712	0.967797169525455	0.990295944068687	0.729341491383891	0.985643612309792
212	218	0.825170575500519	0.064239442178031	0.704065126190294	0.722424682057436	0.780981315564878	0.823504164264427	0.867543495609026	0.933600921250129	0.955745375461381	0.699261268831578	0.95107988216946
213	219	0.851485815632706	0.0658899506309867	0.727238833130235	0.746081629475145	0.806166200273826	0.849786847551796	0.894953601965734	0.962685509634257	0.985387161346163	0.722341512395972	0.98063011886944
214	220	0.917987320321873	0.0695924391566252	0.786652254059416	0.806594818534812	0.870138901972584	0.916229324106053	0.963919559649528	1.03537667881344	1.05931220693462	0.781586139574888	1.05438850106886
215	221	1.08291391536761	0.0769593408359447	0.937321493324929	0.959511806932169	1.03006002065668	1.08109137460486	1.13378124608526	1.21253303166518	1.23886302398007	0.932073607329162	1.23375422340607
216	222	1.08674259750687	0.0780235714197489	0.939192055307726	0.961667924574726	1.03314849079627	1.08487591363054	1.13830202937829	1.21818486168405	1.24490065789076	0.933816397524161	1.23966879748958
217	223	1.04114249835104	0.0763402718546521	0.896888490752155	0.918835783402229	0.988685558293808	1.03927724720252	1.0915663359067	1.16981192457307	1.19599585276616	0.891515565515922	1.19076943118616
218	224	1.03085703203744	0.0753837320746516	0.888396147410713	0.910073983075837	0.979059794108858	1.0290200806629	1.08065201253261	1.15790625565607	1.18375645295681	0.88310491717112	1.17860914690375
219	225	0.892368587794088	0.0696822796735128	0.761018257292027	0.780927191262306	0.844432609254144	0.890555487339073	0.93832834125056	1.00999482322754	1.03402182285143	0.755791319634003	1.02894585595417
220	226	0.768691494236782	0.0645071572244734	0.647462436585963	0.665752130116474	0.724254842501868	0.766887809073358	0.811162227280841	0.87778361001375	0.900169831231273	0.642257466076814	0.89512552239675
221	227	0.658298222549576	0.0600941310093265	0.545794648313251	0.562667734188695	0.61683076312056	0.65647052214053	0.697773648959663	0.760163425397581	0.781187370099973	0.540513725771296	0.776082719327856
222	228	0.50824886333458	0.0538742717650296	0.408165571583991	0.422996864603888	0.470948897681968	0.506346582195147	0.54347565238602	0.599990086567623	0.619141120123163	0.402655290675121	0.613842435994038
223	229	0.508271179378074	0.0557900098785214	0.404835157228202	0.420115717474036	0.469612363983284	0.506231393463794	0.544707003277131	0.603384963158084	0.623297363327715	0.398922760016172	0.617619598739976
224	230	0.549895891243896	0.0610995434715441	0.436696712703715	0.453400927759825	0.507545243015708	0.547634608221219	0.589782174294684	0.654104781604796	0.675943740041774	0.43014078603967	0.669650996448123
225	231	0.591999609427573	0.0674646167542467	0.467196833920015	0.485569776427932	0.545207557864628	0.589438822226496	0.636000936214266	0.707165098548368	0.731352726765716	0.459768960589249	0.724230258265896
226	232	0.566582235036148	0.0702758771456691	0.437276207397245	0.456152006825093	0.517732866617896	0.563679348945415	0.612268242661973	0.68691525005263	0.712381898113399	0.428841515830636	0.704322954241659
227	233	0.665427426626121	0.0806949284165424	0.516730434095336	0.538487545087883	0.60936937423538	0.662168385370837	0.717933948007635	0.803485029024854	0.83264181987935	0.507265366929698	0.823589486322544
228	234	0.709294228172109	0.087977121336985	0.547418310784255	0.571048588541646	0.648140572221868	0.70566015667838	0.766487728979908	0.859936990567039	0.891818234565523	0.536859070351619	0.8817293859926
229	235	0.684738359835743	0.0906958113726089	0.51861414688419	0.542691857830387	0.621580818111246	0.680738231680249	0.743537067978439	0.840430887948917	0.873589896320873	0.50697456954543	0.862502150126057
230	236	0.742057326224038	0.098287893938091	0.562026972274723	0.588120211465552	0.673612911113124	0.737722350154739	0.805778032860457	0.910782766335845	0.946717491971249	0.54941305410538	0.934701598342697
231	237	0.672956844637491	0.0971329538511141	0.496185253230009	0.521545305483209	0.605147215343353	0.668289346698043	0.735680824565279	0.840291344521832	0.876246400948547	0.482576255089307	0.863337434185674
232	238	0.61636550138532	0.0962601190497023	0.442314525396431	0.467026834948231	0.549001447683734	0.611361707160879	0.678277945191025	0.782774702474846	0.818843777944781	0.427695668047904	0.805035334722736
233	239	0.712526405008328	0.107417397210611	0.517722776662152	0.5455137337145	0.637437510612084	0.707135808072639	0.78174203605655	0.89792903720285	0.937955473566693	0.501988306475531	0.923064503541125
234	240	0.652780300101783	0.10731642026962	0.45961757349166	0.486843822000914	0.57755434714311	0.64690890851347	0.721609804144765	0.838747410087383	0.879298142700236	0.442440116373327	0.863120483830239
235	241	0.671732371187946	0.113543494309674	0.467886208854845	0.496499256105462	0.592068078346634	0.665345864956583	0.744439293418693	0.868753638970327	0.911859269057865	0.449187122340986	0.894277620034907
236	242	0.771626126747558	0.126854553815654	0.543296003208403	0.575479089431726	0.682704462439759	0.764685783803382	0.852986798327813	0.991450592587368	1.03938403166014	0.522991201268876	1.02026105222624
237	243	0.88313335930335	0.14141451438893	0.62799415017246	0.664093014048379	0.784090463069354	0.875596787704471	0.973965442792148	1.12788502142785	1.18108826425911	0.605960911101047	1.16030580750565
238	244	0.945370135555278	0.151380374468932	0.672250582114556	0.710893429739166	0.839347420806534	0.937302441543952	1.04260339956459	1.20737010369434	1.26432272173047	0.648664601596172	1.24207566951438
239	245	0.961879905527996	0.156037525231875	0.6806834693376	0.72039510477228	0.852549433418926	0.953455647157944	1.06203261178974	1.23210450251636	1.2909346204043	0.656046356073521	1.26771345498247
240	246	1.11318682602391	0.169759399481737	0.805618825638927	0.849429868404468	0.994476052354099	1.1045694642617	1.22250877029277	1.40634189689959	1.46971205790457	0.78045840303971	1.44591524900812
241	247	1.22948653240581	0.179339042596149	0.903380458761059	0.950102300104578	1.10424815008689	1.22077784950589	1.34523613956293	1.5385801155763	1.60506991379854	0.877982008917354	1.58099105589426
242	248	1.06312194030144	0.16603175276319	0.762914659250205	0.805539041083696	0.946930811309243	1.05449127649433	1.16991000231917	1.35014850546234	1.41236130843768	0.737699704885586	1.38854417571729
243	249	1.13369194027256	0.169000816266204	0.826922680584416	0.87075137284936	1.0155948085848	1.12530537081065	1.24265147057288	1.42524312045085	1.48810788058749	0.802450340390795	1.46493354015432
244	250	1.00842095842415	0.157488894644413	0.723660290238002	0.764091512989908	0.898208230027753	1.00023436953131	1.10971443734308	1.28067910018603	1.33969085793872	0.6997427249211	1.3170991919272
245	251	0.966786724297453	0.15286240301966	0.690686609941503	0.729820994586018	0.859769579969261	0.958742213071266	1.06503954007022	1.23119653635239	1.28858854642283	0.667176414378919	1.26639703421599
246	252	0.960674243794192	0.151895934992476	0.686319764254624	0.725206722908344	0.854333712199482	0.952680593752579	1.05830585904185	1.22341233262369	1.28044148340595	0.662958211208938	1.25839027637945
247	253	0.725064966259018	0.132378145892262	0.48919828797982	0.521901260653966	0.63194023928117	0.717024796695315	0.809431847299594	0.95565912352966	1.00660376373787	0.465603800310185	0.984526132207852
248	254	0.614115138617977	0.122823027723595	0.397422937825434	0.426985064831278	0.527427675041585	0.605946630221906	0.691906391912113	0.829114472631024	0.877204461353969	0.37338200427973	0.854848272956224
249	255	0.616350543480609	0.125812027851216	0.394907423092698	0.425000375246399	0.527485979515713	0.607811578756845	0.695915812867848	0.836834142349259	0.886293922164534	0.369758968892226	0.862942118068992
250	256	0.555921828169869	0.124307899796379	0.339571495089539	0.368427507415375	0.467812317258062	0.54668442047051	0.633973442121599	0.774933893417266	0.824733758043818	0.312278344568967	0.799565311770771
251	257	0.644749343461099	0.140695841461122	0.399110005591269	0.432044224650543	0.545118837207493	0.634544610264035	0.733268064764418	0.892272265096377	0.948345779682275	0.368985494197299	0.920513192724899
252	258	0.548713093476993	0.137178273369248	0.313636943572991	0.344178804035462	0.451043991396337	0.537324880540118	0.633986231181308	0.792106095070344	0.848455126891929	0.279843677673266	0.817582509280719
253	259	0.573546866002516	0.148089164019813	0.32100982702259	0.353546925008214	0.467968505447822	0.560852964577743	0.665309441984925	0.836861693542361	0.89815990520102	0.283292104523682	0.86380162748135
