# Supplementary material for: Evolution and Epidemic Spread of SARS-CoV-2 in Colombia: A Year into the Pandemic
Source: Vaccines (Basel). 2021 Jul 30;9(8):837. doi: 10.3390/vaccines9080837 (PMC8402472; doi:10.3390/vaccines9080837)
Supplement: Supplementary file 1 [file vaccines-09-00837-s001.zip › Supplementary_material/Supplementary Data S3/model_statistics/WHO-model- AT .csv]

t_start	t_end	Mean(R)	Std(R)	Quantile.0.025(R)	Quantile.0.05(R)	Quantile.0.25(R)	Median(R)	Quantile.0.75(R)	Quantile.0.95(R)	Quantile.0.975(R)	inferior	superior
2	8	3.33733754170697	0.711522754612399	2.09149166943752	2.25933785306129	2.83394044258441	3.28691029406074	3.78582226551235	4.58738939424893	4.8695897180888	1.94275294266667	4.73192214074728
3	9	3.06150501679841	0.578570065144659	2.03434785012282	2.17592519896576	2.65399710647404	3.02513667268976	3.42940056708392	4.07116335725529	4.29524588334564	1.92750768911488	4.19550234448194
4	10	2.82207194667819	0.483981346025675	1.95436686108564	2.07589260342984	2.48233594567191	2.79445331574152	3.13172120421491	3.66247519565748	3.84667241746537	1.87346850846786	3.77067538488851
5	11	2.63810539667472	0.412002844057325	1.89314997976578	1.99892111239143	2.34978057445054	2.61668866177039	2.90309678856485	3.35035326009978	3.50473247573797	1.83057982232237	3.44563097102708
6	12	2.23119779885375	0.33636572417567	1.62119173631403	1.70821605115681	1.99606521328549	2.2143177394863	2.44793890845412	2.81176567949148	2.93710404742175	1.57192097946943	2.89047461823806
7	13	1.95645969732804	0.28239063322775	1.44253893557759	1.51626717023467	1.75931955697298	1.94289007294773	2.1388145388942	2.4429443918594	2.54747504545862	1.40297405620165	2.50994533845443
8	14	1.76113705108795	0.244225766954502	1.31530138630798	1.37957598559275	1.59084215988332	1.74986066683757	1.91914485996314	2.181166678611	2.27103978547269	1.28245454785713	2.23981955431877
9	15	1.42613714126565	0.203733877323665	1.05506410810474	1.10836748903406	1.28395205834397	1.41644734849735	1.55776423580157	1.77696301594768	1.85226215118292	1.02681874171127	1.82545554082004
10	16	1.31293026797029	0.183847010595636	0.977562821838876	1.02585522513898	1.18470010332676	1.30435906683077	1.43182108201988	1.62924539512912	1.69699498001723	0.952590127202845	1.67327040873774
11	17	1.10891833007407	0.161752362788113	0.814791478675758	0.856931595639268	0.99596130767341	1.10106365428545	1.21331708328712	1.38770100158112	1.44767055315261	0.791883699009364	1.42595296113877
12	18	1.11352741496845	0.157476557232263	0.826481510351272	0.867765958950751	1.00365811186924	1.10611276146292	1.21531764035215	1.38458352110474	1.44269944982562	0.80487336279321	1.42218146714368
13	19	0.992817750271193	0.146382991205289	0.726867373316966	0.764918284688572	0.890560272492799	0.98563276050215	1.08724671948539	1.24522860241769	1.29958851765335	0.705907087508827	1.27972841303356
14	20	0.8066470081528	0.130855424013425	0.570831432161842	0.604134209076238	0.714960823921407	0.799582297921247	0.890636579408161	1.0332614341713	1.08259725906052	0.550170377086487	1.06312363921911
15	21	0.827513598097127	0.132508224711898	0.588443062781706	0.62226841930175	0.734708425961849	0.820451679967317	0.912625074680649	1.05685079437818	1.10670329563627	0.567797477661808	1.08722971853245
16	22	0.915290260239821	0.141232353342679	0.659660711793199	0.696015713801686	0.816491691002316	0.908036390423357	1.00618566310347	1.15931144064209	1.2121304322632	0.63847484768817	1.19210567279147
17	23	0.794612289401657	0.134313991449476	0.553476574219745	0.58732380260679	0.700375017485983	0.787057500388278	0.88061947977563	1.02767463293069	1.07866557051106	0.531356866160685	1.05786771264263
18	24	0.799922776947293	0.137185624469727	0.553969776898699	0.588416527769447	0.703623826924494	0.792094212554968	0.887693570409876	1.03813700868236	1.09034813439374	0.531038952986627	1.06880660090796
19	25	0.68541020755784	0.129530353947372	0.455450105273938	0.487146463608639	0.594177274779901	0.677268057162113	0.767774719161512	0.911452669973513	0.961620299905502	0.431530713820991	0.939289701294689
20	26	0.668832834766516	0.131168910607925	0.436903813320808	0.468660083842575	0.576321724153741	0.660277873798677	0.752026508773869	0.898193110730202	0.949355003235534	0.411741769974984	0.925923899558049
21	27	0.769373202637564	0.145397868541164	0.511242905740728	0.546822079285293	0.66696420302917	0.76023363591206	0.861827396312304	1.02310594738393	1.07941912988968	0.484393380296882	1.05435302497825
22	28	0.89158162151376	0.162779788653373	0.60154637602914	0.641759833804618	0.777070096415089	0.881694966178806	0.995323995094865	1.17513347164895	1.23777793392193	0.572533235753148	1.21063000727437
23	29	1.05178769059182	0.18309273574128	0.724002250351534	0.769803059111953	0.923198657109204	1.04118286221353	1.16882445266314	1.3699519919629	1.43981614019286	0.692925928538908	1.41064945264473
24	30	1.5305726690384	0.225670628360244	1.12057156040048	1.17923256335039	1.37292792442172	1.51949596441178	1.67614863139931	1.91970063493002	2.00350433458004	1.08825823745232	1.97288710062448
25	31	1.70076943270561	0.238155356414129	1.26633455446442	1.32889251764679	1.53466012005059	1.68966630159859	1.85478055370569	2.11052394328279	2.19828673302662	1.23398493413392	2.16755393127731
26	32	1.72094827792923	0.232052618457248	1.29645376163693	1.35785365693618	1.55927257062231	1.71052960077736	1.87127120177334	2.11958526272142	2.20463757518365	1.26612514575302	2.17577141010543
27	33	1.70927760615497	0.218850571631252	1.30746193118276	1.36591969113996	1.5570212964595	1.69994641952369	1.85136569032625	2.08446771571456	2.16411058821186	1.28033048575772	2.13822472655223
28	34	1.56433106819761	0.197087189267757	1.2020749447526	1.25486902235522	1.42727620809056	1.55606201484637	1.69237500124762	1.90200189559592	1.97357005447486	1.1780401772328	1.95062195916241
29	35	1.39322127525891	0.175529381696159	1.07058948168474	1.11760883303495	1.27115776142819	1.38585670819928	1.50725949601652	1.69395696371369	1.75769684819743	1.04918368713444	1.73725886338338
30	36	1.40115168310309	0.167469657766185	1.09226647563782	1.13752836524844	1.28485625585232	1.39448521010858	1.51018226755618	1.68751660461031	1.74791502873893	1.07291115388136	1.72939221232481
31	37	1.24016630760431	0.151510428709429	0.961111854157521	1.00191169815604	1.13489270977932	1.23400181289154	1.33872219982437	1.49945017198887	1.55424642949207	0.94320586733383	1.53712674787479
32	38	1.4546969720669	0.158720452088563	1.16032327604563	1.20383456658386	1.34473016190913	1.44892845513878	1.55837713826545	1.72523750524429	1.78184771906733	1.14360488597332	1.76578905816049
33	39	1.58854770297761	0.161292581835013	1.28820517425872	1.33287627080117	1.4769885968396	1.58309212369522	1.69416098541241	1.86282958549106	1.91988978328314	1.27241424258098	1.90468116337424
34	40	2.04889620206635	0.176997673625869	1.71668836942105	1.76670919846601	1.92689878022808	2.04380170544515	2.16534095511584	2.34846164926277	2.41005290061048	1.70198076175965	2.39581164237305
35	41	2.15965400521241	0.172910704356213	1.83405187695924	1.88332633619696	2.04064953006649	2.15504111695852	2.27363060784469	2.45171716032212	2.51146866818981	1.82074902467424	2.49855898575059
36	42	2.41370870557425	0.169827951893617	2.09231001174034	2.1413228776985	2.29709450619072	2.40972685848972	2.52598269324099	2.69967730882182	2.75773448978751	2.08084591986276	2.74657149128574
37	43	2.29926076379638	0.151608765089241	2.01169181810971	2.05569781521217	2.1952674139519	2.29592936173699	2.39962283494242	2.55418767071596	2.60576075083374	2.00210758422146	2.59641394337129
38	44	2.3808901149732	0.139810681595495	2.11472322391699	2.15568319494555	2.2851571471661	2.37815401958721	2.47364063390195	2.61543026116132	2.66260533214603	2.10686117904603	2.65491905090037
39	45	2.66412375178657	0.134046613513788	2.40784256420596	2.44753715595891	2.57252714642171	2.66187588368422	2.75327004162523	2.88837812180853	2.93317897948178	2.40139238929955	2.9268551142736
40	46	2.72473355945094	0.122591558529405	2.48972458477068	2.52627246209974	2.64107528445169	2.72289522850342	2.80638791577141	2.92946542930643	2.97018934998609	2.48445410473331	2.96501301416857
41	47	2.49420860355315	0.10493214459821	2.29275800608056	2.32415650467538	2.42265377520822	2.49273724848955	2.56415953482939	2.66927966852614	2.70402060348375	2.28854160014066	2.69987560696564
42	48	2.12462462336988	0.0862358532698297	1.9589447159891	1.98479688027148	2.06584098908204	2.12345800223916	2.18213654175979	2.26843184655759	2.29693420441073	1.95560235096101	2.29364689577874
43	49	1.98502654851073	0.0749199991015337	1.8408823601948	1.86342250422979	1.933993171871	1.98408407040268	2.03503253873111	2.10984549129436	2.13452666580196	1.83818335027172	2.13186974674973
44	50	1.90043190881744	0.0670230657561083	1.77132205057866	1.79154885086554	1.85480634577369	1.89964405982372	1.94519864150207	2.01200240550471	2.0340189775788	1.76906669993546	2.03179711769941
45	51	1.96848267065847	0.0631066571728373	1.84672309585618	1.86584428333869	1.92555828833751	1.96780834289627	2.0106719678124	2.07342126084865	2.09407434479468	1.84479362259971	2.09217171871723
46	52	1.82881940888831	0.0565464024610528	1.71965567303053	1.73681339585605	1.79036843281713	1.82823664414509	1.86663511162762	1.92281329296976	1.94129490875128	1.71798846006464	1.93965035771197
47	53	1.84594119371353	0.0527842837762947	1.74392282514378	1.75998529344678	1.81006981517903	1.84543809975776	1.88126414645268	1.93361319846882	1.95081857424179	1.742483997512	1.94939838991507
48	54	1.65650586792487	0.0466113094115473	1.56639790685442	1.58058993899415	1.62483326353328	1.65606870030198	1.68770191292801	1.73391301973838	1.74909819172064	1.56514770147823	1.7478640343715
49	55	1.50806557227598	0.0416027982671366	1.42761800882152	1.44029372266018	1.4798002856064	1.507683025969	1.53591384232115	1.57714232574521	1.59068709396836	1.42652408767239	1.58960705687956
50	56	1.35284405794365	0.0371654845467544	1.28097287375059	1.29229821709674	1.32759426497934	1.35250373504133	1.37772286228116	1.41455077433423	1.42664925070688	1.27999970823201	1.42568840765528
51	57	1.25802143005758	0.0341883945351242	1.19189771652654	1.20231967359041	1.23479600625208	1.25771173868472	1.28090925677451	1.31477957476144	1.32590507772056	1.19101217676874	1.32503068334643
52	58	1.09685492673565	0.0308027551399989	1.03730607965364	1.04668542921185	1.07592460839867	1.09656659770014	1.11747093561381	1.14800794368325	1.15804230764139	1.03648152666126	1.15722832681005
53	59	1.04420523564336	0.0292895764272812	0.987580783659299	0.996499741053908	1.02430328444069	1.04393139443263	1.06380867065123	1.09284483021587	1.10238588919372	0.986797665845892	1.10161280544083
54	60	0.922075836471704	0.0271198775432854	0.869681330107465	0.877925661125863	0.903641722257907	0.921809968953312	0.940220127203457	0.967132913100375	0.975981229520445	0.868920876486864	0.975230796456543
55	61	0.997715908079158	0.0280518581495005	0.943486073968489	0.952027431247982	0.978654647363213	0.997453017655884	1.01649059015458	1.0443011306705	1.05343971188148	0.942734266106137	1.05269755005218
56	62	1.02032927979019	0.0284414069266945	0.965339803847316	0.974002361810239	1.00100452011963	1.02006502641388	1.03936597496392	1.06755759263741	1.07682047115379	0.964584122213866	1.07607443736651
57	63	1.06880602530311	0.0292084563205675	1.0123182417699	1.02122044675255	1.04896287945533	1.06853996637582	1.08835913820336	1.117299157495	1.12680578553085	1.0115574509148	1.12605459969143
58	64	1.08530269094455	0.0294185875325632	1.02840228396431	1.03737099428237	1.0653179313254	1.08503689240839	1.10499770138802	1.13414105297102	1.14371359508252	1.02764225938073	1.14296312250837
59	65	1.16449742204777	0.0303209302432753	1.10582075636308	1.11507678320216	1.14390535360412	1.16423426936396	1.18480262519653	1.21481570072642	1.22466954994295	1.10506839877095	1.22392644532459
60	66	1.24005616185311	0.0310207981076843	1.1799948149829	1.18947645360428	1.2189943486298	1.23979750307842	1.26083600828805	1.2915181805275	1.30158743360732	1.17925539756205	1.30085692614417
61	67	1.24520392054674	0.0306548014306818	1.18583956407264	1.1952139307137	1.22439274218296	1.24495237323573	1.26574088427961	1.2960519628181	1.30599778871874	1.18512050974261	1.30528733135088
62	68	1.18104943576633	0.029253260210778	1.12440343362875	1.13334754088113	1.16118897350224	1.18080792114697	1.20064662019885	1.22957516063083	1.23906793494919	1.1237130457532	1.23838582577945
63	69	1.18615659119919	0.028650791070485	1.13066038694406	1.13942693570389	1.16670824695575	1.18592591917028	1.20535347706363	1.23367309141495	1.24296367592745	1.13000104070104	1.24231214169734
64	70	1.1740728607857	0.0279303755030349	1.11996235320351	1.12851231730164	1.15511533138741	1.17385138682264	1.19278895862848	1.22038887342458	1.22944197765439	1.11932932479975	1.22881639677165
65	71	1.21830548627987	0.0279424924011521	1.16414871963866	1.17271139732556	1.19934392974753	1.21809186757022	1.23703417414801	1.26462824920737	1.27367622238119	1.16353820117361	1.27307277138613
66	72	1.1781909846747	0.0270011476215872	1.12585822018303	1.1341326170708	1.15986830325957	1.17798472516698	1.19628881978747	1.22295292330291	1.23169589717847	1.12526873533639	1.23111323401302
67	73	1.13653968688339	0.0260192887233948	1.08610933285635	1.09408307895494	1.11888339419859	1.13634113615294	1.15397953670343	1.17967357045136	1.18809838088276	1.08554188098554	1.18753749278124
68	74	1.14667903677658	0.025659774799393	1.09693284807265	1.10480141688778	1.12926903638546	1.14648764218405	1.16388039519163	1.18920952195096	1.1975128983011	1.09638587816977	1.19697219538339
69	75	1.16428834154155	0.025461473435041	1.11491422981395	1.12272687978006	1.14701517042222	1.16410274368731	1.1813591896844	1.2064828952852	1.21471718421225	1.11438385360887	1.21419282947423
70	76	1.13541638296631	0.0247886236813845	1.08734617694471	1.09495271003293	1.11859983553886	1.1352359914336	1.15203628289826	1.17649538861744	1.18451173303408	1.08683068055079	1.18400208538182
71	77	1.23220827347513	0.0254401762965636	1.18284577421689	1.19066363344128	1.21495503913138	1.23203319857553	1.24927065583726	1.27435011052812	1.28256570360743	1.18234552793386	1.28207101901639
72	78	1.24730686295105	0.025209695801495	1.19838111777693	1.2061322875038	1.23021187376939	1.2471370268039	1.2642167109223	1.28906076548457	1.29719776797762	1.19789585918012	1.29671786672198
73	79	1.27809836451773	0.0250366993056053	1.22949350068547	1.23719736292829	1.2611234406198	1.27793488673606	1.29489507846107	1.31955700413855	1.32763225461263	1.22902643387874	1.32717029515671
74	80	1.29429973790431	0.0246187412546228	1.2464929355091	1.25407347306077	1.27761066499533	1.29414365107545	1.31081865777595	1.33505842948603	1.34299356483581	1.24604700504525	1.34255247076337
75	81	1.36018572808578	0.024596848892442	1.31239945299474	1.31998195859945	1.34351558016302	1.3600374656739	1.37669425237506	1.40089523440262	1.40881456276981	1.3119759042566	1.40839555191497
76	82	1.36646210273657	0.0239767094901006	1.31986835174282	1.32726454864879	1.35021452746087	1.36632186903696	1.38255680655945	1.40613800692555	1.41385278719406	1.31946775213598	1.41345645333717
77	83	1.34111386750251	0.0230202340194408	1.29637045670646	1.30347492360305	1.32551599650071	1.34098215561397	1.35656815679672	1.37920209278764	1.38660578332561	1.2959942088244	1.38623352618061
78	84	1.37714389922168	0.022560976712003	1.33327630319109	1.34024570499916	1.36186034315656	1.37702069990206	1.39229315321398	1.41446233761579	1.42171162446375	1.33292438486615	1.4213634135772
79	85	1.41013281286697	0.0220900252309793	1.36716584275798	1.37399574729077	1.3951711111482	1.41001746625718	1.42496877284267	1.44666333625483	1.45375528622614	1.36683636341425	1.45342926231969
80	86	1.44487549859427	0.021615925973536	1.40281618238187	1.40950525934736	1.4302376176677	1.44476770567174	1.4593958721498	1.48061342929514	1.4875473913746	1.40250828368614	1.4872427135024
81	87	1.45503248154746	0.0209146214146222	1.41432605496239	1.42080274716759	1.44087169441755	1.45493227392588	1.46908403016081	1.48960403319992	1.49630837830566	1.4140398235748	1.49602513952012
82	88	1.44865053858133	0.0200660286824761	1.40958576008292	1.41580362818671	1.43506618155165	1.44855789122481	1.46213389866934	1.48181347747556	1.48824182309959	1.40932112236368	1.48797995479898
83	89	1.35704838653954	0.0186475313005375	1.32074319767004	1.32652229273164	1.34442469457737	1.35696297407725	1.36957896847229	1.38786582996488	1.39383896623922	1.32049922519049	1.3935975478886
84	90	1.29497825126123	0.0175029026834283	1.26089780620006	1.26632365721049	1.28313013385206	1.29489939580931	1.30674040657172	1.3239018283667	1.3295068243264	1.26067256200172	1.32928394052075
85	91	1.28253120878274	0.016815833942692	1.24978210252084	1.25499753536151	1.27114939770303	1.28245771625266	1.2938329039849	1.31031557183486	1.31569796613278	1.24957217425507	1.31549024331042
86	92	1.28088037635314	0.0163146310608788	1.24910155844565	1.25416385199144	1.26983889522724	1.28081111028881	1.29184634895064	1.30783317347899	1.31305282679231	1.24890369947382	1.31285705323246
87	93	1.27865983097077	0.0158695921860617	1.24774297070386	1.25266912763259	1.26792046880545	1.27859417846725	1.28932762381951	1.30487448088326	1.3099497882817	1.24755543028609	1.30976423165545
88	94	1.29304660109462	0.0155450639044667	1.26275622741478	1.26758393230569	1.28252793628824	1.29298430714434	1.30349735780596	1.3187217601212	1.3236909855167	1.26257827584187	1.32351492634738
89	95	1.24529133297825	0.0148575705518537	1.21633928946259	1.22095399647658	1.23523810664084	1.24523224491999	1.25528014603532	1.26983022413078	1.27457916845836	1.21617049469662	1.27441217125988
90	96	1.18785305381214	0.0141280989422298	1.16032198744134	1.16471032187463	1.17829351105795	1.18779704197192	1.19735153674226	1.2111868471448	1.21570243028866	1.16016197988537	1.21554412773891
91	97	1.15906984032426	0.0136172813454867	1.13253230847093	1.13676272593044	1.14985628765465	1.15901651341561	1.16822526007212	1.18155885756833	1.18591042407875	1.1323799688871	1.18575971176141
92	98	1.16803231639951	0.0133964869728635	1.14192151424799	1.14608475249624	1.15896882366934	1.1679811007891	1.17703997777543	1.19015458132019	1.19443417216295	1.14177520193269	1.19428943086632
93	99	1.18846437313494	0.0132890968767756	1.16255924869688	1.16669055790733	1.17947421959162	1.18841484177013	1.19740053135187	1.21040714426221	1.21465097979496	1.16241774325646	1.21451100301342
94	100	1.15545138364066	0.0128941852184602	1.13031580747181	1.13432445542577	1.14672844165507	1.15540342005177	1.16412203936929	1.17674191993141	1.18085953250587	1.13017878061247	1.18072398666884
95	101	1.14061759471141	0.0125937106482908	1.11606633876683	1.11998213606891	1.13209819099747	1.14057124543454	1.14908647196546	1.16141115486546	1.16543224937327	1.11593392184076	1.16530126758206
96	102	1.09598341831258	0.0121446527340822	1.07230805529769	1.07608404246757	1.08776770689335	1.09593856011665	1.10415022873609	1.11603580945999	1.11991370636484	1.07217989895378	1.11978693767138
97	103	1.09102078452628	0.0119453239335636	1.06773249979541	1.07144710962135	1.08294019948839	1.09097718934391	1.09905384540656	1.11074316647955	1.11455681671268	1.06760794961649	1.11443361943606
98	104	1.07597297251318	0.0117293596292298	1.0531051952013	1.05675285817447	1.06803857954155	1.0759303515825	1.08386090338127	1.09533847064021	1.09908296070008	1.05298342763989	1.09896251738647
99	105	1.00967047309073	0.0112575432704579	0.987725218493635	0.991225095393462	1.00205474221467	1.0096286339131	1.01724059407699	1.02825856795115	1.03185349591486	0.987605688280632	1.03173525790083
100	106	0.952126049731416	0.0108497788407424	0.930978217979321	0.934350316842996	0.944785694837893	0.952084837822886	0.95942147854209	0.970042360116224	0.973508084981103	0.930860483203561	0.973391616259271
101	107	0.937245126194724	0.0107290795149602	0.91633308746402	0.919667461593544	0.92998632964957	0.937204186263409	0.944459293147123	0.954962440554611	0.958389822797938	0.916216130345402	0.958274122044046
102	108	0.904840331966617	0.0105664987964905	0.884247493492192	0.887530420980056	0.897691094790501	0.904799201323432	0.911944731656068	0.922290543250971	0.925666912095876	0.884129994325495	0.925550669607738
103	109	0.955275795789419	0.0109247530112793	0.93398225330569	0.93737748507804	0.947884637604899	0.955234150118841	0.962621555037753	0.973316163598913	0.976806006797891	0.933863279887311	0.976688311691526
104	110	0.964993262743379	0.0110743330743198	0.943408591952534	0.946850143904391	0.957500827014846	0.964950899789293	0.972439517608907	0.983280885399215	0.986818678312557	0.943287569917712	0.986698955569046
105	111	1.01827094803354	0.0114571683951591	0.99593765770742	0.999499155125793	1.01051996186537	1.01822797789772	1.02597509142982	1.03718931590533	1.04084843371178	0.995814897979028	1.04072699808805
106	112	0.994697034271679	0.0113711226107522	0.972533419956585	0.976067395265302	0.98700389318071	0.994653704016814	1.00234294002094	1.0134744766434	1.01710689044978	0.972409633954605	1.01698443458875
107	113	0.999418771490868	0.0114049968190617	0.977188914297276	0.98073350393901	0.991702753817829	0.999375388625974	1.00708749647025	1.01825202186522	1.02189516952686	0.977064977725507	1.02177256525623
108	114	0.958606548966639	0.0111647172367644	0.936847526067577	0.940316445840627	0.951052622111177	0.958563204833753	0.966113225357172	0.977044502800974	0.980611892580766	0.936723703182581	0.980489394750697
109	115	0.924736783832627	0.0109684288802402	0.903362545092383	0.90676958863672	0.917315243248989	0.924693418184816	0.932111050503029	0.942851903130057	0.946357465539581	0.903238663227356	0.946234904437898
110	116	0.857705443832693	0.0105929932145776	0.837067748829482	0.840356214305029	0.850537007146584	0.857661835042238	0.86482634156334	0.875203426852317	0.878590963522662	0.836943177132121	0.878467710533265
111	117	0.840695946476861	0.0105591407160676	0.820126310053481	0.823403429754329	0.833550022921623	0.840651739289245	0.84779367875593	0.858139257881779	0.861516808205646	0.820000030673368	0.861391862280353
112	118	0.836652840052032	0.0106642731650712	0.815880292224942	0.81918928945616	0.829435412969581	0.836607530288457	0.843820873920297	0.854270946319576	0.857682879005056	0.815750864648493	0.857554815455572
113	119	0.862369064844936	0.0110072727224401	0.840928585463057	0.844343937988465	0.85491946591542	0.86232223304638	0.86976761135551	0.880553939171425	0.884075684932912	0.840794810308954	0.883943319380919
114	120	0.857357030502224	0.0111741551108458	0.835594352860894	0.83906034858534	0.849793950318388	0.857308485776573	0.864867190974637	0.87581930284322	0.879395583228976	0.835455686484966	0.879258374519482
115	121	0.882639585321135	0.0115301403332785	0.860183923329365	0.86376020772453	0.874835499494862	0.882589378799004	0.890388939874793	0.901690221879768	0.905380566227768	0.86004051026791	0.905238660374361
116	122	0.887253175566	0.0117416602109742	0.864387470338949	0.868028604927734	0.879305566955862	0.887201380821871	0.895144321552545	0.906654422738464	0.91041322540657	0.864239521552491	0.910266829579509
117	123	0.925526762271716	0.0121611516622227	0.901843051513851	0.905614704177082	0.917295415388972	0.92547349815498	0.933700044731112	0.945620509060428	0.949513167957612	0.901690905013759	0.949362619529672
118	124	0.924073803012987	0.0123024077599369	0.900117029102106	0.903931683966864	0.915746465196089	0.924019208655395	0.932341626287217	0.944402148328864	0.948340831466633	0.899961083803511	0.948186522222464
119	125	0.841060616174841	0.011852980217474	0.817987819483339	0.821659625826243	0.833035842036726	0.841004935889067	0.849024692006059	0.860651537013067	0.864449838550226	0.817828774948592	0.86429245740109
120	126	0.808309669166887	0.011724487468986	0.785491593439964	0.78912176964385	0.800371027184358	0.808252982190901	0.816186515444516	0.827690933102717	0.8314498914529	0.785329673727674	0.831289664606099
121	127	0.749371766578157	0.0114411236809427	0.727113479512345	0.730652622217312	0.74162343657391	0.749313541138036	0.757056623798327	0.768289523215804	0.7719609430498	0.72694716416351	0.771796368992805
122	128	0.75827701871616	0.0117354474755857	0.735448469684621	0.739077731005871	0.75032892629228	0.758216478496206	0.766159114975498	0.777682814634863	0.781449611789982	0.735275541664012	0.781278495768308
123	129	0.790628364182397	0.0122907149825565	0.766720481160855	0.770521141847837	0.782304053579253	0.790564676648903	0.798883247671956	0.810952830501146	0.814898177105911	0.766538562816586	0.814718165548208
124	130	0.796932462240881	0.0126881415188498	0.772256046480162	0.776177802183389	0.78833813311044	0.79686512633128	0.805453387107048	0.817916811240238	0.821991541203975	0.772063704863935	0.821801219617826
125	131	0.839343389637499	0.0133667641712526	0.813347212236904	0.817478701850896	0.830289384978808	0.839272434292669	0.848320044411135	0.861450112590498	0.865742799126222	0.813144531861844	0.865542247413154
126	132	0.985578193240994	0.0148295299738929	0.956724763478095	0.961313298590743	0.975535699197633	0.98550381659248	0.995539607713489	1.01009679340137	1.01485429816218	0.956512314492163	1.01464407198982
127	133	1.01808855406126	0.015360485873548	0.988202657645873	0.992955242240783	1.007686386748	1.01801130428363	1.02840650974678	1.0434853718982	1.04841345333751	0.987982001749108	1.04819510637342
128	134	1.01538026532759	0.0154718156633375	0.985279970233784	0.990066124330134	1.00490229245742	1.01530168268741	1.02577257359736	1.04096245886316	1.04592713778283	0.985055506627444	1.04570502402773
129	135	1.00514536724847	0.0153946992508747	0.975196251466201	0.979958093593691	0.994719405057082	1.00506677381711	1.01548565308062	1.03060073025443	1.03554112170391	0.974971756716758	1.03531897778019
130	136	0.903911673381033	0.0145659641163901	0.875585871510221	0.8800869771999	0.894044898621073	0.903833434156359	0.913693157960468	0.928003250716831	0.932682100862467	0.875362383712908	0.932460963049157
131	137	0.8333865370381	0.0139774091403756	0.806214027945977	0.810529789260999	0.823916808512507	0.833308396143241	0.84277108261799	0.856509830587779	0.861003112821054	0.805990815122963	0.860782258953236
132	138	0.813529216614583	0.0138927881100746	0.786525255983912	0.790813286427685	0.804116065922058	0.813450134748551	0.822856158611024	0.83651490232767	0.840982591320027	0.786299351918837	0.84075908131033
133	139	0.787888071884308	0.0138696353439142	0.760936072117094	0.765214198507	0.778489313210684	0.78780668839068	0.797198112850613	0.810839551877743	0.815302565531391	0.760703586610236	0.815072557158379
134	140	0.769044033715646	0.0139779987323232	0.741889082993284	0.746197612898766	0.759570424496578	0.768959348221052	0.778425325697432	0.792179324609733	0.796680243119332	0.741647156200292	0.796440911230999
135	141	0.795388705379016	0.0145484411672278	0.767127157940894	0.771610886154051	0.785528181046327	0.795300005375197	0.805152536192621	0.819469088551126	0.824154325501719	0.76687376069125	0.823903650066783
136	142	0.837695592404003	0.0153120335480817	0.807950525273248	0.812669658051735	0.827317559799286	0.837602299275079	0.847971924437708	0.863039758278792	0.867970834463624	0.807684006649763	0.867707178158243
137	143	0.85201355307275	0.0158242230364843	0.821277944940994	0.826153176225985	0.841287549826183	0.851915588701744	0.862632763567943	0.878208095501164	0.883305882229025	0.820998075921241	0.883029030224259
138	144	0.850154069571047	0.0161386106550977	0.818814137921503	0.823783726146832	0.83921379471587	0.85005195114313	0.860983023301993	0.87687274847929	0.882074329192374	0.818522392687055	0.881785746455038
139	145	0.821767544054446	0.0161472698298512	0.790421057602373	0.795389249193426	0.810819495643492	0.821661784885934	0.832600302574806	0.848506593353497	0.853715048217409	0.790118895187938	0.853416192920955
140	146	0.740004008445221	0.0155798949327267	0.709779834333213	0.714565194129992	0.729436781553287	0.739894672663998	0.750452046680307	0.765815777470362	0.770849525315295	0.709467414377077	0.770540602513365
141	147	0.731741597943761	0.0157884903473825	0.70112063739587	0.705966950835817	0.721031432671782	0.7316280471357	0.742327979756893	0.757903577662359	0.763007854584015	0.700796156862891	0.762687039024631
142	148	0.743534206254595	0.0163187646265202	0.711890584750554	0.716897381617665	0.732463260526608	0.743414823952348	0.754475011573047	0.77057825531784	0.775856263418628	0.711549427586616	0.775518984922575
143	149	0.638368833535207	0.0155792421497757	0.608195774914519	0.612961227820541	0.627792856538044	0.638242102088352	0.648806659083347	0.664208732565345	0.669262091107813	0.607833518921646	0.668904148148767
144	150	0.683097372212404	0.016636188382347	0.65087646950807	0.655965544573682	0.671804034914376	0.682962324098997	0.694243491956247	0.710689862120777	0.71608573646784	0.650490442983004	0.715704301441804
145	151	0.69415483537399	0.0174028855239246	0.660460912321682	0.665779817160855	0.682338842379675	0.694009407137122	0.705812295450679	0.723025923560186	0.728675208551646	0.660045179747098	0.728264491000882
146	152	0.742758378783662	0.0187276462936014	0.706502131408821	0.712224916720479	0.730042446240282	0.742600987304424	0.755302737176704	0.773828718632496	0.779909061783358	0.706052192048204	0.779464565519121
147	153	0.709305833886457	0.019004566761135	0.672542171952268	0.678338252483395	0.696396612763961	0.70913611011245	0.722030037649852	0.740852359990017	0.747034013295681	0.672056883034633	0.746554784738282
148	154	0.70987236608273	0.0196656389920826	0.671846995837689	0.677837942645011	0.696510968010134	0.709690774864341	0.723035810223879	0.742526215415328	0.748929694252559	0.671327713658248	0.748417018507212
149	155	0.671820338933438	0.0197679737448744	0.633629654150407	0.639638941813566	0.658383468666947	0.671626461340612	0.685045862291556	0.704663072343628	0.711112802047348	0.633075110393484	0.710565567473392
150	156	0.675523169466656	0.0205080978158438	0.635920946312514	0.642147999520635	0.661579875040391	0.675315646805483	0.689240242727482	0.709606220631344	0.716304713069173	0.635327297747602	0.71571904118571
151	157	0.711719733995649	0.021839704072458	0.66955294603506	0.676181633897524	0.696869847236093	0.711496356717994	0.726326116532689	0.748019797124777	0.755155941513791	0.668913914013632	0.754525553977667
152	158	0.871425940412916	0.0251140780896453	0.822892323515987	0.830532509054157	0.854357817910242	0.871184693724933	0.888231078507011	0.913142288737899	0.921330527971301	0.822202347357211	0.920649533468621
153	159	0.911135760721649	0.0266032126729703	0.859733983781341	0.867823396840137	0.893053830383514	0.910876854863065	0.928935456433585	0.955331278895294	0.964008862473172	0.858993463882628	0.963278057560671
154	160	1.04794605525577	0.0292112171875362	0.99146820488303	1.00036522825134	1.02809824135231	1.0476746494569	1.06749800775538	1.09645267476081	1.10596626727826	0.990692069568197	1.10520004094334
155	161	1.01003281381861	0.0290124345281942	0.953962875643939	0.96279005864028	0.990315758501861	1.00975504060227	1.02944706690795	1.05822308163597	1.06768129783669	0.953168442143351	1.06689718549387
156	162	0.989397750736033	0.028741653114687	0.933860078893455	0.942601348068335	0.969863087778634	0.989119453054493	1.00862903987809	1.0371434551394	1.04651694850739	0.933064110631246	1.04573139084082
157	163	0.980995529132969	0.0285457908382288	0.925837665918472	0.934518837859101	0.961593741815834	0.980718660295735	1.00009550024607	1.02841664822307	1.03772679830149	0.92504577909004	1.0369452791759
158	164	0.931684161793046	0.0278021789657093	0.87798289316429	0.886430143146357	0.912784188918455	0.931407630186623	0.950282686392035	0.977881458141389	0.986956919072159	0.877191891020256	0.986176432565836
159	165	0.807752670923958	0.0259353752243062	0.757713535086112	0.765571416193359	0.790111520204151	0.807475109650725	0.825091251927647	0.85088071634555	0.85936914405551	0.756919335484318	0.858586006363598
160	166	0.799269776721665	0.0259590755489322	0.749194126431619	0.757055563512527	0.781610834652075	0.79898875710306	0.816622379303794	0.842442577520552	0.850942417057806	0.748389988645758	0.850149564797572
161	167	0.813923502289863	0.0265897218084025	0.762636163672404	0.77068668027698	0.795834678591068	0.813633971159741	0.831696708194764	0.858147945620418	0.866856200269423	0.761807647545394	0.866039357034332
162	168	0.822084441841154	0.0272968658623402	0.769447152127735	0.777706255854568	0.803512013597986	0.821782335737164	0.840327544589932	0.867493143900508	0.876438551726415	0.768582584750967	0.875586298931341
163	169	0.82442822974492	0.0279507346972371	0.770548785380913	0.778998367192755	0.805407531160214	0.824112378384384	0.843104619529198	0.870935495164962	0.880102605287872	0.769644789738335	0.879211669751505
164	170	0.912187752790644	0.030025025610035	0.85428136144925	0.863369184720501	0.891760626602294	0.911858345363941	0.932255792184023	0.962129964539465	0.971966113761871	0.853338702594976	0.971036802986313
165	171	0.953115213338015	0.031287539691937	0.892771269929624	0.902242271716879	0.931829634726781	0.952772880605848	0.974027615236795	1.00515588819061	1.01540457896001	0.891791635541818	1.01443879113421
166	172	0.916300905661474	0.0311012792888906	0.856349454070339	0.865750996392955	0.895136025856384	0.915949047626706	0.937082225902065	0.968051040442118	0.97825190835454	0.855342398255248	0.977259413067699
167	173	0.931885728997756	0.0316120581921072	0.870949097750867	0.880505275114854	0.910373363635134	0.931528298175085	0.95300845990151	0.984485417761915	0.994853580613953	0.869926094941226	0.993845363054287
168	174	0.884130703216657	0.0310078175353096	0.824392984388634	0.833753078696917	0.863023361487582	0.883768232437516	0.90484291718249	0.935744754958459	0.94592828158904	0.823355380847451	0.944906025585864
169	175	0.957916982607598	0.0325325663394006	0.895207163568393	0.905041126817962	0.935777980497551	0.95754871983112	0.979654542397799	1.01204902225228	1.02271957815144	0.894153152582373	1.02168081263282
170	176	1.03657217198225	0.0341747724735279	0.97066431734087	0.981007474341496	1.01332150274285	1.03619662655561	1.05941345946085	1.09341789493768	1.10461419101976	0.96958961793414	1.10355472603037
171	177	0.952126947560931	0.0329892434772323	0.888558538387789	0.898522016105356	0.929673247333772	0.951745971496916	0.974165347207491	1.00703142957731	1.01786037946145	0.887468030345556	1.01678586477631
172	178	0.914124832131163	0.0323596682805402	0.851792903901801	0.861557070886787	0.892095435056497	0.913743020552877	0.935738018351875	0.967994994321764	0.978626529729173	0.850699882301304	0.977549781961021
173	179	0.933453589586653	0.0327577991298678	0.870345144032329	0.880233225515572	0.911154894940654	0.933070426435549	0.955334599822905	0.98798096481974	0.998739485860147	0.869248303292112	0.997658875881194
174	180	1.0199439113394	0.0344607112381503	0.953511619760752	0.963930695356059	0.996493816359241	1.01955583109364	1.04297096090824	1.07728091061106	1.0885815991565	0.952400917312628	1.08748690536618
175	181	1.0739067935893	0.0356192399480171	1.00521999571866	1.01599765761195	1.04967215742604	1.0735130140676	1.09771217115308	1.13315915340676	1.1448313769198	1.00409308329118	1.14372050388741
176	182	1.04483800303175	0.0352014867311172	0.976974427808329	0.987618748032253	1.02088440526075	1.04444270689316	1.06836068929679	1.10340565545762	1.11494798141045	0.975843089038762	1.11383291702474
177	183	0.939102912923097	0.0332230728114454	0.875107169206361	0.885132136210201	0.916485865789113	0.938711159384986	0.961292911507613	0.994410003680902	1.00532492449619	0.873985690212664	1.00422013563353
178	184	0.912182765391403	0.0325779559068358	0.849440198762166	0.859266369231433	0.890002992743219	0.91179496191129	0.933939795667461	0.966422001682024	0.977129151710308	0.848329971814005	0.976035558968801
179	185	0.890235238652081	0.0322286795453948	0.828180441836781	0.837895336431297	0.868290542173635	0.889846350026289	0.911756010198789	0.943901682795909	0.954500020869454	0.827067026743107	0.953403450561055
180	186	0.918400935692191	0.0329899354873337	0.854871472159223	0.864819333986335	0.89593949943457	0.918005954755244	0.940431805623383	0.973329860723375	0.984175006732277	0.853740662137017	0.983061209247365
181	187	0.902414705925503	0.0330619167252059	0.838769339982295	0.848729987884144	0.879900171207146	0.902010973088677	0.924489134464558	0.957476601354552	0.968354413382072	0.8376133491441	0.967216062706907
182	188	0.933000784551075	0.0339778845216835	0.86758499848649	0.877824409529869	0.909863779920125	0.932588349793541	0.955688196933166	0.989584020057574	1.00076036406341	0.866404130888575	0.999597438213574
183	189	0.919033113302443	0.034061633361218	0.853477157606425	0.863733535727033	0.895835290440414	0.918612344865441	0.941772259943028	0.975767978816544	0.986980219832827	0.852272311914455	0.98579391469043
184	190	0.960932619055228	0.0351351762879675	0.893293675464041	0.903879912966896	0.937006680241122	0.960504429904896	0.984391791984207	1.0194459256824	1.03100488518173	0.892067673530812	1.02979756457964
185	191	0.948926943308587	0.0351937522539511	0.881192941042088	0.891789876330671	0.924957931250296	0.948491890784295	0.972421708200224	1.00754802285025	1.01913327023184	0.879947188890843	1.01790669772633
186	192	0.999004452098052	0.0363334406455334	0.92905196075788	0.940001890599145	0.974263750343806	0.998564008488241	1.02326502930939	1.05950941534182	1.07145990632812	0.927790908432806	1.0702179957633
187	193	0.985897213356133	0.0362668152461255	0.916087468766626	0.92701163680075	0.961199274634331	0.985452550245292	1.01011042823444	1.04629958507942	1.05823389853833	0.914814255473727	1.05698017123854
188	194	1.00806880180951	0.0367604868013093	0.937297528692029	0.948374821106826	0.983036696246246	1.00762199803061	1.03261384973434	1.06928687955115	1.08137918130333	0.936018247678946	1.08011935594008
189	195	0.996672224561225	0.0365889884310766	0.926239717622767	0.937261955588433	0.971755353932021	0.996224518996565	1.02110105472831	1.05760966680583	1.0696489619871	0.924957807236314	1.06838664188613
190	196	1.01837335916732	0.0369889860712991	0.947157047507771	0.958305210293347	0.993186580491524	1.01792556070383	1.04307199578467	1.07996899797581	1.09213443015768	0.945874946467574	1.09087177186707
191	197	1.06501322102457	0.0378197283825126	0.992168042615594	1.00357813375252	1.03926606598915	1.06456558184923	1.09027240696933	1.12797525442029	1.14040225543217	0.990886553394848	1.1391398886543
192	198	1.09428416685103	0.0382841568808742	1.02052515267082	1.03208294026186	1.06822431521836	1.09383773488043	1.11985736493472	1.15800822136389	1.17058017788321	1.01924721936452	1.16932111433755
193	199	1.18758479471049	0.03969658168343	1.11104523581176	1.12305275272863	1.16057423531079	1.18714252054628	1.21411323175315	1.25362548105186	1.2666377257476	1.10977949461097	1.26539009481001
194	200	1.13538398448845	0.0384710186927385	1.06122431748716	1.07285449152138	1.10920427828529	1.13494950048338	1.16109006071896	1.19939554898787	1.21201275245911	1.05998078785069	1.21078718112622
195	201	1.05243394148505	0.0365085289342854	0.982085526624475	0.99311133277233	1.02758462192787	1.05201181599021	1.0768231036526	1.11319646593942	1.12518122426158	0.980877224773849	1.12399065819625
196	202	1.00115908070624	0.0350906076193691	0.933554989121291	0.944147809180179	0.977272672432426	1.00074913551232	1.02459860955521	1.05956871983188	1.07109282087283	0.93238148977228	1.06993667164021
197	203	0.980121383405832	0.0344167167216829	0.913817719340672	0.924206271693925	0.956693311422825	0.979718568060862	1.00311034822762	1.03741054206024	1.04871417820609	0.912664618631333	1.04757814818033
198	204	0.985113888408982	0.0344226650554435	0.918793089880821	0.929185667605141	0.961682791342117	0.984712975678783	1.00810795222194	1.04240966604398	1.05371300578497	0.917645464900313	1.05258231191765
199	205	1.02395698755413	0.0351421128370737	0.956229068213479	0.966847103897644	1.00003996109707	1.02355499089698	1.04743579872657	1.08243812512719	1.09396938676209	0.955078446393464	1.09283552871479
200	206	0.93453608678237	0.0336346897454499	0.869767255096392	0.879908654058585	0.911635259640449	0.93413260478012	0.956997080690172	0.990539840934042	1.00159783589565	0.868612094881288	1.00046007868345
201	207	0.97391927160071	0.034347484421188	0.90775400753154	0.918119688359572	0.95053742091731	0.973515520582572	0.996860995261461	1.031096093544	1.04237898336397	0.906598202135181	1.04124034106624
202	208	1.01107488611194	0.0350949216338985	0.943451059199343	0.954049670750138	0.987187603278886	1.01066886094449	1.0345195624759	1.06948509726686	1.08100608545599	0.942288839709495	1.07986093251438
203	209	0.931473403130974	0.0338103425472529	0.866376279226564	0.876566731015833	0.908451186656679	0.931064355856951	0.954049719936505	0.987775380587953	0.99889507027319	0.865205131738358	0.997741674523589
204	210	0.953203896527779	0.0342622065303046	0.88722515432167	0.897556360281047	0.929876087973114	0.952793418111513	0.97608424506532	1.01025161971477	1.0215153156533	0.886049971728382	1.02035782132718
205	211	1.00746481961439	0.0353550841300538	0.939352661253435	0.950024744299641	0.983398116534796	1.00705127640323	1.03108072111884	1.06631553577863	1.077927073385	0.938168854719489	1.0767607845093
206	212	1.11908386209177	0.0374487135728027	1.04687979325303	1.05820684163976	1.09360256609954	1.1186661653506	1.1441098275633	1.18138569070967	1.19366163349618	1.04568438348908	1.19248334069446
207	213	1.20210351507153	0.0388584880155425	1.12713890407002	1.13890903683398	1.17567064128633	1.20168483549991	1.22807998614696	1.26672615345952	1.27944741615826	1.12594087856107	1.27826615158199
208	214	1.25560428773192	0.0394112100200202	1.17953800240976	1.1914894768082	1.22880185385299	1.25519196229521	1.28195724491134	1.32112558374626	1.33401375536091	1.17835831609268	1.33285025937116
209	215	1.21863780664301	0.0381757480186158	1.14495379139406	1.1565314986897	1.19267598455874	1.21823919136261	1.24416509745413	1.28210383288585	1.29458709159111	1.14381334052652	1.2934622727595
210	216	1.38871587132868	0.0398405440168141	1.31171798675088	1.32384021114391	1.36164020320888	1.38833489790782	1.41537623804725	1.45489107051273	1.46787877395024	1.31062840505573	1.46680333760164
211	217	1.48561868766755	0.0402253812175358	1.40781500954847	1.42007879025308	1.45829282110727	1.4852556490245	1.5125488027948	1.55239694615636	1.5654854653718	1.40677694048118	1.56446043485392
212	218	1.44249471889564	0.0384153394860839	1.36817565297967	1.37989404811978	1.41640144314192	1.44215371793152	1.46821626646281	1.50625857787736	1.51875164782951	1.36720065350292	1.51778878428837
213	219	1.34926813256916	0.0356929257698451	1.28020983913773	1.29110016847809	1.32502514247347	1.34895341081376	1.37316804160127	1.40850964381877	1.42011494799208	1.27930999806027	1.41922626707806
214	220	1.3181155394476	0.0338646946165781	1.25256982590973	1.26291207400526	1.2951188235434	1.31782553637414	1.34079612005292	1.37430823396597	1.38530930281412	1.25174073799911	1.3844903408961
215	221	1.25830533423823	0.0319403873921492	1.19647474552356	1.20623302501898	1.23661709601972	1.25803508997756	1.27969897633112	1.31129947319969	1.32167168631844	1.19570217494962	1.32090849352685
216	222	1.26409741549847	0.0310634992852406	1.2039402729362	1.21344014437709	1.24300902057764	1.26384297665581	1.28490844368192	1.31562260234503	1.32570050200906	1.20321295689939	1.32498187409754
217	223	1.17140706381183	0.0291308279769015	1.11500090539452	1.12390648698641	1.1516292143482	1.17116559522293	1.19092168565287	1.21973131362327	1.22918545760361	1.11431064097711	1.22850348664656
218	224	1.04690786334803	0.0268880223937229	0.994865404097714	1.00307706858356	1.02864888106576	1.0466776815251	1.06491592208226	1.09152383100317	1.10025841603125	0.994207339456335	1.09960838723973
219	225	0.996396475494358	0.0257440147732876	0.946572058247725	0.954432845771376	0.978913665675456	0.996174767205635	1.01363759889633	1.03911637407857	1.04748083205218	0.945938206538715	1.04685474445
220	226	0.949570611013571	0.0248940620764699	0.901400193599649	0.908997893123761	0.932663351995109	0.949353077926014	0.966240735154004	0.990885355817208	0.998977240306137	0.90077824934369	0.998362972683452
221	227	0.870480512224855	0.0237974814045151	0.824457532585316	0.831710479402599	0.854313340266897	0.870263660717975	0.886411292637796	0.909990247252437	0.91773582947318	0.823837448672005	0.917123575777705
222	228	0.846428786829579	0.0235665261748242	0.800863821598391	0.808041898227556	0.830416440618764	0.846210081430851	0.862202720709751	0.885561701555338	0.893236624647537	0.800238395526923	0.892619178132234
223	229	0.825759278387407	0.0235260008454809	0.780287248110987	0.787447232549458	0.809771803942132	0.825535869418913	0.841503213316632	0.864833394843227	0.872500910402193	0.779648316730265	0.87187024004455
224	230	0.802984437377534	0.0235662791884807	0.757453909287413	0.764618524507295	0.786966060711324	0.802753905238888	0.818751509809862	0.842136718923023	0.849825046357377	0.756794530168112	0.849174344586956
225	231	0.870395747751501	0.0250014646056777	0.822077480170257	0.829684304859042	0.853404575909273	0.870156376690446	0.88712597978312	0.911923709632913	0.920074327167102	0.821392877124372	0.919398618378629
226	232	0.869516329382781	0.0255078983931083	0.820234245354828	0.827989272739336	0.852178259314063	0.869266911146358	0.886582507383497	0.911894177107053	0.920215821283092	0.819520848532288	0.919511810233273
227	233	0.860209924015059	0.025830848693968	0.810321019052189	0.818167482782864	0.842649219720563	0.859951383605175	0.877488792388332	0.903134273181766	0.911568076082363	0.809581460574882	0.910838387455237
228	234	0.988935762909306	0.0281179227065776	0.934586725001735	0.943144842066539	0.969828056760373	0.988669288004067	1.00775298307226	1.03563565662632	1.044799140278	0.933824634404413	1.0440468914142
229	235	1.02699056620021	0.0290476797429912	0.970840284438014	0.979683011244048	1.00725179020008	1.0267167150362	1.04643081524858	1.07523225515513	1.08469710583162	0.970057113903945	1.08392401849647
230	236	1.11196042217304	0.0304332754569834	1.05310508667775	1.06238012454269	1.0912849616517	1.11168279144897	1.13233323525535	1.16248774601319	1.17239349526527	1.05231120227735	1.17160964206872
231	237	1.26814818254656	0.0324633053547911	1.20531200415689	1.21522740548642	1.24610364517535	1.26787118409206	1.2898907610523	1.3220138286219	1.33255850729777	1.20452010405116	1.33177626104195
232	238	1.22661828612861	0.0316290040340649	1.16540262643799	1.17506097739247	1.205139254892	1.22634643995301	1.24780097511908	1.2791028889952	1.28937881225942	1.16462543822184	1.28861113403537
233	239	1.20868186635539	0.0307800853431733	1.14909982184726	1.15850265682555	1.18778105550473	1.20842059627204	1.22929786395409	1.25975229384559	1.2697486750554	1.14835289908277	1.26901083362801
234	240	1.24784748637194	0.0305536771567127	1.18867507313159	1.19802005130078	1.22710567483729	1.24759812523201	1.26831746640406	1.29852551660954	1.30843698769238	1.18796227914479	1.3077326935991
235	241	1.1536025696646	0.0287414347885377	1.09795166580326	1.10673770425368	1.1340888582257	1.1533638855914	1.17285608892692	1.2012816098157	1.21060988481116	1.09726935747907	1.20993578185013
236	242	1.10825138650605	0.0275687836418826	1.05487002450866	1.06329799369693	1.08953402159365	1.10802279518233	1.12671956144962	1.15398452669105	1.16293180400626	1.05421657056796	1.16228620244414
237	243	1.01830049326748	0.0259571283293016	0.968055024040998	0.975984278051994	1.00067453478883	1.01807994718252	1.03568603215816	1.061369012883	1.06979929743451	0.967424521742051	1.06917646479291
238	244	0.920320174522099	0.0243798770002854	0.87315111245152	0.880589356965694	0.903760961200379	0.920104903903902	0.936644719385231	0.960785301540331	0.96871259093215	0.872535615601539	0.968104733442658
239	245	0.964247014471996	0.0248388609751782	0.916172578026871	0.923757706163444	0.947379232831183	0.964033741061573	0.98088230461896	1.0054638194241	1.01353345597529	0.915562846960646	1.01293118198335
240	246	1.01165870242665	0.0255319623616242	0.962230059556459	0.970031872585271	0.994322582008478	1.01144392100229	1.02876068730257	1.05401817279465	1.06230792061313	0.961616056197863	1.06170134865543
241	247	1.06167581820077	0.0262965105683033	1.01075526496568	1.01879535380335	1.04382273611502	1.06145871447645	1.07929223304909	1.1052968446279	1.11383014445112	1.0101346574869	1.11321697891465
242	248	1.10960879385289	0.0269198850142292	1.05746806797681	1.0657039144434	1.09133489667166	1.10939110303798	1.12764538366295	1.15425623781946	1.16298662949559	1.056845819225	1.16237176848078
243	249	1.14356858026127	0.0272124011783962	1.09084920486858	1.09917931562018	1.12509833823922	1.14335273839657	1.16180353035092	1.18869410242496	1.19751455841332	1.09023227395161	1.19690488657092
244	250	1.14450164811533	0.0269686722910282	1.09224847028912	1.10050633717209	1.12619793747103	1.14428982801866	1.16257445094717	1.18921949789937	1.19795857365561	1.09164305042492	1.19736024580575
245	251	1.25115600168815	0.0278309676670903	1.19719701562439	1.2057327807585	1.2322735136944	1.25094964851167	1.26981354110845	1.29728311304413	1.30628766852311	1.19660730506065	1.30570469831564
246	252	1.21585457802205	0.0270189906227121	1.16346929499377	1.17175625074933	1.19752309707578	1.2156544432087	1.23396788911717	1.26063558428608	1.26937720361108	1.16289735640153	1.26881179964256
247	253	1.20251403655386	0.0263352305552397	1.1514463521543	1.15952679490886	1.18464795892732	1.20232179357176	1.22017054725819	1.24615703735062	1.25467421536355	1.15089698466559	1.25413108844213
248	254	1.20415400470137	0.0257842320817056	1.15414278751163	1.16205891196247	1.1866639461523	1.20396997271581	1.22144344715717	1.24687684803071	1.25521105444623	1.15361690982123	1.25469109958151
249	255	1.20021150383076	0.0252187572884425	1.15128743767559	1.15903376967473	1.18310680398663	1.20003487688483	1.21712365985173	1.24199172923021	1.25013932077043	1.15078273954541	1.2496402681161
250	256	1.22213788201196	0.0249519839237151	1.17371718030789	1.18138717696415	1.20521674486827	1.22196807407968	1.2388739087392	1.26346781792757	1.27152358312475	1.17323199352148	1.27104377050244
251	257	1.19279574678562	0.0241722233852832	1.14588471989111	1.1533164084536	1.17640404962474	1.19263246592128	1.20900944876813	1.23283205152347	1.2406346805671	1.14541818895046	1.24017330462077
252	258	1.08788606724675	0.0226201561356505	1.04399852328914	1.05094852653557	1.07254475185751	1.08772929275602	1.1030564802508	1.12535838057069	1.13266454285385	1.04355056122087	1.13222157327262
253	259	1.11736402092139	0.022496248890122	1.07370272727059	1.08062026188095	1.10210936180317	1.11721304981249	1.13245410390912	1.15462275661832	1.16188326655381	1.07327137309675	1.16145666874603
254	260	1.11766419696921	0.0222028146674735	1.07456673267734	1.08139628363979	1.10260956659603	1.11751717801947	1.13255855948613	1.15443360574045	1.16159715367593	1.07414668022096	1.16118171371745
255	261	1.09992141847466	0.0217902366664366	1.05762366561016	1.06432675792698	1.0851467473827	1.09977752838651	1.11453923252754	1.13600690161796	1.14303688280239	1.05721255460844	1.14263028234087
256	262	1.14687724315894	0.0220065545437052	1.10414652292442	1.1109213320476	1.13195832284152	1.14673649055504	1.16164272657444	1.18331327455219	1.19040784512613	1.10374439625328	1.1900100900646
257	263	1.16733085404157	0.0219587637311218	1.12468503292322	1.13144825726754	1.15244579855455	1.16719316751494	1.18206581496093	1.20368311238656	1.21075913285088	1.12429167712858	1.21037003095457
258	264	1.25224183627202	0.0224511299443806	1.20862091091838	1.21554326460704	1.237026533047	1.25210766526801	1.26731087715209	1.28939807765573	1.29662524129294	1.20823762158103	1.296246050963
259	265	1.35309030941348	0.0229634388420584	1.30845304561063	1.31554166661178	1.33753171155373	1.35296040664727	1.36850729770319	1.39108206250267	1.3984657972502	1.30808196928304	1.39809864954391
260	266	1.27649227106373	0.0218179900823038	1.23408409358571	1.24081812651458	1.2617092892996	1.27636796780441	1.29113974740402	1.31259042547629	1.31960685111823	1.23372901050242	1.31925553162505
261	267	1.3173335673787	0.0215320730628235	1.27546580904837	1.28211767109855	1.3027471673494	1.31721625393055	1.33179208163916	1.35294963058087	1.35986800612151	1.27513070417557	1.35953643058184
262	268	1.35231955547972	0.0211869682585644	1.31110914646748	1.31765982393659	1.33796949222256	1.35220891075028	1.36654900261174	1.38735670629172	1.3941587474258	1.31079309769294	1.39384601326651
263	269	1.35498068502855	0.0205986926153712	1.3149053997363	1.32127781037987	1.34103076811468	1.35487630461667	1.36881681464183	1.38903961076075	1.39564915387197	1.31460724750242	1.39535412255468
264	270	1.31977645825369	0.0197025456546395	1.28143951825007	1.28753673321671	1.30643439214527	1.31967841508998	1.33301164540935	1.35235061742967	1.35867056791228	1.28115946877059	1.35839344773678
265	271	1.23876461039153	0.0184787357793552	1.20280873800003	1.20852730993354	1.22625131567109	1.23867272875124	1.25117774296705	1.26931532747176	1.27524263710878	1.20254628826399	1.27498293251907
266	272	1.15544341908746	0.0173111065385073	1.12176059039136	1.12711739258716	1.14372061020136	1.15535696730681	1.16707198503933	1.18406434046849	1.18961754473891	1.12151365027199	1.18937318790294
267	273	1.18307470205768	0.0170851132576238	1.14982279649462	1.15511315918862	1.17150657798703	1.18299245943829	1.19455317165707	1.21131678195266	1.21679398442117	1.14958788007273	1.21656152404262
268	274	1.12197764918132	0.0163327463249069	1.09019183904628	1.09524851828841	1.11091860672392	1.12189839767614	1.13295029785308	1.1489771141433	1.15421383788677	1.0899654663845	1.15398983197813
269	275	1.10238409456832	0.0159298072172303	1.07138084080968	1.07631341142672	1.09159818861695	1.1023073652266	1.11308635619306	1.12871650844662	1.1338233937057	1.07116167242255	1.1336065167141
270	276	1.0435062051283	0.015286289406103	1.01375828364227	1.01849044524014	1.03315547752287	1.04343156328751	1.05377556404843	1.06877657510595	1.07367830889748	1.01354507789234	1.07346733236426
271	277	1.0017431817339	0.0148182970031069	0.972908023348452	0.977494505183387	0.99170896469037	1.00167011607445	1.01169774832944	1.02624109188184	1.03099356509587	0.972699319607807	1.03078704385999
272	278	0.997211480508606	0.0146903125030148	0.968624514249236	0.973171722292692	0.987264088103779	0.997139345189214	1.00708023664583	1.02149729884525	1.02620838472254	0.968418468002697	1.02600449301452
273	279	0.988008562788017	0.0145927923958682	0.959611903266614	0.964128712757559	0.978127105036637	0.987936718998795	0.997811702077219	1.01213347850479	1.01681350352072	0.959406689692115	1.01661043588392
274	280	0.976456389347043	0.0145110768606477	0.948220001255885	0.952711018581276	0.966630029736237	0.97638450745591	0.986204388964948	1.00044695577163	1.00510127516499	0.948014678700174	1.00489809999391
275	281	0.958077351932622	0.0143913222534194	0.930076182259831	0.934529266260671	0.948331675554036	0.958005295333597	0.967744477874352	0.981871229213987	0.986488012155233	0.92987036031592	0.986284343549324
276	282	0.901928733187909	0.013993906781098	0.874707404247935	0.879034901793748	0.892450951790197	0.901856359903885	0.91132761895181	0.92506943645215	0.929561352288823	0.874500675896957	0.929356790478861
277	283	0.857414985867889	0.0136998017982345	0.830771793185775	0.835005947182013	0.848135268997424	0.857342021693516	0.866615162989938	0.880072912023508	0.884472826605553	0.830563374343349	0.884266597392429
278	284	0.930790920368804	0.0143915710435935	0.902795305577993	0.907246070421998	0.921043947176084	0.930716748902313	0.940457037688131	0.95458877594783	0.95920804422121	0.902583441123361	0.958998399614247
279	285	0.935166236552915	0.0146066243196455	0.906754476089559	0.911270878766487	0.925273204812856	0.935090189328743	0.944976367626325	0.959320998358569	0.964010165795306	0.90653725288641	0.96379522021942
280	286	1.02061166148092	0.0154284348022022	0.990593991428216	0.995367428951029	1.01016339855563	1.02053391941516	1.03097517612647	1.04612107926806	1.05107113201438	0.990371929268602	1.05085139369323
281	287	1.04750703472209	0.0157435325805348	1.01687499899919	1.02174644484424	1.03684562968416	1.04742816317539	1.05808246020374	1.07353666261574	1.07858728966929	1.01664971086425	1.07836435857994
282	288	1.04778374367405	0.0157672924789502	1.01710575943745	1.02198444573286	1.03710619610679	1.04770465477897	1.05837507475007	1.07385282102692	1.07891118230118	1.01687985041531	1.0786876369328
283	289	1.00224042488131	0.0153664367621447	0.972346528414833	0.977099534449559	0.991833559009343	1.00216189279682	1.01256168127056	1.02764919540515	1.03258061138995	0.972122208827507	1.03235864093511
284	290	0.962794060513748	0.0149888664688972	0.933638059176924	0.938272941942933	0.952642273539894	0.962716278947157	0.972861056174881	0.987580499101797	0.992392086733256	0.933415882234709	0.992172238792786
285	291	0.905428503739022	0.0145040390203663	0.87722180694953	0.88170429957436	0.895603922050887	0.905351058290886	0.915168660552577	0.929416881409744	0.934075315204312	0.877000587259104	0.93385642021894
286	292	0.932306058579251	0.0147521213505857	0.903614153919839	0.90817440763058	0.922313946962667	0.932228250848936	0.94221335037753	0.956703118803036	0.9614401367624	0.903391900732103	0.961220216426399
287	293	0.9782045152105	0.0152195588972838	0.948599639606318	0.95330591167475	0.967896508417778	0.978125584323579	0.988426477791772	1.00337235919954	1.0082579471718	0.948374179771824	1.00803485064918
288	294	1.06442528688491	0.0160050381464176	1.03328454592446	1.03823686708998	1.05358677283576	1.06434506900681	1.0751763537136	1.09088733715472	1.09602189813709	1.03305541211793	1.09579516165189
289	295	1.19261806090939	0.0170131137574731	1.15950343479496	1.16477263418166	1.18109922008161	1.19253716254569	1.20404871265782	1.22073943927791	1.22619242457944	1.15927235794475	1.22596376387404
290	296	1.28364557094704	0.0175858359935583	1.24940672256497	1.25485706011897	1.27174073720275	1.28356526368396	1.29546285995104	1.31270801709564	1.31834079780838	1.24917733239966	1.31811380949441
291	297	1.39749113281897	0.01808226391408	1.36227266821096	1.36788206245712	1.38525269382131	1.39741314424443	1.40964455468981	1.42736622921758	1.43315279913511	1.36204989554737	1.43293237009057
292	298	1.34814140266503	0.0173223440303052	1.31440153480001	1.31977577982312	1.33641757110907	1.3480672114696	1.35978435669947	1.37676009833924	1.3823028921035	1.31418960836564	1.38209319696443
293	299	1.25472941728065	0.0161675289996568	1.22323941568846	1.22825515883972	1.243787064616	1.25465997696455	1.26559607146782	1.2814405428788	1.28661404164196	1.22304106044132	1.28641777411997
294	300	1.05415939177526	0.0143307036575286	1.0262567039954	1.03069875720841	1.04445840832227	1.05409445320284	1.06378958423593	1.07784153766883	1.08243111925186	1.02607121260651	1.08224757094402
295	301	1.02523383616853	0.0137667998462476	0.998426919601554	1.00269504715911	1.01591498885351	1.02517221681039	1.03448551083393	1.04798281436051	1.0523909296748	0.998250908469887	1.05221676386718
296	302	1.0137664018734	0.013510881855747	0.987456519688416	0.991645818344761	1.00462102967141	1.01370638081179	1.02284634376065	1.03609172264826	1.04041737804244	0.987285073436135	1.04024773031066
297	303	1.03824788738834	0.0136176100788835	1.01172743183638	1.01595091196056	1.0290307858087	1.03818835201919	1.04740008810899	1.0607479433157	1.06510667680417	1.01155737163372	1.06493840314295
298	304	0.976113485755348	0.013185907769264	0.9504387025952	0.954526334110134	0.967187658905581	0.976054112097829	0.984974588047623	0.99790316629823	1.00212568374292	0.950269106527591	1.00195786498311
299	305	0.967808452771521	0.0131048436563099	0.942291913761359	0.946354256106071	0.958937424805221	0.967749303649375	0.976615000952705	0.989464412425152	0.993661130592323	0.942122959205154	0.993493946337889
300	306	0.957271715888584	0.0130340612083606	0.931893929595602	0.935933960264531	0.948448427919204	0.957212559962342	0.966030516658655	0.978811257712338	0.982985679650566	0.931724955920197	0.982818475856971
301	307	0.991727615592914	0.0133024959545168	0.965824614818825	0.969948866941181	0.982723093388957	0.991668138740261	1.00066730074013	1.01370924514752	1.01796861765346	0.965654723522061	1.01780050766377
302	308	0.891384129392812	0.01266063352847	0.86674050054689	0.870661972598051	0.882812303885421	0.891324189007336	0.899890612569533	0.912310748265813	0.916368393644123	0.86656928767701	0.916198971108613
303	309	0.867421465423035	0.0125319045869752	0.84303131518385	0.846911759627993	0.858936250557925	0.867361115410123	0.875840891424466	0.888137030580033	0.89215457891035	0.842858932432563	0.891983998413506
304	310	0.796188799621077	0.012095441333339	0.77265668671034	0.776398580034207	0.787997506223612	0.796127550455002	0.804313324003186	0.816187945686732	0.820068985482755	0.772481734607733	0.819895864634422
305	311	0.783052861083794	0.0121538735618064	0.75941087981093	0.7631693368722	0.774821283716557	0.782989981321382	0.791215891904389	0.803150873897917	0.80705218177954	0.759231268902654	0.806874453264934
306	312	0.784071343526323	0.0123988064157372	0.759956364593999	0.763789195512367	0.775673233662706	0.784005988877353	0.792398208933	0.804576422217093	0.808557726372182	0.759769682951478	0.808373004101168
307	313	0.777773120481563	0.0126437926817208	0.75318699331638	0.757093440112758	0.769208077889959	0.777704607361495	0.786263475526492	0.798686505377808	0.802748600764724	0.75299128682539	0.802554954137735
308	314	0.785020712206115	0.0130241208247227	0.759699178196718	0.763721486343832	0.776197257501428	0.784948686524296	0.793765650269427	0.806565624279683	0.810751560809108	0.759493435389658	0.810547989022571
309	315	0.786857773126334	0.0133731189537636	0.760862874229263	0.764990920163466	0.777796921373417	0.786782013035538	0.795836037310204	0.808983050730494	0.813283208807814	0.760646459976958	0.813069086275711
310	316	0.694535847380158	0.0128816694335242	0.669515287871219	0.673484082207017	0.685804429444149	0.694456209530431	0.703180450638656	0.715859264664891	0.72000898026213	0.669287775290451	0.719783919469866
311	317	0.667272928802222	0.0129500439762837	0.642130186277736	0.646115839109261	0.658493193391014	0.667189155037839	0.67596134097005	0.688715778644719	0.692891748463352	0.641890842608706	0.692655014995738
312	318	0.705428487518406	0.0137293833178635	0.67877336463167	0.682998590338164	0.696120250048402	0.705339420264518	0.714639631224593	0.728162201439606	0.732589769849748	0.678518896215394	0.732338078821418
313	319	0.700653388650407	0.0141930411585246	0.673108845179107	0.677472504138667	0.691028807388573	0.700557555474553	0.710173500576937	0.72416116914985	0.728742541342228	0.672835027979699	0.728471749321116
314	320	0.737716371630267	0.0151185354940764	0.708379130334588	0.713025981054612	0.727463561816518	0.737613095974626	0.747856598963644	0.762759045210697	0.767640516855112	0.708084042061877	0.767348701198657
315	321	0.739920872381658	0.0156933458968065	0.709478941153362	0.714298224856183	0.729276264969078	0.739809926041154	0.750444535460145	0.765921968400287	0.770993298940024	0.709161914423918	0.770679830339399
316	322	0.769464100061812	0.0165409227761475	0.737382574076865	0.742460347432478	0.758243753363088	0.76934557833886	0.780555244421439	0.796872141558251	0.802219171302099	0.737043891420562	0.801884308703061
317	323	0.772997362425135	0.0170935141522011	0.739854132920741	0.745097562999859	0.761400313254357	0.772871368136823	0.784457063386467	0.801326940408499	0.806856602666837	0.739494074686821	0.806500650163449
318	324	0.778181359800866	0.0176404396885598	0.743987032772687	0.749394532822204	0.766211524043486	0.778048067978614	0.790005892286068	0.80742285798198	0.813133168356065	0.743606098011289	0.812756621590444
319	325	0.736486726650662	0.0176205098943478	0.702352173065993	0.70774520853366	0.724526519275214	0.736346207333858	0.748293752173145	0.765707569793522	0.771419834160716	0.70195052725774	0.771022926043583
320	326	0.724228482137133	0.0179328212695911	0.689503243600756	0.694986207859157	0.712053653826562	0.724080474337666	0.736241965461845	0.753975625488697	0.759794830288132	0.689080152448735	0.759376811825531
321	327	0.728206347598282	0.0184964597254653	0.692400966279677	0.698051804885279	0.715646784166952	0.728049750071311	0.740595202413234	0.758895059873964	0.764901652506493	0.69195328653637	0.764459408660194
322	328	0.742787442460256	0.0192688212629756	0.705496894349426	0.711379761683541	0.729701597287042	0.742620830119738	0.755691661882342	0.774763454395368	0.781024826724325	0.705020552784824	0.780554332135688
323	329	0.7976679293967	0.0206163240182158	0.757767705535791	0.764062714927718	0.78366731302021	0.797490321659951	0.811474933809879	0.831878981391655	0.838577474873532	0.757259934320997	0.838075924472402
324	330	0.849745384600677	0.0219403314871669	0.807282173509202	0.813981670757003	0.834845729677724	0.849556559754845	0.86443919967146	0.886153198632451	0.893281662694921	0.806742334885829	0.892748434315524
325	331	0.952524878332364	0.0238429442892915	0.906361389328448	0.91364894548331	0.936336459461184	0.952325945687601	0.96849643853338	0.992079389928199	0.999818876217054	0.905792707525353	0.999257049139376
326	332	1.00588949266894	0.024976112773727	0.957527213228494	0.965163018918868	0.988932580248331	1.00568278228371	1.02262106776528	1.04732107576401	1.05542648104775	0.956936311632436	1.05484267370545
327	333	1.04298356288339	0.0256842646545687	0.993245050260523	1.00109933360135	1.02554678887297	1.04277273893485	1.06019051527297	1.08558693323959	1.09392016145684	0.992642404160438	1.09332472160635
328	334	1.05094345865005	0.0258255265585927	1.00093010153709	1.00882809074774	1.03341101975433	1.05073192365754	1.06824530079373	1.09378039305733	1.1021589425259	1.00032542659521	1.10156149070489
329	335	1.06119281750542	0.0258673681374497	1.01109353920335	1.01900625644536	1.04363287246364	1.06098264609638	1.07852365220093	1.10409629371814	1.11248647364335	1.01049277595602	1.11189285905483
330	336	1.00517819498149	0.0250435152466071	0.956687426528461	0.964343039044298	0.988175149255574	1.00497022038766	1.02195452527761	1.04672277261837	1.0548508566473	0.956092905098141	1.05426348486484
331	337	0.951519151263066	0.0242312236964839	0.904613958094379	0.912016218198593	0.935065258510215	0.951313469772447	0.967748828470612	0.991723684128817	0.999593205819536	0.904025952817957	0.999012349708174
332	338	0.955323141035964	0.0242184029938497	0.908440107548401	0.915839500419139	0.938878441841427	0.955118495202709	0.971544753635391	0.995504848703762	1.00336915048988	0.907855071168018	1.00279121090391
333	339	0.942590825377681	0.0241135710535981	0.895916059052724	0.903281319056505	0.926216330802095	0.942385207083427	0.958741173330428	0.982601715952747	0.990434093865829	0.895328226112629	0.989853424642733
334	340	0.92212129813766	0.0239694017853038	0.875735018180263	0.883052521147192	0.905842973211228	0.921913621478368	0.93817323270976	0.961898480745932	0.969687777363644	0.875141270638464	0.969101325636855
335	341	0.951079194820119	0.0244915353051736	0.903676790737236	0.911155933784074	0.934447314687355	0.950868973376352	0.96748191043626	0.991719541938728	0.99967626003818	0.903075785621979	0.99908260401826
336	342	0.959174960452386	0.0247740503797967	0.911227587486269	0.918792282506615	0.94235089275228	0.958961676700417	0.975766525404663	1.00028517033112	1.00833439719205	0.910617821707985	1.00773209919679
337	343	0.913397036903112	0.0243334732086981	0.866321244309166	0.873743954242967	0.896868702603894	0.913180959635168	0.92968982345184	0.953787180617976	0.961700767796179	0.865703429414063	0.96109064439216
338	344	0.914811618208384	0.0244843716133702	0.867446793302525	0.874914390322372	0.898180256681906	0.914593191089255	0.931204870427867	0.955453922750816	0.963417735200542	0.866822249846179	0.96280098657059
339	345	0.812938727846519	0.0232458047144322	0.768010599559166	0.775084390746438	0.797141240401498	0.812717169022332	0.828494692663455	0.851548824558288	0.859125943667298	0.767376950606232	0.858500505086806
340	346	0.768684969869412	0.0228266332985237	0.724591041042319	0.731527799432839	0.753167959569624	0.768459030778323	0.783955682958642	0.806612841708837	0.814062877626454	0.723944768604306	0.813425171134519
341	347	0.790355973363384	0.0235220825073754	0.744920132677363	0.752067647678105	0.774365943606851	0.790122635756201	0.806091640777437	0.829440237564531	0.837117837602667	0.744252691648928	0.83645925507784
342	348	0.758591062033852	0.0235796604278231	0.713073850105001	0.720227106206798	0.742556461296906	0.758346763285596	0.774359352146589	0.797788346301361	0.805496586667639	0.712374927595319	0.804807196472386
343	349	0.720202066758265	0.0235657315024391	0.67474870755934	0.681883191041106	0.704170230517603	0.719945051642484	0.735953730924723	0.759397648243532	0.767116001918175	0.674013233013484	0.766390900503046
344	350	0.793539464536795	0.0254136018855509	0.744505019675948	0.752205603999438	0.776253586253311	0.793268185488536	0.810529621324578	0.835798686409738	0.844115545892724	0.743728804841115	0.843350124232474
345	351	0.864417162319206	0.0273216134214661	0.811690335225603	0.819973378782861	0.845835477067422	0.864129328163326	0.88268507914254	0.909842778266857	0.918779706552117	0.810866800013132	0.917967524625279
346	352	0.872283520375469	0.0281969217273675	0.817886878182736	0.826427650848238	0.853103008955349	0.871979713518516	0.891132851861913	0.919175707115036	0.928406649102441	0.817017553789829	0.92754948696111
347	353	0.794639469846336	0.0274503649926755	0.741741442136193	0.750033127423676	0.775956227367003	0.794323406500135	0.812978172797367	0.840323938488289	0.849333632417587	0.740836754460692	0.84844218523198
