# Supplementary material for: Evolution and Epidemic Spread of SARS-CoV-2 in Colombia: A Year into the Pandemic
Source: Vaccines (Basel). 2021 Jul 30;9(8):837. doi: 10.3390/vaccines9080837 (PMC8402472; doi:10.3390/vaccines9080837)
Supplement: Supplementary file 1 [file vaccines-09-00837-s001.zip › Supplementary_material/Supplementary Data S3/model_statistics/WHO-model- BL .csv]

t_start	t_end	Mean(R)	Std(R)	Quantile.0.025(R)	Quantile.0.05(R)	Quantile.0.25(R)	Median(R)	Quantile.0.75(R)	Quantile.0.95(R)	Quantile.0.975(R)	inferior	superior
2	8	2.74774978372204	0.647650835024575	1.6284906651168	1.77600876108828	2.28773365283891	2.69703646157364	3.15255557357948	3.89252799695802	4.15500171675633	1.47835414707387	4.01714542037021
3	9	2.27007387480186	0.507603949800332	1.38662009759154	1.50445191565036	1.91028390306982	2.23235346731536	2.58879301972417	3.16439667774206	3.3677514767964	1.27517013319321	3.26497761641051
4	10	1.97879297278618	0.421880079317461	1.24009902097196	1.33961932555998	1.68031592938973	1.94889336508024	2.24471106131555	2.71998075811375	2.88730456361851	1.15190801732395	2.8056779282484
5	11	1.95035413966498	0.382495916021855	1.27403607695654	1.36663914674164	1.68058654129099	1.92540739262898	2.19295156918685	2.61918159616484	2.76837255039738	1.20066214426215	2.70004613506782
6	12	1.67840341384606	0.329161990726223	1.09638883392439	1.17607964765868	1.44625128883058	1.65693515608812	1.88717388563828	2.25397185212781	2.38236012880348	1.03324591202266	2.32356091566945
7	13	1.63247747200911	0.30314345623115	1.093295783756	1.16783932674409	1.41909602967912	1.61375219024661	1.82546275310189	2.16100058625207	2.27802638687058	1.03831629779605	2.22663864622216
8	14	1.45212543302709	0.269652923361464	0.972511192733032	1.03881935103657	1.26231784017742	1.43546887368453	1.62379018165595	1.92225863198042	2.02635571406105	0.923605703238623	1.98064516281556
9	15	1.35896690196557	0.248112275703152	0.916889262065529	0.978183435040607	1.18442609858015	1.34389746014764	1.51709314484248	1.79116241836776	1.88664638614613	0.872666841587396	1.84526696234375
10	16	1.58650092698512	0.257364435000798	1.12270247967678	1.18820186901545	1.40617395024726	1.57260616357813	1.75169032371871	2.03220269406891	2.1292356355281	1.08206663438356	2.09093521958669
11	17	1.40317624679743	0.233862707799571	0.982767392659405	1.0419038293399	1.23917061006444	1.39020547816348	1.55305144039363	1.80869945149903	1.89727074946895	0.944805339510269	1.86154715408459
12	18	1.51076789035201	0.233116546496477	1.08882861010975	1.14883577076031	1.34769207440523	1.49879473377473	1.660798828069	1.91354652783139	2.00072896602431	1.05385945921891	1.9676763214851
13	19	1.59413231665698	0.230093180536448	1.1753873276208	1.23546143069455	1.43350162792902	1.58307572459986	1.74271587625521	1.99052227254035	2.07569432755961	1.14314968280555	2.04511495050842
14	20	1.37625883424755	0.205160553867476	1.00385263753429	1.0570590005509	1.23289341458558	1.36607785835723	1.50853155386769	1.73019086207797	1.80650628642519	0.974144148667298	1.7783735198278
15	21	1.53651728974982	0.207183949084345	1.15751510121692	1.21233487815388	1.39216808251593	1.52721516383153	1.67073037127843	1.89243305277551	1.96837045909238	1.13043674954451	1.94259782995514
16	22	1.46934927892485	0.194620066376615	1.11287079483514	1.16453807286735	1.33382234800511	1.46076558365431	1.5955227847175	1.80344287924827	1.87459730537519	1.08789394882668	1.85080460902302
17	23	1.16423192413368	0.166318846304811	0.861305186661819	0.90481958366231	1.04815864626777	1.15632162872613	1.27168615213568	1.45062982465709	1.51210053077917	0.83824698537625	1.49021686289111
18	24	1.07637234040643	0.153767477200919	0.796306182946527	0.836536735270237	0.969058614364997	1.06905900102393	1.17571745926421	1.34115702126223	1.3979887971683	0.774988085092632	1.37775659572023
19	25	0.899764832904961	0.137212850653561	0.651164270983321	0.686575789204506	0.803813482297847	0.892799605788727	0.988127395790516	1.13671573566028	1.18793646608471	0.630827645623981	1.16870202018594
20	26	0.904681649322861	0.136385890251082	0.657343071345198	0.692628737512314	0.809342663496182	0.897837307706417	0.992563460881686	1.14008395568452	1.19090478451504	0.63736530443074	1.17199799421498
21	27	1.01759331152208	0.145370473074583	0.752821133794736	0.790854757873173	0.916139822097553	1.01067934229307	1.11151334707768	1.26791851044965	1.32164679096464	0.732667184295898	1.30251943874826
22	28	0.91303075315949	0.139235884526523	0.660764883249499	0.69669850053439	0.815664718493922	0.905962832379201	1.00269611280911	1.15347520407899	1.20545112085917	0.640128419487504	1.18593308683148
23	29	1.20581984196274	0.161134454242802	0.910863349987835	0.953570753449548	1.09358305959891	1.19864998773326	1.31024388267051	1.48252819101578	1.54151276439847	0.889996311646846	1.52164337227863
24	30	1.28236593752685	0.166949824885524	0.976196367108528	1.02065773407194	1.16616383330443	1.27512825416593	1.39068121826818	1.56876467789636	1.62965779662991	0.955144280751222	1.60958759430248
25	31	1.53976827731616	0.181463431724365	1.20477384631129	1.25393041383925	1.41380127836085	1.53264561738764	1.65797322676675	1.84990390305729	1.91523305380307	1.18409995113641	1.89543660349592
26	32	1.54907135670103	0.177690671057717	1.22049204007792	1.26883401041578	1.42580849307342	1.5422825071619	1.66493581815214	1.85246763924216	1.91622469690052	1.2007976414279	1.89734507197415
27	33	1.50514399197575	0.168280214099159	1.19348557679954	1.23944898105037	1.38848402707545	1.49887722540514	1.61497440724062	1.79221687434059	1.85241027128796	1.1753147723414	1.8349732116101
28	34	1.45514438829043	0.157832569172046	1.16231765414367	1.20562332916863	1.34580842411672	1.44944193516587	1.55826568545719	1.72411819769233	1.78037285291266	1.14579255271322	1.76449622386764
29	35	1.43858508039385	0.149982862554787	1.1597026149172	1.20108935480721	1.33478473823275	1.43337618628183	1.53670852697376	1.6938497983746	1.74706517799622	1.14461866978647	1.73255149100123
30	36	1.20970450469047	0.131989582411265	0.964907689286812	1.00109103549548	1.11825773043528	1.20490749125926	1.29592339873218	1.43468201407583	1.48175823131434	0.951004923164388	1.46840408621655
31	37	1.13679999968337	0.123303272189781	0.908035463350036	0.941867082913577	1.05138364853757	1.13234508183304	1.21736127699018	1.34692995579181	1.39087768534447	0.895125586191403	1.37847441317535
32	38	0.952379276078289	0.109971286282884	0.749106715785762	0.778994028159618	0.876080099843195	0.948149840026664	1.02406928575056	1.14019249568959	1.17968330141663	0.736835554963836	1.16792299719274
33	39	0.901258899865699	0.105484375561004	0.706443108456236	0.735049454989905	0.828047509472778	0.897146919860997	0.96998916422045	1.08149566249687	1.11943866732354	0.694509523766131	1.10800827596527
34	40	0.936391936784095	0.1074115216839	0.737770342401796	0.76699238632948	0.861881262303858	0.932288172331294	1.00643038078044	1.11979073981071	1.15833098809954	0.725865354283651	1.14691851928454
35	41	0.977537048033163	0.110684274951345	0.772702471252145	0.802875756923285	0.900781170656183	0.973362727948488	1.04974376778699	1.16643825463323	1.20609007875131	0.760595869128526	1.1944782269378
36	42	0.932891758891641	0.109186721670494	0.731238220341372	0.760848607475673	0.857110756601698	0.928635454449393	1.00403435422418	1.11945456624143	1.15872931461358	0.718885784417474	1.14689773336581
37	43	0.945203917001568	0.11062775078014	0.740888986894997	0.770890167242572	0.868422769010872	0.940891438525454	1.01728544107234	1.13422895082043	1.17402204111926	0.728373525472494	1.16203430853064
38	44	1.10140800487796	0.120173465556751	0.878526159758923	0.911470260572777	1.01814782952571	1.09704043496964	1.17990831607054	1.30624482973375	1.34910663797273	0.865868012386725	1.33694799736919
39	45	1.37927166318141	0.135248713944376	1.1269648970789	1.16459815696014	1.28579967282382	1.37485344846281	1.46792833380012	1.60901683558445	1.65668371668092	1.11418418385043	1.64435914251239
40	46	1.49779490141982	0.14028134533292	1.23549609403847	1.27475982409225	1.40094215272271	1.49341766801262	1.58987689955573	1.7357617818343	1.78496639828449	1.22284346456729	1.77274633827234
41	47	1.62333519590452	0.142375915159141	1.3562922942818	1.39645862225616	1.52517112575356	1.61917470068778	1.71696462252104	1.86440414672734	1.91401954346458	1.34427840219261	1.90239198961644
42	48	1.69943596205976	0.139692775576465	1.43667579582786	1.47637258278278	1.60324530352656	1.69560993992531	1.79145643642109	1.93555069289429	1.98393723516813	1.42563812192989	1.97323380218963
43	49	1.65686202242773	0.130986443987615	1.41007763073825	1.44745425213697	1.56673295517757	1.6534115079093	1.74323014598705	1.87804017931798	1.92325385110172	1.400128592212	1.91359545264345
44	50	1.87588556512897	0.131661355676664	1.62669483047522	1.66470125893175	1.78548262336362	1.87280619406824	1.96293199174194	2.09757414213942	2.1425750201968	1.61782930800271	2.13394182225523
45	51	1.80079603398875	0.121686519103975	1.57017600186558	1.60542214487556	1.71729445610416	1.79805583924972	1.88131077354446	2.00551718697794	2.04698746676987	1.56229045654496	2.03930161143255
46	52	1.89098174619799	0.116825242430343	1.66891928329672	1.70301118908345	1.81092809146963	1.88857646191421	1.96841357168778	2.08715709954865	2.12671258116703	1.66200427103452	2.11995922136146
47	53	1.9664527351447	0.111328463536759	1.75428255143598	1.78698627957325	1.89026176425164	1.96435222360337	2.04035405475342	2.15308433730977	2.19055946874875	1.74824894661265	2.18465652367675
48	54	2.04237242556076	0.105750035647209	1.8403400544233	1.87159718080041	1.97008526487701	2.04054753938374	2.11267035424971	2.2193726022746	2.25477512274994	1.83510235569223	2.24964249542929
49	55	1.9785486770959	0.0965432899155056	1.79382792723714	1.82247202208557	1.91260367661742	1.97697862211647	2.04278221425831	2.13998099226642	2.17219165132524	1.78932382886151	2.16777352533029
50	56	1.99822284106528	0.0896325443303309	1.82638482520224	1.85311131020213	1.93705835935313	1.99688281127985	2.05792658933542	2.14790537771598	2.17767594201017	1.82254305417783	2.17390262795272
51	57	1.78712711969633	0.0783707085925371	1.63680396894865	1.66020200115915	1.73366104094643	1.78598165603257	1.83934455411218	1.91795955333606	1.943959687757	1.63352053085496	1.94073370853771
52	58	1.61421852389961	0.0690190001514251	1.48176017705297	1.50239466857407	1.56714530300516	1.61323495075472	1.66021957129086	1.72939746453424	1.75226630666953	1.47894128360281	1.7494957641964
53	59	1.4752958595618	0.061685218747755	1.35685616930378	1.37532002864597	1.43323449775372	1.47443621916484	1.51642014271869	1.57820402518613	1.59862070737057	1.3543928308162	1.5961988883074
54	60	1.42504133358668	0.0573700038863214	1.31480149357179	1.33200725968802	1.38593768172729	1.42427153110928	1.46330583497934	1.52070129272469	1.53965580800357	1.31259612596949	1.53748654120387
55	61	1.34522749894361	0.0532998541165424	1.24277607646326	1.25877395338914	1.30890391339231	1.34452362543105	1.38078380130992	1.43408203778294	1.45167889720491	1.24075978487519	1.44969521301203
56	62	1.42758295386362	0.0528372156380925	1.32588842053029	1.34179936933694	1.39159840257948	1.42693114244403	1.46285697080318	1.515589939597	1.53298161364029	1.32402201121296	1.53114389651428
57	63	1.57751601212404	0.0536681845940842	1.4740681773705	1.49028983623814	1.5409932901161	1.57690744431187	1.61337533596417	1.66681807817606	1.68442223701529	1.47232637031964	1.68270565392845
58	64	1.62241014122451	0.0524450716919464	1.52123470699865	1.5371201798555	1.58673520811505	1.62184507342926	1.65746909378359	1.70962760840504	1.72679676676192	1.5196178007083	1.72520248174073
59	65	1.55784868442809	0.0490676214198316	1.46314998879673	1.47802776346239	1.5244782735117	1.55733355312287	1.59065754987372	1.63942677209202	1.65547479211832	1.46167614644522	1.65402122241096
60	66	1.569203711461	0.0467430846330683	1.47891478548493	1.49311786271886	1.53742810767145	1.56873961173495	1.60047339813542	1.64687265199294	1.6621300483671	1.47758726558019	1.66082015734182
61	67	1.4840034878045	0.0432010117565913	1.40052845071815	1.41366627828737	1.45464085778698	1.48358429883881	1.51290915769058	1.55577059360348	1.5698607157328	1.39932950476158	1.56867747084741
62	68	1.54038088556876	0.0419238575464437	1.45929763971857	1.47207703156621	1.51190018436563	1.54000056130922	1.56844699221953	1.60998206366124	1.62362546262055	1.45821012477773	1.62255164635979
63	69	1.45234158077229	0.0388989057544731	1.37709266648232	1.38895633450603	1.42591880891841	1.45199431156492	1.47838579144462	1.51691139689561	1.52956397946768	1.37609972549352	1.52858343605106
64	70	1.29104240028483	0.0350598990112966	1.22323243925854	1.23392033006698	1.26722505469479	1.29072504876945	1.31451379839364	1.34924698824528	1.36065582702049	1.22232499822269	1.35975980234698
65	71	1.34078979601298	0.0342779610315256	1.27444006159161	1.2849101537788	1.317513199568	1.34049769626293	1.36374797150196	1.39766581926029	1.4087994955398	1.27360499239119	1.40797459963477
66	72	1.22691088203654	0.0317316329563004	1.16549894216294	1.17518770440234	1.20536172507998	1.2266373341575	1.24816184173114	1.27956715849897	1.28987735883089	1.1647168814422	1.28910488263089
67	73	1.06408313713994	0.0287066288611487	1.00855624719149	1.01730929790028	1.04458267411278	1.06382500098465	1.08330220376977	1.11173750456537	1.12107698010018	1.00781814457208	1.12034812970779
68	74	1.04318501156359	0.0277615678917205	0.989476439389403	0.997945155733964	1.02432830660517	1.0429387553739	1.06177327045111	1.08926487174542	1.09829302485142	0.988772338495819	1.09759768463136
69	75	0.946267322251185	0.0261045469362358	0.895788813987921	0.903742456065716	0.928531676254626	0.946027285560348	0.963741302434426	0.98961097768421	0.998109926133575	0.895102410256163	0.997432234246208
70	76	0.932441991238962	0.0257919411597464	0.882569790552432	0.890427468834049	0.914918399441173	0.932204194834322	0.949706359401319	0.975267661067492	0.983665556235512	0.881889786565859	0.982994195912065
71	77	0.903431712315005	0.0254412114674779	0.854249863173886	0.861995891306793	0.886144190070751	0.903192909977105	0.920458914520042	0.945682112204223	0.953970641867659	0.853566937838748	0.953296486791262
72	78	0.740672984934872	0.0231913707458381	0.695910369183073	0.702943840512018	0.724901509410287	0.740430949007283	0.756180616629766	0.7792277391424	0.786811053878006	0.695217898273029	0.786128071596715
73	79	0.750213030209232	0.0235944047478687	0.704675644351954	0.71183011075121	0.734166897497339	0.749965694554445	0.765989541904205	0.789439637412183	0.797155986642489	0.703967996903409	0.796458063515054
74	80	0.799728814891412	0.0248703830871378	0.751720402639332	0.759265078597216	0.782816434082649	0.799471018964368	0.816360171776701	0.841071919911052	0.849202242249469	0.750982864040622	0.848474765742202
75	81	0.796758875954282	0.0255167055668751	0.747525497002958	0.755257322808694	0.779402868387512	0.796486496319468	0.813817962275115	0.839189544651828	0.847540145862319	0.746746133043206	0.846771618865357
76	82	0.834840382934462	0.0268189370000827	0.783096948214876	0.791222362774827	0.816598159424321	0.834553217709496	0.852769567462609	0.879437953879804	0.888215732681041	0.7822752664143	0.887405499454624
77	83	0.832686853831197	0.0274230810789089	0.779799052652028	0.788099148028197	0.814029841005643	0.832385829495059	0.851015720257157	0.878301385586112	0.887285328058494	0.778937614916536	0.886436092745859
78	84	0.861976256250394	0.0284804971640452	0.807052074932615	0.815671060609845	0.84259930895091	0.861662602513222	0.881011289907204	0.909351358109321	0.918682881317687	0.806154481808865	0.917798030691922
79	85	0.884791402911119	0.0293952254436016	0.828108305360757	0.837002098403417	0.864791185000935	0.884465893894367	0.904436783850538	0.93369105332472	0.943324315576409	0.82717676104166	0.942406044780578
80	86	0.940635809240362	0.0308115503819101	0.881207819333965	0.890535554130404	0.91967443346963	0.940299408676177	0.961230474911456	0.991883562300532	1.00197550990951	0.880245170491818	1.00102644798891
81	87	1.0700527262618	0.0333092864373498	1.00575528240619	1.01585960466326	1.04740154004523	1.06970712184959	1.09232716834317	1.12542474047479	1.13631418746392	1.00476652484459	1.135338927679
82	88	1.13598931912539	0.0345991052299793	1.06917987413278	1.07968421941572	1.11246506649159	1.1356380739643	1.15913067825726	1.19349255237382	1.20479483802705	1.06817507287463	1.20380356537615
83	89	1.20426703910397	0.0355583082853892	1.13557374532134	1.14638178022095	1.18009638103506	1.20391708130061	1.22805620652109	1.2633460398698	1.27494909233731	1.1345727548646	1.27396132334333
84	90	1.23276491268786	0.0355720391129941	1.16402223530767	1.17484345111981	1.20858908870283	1.23242278000188	1.25656777587322	1.29185342362511	1.30345188147544	1.1630437160264	1.30248610934933
85	91	1.28612171794677	0.0356843258468293	1.21712415859313	1.22799446981401	1.26187649955105	1.28579170433895	1.31000718608566	1.34537467567425	1.3569946991998	1.21618043928699	1.35606299660656
86	92	1.32515150050869	0.0354288189847423	1.25661375529508	1.26741973158798	1.30108614382584	1.32483577609728	1.34887268324543	1.38396023683101	1.39548346533438	1.2557110152986	1.39459198571879
87	93	1.24855696612723	0.0335130248848759	1.18372875043347	1.19394906266882	1.22579231011022	1.24825713335916	1.27099477186144	1.30418762903964	1.31508909122685	1.18287143735287	1.31424249490158
88	94	1.15036071269761	0.0312625722930749	1.08989582680111	1.09942587904764	1.12912290669269	1.15007752452618	1.17128981296976	1.20226152951433	1.21243491862153	1.08908607100319	1.21163535439204
89	95	1.20673996783727	0.0312099519971243	1.14633766524714	1.15586714029242	1.18554508779063	1.20647091719668	1.22764155310628	1.25853055368587	1.26867125012854	1.14556846192291	1.26791147375163
90	96	1.30682310956313	0.0318642580201165	1.24510942394312	1.25485647702076	1.28519216258143	1.30656413670179	1.32817174715882	1.35967312376812	1.37000850556323	1.2443691638437	1.36927705528256
91	97	1.3404004145077	0.0316728220343297	1.27903469400673	1.28873219660596	1.31890361880585	1.34015095311642	1.36162526915749	1.39291956936113	1.40318379354266	1.27832168332041	1.40247914569498
92	98	1.35366657227732	0.0310389090383467	1.2935083042284	1.30301991629793	1.33260384461128	1.35342934402829	1.3744706941971	1.40512243663928	1.41517297996659	1.29283031056216	1.41450283399248
93	99	1.35284696020751	0.0300930019575938	1.29450231719438	1.30373184884283	1.33242974888532	1.35262383513985	1.37302093967583	1.40272317252388	1.41245959667188	1.29386467637063	1.41182924404439
94	100	1.35936649339185	0.0291948952925383	1.30274172407556	1.31170426387303	1.33956257063648	1.35915749441726	1.37894258317064	1.40774163828336	1.41717897974194	1.30214449861848	1.41658848816523
95	101	1.3120944965881	0.0277540489657651	1.25825571964642	1.26677933294798	1.29326953886787	1.31189881281454	1.33070613636627	1.35807715613639	1.36704532200845	1.2576965606152	1.366492432561
96	102	1.26881937290976	0.0264165442593715	1.21756677176722	1.22568293907879	1.25090316643278	1.26863604871153	1.28653573474517	1.31258114292006	1.32111378466349	1.21704294616139	1.32059579965813
97	103	1.15902849386084	0.0244944146870789	1.11151248659092	1.11903520052034	1.14241455570975	1.1588559469183	1.17545433588768	1.19961036118239	1.20752506565787	1.11101944107417	1.20703754664752
98	104	1.14835346245018	0.0237545182939126	1.10226260692998	1.10956210105028	1.13224325532202	1.14818967349866	1.1642851205983	1.18770352343907	1.19537511205728	1.10179460659411	1.19491231830625
99	105	1.15728619396679	0.0233902608666378	1.11189151916673	1.11908327123549	1.14142498486614	1.15712861523924	1.17297562387412	1.19602663257221	1.20357637107297	1.11144128266818	1.2031311052654
100	106	1.08844982701576	0.0223439291486075	1.04509257746874	1.05195994240976	1.07329689664851	1.08829693719391	1.10343608969461	1.12546123323207	1.13267593219975	1.04465572588449	1.13224392814703
101	107	0.992173164607553	0.0210340290216641	0.95137119205433	0.957830626659266	0.977906071578338	0.992024528392519	1.00627822698177	1.02702271478566	1.03381981972995	0.950946467725091	1.03339986149001
102	108	0.947878972586314	0.0203433737195566	0.908421826157316	0.914667151693185	0.934079401034582	0.9477334400982	0.96151989694602	0.981587218631108	0.988163163343329	0.908005960095983	0.987751985076645
103	109	0.92102352791854	0.0199892144608511	0.882257896988226	0.88839267643621	0.907463343501274	0.920878921572962	0.934426074784689	0.954147645418963	0.960610939907547	0.881844667575271	0.960202388261808
104	110	0.957607968321927	0.0204534925206607	0.917935228394721	0.924215155710864	0.943734071458759	0.957462350609683	0.971323125072403	0.991497496780888	0.998108236942217	0.917519122981432	0.997696813662422
105	111	0.920392188208572	0.0201955030593593	0.881231103903442	0.887427371892888	0.906691211667454	0.920244480629738	0.93393214653724	0.95386084917165	0.960392677409906	0.880809002212228	0.959975374204917
106	112	0.901157503700774	0.0201203364638826	0.862149568758235	0.868319850757602	0.887506156515598	0.901007764438933	0.91464561797153	0.934505931601132	0.941016389173072	0.861721644231564	0.940593363169984
107	113	1.00031902289025	0.0213560149479213	0.958895501432954	0.965452612760047	0.985832968829768	1.00016704902212	1.01463940789291	1.03570383031873	1.04260619434732	0.958461233592328	1.04217681218818
108	114	1.11419760677365	0.0227339928857927	1.07008076243999	1.07706907975275	1.09878064696323	1.11404298977192	1.12944601604848	1.15185354696449	1.15919312216952	1.06963898071749	1.1587562328298
109	115	1.19421890283439	0.023621284829204	1.1483661424073	1.155632776822	1.17820283583501	1.19406316584799	1.21006519828395	1.23333626232086	1.24095669935149	1.14792118456915	1.24051662109963
110	116	1.15128512784499	0.0230349183677779	1.10657561694221	1.11365988099063	1.13566570829349	1.1511315039042	1.1667370793497	1.18943440040131	1.19686766653279	1.10613668784415	1.19643356784584
111	117	1.08313215370122	0.0219950815718691	1.04044718119382	1.04720916636708	1.0682166603407	1.08298327319519	1.09788534995929	1.11956298646728	1.12666319745211	1.04002179382036	1.12624251358209
112	118	1.0544992163879	0.0213477126405784	1.0130692935786	1.01963276096331	1.04002295821013	1.05435516261709	1.06881843915774	1.08985705278938	1.09674778067118	1.01265769961237	1.09634073316344
113	119	0.9967914529649	0.0205186273443148	0.956977213421306	0.963283137808173	0.982876178643018	0.996650666747413	1.01055325394333	1.03078000320105	1.03740576470167	0.956574943370043	1.03700796255976
114	120	0.94569183095777	0.0198576619176158	0.907167957731382	0.913267650458937	0.932223359296548	0.945552844021035	0.959008790762208	0.978590109061805	0.985005551096132	0.906770813599243	0.984612848316297
115	121	0.918357424760711	0.0195395196757598	0.880455942155759	0.886455855780748	0.905103772655274	0.918218850325133	0.931460014725396	0.950731684294247	0.957046409963334	0.880059966196222	0.9566548833252
116	122	0.963198083790274	0.0200840684062426	0.924232172514803	0.930402522275766	0.949576571511628	0.963058493462281	0.976667426423749	0.996469801119556	1.00295727104296	0.923833309714039	1.00256285786651
117	123	1.01138279058133	0.0207269720525673	0.971162480838154	0.977533147166525	0.9973265546084	1.01124120334697	1.02528467999568	1.04571540141037	1.05240772464425	0.970757925358299	1.05200765580436
118	124	0.986241471100112	0.0205869455359481	0.946300353590013	0.952625023860812	0.97227881259324	0.986098229850834	1.00004798003772	1.02034652779449	1.02699661234861	0.945891057849654	1.02659188435057
119	125	1.00944056001843	0.0208631578607046	0.968959454765372	0.9753706058873	0.995291325630613	1.00929683013043	1.02343311213245	1.04400079037575	1.05073846597661	0.968548770611445	1.05033234942541
120	126	1.02633736120772	0.02104228592568	0.985505363580739	0.99197287671789	1.01206725947004	1.02619355963957	1.04045070250667	1.06119236641417	1.06798656696057	0.98509448079339	1.06758024162206
121	127	1.08268735873321	0.0216019645245966	1.04075798196134	1.04740200428779	1.06803980363472	1.0825436934182	1.09717830184244	1.1184627690663	1.1254331695494	1.040347508265	1.12502720920142
122	128	1.12095469136004	0.0219289760904922	1.07838244038604	1.08513026496107	1.10608691082306	1.12081169744933	1.13566659176033	1.15726688338461	1.16433956102035	1.07797389822268	1.16393548449741
123	129	1.00950480126496	0.0206798015894662	0.969375855221524	0.975732090349235	0.99548058590933	1.00936359554478	1.02337508595556	1.04375917821316	1.05043620352954	0.968972390149602	1.05003721238031
124	130	0.947221228352237	0.0198417174066428	0.908727326813747	0.914822501955741	0.933763748772877	0.947082688554889	0.960527683500939	0.980092527113916	0.98650243578174	0.908331462235217	0.986110994469257
125	131	0.96068957178999	0.0198768086683071	0.922122714291492	0.928230598986552	0.947209194294162	0.960552490568905	0.974020514834508	0.993616141590905	1.00003544636217	0.921731026800109	0.999648116779872
126	132	0.940338039036111	0.0197018561991047	0.902115561507797	0.908167738501507	0.926975403166913	0.940200445595458	0.953550682113778	0.972977683824084	0.979342444416209	0.901722400885866	0.978953677186357
127	133	0.899295420982103	0.0193632079487723	0.861740647712623	0.867684558357289	0.886160490220359	0.899156451624901	0.912278859131941	0.93138032130249	0.9376399410345	0.86134353340251	0.937247308561697
128	134	0.835167203139842	0.0187784735901066	0.798763603659185	0.804521261717428	0.822425768879523	0.835026464653561	0.84775521638568	0.866293217029919	0.87237060273505	0.798361394903233	0.871973011376451
129	135	0.780155514772118	0.0183223966527466	0.744653569933291	0.750264468345688	0.76772030646836	0.78001208215405	0.792434365320084	0.810535823724818	0.816472569682449	0.744243617332735	0.816067412211501
130	136	0.860594981104473	0.0195388025451419	0.822721510389	0.828710676205532	0.847336899810887	0.860447117068663	0.87369187375894	0.892983664429483	0.899308745481576	0.822298928115995	0.898891034092951
131	137	0.917584287520021	0.0206003753868821	0.877648113893232	0.883964648909624	0.903606793083198	0.917430128098727	0.931393730585216	0.951729778689741	0.958396530859158	0.877207551761732	0.95796102327831
132	138	0.914567752528291	0.0209650783626937	0.873934025794099	0.880358645040724	0.900341059017081	0.91440755997837	0.92861981795724	0.949323292215935	0.956111834282503	0.873476198937411	0.955659306119171
133	139	0.898981001586554	0.0210550937468783	0.858182815748566	0.864631065205026	0.884691380845731	0.898816629347927	0.913091438007042	0.93389162755557	0.940713294841055	0.857713017842673	0.940248985330436
134	140	0.908075855507015	0.0213620561491419	0.866684983495862	0.873226407843959	0.893577517476278	0.907908350236807	0.922391593879785	0.943496679845396	0.95041863951318	0.866206225454697	0.949945485559334
135	141	0.886870269049814	0.0213162871598467	0.845578480800892	0.852101779790945	0.872401079449497	0.886699493024121	0.901153293606173	0.922221291920721	0.929132556299557	0.845090346216514	0.928650191883113
136	142	0.932543894835736	0.0220848071687552	0.889755957458849	0.896517385136704	0.917554415813571	0.932369560774278	0.947343330079838	0.969165074900413	0.976322551301057	0.889257672784976	0.975830116886496
137	143	0.890198391145768	0.0218162291244917	0.847947997641542	0.854620406906826	0.875388039771991	0.890020179594013	0.904814472022305	0.926384272370644	0.933461538531143	0.847438582061764	0.932958200229772
138	144	0.82489288839041	0.021206944287176	0.783846817895738	0.790323264289685	0.810491689258867	0.824711161011639	0.839095984662788	0.860082402500069	0.866971691981863	0.783327277587545	0.866458499193275
139	145	0.841229460476979	0.0216484097755668	0.799329461110957	0.805940519349391	0.826528374326998	0.841043765898871	0.855728119089828	0.877151824125961	0.884184738000965	0.798798577316868	0.88366034363709
140	146	0.967150121572738	0.0235750071299115	0.921490631326226	0.92870212514369	0.951146335359883	0.966958575512062	0.982945101152526	1.00625150027653	1.0138981441294	0.920943107598111	1.01335713554736
141	147	0.95776543821638	0.0238622499715953	0.91156190701292	0.918856415700686	0.941564400806296	0.957567273474057	0.973750454025462	0.997350420067912	1.00509511449195	0.910995428272053	1.00453544816071
142	148	0.93394458809531	0.0238068425635917	0.887861448225852	0.895133843673132	0.917778762153005	0.933742312024704	0.949889910782884	0.973445316100575	0.981177236771386	0.88728317667067	0.98060599951995
143	149	0.871794677240149	0.0231187535261343	0.827066196080184	0.834119431118357	0.856091926623006	0.871590326950075	0.887274663755489	0.910166982505166	0.917684453943129	0.826481920328926	0.917107434151372
144	150	0.831869125564877	0.0227164580452336	0.787936119059293	0.794859856022059	0.816436484461239	0.831662356398839	0.847076365954198	0.869583705432647	0.876977173132887	0.787344867796219	0.876393383333535
145	151	0.848808349974488	0.0231963340660731	0.803947728683598	0.811017548411008	0.833049617812977	0.848597055283283	0.864336748116721	0.887319898886479	0.894869730255212	0.803343535204984	0.894273164743991
146	152	0.804496329766888	0.0229481735511017	0.760141911067969	0.767125736771889	0.788901387920481	0.804278142208582	0.819853424000327	0.842611182628443	0.850090677633554	0.759517909606728	0.849474749927047
147	153	0.743178890620473	0.0224587874913908	0.699806794891424	0.706627329699537	0.727909881266686	0.742952668806829	0.758201294749494	0.780502117465658	0.787836571439822	0.699159667137348	0.787198114103599
148	154	0.845276017859484	0.0244520116886542	0.79802439626108	0.805462169535503	0.828657388992794	0.845040248239296	0.861637632938812	0.885894100341015	0.893867484615014	0.797350074949722	0.893201960769247
149	155	0.947189044956543	0.0265370078203007	0.895885192906463	0.90396629747948	0.929157587691291	0.946941230991481	0.964950358495407	0.991257110849056	0.999901189383764	0.895176509628753	0.999201580284332
150	156	0.969792265517253	0.0274408460261372	0.916748352307091	0.92510180784815	0.951145327301283	0.969533459475107	0.988157077571845	1.01536553675677	1.02430693726113	0.916008207306024	1.02357632372848
151	157	0.986503313885324	0.028003522115111	0.932374171818893	0.940897953688523	0.967473573687447	0.986238351168888	1.00524421652607	1.03301248871508	1.04213820190592	0.931616410539707	1.04139021723094
152	158	1.03547567693616	0.0288188589052887	0.979755232561551	0.988533222963051	1.01589467198954	1.03520833169132	1.05476524690136	1.08333007243995	1.09271540743937	0.978990713481792	1.09196064039052
153	159	1.06698055624383	0.0292901127755976	1.01033830662072	1.01926403683022	1.04708130431656	1.06671254999026	1.08658765247433	1.11561127185571	1.12514584882168	1.00957193520366	1.124389177284
154	160	1.01139399866116	0.028458938493006	0.956377802930801	0.965042871019515	0.992056015848125	1.01112708218428	1.03044101401382	1.05865560534398	1.06792704356154	0.955614479214867	1.06717351810745
155	161	0.941220210963865	0.0273190683554606	0.888430768258969	0.89673963550743	0.922652544193612	0.940955910709035	0.959499762580037	0.986602341501213	0.995511634250137	0.887674836987163	0.994765584940568
156	162	0.863026664519292	0.0260805745460023	0.812660224375921	0.82058066382862	0.845295318299122	0.862763961340105	0.880471637044959	0.906368772832412	0.914886007954777	0.811908738409127	0.914144590629456
157	163	0.867061181029539	0.0262264592592582	0.81641370425991	0.824378174312134	0.849230526190017	0.866796766831366	0.884603596997891	0.910646131839337	0.919211284527215	0.815657320881393	0.918465041177685
158	164	0.896524898871299	0.0269578214233212	0.844460443805059	0.852648826780569	0.878197848333754	0.896254712961899	0.914557418699648	0.941322602905074	0.950124780654548	0.843687568881589	0.949362228861008
159	165	0.872692027488296	0.0269833064823511	0.820600322035633	0.828787794153936	0.854343654705628	0.872413938715375	0.890737254990845	0.917544850501809	0.926364069430285	0.819804746782888	0.925579308193704
160	166	0.840100495554995	0.0268360259427461	0.788319442121544	0.796451863196068	0.821847491350465	0.839814764372376	0.858042023942733	0.884723786971761	0.893505314815167	0.787501884707213	0.892699106402777
161	167	0.778556645798471	0.0261856937106828	0.72807283072565	0.735991495863406	0.760738295251917	0.778263092090547	0.796054994023931	0.822123138822194	0.830708678552867	0.727232686125533	0.82988060547141
162	168	0.801708212185818	0.0270102359519834	0.749636230302465	0.757803658087341	0.783328524627859	0.80140489994063	0.819757259690438	0.846647396807761	0.85550386783701	0.74876814971993	0.854648274651705
163	169	1.13099799823427	0.0327722270861523	1.06766972597643	1.07763772898528	1.10872431887234	1.130681473827	1.15292663258471	1.18543796444988	1.19612503353367	1.06676443314541	1.19523156332313
164	170	1.24958606359579	0.0351612655134057	1.18161307626571	1.19231884309654	1.22569381798902	1.24925628597194	1.27311881637985	1.30797818885278	1.3194331312407	1.18066998318951	1.31850214400206
165	171	1.2177224883453	0.034749546649749	1.15055866467669	1.16113385420493	1.19410759039925	1.21739196073738	1.24097707609793	1.27543858564681	1.28676465384766	1.14961337691179	1.28583159977881
166	172	1.28490213048824	0.0350355473751447	1.21714298163812	1.22782198424622	1.26110064837156	1.28458370533243	1.30835649478891	1.34306845680169	1.35447084626296	1.21623245763296	1.35357180334353
167	173	1.18246809894796	0.0328083853631698	1.11903132488337	1.12902555487339	1.16017689827471	1.18216468243766	1.20442854305566	1.23694562724357	1.24762914726835	1.11816366363614	1.24677253425977
168	174	1.26703253012444	0.0331257410177092	1.20293140622862	1.21304232173108	1.24453499196323	1.26674385817279	1.28921538423051	1.32200742712594	1.33277413876962	1.20210607772973	1.33195898251915
169	175	1.19597455999212	0.0314839182584365	1.13505593736127	1.14466357725727	1.1745910791561	1.19569830094088	1.21705688826181	1.24822788974917	1.25846312630316	1.13426608020558	1.25768303977865
170	176	0.869063298458277	0.0262510169550521	0.818367355769416	0.826339693567138	0.851216136982237	0.868798999098876	0.886622346232268	0.912688455703201	0.921261215311033	0.817611305226375	0.920515291690179
171	177	0.775804371248559	0.0243511345958822	0.728805044124429	0.736189541112669	0.759243862841144	0.775549606368173	0.792087160002057	0.816288230976069	0.82425148816923	0.72807614744063	0.823532595056488
172	178	0.756536326410905	0.0240443028212697	0.710138275426742	0.717426155471806	0.740182838749347	0.756281615628049	0.772612153553506	0.796515342521483	0.804381859308078	0.709409492881216	0.803663159940593
173	179	0.621319475264979	0.0221899812594635	0.578583326267329	0.585276273461096	0.606212059047404	0.621055328797942	0.636138946918386	0.658263709588899	0.665556722666495	0.57782711199643	0.664811838533527
174	180	0.651539037232903	0.0233738327615402	0.606526482613025	0.613575089843574	0.635624980959816	0.651259548033795	0.667148423999388	0.690456352938072	0.698139880102057	0.605726325020285	0.697351749445522
175	181	0.59791919240119	0.0232563612120545	0.553200281048325	0.560187002839214	0.582073001552717	0.597617696910124	0.613436726569128	0.636679817360198	0.644351445016001	0.552336724425563	0.643501660376817
176	182	0.663273301329695	0.025586323083897	0.614066328049749	0.621756101589591	0.645840951680671	0.662944325744457	0.680347038361688	0.70591267404805	0.714349780581378	0.613124108085257	0.713422494574133
177	183	0.749905245096925	0.028507120006675	0.695065700741635	0.703639326211782	0.730485669261597	0.749544050013471	0.768931085799464	0.797403241042655	0.806797393849894	0.694031289883842	0.805779200310008
178	184	0.818376935451558	0.0311325258479233	0.758487683003251	0.767850586921022	0.797168737251327	0.817982190292163	0.839154825939436	0.870249804140386	0.880509451072073	0.757357184789629	0.879396686113488
179	185	0.912806208866974	0.0340656251590026	0.847250978715237	0.857505258474998	0.889604155942443	0.912382471247103	0.935546349096922	0.969552575554159	0.980769462598725	0.846037583555329	0.979574834178619
180	186	1.01098451127329	0.0367448570621948	0.940239075980233	0.951313328395626	0.985963814291154	1.01053937462358	1.03551996784204	1.07217410435891	1.08425957922528	0.938964591431388	1.08300443111519
181	187	1.07593966854673	0.0384264167338119	1.0019334288938	1.01352361344771	1.04977813805422	1.07548224579804	1.10160256509766	1.13991604272403	1.15254536207711	1.00062389174846	1.151255445345
182	188	1.09172487064899	0.0388172676720567	1.01695998634347	1.02867037572928	1.06529830333519	1.09126484408167	1.1176499654796	1.15634856646551	1.1691040062535	1.01564302601176	1.16780671528622
183	189	1.01742100206078	0.0372754214040767	0.945664489706463	0.956894550899981	0.992037151017941	1.01696581636322	1.04230865854139	1.07950014201156	1.09176425333488	0.944361176108793	1.09048082801277
184	190	0.999218276416804	0.0366331193782834	0.92869908344295	0.939735297004438	0.974271665141315	0.998770633652431	1.02367691564654	1.06022821485355	1.07228134311191	0.927417362435369	1.07101919039824
185	191	1.03819960198537	0.0371497025760447	0.966654654693348	0.97785879729102	1.01290684586673	1.03775652866459	1.06300936644824	1.10005177832672	1.1122624576971	0.965386184936324	1.11101301903442
186	192	1.04711702072101	0.0372547517160204	0.975362459777752	0.986601153736754	1.02175406015739	1.04667523235039	1.07199839017963	1.10913987613238	1.12138218839964	0.974097707357605	1.12013633408441
187	193	1.04159462295898	0.0370817505150943	0.970174072832913	0.981360262372347	1.01634929675676	1.04115460759948	1.06636029082418	1.10332992405047	1.11551570405476	0.968914391949393	1.11427485396856
188	194	1.01647643076993	0.0364893773256957	0.946207202708453	0.957210612645571	0.991632520221367	1.01603983335971	1.04084440910799	1.07723153056455	1.0892267655217	0.944957251211571	1.0879956103283
189	195	0.88839107393878	0.0339684816986203	0.823052659887591	0.833265975044467	0.865249820707399	0.887958172347212	0.911060425681481	0.944992848988658	0.956189586593941	0.821812849809485	0.954969298068076
190	196	0.885271211425004	0.0338491907739247	0.820162253606197	0.830339701519429	0.862211225926489	0.884839830102478	0.90786095266419	0.941674211676967	0.952831628443763	0.818926797508111	0.951615625341896
191	197	0.912862580986347	0.0345771358546322	0.846341528803988	0.856742513634432	0.889308812277167	0.912426050652376	0.935940492246251	0.970471702332737	0.981864354091594	0.845091394711268	0.980633767261426
192	198	0.932669789013881	0.0353527571178286	0.864657484752682	0.875291418363281	0.908587505335503	0.932223146131979	0.956265191677058	0.991571708711951	1.00322028186603	0.863378385062937	1.00196119296482
193	199	0.959366226871404	0.0362606350362301	0.889603555034962	0.900512054990317	0.934666174873847	0.958909424505537	0.983568323003578	1.01977860287472	1.03172482203004	0.888295382200393	1.03043707154241
194	200	0.99548347959461	0.0372550329001958	0.923794347283088	0.935007223193545	0.970108454507939	0.995018773331288	1.02035193251811	1.0575449009685	1.06981345255115	0.922463615110226	1.06850334407899
195	201	1.04022443975586	0.0382911907808641	0.966518903922963	0.978052488177546	1.0141477233766	1.03975463809759	1.06578902897624	1.10399893688959	1.11659977396944	0.965173705825371	1.11527517368636
196	202	1.04404169678774	0.0384317059540142	0.970065687618325	0.981641596061724	1.01786928805098	1.04357017112298	1.06970009903946	1.10805022384648	1.12069730155684	0.968715553117875	1.11936784045761
197	203	1.10440605057326	0.0394430732347591	1.02844181090239	1.04033863962132	1.07755235848176	1.10393652568623	1.13074791625088	1.17007506232238	1.18303851846766	1.02709762703313	1.18171447411338
198	204	1.08830012500445	0.0389673953467329	1.01325542174255	1.02500743367343	1.06176966859604	1.08783507483161	1.11432363293784	1.15317915344645	1.1659876272491	1.01192403012485	1.16467621988404
199	205	1.03937967492591	0.0377768968393017	0.966647237665537	0.978032528683558	1.01365623049553	1.03892203588088	1.06460425016739	1.10228787842556	1.11471279374114	0.965336957120875	1.11342239273094
200	206	1.02630800880133	0.0372036362537187	0.954675865126433	0.965889726047143	1.00097552966101	1.02585850023734	1.05115048165408	1.08825961479003	1.10049463017332	0.953388881744041	1.09922713585862
201	207	1.01238167421938	0.0367229430346386	0.941675900574262	0.952744541881305	0.987376354622658	1.01193768180791	1.03690300066937	1.07353331360158	1.08561057818685	0.940404705871488	1.08435864256727
202	208	0.968699545197349	0.035804165448695	0.899786380425967	0.910568824063417	0.944315589768559	0.968258460914678	0.992602678182736	1.02833485382058	1.0401193123133	0.898523380917907	1.03887570947679
203	209	1.07186771240865	0.037615182595657	0.99940143671525	1.01075574012978	1.04626252851248	1.07142773315865	1.09699327692387	1.13448050173931	1.14683431500343	0.99814195452116	1.14559347029614
204	210	1.00586195558917	0.0364624674038157	0.935656863646029	0.946647322629764	0.981034148742214	1.00542140211072	1.03020951802758	1.06657936499968	1.07857063506146	0.934395519477687	1.07732839170065
205	211	0.986740650836802	0.0360306741913763	0.917376092305152	0.928232805708189	0.962205209897395	0.986302134104274	1.01079806782843	1.04674432500142	1.05859722182295	0.916120529421704	1.0573607722519
206	212	0.972468624190418	0.0356764136929473	0.903791945347498	0.914539607160146	0.948173363407922	0.972032378777611	0.996288337115594	1.03188572263113	1.04362440758853	0.902542853352241	1.04239439502859
207	213	0.90333683246797	0.0343894454842598	0.837183193944619	0.84752523827142	0.879909781852958	0.902900475361617	0.92628821463099	0.960636889872563	0.971970207037056	0.835933519318821	0.970740145617119
208	214	0.904628665726629	0.0345137363294843	0.838238684670464	0.848617028086334	0.881116451033324	0.904189776550124	0.927662451855501	0.962137403800445	0.973512771911176	0.83698174252084	0.972275588932418
209	215	0.916566528495893	0.034994672671596	0.849252361076126	0.859774956561852	0.892726512086397	0.916121199385159	0.93992109625941	0.974877168221465	0.986411417918199	0.847976970059565	0.985156086932221
210	216	0.856151988537003	0.0341641836581128	0.790491876078781	0.800742569013541	0.832867606178972	0.855697598328162	0.878941046415368	0.913111385361853	0.924394311123245	0.789190188567102	0.923113788506904
211	217	0.92032445162261	0.0357964724184004	0.851492562479352	0.862246609150803	0.895933803039545	0.919860386116755	0.944209227868528	0.979985274294469	0.991793536355812	0.850163365682546	0.990485537562675
212	218	0.96655051624147	0.0371475540076906	0.895104184399407	0.906270593945996	0.941242237563525	0.966074659094067	0.99134006821468	1.02845364106573	1.04070105454264	0.893741310386396	1.03935972209654
213	219	1.02035903313652	0.038593523078489	0.946109065378155	0.957718988902538	0.994069682595702	1.0198724940403	1.04611801211382	1.08465871683398	1.09737391248193	0.944715727902683	1.09600233837036
214	220	1.23950009230773	0.0427922954149256	1.15703666343204	1.16996287995736	1.21037499167832	1.23900767573748	1.2680884113692	1.31071699076423	1.32476184181928	1.15562719329447	1.32337299132098
215	221	1.42480442318903	0.04581862137239	1.33640517914328	1.35028641212567	1.39363836237587	1.42431331078779	1.45543512210941	1.5009976703256	1.51599458206781	1.33499992529915	1.51460892107892
216	222	1.54855705152866	0.0469907414359364	1.4578148118417	1.47208326959726	1.51660853041174	1.54808176837221	1.57998746483454	1.62665207336041	1.64200025480207	1.45645519831423	1.6406589047431
217	223	1.50397131937827	0.0447602582322443	1.41751128925688	1.43111232211831	1.4735438323214	1.50352730037827	1.53391477938819	1.57834491099849	1.59295464464784	1.41624121324307	1.59170142551347
218	224	1.44131422011274	0.0418696659790549	1.36040920883784	1.37314313263564	1.41285692123101	1.44090880742049	1.46932957641501	1.51086821157338	1.52452313374534	1.35924967479379	1.52337876543169
219	225	1.31386979282353	0.0381674506487476	1.24011859484129	1.25172655484653	1.2879287559113	1.31350022768462	1.33940796476904	1.37727365512865	1.3897211766439	1.23906158955198	1.38867799609507
220	226	1.24330089346461	0.0356394469957231	1.17442146085974	1.18526574056352	1.21908044127165	1.24296037296738	1.26715014221812	1.30249759632916	1.3141154559053	1.17344757735299	1.31315420957622
221	227	1.09232830204205	0.0323377920598205	1.02985896011824	1.03968716573533	1.07034634338755	1.09200920430543	1.11396241078671	1.14605791341155	1.15661103002703	1.02894622960481	1.1557103744793
222	228	0.941427213162787	0.0293053491043423	0.884858633038763	0.893748366890103	0.921498809083869	0.941123152072468	0.961024159573716	0.990143243455857	0.999723726249143	0.883988728918276	0.998865697407298
223	229	0.848344196210276	0.0274517735194848	0.795385960999843	0.803700680173396	0.82967039878419	0.848048108414469	0.866695228269929	0.893997698939748	0.902985051699221	0.794538720112086	0.902149672308466
224	230	0.86732866749078	0.0277625141154689	0.813761661703841	0.822174162485141	0.848445180223334	0.867032466675661	0.885889266017607	0.913493544591668	0.922578936306922	0.812914139824461	0.921743195157099
225	231	0.847646995007902	0.0277656004972344	0.794093901909949	0.802499521058997	0.828757806430612	0.847343850130204	0.866205725494032	0.893828528238537	0.90292281210536	0.793226418033322	0.902067571982481
226	232	0.888193866607772	0.0288776734881541	0.832489123565439	0.841234054276699	0.868549344612798	0.887880921503134	0.90749724716079	0.936221167744573	0.945677027133776	0.83159362657099	0.944794106644554
227	233	0.953776383085341	0.0304207421897082	0.895077072380362	0.904296369528889	0.933085427786401	0.953452978926579	0.974114795196697	1.00435956215805	1.01431354934774	0.894151728393513	1.01340103777717
228	234	1.01160158773525	0.0317680476018034	0.950287590597013	0.959921085829702	0.989996963956631	1.01126906227589	1.0328437249214	1.06441636868728	1.0748052761076	0.949336214435713	1.07386696103478
229	235	1.05027820038292	0.0326305559804049	0.987289041029348	0.997188211427315	1.02808891019245	1.0499402923703	1.07209913626789	1.10452082871071	1.11518763970481	0.98632231066133	1.11423409010452
230	236	1.07039648680312	0.0329860634038049	1.00671311133476	1.01672326412507	1.04796689172982	1.07005766558513	1.09245673194771	1.12522546379837	1.1360053322269	1.00574380253166	1.13504917107458
231	237	1.02108076132327	0.0320973987276774	0.959132052722665	0.968865046654249	0.999251981241122	1.02074445666294	1.04254293511615	1.07444364629933	1.08494063773093	0.958169859817023	1.08399166282952
232	238	1.02165352508735	0.0319110948719292	0.960058275414297	0.969737181721698	0.999952556538549	1.02132129925376	1.04299233357574	1.07470312538245	1.08513676351991	0.959107779138364	1.08419927103633
233	239	1.1055010224093	0.0330479180703241	1.04166903782807	1.05170945815992	1.08303467936701	1.10517172766432	1.12760839988211	1.16041584486185	1.17120434076039	1.04072710299147	1.17027494182714
234	240	1.18876981451887	0.034160616299399	1.12275079782956	1.1331441889444	1.16555394780354	1.18844261616337	1.21162900037575	1.24551154690336	1.25664825310059	1.12181500657205	1.25572462246569
235	241	1.33133891290407	0.0358774572640422	1.26194056627076	1.27288050033915	1.3069674782988	1.3310166467207	1.35535904241505	1.39089660757119	1.40256865490019	1.26101909666654	1.40165872914159
236	242	1.33134992222623	0.0353055042804623	1.263043402964	1.27381465927545	1.30736967050107	1.33103785133397	1.35498998264562	1.38994968999718	1.40142989889907	1.26215113383652	1.40054871061594
237	243	1.24251726606154	0.0332195370022316	1.17825342017512	1.18838555383337	1.21995258483007	1.24222122969714	1.26475923545937	1.29765878780278	1.30846344702153	1.17740697353717	1.30762755858591
238	244	1.29340539933073	0.0328737457097347	1.22976903402386	1.23981206229452	1.27108320090639	1.29312689892708	1.31542400153263	1.34794872863278	1.35862444656821	1.22897285773965	1.35783794092181
239	245	1.34451872909543	0.0326189642577085	1.28133954118939	1.29131895905777	1.32237615312646	1.34425495200622	1.36637375849226	1.39861826845727	1.40919692932038	1.28058555915032	1.40845189904054
240	246	1.26970048538381	0.0308674750842304	1.20991520930223	1.219358194073	1.24874659256016	1.26945035614685	1.29038170933861	1.32089599187726	1.3309072146974	1.20920023421872	1.3302007365489
241	247	1.1981070649757	0.0291183760243349	1.14170930936949	1.15061728828181	1.17834055687158	1.19787117895106	1.21761643090472	1.24640147186669	1.25584533142211	1.14103504796801	1.2551790819834
242	248	1.09535237221219	0.0270891248399391	1.04289601991944	1.05117883593747	1.07696135309487	1.09512906687821	1.11349996363611	1.14028762480607	1.14907774051388	1.04225768752591	1.14844705689847
243	249	1.06919986419124	0.0262030458031371	1.01845374349942	1.02646784367218	1.0514114410319	1.06898581778447	1.08675495285871	1.11266201788204	1.12116238374757	1.01784189441709	1.12055783396539
244	250	1.10070273738897	0.0262369720495149	1.04987410488178	1.05790522131674	1.08289437465433	1.10049427798196	1.11828385591158	1.14421132871217	1.15271601902794	1.04927827217192	1.15212720260602
245	251	1.10483645387128	0.0260702279851052	1.05432487389147	1.06230731262751	1.08714236950984	1.10463140561734	1.1223070125013	1.1480650345508	1.15651329798801	1.05373880702048	1.15593410072209
246	252	1.11364497504366	0.0259549303353458	1.06334959328669	1.07129957168122	1.09603046902503	1.113443343843	1.13103968023385	1.15667816189387	1.16508620243905	1.06277331158638	1.16451663850094
247	253	1.12362398418636	0.0258116872123603	1.07359793379877	1.08150729555996	1.10610821051841	1.12342634322943	1.1409243067644	1.16641484513986	1.17477320436146	1.07303307725014	1.17421489112259
248	254	1.12502060645325	0.0255422771121616	1.07551016782842	1.08333955924599	1.1076888592495	1.12482730984928	1.14214163834432	1.16736100693962	1.17562952660024	1.07495774331341	1.17508346959309
249	255	1.14882863493447	0.0255043481680725	1.09937945551967	1.10720206846821	1.13152488670107	1.1486399056629	1.16592664665784	1.19109897499486	1.19935034057335	1.09884011252505	1.19881715734389
250	256	1.16778342031339	0.025392596943893	1.11853985572191	1.12633256433607	1.1505575323989	1.16759937765065	1.18480868056303	1.20986206334862	1.21807287794791	1.11801393030336	1.21755291032342
251	257	1.17646113773562	0.0251336982563846	1.12771052548026	1.13542739105478	1.15941256869176	1.17628215868297	1.19331459895634	1.21810539896596	1.22622886733788	1.12719908915311	1.22572318631813
252	258	1.23311058421761	0.0253295720579112	1.18396016149771	1.19174503399187	1.21593282924486	1.23293715527993	1.2500992814792	1.27506771691764	1.28324658404969	1.1834646229841	1.28275654545111
253	259	1.21400648276374	0.0246986116136626	1.16607576838899	1.17366855195608	1.19725748352206	1.21383899149701	1.2305728970115	1.25491574206591	1.26288903123243	1.16559720400097	1.26241576152652
254	260	1.20431427099712	0.024105577601986	1.15752685364418	1.16494032017197	1.18796882923328	1.20415344224787	1.22048439063238	1.244236823804	1.25201566025723	1.15706733889723	1.25156120309701
255	261	1.11175122816403	0.0226746392498296	1.06774937990639	1.07471952488892	1.0963745527739	1.11159707899334	1.1269598630075	1.14930874879238	1.15662908885647	1.06730893523437	1.1561935210937
256	262	1.10589414126239	0.0221756145722279	1.06285342682299	1.06967304653506	1.09085722153044	1.10574592148132	1.1207694841199	1.14262082759956	1.14977717222878	1.06242993670083	1.14935834582396
257	263	1.1651571203749	0.022431768838188	1.12160211712508	1.12850728887776	1.14994968055046	1.16501317034707	1.18020763773815	1.20229797887194	1.20953017594425	1.12119085345205	1.20912338729774
258	264	1.21593851239039	0.0226537438177475	1.17193908247901	1.17891790203513	1.20058307869182	1.21579783050926	1.23114058620683	1.25343900173306	1.26073742233778	1.1715371745076	1.26033985027317
259	265	1.18441580526299	0.0220473314303692	1.14159384564251	1.14838598537726	1.16947148036283	1.18427900791	1.19921100487382	1.22091225364772	1.22801516956875	1.14120303565947	1.22762857486651
260	266	1.19565387473015	0.0217463514238709	1.15340765414598	1.16011057543238	1.18091520671184	1.19552203765509	1.21024882469529	1.23164688252075	1.23864931142091	1.15303102593937	1.23827672352094
261	267	1.24659731939134	0.0217798177902689	1.20427121083152	1.21099034152992	1.23183873592298	1.24647048028193	1.26121763309866	1.28263695716376	1.28964424138217	1.20390887652242	1.28928576226027
262	268	1.31494245411601	0.0219400990147343	1.27228842287171	1.27906351711847	1.30007832133208	1.31482043103151	1.32967356709627	1.35123762306097	1.35828993005941	1.27193986004713	1.35794504818489
263	269	1.3297560880435	0.0215771711862424	1.28779819751807	1.29446495998159	1.31513959273607	1.32963938316916	1.34424536098912	1.36544530711837	1.37237720055066	1.28746483251846	1.37204734356853
264	270	1.21436933176942	0.020064684327887	1.17535821199431	1.18155541069583	1.20077634719772	1.21425882583768	1.22784185160056	1.24756019871417	1.2540084454863	1.17504255048677	1.25369611305208
265	271	1.17765717597232	0.0191850721014813	1.14035202027719	1.14627922151146	1.16466088207062	1.1775529970398	1.19053990230226	1.20939049431546	1.21555436997468	1.14005443465341	1.21525991729122
266	272	1.14465885107809	0.0184550394398281	1.10877027949538	1.11447311054062	1.13215764511478	1.14455967065897	1.1570519384368	1.1751829051012	1.18111105496221	1.10848697377603	1.18083072838016
267	273	1.12236320462935	0.0179354417925696	1.08748263036462	1.09302586626478	1.11021442223579	1.12226766954092	1.13440784225662	1.15202642191519	1.15778669518085	1.08720973871591	1.15751667054278
268	274	1.06528141046319	0.01721333264512	1.03180810870133	1.03712700483243	1.05362121134745	1.06518869811102	1.07684054194923	1.09375206641323	1.09928158714779	1.03154327847876	1.09901954244763
269	275	1.00436227452327	0.0165093832349214	0.972262274525331	0.977361909775693	0.993178107164288	1.0042718173323	1.01544783267104	1.03167119704344	1.03697633353176	0.972003883382828	1.03672066566372
270	276	0.895254337754847	0.0154584129550195	0.865210007578855	0.869980161695495	0.884779866674823	0.895165365530789	0.905631818480095	0.9208320062725	0.925804287846816	0.864955848363009	0.925552827146686
271	277	0.915177697812083	0.0155945862521366	0.884865331689619	0.889678844080791	0.904611585553195	0.915089122323396	0.925647252187391	0.940978690688536	0.945993429294172	0.884612308757896	0.945743086866271
272	278	0.882982902320911	0.0154081578851148	0.853038933995838	0.857792514904868	0.872541983172055	0.882893279202025	0.893326121576515	0.908479002467599	0.913436189488797	0.852782912866086	0.913182891775736
273	279	0.876219008639369	0.0155040519387279	0.846092289177649	0.850874024544948	0.865712438126772	0.876127566064748	0.88662589585506	0.901875911809774	0.906865386664824	0.845831066839462	0.906606950439276
274	280	0.843953917696577	0.015398157921495	0.814041054120174	0.818786925051275	0.833517603995402	0.843860271750374	0.854288146211129	0.869440345354859	0.874398961233146	0.813773528170447	0.874134307222707
275	281	0.847677823804815	0.0156415161857973	0.817295292041716	0.822114945930832	0.837075997217808	0.847581618979227	0.858174775742019	0.873568865279763	0.878607077315191	0.817020452080652	0.878335195528978
276	282	0.855564928975856	0.0159619211391019	0.824563144059967	0.829480292774361	0.844745353912724	0.855465666035884	0.866276295701824	0.88198816030402	0.887130814522312	0.824279563543217	0.886850294408496
277	283	0.883361704042526	0.0164948736824349	0.851325056277219	0.856406282384529	0.872180826730662	0.883259037439841	0.894430662624168	0.910667331038584	0.915981795083684	0.851031751624953	0.915691656460098
278	284	0.911444043230149	0.0170311315747482	0.878366077181171	0.883612413041741	0.899899629809531	0.911337964880282	0.922872818714241	0.939637516544744	0.945124841144058	0.878063025343643	0.944825061116656
279	285	0.940814170433986	0.0175493270741312	0.906729217524652	0.912135396000263	0.928918603546998	0.940705054826327	0.952590788411134	0.969865148360613	0.975519215627475	0.906417489368689	0.975210851499283
280	286	0.944868412978516	0.0177802959128773	0.910337651195949	0.915813876977758	0.93281576944733	0.94475688694179	0.956799479964947	0.974303374682224	0.980032965205489	0.910019032989277	0.979717792967756
281	287	0.927043086878136	0.0177491572321565	0.892578354631352	0.898042789536941	0.91501051987784	0.926929814279603	0.938952173411467	0.95642976763233	0.962151534990375	0.89225473870311	0.961831435053163
282	288	0.980956671495394	0.0183717791695074	0.945275637076721	0.950934655951967	0.968503372612326	0.98084198234781	0.993284945659596	1.01136990240082	1.01728947200413	0.944947984323159	1.01696535866763
283	289	1.04539721584773	0.0190862545557633	1.0083199807194	1.01420247337505	1.03246120271124	1.04528106289623	1.05820660849409	1.07698816681806	1.08313453585173	1.00798815691843	1.08280627477703
284	290	1.11308221803103	0.0197695877716627	1.07466817667855	1.08076498265099	1.0996848040871	1.11296517687352	1.12635204318112	1.14579869162481	1.15216139198985	1.07433382599857	1.15183061006349
285	291	1.10602899262	0.0196660398761995	1.06781652211541	1.07388124870518	1.09270168230735	1.10591243573638	1.11922924205709	1.13857432284695	1.14490384364737	1.06748355446265	1.14457443077735
286	292	1.04139537646131	0.0189219551395743	1.00463573135638	1.01046821215205	1.02857101363375	1.04128077593307	1.05409481111477	1.07271345380196	1.07880628421188	1.00430834438775	1.07848240853488
287	293	0.926077900826115	0.0176564027000478	0.891791925818386	0.897228339200053	0.914108464914384	0.925965692180829	0.93792501609632	0.955310216615192	0.961001545393349	0.891471351534021	0.960684450118209
288	294	0.860484696537076	0.016911305135799	0.827655059415744	0.832858305138515	0.849018611402325	0.860373911807032	0.8718300133305	0.888488985035454	0.893943911080988	0.82733853847091	0.893630854603242
289	295	0.742574969377555	0.0157531815703588	0.712017040734311	0.716854671044838	0.731889762882815	0.742463574963792	0.753138743087142	0.76867524462422	0.773765939698194	0.711698733499651	0.773451205255458
290	296	0.687742060031791	0.0153515382462327	0.657979464025611	0.662687336030069	0.677326286117908	0.687627839511966	0.698033320520019	0.713186401160854	0.718153757756287	0.657653045069175	0.717831074994407
291	297	0.731496428488567	0.0162075248269732	0.700071746777368	0.705043134486035	0.720500352505859	0.73137673037952	0.742362019824498	0.758358024184093	0.763601340473542	0.6997296798277	0.763263177149435
292	298	0.754026233729317	0.0169970639674093	0.72107696769363	0.726288062604818	0.74249333784573	0.753898523105211	0.765419910463689	0.782200038040577	0.787701264061394	0.720711988353195	0.78734047910544
293	299	0.857036231233311	0.0187467522118151	0.820683195455573	0.826435449768808	0.844318338063296	0.856899546715476	0.86960512258188	0.888103256624945	0.89416602917015	0.820292596898154	0.893779865568469
294	300	1.1001438108064	0.0218893460317433	1.05765547088986	1.06438833956836	1.08530160636852	1.09999863820175	1.11482776012486	1.13639447943301	1.14345715055002	1.05724069258418	1.14304692902861
295	301	1.29166633310237	0.0241951272176288	1.24467546920503	1.25212821119464	1.27526566735425	1.29151526415823	1.30790231585639	1.3317197652461	1.33951570555936	1.24424388375582	1.33908878244893
296	302	1.3656841793532	0.0248676421861106	1.3173747870532	1.32503959188045	1.34882995231822	1.36553324463362	1.38237386963969	1.40684361915786	1.41485131763853	1.31694360066843	1.41442475803798
297	303	1.31185389610443	0.0238518890200806	1.26551715120139	1.27286912071938	1.29568821781336	1.31170934203347	1.32786199330721	1.35133175883446	1.35901212645447	1.26510419362507	1.35860359858379
298	304	1.12760886143438	0.0214094372420864	1.08603346272902	1.0926260773624	1.11309550943752	1.12747336698955	1.14197450851464	1.16305382969795	1.16995426040149	1.08564636443989	1.16957135842887
299	305	1.13868469120655	0.0208660928322322	1.09815125550613	1.10458177395222	1.12454211544504	1.13855723855044	1.15268832846811	1.17322236130525	1.17994242678019	1.09778714925538	1.17958223315773
300	306	1.1143662200653	0.0202344653501431	1.07505653275127	1.08129367172635	1.10065234588468	1.11424375117369	1.12794658862072	1.14785652115193	1.15437188510314	1.07470666797902	1.15402577215158
301	307	1.0351839903119	0.0192428007683172	0.997808725425746	1.00373705818859	1.02214074591635	1.03506475939845	1.04809725891129	1.06703763017252	1.0732368316997	0.997468100806001	1.0728998798178
302	308	0.955525161147853	0.0182877722272396	0.920014441608076	0.925644748415807	0.943127477202378	0.95540849394186	0.967795664103808	0.98580353661544	0.991698887740562	0.919681127582464	0.991369194713243
303	309	0.909901396076498	0.0177391949820063	0.875461925248822	0.880920950014542	0.897874484998769	0.909786119135019	0.921802641757591	0.939275062580023	0.944995973120788	0.875132573911765	0.94467021824123
304	310	0.893474167679618	0.0176004913184013	0.859307392116093	0.864722381852527	0.881540663077176	0.893358600014512	0.905281689986234	0.922620165650085	0.92829770154411	0.858977204695551	0.927971130663684
305	311	0.912281411827172	0.0179188992403731	0.877495554480141	0.883008892274003	0.900132200819199	0.912164094369356	0.924302733053465	0.941954112226079	0.947733971373179	0.87716036931604	0.947402454338303
306	312	0.776420057934985	0.0167097681943725	0.744011448879226	0.749140897875005	0.765085103542974	0.776300187818649	0.787624340086994	0.804108106362391	0.809509875000648	0.743668912274015	0.809171203595955
307	313	0.783301341436106	0.0169842011752304	0.75036308405704	0.755575742384077	0.771779744216313	0.783178589592425	0.794689125023029	0.811445658716759	0.81693718328689	0.750012307132655	0.816590375739558
308	314	0.6997715685537	0.016349089022805	0.668091248453265	0.673098611022063	0.688675973533023	0.699644248879628	0.710728370728906	0.726878825789061	0.732175430882829	0.667727354069002	0.731815783038398
309	315	0.688823692283913	0.0166235176480005	0.656623822685841	0.661710407285819	0.677539601524764	0.688689970693216	0.6999620115102	0.716393114628128	0.721783485073211	0.656241597693832	0.721405786873994
310	316	0.815433150072862	0.0186534006960906	0.779278974509391	0.784995532560656	0.802775295751408	0.815290919502651	0.827935956902925	0.846355929738675	0.852395604905611	0.778872484708525	0.8519938154372
311	317	0.830752940603884	0.0194892184512462	0.792989650511672	0.798958056993281	0.817525911901568	0.830600541807121	0.843813837398051	0.863067671239798	0.869382294480664	0.792554072439442	0.868951808768327
312	318	0.838538979896934	0.0201488058432533	0.799508586591188	0.805674660856576	0.824862284424827	0.838377603783812	0.85203975728389	0.871953768533532	0.878486453668548	0.799047320444158	0.878030639349711
313	319	0.858315209822453	0.0208233269981166	0.817982816713681	0.824353487464668	0.844179810048884	0.858146819540661	0.872267045327964	0.892851327820528	0.899604543913299	0.817501488906145	0.899128930738762
314	320	0.737841899830852	0.019656573621766	0.699814086251198	0.705810149494428	0.724490315484003	0.737667352667408	0.751003208763287	0.770469047904443	0.776861641663931	0.699315015532191	0.776368784129514
315	321	0.755290800018	0.0202366507467791	0.716143715210137	0.722315561108172	0.741544661915913	0.755110072891663	0.768839925911112	0.788882517159241	0.795464932878406	0.715626964554313	0.794954635481687
316	322	0.772427150200233	0.0209453719155621	0.731915541215322	0.738300982288951	0.758198414818419	0.772237838071751	0.786449514872606	0.807199080698834	0.814014594418004	0.731374221245732	0.813480079154735
317	323	0.607630013439378	0.0191006858213569	0.570765255953637	0.576557216254397	0.594640030240114	0.607429883525061	0.620401834674464	0.639385474655927	0.645632078535129	0.570192669229519	0.645067357649238
318	324	0.626354492349827	0.0199674519222429	0.587825350308844	0.593876799792547	0.612773497481958	0.626142325426549	0.639704203842908	0.659555908538526	0.666089346047824	0.587218286582231	0.665490698117423
319	325	0.655295662083719	0.0212048696557172	0.614388560980142	0.620811189236708	0.640871259226236	0.655066951792478	0.6694707478062	0.690560289850601	0.697502487726425	0.613734117558513	0.696857206608925
320	326	0.669084342139663	0.0224026007683121	0.625890766303084	0.632666684335681	0.65384082707274	0.668834327239103	0.684055316388675	0.706354827459691	0.71369871192312	0.625175244633771	0.712993439645555
321	327	0.672429973091496	0.0234822732495311	0.62718711840113	0.634276861191698	0.656445956704524	0.672156647336742	0.688116038230774	0.711515428795818	0.719226091580886	0.626404717522415	0.718455228660577
322	328	0.675973400341436	0.0245524595323688	0.628701609579309	0.636101510055779	0.659254981431649	0.675676161762571	0.692367801498667	0.716859204193984	0.724934345284995	0.627850579657993	0.724096221024878
323	329	0.637633207387422	0.0248198389356717	0.589908636834055	0.597364786374476	0.620721583653553	0.637311199344646	0.654193813968964	0.679000034456419	0.68718768806121	0.588986323073506	0.686280091701339
324	330	0.629457294007533	0.0256547640521257	0.580172440650988	0.587861714296043	0.611968696361292	0.629108791629713	0.646565994650886	0.672241655865676	0.680722616064473	0.579173956465367	0.6797406315497
325	331	0.637629534782538	0.0269207400590031	0.58595049362319	0.594004380607686	0.619271181620779	0.637250709983255	0.655574938127511	0.682546905224682	0.691461357537769	0.584864884266892	0.690394185298185
326	332	0.607327488529158	0.0274642983841274	0.554684277481853	0.562869761047586	0.588584374504995	0.606913545901452	0.625619374248111	0.653197225274068	0.662323040583832	0.553497463696269	0.661157513362048
327	333	0.690868369309883	0.030652327232841	0.632089207716751	0.64123469985485	0.669954037650035	0.690415096527635	0.711288598972698	0.742048207413627	0.752223378651685	0.630789807933514	0.750946930686251
328	334	0.783215519284896	0.0341823276436874	0.717643386350435	0.727851412107388	0.759896868242323	0.782718295759487	0.805992157842833	0.84027571588626	0.851613264482328	0.716218157103268	0.850212881466523
329	335	0.869339047196889	0.0375497276999188	0.797290957932972	0.808510966796405	0.843726097982402	0.868798473273346	0.89436272806205	0.932011090084454	0.944459101050531	0.795741580905048	0.94293651348873
330	336	0.906333584132979	0.0395556405159048	0.830453797792693	0.842266480692118	0.879349342814756	0.905758199237248	0.932690610967131	0.972363394860255	0.985483156664436	0.828804528721806	0.983862639544153
331	337	0.885152156088782	0.0398652481619191	0.808731913619669	0.820616144153483	0.857947216786164	0.884553747920552	0.911704785647549	0.951729411779833	0.964973015635588	0.80701626969142	0.963288042486143
332	338	0.85567626794599	0.0396810367625455	0.779660180216174	0.791469550467048	0.828588004991714	0.855062958171396	0.882095979218591	0.921975061716119	0.935177649792706	0.777901435891401	0.933451100000579
333	339	0.847058840194657	0.0399307366643769	0.770593877758961	0.782466047842582	0.819794912329467	0.846431471896259	0.873638892736609	0.91379166501567	0.927088984770755	0.768794596332478	0.925323084056835
334	340	0.86334455001492	0.040880549280896	0.785069056371912	0.797220381044854	0.835430642819317	0.862699385781004	0.890555183404195	0.931669455864256	0.94528635486588	0.783218673424364	0.943470426605477
335	341	0.84183136554693	0.0410283503170115	0.763327629827047	0.775501508702775	0.813806884244618	0.841164926300701	0.86912938408856	0.910434532601388	0.92412230680291	0.761415798925588	0.922246932168273
336	342	0.855414543285592	0.0420413311951252	0.774989187348047	0.787457150991718	0.826695218672405	0.8547259023897	0.883383204587342	0.925720978969355	0.939753269123876	0.773013534143146	0.937815552428037
337	343	0.903787163323165	0.0439436356313466	0.819700430753244	0.832741235286439	0.873772251568171	0.903075058957572	0.933025834117604	0.977262171039582	0.991920605318533	0.817657637485726	0.989916689160605
338	344	0.997725993085737	0.0469290831312251	0.907854899572544	0.921809654423955	0.965684563951217	0.996990303497987	1.0289654689293	1.07615186168159	1.09177783292032	0.905744990148536	1.08970699602294
339	345	1.16770413450225	0.0514053081771342	1.06911180764939	1.08445588084253	1.13263290633723	1.16694989035732	1.20195317827496	1.25352520636623	1.2705826636363	1.06694973047507	1.26845853852943
340	346	1.17173557053297	0.0516830404272609	1.07261482343448	1.08804013351476	1.13647410450281	1.17097577780617	1.20616880393548	1.25802275274219	1.27517405086128	1.07043681129554	1.2730343297704
341	347	0.993111821474802	0.0471310013014568	0.90287319198335	0.916880511326018	0.960929150168841	0.992366341621192	1.0244818681784	1.0718860579148	1.08758683086672	0.900735058923946	1.08548858402566
342	348	0.915475779159515	0.0445646636583866	0.830203173023596	0.843427310377814	0.885036250077593	0.914752756163914	0.945127165354787	0.98999057254541	1.00485714224865	0.828129038389077	1.00282251992995
343	349	0.808801442636108	0.0416002573509747	0.729311575839006	0.741612967133457	0.780367322856307	0.808088325771984	0.836458222936193	0.878422455133722	0.892343758188023	0.727264938228197	0.890337947044018
344	350	0.698369290197135	0.038858306764634	0.624276498594588	0.635705662282658	0.671781782565414	0.697648711230285	0.724171332582393	0.763490915082349	0.776556912281898	0.622207008938453	0.774531571455818
345	351	0.610591309841534	0.0369546671924404	0.540302595526102	0.551104131598223	0.585276128487927	0.609845939153637	0.635094012692798	0.672621060609832	0.685115707989403	0.538160162144351	0.683022457538717
346	352	0.431716744823307	0.0320009742091431	0.371272014308789	0.380462468052869	0.409723202709265	0.430926312780076	0.452848727426052	0.48566733085965	0.496653122910843	0.368994835373386	0.494438654273227
347	353	0.361802764826218	0.0305779146065419	0.30435513062395	0.3130180515953	0.340735808414785	0.360941695251959	0.38193120448989	0.413524770064311	0.424143343481726	0.301870052197396	0.42173547745504
348	354	0.414858047364083	0.0348141139687304	0.349431474391864	0.359302308922808	0.390875861131558	0.413884609631823	0.437779239432526	0.473734387837949	0.485816093036708	0.346622383985372	0.483093710742795
349	355	0.438038989347373	0.0387175424739536	0.365445435701469	0.376358352022724	0.411340144073912	0.436898792434077	0.463495104715882	0.503609095086423	0.517111546351604	0.362152606098423	0.513925372596322
350	356	0.40221475344179	0.0404241037064159	0.326900304347837	0.338111561979914	0.37426166683943	0.40086130863452	0.428692765886315	0.470934904692376	0.485219732045009	0.322983510177215	0.481445996706365
351	357	0.408542230871853	0.0443126265906431	0.326329023584716	0.338487402661375	0.377845374204224	0.406941226229496	0.437494275173381	0.484058558339708	0.49985245654361	0.321689482754193	0.495394978989514
