# Supplementary material for: Evolution and Epidemic Spread of SARS-CoV-2 in Colombia: A Year into the Pandemic
Source: Vaccines (Basel). 2021 Jul 30;9(8):837. doi: 10.3390/vaccines9080837 (PMC8402472; doi:10.3390/vaccines9080837)
Supplement: Supplementary file 1 [file vaccines-09-00837-s001.zip › Supplementary_material/Supplementary Data S3/model_statistics/WHO-model- BO .csv]

t_start	t_end	Mean(R)	Std(R)	Quantile.0.025(R)	Quantile.0.05(R)	Quantile.0.25(R)	Median(R)	Quantile.0.75(R)	Quantile.0.95(R)	Quantile.0.975(R)	inferior	superior
2	8	3.92493897959791	0.704939850867344	2.66680561114993	2.84172061844217	3.42931523926338	3.8828169633834	4.37467964875871	5.15186320506709	5.42234946329269	2.54325687189791	5.3066210872979
3	9	3.23429064705974	0.517900990182737	2.29989682182682	2.43210133723032	2.87156681880348	3.20668953475165	3.56694409626532	4.13064226068924	4.32548797551779	2.21920470630157	4.2493765878179
4	10	3.16716634717931	0.435043755567859	2.37242492931597	2.4871297711069	2.86390100465524	3.1472694873811	3.44875129406936	3.9150794810508	4.07495281636691	2.3144805862663	4.01985210809231
5	11	2.85782961650795	0.360052688317863	2.19603474495604	2.29248266548658	2.60744819389032	2.84272313038868	3.09174924613348	3.47471034641732	3.60545607422468	2.15212634740494	3.56353288561096
6	12	2.72074368904386	0.308063559489821	2.15063498247746	2.23461520269791	2.50711181760674	2.70912545416541	2.92171405377025	3.24650561974918	3.35686711494305	2.11693911244381	3.32454826564391
7	13	2.72442352618323	0.272442352618323	2.21669971948182	2.29231026329628	2.53605235660238	2.7153475156711	2.90290303221021	3.18749745581148	3.28371900844807	2.19043651505132	3.25841053731515
8	14	2.67530194169434	0.240249206625415	2.22517774082718	2.29276745511007	2.50957669668966	2.66811371681439	2.83319260257606	3.08235711399687	3.16627205550162	2.20441349670853	3.14619038668015
9	15	2.51854287519391	0.207725915279831	2.12786979264893	2.18687802373096	2.37549612199573	2.51283420157361	2.65536744942772	2.86968119583472	2.94165508287934	2.11140008124544	2.92568566914238
10	16	2.66229319052101	0.1906507752786	2.3017189900615	2.35665199068101	2.53134162662741	2.65774364757887	2.78828577530478	2.98345368969281	3.04872038960167	2.28861767097496	3.03596871006707
11	17	2.77603226816214	0.174527653379004	2.44447252377402	2.49533180947643	2.65640685300498	2.77237563955906	2.89167186548638	3.06920606063905	3.12837129197282	2.43395806753929	3.11810646878498
12	18	2.56722582631356	0.149978934166859	2.28165726462484	2.32561317125402	2.46453787819535	2.56430579678266	2.66673082762516	2.81879913228977	2.86938795852073	2.27326711534652	2.8611845372806
13	19	2.38486968784365	0.1285835560845	2.13947979979895	2.17738264212609	2.29692794513021	2.38255916611743	2.47029284104652	2.60023824286921	2.64338959755844	2.13284591791803	2.63689345776927
14	20	2.14295670791502	0.109073624562147	1.93448222870945	1.96675777626744	2.06841386138229	2.14110642518015	2.21548263442376	2.32546719963026	2.36194584684801	1.92917240377321	2.35674101205682
15	21	1.86711987370394	0.0920982314723856	1.69095121196161	1.71825807240085	1.80420282431902	1.86560580198669	1.928386487249	2.02114637043221	2.05189261545112	1.68660734001806	2.04763240738981
16	22	1.81169166968075	0.0831261147893986	1.65240953672206	1.67716382841962	1.75495256687154	1.810420465838	1.86704506756343	1.95055574510289	1.97819775698962	1.64876448469353	1.97461885466797
17	23	1.68590846451418	0.0745073317323611	1.5430201296247	1.56525516037963	1.63507371638893	1.68481099498485	1.73554688648788	1.81030537053751	1.83503347426581	1.53987409431875	1.83194283470961
18	24	1.52557823197078	0.066392270649628	1.39820967343129	1.41803980472595	1.48028786885335	1.52461522256885	1.56981883934361	1.63640160026626	1.65841936252104	1.39544938149751	1.65570708244406
19	25	1.50646451705156	0.0622314755958633	1.38694592437361	1.40558506223388	1.46403603871987	1.50560768424105	1.54795897631021	1.61026672893594	1.63085231492458	1.38449082488366	1.62843820921945
20	26	1.38306939117632	0.0567480244959239	1.27406681334226	1.29106954890468	1.344382163522	1.3822933354372	1.4209106530287	1.47771645014806	1.49648213595248	1.27184326316431	1.49429551918834
21	27	1.26720981817154	0.0519942486341279	1.16733837446917	1.18291679271624	1.23176341538498	1.26649877253757	1.30188112161969	1.35392830327085	1.37112198960922	1.16530109084865	1.36911854549443
22	28	1.21448471595768	0.0490525756706645	1.12023348353575	1.13494235834388	1.18104915584453	1.21382437488063	1.24720044806193	1.29627957344416	1.31248853490783	1.11834166764318	1.31062776427218
23	29	1.07265314582617	0.0448107280234031	0.986612019096577	1.00002555598408	1.04209829016645	1.07202921206114	1.10252786237751	1.14740904724193	1.16223995848665	0.984824118900302	1.16048217275204
24	30	0.996284862422719	0.0422899371902387	0.915111228335992	0.927759500515353	0.967443977375573	0.995686557067959	1.02447354630827	1.06685111497665	1.08085853907452	0.913396585529851	1.07917313931559
25	31	0.955776497260593	0.0409409669600657	0.877207409937823	0.889446252558228	0.927852866458189	0.955191988084089	0.983062966347742	1.0241005725485	1.03766722500043	0.875532202018864	1.03602079250232
26	32	0.865333550656037	0.0388546234298698	0.790845539584028	0.802430486774846	0.838819188353467	0.864752078821753	0.891214064904081	0.930220086251568	0.943125933997622	0.789178488733493	0.941488612578582
27	33	0.824713391532277	0.0380817261151279	0.751753803070938	0.763090045416799	0.798718182926054	0.82412731540867	0.850069734814486	0.888335916361548	0.90100351249877	0.750073208346626	0.899353574717927
28	34	0.814333119122472	0.038260707540511	0.7410604020709	0.75243829051823	0.788210471789148	0.813733982620521	0.839802665538053	0.87827167781773	0.891010584485213	0.739342132343071	0.889324105901874
29	35	0.921138437952145	0.0414020938784628	0.841768489430395	0.854112287748751	0.892885363815807	0.920518217021575	0.948715424668249	0.990280237832606	1.00403296086851	0.839990333950357	1.00228654195393
30	36	1.00634179756774	0.0441310071860317	0.921693946795276	0.934869516420266	0.976234733999017	1.00569678023811	1.03574574216421	1.0800143108423	1.09465513953423	0.919845023483113	1.09283857165236
31	37	1.04437721491388	0.0455803584898096	0.956940181448835	0.970552053592979	1.01328300491453	1.04371419316843	1.07474867941698	1.12046402338695	1.13558205556988	0.955039712273851	1.13371471755391
32	38	1.00852345458713	0.0449678382628794	0.922302264188265	0.935715240251829	0.977839845179945	1.00785519444629	1.03847860967192	1.08361118585864	1.09854221682421	0.920386491591882	1.09666041758237
33	39	1.00539896208989	0.0447840292042678	0.919528299831903	0.932887195159565	0.974841112249726	1.00473409392603	1.03523205505272	1.08017867546237	1.09504792053372	0.917622264849526	1.09317565933026
34	40	1.13872088129561	0.0475292912712077	1.04745817525873	1.06168613173089	1.10631262972065	1.13805967151282	1.17040835978595	1.21801109528617	1.23374110527076	1.04556347040404	1.23187829218718
35	41	1.16135840753802	0.0478936135155508	1.0693731440269	1.08371917306141	1.12870584410144	1.1607001074859	1.19329336903262	1.24124318052317	1.25708465555608	1.06748692504754	1.2552298900285
36	42	1.07796059020753	0.0457568787531038	0.990132317582132	1.00381749885691	1.04675532087128	1.07731323560277	1.10846019073799	1.15431188502374	1.16946764189343	0.988277107851446	1.16764407256361
37	43	1.09212595357405	0.0454264510401198	1.00489467026621	1.01849561259334	1.06115266789439	1.09149618776495	1.12241274249288	1.16790449974947	1.18293606579115	1.00309010953542	1.18116179761269
38	44	1.09286137466317	0.0449163258149415	1.00658831529006	1.02004488878148	1.06223972014324	1.09224608642463	1.12281231352189	1.16777668059915	1.18263099171553	1.00482537606589	1.18089737326046
39	45	1.10746039187543	0.0448030518230189	1.02137717734149	1.03481067845014	1.07692091386517	1.10685627135276	1.13734132715191	1.18217083040993	1.1969767025174	1.01964641030232	1.19527437344855
40	46	1.13579557325324	0.0449665773515988	1.04936079035547	1.06285797182734	1.10515131449657	1.13520221378775	1.16579301868497	1.21075719184776	1.22560230227901	1.0476610816441	1.22393006486237
41	47	1.17574557680886	0.0452880274722013	1.0886462905306	1.10225823738199	1.14489060399161	1.1751641514146	1.20596674422125	1.25121622405746	1.2661489937163	1.08698104296335	1.26451011065438
42	48	1.18748666674523	0.0449470331975667	1.10101436769944	1.11453513183438	1.15686918706694	1.18691962481686	1.21748601953113	1.26237244533571	1.27718135998212	1.09939048167799	1.27558285181246
43	49	1.14091777443652	0.0433711860615227	1.05748401889736	1.07052806913465	1.11137252270318	1.14036824648823	1.16986399127265	1.21318198138655	1.22747439497297	1.05591024975594	1.22592529911711
44	50	1.05728981823492	0.0410308024123493	0.978389538114037	0.990717451692379	1.02933327444659	1.05675909764878	1.08466782967545	1.12567253297017	1.13920608229055	0.976869445506715	1.13771019096312
45	51	1.08462391884281	0.0409364917996541	1.00586314129707	1.01817913745987	1.05673914268992	1.08410894623464	1.1119473282547	1.15282532953395	1.16631119058511	1.00438839491549	1.16485944277013
46	52	1.11412433595792	0.0410950952263754	1.03502460995271	1.04740158880311	1.08613759795597	1.11361910490793	1.14156032556668	1.18257048230171	1.19609519900784	1.03357794931422	1.19467072260162
47	53	1.1822236290059	0.0420084874327646	1.10131131835708	1.11398478998806	1.15362466116674	1.18172609738488	1.21028024028441	1.25215960274351	1.26596332573453	1.09988699363768	1.26456026437412
48	54	1.12474596058833	0.0405593766905872	1.04664529485014	1.05887352641464	1.09712983527067	1.12425846199867	1.15183066677322	1.19228130604148	1.2056169951021	1.04524958227478	1.20424233890188
49	55	1.14362083124917	0.0403073380133572	1.06597395837279	1.07813858813007	1.11618199760261	1.14314731712636	1.1705434894329	1.21071828260655	1.22395860361464	1.06461844874299	1.22262321375535
50	56	1.14782353238995	0.0397936211655401	1.07114426590383	1.08316250333372	1.12073837742788	1.14736369996099	1.1744074257604	1.21405309960871	1.22711594898013	1.06982803490549	1.22581902987441
51	57	1.13783682431123	0.039073476967244	1.06253290967617	1.07433849196537	1.11124405232044	1.13738959267732	1.16394207052829	1.20286071196492	1.21568228158745	1.06125280945543	1.21442083916703
52	58	1.07749523259997	0.037490854030376	1.0052577405948	1.01657873411626	1.05197661874798	1.07706043926007	1.10253987997436	1.13989485827175	1.1522035815181	1.00401315870044	1.15097730649951
53	59	1.09343176173908	0.0372640547514019	1.02160573896306	1.0328682804138	1.06807213303567	1.09300847235728	1.11832996384715	1.15543912863623	1.16766326788024	1.02039421442633	1.16646930905183
54	60	1.09844903338994	0.0369657531653847	1.02718284496696	1.03836118067598	1.07329514780394	1.09803439568342	1.1231509232392	1.15995125966921	1.17207154000476	1.02599615718579	1.1709019095941
55	61	1.10968715956902	0.0368262618194558	1.03867343068244	1.04981605955491	1.08463117260037	1.10927981202556	1.13429909746612	1.17094776539763	1.18301577875759	1.03750768640289	1.18186663273515
56	62	1.17060855733775	0.0374702668260685	1.09831071026374	1.10966482061696	1.14512205767944	1.17020878361659	1.19565926334943	1.23291596421626	1.24517825611007	1.09716683435866	1.24405028031684
57	63	1.26981735833613	0.0386035841996667	1.19527334693226	1.20699427883764	1.24357080220246	1.26942618526491	1.29563749538756	1.33397476957685	1.34658434810884	1.19415433330478	1.34548038336747
58	64	1.30361648270981	0.0385253949478629	1.22919217504426	1.24090168871842	1.27742878280156	1.30323699246446	1.32939049852687	1.36762575677628	1.38019737836998	1.228106708612	1.37912625680762
59	65	1.31954581768508	0.0379029632688905	1.24629388823882	1.2578260605063	1.29378669627405	1.31918292404353	1.34490934658932	1.38250344191425	1.39486002029434	1.24525600967806	1.39383562569211
60	66	1.32992337460493	0.0370137850084411	1.25835827359123	1.26963237193757	1.30477431822747	1.32958000710908	1.35469812359634	1.39138563835061	1.40343978570746	1.25737635598839	1.40247039322148
61	67	1.36358387583464	0.0363784084649908	1.29320714327535	1.30430353366638	1.33887386565027	1.36326038203904	1.38794124257374	1.42396768753003	1.43579898044841	1.29228219524326	1.43488555642603
62	68	1.34225908603205	0.0349969354202242	1.27453466017965	1.28521765727291	1.31849115202452	1.34195493806022	1.36569546539775	1.40033799361643	1.41171194490314	1.27366509260841	1.41085307945569
63	69	1.29071767038623	0.0332266560519882	1.22640851233943	1.23655526430181	1.26815393413713	1.29043256612935	1.31297061160547	1.34585259521358	1.35664703886907	1.22559342452434	1.35584191624813
64	70	1.21481330316528	0.0312209850669664	1.15438478924009	1.16391955081787	1.1936118216582	1.21454585143853	1.23572323282882	1.26661935972367	1.2767617105341	1.15362017243402	1.27600643389653
65	71	1.23314051138271	0.030571643674081	1.17394225877731	1.18328919497598	1.2123848569601	1.23288787962951	1.25362076906715	1.28385357940423	1.29377443827884	1.17322008978151	1.2930609329839
66	72	1.32568597819022	0.0309641690817494	1.26568521187773	1.27516892310524	1.30467163836246	1.32544490833908	1.34643752461174	1.37702534581666	1.3870567151635	1.26499620678999	1.38637574959045
67	73	1.41094984602442	0.0312389546597432	1.35038032074508	1.35996254085175	1.38975571129274	1.41071930536225	1.43189266502836	1.46272354743229	1.47282950678062	1.34972149489132	1.47217819715751
68	74	1.40114924938319	0.0302814080045265	1.34242104316889	1.35171558811289	1.38060758586251	1.40093110981268	1.42145311565663	1.45132700549032	1.46111711749094	1.34179768969431	1.46050080907206
69	75	1.33350646489179	0.0285344041740788	1.27816060039081	1.28692122511646	1.3141509731879	1.33330294378734	1.35264009511137	1.38078593449176	1.39000891637263	1.27757903271059	1.38943389707298
70	76	1.33220077996333	0.0274929053736357	1.27885506511065	1.28730382678821	1.31355545112184	1.33201165912965	1.35063994512136	1.37774284216419	1.38662124715138	1.278314685431	1.38608687449565
71	77	1.30650436662476	0.0263309689698763	1.25540106371976	1.2634975610274	1.28864929678826	1.30632748158347	1.32416661112345	1.35011454374264	1.35861288748977	1.2548956674438	1.35811306580572
72	78	1.24147145481205	0.0248892351140642	1.19316377072647	1.20081794228627	1.22459449132525	1.241305130873	1.25816710577683	1.28269231393233	1.29072433934232	1.19268855398849	1.29025435563562
73	79	1.16272958556362	0.0234048652731477	1.11730473497824	1.12450170267825	1.14685881245818	1.1625725486021	1.17842917005053	1.20149313629898	1.20904685969665	1.11685604962825	1.20860312149899
74	80	1.11155081533445	0.0223294831382145	1.06821223193653	1.07507886375287	1.0964094162716	1.11140129633665	1.12652922123048	1.14853279028014	1.15573909854777	1.06778502838355	1.15531660228535
75	81	1.06886293228013	0.0214979863586506	1.02713867421291	1.03374941121971	1.05428527028831	1.06871880642987	1.08328348026933	1.10446808017366	1.11140624149567	1.02672687901717	1.11099898554308
76	82	1.08388237478692	0.021376230109188	1.0423864529299	1.04896290586082	1.06938875275268	1.08374185133447	1.09822280979638	1.11928118238957	1.12617687592417	1.04198496377291	1.12577978580093
77	83	1.07374538435603	0.0210944207141757	1.03279498146065	1.03928534252563	1.05944312068085	1.07360724968176	1.08789706504381	1.1086766165092	1.11548079139852	1.03240031975624	1.11509044895581
78	84	1.06988025394859	0.0208978526011185	1.02930919938989	1.03573996996496	1.05571168250912	1.06974419187798	1.08390050176613	1.104484658399	1.11122453431919	1.02892046285039	1.11084004504678
79	85	1.08608844505337	0.0208979122450266	1.04551146587822	1.05194455493782	1.07192091069217	1.08595441264398	1.10010986832254	1.12068953224439	1.12742711580736	1.04512853705312	1.12704835305363
80	86	1.11971544876837	0.0210630661397012	1.07880914995316	1.08529650249388	1.10543755443628	1.11958337847277	1.1338493708876	1.15458489912648	1.16137228883889	1.07843183913455	1.16099905840218
81	87	1.11106468001286	0.0208084980074796	1.07065113450073	1.07706073053949	1.0969596528076	1.1109347792081	1.12502809999601	1.14551173322733	1.15221643782665	1.0702800239182	1.15184933610752
82	88	1.10488935292318	0.0205349904188833	1.06500420702933	1.0713306632012	1.09097024222783	1.10476213740982	1.11866978366381	1.13888198659524	1.14549745094522	1.06464077170217	1.14513793414419
83	89	1.12228565333689	0.0204627734102743	1.08253389875328	1.08884083015716	1.10841677070541	1.12216128902605	1.13601896412005	1.15615469472111	1.16274415708629	1.08217861745275	1.16239268922103
84	90	1.15977570337348	0.0205729731769998	1.11980017512206	1.12614491350859	1.14583393444851	1.15965405935472	1.17358486583545	1.19382143223587	1.20044252181527	1.11945267594656	1.2000987308004
85	91	1.20500805154605	0.0207237031800845	1.16472895729128	1.17112441450151	1.19096612479139	1.20488925169108	1.2189204722571	1.23929692584261	1.24596227306813	1.16438959331308	1.24562650977901
86	92	1.21299454484309	0.0204916438436288	1.17316053973625	1.17948673963691	1.19911096407812	1.2128791553807	1.22675233726923	1.24689595411678	1.25348429639567	1.17283092290958	1.25315816677661
87	93	1.22057807281238	0.0201838069463295	1.18133560731831	1.18756949503539	1.20690433907474	1.22046681966388	1.23413052725472	1.25396614528628	1.26045277860122	1.18101781119757	1.26013833442718
88	94	1.2120456752152	0.0197061060485872	1.17372676794976	1.17981518259944	1.19869653726359	1.21193887931361	1.22527839278099	1.2446404584325	1.25097149276575	1.17342170735997	1.25066964307043
89	95	1.30501807863444	0.0200204190044878	1.26607048786279	1.27226295300305	1.29145928734668	1.30491570161424	1.31846526657255	1.33812242160568	1.34454746784935	1.26577805738564	1.34425809988324
90	96	1.38925876312966	0.0202150198493743	1.34991738671691	1.35617607943912	1.37557102220911	1.3891607151848	1.40283961985732	1.42267589724883	1.42915733644667	1.34963732422489	1.42888020203444
91	97	1.39243470991164	0.0197136975219596	1.3540615997237	1.36016800958384	1.37908779913764	1.39234167736208	1.405680203857	1.42501875268145	1.43133651507716	1.3537958627686	1.43107355705468
92	98	1.31809655882975	0.018557379146653	1.28197285370252	1.28772164117024	1.30553277945122	1.31800947055257	1.33056540135673	1.34876854247702	1.35471517822367	1.28172409570231	1.35446902195719
93	99	1.23815251523647	0.017358036326591	1.20436245995363	1.20974010077674	1.22640090342303	1.23807140031944	1.2498157018865	1.26684162000999	1.27240353876704	1.20413076403635	1.27217426643659
94	100	1.15163531272537	0.0162169989709823	1.12006742350342	1.12509118047982	1.14065601735353	1.1515591925734	1.162531627841	1.17843909769197	1.18363578541747	1.11984999474225	1.1834206307085
95	101	1.18080554059377	0.0160169053095163	1.14961926507437	1.15458416800096	1.16996319070016	1.18073312154041	1.19156894485372	1.20727394110731	1.21240336667191	1.14941240618712	1.21219867500042
96	102	1.20950809993656	0.0159187148145286	1.17850690304642	1.18344379421398	1.1987333630047	1.20943826359014	1.22020670668214	1.23581062372029	1.24090617016277	1.17830741890008	1.24070878097303
97	103	1.22536517259085	0.0157591018085174	1.1946703095321	1.19955949016151	1.21469931673752	1.22529761535402	1.2359573827534	1.2514012988241	1.25644395705988	1.19447733304616	1.25625301213554
98	104	1.24947701050742	0.0156160228183729	1.21905544121147	1.22390237326414	1.23890900277424	1.2494119545122	1.25997409919518	1.2752735595842	1.28026828693631	1.21886960578341	1.28008441523143
99	105	1.26534382603438	0.0153841905301528	1.2353689138632	1.24014586627999	1.25493364310291	1.26528147901583	1.27568604302511	1.29075445705065	1.2956730505151	1.23519081259528	1.29549683947348
100	106	1.29834051304168	0.0152251532866666	1.26866922366746	1.27339927687935	1.28803912182526	1.29828100030184	1.30857702801499	1.32348475247665	1.32835000782716	1.26849921259982	1.32818181348355
101	107	1.30594447913491	0.0148922920279028	1.27691730366268	1.28154576513337	1.29586916370643	1.30588787166135	1.31595808540876	1.33053628627873	1.33529334968848	1.27675558676022	1.3351333715096
102	108	1.2860418093954	0.0143828798910492	1.25800454580073	1.26247587843743	1.27631169970027	1.28598819120583	1.2957134686187	1.30979063677656	1.31438378026369	1.25785136480894	1.31423225398185
103	109	1.26288173172129	0.0138544184771125	1.23587181336888	1.24017997614318	1.2535096585403	1.26283106887681	1.27219857611672	1.28575630277292	1.2901795624084	1.23572707150615	1.29003639193644
104	110	1.25797376723167	0.0134513802055966	1.2317460428079	1.23593028880154	1.2488750050818	1.25792582282876	1.26702026402711	1.2801807882839	1.28447395535471	1.2316090620287	1.28433847243464
105	111	1.25962788664585	0.013117565934236	1.23404755859143	1.23812935091651	1.25075557821032	1.25958235218497	1.26845055685621	1.28128174446599	1.28546698293656	1.23391745741475	1.28533831587695
106	112	1.31961107029396	0.0130988848381303	1.29406110122067	1.2981394952972	1.31075254145761	1.319567729296	1.32842235204145	1.34123048527706	1.34540734238239	1.29393725601123	1.3452848845767
107	113	1.30049250545548	0.0126824516484061	1.27575270722516	1.2797022788867	1.2919159987854	1.30045127910658	1.30902407026406	1.32142335875267	1.32546658934961	1.2756349002246	1.32535011068635
108	114	1.280088042816	0.0122385841945042	1.25621187646297	1.26002410420027	1.27181212129074	1.2800490397353	1.28832144611565	1.30028502439281	1.30418586020833	1.25610041779477	1.30407566783723
109	115	1.28836830758936	0.0119313822042401	1.26508805888765	1.26880594862842	1.28030076266424	1.28833147620686	1.29639570170559	1.30805630165284	1.31185786577747	1.26498279846904	1.31175381670967
110	116	1.28575988809017	0.0115966068027314	1.26313018347627	1.26674481471703	1.27791920822286	1.28572502397537	1.29356256171222	1.30489388603909	1.30858772239342	1.26303053875682	1.30848923742353
111	117	1.28526310755446	0.0112864026699519	1.26323618661252	1.26675514339669	1.27763264432965	1.28523007091982	1.29285755671233	1.30388376258926	1.30747777278723	1.26314175832136	1.30738445678757
112	118	1.27908483907799	0.0109600061415381	1.25769270893954	1.26111078138044	1.27167546334003	1.279053535131	1.28646008959246	1.29716567729995	1.30065486680389	1.25760322704057	1.3005664511154
113	119	1.23552787770359	0.0104860249610145	1.21506006846392	1.21833064488862	1.22843908462022	1.23549821258309	1.24258433208857	1.25282630086056	1.2561642712264	1.21497526878001	1.25608048662718
114	120	1.17909975620013	0.0099784062316563	1.15962254377684	1.16273488652432	1.17235416864216	1.17907160812422	1.18581465882809	1.19556064144488	1.1987369316758	1.15954207998609	1.19865743241418
115	121	1.20633306185422	0.00985755740751091	1.18708901137933	1.1901647462463	1.19966968606388	1.20630621159852	1.21296716749786	1.2225929660496	1.22572969999215	1.1870122493355	1.22565387437294
116	122	1.18258541256434	0.0095690834437053	1.16390379891076	1.16688981370064	1.17611717271418	1.18255960272947	1.18902551645616	1.1983690510478	1.20141370126246	1.16383000901468	1.20134081611401
117	123	1.16241942639569	0.00931098277768189	1.14424097750358	1.14714674005093	1.15612578681514	1.16239456615773	1.16868596519684	1.17777691320095	1.18073915385812	1.14416990015144	1.18066895263995
118	124	1.1107723278146	0.0089378095331827	1.09332275949512	1.09611193917162	1.1047308713147	1.11074835526543	1.11678765122764	1.12551448893371	1.1283581300452	1.09325422112956	1.12829043449964
119	125	1.08502008310785	0.00869045626368601	1.06805312502103	1.07076523594003	1.07914588128112	1.08499688115852	1.0908689918979	1.0993540741676	1.10211889585488	1.06798678883102	1.10205337738467
120	126	1.04406214321518	0.00841602542823967	1.02763138535389	1.03025768861991	1.03837336169372	1.04403952987052	1.0497262733534	1.05794373392038	1.06062141074621	1.02756673337583	1.06055755305453
121	127	1.05655570821547	0.00838774057814262	1.04017919864108	1.04279706268173	1.05088622977978	1.05653351221618	1.06220099022562	1.07039006625657	1.07305835572531	1.04011573668231	1.07299567974863
122	128	1.0776065221803	0.00841880095453362	1.06116835963516	1.06379631986353	1.07191624034673	1.07758459829878	1.08327290422975	1.09149150878599	1.09416927624238	1.06110567230942	1.09410737205119
123	129	1.12718895048237	0.0085641678435896	1.11046520493091	1.1131392374575	1.12140074550092	1.12716726091561	1.13295351111036	1.14131264852658	1.1440359559654	1.11040318150893	1.1439747194558
124	130	1.14662188603018	0.00857624544817392	1.12987359280501	1.13255177994672	1.14082570059693	1.14660050387476	1.15239476222598	1.16076492852526	1.16349169219771	1.12981244495176	1.1634313271086
125	131	1.17886744753972	0.00860280954284731	1.16206579070786	1.16475286572402	1.17305359069527	1.17884652121233	1.18465849205513	1.19305341089655	1.19578802688663	1.16200594083574	1.1957289542437
126	132	1.20761170499677	0.00858602631278038	1.1908412969651	1.19352373907128	1.20180948021003	1.20759135639556	1.21339174724726	1.22176908178766	1.22449775237934	1.19078309342372	1.22444031656982
127	133	1.25843216012626	0.00861939835702917	1.2415944361683	1.2442881541088	1.25260778760766	1.25841248118929	1.26423508012506	1.27264329272433	1.27538171779599	1.24153813934648	1.27532618090604
128	134	1.2613548044056	0.00846203877924303	1.24482334759162	1.2474683379886	1.25563697845	1.26133588139016	1.26705200189016	1.27530581888792	1.27799379909669	1.24476920839829	1.27794040041292
129	135	1.18130179400142	0.00800280461793015	1.16566799854593	1.1681692460943	1.17589417909034	1.18128372221319	1.18668970838678	1.19449598636346	1.19703828988147	1.16561629695028	1.19698729105256
130	136	1.16294453816663	0.00775038055802479	1.14780305277792	1.15022572897241	1.15770764362759	1.1629273208822	1.16816266369607	1.17572207702793	1.17818386790988	1.14775379227291	1.17813528406036
131	137	1.16012686046343	0.00758317641298954	1.14531111136024	1.14768188857496	1.15500311965263	1.16011033801206	1.16523258971951	1.17262819188197	1.1750365052463	1.14526383469397	1.17498988623289
132	138	1.14445982533628	0.00740568448051474	1.12999039259359	1.1323058631746	1.13945609837352	1.14444385156265	1.14944613887186	1.1566682754399	1.15902003567088	1.12994468375447	1.15897496691809
133	139	1.12304327144895	0.0072235250135624	1.10892948086289	1.11118810327242	1.11816267288477	1.12302778401197	1.12790698675402	1.13495126863037	1.13724507581785	1.10888516242237	1.13720138047554
134	140	1.07073621031272	0.00695180666469774	1.05715371957654	1.05932722321471	1.06603912346468	1.0707211653699	1.07541689627638	1.08219651702944	1.0844042001743	1.05711066924991	1.08436175137552
135	141	1.0229479254995	0.00670962259565853	1.00983903973634	1.0119366548395	1.01841439333491	1.02293325583109	1.02746546587646	1.03400923568453	1.03614017773472	1.00979706521201	1.03609878578699
136	142	1.07842687194787	0.00682822230702025	1.06508479823583	1.06722007848861	1.07381348450595	1.07841246067583	1.08302454928568	1.08968282351878	1.09185084369058	1.06504355622611	1.09181018766963
137	143	1.0607046222387	0.00673847058760205	1.04753805525256	1.04964521491239	1.05615184851784	1.06069035283189	1.06524184050654	1.07181270376193	1.07395228104713	1.047497219887	1.0739120245904
138	144	1.05882939563962	0.00669608942179352	1.0457454559891	1.0478394357042	1.0543052909966	1.05881528020627	1.06333811267998	1.06986750455492	1.07199355209476	1.0457050603729	1.07195373090633
139	145	1.04708807917753	0.00661628229974528	1.03416004671397	1.03622908267877	1.0426179012495	1.04707414367749	1.05154306565288	1.05799461088786	1.06009530590011	1.03412016587003	1.06005599248503
140	146	1.02336795411562	0.0065007525793376	1.01066587068215	1.01269869577394	1.01897579255929	1.02335418921224	1.02774511019131	1.03408416574887	1.03614826232148	1.01062647906012	1.03610942917113
141	147	1.01581501874423	0.00644342061958198	1.00322490222314	1.00523982170629	1.01146160357913	1.01580139501369	1.02015358232484	1.02643668752078	1.02848255776459	1.00318591432985	1.02844412315862
142	148	1.01576485991339	0.00642143623835316	1.00321756972855	1.00522566630366	1.0114263228884	1.0157513283218	1.02008864579688	1.02635021096761	1.02838904897994	1.00317884488622	1.02835087494056
143	149	0.983803644321823	0.00630695196155872	0.971480585847988	0.973452668784594	0.979542355584541	0.983790166853903	0.988050240919614	0.994200592683236	0.996203294096074	0.971442018477168	0.996165270166478
144	150	0.971094046700774	0.00625809380001515	0.958866651024193	0.960823377265732	0.96686573109215	0.971080603566968	0.975307707598569	0.981410571843432	0.983397838559515	0.958828182852745	0.983359910548804
145	151	0.957485731744569	0.00621691555834808	0.945339079053274	0.947282815771384	0.953285184044018	0.957472276385665	0.96167161140761	0.9677345451264	0.969708850091605	0.945300577250207	0.969670886238931
146	152	0.96476954492316	0.00625577524901301	0.95254691598082	0.954502822983156	0.960542750966928	0.964756023688421	0.968981599028878	0.97508238898003	0.977069013888095	0.952508225435094	0.977030864411225
147	153	0.934443118034432	0.00618050918355154	0.922368307253663	0.924300378140444	0.930267033982524	0.934429491881413	0.93860434786227	0.944632337931144	0.946595365077756	0.922329320034671	0.946556916034193
148	154	0.933071955789447	0.00620299809995629	0.920953407779153	0.922892429492347	0.928880638514069	0.933058210124061	0.937248288557371	0.943298369756543	0.945268619240417	0.920914079513532	0.945229832065361
149	155	0.928849790427161	0.00622436611542467	0.916689811117057	0.918635387022118	0.924643975303839	0.928835886984128	0.933040449045766	0.939111619695763	0.9410887818141	0.916650032840928	0.941049548013393
150	156	0.934457319144671	0.00628669361264724	0.922175734354824	0.924140729230767	0.930209359243087	0.934443220976047	0.938689910266239	0.944821999148296	0.946819022619868	0.922135399663883	0.94677923862546
151	157	0.945169340421598	0.00637001444528286	0.932725053391295	0.934716062676339	0.94086506643436	0.945155030120055	0.94945801437727	0.955671431860611	0.957694951670304	0.932684112108844	0.957654568734353
152	158	0.964260561399397	0.00648074916797603	0.951599831599998	0.953625497680001	0.959881484697227	0.964246042503076	0.96862381067532	0.974945150347562	0.977003800843717	0.951558293030164	0.97696282976863
153	159	0.97865414016878	0.00656992440699771	0.965819150264662	0.967872708758984	0.974214816424342	0.978639438416764	0.983077437151186	0.989485720544137	0.991572678871197	0.965777088331065	0.991531192006496
154	160	1.02980915155144	0.00677051952742464	1.01658138797023	1.01869800162133	1.02523445396419	1.02979431390986	1.03436767423921	1.04097091397784	1.04312123618166	1.01653893327769	1.04307936982519
155	161	1.02512214592004	0.00677212805110514	1.01189144307726	1.01400847855555	1.02054632291727	1.02510723335575	1.02968171234829	1.03628668134889	1.03843759559078	1.01184877493988	1.03839551690021
156	162	1.01349231810195	0.00672811867676509	1.00034780320188	1.0024509984826	1.00894619232768	1.01347742982508	1.01802221377822	1.02458442293923	1.02672144180615	1.00030520549549	1.02667943070841
157	163	0.944310448318145	0.00647761141127381	0.931656701270071	0.933681046784325	0.939933330113355	0.944295637040538	0.948671420364966	0.954990372419444	0.957048366586964	0.931614329952049	0.957006566684242
158	164	0.925229558417313	0.00640163154113751	0.912724595640299	0.914725052648906	0.920903713730383	0.925214794236267	0.929539308287767	0.935784426102909	0.937818424768484	0.912682360596683	0.937776756237942
159	165	0.901311557457693	0.00633564951434297	0.888936148302845	0.890915721869743	0.897030173643384	0.901296712299768	0.905576758181119	0.911758031182477	0.913771330369711	0.888893684409581	0.913729430505805
160	166	0.869389620967718	0.00626579994602099	0.857151706462422	0.859109034196692	0.865155238339282	0.869374568212249	0.873607594198797	0.879721554009698	0.881713078986455	0.857108653073517	0.881670588861919
161	167	0.845957502670659	0.00624259132368828	0.833765938414258	0.835715609547708	0.841738610883931	0.845942147360037	0.850159655237839	0.856251774107446	0.858236329832618	0.83372202367623	0.858192981665088
162	168	0.830787381310477	0.00626710450902418	0.818548921267102	0.820505858914569	0.826551737789527	0.830771622578717	0.8350058458331	0.84112265812586	0.843115396864164	0.81850385647279	0.843070906148165
163	169	0.822658698636127	0.00633620982832262	0.810286243161195	0.812264379341047	0.818376169421274	0.822642431293053	0.826923494403406	0.833108507269282	0.835123600012672	0.810239727372615	0.835077669899639
164	170	0.85473164531751	0.00657661021174009	0.841889721488503	0.843942928879242	0.850286643017791	0.854714777781612	0.859158259884023	0.865577898404333	0.867669425892105	0.841841489302499	0.86762180133252
165	171	0.856770956377692	0.00671198349637787	0.843665584262623	0.845760700330372	0.852234289359096	0.856753429111206	0.861288516474839	0.8678409994733	0.869975934427405	0.843615468724791	0.869926444030592
166	172	1.07239628786716	0.0076445828031105	1.05746486208681	1.05985312513848	1.06723024181997	1.07237812310509	1.07754253203772	1.08500141219428	1.08743094242805	1.05741290557306	1.08737967016126
167	173	1.07748938294765	0.00777388324140031	1.06230604422751	1.06473444854445	1.07223583770213	1.0774706873035	1.08272254758887	1.09030808983508	1.09277896740384	1.06225257179451	1.0927261941008
168	174	1.05764950488483	0.00771924686972918	1.04257349105728	1.04498458372338	1.0524327663725	1.05763072532258	1.06284577131215	1.07037848478291	1.07283224134611	1.04251978102016	1.0727792287495
169	175	1.04750917619806	0.00762980922201497	1.03260773113893	1.0349909306292	1.04235290069268	1.0474906516807	1.05264525764935	1.06009061052294	1.06251589449306	1.03255475012291	1.06246360227321
170	176	1.04685704493945	0.00756964137111273	1.03207273052934	1.03443728794945	1.04174150335666	1.04683880007554	1.05195269732522	1.05933903676276	1.06174504334001	1.03202054785207	1.06169354202683
171	177	1.05647620962511	0.00756015741953193	1.04170988127757	1.04407169011731	1.0513671790327	1.05645817615175	1.0615655814623	1.06894224289417	1.07134502065024	1.04165830108283	1.0712941181674
172	178	1.04700460301914	0.0074893109760506	1.0323766295051	1.03471631406952	1.04194345324124	1.04698674585192	1.05204628623768	1.05935380433426	1.06173405727816	1.03232555350608	1.0616836525322
173	179	0.814098232013332	0.00657001019454639	0.801271541847895	0.803321754487556	0.80965724656776	0.814080558115327	0.818519950692394	0.824934996761588	0.827025361402846	0.801221012032021	0.826975451994643
174	180	0.811150626852349	0.00653728707747072	0.79838775392	0.800427782344151	0.806731773474043	0.81113306498553	0.815550335592114	0.821933376434733	0.824013302345523	0.798337544180506	0.823963709524192
175	181	0.841875277801628	0.00671996631925054	0.828755264242838	0.830852495687638	0.837333036268841	0.841857397965182	0.846398028068512	0.852959049611809	0.855096900916551	0.828704143815897	0.855046411787359
176	182	0.860444759779911	0.00692288095553729	0.846928995131157	0.849089387683593	0.855765282632498	0.86042619337522	0.865103997216346	0.871863463517479	0.874066035691085	0.846875913107058	0.874013606452764
177	183	0.879429265530127	0.00713922178860275	0.865491622095057	0.867719331887005	0.87460346140144	0.879409946830794	0.884234009852855	0.891205096958163	0.893476695450985	0.865436390824465	0.893422140235788
178	184	0.887418089658552	0.00729527118588186	0.873176508831088	0.875452628429933	0.882486668201472	0.887398098792484	0.892327718564466	0.899451741492617	0.901773276834413	0.873119358134224	0.901716821182881
179	185	0.883420874793781	0.00738366494365084	0.869007697435014	0.871311012511505	0.878429519292802	0.88340030389571	0.88838980543717	0.895600906222595	0.897950954768865	0.868948891504225	0.897892858083336
180	186	0.878959640784575	0.00745899564454625	0.864400323152824	0.866726775981254	0.873917190089386	0.878938541454562	0.883979090566287	0.891264477263174	0.893638864061928	0.864340009321264	0.893579272247885
181	187	0.88351787139609	0.00757192869940583	0.868738722734902	0.871100158586111	0.878398961103814	0.883496240498164	0.888613201300056	0.896009369106923	0.898419946554573	0.868676891145255	0.898358851646926
182	188	0.860822713725739	0.00757061655426363	0.846047740446719	0.848408124493223	0.855704385423046	0.860800520239054	0.865916848350128	0.873313006900526	0.875723810638464	0.845984305279383	0.875661122172096
183	189	0.86441183469052	0.00768647014913894	0.849411471282032	0.851807692962152	0.859215045757852	0.864389051743727	0.869583787360598	0.877093691062314	0.879541671579852	0.849346353198207	0.879477316182832
184	190	0.867962965167607	0.007812197934031	0.852718045662374	0.855153141912681	0.862681020125804	0.867939527092475	0.873219359776132	0.880852737767379	0.883341081187088	0.852651057216906	0.883274873118307
185	191	0.875398109082885	0.00796343144834333	0.859858797521815	0.862340743853031	0.870013775130302	0.875373961620233	0.880756119282153	0.888537843441832	0.891074648541906	0.859789783444132	0.891006434721637
186	192	0.883913412643941	0.00812092556378155	0.8680674762438	0.870598230369427	0.878422459877893	0.883888542522359	0.889377253869151	0.897313429101752	0.899900683745962	0.867996398538929	0.899830426748953
187	193	0.916222890144473	0.00838492098162318	0.899861547663971	0.902474685342739	0.910553491174527	0.916197311742946	0.921864405459486	0.930058345134716	0.932729592420369	0.899788445020492	0.932657335268455
188	194	0.913524466901359	0.00848113064027278	0.896976458972645	0.899619155629004	0.907789815122542	0.913498220857551	0.919230507213349	0.927519305750187	0.930221628772939	0.896901450846424	0.930147482956293
189	195	0.956363934614947	0.00877102858872201	0.939249350874674	0.941982752892393	0.950433441136145	0.956337121057103	0.962265197964285	0.970836579753548	0.973630897434105	0.939172718581051	0.973555150648842
190	196	0.975818397125947	0.00893968010239447	0.958374644870354	0.961160639268677	0.969773886707255	0.975791097824122	0.981833147893394	0.990569275314839	0.993417288900897	0.958296624125254	0.99334017012664
191	197	0.97816846702582	0.00900744272318177	0.960592896004675	0.963399847185846	0.972078062931997	0.978140818885634	0.9842287311916	0.993031397116322	0.995901159982165	0.960513879288384	0.995823054763256
192	198	0.966258460690487	0.00898466141996447	0.948728108990817	0.951527655378935	0.960183315270956	0.966230613162968	0.972303248826056	0.981084256381208	0.983947067422605	0.948648524307356	0.983868397073617
193	199	0.923767796315976	0.00880617937137941	0.906587650940366	0.909330802888105	0.917812964443288	0.92373981367871	0.929692123621378	0.938300240996501	0.941106964531888	0.906507684748072	0.941027907883879
194	200	0.875648003763109	0.00860133494309973	0.858869863584079	0.861548262817639	0.869831242704649	0.875619840795246	0.88143406367549	0.889843811087661	0.892586191573842	0.858789387274634	0.892506620251584
195	201	0.906212809318075	0.00880648748973729	0.889033611371467	0.891776243167442	0.900257476924534	0.906184282616224	0.912137044048639	0.920746682575619	0.923554121968361	0.88895209383819	0.92347352479796
196	202	0.996034276724271	0.00933158111333505	0.977827659095664	0.980735054601885	0.989724437384436	0.996005135172564	1.0023123481331	1.01143290325745	1.01440650320743	0.977744377742135	1.01432417570641
197	203	1.00783619825421	0.00948848564896472	0.989323862640516	0.992279979160291	1.00142018477146	1.00780642129668	1.01421975113492	1.02349398918483	1.02651775367553	0.989238766382238	1.02643363012618
198	204	1.02998358602962	0.00964033988442333	1.01117447402884	1.01417810093909	1.02346498544621	1.02995350928151	1.03646939920101	1.04589166556849	1.04896362152352	1.01108851985615	1.04887865220308
199	205	1.06417336258016	0.00979858605792933	1.04505408356341	1.04810757828043	1.05754802638753	1.06414328859356	1.07076591436898	1.080341731907	1.08346354940276	1.04496813390662	1.0833785912537
200	206	1.11581804796588	0.0100054255450034	1.09629288840373	1.09941175086624	1.10905328914815	1.11578814223483	1.12255020579601	1.13232635615576	1.13551315916186	1.09620741389767	1.13542868203409
201	207	1.14370194052115	0.0100720767168336	1.12404517953307	1.12718542908012	1.13689240813446	1.14367237388333	1.15047924157211	1.16031930637396	1.16352672611217	1.12396067015616	1.16344321088614
202	208	1.12906512335735	0.00991018235906788	1.10972404177281	1.11281392578788	1.12236509654426	1.12903612849426	1.13573354214035	1.14541522496424	1.14857098020036	1.10964116593357	1.14848908078112
203	209	1.04140288866498	0.00939421522658019	1.02307096042658	1.0259991069048	1.03505128391143	1.04137464123865	1.0477237001912	1.05690302489202	1.05989534453571	1.02299022682089	1.05981555050908
204	210	1.04195228583453	0.00927656071964904	1.02384891204409	1.02674079883368	1.035680425424	1.04192475604718	1.04819413533248	1.0572576793712	1.06021210898238	1.02377022682401	1.06013434484504
205	211	1.01207574918481	0.00906898300323818	0.994377964391157	0.997204942676777	1.00594413761504	1.01204866094185	1.01817783118135	1.02703895608226	1.02992747407598	0.99430054249846	1.02985095587115
206	212	1.00306506971507	0.00898932310084916	0.985522747494198	0.988324890569954	0.996987315097487	1.00303821617464	1.00911355061455	1.01789684865855	1.02075999823964	0.985445996437403	1.02068414299273
207	213	1.00881756111027	0.00899619036491926	0.991261459037338	0.994065893476329	1.00273523500471	1.00879081988278	1.01487073593234	1.02366044543284	1.02652563122388	0.991185027995025	1.02645009422551
208	214	0.995213096725222	0.00892900034956244	0.977788577700844	0.98057188294134	0.989176110634903	0.995186393343073	1.00122097278887	1.00994539810441	1.01278936871669	0.977712256040079	1.01271393741036
209	215	0.975850547339278	0.00883783385856206	0.958604645823184	0.961359250327199	0.969875065638905	0.975823867390567	0.981796944559406	0.99043285201386	0.993248068649381	0.958528392976497	0.99317270170206
210	216	0.925183884240319	0.00860682721196875	0.908390776986151	0.911072578949179	0.919364211594259	0.925157195097398	0.930974462386402	0.939386228558355	0.942128663529702	0.90831450290486	0.942053265575777
211	217	0.901519992059664	0.00851324410179381	0.88491061415074	0.887562804584174	0.895763383057444	0.901493194745952	0.907247388644045	0.915568587543439	0.918281656723769	0.884834033620148	0.91820595049918
212	218	0.915589070025928	0.00862880570368857	0.898754075995	0.90144232978378	0.909754348139218	0.915561963289069	0.921394242184686	0.92982827374592	0.932578109237004	0.898676610846698	0.932501529205157
213	219	0.844793183408341	0.00836469894875211	0.828477261108452	0.831081724659651	0.839136332480996	0.844765575948366	0.850419938763564	0.858598813650233	0.861265996435122	0.828398373468786	0.861187993347895
214	220	0.82735911967842	0.00836527512641457	0.811043738134086	0.813647718890099	0.821701565232061	0.827330926599045	0.832985940157563	0.841166689561726	0.843834719963866	0.810963180430648	0.843755058926193
215	221	0.860535600224494	0.00865133020857356	0.843661833460216	0.846355046484295	0.854684671639052	0.860506608564702	0.866354924289761	0.874815047087729	0.877574123993162	0.84357899301569	0.877492207433298
216	222	0.900649237958634	0.00900694273798248	0.883081422654104	0.885885520332447	0.894557892658312	0.900619213492852	0.906707852850792	0.915515371700133	0.918387679613725	0.882995630192188	0.918302845725079
217	223	0.946546078054277	0.00939109600156628	0.928228275679006	0.931152251123578	0.940195065123676	0.946515020517233	0.952863234399079	0.962045844997109	0.965040377635103	0.928139529891207	0.964952626217347
218	224	0.989645443610148	0.00972768400704408	0.970670259084824	0.973699371592513	0.983066963233123	0.989613571153557	0.996189179036022	1.00570023540171	1.0088017564601	0.970579182956342	1.00871170426395
219	225	1.03070037347815	0.0100049138020933	1.01118324868304	1.0142991517093	1.02393463246677	1.03066800139931	1.03743082488585	1.04721201927533	1.05040146591208	1.01109074242605	1.05031000453025
220	226	1.15926772483821	0.0106395142573827	1.1385073004736	1.14182297066998	1.15207385023223	1.15923517592935	1.16642611706536	1.17682350621188	1.18021312177429	1.13841427689374	1.18012117278268
221	227	1.20988658449777	0.0108415213777171	1.18872975664727	1.19210926959894	1.20255654562905	1.20985420184086	1.21718132221979	1.22777435949966	1.2312274401337	1.18863720259744	1.2311359663981
222	228	1.19168998517606	0.0106396650680169	1.17092674327213	1.17424346470318	1.18449648514375	1.19165832091791	1.1988489672057	1.20924451523009	1.21263317226997	1.17083624164275	1.21254372870938
223	229	1.18196157854975	0.0104033660807911	1.16165822285804	1.1649017798577	1.17492807688109	1.18193105597584	1.18896180679262	1.19912549243593	1.20243839134534	1.1615709810314	1.2023521760681
224	230	1.15465600586852	0.0100813526212006	1.13498041860972	1.1381238480949	1.14784033890038	1.15462666575596	1.16143968844082	1.17128824535557	1.17449833040993	1.13489655473097	1.17441545700608
225	231	1.11684457460928	0.00973490674571059	1.09784500418471	1.10088046343193	1.11026315369583	1.11681629016553	1.12339516193786	1.13290516652048	1.13600488304388	1.09776415738769	1.13592499183087
226	232	1.0648415539144	0.00935512340763732	1.04658381831546	1.04950061240713	1.05851677494956	1.064814157684	1.07113646755898	1.08027594638197	1.08325497988251	1.04650551203543	1.08317759579337
227	233	1.04424071494756	0.00914769655677591	1.02638757966256	1.02923978861528	1.03805621398074	1.04421400336323	1.05039609694373	1.05933275685172	1.06224564981911	1.02631122969628	1.06217020019884
228	234	1.03327763394608	0.00902262445753206	1.01566835519259	1.01848166313526	1.02717773623402	1.03325137208396	1.03934890294067	1.04816318628641	1.05103615655526	1.01559329000932	1.05096197788285
229	235	1.03674656981926	0.00899007084454336	1.01920030753735	1.02200367117489	1.03066877837348	1.03672058435794	1.04279603385833	1.05157810716511	1.05444050519733	1.01912603096395	1.05436710867456
230	236	1.01961546920003	0.00888235533219657	1.00227977736555	1.00504941765348	1.01361043560025	1.01958967650863	1.02559238553691	1.03426950189319	1.03709773863488	1.00220605274893	1.03702488565114
231	237	1.03381484909252	0.00891418460391793	1.01641628344119	1.01919614812951	1.02778843912988	1.03378922801955	1.03981332887682	1.04852094579581	1.05135901705454	1.01634304726884	1.0512866509162
232	238	1.04559014914043	0.00893993390937168	1.0281407107704	1.0309288503812	1.03954644779192	1.04556467004548	1.05160607508361	1.06033835933984	1.06318438297483	1.02806787867806	1.0631124196028
233	239	1.05622451813828	0.00895813498845213	1.03873896793871	1.04153301728855	1.05016862301105	1.05619919276505	1.06225280543534	1.0710024060693	1.07385399021725	1.03866657356091	1.07378246271564
234	240	0.967271542066686	0.00853722328148648	0.950610374107471	0.953272027425047	0.961499663878807	0.967246425422695	0.973016039969283	0.981356731798459	0.984075445704582	0.950538584434973	0.9840044996984
235	241	0.942275026698293	0.00838813112643218	0.925905430678104	0.928520360658403	0.936603832994339	0.942250136437532	0.947919086903879	0.956114595615723	0.958786071878768	0.925834289690485	0.9587157637061
236	242	0.91223055589457	0.00825049834081534	0.896130668563576	0.898702248609341	0.906652204617683	0.91220568265302	0.917781792227792	0.925843708004432	0.928471795662609	0.896059579146572	0.928401532642568
237	243	0.895207203545692	0.00821152794484083	0.879184364764073	0.881743399293726	0.88965501176125	0.895182096190767	0.900732025175128	0.908756651204742	0.911372725205793	0.879112608773804	0.91130179831758
238	244	0.882467599482197	0.00822083606658052	0.866427715049205	0.868989205870148	0.876908903175402	0.882442071897914	0.887998467533196	0.89603306994201	0.898652554915114	0.866354760791699	0.898580438172694
239	245	0.904435392885787	0.00841235162269747	0.888021721466029	0.890642931886254	0.89874722109936	0.904409311311372	0.91009513249779	0.918316820442299	0.920997283582818	0.8879471837053	0.920923602066274
240	246	0.913272266846022	0.00855620578105086	0.896578464893782	0.899244280465228	0.907486721697639	0.913245546710371	0.919028683709326	0.927391397973242	0.930117916960061	0.896502103515163	0.930042430176882
241	247	0.997654931378202	0.00904569932433628	0.9800034965587	0.982822853601923	0.991538889698259	0.997627592507465	1.00374117027063	1.01258026445833	1.01546173058707	0.979925360702503	1.0153845020539
242	248	0.986263956900867	0.00907814172498051	0.968550402374606	0.971379398581318	0.98012575586204	0.986236103558355	0.992371794315419	1.00124352543419	1.00413579950914	0.968470799119905	1.00405711468183
243	249	0.992023002213025	0.009143554597757	0.97418192068098	0.97703125808577	0.985840551636237	0.991994910065434	0.998174828838324	1.0071105711394	1.01002372893476	0.974101635201421	1.00994436922463
244	250	1.02125251818581	0.00928833673290677	1.00312785778587	1.00602274123618	1.01497237599021	1.02122435904632	1.02750196339877	1.03657834844875	1.03953720448902	1.00304737818932	1.03945765818231
245	251	1.04059687277747	0.0093796962092468	1.02229321495493	1.02521686061096	1.03425509632884	1.04056869078575	1.0469079273306	1.05607301620755	1.05906068637348	1.02221266820735	1.0589810773476
246	252	0.990566414256517	0.00914061838067957	0.972731153909995	0.975579539718703	0.984385931647968	0.99053829886665	0.996716247576733	1.00564919287501	1.00856145187614	0.972650802230385	1.00848202628265
247	253	0.985010410526431	0.00908934942073156	0.967275186655591	0.970107596107793	0.978864593725174	0.984982452833422	0.991125749948635	1.00000859110782	1.00290451549307	0.967195285661797	1.00282553539106
248	254	0.940128013749928	0.00886913220518801	0.922824218571218	0.925587312335668	0.934130769877122	0.940100123544182	0.946094853815996	0.954763851123822	0.957590306492589	0.92274451462776	0.957511512872097
249	255	0.932987427150216	0.00884715978377133	0.91572690953492	0.91848299522458	0.927004963668005	0.932959462565032	0.938939405743475	0.947587248750781	0.950406865019352	0.915646993974024	0.950327860326407
250	256	0.931770619291059	0.00888085545748826	0.914444772276947	0.91721119187241	0.925765293415946	0.931742404489608	0.937745187510922	0.946426289894933	0.949256808513969	0.914364142594382	0.949177095987736
251	257	0.947956376821828	0.00901793734057166	0.930362938495521	0.933172121439784	0.941858384090165	0.947927781006054	0.954023196544818	0.962838175062504	0.965712322628173	0.930281219634308	0.965631534009349
252	258	0.906063239790989	0.00888083919910975	0.888739706956368	0.89150521336415	0.900057494302239	0.90603422457719	0.912037355079029	0.920720239683108	0.923551663495742	0.888656794960734	0.923469684621244
253	259	1.00088260620082	0.00939764804166968	0.982547271232788	0.985475177588061	0.994528058877766	1.00085319371803	1.00720509024445	1.0163903633945	1.01938508969996	0.982463216039152	1.0193019963625
254	260	1.10943405427882	0.00996783623389687	1.08998241645286	1.09308949489618	1.1026946782389	1.10940420203614	1.11614088764039	1.12588044229831	1.12905533976824	1.08989709526038	1.12897101329726
255	261	1.26987576341821	0.0106973182675784	1.24899488600173	1.25233162009963	1.26264425259426	1.26984572579821	1.27707452947181	1.28752236770688	1.2909273420022	1.24890901961376	1.29084250722267
256	262	1.32199091031662	0.0108352631120318	1.30083842405573	1.30421911956978	1.31466659048054	1.32196130787926	1.32928295978308	1.33986367758518	1.34331162464814	1.30075379461703	1.3432280260162
257	263	1.34382665216299	0.0107024322948324	1.32293111796161	1.32627130836761	1.33659256830376	1.34379824035697	1.35102976358736	1.36147891112982	1.36488364818857	1.32284988486512	1.36480341946086
258	264	1.29842618413104	0.0102181280845276	1.27847529283735	1.28166469897201	1.29151962911046	1.29839937994825	1.30530351922684	1.31527910071648	1.31852940126877	1.27839865308537	1.31845371517672
259	265	1.28622576453457	0.00985302685558116	1.26698577538046	1.27006200139754	1.2795663563901	1.28620060518767	1.2928577458298	1.30247534841658	1.30560873207899	1.26691383189763	1.30553769717151
260	266	1.1917547765277	0.00920610254703326	1.17377859859993	1.17665262325772	1.18553250131424	1.19173107142045	1.19795121019646	1.20693779000375	1.20986566852608	1.17371081553552	1.20979873751989
261	267	1.08288178365525	0.00854359559371778	1.0662005792081	1.06886724511924	1.07710703437419	1.08285931498031	1.08863203925964	1.09697296481899	1.09969067563118	1.06613633629157	1.09962723101894
262	268	1.00018209473222	0.00804118182684903	0.984482989383563	0.98699238329296	0.994746717902098	1.00016054520378	1.00559397987207	1.01344531351049	1.01600366417617	0.984421378351595	1.01594281111284
263	269	0.951302549563503	0.00774877798737578	0.936175093554822	0.938592927781683	0.946064673712204	0.951281510577101	0.956517490280354	0.964083937181116	0.966549568298898	0.936114944708247	0.96649015441876
264	270	0.944377052264658	0.00769594187696526	0.929352772575161	0.931754109446518	0.939174886356512	0.944356147024129	0.949556428838168	0.957071304699658	0.959520134614629	0.929293006185806	0.95946109834351
265	271	0.954254773893998	0.00776022091196969	0.939104881207997	0.941526324715004	0.949009181484052	0.954233738004968	0.959477434545905	0.967054978343294	0.969524211704939	0.939044740906538	0.969464806881459
266	272	1.04161884513264	0.00815458718383255	1.02569670017846	1.02824213492599	1.03610712199397	1.04159756509951	1.04710737036291	1.05506814340481	1.05766192266885	1.02563585425233	1.05760183601295
267	273	1.08720467254238	0.00837228281248673	1.07085645047064	1.07347024380858	1.08154600061697	1.08718318168762	1.09283991673625	1.10101240847209	1.10367502528027	1.07079499822991	1.10361434685486
268	274	1.08571183392481	0.00836153065642939	1.06938461259928	1.07199504699013	1.08006042815391	1.08569036876036	1.09133983996983	1.09950184042346	1.1021610399206	1.06932323383821	1.10210043401141
269	275	1.10980751572551	0.00839799864486577	1.09340801324217	1.09603025956733	1.10413166478603	1.10978633303063	1.11546027486532	1.12365702791832	1.1263273976321	1.09334743838157	1.12626759306944
270	276	1.0541751409175	0.00810999936555523	1.03833901129593	1.04087094386769	1.04869375251963	1.05415434365891	1.05963385769073	1.06755027924562	1.0701294595584	1.03827954216102	1.07007073967399
271	277	1.07658852973619	0.00811463033349971	1.06074215614819	1.06327601291764	1.07110423878623	1.07656814218732	1.08205059569533	1.08997059027625	1.09255076400207	1.06068385428253	1.09249320518985
272	278	1.11431264760033	0.00818971255974655	1.09831819170108	1.10087607524641	1.10877788877698	1.11429258405794	1.1198255346392	1.1278176584602	1.1304211228807	1.09826081098322	1.13036448421743
273	279	1.07720705122006	0.00799269868589701	1.06159789553901	1.06409403350811	1.07180533698013	1.07718728311581	1.08258721574077	1.09038749967289	1.09292854733132	1.0615413617957	1.09287274064442
274	280	1.08733724530523	0.00795543999298167	1.07180007198172	1.07428488512139	1.08196085960479	1.0873178435281	1.09269248062832	1.10045578665545	1.1029846772557	1.07174458291899	1.10292990769148
275	281	1.09308953971536	0.00790290756834638	1.07765431389698	1.08012297776089	1.08774877915111	1.09307049407994	1.09840953814089	1.1061210680051	1.10863300023975	1.0775998408814	1.10857923854932
276	282	1.12271769436899	0.00793960695086145	1.10720959868537	1.10969020134959	1.11735235834379	1.12269897871974	1.12806262798082	1.13580902811108	1.13833214947865	1.1071560647453	1.13827932399267
277	283	1.27997859707328	0.00839912793237236	1.26356887269164	1.2661946652981	1.27430350212594	1.27996022562806	1.28563366482969	1.29382519545871	1.2964927248082	1.26351630632583	1.29644088782073
278	284	1.29497484419179	0.00834478316025007	1.27867036095814	1.28127953631442	1.28933664600571	1.29495691971628	1.30059350243955	1.30873129402607	1.31138119069005	1.2786190691977	1.31133061918588
279	285	1.2680432791896	0.00808491298884739	1.25224602166843	1.25477415127032	1.26258076283333	1.26802609637424	1.27348706411025	1.28137101919772	1.28393818518507	1.25219684973145	1.28388970864774
280	286	1.24666126898572	0.00780215464824857	1.23141562812372	1.23385568669152	1.24138996145529	1.2466449925848	1.25191483318595	1.25952237150927	1.26199940724782	1.23136904587515	1.26195349209628
281	287	1.2163567539088	0.0075028023091753	1.20169541406784	1.20404210868326	1.211287817313	1.21634132753673	1.22140887381262	1.22872401984054	1.23110576050959	1.20165126138282	1.23106224643478
282	288	1.21917146156394	0.00733085115944662	1.20484505352085	1.20713839666284	1.21421890127787	1.21915676817988	1.22410800420674	1.23125464688447	1.23358137086039	1.20480299329143	1.23353992983646
283	289	1.20899047319689	0.00714217110495415	1.19503208078951	1.1972666831909	1.20416551667348	1.20897640898278	1.21380009795123	1.22076223746817	1.22302879133945	1.19499181783118	1.2229891285626
284	290	1.16941093768621	0.0068793639657682	1.15596600386635	1.15811844516732	1.16476355357518	1.16939744783134	1.17404361615215	1.18074944528073	1.18293253320679	1.15592738431331	1.18289449105912
285	291	1.14403017799065	0.00666894455935306	1.13099614682636	1.13308288609246	1.13952500783183	1.14401721949449	1.14852122175227	1.1550216724532	1.15713785118969	1.13095904665431	1.15710130932698
286	292	1.09148996812272	0.00639897727294214	1.07898377301301	1.08098595790709	1.08716713456561	1.09147746325081	1.09579916979046	1.10203663355084	1.10406722735876	1.07894797266775	1.10403196357769
287	293	0.967708269586375	0.00593663711156553	0.956107208026384	0.957964119434754	0.963697479102506	0.96769612970817	0.971705826071125	0.977493829925697	0.979378321041563	0.956072460847707	0.979344078325044
288	294	0.952742573124574	0.00583101745234045	0.941347827678337	0.943171734454207	0.948803154483052	0.952730677400231	0.956669023925442	0.962353989152397	0.964204920960525	0.941313778917987	0.964171367331161
289	295	0.934792505562492	0.00576461591438615	0.923527773786615	0.925330809175411	0.930897899323109	0.934780655973215	0.938674194254438	0.944294621936404	0.946124577545949	0.923493858370296	0.946091152754689
290	296	0.983322153966338	0.00593645953945433	0.971720889464472	0.973577964522116	0.979311587845781	0.983310207567556	0.987319697004395	0.993107093622752	0.994991308837314	0.971686693269007	0.994957614663668
291	297	1.02837367924766	0.00610851585844307	1.01643561205813	1.01834673526453	1.02424698191849	1.02836158445867	1.03248719172991	1.03844187961474	1.04038048009628	1.01640098816511	1.04034637033021
292	298	1.17461006355976	0.00655368658668316	1.16179974249711	1.16385103671277	1.17018305056566	1.17459787491096	1.1790237893866	1.18541066695384	1.18748965168247	1.16176483784986	1.18745528926966
293	299	1.19270290393237	0.00659213517227049	1.17981710057632	1.18188055984468	1.18824998122329	1.19269075892199	1.1971425870454	1.20356667571255	1.20565772635554	1.17978231899472	1.20562348887002
294	300	1.16402968267744	0.00643719728283945	1.15144675867988	1.15346171213752	1.1596814154635	1.16401781659006	1.16836501435666	1.17463812947907	1.1766800406462	1.15141277600307	1.1766465893518
295	301	1.12792067938958	0.00622410606555721	1.11575421904367	1.11770249927378	1.12371636666096	1.12790923076347	1.13211251166898	1.13817791177018	1.14015220130972	1.11572143150109	1.14011992727807
296	302	1.0974392363245	0.00603261836688208	1.08564696167014	1.08753535052562	1.09336429443663	1.09742818258594	1.10150212824041	1.10738082739217	1.1092943284407	1.08561530432541	1.10926316832359
297	303	1.08714535946819	0.00591951170560973	1.07557388824897	1.07742698780413	1.08314687491111	1.08713461556384	1.09113213181159	1.09690037952936	1.09877788738809	1.07554311652519	1.09874760241119
298	304	1.09942439241172	0.00588820592951282	1.08791361884098	1.08975711706967	1.09544714896082	1.09941388057469	1.10339017663139	1.1091275245488	1.11099490386493	1.08788350878988	1.11096527603357
299	305	1.01679007987752	0.00561086379495149	1.00582234392499	1.00757866602015	1.01300000531529	1.01677975924978	1.02056890365129	1.02603669829863	1.02781646708494	1.00579278683942	1.02778737291563
300	306	1.0667996543468	0.00569772764954544	1.05566116434534	1.05744505885648	1.06295108639397	1.06678951059726	1.07063716433026	1.07618885105347	1.07799579042064	1.05563210815369	1.0779672005399
301	307	1.18902808919431	0.00598227097783301	1.17733158708771	1.17920527001251	1.18498765884635	1.18901805648701	1.19305758262215	1.19888513081714	1.20078160633198	1.17730283807776	1.20075334031086
302	308	1.2118583159138	0.00600297765558151	1.20012088566742	1.20200123053419	1.20780398442972	1.21184840394971	1.21590184210293	1.22174921186866	1.22365207501831	1.20009247970886	1.22362415211874
303	309	1.20444444647587	0.00590406850885612	1.19290012089358	1.19474959926158	1.20045697193117	1.20443479943474	1.20842140452505	1.21417220058994	1.2160435953817	1.19287247219851	1.21601642075323
304	310	1.08401306896699	0.00549305869804698	1.07327326012848	1.07499364379901	1.08030301717188	1.08400379058932	1.08771300615679	1.09306414349177	1.0948056060445	1.07324667391881	1.09477946401516
305	311	1.03453596991777	0.00526183395314191	1.0242483365345	1.02589626488197	1.03098207110778	1.03452704905698	1.03808014386111	1.0432061047891	1.04487429980161	1.02422277536961	1.04484916446592
306	312	0.995506263846083	0.00509472031582008	0.985545513857412	0.987141043889943	0.992065206376477	0.995497572745634	0.99893784691695	1.00390112990521	1.00551640462647	0.985520612027076	1.00549191566509
307	313	0.962221070069608	0.00498025619807775	0.952484384726844	0.954043958223347	0.958857271355136	0.962212477826379	0.965575502152346	0.970427490808336	0.972006584406466	0.952459767921376	0.97198237221784
308	314	0.938551513317186	0.0049151623904954	0.92894237541299	0.930481450929616	0.935231626462003	0.938542933151644	0.941862046706983	0.946650843399271	0.948209411578601	0.928917795031815	0.948185231602557
309	315	0.912325834029894	0.00486009039749686	0.902824777722622	0.90434644281811	0.909043065824881	0.912317203911841	0.915599194315179	0.920334663328717	0.921875934569699	0.9028000568508	0.921851611208988
310	316	0.879447136427127	0.00479927747575447	0.870065556252973	0.871567945101016	0.876205332023584	0.87943840631223	0.882679423902054	0.887356106938473	0.888878329106566	0.870040552574648	0.888853720279606
311	317	0.906976178692484	0.00491551710175102	0.897367199620398	0.89890604638144	0.903655890250207	0.906967298537787	0.910286786643707	0.915076601987575	0.916635622933619	0.897341765173052	0.916610592211916
312	318	0.867974496871771	0.00486307921002034	0.858468869858836	0.859990963530781	0.864689468107923	0.867965414617436	0.871249624830887	0.875989010576664	0.877531737567605	0.858442861620131	0.87750613212341
313	319	0.957934731620574	0.00516912226611421	0.947829883061401	0.949448169285698	0.954443162255809	0.957925433917222	0.961416165313414	0.966453009234425	0.968092418242705	0.947803251978991	0.968066211262158
314	320	0.917210791878427	0.00511961066221405	0.9072036327801	0.908806058974349	0.913752494583338	0.917201266490816	0.920658705297467	0.925648016712734	0.927272082948732	0.907176354980488	0.927245228776367
315	321	0.889643816783627	0.00508733484189024	0.879700406254323	0.881292467106675	0.886207196438605	0.889634119672209	0.893069866052338	0.898028244155998	0.899642335175702	0.879672640493522	0.899614993073732
316	322	0.854603199646975	0.00502516531617009	0.84478207341653	0.846354371090747	0.851208429856912	0.854593350150069	0.857987232241772	0.862885625699183	0.864480299732687	0.844753875627282	0.864452523666669
317	323	0.879708016313872	0.00515154316369555	0.869639780582907	0.871251667022873	0.876227893902736	0.879697960574716	0.883177176699576	0.888198666611164	0.889833397957515	0.869610991713029	0.889805040914715
318	324	0.869735827333102	0.00519312371995833	0.859586892699968	0.861211563585096	0.866227507604811	0.869725491444838	0.87323287963842	0.878295347700777	0.879943499941526	0.859557304841984	0.879914349824221
319	325	0.852398465396041	0.00521591020268783	0.84220573272131	0.843837239953901	0.848874612522493	0.852387826530151	0.855910720563247	0.860995980941391	0.862651657840811	0.842175281398773	0.86262164939331
320	326	0.700742431738039	0.00479758049918968	0.691370495758172	0.692869831713832	0.69750057269579	0.700731483010105	0.703972355287873	0.70865237883385	0.710176588400171	0.691339173959627	0.710145689516451
321	327	0.696391415767737	0.00486297843111451	0.686892357949532	0.688411880559151	0.693105245878379	0.696380096228013	0.699665245933676	0.704409562919853	0.705954801558281	0.686859978042752	0.705922853492721
322	328	0.683079764916038	0.00494285050758322	0.673425877217036	0.674969884162067	0.679739396233092	0.683067842591792	0.686407136765651	0.691230313765212	0.69280140615698	0.673391777921175	0.692767751910901
323	329	0.713744337777387	0.00522738847670574	0.703535154308686	0.705167869324384	0.71021159635325	0.713731576203445	0.717263167480858	0.722364337080309	0.724026044170603	0.703498656363044	0.72399001919173
324	330	0.727959033141363	0.00547895431138427	0.717259591097859	0.718970460002587	0.724256080425927	0.727945287477937	0.731647001355887	0.736994493946484	0.738736590602114	0.71722028269105	0.738697783591677
325	331	0.732311786914886	0.00569689783619932	0.721188107425608	0.722966486876772	0.728461277979281	0.732297014277901	0.736146191820784	0.741707477717445	0.743519418019273	0.721145867155935	0.743477706673837
326	332	0.722247993727054	0.00584974418095355	0.710827646905447	0.712653031735879	0.718293840120629	0.722232200733395	0.726184930988908	0.73189682701048	0.733758090756514	0.710782495132385	0.733713492321723
327	333	0.71215316535801	0.00599634847488185	0.70044843236412	0.702318837088095	0.708099568645403	0.712136335624504	0.716188415551832	0.72204490133268	0.723953540255632	0.700400322347241	0.723906008368778
328	334	0.701167843524573	0.00614303678076608	0.689178769315898	0.691094137076443	0.697014707612234	0.701149903583571	0.70530142265552	0.711302744694964	0.713258868841532	0.689127491434271	0.713208195614874
329	335	0.708578512993785	0.00638359020715122	0.696121465467645	0.698111238171605	0.704262461597677	0.708559343145426	0.712873666857696	0.71911117786228	0.721144501077584	0.696066676187769	0.721090349799801
330	336	0.719279673664339	0.00665742902108569	0.70628981297192	0.708364320483789	0.714778180603213	0.719259134070916	0.723758776002222	0.730265089214261	0.732386259048164	0.706231112783011	0.732328234545667
331	337	0.756342523713947	0.00706831303677546	0.742551555735269	0.744753858187059	0.751563093212596	0.756320505122705	0.761097951200577	0.7680062966032	0.770258621395091	0.742488630161867	0.770196417266027
332	338	0.759284857482014	0.00732387477243511	0.744997354378271	0.747278451304511	0.754332227465606	0.759261309514299	0.764211817275774	0.771371587862693	0.773706181589523	0.744930062928042	0.773639652035987
333	339	0.771374204755716	0.0076116689217506	0.756526874907345	0.758896969541673	0.76622665660457	0.771349168411877	0.776494460171339	0.783936841157613	0.786363813909043	0.756455333669085	0.786293075842347
334	340	0.774764703202812	0.00784674955933551	0.759460765899283	0.76190328693475	0.769457810924002	0.774738212964715	0.780042717823678	0.787716480023345	0.790219182152555	0.759385074066514	0.790144332339109
335	341	0.812620053663818	0.00825431109372078	0.796521460546776	0.799090753728817	0.807037476491902	0.812592105696941	0.818172164072346	0.826244686593795	0.828877472567724	0.796441603920126	0.828798503407511
336	342	0.835271646206011	0.00858598990381745	0.818527164210288	0.821199303122775	0.829464560044728	0.835242227129655	0.841046661913304	0.84944434037049	0.852183314166454	0.818443105994529	0.852100186417493
337	343	0.859619170469385	0.00891335635658394	0.842237015131568	0.845010735045648	0.853590528636286	0.859588363255344	0.865614228607153	0.874332692036254	0.877176400429423	0.842148992010481	0.87708934892829
338	344	0.832770535708464	0.0089477998566565	0.815324407048216	0.818107574374464	0.826717995665731	0.832738489035708	0.838788140898234	0.847542811093851	0.8503987827049	0.815232847989417	0.850308223427511
339	345	0.82815728270218	0.009076547907053	0.810461983581854	0.813284458401001	0.82201730404096	0.828124123487468	0.834261113705534	0.843143216037065	0.846041022622642	0.810367248804357	0.845947316600004
340	346	0.842965667416769	0.00931638637785555	0.824803603058472	0.82770033487125	0.836663292734203	0.842931346356324	0.849230627887266	0.858348072156461	0.861322775233795	0.824705550116172	0.861225784717366
341	347	0.82276497715019	0.00937505964752047	0.804491585722845	0.807405346168829	0.816422336207021	0.822729369141599	0.829068800955261	0.838246070225328	0.841240725625618	0.80438986024105	0.84114009405933
342	348	0.812412286430008	0.00948908846428391	0.793919213000497	0.796867389059369	0.805992015329367	0.812375342104489	0.81879228364791	0.828083204194986	0.8311153110567	0.793813673040011	0.831010899820004
343	349	0.803304156472995	0.0096171336744775	0.784564208178536	0.787551105728798	0.796796748842034	0.803265778118724	0.809769726959387	0.819188119216385	0.82226220539884	0.784454574471019	0.822153738474971
344	350	0.790725982980781	0.00973832965588641	0.771753056340739	0.77477632970043	0.784135970265445	0.790686005283457	0.797272415078743	0.806812003768444	0.809926099146622	0.771638856855244	0.809813109106319
345	351	0.806365900704594	0.0100505632183746	0.786786076212377	0.789905719172424	0.799564330471038	0.806324144271636	0.813121951283654	0.8229685171734	0.826183023100312	0.786666796796579	0.826065004612608
346	352	0.797365573462269	0.0102259977133782	0.777447488974821	0.780620191587025	0.790444621819896	0.797321858670525	0.804238870608145	0.814260070418611	0.817532084994407	0.777322617944048	0.81740852898049
347	353	0.797659160483826	0.0104638599745005	0.777280692770881	0.780526033385899	0.790576675588639	0.79761340524803	0.804691766556649	0.814948362806952	0.818297650867826	0.777149994933805	0.818168326033847
348	354	0.845742632716985	0.0110218455940044	0.82427658002553	0.827695337045685	0.838282643407329	0.845694753747313	0.853150428070942	0.863953247858869	0.867480777065693	0.824139815352736	0.867345450081233
349	355	0.865767862332905	0.0114045236666833	0.843558034729821	0.847094884883327	0.858048576351161	0.865717786622376	0.87343255964644	0.884611652536915	0.888262265450557	0.843414995946206	0.888120728719604
350	356	0.888732305232607	0.0117839576518348	0.865784516714012	0.869438654023069	0.880756012881994	0.888680223478882	0.896651822084874	0.908203611992532	0.911976069410473	0.86563574823501	0.911828862230203
351	357	0.941946758523354	0.0123280478282941	0.917937410783432	0.921761066227229	0.933602561108446	0.941892976566258	0.950232327003494	0.962315905912321	0.966261744034263	0.917783784779898	0.966109732266811
352	358	0.98578832872415	0.012774467010288	0.960907991764115	0.964870732046404	0.977142268601881	0.985733149406021	0.994374236611827	1.00689414701561	1.01098224453898	0.960750373383986	1.01082628406431
353	359	0.986800455757629	0.0128886204432424	0.961699042330195	0.965696695092508	0.978076898359067	0.986744343481983	0.995462843887153	1.00809562044106	1.0122207499386	0.961538759688874	1.01206215182638
354	360	0.951118027913278	0.012699648289713	0.92638817063154	0.930325811680889	0.942521714608198	0.951061505183221	0.959652724514815	0.972103048268581	0.976169098490887	0.92622671726544	0.976009338561115
355	361	0.889124191095359	0.0122992243601172	0.865179700412281	0.868990952145858	0.880797868002824	0.889067480155933	0.897388692332138	0.909450876180004	0.913390964597012	0.86501771134953	0.913230670841189
356	362	0.779941536732707	0.0115626226227746	0.757442004141292	0.761020664759223	0.7721118343275	0.779884398902821	0.787708951961177	0.799057311031995	0.802765778003451	0.757278796392069	0.802604277073345
357	363	0.64879020288567	0.0106473568178786	0.628087757427916	0.631376759861865	0.641577275016062	0.648731958891845	0.655939637799709	0.666402321511998	0.66982364303653	0.627921383522628	0.669659022248712
