# Supplementary material for: Evolution and Epidemic Spread of SARS-CoV-2 in Colombia: A Year into the Pandemic
Source: Vaccines (Basel). 2021 Jul 30;9(8):837. doi: 10.3390/vaccines9080837 (PMC8402472; doi:10.3390/vaccines9080837)
Supplement: Supplementary file 1 [file vaccines-09-00837-s001.zip › Supplementary_material/Supplementary Data S3/model_statistics/WHO-model- BY .csv]

t_start	t_end	Mean(R)	Std(R)	Quantile.0.025(R)	Quantile.0.05(R)	Quantile.0.25(R)	Median(R)	Quantile.0.75(R)	Quantile.0.95(R)	Quantile.0.975(R)	inferior	superior
2	8	3.76185969830891	0.767886395399758	2.41029449103128	2.59396507444776	3.21948000006199	3.70974262370035	4.24748169290096	5.10756852179464	5.40944341156696	2.25680236332539	5.26691703329244
3	9	2.72254752065157	0.533935497480231	1.77845843070044	1.90772534326815	2.34597226635883	2.68772374023655	3.06119526509384	3.65618028836531	3.86443962665103	1.67603394559032	3.76906109571282
4	10	1.90325049015058	0.380650098030115	1.23168336627486	1.32330158112685	1.63459084122388	1.87793485040978	2.14433922359995	2.56957112305868	2.71861042994543	1.15717629801155	2.6493246822896
5	11	1.51463269274728	0.302926538549457	0.980190418091174	1.05310144277453	1.30082968069384	1.494486161438	1.70649439430742	2.04489973835032	2.16350725106779	0.920896677190349	2.10836870830422
6	12	1.25044394100346	0.255245800617778	0.8011830275592	0.862235216261758	1.07015667305962	1.23312020078093	1.41186492143732	1.69775818970845	1.79810154568915	0.750162171792611	1.7507257102143
7	13	0.854520075010701	0.201412313233368	0.506442753104263	0.552319264561661	0.711460098808681	0.838748787500092	0.980410240106148	1.2105335557287	1.29216000660102	0.4597519410733	1.2492882089481
8	14	0.543450304792514	0.156880589881571	0.280808702726997	0.313580450079664	0.431075028732568	0.528431292662659	0.639485899544363	0.824573264097302	0.891350819082662	0.235964348624635	0.850936260960393
9	15	0.503528284989795	0.151819490240208	0.251359505665336	0.282388150956252	0.394574363307051	0.488354799034446	0.595977566455758	0.776450651034905	0.841824039835357	0.205962084118987	0.801094485860604
10	16	0.445151683251467	0.148383894417156	0.203551695722863	0.232232049203666	0.338198806579575	0.42877757908303	0.534302947723936	0.713956513096106	0.779667801642271	0.154319250193842	0.735984116309092
11	17	0.504549925831723	0.168183308610574	0.230712354561345	0.263219634138208	0.383325929556707	0.485990964123655	0.605596974668733	0.8092223825788	0.883701772435549	0.174910640954997	0.834189210708448
12	18	0.717888266253052	0.216451456414557	0.358367235977557	0.402605267953314	0.562550931152043	0.6962551865429	0.849694673889687	1.10699801444878	1.20020189225277	0.29364341168052	1.14213312082558
13	19	1.21748386831155	0.304370967077888	0.695897225428004	0.76366346403853	1.00077579695466	1.19221571687801	1.4066877907065	1.75752393045426	1.88255108590819	0.620916772838891	1.81405096378421
14	20	1.36023826996476	0.340059567491189	0.777493700431711	0.853205776434358	1.11812039083532	1.33200733608074	1.57162703885742	1.9635999891302	2.10328703226871	0.693721517682026	2.02675502224749
15	21	2.0774029993958	0.424048111553919	1.33103130011639	1.4324592776302	1.77788592478081	2.04862250894842	2.34557689981841	2.82054064152514	2.98724430719805	1.24626870075012	2.90853729804149
16	22	2.03805571668124	0.407611143336248	1.31892220113342	1.41702963759412	1.75036718794043	2.01094699685577	2.29622051105628	2.75157113783507	2.91116674176775	1.23913787574219	2.83697355762028
17	23	1.85291998361781	0.363387505907433	1.2103888513541	1.29836573465933	1.59662920862778	1.82921950524355	2.08339793425943	2.48833471909438	2.63007251678479	1.14068047203924	2.56515949519638
18	24	1.82384214305254	0.332986494359481	1.23053863508283	1.31280031167982	1.58959444177582	1.80361774831557	2.03606019285518	2.40388305185801	2.53203016432129	1.17118861410796	2.47649567199713
19	25	1.95320932705738	0.321105635363611	1.37523961933811	1.45670433651901	1.72812282715419	1.93564130790712	2.15915676335796	2.50964875038731	2.63098217473557	1.3238422817447	2.58257637237005
20	26	1.57577286408811	0.27024281669707	1.09126851631008	1.15912538555098	1.38607296222358	1.56035132629759	1.74867309719015	2.04503256393093	2.14788358589263	1.04609694336185	2.10544878481437
21	27	1.58159900767435	0.253258529158852	1.12467150546953	1.18932077580098	1.40422359234133	1.5681018002181	1.74426972053725	2.01992350517507	2.11520492012848	1.085212290523	2.0779857248257
22	28	1.23273690075773	0.211412634332912	0.853706139602211	0.906790989956932	1.08433348905547	1.22067253594091	1.36799782722244	1.59984167912914	1.68030267255169	0.818368137465224	1.64710566405024
23	29	1.22554892143496	0.20147900157708	0.862899541204641	0.914014900369178	1.08431750636615	1.21452579829957	1.35477145530987	1.57468903952628	1.65082017677006	0.830650078343881	1.62044776452603
24	30	1.40482555779694	0.209419029584201	1.02468940171495	1.07900015834237	1.25848433139854	1.39443325746932	1.5398438352442	1.76610408044556	1.84400356847006	0.994364259811904	1.81528685578197
25	31	1.34651766403617	0.200727001979273	0.982159223899364	1.03421578902954	1.20625039367758	1.33655670063865	1.47593194934828	1.69280116498995	1.76746740099498	0.953092740156795	1.73994258791555
26	32	1.44408994490824	0.202213038940012	1.07521981629385	1.12833655502892	1.30304978770179	1.43466249420251	1.57485776502743	1.79200445773199	1.86652212001415	1.04775238858582	1.84042750123067
27	33	1.59280187461741	0.205629837806707	1.21547563068344	1.27032104407978	1.44971071457246	1.58396176822306	1.7262600036609	1.94543968260306	2.02035506332306	1.18976739251627	1.99583635671856
28	34	1.35550568132615	0.182776348783646	1.02115238558482	1.06951404059697	1.22816173810744	1.34729940560457	1.47390759956941	1.66949228080881	1.73648377278508	0.997264037710201	1.71374732494209
29	35	1.17342697017336	0.162725042652785	0.876371387250493	0.919196872212748	1.05996128725061	1.16591363474199	1.27870590023596	1.45328826370696	1.51316976323003	0.854485886573902	1.49236805377282
30	36	1.15261613522984	0.155418727968974	0.868308213213831	0.909431186478604	1.04433279440749	1.14563815945509	1.25329587659089	1.41960580985488	1.4765701410552	0.84799542841065	1.45723684204903
31	37	0.942094971749045	0.137418675044384	0.692215949783363	0.728016595532981	0.846130967961413	0.935421936986707	1.03078819449731	1.17893816021002	1.22988601765032	0.672754368662053	1.21143557483604
32	38	1.11475151817822	0.147652445591444	0.844301913692313	0.883500338091916	1.01193127375862	1.10823932433047	1.21047559764225	1.36821837831557	1.42220112134868	0.825352724818992	1.40415031153745
33	39	0.89603679002083	0.132113417107426	0.656011546711268	0.690353213621904	0.80374748302652	0.889552200913486	0.981260720028684	1.12384235621059	1.17290320744966	0.637094492490275	1.15497908755138
34	40	0.854775412933611	0.128862242032813	0.621081123584963	0.654420276524795	0.76469574674422	0.848308635436982	0.937809275531326	1.07719188813947	1.1252092155405	0.602205418549298	1.10734540731793
35	41	1.0393458222051	0.142765128275806	0.778541342160888	0.816183191383071	0.939825452189577	1.03281641520862	1.13175149530991	1.28478300669462	1.33724747017023	0.759526170784517	1.31916547362568
36	42	1.12556391757748	0.150409805231786	0.850238887196666	0.89010380787311	1.02079729485539	1.1188712683656	1.22303779241188	1.38385534930544	1.43891407796692	0.830760699323182	1.42036713583178
37	43	0.996125591162671	0.142303655880382	0.736939196091366	0.774170441462391	0.896812421565122	0.989357482913979	1.08806423686771	1.24116978901776	1.29376458753319	0.717210425637123	1.27504075668822
38	44	1.34823707333693	0.164713374110143	1.04486521320026	1.08922044356564	1.23378970723698	1.34153539126478	1.45538133848276	1.63011549265684	1.68968681417472	1.02539886008104	1.67107528659281
39	45	1.09174381700806	0.147210706254386	0.822450852507359	0.861402026646398	0.989179169321429	1.08513436423843	1.18710642886927	1.34463315073126	1.39858906413304	0.803210832749465	1.38027680126666
40	46	0.977456260193765	0.136871253415783	0.727780388075198	0.763733334760223	0.881990887634216	0.971075133628566	1.06596863081034	1.21294797576931	1.26338649294722	0.70918860349883	1.2457239168887
41	47	0.854671174535514	0.12601438984272	0.625726717229484	0.658482998133239	0.766642411337005	0.848485947042093	0.935960734483886	1.07196007716707	1.11875602998864	0.607682970443783	1.10165937862724
42	48	0.703086140813364	0.114055632940087	0.497545598802506	0.526572819708873	0.623171029512359	0.696928428948738	0.776292763940533	0.900606816687242	0.943608692817224	0.479537100250793	0.926635181375935
43	49	0.682785550993519	0.113797591832253	0.478214605775242	0.5069903954131	0.60298040940966	0.67647397507513	0.755714819054752	0.880113139309524	0.923211932226403	0.459742271002303	0.905828830984736
44	50	0.721309746319892	0.120218291053315	0.505196478566784	0.535595858714234	0.637001830976466	0.714642058027503	0.798353836910266	0.929770971755936	0.975301489120183	0.485681895855394	0.95693759678439
45	51	0.388349451089745	0.0915348434452107	0.230160497018115	0.251009765003036	0.323333701482843	0.381181953184389	0.445562122789473	0.550145111438221	0.587241475020165	0.208941157937132	0.567757744242358
46	52	0.468395780370177	0.104736480528178	0.286108311230642	0.310421143947117	0.39415850269854	0.460612738638963	0.534158707410526	0.652925910352216	0.694885130645604	0.263112278534949	0.673679282205405
47	53	0.579816994680465	0.123617398621032	0.363368223626619	0.392529214548605	0.492358597231456	0.571055946445202	0.657735113979817	0.796996497585918	0.846024964626442	0.337526893383242	0.822107095977689
48	54	0.70106619823853	0.146182407540928	0.444415831525039	0.479148193218749	0.597730717225009	0.690932413689492	0.7933660419501	0.957559198230346	1.01527383842634	0.414548679458311	0.98758371701875
49	55	0.802357321053375	0.167303066663849	0.508625714536041	0.548376261278191	0.68409177077568	0.790759391723266	0.907992788174931	1.095908824263	1.16196216446049	0.474443310392231	1.13027133171452
50	56	1.19680058530218	0.214951730589019	0.813167932775949	0.866503381860291	1.04567395999531	1.18395665220623	1.33393644878533	1.57091688081548	1.65339411519882	0.775495193347703	1.61810597725666
51	57	1.55866918937933	0.252849530973849	1.10300708568599	1.16735742948272	1.38150566058811	1.54501817963341	1.72096069436451	1.99655208007866	2.09188278782348	1.06308410867059	2.05425427008807
52	58	1.91792330357852	0.279757866370094	1.40921790372521	1.48210110003277	1.72255913681378	1.90433829435963	2.09848556521819	2.4000902655779	2.50381025770433	1.36959788549313	2.4662487216639
53	59	1.77148191015634	0.258397193763628	1.30161827600706	1.36893653819842	1.59103460724764	1.75893417269694	1.93825749474556	2.21683342617539	2.31263396701594	1.26502341037963	2.27794040993305
54	60	1.6196688950256	0.231381270717943	1.19823996494378	1.25877679944085	1.45818880346827	1.60866416378908	1.76915824257406	2.01810305703639	2.10362054594675	1.16616160441844	2.07317618563277
55	61	1.30297501189265	0.194236046638371	0.950398914637912	1.00077211461976	1.16724359659447	1.29333615846504	1.42820439762398	1.63806066343993	1.71031240015686	0.922272360481446	1.68367766330386
56	62	1.24929866243152	0.180320729763269	0.921134212569624	0.96821342665531	1.12341469252736	1.24063376960946	1.36574146979813	1.55994379302198	1.62669191254774	0.895870032095511	1.60272729276753
57	63	1.04372064325839	0.159165905923531	0.755345804729157	0.796422907573068	0.932417776426135	1.03564103060813	1.14622057168648	1.31858196212765	1.37799763581447	0.73175546764827	1.35568581886851
58	64	0.952822256719935	0.148805836243143	0.683761701978786	0.721963772832826	0.848686042857403	0.9450870306335	1.04853097872565	1.21006960454312	1.26582778343182	0.661162817683374	1.2444816957565
59	65	0.79915632654691	0.135082073914867	0.556641662585261	0.590682448339977	0.704380153245285	0.791558335027908	0.885655354101142	1.03355145080471	1.08483398306279	0.534395461673772	1.06391719142005
60	66	0.89736041579562	0.143692666679118	0.638110978120582	0.674791385622114	0.79672196339218	0.889702431922179	0.989655781323866	1.14605496569233	1.20011529939594	0.615722789104549	1.17899804248669
61	67	1.09257607253882	0.161091553383158	0.799903003122507	0.841777269866383	0.980043763937038	1.08466913503599	1.1964932640775	1.37034916576672	1.43017116499618	0.776836627907828	1.40831551716981
62	68	1.22671037250155	0.173483044589544	0.910488083005467	0.955968832414249	1.10567355569796	1.21854206677197	1.3388469248836	1.52531760251456	1.58934064461584	0.886683605106043	1.56673713989706
63	69	1.15667173338718	0.168717912556376	0.849878883259187	0.89383368210363	1.03885043730517	1.14847881131778	1.26556621512447	1.44745963646822	1.51001165971958	0.825984624776681	1.48735884199767
64	70	1.31590370777259	0.17743641975903	0.991318759414753	1.0382674974549	1.19228020006443	1.30793718369395	1.43084643753766	1.62071698605108	1.68575127834158	0.96812832504489	1.66367909050029
65	71	1.38364785410777	0.178628169865835	1.05586907883279	1.10351263059075	1.25934628233473	1.37596855987944	1.4995813275717	1.6899800816573	1.75505817292825	1.03353664117074	1.73375906704481
66	72	1.42836317142449	0.177166646864636	1.10238054030507	1.14996674238959	1.30521310691262	1.42104494764965	1.5435383511369	1.73172468953676	1.79592652987034	1.0811165435698	1.77560979927917
67	73	1.29924009886735	0.163688866426951	0.998371765297606	1.04221937786409	1.18541050510949	1.29237231626556	1.40558575396384	1.57968935164546	1.63912959655778	0.978409920670525	1.62007027706417
68	74	1.05653086493639	0.142462592765656	0.795923637972708	0.833618486399867	0.957274323022346	1.05013459253011	1.14881766447919	1.30126354153077	1.35347916846332	0.777304183115699	1.33575754675707
69	75	1.34082370654017	0.15586758985703	1.05283499985552	1.09515071356347	1.23266271808921	1.33478882063807	1.44240800847049	1.60708366269728	1.66310228403572	1.03532323042039	1.64632418265994
70	76	1.33277568266186	0.152879855661355	1.05007565007359	1.09166766727768	1.22672392041896	1.32693475510235	1.43246207608638	1.59380896936724	1.64866367678763	1.03313116556561	1.63242019975812
71	77	1.17765208033939	0.14075634582638	0.918037570686926	0.956079674980717	1.0799070942059	1.17204898548165	1.26929104858973	1.41833854534961	1.46910273503875	0.901769642519683	1.45353451815909
72	78	1.22593392919844	0.139708137272883	0.967487885457305	1.00553523082878	1.12903527806033	1.22063095962673	1.31705344782399	1.46442273617997	1.51451134033827	0.952105980143586	1.49976187825329
73	79	1.27800517968477	0.13944179701074	1.01938698256045	1.05761326318825	1.18139526320479	1.27293732386681	1.36909204655578	1.51568506034343	1.56541923033081	1.00469925754372	1.55131110182582
74	80	1.43269896690281	0.144724450699419	1.16313427440847	1.20324470992593	1.33261107363299	1.42782879886483	1.5274790401596	1.67876666972621	1.72993683943618	1.14903904353194	1.71635889027367
75	81	1.57420938296695	0.148089161776228	1.29737133737615	1.33879757613403	1.47195628771344	1.56956814057869	1.67140399335442	1.82545359782355	1.87742026636274	1.28395462588554	1.86446414004836
76	82	1.30007065071013	0.130007065071013	1.05778937049961	1.09387004883493	1.21018160568522	1.29573965929893	1.38523948195421	1.52104540710643	1.56696147534852	1.04525680317094	1.55488449824931
77	83	1.25099053175441	0.122084175119705	1.02318631541476	1.05717781191688	1.16662569552017	1.24702138239422	1.33102946578048	1.4583430339672	1.5013483716654	1.01170554851979	1.49027551498903
78	84	1.31975141352533	0.120981413722953	1.09330461960746	1.12725620922492	1.23626183081503	1.31605647741897	1.39921384689335	1.52485091551227	1.56719398740956	1.08262784262835	1.55687498442232
79	85	1.24191900723746	0.114327911554829	1.02796918831778	1.06003703707223	1.16301398802411	1.23841252874024	1.31700228547559	1.43576240619619	1.47579371312526	1.01783630059	1.46600171388493
80	86	1.32013593635947	0.114903084672169	1.10454682101046	1.13699128468119	1.24092584140275	1.31680376049457	1.39571418685763	1.51464737627719	1.5546597141011	1.09492589040202	1.54534598231692
81	87	1.32227003185799	0.112153480306953	1.11159713970728	1.14335822803817	1.24499531791354	1.31910047590417	1.39609011471204	1.51199387006985	1.5509536069512	1.10244921045637	1.54209085325962
82	88	1.34306603112418	0.110028256406174	1.13607480443396	1.1673531287479	1.26730688306683	1.34006260703797	1.41555158467393	1.52902423084272	1.5671240178553	1.12741064856807	1.55872141368028
83	89	1.40258498506457	0.109191092996957	1.19673580690042	1.22794249089553	1.3274742209062	1.399752499942	1.47460842274166	1.58688963599267	1.62452970690808	1.18857044279053	1.6165995273386
84	90	1.42144131454002	0.106541530929568	1.22028710961137	1.25085205020972	1.3482033459955	1.41878032742162	1.49177885403757	1.60110770179421	1.63771661393783	1.21261991391807	1.63026271516197
85	91	1.46054306833637	0.104324504881169	1.26321758553133	1.29328418657448	1.38888922516848	1.45805990394821	1.52949027303277	1.63627246388155	1.67197925800491	1.25606703876928	1.66501909790346
86	92	1.45172201760641	0.100178336608918	1.26200342674177	1.29096599355524	1.38295576188276	1.44941834832368	1.51797726353111	1.62033625196051	1.65453138184506	1.25537247785293	1.64807155735989
87	93	1.28940624680276	0.0907223069410325	1.1177146575954	1.14389739265129	1.22711079383291	1.28727913904832	1.34938315317785	1.44217103675664	1.47318525634164	1.11159052519834	1.46722196840719
88	94	1.16253317439887	0.0828270591889998	1.00585462752161	1.02973123898816	1.10564701947665	1.16056670599571	1.21727588593015	1.30204308112027	1.33038628082029	1.00019213838843	1.32487421040931
89	95	1.11485674863307	0.0786359319958706	0.966051911909546	0.988741332444211	1.06085827888891	1.11300844437624	1.16684056865709	1.24727705403894	1.27416468442333	0.960730321921161	1.26898317534497
90	96	1.14079055841525	0.0779828371415271	0.993056992168654	1.01562155249904	1.08726846390564	1.1390141189757	1.19237632192852	1.27201930058134	1.29861888633192	0.987944197617855	1.29363691921264
91	97	1.15867500009245	0.077590616944603	1.01157964116774	1.03407124159883	1.10543992771603	1.15694351041611	1.21002272859415	1.28918515779027	1.31560971353945	1.00659739088103	1.31075260930387
92	98	1.05483962550193	0.0731399684065084	0.916350006451065	0.937486437683966	1.00462956157677	1.05314965983897	1.10320762130894	1.17795757688142	1.20293259552757	0.911485287425172	1.19819396357868
93	99	1.13590970279096	0.074899667756117	0.99384127768223	1.01558167349846	1.08453360096985	1.13426388167195	1.18549183466658	1.2618518976181	1.28733067889903	0.98910635398897	1.28271305159295
94	100	1.34087133313516	0.0805651502630543	1.18760020176394	1.21116197286441	1.28568740543238	1.33925811520592	1.39429679817188	1.476083623055	1.50330983021264	1.18296363861957	1.49877902765075
95	101	1.44597393048697	0.0826608277438225	1.28848273575696	1.3127479461663	1.38939486396038	1.44439910088751	1.50083636504791	1.58457188653812	1.61241438198144	1.28395870810908	1.60798915286486
96	102	1.55117475719686	0.0835124416204256	1.39179264264913	1.41641223217246	1.49405945782598	1.54967629532619	1.60665665444107	1.69104874277624	1.71907219480372	1.38749037162082	1.71485914277289
97	103	1.44642758174445	0.0776483009686449	1.2982254398219	1.3211208047984	1.39332487958797	1.44503835954778	1.4980159581572	1.57647318720779	1.60252427109645	1.2942369118459	1.59861825164299
98	104	1.416170512801	0.0734250206638125	1.27589906851963	1.29759979128392	1.36597878076766	1.41490174515164	1.46497921459176	1.53906917141182	1.56365201389155	1.27225747229992	1.56008355330207
99	105	1.410693820497	0.0701846407696963	1.27647100650213	1.29726932326583	1.36274201493302	1.40953005258362	1.45737704522847	1.5280880822146	1.55153002458017	1.27313192458839	1.5482557164056
100	106	1.35085070108368	0.0660722675361174	1.224438992335	1.24403953277282	1.3057179750957	1.34977362052098	1.39480933864845	1.46133593041503	1.48338318470018	1.22134905671289	1.48035234545447
101	107	1.25580473325493	0.0614234172896969	1.13828736286154	1.15650880764179	1.21384754962618	1.25480343617033	1.29667043741971	1.35851621264919	1.37901222028671	1.13541483536713	1.37619463114274
102	108	1.21204874086091	0.05838233352878	1.10030787056722	1.11764348557957	1.17217622752635	1.2111114771702	1.25089957358615	1.30965112254283	1.32911584717017	1.0976193671445	1.32647811457732
103	109	1.14596003750159	0.0552631002579278	1.04019220363692	1.056600453529	1.10821729533809	1.14507181891548	1.18273456164968	1.23834944883098	1.25677539592812	1.03764436099605	1.25427571400713
104	110	1.13417405928666	0.0538255188473501	1.03111787719148	1.04711480512554	1.09742014078072	1.13332269099821	1.16999992747238	1.22413743861456	1.2420683593908	1.02867604234585	1.23967207622747
105	111	1.04849252415761	0.0509192982750785	0.951054953870674	0.966166968950976	1.01371350683771	1.0476683528855	1.08237314004208	1.13362943361015	1.15061365215272	0.948690699538457	1.14829434877676
106	112	1.08964463671693	0.0512525724440941	0.991493886189056	1.00673426670025	1.05465129019582	1.08884116941315	1.12376214747909	1.17529573500198	1.19236129796393	0.989189594726509	1.19009967870736
107	113	1.05983259554194	0.0501283616439167	0.963847416738564	0.978748558033586	1.02560458247769	1.05904237035354	1.09319920818632	1.14361219113978	1.16030843191242	0.961581006719868	1.15808418436402
108	114	1.17352525570845	0.0523769954556325	1.07310000756147	1.08872210723415	1.13778564326687	1.17274611452347	1.20841554514519	1.26098614995398	1.27837818746687	1.07086634461541	1.27618416680149
109	115	1.18348919357839	0.0522014705153285	1.0833741710421	1.0989542116645	1.14787402148163	1.18272177940737	1.21826782508592	1.27064191835442	1.28796526031847	1.08117431136835	1.28580407578844
110	116	1.12921994342097	0.0503494287098759	1.03268010857524	1.04769830175926	1.09486422911296	1.1284717082907	1.16276002459228	1.21329390647298	1.23001182995355	1.03053506314962	1.22790482369233
111	117	1.14216335381536	0.0498006888113133	1.04662845125873	1.06150143788925	1.10819045352031	1.14143963100918	1.17534733964863	1.22529397548762	1.241811014569	1.04455400374518	1.23977270388553
112	118	1.31007441181888	0.0525291981966929	1.20912828329237	1.22488545608027	1.27427173768725	1.30937240242715	1.34511183550336	1.3976580025829	1.41500992078021	1.20711718335336	1.4130316402844
113	119	1.37317676570928	0.0529714437597632	1.27130341684473	1.28722357877091	1.33708651835307	1.3724956865384	1.4085245762561	1.4614531908328	1.47892055856516	1.26935273594015	1.47700079547842
114	120	1.38212414606226	0.0519067618468716	1.28224754026947	1.29786766152459	1.34676840469726	1.38147440061487	1.41677160586107	1.46859698501249	1.48569313585624	1.28038689284239	1.48386139928213
115	121	1.2647812823343	0.0480797701222107	1.17228955796538	1.18674973288386	1.23202845630997	1.26417209499522	1.29687003935871	1.34489083832599	1.36073490490862	1.17054493289477	1.35901763177383
116	122	1.23871047917176	0.0459728577728677	1.15023210421965	1.16407421555952	1.20740006072434	1.23814178802419	1.26940097211983	1.31528661157929	1.33042062278171	1.14860367793694	1.32881728040658
117	123	1.21876411322263	0.0442967351463137	1.13347893155264	1.14682918694642	1.18860111148561	1.21822749117937	1.24834214694529	1.29252951647449	1.30709882282304	1.13194251233586	1.30558571410941
118	124	1.19153023588801	0.0427734427047757	1.10915950169957	1.1220578781312	1.1624077991052	1.19101844928928	1.22009477717823	1.26274835388692	1.27680936376905	1.10769428818665	1.27536618358937
119	125	1.06438908867781	0.0395850561394855	0.988207461556545	1.00012510282445	1.03742864113439	1.06389840089354	1.09081464161293	1.1303268652227	1.14335920528773	0.986802378644417	1.1419757987112
120	126	0.961003061368941	0.0369343479972237	0.889966791179158	0.901069111832298	0.935840037937885	0.960529935373202	0.985650335294009	1.02255089716727	1.03472801739781	0.888611739294382	1.0333943834435
121	127	0.99797762585818	0.0372441942104609	0.926305618904346	0.93751669708296	0.972610653692861	0.997514350455627	1.02283958553584	1.06001883871633	1.07228234239708	0.924979005205677	1.07097624651068
122	128	0.990283044667957	0.0370604115144479	0.918968418488556	0.930122718006026	0.965040579457396	0.989820766043799	1.0150215840632	1.05202025535436	1.0642247156633	0.917644638099639	1.06292145123627
123	129	1.00685754304041	0.0374454349351035	0.934793627011901	0.946067105041203	0.981354341004996	1.00639337753728	1.03185476218214	1.06923130127576	1.08155922725463	0.933464490567605	1.08025059551321
124	130	1.09501051291103	0.0391075183182511	1.0196925254718	1.0314881440405	1.06838527381948	1.09454498242331	1.12112827986071	1.16012085724538	1.17297402909769	1.01835977700726	1.1716612488148
125	131	1.09384959474977	0.0390660569553488	1.01861145861649	1.03039457159948	1.0672525834453	1.09338455781237	1.11993967192878	1.15889090980967	1.17173045486985	1.01728012311728	1.17041906638225
126	132	1.1020217334113	0.0389867263588363	1.02692378679526	1.03868791973845	1.07548100273711	1.10156201711482	1.12806132967704	1.16692368951017	1.17973216852923	1.02560774974798	1.17843571707462
127	133	1.27943496917398	0.0416200226583265	1.19915104795746	1.21175443247614	1.25112212601806	1.27898369767236	1.30725588130294	1.34865484063688	1.36228339485189	1.19785972476366	1.3610102135843
128	134	1.19435724745282	0.0397457204915182	1.1177172905616	1.12974189407503	1.16731427584026	1.19391639147784	1.22091964256179	1.26047640751808	1.27350251745741	1.11645563528944	1.27225885961619
129	135	1.14082470863299	0.0380910283275428	1.06737947943929	1.07890188001216	1.1149068547241	1.14040079584566	1.16628045586515	1.20419354897914	1.21667896532269	1.06616629311101	1.21548312415498
130	136	1.04231115050824	0.0356462892186141	0.973607430712191	0.984379421545379	1.01805173649968	1.04190481956163	1.06612762435048	1.10162891805661	1.11332398145619	0.972444423639753	1.11217787737672
131	137	0.944757617400916	0.0334022258920917	0.880416072607976	0.890495376898961	0.922018737210568	0.94436399756616	0.967067414585411	1.00036253807828	1.01133603593675	0.879289254652416	1.01022598014942
132	138	0.902664940490276	0.0324037829261594	0.840263524533814	0.850034919202114	0.880602720100295	0.902277227442155	0.924304517218808	0.956617493525912	0.967269661860554	0.839153525955004	0.966176355025549
133	139	0.863832716576098	0.0317551222134882	0.802706741462307	0.812272209925619	0.842207406640881	0.863443633915445	0.885033890471566	0.916720427304466	0.927169778618165	0.801592677037661	0.926072756114535
134	140	0.760381568093024	0.0300567205748046	0.702604734014859	0.711627269011993	0.739898542865438	0.759985572716865	0.780432923935609	0.810486652770794	0.820408766808109	0.701470395766407	0.819292740419641
135	141	0.814136195891326	0.0315471367960807	0.75347078700672	0.762949977716165	0.792641712028411	0.813728756593992	0.835186534860275	0.866712235749529	0.877117004776542	0.752303807771008	0.875968584011644
136	142	1.04221399821539	0.0364624522768525	0.971964716171584	0.982972540629514	1.01739417262918	1.04178880916203	1.06657032706427	1.10290582182776	1.1148795572306	0.970747591752758	1.11368040467802
137	143	1.14235721972151	0.0389994324483516	1.0671885026041	1.07897466290598	1.11581619720515	1.14191344416313	1.16841448376398	1.20725354269073	1.22004783961885	1.06591833212274	1.21879610732028
138	144	1.27488677335693	0.0414720698373382	1.1948882492129	1.20744683062543	1.2466745780322	1.27443710605654	1.30260878639432	1.3438605787536	1.35744068554083	1.19360151647575	1.35617203023811
139	145	1.25672267612142	0.0407520249047301	1.1781090865457	1.19045120262046	1.22900103303272	1.2562822119306	1.28396416915606	1.32449661945657	1.33783935413459	1.17684870730815	1.3365966449347
140	146	1.2234391871222	0.0393228247992483	1.14757185284847	1.15948536225904	1.19669171391276	1.22301791843691	1.2497274350996	1.28883000378684	1.30170052536604	1.14636645051567	1.30051192372872
141	147	1.13252760968141	0.0368801732060185	1.06138795081186	1.07255553376757	1.10743892199819	1.1321273069551	1.15717992741858	1.19386516049919	1.2059421254712	1.06024247019761	1.20481274916521
142	148	1.08027602563315	0.0352159919769721	1.01234764035139	1.02301083807928	1.05631922858076	1.07989338023141	1.10381570100875	1.13884645710607	1.15037892399742	1.01125268135828	1.14929936990802
143	149	0.892582065870096	0.0314985370850266	0.831905533611405	0.841411173939586	0.871139499940122	0.892211573480829	0.913620759861894	0.945016747707077	0.955364042705717	0.830844933183443	0.954319198556748
144	150	0.848925830341029	0.0304550445198417	0.79027651215322	0.799460527851427	0.828190536423567	0.848561668584226	0.869264153702481	0.899633328528653	0.909644616118321	0.789233943082139	0.908617717599919
145	151	0.763604056860356	0.0289860136115961	0.707841733015026	0.716559985986475	0.743858523641054	0.763237323517442	0.782949817706526	0.811899096393805	0.821450458110368	0.706791470181628	0.820416643539084
146	152	0.831079847893865	0.0306757169398793	0.772036051838427	0.781274642723509	0.810188821537887	0.830702457922227	0.851559484428525	0.882172372157762	0.892268283124729	0.770955442691702	0.891204253096028
147	153	0.87335106822878	0.0321484970878672	0.811469414622231	0.821152775005122	0.851457592902369	0.872956632408556	0.894814572114235	0.926894825776489	0.937474229704794	0.810340013936561	0.936362122521
148	154	0.96132429895874	0.0344873171205462	0.894909763464333	0.905309750291402	0.937843635305356	0.960911921889914	0.984355432832462	1.01874551104224	1.03008230123031	0.89372915740247	1.02891944051501
149	155	1.07185743767721	0.0370267007880227	1.00050540119891	1.011689724258	1.04665635823011	1.0714311124552	1.09659378151779	1.13347939248607	1.14563220872005	0.999285104132683	1.14442977122173
150	156	1.10173658777024	0.037833789754756	1.02882184623337	1.04025287190423	1.0759875267041	1.10130354548881	1.1270135908304	1.16469745753335	1.17711223622917	1.02758235985091	1.17589081568956
151	157	1.11279972771212	0.0379241132659768	1.03970144999182	1.0511634849338	1.08699090369264	1.11236894060194	1.1381389518831	1.17590543161955	1.18834609714459	1.0384684657108	1.18713098971343
152	158	1.18763458545738	0.03881905080939	1.11275946779894	1.12451237847519	1.16122610710063	1.18721166545539	1.21358203886537	1.25219941732045	1.26491309018636	1.11154924587097	1.26371992504378
153	159	1.14963556301743	0.0377386362171244	1.07684945868904	1.08827326172949	1.12396116625151	1.14922264558859	1.17485983873406	1.21240636941809	1.22476821111152	1.07566783603187	1.22360329000299
154	160	1.10031807467948	0.0363555325082566	1.03020701419179	1.04120920323968	1.07558328043064	1.09991769372502	1.12461641402798	1.16079268808927	1.17270443574589	1.0290612309633	1.17157491839566
155	161	1.04551046402349	0.0348891360679918	0.978238342669608	0.988792426749441	1.02177135051596	1.04512240112726	1.06882655075296	1.10355222521264	1.11498788380156	0.977127757330229	1.11389317071676
156	162	1.0381190015051	0.0343567244364814	0.971864396060305	0.982260988168625	1.01474378987774	1.03774001224102	1.06108107732861	1.09526978750719	1.10652734189444	0.970779821609594	1.1054581814006
157	163	1.05305575532348	0.034365175797345	0.986769658121951	0.997174784193205	1.02967754594998	1.05268195721475	1.07602648747433	1.11021179133598	1.12146608778481	0.985700010760681	1.12041149988627
158	164	1.0797838468665	0.0346519126813458	1.01292666863787	1.02342569594355	1.05621383770333	1.07941319189779	1.10294980480825	1.13740634085837	1.14874739932481	1.01186609801106	1.14770159572194
159	165	1.08195653790195	0.0345266205320669	1.01533513601454	1.0257985475835	1.05847283320941	1.08158929716113	1.10503991311602	1.13936722492399	1.15066491180034	1.0142843616591	1.1496287141448
160	166	1.13929609791156	0.0351929739951404	1.07135450305526	1.08203340417067	1.11536541589915	1.13893374687662	1.16283178012025	1.19779480864485	1.20929687901142	1.07031786888109	1.20827432694204
161	167	1.22259515302848	0.0361467834630955	1.15276635244157	1.16375272842357	1.19802423674137	1.22223893746836	1.24677775707462	1.28265266537935	1.29444827493181	1.15174745744081	1.29344284861615
162	168	1.30442543382372	0.0368799737520756	1.23313462765953	1.24436182735527	1.27936445026439	1.30407788156531	1.3291075483787	1.36567457616901	1.37769133088607	1.23214068526965	1.37671018237778
163	169	1.26584417512501	0.0356469768608271	1.1969329819396	1.20778633638658	1.24162174742302	1.26550957700949	1.28970185516447	1.3250433618122	1.33665684277794	1.19597610047778	1.33571224977223
164	170	1.26260088468829	0.0346994105012706	1.19549897656832	1.20607270368695	1.23902645046176	1.26228302357098	1.28582881605818	1.32021332183561	1.33150915410916	1.1945900401058	1.33061172927078
165	171	1.26995012507801	0.033880397971101	1.20440597931613	1.21474040950025	1.2469368868897	1.26964884475821	1.29263493492731	1.32618753780652	1.33720640667686	1.20354454505465	1.33635570510137
166	172	1.27286905962193	0.0330643224894873	1.20888147135327	1.21897573764382	1.25041420854231	1.27258277573751	1.29501182983677	1.32773892423003	1.33848356174818	1.20806298754254	1.33767513170133
167	173	1.20032075046405	0.0313067976795568	1.13973757124123	1.1492940298048	1.17905890010615	1.20004857986301	1.22128590502412	1.25227587197508	1.26245063949388	1.13895942701212	1.26168207391599
168	174	1.13626689971281	0.0297069587023035	1.07878141012554	1.08784881631921	1.11609124728887	1.13600802050037	1.15616034543154	1.18556804573137	1.19522356582939	1.07804126065629	1.19449253876932
169	175	1.12592722290148	0.0289461531594458	1.0699019027496	1.07874184718994	1.10627048640534	1.12567917639049	1.14531356137963	1.17395870972161	1.18336215916719	1.06919276270896	1.18266168309399
170	176	1.11950665620238	0.0284080191611504	1.06451384676126	1.07319302106209	1.10021701584209	1.11926637632942	1.13853436493031	1.16663990961066	1.17586494525584	1.06382693864652	1.17518637375823
171	177	1.1398813774352	0.0283031148441102	1.08507688637901	1.09372983759444	1.12066567946049	1.13964713170506	1.15884172149533	1.186831952376	1.19601705730735	1.08440727234074	1.19535548252965
172	178	1.08825897798096	0.0273262896382734	1.03535327143147	1.04370469383908	1.06970512711409	1.08803026459153	1.1065635058827	1.13359342592424	1.1424644335249	1.03469945028995	1.14181850567198
173	179	1.08423480244886	0.0269380302427411	1.03207397554022	1.04030943140332	1.06594582234699	1.08401171703066	1.10228059462255	1.12892113968167	1.137663395522	1.03143626317308	1.13703334172463
174	180	1.09063994761619	0.0267284812309015	1.03887624256286	1.04705104512816	1.07249482288092	1.09042160905323	1.1085470589299	1.13497362423938	1.14364444331895	1.03825212440362	1.14302777082875
175	181	1.0610845445847	0.0261300151160991	1.01048281998144	1.01847341442446	1.04334515532844	1.06087006178614	1.07859012366546	1.1044272965138	1.11290514792247	1.00986971495715	1.11229937421225
176	182	0.945904567603974	0.0244639582143696	0.898558150449832	0.906027840865698	0.929290935520613	0.945693671937441	0.962288300224975	0.986500680286705	0.994449477326218	0.897955209503809	0.993853925704138
177	183	0.909694488823743	0.0238404734670857	0.863562577379318	0.870838801306526	0.893502831456478	0.909486233911898	0.925659125537625	0.949260554476455	0.957009885503618	0.862967160828255	0.956421816819231
178	184	0.867273562593075	0.0232956317609868	0.822210492538061	0.829314683502667	0.851449276616962	0.867064992012983	0.882870483989082	0.905943896722721	0.913521911264649	0.821614124341541	0.912933000844609
179	185	0.927963342390403	0.0242859106346955	0.880968664811458	0.888381167416617	0.91146931178592	0.927751487214992	0.944226427649802	0.968268176348319	0.976161965057118	0.8803629575464	0.975563727234406
180	186	0.918867845276057	0.0244618639984365	0.871543224745758	0.879005273454263	0.902252383379637	0.918650781906195	0.935246684457899	0.95947084184044	0.967426008006875	0.870922591839121	0.966813098712992
181	187	0.973287567148911	0.0254546710707593	0.924030833035364	0.931800234606012	0.955999840529174	0.9730656683557	0.990333399774763	1.01553181844723	1.02380532292368	0.923396411850223	1.0231787224476
182	188	1.03886497564521	0.0265244522941772	0.987522384155447	0.995624526022177	1.02085358772722	1.03863924230446	1.05663028930588	1.08287542391675	1.09149038054648	0.986877049148627	1.0908529021418
183	189	1.1717103241376	0.0283018514933658	1.11689001123908	1.12554979171424	1.15249884235982	1.17148246147615	1.19067341006196	1.21864811825583	1.2278255522231	1.1162386952106	1.2271819530646
184	190	1.3726124716145	0.0305705094856811	1.31334283633666	1.3227185015291	1.35187113706648	1.37238552516657	1.39310640857407	1.4232805777502	1.4331718167771	1.31269427302256	1.43253067020643
185	191	1.43197084848944	0.0308111069358562	1.37221253490899	1.38167077323735	1.41107037666045	1.43174987139748	1.45263042982274	1.48302469761809	1.49298494933419	1.37158107889517	1.49236061808372
186	192	1.46030487231058	0.0302398241400267	1.40163122730334	1.4109233293014	1.43979624166004	1.46009614335716	1.48058596416449	1.51039840950474	1.52016470033907	1.40103481699613	1.51957492762504
187	193	1.43336523547786	0.0288350357558348	1.37740101414755	1.38626788577961	1.41381234137925	1.43317188179439	1.45270735148941	1.48112213277974	1.49042826424536	1.37684856539643	1.4898819055593
188	194	1.31520025040057	0.0265062236813918	1.26375681209766	1.2719071983944	1.29722634007944	1.31502218804078	1.33298005196934	1.35910068987145	1.36765559723321	1.26324805198504	1.3671524488161
189	195	1.19990113627791	0.0243412192264997	1.15266262311997	1.16014607749026	1.18339474982876	1.19973654480048	1.2162280988312	1.24021763209852	1.24807500438039	1.15219234659397	1.24760992596185
190	196	1.16159193944477	0.0231901340481553	1.11658019210043	1.12371257639604	1.14586745189481	1.16143761972906	1.177148200465	1.19999770154434	1.20748066860517	1.11613927671039	1.20704460217916
191	197	1.03246468906161	0.0213664201925692	0.991007637208592	0.997573224404906	1.01797404587146	1.03231730312551	1.04679466446501	1.06785890107282	1.07475931851616	0.99058650548417	1.07434287263904
192	198	0.969202371374433	0.0203738071546576	0.929677626911642	0.935935686008379	0.955383740504829	0.969059614416472	0.982865380631098	1.00295601424763	1.00953838733992	0.929269709351304	1.00913503339756
193	199	0.902345314554597	0.0195104539976234	0.864506642415771	0.870495087154659	0.889110189106465	0.902204700511969	0.915427154508321	0.93467518983824	0.940983079993957	0.864104824719255	0.940585804389939
194	200	0.867420022524338	0.0191441006096404	0.830300048987737	0.836172807499308	0.854431903944916	0.867279188788303	0.880254616189231	0.899147634877023	0.905340337655444	0.829897585329443	0.904942459719233
195	201	0.876378868379841	0.0193938498200757	0.838775735934411	0.844724674371206	0.863221107098389	0.876235813624513	0.889380683590823	0.908521035831759	0.914794964184797	0.838366922732492	0.914390814027189
196	202	0.885787025522808	0.0197476456883064	0.847501009893628	0.853557247573811	0.872388659371046	0.885640279178908	0.899025421377258	0.918517369295513	0.924906983298454	0.847081639973728	0.924492411071889
197	203	0.805201140049459	0.0190958283764245	0.768204769736356	0.774050859539861	0.792240239624743	0.805050188737525	0.817997486534943	0.836866330105972	0.843055348136338	0.767773316431667	0.842628963667251
198	204	0.790436811035872	0.0191878465303673	0.753272417775528	0.759142627545008	0.777411568484453	0.790281554857708	0.803292806966071	0.82226058846314	0.828483505796761	0.752828631836352	0.828044990235392
199	205	0.7940597640441	0.0195780863304092	0.756146647570214	0.762133432137651	0.78076830665333	0.793898866140839	0.807175824778625	0.826534934413482	0.832887243023359	0.755686714836498	0.832432813251702
200	206	0.802792344957404	0.0201264942154435	0.763825212381855	0.769976543282179	0.789127110285668	0.802624156724249	0.816274235789686	0.836181853184313	0.842715269814888	0.763344416295135	0.842240273619673
201	207	0.814156485070533	0.0207533675008815	0.77398398698513	0.780323622110031	0.800064094370684	0.813980153008912	0.828056654350497	0.848590834046291	0.855331055507427	0.773479884768806	0.854833085372261
202	208	0.831537017900235	0.0214630403257692	0.789997377317851	0.796551203002649	0.816961523249568	0.831352362297092	0.845911217629757	0.867152711286114	0.874126032228169	0.789469458861728	0.873604576938743
203	209	0.878141299311687	0.0225386820403023	0.834516735618537	0.841400245391252	0.862835911976614	0.877948478272945	0.893236490465513	0.915540084801724	0.922861639960928	0.833965482512694	0.922317116110679
204	210	1.01230251236538	0.0246756304055805	0.964511362202772	0.972059531971344	0.995551573054854	1.01210202378131	1.028834896692	1.05322937885269	1.06123301408032	0.963938276770441	1.06066674796032
205	211	1.03399272060537	0.0253098349444649	0.984975725851721	0.992716921610317	1.01681080082685	1.03378621850835	1.05094953002467	1.07597291839048	1.08418324087951	0.984385444114219	1.08359999709652
206	212	1.02385021415435	0.0253130674167307	0.974832900269818	0.982572738217545	1.00666500793938	1.02364161327417	1.04080802216683	1.06583924807987	1.07405298049969	0.974236602017556	1.07346382629114
207	213	1.03262223255429	0.0253676488311615	0.983495415351685	0.991253446919629	1.01540067082884	1.03241451070864	1.04961735428142	1.07469957767652	1.08292950689116	0.982901640845217	1.08234282426337
208	214	1.0339467044484	0.0252935581909767	0.984960878409314	0.992697235673151	1.01677589946527	1.03374045868155	1.05089267849703	1.07589969764388	1.08410459932639	0.984371330394083	1.08352207850271
209	215	1.04294735627657	0.0253175377615086	0.993910538712745	1.00165602788328	1.02576110926201	1.04274250243082	1.05991028965784	1.08493746107825	1.09314833270115	0.993324982264014	1.09256973028913
210	216	1.0498029851551	0.0253129977142059	1.00077102290728	1.00851667884242	1.03262054443826	1.04959954197515	1.06676364998108	1.09178325592944	1.09999108974106	1.00018950963526	1.09941646067494
211	217	0.954224783514667	0.0240365750476504	0.907690033439705	0.915035336457701	0.937904229101452	0.954022966912436	0.970325335465177	0.994102646808373	1.00190643151802	0.907113096421272	1.00133647060806
212	218	0.958776742959947	0.0239994366428357	0.912310261466748	0.919645649248461	0.942482071952345	0.958576504627539	0.974853131952882	0.998590869246729	1.00638115339049	0.911737847139989	1.00581563877991
213	219	0.944141620530931	0.0238279849336703	0.898011795454387	0.905292923347059	0.927962495312052	0.9439411734023	0.960102236177611	0.983674062551298	0.991410560957687	0.897438770060937	0.990844471000925
214	220	0.943604011413544	0.0239213112646311	0.897296100963341	0.90460472408251	0.927361042453715	0.943401876009424	0.959626630423712	0.983292802475032	0.991060631384	0.896718241334867	0.990489781492221
215	221	0.923107245831108	0.0237949014235838	0.877053732725099	0.884319909734103	0.906948333594293	0.922902800451322	0.939043290103872	0.962591965291428	0.970322595432187	0.876469239040884	0.969745252621333
216	222	0.89882060212583	0.0236286414876683	0.853100429094101	0.860311275474314	0.882772477093381	0.898613556794508	0.914643025102855	0.938036180929509	0.945717386442648	0.852508464810001	0.94513273944166
217	223	0.874753360754429	0.0234880730621402	0.829317814724158	0.836480778033547	0.858798392833802	0.874543143023769	0.890479168519158	0.91374301710739	0.921383545944748	0.828716737552634	0.920789983956224
218	224	0.96495335381722	0.0249149884613406	0.916733006052904	0.924340817116441	0.948033612622769	0.964738928212125	0.981639347515891	1.00629731742301	1.01439225436447	0.916119976432992	1.01378673120145
219	225	0.960066481290833	0.0251433155300243	0.911413105707615	0.919087133693626	0.942990056109297	0.95984699627703	0.976903643773073	1.00179451401019	1.00996716131471	0.910785582851986	1.00934737972968
220	226	0.962485275207094	0.0253813460927267	0.913375704520164	0.921120644184236	0.945246381210724	0.96226217701479	0.979480967798727	1.00461091629953	1.01286268339952	0.91273783686535	1.01223271354884
221	227	0.962783561529852	0.0255047596019322	0.913438128460413	0.92121957207443	0.94546030944935	0.962558358368802	0.979861317596475	1.00511574133739	1.01340879426095	0.912794232710065	1.01277289034964
222	228	0.920414511111044	0.0250319747041969	0.872000694036875	0.879631227210614	0.903409289363586	0.920187594405497	0.937172369115502	0.961971830586286	0.970117865074773	0.871351840690818	0.96947718153127
223	229	0.908926787549837	0.0249795672561875	0.860621164984872	0.868233027085487	0.891955918109086	0.908697964263126	0.925648214960114	0.950401087191372	0.95853278158951	0.859966835727709	0.957886739371964
224	230	0.91129743050451	0.0251781895019989	0.862611238312638	0.870282234244032	0.894190974132249	0.911065558699041	0.928151121680655	0.953103564778496	0.961301318352164	0.861948179080593	0.960646681928428
225	231	0.851422420270021	0.0245579917037445	0.803964018145182	0.81143480953607	0.834732124499708	0.851186319207368	0.86785534091606	0.892215395725117	0.900222551174992	0.803288756530682	0.899556084009361
226	232	0.833089630977444	0.0245451386416812	0.785670614532666	0.793131763301056	0.816405418001597	0.832848587353894	0.849511081139055	0.873869723106621	0.881878463447789	0.784981159239749	0.88119810271514
227	233	0.858429328074127	0.025258848885313	0.809630561533306	0.81730902625362	0.841260149283566	0.858181597837197	0.875328454926644	0.900394663059647	0.908635909736717	0.808921984258913	0.90793667188934
228	234	0.829696379173334	0.0252585533024674	0.780922813262461	0.788591486057331	0.812522916557503	0.829440076795705	0.846590445721155	0.871675546179345	0.879926473318768	0.780189614700498	0.87920314364617
229	235	0.927503344704534	0.027173934342899	0.875001442428857	0.883263372968515	0.909033026219427	0.927237978137656	0.94568438575164	0.972648508895169	0.981513286957129	0.874242433392452	0.980764256016616
230	236	1.07263233545842	0.0297266105124407	1.01515342904819	1.02420923429866	1.05243517004505	1.07235773650758	1.09253015852685	1.12199212123807	1.13167174993644	1.01436817885403	1.1308964920628
231	237	1.1268090887183	0.0308165940691222	1.06721184446139	1.07660394298993	1.10587332335479	1.12652817145776	1.14743862395539	1.177972471356	1.18800274753395	1.06640856434282	1.18720961309377
232	238	1.1922428388059	0.0316723142212982	1.13096696674284	1.14062922482812	1.17073006797121	1.19196238880212	1.21344988856963	1.2448130956238	1.25511247092234	1.13016510293216	1.25432057467965
233	239	1.12448992806126	0.0304249743092948	1.06564155810487	1.07491765087094	1.10382176990728	1.12421554027872	1.14485897381226	1.17499816938042	1.18489760675476	1.06485697841504	1.18412287770748
234	240	1.14468614937612	0.030196599841929	1.08625996005517	1.09547413609785	1.12417670856057	1.14442063350216	1.16490614888279	1.19480386364699	1.20462123026524	1.08550081368594	1.2038714850663
235	241	1.20948224851775	0.0305635375448239	1.1503136606133	1.15965260280455	1.18872953196982	1.20922481206189	1.2299543308253	1.26019003526549	1.27011381478733	1.14957771492989	1.2693867821056
236	242	1.24313067921548	0.0305390505137353	1.18398896048093	1.19332852992694	1.2223983619653	1.24288061158093	1.26359039483068	1.29378583361012	1.3036935008789	1.18327414020856	1.3029872182224
237	243	1.18780096457207	0.029321716005677	1.1310200748315	1.13998603238562	1.16789445482346	1.18755969744602	1.20744446625884	1.23643888249639	1.24595294495605	1.13033040120094	1.2452715279432
238	244	1.17600658029537	0.0285559641370001	1.12069754216609	1.12943369813577	1.15662196371134	1.17577545500428	1.19513924443063	1.2233678533221	1.23262907462754	1.12003689058685	1.23197627000389
239	245	1.1651008075452	0.0278512363587326	1.11114668570553	1.11967121231168	1.14619642881047	1.16487889109831	1.18376327239864	1.21128738131037	1.22031605316487	1.11051238428209	1.21968923080832
240	246	1.25467866017464	0.0283910457702265	1.1996441958595	1.20834762226825	1.23541425551962	1.25446452114362	1.27370962887885	1.30174014686737	1.31093005108923	1.19903221046499	1.31032510988428
241	247	1.22291321303758	0.0275525960030734	1.16950146291559	1.17794887574196	1.20421820326819	1.22270629655366	1.24138266023218	1.26858336230204	1.27750084495008	1.16891012487156	1.2769163012036
242	248	1.2148802376684	0.0268979005656907	1.16272762609673	1.17097827361151	1.19663130025043	1.21468173359312	1.2329127829078	1.25945931810035	1.2681609245604	1.16216035255965	1.26760012277716
243	249	1.16479379105496	0.0257574218485411	1.11485179924646	1.12275288028097	1.14731873677236	1.164603936119	1.18206188170565	1.20748231515898	1.21581470615826	1.11430924423181	1.2152783378781
244	250	1.14373192539909	0.0249940080419776	1.09526393440107	1.1029332942089	1.12677595383144	1.14354986561675	1.16048943089175	1.18515157986852	1.19323454089949	1.09474366963681	1.19272018116136
245	251	1.12426598065941	0.0243429743657089	1.07705580043387	1.08452723640157	1.10775253279307	1.12409029152973	1.14058790715445	1.1646040172656	1.17247458182176	1.07655375090262	1.1719782104162
246	252	1.07348562870052	0.0234365398248981	1.02803738952852	1.03522902783579	1.05758633196802	1.07331507653938	1.08919900398297	1.11232399924841	1.11990309591734	1.02755001064372	1.11942124675732
247	253	1.06246677614178	0.0230264786256632	1.0178102230065	1.02487741847781	1.04684631175805	1.06230043244395	1.07790590675426	1.10062354799888	1.10806864119859	1.01733487803548	1.10759867424808
248	254	1.0836703146968	0.0230411746289087	1.03897623340256	1.04605151023679	1.06804154944888	1.08350701733717	1.09912106695857	1.1218461419493	1.12929239613307	1.03850961242414	1.12883101696946
249	255	1.04347795347336	0.0224520707552051	0.99993203714152	1.0068242606702	1.02824776803086	1.04331692734358	1.05853260187771	1.08068092171946	1.0879389626829	0.999471894793156	1.08748401215356
250	256	1.0136749392704	0.021974191142453	0.971059253598878	0.977803442929984	0.998768295053648	1.01351616002444	1.02840849583975	1.05008804673894	1.05719294895924	0.970605524631193	1.05674435390961
251	257	1.00325114851902	0.0217380139873655	0.961093282201737	0.967765068974737	0.988504758954037	1.00309414957817	1.01782639117223	1.03927276639993	1.04630122159138	0.960644641103785	1.04585765593426
252	258	1.01966868263496	0.0218539460381834	0.977281076770039	0.98399038550259	1.00484455488397	1.0195125593886	1.03432261804121	1.05587953099865	1.06294351889854	0.976834948400122	1.0625024168698
253	259	1.19545124568982	0.0236410360305901	1.1495600577359	1.15683280276162	1.17942180284651	1.1952954089623	1.21131080825319	1.234601262318	1.24222803655326	1.14911481506986	1.24178767630977
254	260	1.23807258250085	0.0239961783172201	1.19148298776852	1.19886855593988	1.22180401282318	1.23791755557651	1.25417215461732	1.27780542040484	1.28554317829251	1.19104007299909	1.2851050920026
255	261	1.1967989228763	0.0233014954421381	1.15156003928137	1.15873102315444	1.18100096127811	1.19664770073394	1.21243203458596	1.23538265548302	1.24289718533347	1.15112799180971	1.24246985394289
256	262	1.1058817021213	0.0219384701715907	1.06329677892092	1.07004524477814	1.09100641688156	1.10573663378759	1.12059884590041	1.14221300116908	1.14929103261296	1.06288230058498	1.14888110365762
257	263	0.981179914564058	0.0202445040052782	0.941898512455936	0.948119823393146	0.967450372435172	0.981040684372762	0.994757679606038	1.01471493306704	1.02125254612419	0.941500686713713	1.0208591424144
258	264	0.905323442687866	0.0191841984244154	0.868109611540701	0.874001042312039	0.892311096584188	0.905187939118255	0.918188074236633	0.937108058593185	0.94330732508983	0.867722413776012	0.94292447159972
259	265	0.889404249080364	0.0189578541896436	0.852631742123297	0.858452769794562	0.876545011327943	0.889269555713867	0.902116655511315	0.920815180228626	0.926942202949453	0.852246854868662	0.926561643292065
260	266	0.833473419880066	0.0184715299125892	0.797659166965701	0.80332496250638	0.820941300654856	0.83333696782429	0.845856790738736	0.864087328261279	0.870063113774352	0.797269221251391	0.86967761850874
261	267	0.884963963371286	0.0192611170070425	0.847611484282066	0.853522359435149	0.871897492886997	0.884824228787886	0.897878107095271	0.916882215287331	0.923110537833956	0.847212174037483	0.922715752705089
262	268	0.969693067701892	0.0204793650149002	0.929965462842252	0.936255185837124	0.955802486690099	0.969548900673472	0.983426489976041	1.00362271696828	1.01023995729087	0.929553512272688	1.0098326231311
263	269	1.15567140233512	0.0226820353268795	1.11163856843841	1.11861757113641	1.14029279333477	1.15552301442835	1.1708882511199	1.19323139859189	1.20054750837847	1.11121461309444	1.2001281915758
264	270	1.39140830324683	0.0250470527159404	1.34274541771941	1.35046748621872	1.37443340142889	1.39125801359665	1.40821937148935	1.43286177219529	1.44092526897993	1.34231607992359	1.44050052657007
265	271	1.46071957970989	0.0254201621317948	1.41131728809523	1.41916013636124	1.44349451294859	1.46057212429276	1.47778390246612	1.50278200709201	1.51095984510773	1.41089606193157	1.51054309748821
266	272	1.36967349038272	0.0239082485355353	1.32321070257269	1.33058660401854	1.35347269342751	1.36953438325729	1.38572264397386	1.40923488399167	1.41692680948499	1.32281332325307	1.41653365751237
267	273	1.18015448846108	0.0213273192161914	1.13871995120751	1.14529464942999	1.16570026023354	1.1800260177833	1.19446866839394	1.215452552882	1.22231911098161	1.13835294279735	1.22195603412482
268	274	1.11633678619675	0.0200016678294642	1.07747476942258	1.08364196780582	1.10278154309311	1.11621733027951	1.12976180814812	1.14943907978203	1.15587765835544	1.077133517251	1.1555400551425
269	275	1.11345561012807	0.0195013244455492	1.07555823888633	1.08157413297512	1.10024084618402	1.11334176193095	1.12654626595967	1.14572543399398	1.1519999687888	1.07523301421479	1.15167820604135
270	276	1.04195461673242	0.018600402136339	1.0058140070896	1.01154960951953	1.0293492362194	1.04184393743161	1.05443934364185	1.07273716128369	1.07872420519243	1.00549782854519	1.07841140491964
271	277	0.95521668281971	0.0176288455632063	0.92097395801989	0.926405951045361	0.943267833689411	0.955108236248338	0.967047312348297	0.984397335927814	0.99007569789954	0.920664145515826	0.989769220123595
272	278	0.920771253722463	0.0172054186857341	0.8873547861996	0.892654810138169	0.909108701207312	0.920664089825868	0.932316984926877	0.949253243333881	0.954796722155671	0.887048633098424	0.954493874346501
273	279	0.931902397804755	0.0173259163132007	0.898250347970484	0.903588104882248	0.920158455056358	0.931795025606735	0.943529292159576	0.960582947283286	0.966164632330994	0.897943601830882	0.965861193778628
274	280	0.973874029684153	0.0178280307811208	0.939241869158449	0.944736240894537	0.961790643343867	0.973765243414364	0.985838826095897	1.00338289853985	1.00912441100251	0.938931089353157	1.00881697001515
275	281	0.91845408487454	0.0174477402505142	0.884572152852348	0.889944773197046	0.906626316009943	0.918343603166291	0.930161415654954	0.947340259966485	0.95296387248121	0.884256513983532	0.952651655765548
276	282	1.07534785077424	0.0189859263417368	1.03845462289012	1.04431050970207	1.06248186213022	1.07523611677753	1.08809203605069	1.10676632683638	1.1128760512572	1.03813543514443	1.11256026640404
277	283	1.0815990448839	0.0191381008668122	1.04441081834008	1.0503133613746	1.0686298025833	1.08148616876457	1.09444523877118	1.11326975927171	1.11942873457866	1.04408836718494	1.11910972258285
278	284	1.09365661826715	0.0192195211546892	1.05630796991124	1.0622365002649	1.08063261137744	1.09354403471755	1.10655789566707	1.12546076915705	1.13164506716535	1.05598635680396	1.13132687973034
279	285	1.12848008235102	0.0193789393404937	1.09081423518169	1.09679487610799	1.11534942535116	1.12836915535215	1.14148981565907	1.16054367080679	1.1667763161691	1.09049736124365	1.16646280345839
280	286	1.1066610566815	0.0190042498962305	1.06972347410373	1.07558848006231	1.09378427934387	1.10655227444271	1.11941924837226	1.13810469953919	1.14421683745855	1.06941272688489	1.14390938647811
281	287	1.04802756027337	0.0182826406851905	1.01249727536442	1.0181377015317	1.03563884325551	1.04792124979881	1.06030038618869	1.07828005385577	1.08416199652944	1.0121935845304	1.08386153601634
282	288	0.978363293805445	0.0174707731036687	0.944417649875733	0.94980488340408	0.966523438455734	0.978259303073721	0.990089786888051	1.00727642621742	1.01289990611676	0.944120578522254	1.01260600908864
283	289	0.712905668690173	0.0148104771738673	0.684170181449601	0.688720774962038	0.702861036908096	0.712803109715545	0.722838499288185	0.737440400777601	0.742223986956878	0.683877133429393	0.741934203950953
284	290	0.6495738815907	0.0141546576826974	0.622124547520165	0.626468208204089	0.639971496741809	0.649471071270896	0.659064191374532	0.673030250777458	0.67760747473405	0.621830752532613	0.677317010648786
285	291	0.60672928699288	0.0139413545345917	0.579709401968855	0.58398135799915	0.597268689057752	0.606622509396953	0.61607348522206	0.629841444644221	0.634355976250036	0.57940423210508	0.63405434188068
286	292	0.561808256924801	0.0139025679175581	0.534887027224605	0.53913782016233	0.552369657669321	0.561693582937224	0.571121848759735	0.584869857868183	0.589381164406582	0.534559223806387	0.589057290043215
287	293	0.559968462710047	0.0145311618994508	0.531846729312063	0.536283117709283	0.550100035324766	0.559842773347185	0.569699874886111	0.584082546549359	0.588804472324204	0.531487385387124	0.588449540032971
288	294	0.576290072943188	0.0155357391837689	0.546239186485246	0.5509763645538	0.565736671569088	0.576150473803734	0.586691296115639	0.602079967925603	0.607134282523873	0.545840024143001	0.606740121743375
289	295	0.637221894426103	0.0172727555503664	0.603813532471331	0.609079398507704	0.625488092888133	0.637065834141576	0.648785573361246	0.665896727567898	0.671517125885949	0.603367293547385	0.671076495304821
290	296	0.691421588169415	0.0190091638120538	0.654661752951142	0.660454218130734	0.678506916893975	0.69124739048492	0.704146365207415	0.72298316398007	0.729171365021239	0.654163627097789	0.72867954924104
291	297	0.698695659152877	0.0200777930520024	0.659893193091749	0.666001875502026	0.685050607689289	0.698503349365163	0.712131072581876	0.732045431014222	0.738590994488523	0.659343184770952	0.738048133534801
292	298	0.699971212768504	0.0209530901798892	0.659501168313274	0.665866693294691	0.68572692187677	0.699762152424313	0.713987606123476	0.734788858561736	0.741629316480956	0.658903156015921	0.741039269521087
293	299	0.677904365422397	0.0213944720645093	0.636615109566681	0.643101613674882	0.663353960351548	0.67767931086104	0.692209438174034	0.713474801806071	0.720472571707287	0.635971200175959	0.719837530668836
294	300	0.69311307897379	0.0224168790131661	0.649867482059774	0.656657352321945	0.677864284657613	0.692871422732929	0.708098443765837	0.730393120540068	0.737731970237305	0.649175996107985	0.737050161839596
295	301	0.744408677383845	0.0241011208052999	0.697914702195309	0.705214406257547	0.728014057345325	0.744148592681003	0.760519779042245	0.784490124861324	0.792380672927334	0.697170480605457	0.791646874162233
296	302	0.719767104353484	0.0245867759209295	0.672378258305384	0.679808532770568	0.703034515174001	0.719487167631128	0.736194535317997	0.760680570207774	0.768746784265331	0.671577023548462	0.767957185158506
297	303	0.752752290178851	0.0260033963811005	0.702642632886778	0.710497245357515	0.735053882161182	0.752452887221003	0.77012432009824	0.796028630834927	0.8045634041459	0.701785633271894	0.803718947085808
298	304	0.778269514727905	0.027295103561247	0.725684478065237	0.733923843612223	0.759689455755947	0.777950444304992	0.796501756469406	0.823703569733672	0.832667774121288	0.724771111747861	0.831767917707949
299	305	0.805147836783946	0.0286096825957512	0.750042888540886	0.75867409673016	0.785670644377192	0.804808995215764	0.824255659808407	0.852777402448743	0.862178363005703	0.749072858896274	0.861222814671619
300	306	0.776922633657798	0.0288741022842387	0.721353575792424	0.730046812285286	0.757257291985698	0.776564963763405	0.796198082382027	0.825018506870062	0.834524264570645	0.720329393180691	0.833515874134906
301	307	0.822037878166693	0.030424986872968	0.763479628941152	0.772641550187995	0.801317075845301	0.821662548890819	0.842349537087059	0.872714496026493	0.88272905580365	0.762404903895676	0.881670852437711
302	308	0.766191837301723	0.0300756604095753	0.708370651788724	0.717401986995394	0.74569732737715	0.765798348941135	0.786257410486639	0.816323921336527	0.826249141183353	0.707243542898955	0.825140131704491
303	309	0.799246397515124	0.0314216181880115	0.738839404904328	0.74827419668454	0.777834381620425	0.798834664824464	0.820209588804679	0.851623065602007	0.861993187358247	0.737660025866622	0.860832769163627
304	310	0.770875423551859	0.0316028112417276	0.710171154715159	0.719640339507199	0.74933080501258	0.770443603607436	0.791949322126598	0.823583495803282	0.834033637403098	0.708933913518073	0.832816933585645
305	311	0.859728392688325	0.0341981592607945	0.793998827925382	0.804261343575538	0.836421597763269	0.859274991984747	0.882540941662032	0.916742043705271	0.928034544744258	0.792700000537168	0.926756784839482
306	312	0.868374863590614	0.0352172511114754	0.800712886410035	0.811270911950642	0.844368832192573	0.867898827310002	0.891861975067815	0.927102630215573	0.93874205947156	0.799349051412122	0.937400675769105
307	313	0.929529287284098	0.0371811714913639	0.858074245060623	0.86922882220353	0.904188084953246	0.929033585362686	0.954330131906577	0.991520648739567	1.00380130569506	0.856654191161025	1.00240438340717
308	314	0.91088293137714	0.0373739793769458	0.839094351383545	0.85029227226107	0.885403707010347	0.910371824753657	0.935805006685149	0.973217034837467	0.985576026370275	0.837629931798326	0.984135930955953
309	315	0.964972523503277	0.0388798509546231	0.890263820937232	0.901923750269897	0.938471624680352	0.964450402487028	0.99090426584762	1.02980231190444	1.04264833588086	0.888768015632216	1.04117703137434
310	316	0.903397942086684	0.0379391474553793	0.83055898374843	0.841912449861629	0.877527141955349	0.902866899485958	0.928689862369533	0.966694883354703	0.979254704466771	0.829037213074141	0.977758671099228
311	317	0.886162588526056	0.0378204976493783	0.813576253973364	0.824884492543234	0.86036827369913	0.88562460013978	0.91137045283168	0.949275826997531	0.961806196329544	0.812034413133275	0.960290763918838
312	318	0.765895410929732	0.0354414129001382	0.697997685694909	0.70854663771656	0.741701927287882	0.765348802687193	0.789493052218425	0.825108733082938	0.836899381642847	0.696430241645461	0.835360580214003
313	319	0.717453798630754	0.0347200228111097	0.651008937102154	0.661315503271313	0.69374025493136	0.716893803201472	0.740556909873237	0.77550231028347	0.787080973773603	0.649402553920979	0.785505043340529
314	320	0.667031683977954	0.0341730683752527	0.601727021077404	0.611834763694805	0.643675280879192	0.666448195056671	0.689752049393886	0.724218962791605	0.735652156243466	0.600052469962458	0.734010897993449
315	321	0.62230608278356	0.0340002133737562	0.557443413393057	0.567456537791035	0.599048309560342	0.621686982404454	0.64488900546379	0.679267465688045	0.690686915737929	0.555665664570998	0.688946500996123
316	322	0.532162920138253	0.0326290021351959	0.470126702087852	0.479654195727503	0.509806663637659	0.531496198079912	0.553792429380009	0.58694593580126	0.597987884430237	0.468210075953269	0.596115764323237
317	323	0.528773298098435	0.0339908349814345	0.464245545424912	0.474132835776077	0.505467201100407	0.528045138841685	0.551285686429606	0.585897628189375	0.597438903376931	0.462151261534824	0.595395334662047
318	324	0.454319475575769	0.0332231304232459	0.391534091781323	0.401087950973156	0.4314913886145	0.453509894073	0.476265127321636	0.510312629672651	0.52170533275	0.389202139946207	0.519436811205331
319	325	0.402937328820993	0.0332337107516213	0.34043421645654	0.349874841527818	0.380051525606009	0.402024007978878	0.424827656359927	0.459115342846187	0.470630320842499	0.337799255747815	0.468075401894171
320	326	0.351857519673213	0.0332474104994049	0.289718393242007	0.299013777255532	0.328898534269629	0.35081088055312	0.373675776414055	0.408271604470432	0.419943936438473	0.286692595094379	0.417022444252047
