# Supplementary material for: Evolution and Epidemic Spread of SARS-CoV-2 in Colombia: A Year into the Pandemic
Source: Vaccines (Basel). 2021 Jul 30;9(8):837. doi: 10.3390/vaccines9080837 (PMC8402472; doi:10.3390/vaccines9080837)
Supplement: Supplementary file 1 [file vaccines-09-00837-s001.zip › Supplementary_material/Supplementary Data S3/model_statistics/WHO-model- CA .csv]

t_start	t_end	Mean(R)	Std(R)	Quantile.0.025(R)	Quantile.0.05(R)	Quantile.0.25(R)	Median(R)	Quantile.0.75(R)	Quantile.0.95(R)	Quantile.0.975(R)	inferior	superior
2	8	2.48464605552086	0.664049590511312	1.358379119303	1.50213492705266	2.01053615951402	2.42574478754781	2.89465649972447	3.66814847337375	3.94533325219432	1.18310885811869	3.78618325292303
3	9	1.85906117248418	0.496854997749289	1.01636604239797	1.12392697241963	1.50432279950813	1.81499008233616	2.16583907166956	2.74458101853332	2.95197613574285	0.885225376895571	2.83289696807278
4	10	1.622228113272	0.418857497763463	0.907948760425	0.999977151137772	1.32360877665402	1.58632450193873	1.88177068830592	2.36699151657274	2.5403682502633	0.801267417655615	2.44318880888839
5	11	1.50815559138223	0.377038897845558	0.862041230174277	0.945986516290589	1.23970892196738	1.47685472172781	1.74253155388852	2.17712908703969	2.33200621394073	0.769159351604939	2.24715183115953
6	12	1.70894761611923	0.382132303962881	1.0438696011375	1.13257526257426	1.43809201916261	1.68055109512111	1.94888444327384	2.38220800605219	2.5352967239692	0.959968300351982	2.45792693188648
7	13	1.49326597075808	0.342578708545401	0.899043661160202	0.977849674611389	1.2502002046794	1.46715160692833	1.70789965000455	2.09778485818056	2.2357932816728	0.82181170200909	2.16472023950706
8	14	1.35908908445067	0.31179641970472	0.818260410573135	0.88998533752383	1.1378639069202	1.33532121755796	1.55443693026764	1.90928914078964	2.03489686614035	0.747968101829416	1.97021006707192
9	15	1.24616955518556	0.285890903030047	0.750275477550487	0.816041159385826	1.04332480848493	1.22437643474021	1.42528698090353	1.75065639664095	1.86582803992689	0.685823385246669	1.80651572512445
10	16	1.16866726974412	0.268110659338852	0.703614038921314	0.765289594638065	0.97843792629553	1.14822951593759	1.33664495143787	1.64177885971367	1.74978770116774	0.643170377439966	1.69416416204827
11	17	1.06023366352362	0.249899471039936	0.628361663103113	0.685282294033348	0.882734027051803	1.04066566222693	1.21643010038213	1.50195234043208	1.60322920165468	0.570430700285347	1.5500366267619
12	18	0.860179925102745	0.222097501644325	0.481436174327078	0.530233857946906	0.701838224262541	0.841142179760458	0.997801330456982	1.25508772088638	1.34702003581816	0.424868821879868	1.29549102832562
13	19	0.569107115482033	0.17996747175317	0.272908982847107	0.308763698659141	0.439685713394453	0.550253428479893	0.678025454360174	0.893795041601118	0.972308321081464	0.21637087084582	0.921843360118245
14	20	0.642492974294032	0.19371892056116	0.320730177879228	0.360322167436833	0.503469743048216	0.623131880960301	0.760456583471651	0.990736971580582	1.07415223197838	0.262803889994158	1.02218205859391
15	21	0.882011262231436	0.235727425324719	0.482203764573664	0.533234872672397	0.713709516844307	0.861102215006579	1.02755868481766	1.30213647849913	1.40053282597713	0.419985508594987	1.34403701586788
16	22	1.04279366334748	0.269248166111693	0.58364369737478	0.642800989680473	0.850836472228299	1.01971425911122	1.20963169950279	1.52153925485905	1.63298853735221	0.515067257768557	1.57052006892639
17	23	1.19229053889384	0.298072634723461	0.681497060877659	0.747861016289902	0.980066796217826	1.16754525998405	1.37757927451048	1.72115558053859	1.84359555566472	0.60806817483586	1.77651290295183
18	24	1.52195353815873	0.340319156991925	0.929648760349549	1.00864819485824	1.28073512383756	1.49666418159985	1.73563633310115	2.12154537052131	2.25788302867322	0.85492799045456	2.1889790858629
19	25	1.41532522568294	0.324697875315571	0.852118241189418	0.926810989137296	1.18494623294634	1.39057389631183	1.61875613917551	1.98829135999891	2.11909645899017	0.778917390064424	2.05173306130146
20	26	1.32802752149798	0.304670408444762	0.799559320596401	0.869644996405104	1.1118583773484	1.30480286189182	1.51891075239019	1.8656529247976	1.98838992422389	0.730873520946246	1.92518152204971
21	27	1.1693977543124	0.275629693992874	0.693059221763163	0.755840531462993	0.973622347982092	1.14781498670183	1.3416765347153	1.6565967997548	1.76830135899687	0.629163554086372	1.70963195453844
22	28	0.858761653366298	0.229513705985444	0.469492987059019	0.519178927183084	0.694896302296483	0.838403763695247	1.00047248021803	1.26781246801253	1.36361511097611	0.408914789634828	1.30860851709777
23	29	0.833404746547744	0.222736787578059	0.455630130143886	0.503848978963886	0.674377895685268	0.813647970246611	0.970931236316449	1.23037739800355	1.32335124827351	0.396840642894748	1.26996885020074
24	30	1.26580733009431	0.276221805018435	0.783554687903129	0.848212955986618	1.07020724706075	1.24577283728946	1.43959214649262	1.75175792740763	1.86184453161565	0.724412592258178	1.80720206793044
25	31	1.18544862585627	0.271960566466666	0.71371751153353	0.776278690978003	0.992487703935321	1.1647173982496	1.35583836559972	1.66535381249583	1.77491359567525	0.652405915581608	1.71849133613094
26	32	1.61828409413838	0.317371622098015	1.05711689829386	1.13395323886088	1.39444750739545	1.5975848154239	1.8195765432838	2.17323604494802	2.29702553697602	0.996235714826266	2.24033247345049
27	33	1.79942271732919	0.328528137589479	1.21406295109143	1.29522322595297	1.56831135894485	1.77946910704961	2.00879937928252	2.37169745736668	2.49812880791144	1.15550756765381	2.44333786700457
28	34	1.82546453613598	0.317772587480806	1.25656579167199	1.33605688371115	1.60228763222447	1.80705897930208	2.02859151746161	2.37766499827544	2.49892000637443	1.2026302646736	2.44829880759836
29	35	2.06199129063669	0.318172163737899	1.4861019521134	1.56800350921391	1.83941513294686	2.04564957147424	2.26676297586652	2.61172897558543	2.7307210652362	1.43837384971041	2.68560873156297
30	36	1.75918715058275	0.274738875172606	1.26242307177259	1.33295521110719	1.5669213968755	1.74490567232997	1.93589330198054	2.23414061186095	2.33708643533339	1.22069895524444	2.29767534592106
31	37	1.22127146392432	0.212596073725529	0.840667081465649	0.89384817615243	1.07196175192573	1.20895778655951	1.3571673857214	1.59070436904349	1.6718263400913	0.804583159422281	1.63795976842635
32	38	1.01093000818929	0.181568389448767	0.686877893473704	0.731930015474462	0.883274288067363	1.00008081781511	1.12676781884599	1.32694371534462	1.39661172207401	0.655055964869705	1.36680405150887
33	39	0.762365633815701	0.15247312676314	0.493362841648919	0.530061415376427	0.654751378837365	0.752225206249115	0.858936088431695	1.02926689261495	1.08896604742729	0.463518305359946	1.06121296227146
34	40	0.66331991787781	0.141420281664494	0.415699061025703	0.449059701160557	0.563266112028997	0.653297138536647	0.752459492897205	0.911776743658467	0.967866094314561	0.386136165815402	0.940503669940217
35	41	0.625235344876579	0.139806873307955	0.381909991808576	0.414363833165555	0.526140152620488	0.614846197525255	0.71301860017335	0.871554300543212	0.927563318280639	0.351213873192986	0.899256816560171
36	42	0.470503474955125	0.125747343040618	0.257228628004548	0.284450858285962	0.380723945558506	0.459349672505475	0.54814485101231	0.694616683748095	0.747105609222999	0.224038682595514	0.716968267314737
37	43	0.554855957810076	0.143263192276159	0.310548667592728	0.342025437386627	0.452718214859991	0.542575728850795	0.643628148900065	0.809589806952188	0.868890415076791	0.274060100948804	0.835651814671348
38	44	0.835791261628625	0.186888607600192	0.510523015849778	0.553906099091497	0.703324509011819	0.821903437398658	0.953136639326105	1.16506124357486	1.23993200700969	0.469489590732249	1.202092932525
39	45	0.949132429417791	0.21223246318277	0.579754745656224	0.629020983631254	0.798701937379289	0.93336128540627	1.08239094566254	1.32305452246529	1.40807846666493	0.533156801579562	1.36510805725602
40	46	1.18897436981666	0.2479182940512	0.753707759055652	0.812612164888911	1.0137223911498	1.17178796127446	1.34551044128448	1.62397409422769	1.72185533301603	0.703054513476304	1.67489422615701
41	47	1.17518682667209	0.250550673298167	0.736483327593	0.795587515118769	0.997924073929618	1.15742972646913	1.33311311755311	1.61537139038661	1.71474344937516	0.684107507007685	1.6662661463365
42	48	1.10869255720532	0.241936550753691	0.686298167175891	0.742930909680715	0.9373707840632	1.09114478944317	1.26090682229552	1.53432590408333	1.63074831832574	0.634496917728081	1.58288819668255
43	49	1.12881036615075	0.240663178692978	0.707419446692065	0.764191202508062	0.958542942889412	1.11175401534171	1.28050440337805	1.55162390291202	1.64707443702809	0.657110535912509	1.60051019638898
44	50	1.1541906330294	0.240665383556289	0.731657853716188	0.788838996710375	0.984065693979327	1.1375070170841	1.30614720333565	1.57646433381826	1.67148203296029	0.682486481259071	1.62589478479972
45	51	0.936873678445063	0.214933562484487	0.564059155172655	0.613501974570812	0.784374443325825	0.92048955091485	1.07153464878229	1.31614826504902	1.40273462133486	0.515603895975469	1.35814346091466
46	52	1.01867699372331	0.222293544402243	0.630577114632046	0.6826118031543	0.861264961244553	1.00255394212138	1.15853287077072	1.40975285637635	1.49834666394695	0.58298164669491	1.4543723407517
47	53	0.971392041156265	0.217209863682768	0.593351494794552	0.643773153546651	0.817433564778994	0.955251023003384	1.10777581446791	1.35408357496218	1.44110155068756	0.54566070833804	1.39712337397449
48	54	1.22655321525855	0.24531064305171	0.793760569564008	0.85280409356913	1.05341501936338	1.21023850551273	1.38192328488693	1.65596475037492	1.75201340083258	0.745744354877198	1.7073620756399
49	55	1.68150785053301	0.288376217272432	1.16449306815345	1.23690316033205	1.47907900973993	1.66505152141792	1.86600975810223	2.1822550630325	2.29200742950952	1.11629046467904	2.24672523638697
50	56	1.64183875808402	0.281573024043543	1.13702106844667	1.20772290654846	1.44418549321062	1.62577065649986	1.82198801084639	2.13077265228118	2.23793580885895	1.08995563095868	2.19372188520937
51	57	1.73065719312962	0.27712694120534	1.23066644668098	1.30140860331285	1.53656498837929	1.71588793805423	1.90865884712765	2.21029169014413	2.31455292536276	1.18748838836715	2.27382599789208
52	58	1.70699455653362	0.260314229436915	1.23536042455564	1.30254161082961	1.52495984347466	1.6937804317561	1.87463215285978	2.1565274637747	2.2537011971978	1.19677866683726	2.21721044622997
53	59	1.5197337187922	0.231757219402063	1.0998388277647	1.15965009878383	1.35766859071813	1.50796921086693	1.668981123653	1.91995193520425	2.00646550884089	1.06548956876416	1.97397786882024
54	60	1.38906427431714	0.209409318527148	1.00929622819137	1.06347446680703	1.24267910196331	1.37855535062255	1.5239995688376	1.75050515697855	1.82853636030019	0.978622010003928	1.79950653863035
55	61	1.20599989927462	0.18608982451202	0.869178649152867	0.91708053412308	1.07582145236567	1.19644209379146	1.32576501801342	1.52752579304837	1.59712087270993	0.841263843231064	1.57073595531818
56	62	0.935782348255235	0.158176086625551	0.651806692692381	0.691667187281272	0.824802972800545	0.926885382656029	1.0370694937581	1.21025032468395	1.27030026343411	0.625757218469155	1.24580747804131
57	63	0.794233085404737	0.142648473183775	0.539642847883271	0.575037865907103	0.693940883530543	0.785709462725399	0.885240594351072	1.04250798043305	1.09724236905585	0.514642077964538	1.07382409284494
58	64	0.766499172667854	0.139942962393077	0.51715377304978	0.551725573736613	0.668052785785135	0.757999543523606	0.855687242051235	1.01027075038169	1.06412664797515	0.492210966377423	1.04078737895828
59	65	0.899089492227596	0.154192575833529	0.622645610020058	0.661362737025071	0.790852326624604	0.890290417882911	0.997741262624536	1.16683522822154	1.22551898602578	0.596872043593878	1.20130694086131
60	66	1.1704240435513	0.180600350796143	0.843538701555313	0.890027526251142	1.044085737631	1.1611481842848	1.28665620462774	1.48246522773669	1.55000731840995	0.816447355990858	1.52440073111174
61	67	1.15823658902926	0.183133284533843	0.827461200160939	0.874345249191877	1.03002716175935	1.14859904746104	1.27594611414284	1.47500668022278	1.5437638572825	0.799295351342931	1.5171778267156
62	68	1.12526252589149	0.180186210817053	0.800171657229186	0.846167766784908	0.999064983454872	1.11565964824614	1.2409980924646	1.43711788798041	1.50490789362707	0.772097552690063	1.47842749909291
63	69	1.15112331294946	0.179775258180992	0.826065963613541	0.872218636950975	1.02531430433949	1.1417782341415	1.26675090285551	1.46190889460987	1.52927144744039	0.798763806914714	1.5034828189842
64	70	1.22998594453014	0.183355478889245	0.897160188055578	0.944711620272743	1.1018578288532	1.22088703309351	1.34820032537842	1.54630102183788	1.61450541548977	0.870609205907219	1.58936268315306
65	71	1.03856763391964	0.16630391782127	0.738523114079259	0.780975492587953	0.922092873551137	1.0297046017956	1.14538645243576	1.32639636550675	1.3889635479623	0.712611954989952	1.36452331284933
66	72	0.877788933640806	0.15053956017315	0.607894353988603	0.645694223658043	0.772116042347685	0.869198320411737	0.974103519771667	1.13919143708092	1.19648490300431	0.582731395701432	1.17284647158018
67	73	0.609785754824911	0.124471995978243	0.390701239130355	0.42047366934568	0.521867692956234	0.601337739154966	0.688503569491156	0.82792096892465	0.87685394949414	0.365820642707555	0.853750866942268
68	74	0.59479210671711	0.124022727617891	0.377047173798097	0.406514483211913	0.507121172638291	0.586194494856655	0.673100287355118	0.812403528016039	0.861369249822118	0.351707560586043	0.837876652848177
69	75	0.744614351787458	0.143301098815649	0.49070554977437	0.525590426021898	0.643616044451042	0.735442031848019	0.835622497014501	0.994931857140522	1.05062393623465	0.463744198108785	1.02548450546613
70	76	0.697310451793371	0.145399280271569	0.442035010450487	0.476581304203265	0.59452855882396	0.687230955876978	0.789115827492106	0.95242936945837	1.0098348212278	0.412327862461096	0.982293041125646
71	77	0.695646898697543	0.151802598582989	0.430616394486452	0.466150494027558	0.588151399254404	0.684636587368701	0.791153430927213	0.962709679820833	1.02320972827587	0.398113805474885	0.993179991920202
72	78	0.967422810038569	0.186180606598651	0.637537727717267	0.682861088630495	0.836203117511848	0.955505887528168	1.08566301771197	1.29264198403003	1.36499861739977	0.602508821105214	1.33233679897192
73	79	0.963384590759246	0.192676918151849	0.623451711639804	0.669826887623235	0.827394836770377	0.950570356711911	1.08541853847803	1.30066180864024	1.37610231025323	0.585737831181621	1.34103135033687
74	80	1.00509541387288	0.201019082774576	0.650444757110467	0.698827798676203	0.863217830009728	0.991726373100576	1.13241295908324	1.3569754295464	1.43568221281737	0.611098011634711	1.39909281611105
75	81	1.10364902155301	0.212397353228166	0.727311659490684	0.779017162406604	0.953951822186966	1.0900540352326	1.23853904911167	1.47466345230811	1.55720887794077	0.687350209225806	1.51994783388022
76	82	1.06831660645632	0.209514123962153	0.697859876089439	0.748583688369627	0.920550003783696	1.05465189624107	1.20120060806965	1.43467031838038	1.51639043817722	0.657668923490496	1.47896428942213
77	83	1.46973912432086	0.244956520720143	1.02938721375523	1.09132892268924	1.2979535047554	1.4561530575831	1.62672399083086	1.8944992505917	1.9872721308449	0.989624343709378	1.94985390493234
78	84	1.48542751273679	0.244202778809444	1.0458780525322	1.10783246291797	1.31424786748825	1.47206692786318	1.6420517842988	1.90860306137648	2.00087786482165	1.00679006627028	1.9640649592033
79	85	1.25477923652089	0.218429028235437	0.863732290329746	0.91837250371359	1.10137294483147	1.2421277113367	1.39440370662103	1.63434819585904	1.71769589365045	0.826658341179434	1.68290013186235
80	86	1.09073981651644	0.195902654178065	0.741104786115347	0.789713634291494	0.953006070742629	1.07903411600086	1.21572266529711	1.43170183185583	1.50686991299055	0.706770614327436	1.47470901870545
81	87	1.12828447607711	0.193499191285482	0.781369799064851	0.829956656920159	0.992455601710145	1.11724235060153	1.25208445598858	1.46428368424196	1.53792704622181	0.749026061157569	1.50754289099666
82	88	1.25846750346921	0.201516077954221	0.894893417891303	0.946334399733319	1.11733109972348	1.24772786789227	1.38790347612143	1.60723930555212	1.68305407517552	0.863495990678935	1.65343901625948
83	89	1.86790405981724	0.243180395364266	1.42193511535211	1.48669788347129	1.69864318358485	1.8573615947237	2.02567692847841	2.2850746615992	2.37377204537149	1.39127048490328	2.3445376347312
84	90	1.9409702391076	0.24262127988845	1.49478359577147	1.55986381932964	1.77228687144643	1.93087043296946	2.09864761245672	2.35653076710587	2.44454184446801	1.46543253052624	2.41650794768896
85	91	3.12545534354033	0.291450213579174	2.58038392901617	2.66200309915177	2.92425174041616	3.11640073575436	3.316790303772	3.61979503541747	3.72197767363945	2.55421292492515	3.69669776215552
86	92	2.78659258946215	0.253326599042014	2.3122406414176	2.38340481494185	2.61180188029297	2.77891979677237	2.95302061441987	3.21595404891309	3.30454381692416	2.2900724553398	3.2831127235845
87	93	2.18135376634531	0.198304887849574	1.81002951451418	1.86573706162136	2.04452702920037	2.17534747920612	2.31163416701809	2.51745931698758	2.58680767628537	1.79267618616015	2.57003134653047
88	94	2.08441102901686	0.171337531149244	1.76212751807112	1.81081686111943	1.96643019654584	2.07971829394926	2.19727700098419	2.37401308525929	2.43336068329961	1.74858946796434	2.42023259006938
89	95	2.35572263182313	0.165339315504945	2.0427908282117	2.09051900808265	2.24219531445429	2.35185558138339	2.46503486333839	2.63411743787532	2.69062919363607	2.03165757343344	2.67978769021282
90	96	2.05885263991156	0.142074329856406	1.78979105862757	1.8308661793596	1.96132736619084	2.05558554364472	2.15281676412108	2.29798372514439	2.34647974062193	1.78038695339301	2.33731832643012
91	97	2.04440868062468	0.129299757979875	1.79881791891	1.83647905520565	1.95577546925361	2.04168344946185	2.1300713243069	2.26163449934285	2.30548592234992	1.79098115498413	2.29783620626523
92	98	1.71254751703255	0.108528289171901	1.50642322016521	1.53802908664676	1.63815057742042	1.71025549648129	1.78444609991924	1.89488439165036	1.93169651569579	1.49983207025562	1.92526296380947
93	99	1.563697103486	0.0958764209185959	1.38141109518719	1.40940649592637	1.4980059171747	1.56173802044582	1.62725282988342	1.72467044392508	1.75711588954818	1.37577931848555	1.75161488848645
94	100	1.57121684927905	0.0901154666367864	1.39953890019359	1.42598607869549	1.50953245349776	1.56949436002328	1.63102365867605	1.72232328071094	1.75268315542192	1.39459053467095	1.74784316388715
95	101	1.37468994977175	0.0800375432669886	1.22227849483618	1.2457419015363	1.31989230150144	1.3731369402104	1.42779475573456	1.50893554177857	1.53592665149215	1.21781636496845	1.53156353457505
96	102	1.30740859563306	0.0744965186133144	1.16545923433812	1.18733299981291	1.2564200948108	1.30599392382384	1.35685504259238	1.43230984124598	1.45739708996628	1.16139541915096	1.45342177211515
97	103	1.28131709240726	0.070965590281293	1.14598638936571	1.16686591786267	1.23276429899073	1.28000719065093	1.32844202982692	1.40023652681116	1.4240915702793	1.14222453545592	1.42040964935859
98	104	1.13171614355204	0.0646959058007038	1.00845297553405	1.0274445560653	1.08743357273578	1.1304835763228	1.17465516310012	1.24019219627976	1.26198359991825	1.00491216818266	1.25852011892142
99	105	1.1669890535691	0.0640468449405406	1.04482124429716	1.06367723075125	1.12317529434051	1.16581758717699	1.20952585634074	1.2742969125213	1.29581395611319	1.04145723748564	1.29252086965256
100	106	1.15937925677301	0.0626920502210815	1.03974677076274	1.05822292924838	1.11650082112588	1.15824945350448	1.20102614826926	1.26438949991398	1.28543208414408	1.03650283833969	1.28225567520633
101	107	1.039771827801	0.058491735159132	0.928277761905466	0.945468125868936	0.999744781574852	1.03867522799638	1.07860353017372	1.13781618839928	1.15749753049303	0.925128026889099	1.1544156287129
102	108	1.04288592314639	0.0577601091647745	0.932737946499654	0.949732152290282	1.00336797315291	1.04181977167578	1.081241716693	1.13967648721774	1.15909251559696	0.929676109183429	1.15609573710935
103	109	0.949568671599224	0.0546415369162076	0.845481711957419	0.861514075761258	0.912164587242869	0.948520788465288	0.98583051946012	1.04119774929767	1.05961041522784	0.842471259243457	1.05666608395499
104	110	0.955054975268857	0.0545968589973076	0.851033218087334	0.867060208227867	0.917684924645544	0.954014812087178	0.991291203307316	1.04659788949289	1.06498764966518	0.848045131634134	1.06206481890358
105	111	1.04613558930481	0.0572419926468846	0.936938777655067	0.953794890773876	1.00697854007792	1.04509172725099	1.08415477664575	1.14203704734541	1.1612643582777	0.933941283716915	1.1583298948927
106	112	1.02344127366403	0.0568578485368903	0.915023269750077	0.931748367153224	0.984538996939874	1.02238854333856	1.06119602414966	1.11872519232165	1.13784162364483	0.911999890531721	1.13488265679633
107	113	1.0395447184975	0.0573119555459299	0.930237361568146	0.947105159586285	1.00033582023275	1.03849167161952	1.07760574419326	1.13557636848672	1.15483622392179	0.927213285627481	1.15187615136753
108	114	1.09040100132196	0.0585357927322202	0.978677631282579	0.995937485291927	1.05036910457502	1.08935372505772	1.12929131149511	1.18843692113188	1.20807573908325	0.97567084756681	1.20513115507711
109	115	1.1035299134872	0.0586519531649161	0.991554647618636	1.00886050715632	1.0634238462994	1.10249098223194	1.14250348907698	1.20174325657345	1.22140912907041	0.988572085283965	1.21848774169044
110	116	1.03298767446138	0.0563540977401865	0.925475769825177	0.942073876032651	0.99443954550243	1.03196306603709	1.07041892848362	1.12739655525251	1.14632212509004	0.922533642890612	1.14344170603214
111	117	0.966382152259437	0.0540224046173664	0.863388902915415	0.879272913451635	0.929416753885451	0.965375690813215	1.00225046067978	1.05692457420519	1.07509481291449	0.860498239209399	1.07226606530948
112	118	0.96434845522813	0.0536577833923335	0.862036870041892	0.877818916162548	0.927634896552349	0.963353438374861	0.999977398346363	1.05427213778621	1.07231441769781	0.859179199779157	1.0695177106771
113	119	0.914234605333031	0.0522633137676449	0.814658881855828	0.830000856281627	0.878461802334688	0.913238900163685	0.948922046891222	1.00186484885182	1.01946860525187	0.811798510348447	1.01667070031762
114	120	0.921996745041866	0.0527070457602262	0.821575592314086	0.837047824934234	0.885920219680543	0.920992586022066	0.956978693902609	1.01037099692453	1.02812421476017	0.818690935351823	1.02530255473191
115	121	0.951025046396928	0.0539276828753391	0.848254213173712	0.864094108817645	0.914117198030434	0.95000592140093	0.98682200332513	1.04143236591477	1.05958724735904	0.845326787961263	1.05672330483259
116	122	1.0267478578077	0.0565206093683696	0.918945222160326	0.935581889451034	0.988081138127316	1.02571092520461	1.0642842700202	1.12145094901417	1.14044307006301	0.915967463445697	1.13752825216971
117	123	1.19145991847701	0.0612820855888546	1.0743619693127	1.09248336956771	1.14957310640063	1.19040941322813	1.23220161781706	1.29401988128363	1.31452760262016	1.07134703072286	1.31157280623117
118	124	1.26011629410313	0.0630058147051566	1.13963750969827	1.15830259617545	1.2170665846791	1.25906635290331	1.30202150170105	1.36551147917728	1.38656161914523	1.13662489728102	1.38360769092524
119	125	1.24120339187872	0.0617521767767055	1.12310702711316	1.14140649148834	1.19901284503721	1.24017944702233	1.28227777388752	1.34449310202975	1.36511856869985	1.12016912539638	1.36223765836106
120	126	1.30186706757868	0.0618535710166171	1.1834432905919	1.20182490792408	1.25963075578308	1.30088761477524	1.3430357082019	1.40525026500716	1.42585683522604	1.18063406838611	1.42310006677125
121	127	1.23609341275985	0.0587949678693752	1.12352862587763	1.1410001011498	1.19594511172832	1.23516134069959	1.27522569102264	1.33436614050197	1.35395493678825	1.12085527573588	1.35133154978383
122	128	1.29247982519857	0.0585678514274878	1.18022295497038	1.19767652487104	1.25250904782273	1.29159527869931	1.33148638117799	1.39030042266256	1.40976336975943	1.17768683640069	1.40727281399644
123	129	1.27225437244176	0.0566707139345494	1.16359171250117	1.18049635795284	1.23358578460996	1.27141303337094	1.3100058366829	1.36688229717157	1.38569817302807	1.16117977313004	1.38332897175347
124	130	1.23279896044493	0.0543764310939026	1.12851267175101	1.14474185067989	1.19569989154325	1.23199957216374	1.26902663451312	1.32358288064193	1.34162799510566	1.12622115550088	1.33937676538898
125	131	1.20509833177596	0.0523955796424333	1.10457929447605	1.12022968698428	1.16935636461236	1.20433906067204	1.24001263384212	1.29255694169833	1.30993214105205	1.1024029956768	1.30779366787513
126	132	1.17383394587407	0.0505137702620356	1.07690347054809	1.092000233976	1.13937951121944	1.17310943658828	1.20749860782282	1.25813904566293	1.27488165135725	1.07482695616048	1.27284093558766
127	133	1.18100432667697	0.0496413145006543	1.08570027402044	1.10055497510007	1.14715347404846	1.18030887285028	1.21409707783559	1.2638259534488	1.28026049783292	1.08370735025569	1.27830130309825
128	134	1.17364249627037	0.0486073057255807	1.08029474669197	1.09485132588533	1.14050188609357	1.1729715282165	1.20605169557915	1.25472241737349	1.27080321931386	1.07837217704823	1.26891281549251
129	135	1.06027391851253	0.0454171446890112	0.973114677488678	0.986691623208087	1.02929732771455	1.05962550349421	1.09054368512044	1.13606803485865	1.15111796316043	0.971256314922064	1.14929152210299
130	136	1.13235725505213	0.046189815868494	1.04362442917603	1.05746790139941	1.10086984803734	1.13172927638571	1.1631601123684	1.2093887170098	1.22465875686561	1.04182521594988	1.22288929415438
131	137	1.09647154570003	0.0449509508696283	1.01012749911559	1.02359620153914	1.0658270855583	1.09585733714252	1.12644646698849	1.17144202690451	1.18630601473271	1.00836768199556	1.18457540940451
132	138	1.11223267656719	0.0448131316058629	1.02612301210107	1.03956231124626	1.0816875937681	1.1116308769913	1.14212174645593	1.18695584983738	1.20176224823997	1.0243989386197	1.20006641451468
133	139	1.13696234659754	0.0448374180270818	1.05076919235393	1.06423020919172	1.10640729748885	1.13637299589564	1.1668749520966	1.21170482669264	1.22650466646408	1.04908100726446	1.22484368593062
134	140	1.08313970431214	0.0432909692391329	0.999941479835002	1.01292955435403	1.05363454544289	1.082563007235	1.1120162137524	1.15531703442851	1.16961518456754	0.998289404603437	1.16799000402084
135	141	1.05581859162658	0.0422327436650633	0.974655401744272	0.987325481203119	1.02703443934531	1.05525554179944	1.08398897119253	1.12623232989207	1.14018148255286	0.973042414043058	1.13859476921011
136	142	1.06608583513629	0.0420096670307505	0.985327368688206	0.997939927237663	1.03745801544641	1.06553408167822	1.0941121954535	1.13611383719924	1.14997980946548	0.983746887756017	1.14842478251656
137	143	0.967885013712107	0.0397462736969992	0.891541010890296	0.903449196673375	0.940788272764986	0.967341006836249	0.994388741607547	1.0341765017231	1.04732049686583	0.889982317265989	1.04578771015823
138	144	0.998092267745988	0.0401491590898476	0.920942038075622	0.93298361472186	0.970726645591027	0.997553974053776	1.02487110375216	1.06503710275586	1.07830151352975	0.919399915929887	1.07678461956209
139	145	0.946401096247936	0.0390621536572976	0.871378998149676	0.883079139805634	0.9197693467996	0.945863727994084	0.972447069537074	1.01155607871166	1.02447694807446	0.869839275079632	1.02296291741624
140	146	0.952837969694312	0.0392610045670193	0.877431315848522	0.889192055136301	0.926071120129694	0.952298783477398	0.979017061288229	1.01832311150336	1.03130870860445	0.875886400742954	1.02978953864567
141	147	1.01081726425326	0.0405953982318282	0.932807013614797	0.944983419209514	0.983147938739988	1.01027386608445	1.03789423922876	1.07850470319207	1.09191553893558	0.931250283718877	1.09038424478764
142	148	1.0352868913901	0.0412795916402329	0.955950424784029	0.968336532787363	1.00715327300691	1.03473830140681	1.06282249938709	1.10410855354242	1.11774088700276	0.954378891775245	1.11619489100496
143	149	1.01556261986102	0.0409514373286566	0.936874595292197	0.949155281183295	0.987649476587429	1.01501223248667	1.04287579395015	1.08384739354864	1.09737838622382	0.935297802696852	1.09582743702519
144	150	1.09878129514753	0.0425131246829553	1.01702582989444	1.0298009777278	1.06981561507614	1.09823304975463	1.12714933915546	1.16963173977857	1.18365233482746	1.01545557076894	1.18210701952612
145	151	1.07710569889125	0.041958080941258	0.996428226406925	1.00903242376975	1.04851628824299	1.07656092965066	1.10510126307694	1.14703724387147	1.1608789906882	0.994867860246386	1.15934353753612
146	152	1.13741259699952	0.0428374366632373	1.05499114419412	1.06788034838777	1.10823354477046	1.13687485849291	1.16600546551434	1.20877913189401	1.22288991863099	1.05345122113957	1.22137397285947
147	153	1.15566188690175	0.0428022921074721	1.07328237471261	1.08617108302611	1.12651138835239	1.15513350651861	1.18423640230433	1.22695505501588	1.24104408920026	1.0717693943711	1.23955437943239
148	154	1.12903116722062	0.0418159691563192	1.04854998335869	1.06114168821293	1.10055240385975	1.12851496267371	1.15694722021448	1.19868147733558	1.21244584811781	1.04707186767423	1.210990466767
149	155	1.14554887094938	0.041526114129651	1.06559419788169	1.07811093321508	1.11727315583396	1.14504713655429	1.17327764874708	1.2146982799818	1.22835481187883	1.06415768725526	1.22694005464349
150	156	1.16507219278934	0.0412948889973105	1.08553079960879	1.09799037773499	1.13695967414226	1.16458434294944	1.1926529088539	1.23381811689543	1.24738595238607	1.08413421035461	1.24601017522407
151	157	1.1513423450173	0.0404790411887724	1.07336132153348	1.08557910138188	1.12378723701138	1.15086799068227	1.17838036157406	1.21872366289481	1.23201904298154	1.0720034242873	1.23068126574729
152	158	1.21086724284697	0.0408880815240599	1.13204371077159	1.14440637622082	1.18304353711293	1.21040704315485	1.23818928590647	1.27889789990759	1.29230601416149	1.13072660305982	1.29100788263413
153	159	1.20132001544036	0.0400885681417331	1.12402251470321	1.1361494449311	1.1740431270813	1.20087412059709	1.2281108345031	1.26801158080222	1.28115146416575	1.12274642188257	1.27989360899816
154	160	1.09002720087511	0.0374980756689316	1.01776165004967	1.02909038311536	1.06450622578188	1.08959724003684	1.11507947708004	1.15243066142906	1.16473614716663	1.016530972564	1.16352342918621
155	161	1.05983821715437	0.0362881694029578	0.989898748344098	1.00086416169792	1.03514171370862	1.05942408485386	1.08408327623016	1.12022492247414	1.13213113083092	0.988713405124571	1.13096302918417
156	162	1.02246454373853	0.0351738496058872	0.954678195477292	0.965304744866017	0.998525423564739	1.02206123296613	1.04596401617273	1.08100007915617	1.09254283960292	0.953523798510994	1.09140528896607
157	163	0.993265510883086	0.0344146102155803	0.926950500500139	0.937344470349079	0.969841653293006	0.992868073980551	1.01625612399414	1.0505422516785	1.0618390881629	0.925812874860548	1.06071814690562
158	164	1.0377350862702	0.0350618193334693	0.970143997126906	0.980744815653831	1.01387594454021	1.03734023662911	1.0611638032861	1.09607223130743	1.10757004101268	0.969013920376596	1.1064562521638
159	165	0.993699094067782	0.0342858760582937	0.927627391435027	0.9379843498128	0.970363716564482	0.99330479686089	1.01660464956096	1.05075882867292	1.06201152152013	0.926498776993526	1.06089941114204
160	166	1.02164846660691	0.0347170281431889	0.954728528400889	0.965222555576266	0.99802278063321	1.02125524931397	1.04484550741906	1.07941568403579	1.09080299367329	0.953603091446257	1.08969384176756
161	167	1.04540406206432	0.0350814633199902	0.977767401396663	0.988377187771105	1.02153294609778	1.04501166932032	1.06884743141896	1.10376942993211	1.11527062662413	0.976644393957135	1.1141637301715
162	168	1.00955703355913	0.0344256091129965	0.943202734725579	0.95360713854472	0.986128958600147	1.00916575935782	1.03255858159693	1.06684160693345	1.07813487875796	0.942082839697658	1.0770312274206
163	169	1.04077379904323	0.0348476842777739	0.973585345829789	0.984125419044235	1.01706221279352	1.04038489596856	1.06406144271263	1.09874876894712	1.11017232506905	0.972472337858794	1.10907526022767
164	170	1.09211003058222	0.0356017695129472	1.02343751618111	1.03421752510511	1.06789079610813	1.09172319344849	1.11590757397329	1.15132207841935	1.16298087901341	1.02233056233684	1.16188949882759
165	171	1.13068318386588	0.0360999357921428	1.06102652824542	1.07196651715167	1.10612926746148	1.13029901300035	1.15481831525714	1.19071029772276	1.20252302273422	1.05992730971328	1.20143905801848
166	172	1.12814791560825	0.0358006919809583	1.05906203030592	1.06991394569501	1.10379873864163	1.1277692380096	1.15208429565691	1.18767359447168	1.19938576711288	1.05797855932557	1.19831727189093
167	173	1.20515359606852	0.0365870616263284	1.1345020421267	1.14561129182513	1.18027834059487	1.20478336941653	1.22962526619772	1.26595878163831	1.27790909306295	1.13344295528092	1.27686423685613
168	174	1.27779593261254	0.0371665939624438	1.20598000648243	1.21728305710004	1.25253490285435	1.27743560214135	1.30266416418536	1.33953793207473	1.35165956522922	1.20494940844615	1.35064245677893
169	175	1.42286046618755	0.0385261071006147	1.34834351332569	1.36008922497797	1.39668894885561	1.42251276368677	1.44865295014223	1.48681775535826	1.49935336540894	1.34734929627034	1.49837163610475
170	176	1.41233583752658	0.0374399732076441	1.3398993695719	1.3513219566014	1.38690587008328	1.41200501602101	1.43740517344653	1.47447818347403	1.48665232014731	1.3389534900396	1.48571818501356
171	177	1.33867871229334	0.0352283871656141	1.27051456342626	1.28126498750668	1.31475209159551	1.33836970403818	1.36226848020862	1.39714649488209	1.40859891424927	1.26963107344873	1.40772635113794
172	178	1.27017124246324	0.0330500429446969	1.20621267658333	1.21630203563939	1.24772583450578	1.26988459830416	1.29230417683383	1.32501822086112	1.33575876954739	1.20539315829163	1.33494932663484
173	179	1.27827995880564	0.0320573351635593	1.21621363191949	1.22601133216021	1.25651402700008	1.27801198557579	1.29975377005407	1.33146266841083	1.34186914337794	1.21544758188507	1.34111233572622
174	180	1.21250428510079	0.0303600818741154	1.15372287532553	1.16300229383092	1.19189094502047	1.21225089759265	1.23284140466633	1.26287060599477	1.27272566380194	1.15299852462752	1.27201004557405
175	181	1.19977260547324	0.0294472604412773	1.14274461515264	1.1517505359725	1.17978159633813	1.19953169588164	1.21950099625567	1.24861644109714	1.25816965473481	1.14205597500834	1.25748923593814
176	182	1.09015748854051	0.0274519624225723	1.03701034735812	1.04539943652463	1.07151796437154	1.08992706864747	1.10854582948745	1.13570152542361	1.14461407649989	1.03635164219227	1.14396333488875
177	183	1.07827077385724	0.0267898527610677	1.02639686696108	1.03458702221759	1.06008239558073	1.07804891556052	1.09621730190453	1.12271130585275	1.13140547334204	1.02576266244555	1.13077888526893
178	184	1.03577925561498	0.0259187916583389	0.98559642298604	0.993518535088807	1.01818145390434	1.03556307093275	1.05314139201695	1.07877740327694	1.08719063826221	0.984978423964633	1.08658008726532
179	185	0.972989326253382	0.0249157035082987	0.924762533402748	0.932372560658936	0.956070027940438	0.972776659257039	0.989676794087703	1.01433151992364	1.02242467810953	0.924154547377116	1.02182410512965
180	186	1.00222813003363	0.0251739841753799	0.953489635694703	0.961183198283847	0.98513560446738	1.00201736438683	1.01909089766727	1.04399200407602	1.05216437863082	0.952887121049887	1.05156913901738
181	187	1.02034578941701	0.0253977714921295	0.971168526378691	0.97893265436024	1.00310232822117	1.02013506898781	1.03735954191096	1.06247771248239	1.07072054991935	0.970566157292433	1.07012542154158
182	188	1.0854833545166	0.0262190987526382	1.03469730619486	1.04271980746152	1.06768565891233	1.08527226042532	1.10305093388935	1.12896696404318	1.137469024325	1.03409392096143	1.13687278807177
183	189	1.16151099953837	0.0270852259133635	1.10902566233661	1.11732172000952	1.1431293496619	1.16130047324437	1.17966315193116	1.20641840457918	1.21519273210537	1.10842395674818	1.21459804232857
184	190	1.21775948301114	0.0275556334197032	1.16434441910715	1.17279174540699	1.19906193741811	1.21755164506507	1.23623046155414	1.26343617579613	1.27235566519955	1.16375044150852	1.27176852451376
185	191	1.30409815797796	0.0281379946652379	1.24952597244384	1.25816299464919	1.28501067293942	1.3038957895462	1.32296503811836	1.35072361928281	1.35982037987432	1.24894768843409	1.35924862752182
186	192	1.39687457716956	0.0285492918529696	1.34147368136535	1.35024922569537	1.37751382549642	1.39668008538528	1.41602331015805	1.44416335846113	1.45338074792914	1.34091796513774	1.45283118920138
187	193	1.5115522983993	0.0289136794640926	1.45540817936871	1.46431002824273	1.49195113145731	1.5113679442684	1.53095249763307	1.55942341771244	1.56874408192656	1.45488148664968	1.56822311014892
188	194	1.52297271325146	0.0280354491030105	1.46851467770201	1.47715376472942	1.50397049109709	1.5228006877091	1.541787407191	1.56937845688093	1.57840835160247	1.46802323300956	1.57792219349336
189	195	1.50200736080698	0.0266815430047681	1.45016285604096	1.4583912336025	1.4839258538726	1.5018493741371	1.51991664346544	1.54616239515534	1.55474968722483	1.44971153651764	1.55430318509633
190	196	1.436762454943	0.024920368676045	1.38833010658328	1.39601929729463	1.41987631043908	1.43661837784332	1.45349153820366	1.47799707286718	1.48601357848031	1.38791853233795	1.48560637754804
191	197	1.32471377219863	0.0228773267278839	1.28025040509898	1.2873098639593	1.30921230646215	1.32458208014601	1.34007167786326	1.36256689416988	1.36992553156577	1.27987421181197	1.36955333258528
192	198	1.21645214512482	0.0210548359729693	1.17553166872133	1.18202843722502	1.20218543752934	1.21633067213229	1.2305864326491	1.25129020860337	1.25806293992617	1.1751846666178	1.25771962363184
193	199	1.18045122715987	0.0200740755135115	1.14143108149903	1.14762752000265	1.16685015988434	1.18033743971088	1.19392825249422	1.21366307377718	1.22011801515799	1.14110603915338	1.21979641516635
194	200	1.07134877679911	0.0186695999802378	1.03506614931158	1.04082608815604	1.05869790914415	1.07124033166345	1.08388142631441	1.1022413818077	1.10824768669537	1.03475636083785	1.10794119276038
195	201	1.00421116668064	0.0177576632796977	0.969705151938358	0.975182016830033	0.99217743500289	1.00410649787134	1.01613079688942	1.03359735151577	1.03931200329449	0.969406146652431	1.03901618670885
196	202	0.913861570818294	0.0167631647168783	0.881298574990947	0.886464534819608	0.902499813987427	0.913759076050806	0.925111596207429	0.941608225987052	0.94700703349038	0.881005767973212	0.946717373663375
197	203	0.890984708723456	0.016508210891492	0.858919878152884	0.864006115553548	0.87979521425822	0.890882755801941	0.902063062441158	0.918311072788804	0.923628926835903	0.858628615376132	0.923340802070781
198	204	0.882579507598999	0.0165177459867003	0.85049910562866	0.855587112603225	0.87138300232379	0.882476464845214	0.893663684099044	0.909923391022144	0.915245490459732	0.850204725465066	0.914954289732931
199	205	0.868760532284863	0.0165636020406555	0.836596605393779	0.84169654501977	0.857531915875218	0.86865526852431	0.879874398795447	0.896183584062886	0.901522661708848	0.836295872285178	0.901225192284548
200	206	0.806204231398004	0.0161629223027573	0.774833506627911	0.77980408043808	0.795244430974507	0.806096221614191	0.817046288540414	0.832972813885997	0.838188763755109	0.7745249036846	0.837883559111408
201	207	0.81427814383678	0.0164812022269513	0.782292687614336	0.787359946391811	0.803101963760696	0.814166951924592	0.825333111762287	0.84157562736413	0.846895491265991	0.781974987471955	0.846581300201604
202	208	0.865829267267106	0.0173096628644157	0.832231898522748	0.837555495917639	0.854092053591525	0.865713918378574	0.877440737173492	0.894496504516293	0.900082150932869	0.831902328052851	0.89975620648136
203	209	0.908048103581508	0.0180923413073304	0.87293042077829	0.878495193082672	0.895780392968223	0.907927946543168	0.920184828972044	0.938010881025209	0.943848625510722	0.87258711461914	0.943509092543875
204	210	0.952459687522743	0.0188578151393277	0.91585394597829	0.921655052494401	0.939673356935035	0.952335234686091	0.965110349949249	0.983688842856552	0.989772680783217	0.915498369849661	0.989421005195825
205	211	0.947836002562663	0.0190445273001559	0.910873159102668	0.916729591388712	0.934922085533038	0.94770845400616	0.960610876772485	0.979377493859468	0.985523690265128	0.910508729054358	0.985163276070969
206	212	0.976585574596777	0.0194733787240587	0.938787558158384	0.944776988136807	0.963381381880791	0.976456142845866	0.989648671570846	1.00883566491887	1.01511913731847	0.938417752297622	1.01475339689593
207	213	1.03116684032064	0.0201109990606324	0.992122811357158	0.998311674106854	1.01753185488246	1.03103610067389	1.0446593041995	1.06446797171225	1.0709538483564	0.991749282161803	1.07058439847948
208	214	0.993213614761116	0.0197970762755797	0.954787148603687	0.960876197523549	0.979789962192166	0.993082083807926	1.00649388321115	1.02599969643626	1.03238755673853	0.95441134526098	1.03201588426125
209	215	0.951387738889372	0.0193677374496876	0.913802479594483	0.919756367093977	0.938253750086466	0.951256316818525	0.964378462325766	0.98346740375428	0.989719855076258	0.913426973487984	0.989348504290759
210	216	0.943398001333926	0.0192771218682759	0.905989996042798	0.911915471363285	0.930325202312741	0.943266703539164	0.956327670474532	0.975328400463885	0.981552157240616	0.905614842472105	0.981181160195747
211	217	0.89967402718509	0.0188788969480267	0.863048708500941	0.868847852161513	0.886869449713353	0.899541978080818	0.912334655838902	0.930950634208865	0.937049765876009	0.862671389166958	0.936676665203222
212	218	0.918257819019541	0.0191845709297676	0.881037808127298	0.886931512413813	0.905246229607578	0.918124218835709	0.93112376874399	0.950039848495647	0.956237064563784	0.880656059997196	0.955859578041885
213	219	0.925109913453881	0.0194254822730116	0.887424468936211	0.89339140872205	0.911934567907912	0.924973951411274	0.938137044627971	0.957292197590545	0.963568014755143	0.887035968198778	0.963183858708984
214	220	0.924267821239523	0.0196032510521176	0.886241461258442	0.892261441251172	0.910971172275549	0.924129233268511	0.937413393297389	0.956746937945101	0.963081760766981	0.885845449177372	0.962690193301673
215	221	0.939308974988787	0.0199357227298958	0.900637959456587	0.906759930646296	0.925786764094582	0.939167941370536	0.952677442940937	0.972339098384783	0.978781468394008	0.900234958438192	0.978382991539383
216	222	0.946414593963967	0.0201730426787049	0.907284988639061	0.913479141124446	0.932731085830599	0.946271266823475	0.959941858965337	0.979838949288839	0.986358710945628	0.906875430313706	0.985953757614229
217	223	0.99051037963779	0.0207850208165291	0.950187154538475	0.956571813665269	0.976412977123776	0.990364998083526	1.00444929941919	1.02494485586006	1.03165979153736	0.949771738837393	1.03124902043819
218	224	1.06463936072557	0.0216732408609838	1.02258001436998	1.02924264278339	1.04994192363307	1.06449229438893	1.07917647837945	1.10053773580232	1.1075344685815	1.02215980863805	1.1071189128131
219	225	1.05780926417349	0.0216556960150384	1.01578633868333	1.0224426343715	1.04312328548199	1.05766148784097	1.07233414946599	1.09367997298513	1.10067198594108	1.01536409998402	1.10025442836297
220	226	1.01408455662843	0.0211359371719272	0.973077689603648	0.979571273192691	0.999749674727492	1.01393771932067	1.02825936883442	1.04909871601155	1.05592588339722	0.972658119771451	1.05551099348541
221	227	1.01776772176889	0.0210532582138331	0.976918117051295	0.983387544578452	1.00348949703914	1.01762255818164	1.03188770132886	1.05264306567101	1.05944227473478	0.976503335669779	1.059032107868
222	228	1.00838785564761	0.0208771031641614	0.967880397406281	0.974295554755314	0.994229033128089	1.00824378331754	1.02238962259713	1.04297160087208	1.04971406063846	0.96746873344585	1.04930697784936
223	229	0.998133791671366	0.0207315628670692	0.957910045582046	0.964279957500351	0.984073429547724	0.997990261577817	1.01203768933603	1.03247722056161	1.03917320301284	0.957499928451911	1.03876765489082
224	230	0.954512177134694	0.0202538315650514	0.915224006495747	0.921443700834421	0.940774213125386	0.954368925340415	0.968093980132991	0.988069298896856	0.994614431288646	0.914814667267193	0.994209687002195
225	231	0.845247571537518	0.0190630406924645	0.808293562648104	0.814137978630273	0.832312824798694	0.845104264977783	0.858026097780047	0.876845996864973	0.883015974566356	0.807884011780287	0.882611131294748
226	232	0.830839155651992	0.0189711061593009	0.794068443830908	0.799882665726294	0.817965851803939	0.830694766795398	0.843555059224029	0.862288169848832	0.868430412044786	0.793655787579763	0.868022523724222
227	233	0.823947244189008	0.0191099570351208	0.786913965710334	0.792768149053168	0.810978510416156	0.823799508672763	0.836754929509103	0.855630279417081	0.86182008572953	0.786491728400171	0.861402759977845
228	234	0.763293731017375	0.0187174021274197	0.727044943343307	0.732769484298896	0.750587027333704	0.763140741134458	0.775833658642887	0.794339841151199	0.800411940986239	0.726607622847633	0.799979839187118
229	235	0.754239707035315	0.0189869799907469	0.717480670801312	0.72328298960365	0.741347822038056	0.754080389042874	0.76695791776114	0.785739873772597	0.791904127045109	0.717025226253451	0.791454187817179
230	236	0.743794496796356	0.0193144517613251	0.706416125143422	0.712312732582142	0.730677574241193	0.74362732107863	0.756729179463214	0.775846513908328	0.782122906185208	0.705938171344159	0.781650822248554
231	237	0.726459679537105	0.0196197191995294	0.688510044088949	0.694492151217256	0.71313186877652	0.726283061917088	0.739594957949591	0.759029668188948	0.765413009117582	0.688005029906027	0.764914329168182
232	238	0.777259663814357	0.0209004212938958	0.736830470822415	0.743203993436611	0.763062292872485	0.777072335216928	0.79125282625135	0.811954330716241	0.818753420064976	0.736294838078321	0.818224489550393
233	239	0.817978880913162	0.0221075373219773	0.775217575632464	0.781958060979572	0.802961001811624	0.817779722533809	0.832779655801361	0.854679049962636	0.861871976408484	0.774648107762086	0.861309654064237
234	240	0.940092724333623	0.0243789618247717	0.892912424406795	0.900355523414558	0.923536516915893	0.939881996861984	0.956419215659439	0.980548737481176	0.988470560944407	0.892309959157071	0.987875489510175
235	241	1.0440548741826	0.0262743669022543	0.993187163440869	1.00121654747119	1.02621499555631	1.04383447821845	1.06165449677581	1.08764499315293	1.09617506700836	0.99255711505418	1.09555263331102
236	242	1.00029357650961	0.0260277862981958	0.949924507778077	0.957870145907393	0.982617221817115	1.00006783662393	1.01772384995626	1.04348702818622	1.05194549543842	0.949279115365142	1.05130803765407
237	243	1.02232281468425	0.026334885029019	0.971352894691441	0.979394868822487	1.00443910050551	1.0220966959927	1.03996003459874	1.06602207371074	1.0745777377975	0.970706440027369	1.07393918934112
238	244	1.08967580200621	0.0271234882398736	1.0371570636554	1.04544874523327	1.07126068959743	1.08945076363681	1.10784559756599	1.13467048668322	1.14347340485869	1.03651376505606	1.14283783895636
239	245	1.14804074344284	0.0277625431175473	1.09426581259999	1.10276028005502	1.12919520996632	1.14781696158121	1.16664232960323	1.1940845485259	1.20308739877243	1.09362615893245	1.20245532795323
240	246	1.23551016095823	0.0286092783636443	1.18006708141751	1.18883170949626	1.21609501933988	1.23528934399743	1.25468458705849	1.28294184036037	1.29220811659432	1.17943597536548	1.29158434655097
241	247	1.16736563749925	0.0274541304057367	1.11417066251219	1.12257765087094	1.14873266560834	1.16715042227653	1.18576400049521	1.21288774406355	1.22178365431989	1.11355554190401	1.2211757330945
242	248	1.11993551884522	0.0263824804644232	1.06881795279691	1.07689639156469	1.10202968851834	1.11972836037649	1.13761552305859	1.16368128370158	1.17223034115053	1.06822585713495	1.17164518055549
243	249	1.17048047042414	0.0264722460622965	1.11916520006357	1.12728052388583	1.15251809834551	1.17028090606189	1.18822529459942	1.21436115015301	1.2229298412856	1.11859486814204	1.22236607270624
244	250	1.17313684744134	0.026114883631533	1.12250543605155	1.13051471481646	1.1554185956268	1.17294307433404	1.19064386440093	1.21641995867564	1.22486944854231	1.12195167552354	1.22432201935915
245	251	1.0966304640564	0.0248784836223531	1.04840628771736	1.05603237333316	1.07974921165478	1.09644233624515	1.11330663571422	1.13787027680779	1.14592374829649	1.04786863615659	1.14539229195622
246	252	1.00622484981316	0.0234577377655416	0.960768661771851	0.967953695628502	0.99030505592184	1.00604256857462	1.02194593652607	1.04511778289804	1.05271692000315	0.960247683792703	1.05220201583363
247	253	0.926344209989589	0.0222393787799804	0.883263711630794	0.890069731647091	0.911248547421845	0.926166244079144	0.941245869725563	0.963225747335211	0.970436066590709	0.882755027580827	0.969933392398351
248	254	0.939347407361227	0.0223022886944938	0.896139391208411	0.902966897445436	0.924210083205632	0.93917091055126	0.954292330112023	0.976329964996152	0.983558433200895	0.895634921520019	0.983059893202434
249	255	0.94932794455266	0.0225075534920655	0.905721534595414	0.9126121631545	0.934051432320398	0.949150073779653	0.964410557598383	0.986650460386016	0.993945172280163	0.905213139708212	0.993442749397108
250	256	0.980144274985954	0.0230319538888478	0.93551725667446	0.942570258034642	0.964512689661514	0.979963875170679	0.995579204136671	1.01833365314888	1.02579648343325	0.935001645363812	1.0252869046081
251	257	0.95355735041902	0.0228597877693779	0.909274287328679	0.916270471788429	0.938040704866291	0.953374682819737	0.968874867763258	0.991467325964596	0.99887849088917	0.908752166391039	0.998362534447001
252	258	0.968392975411364	0.0231292032436179	0.92358604382943	0.930665459657355	0.952693819549794	0.968208841501387	0.983891404600827	1.00674858979459	1.01424631729187	0.923059737053873	1.01372621376885
253	259	1.00175189114949	0.0236115185099418	0.956003517566885	0.963233358240934	0.985726662655278	1.00156638764857	1.01757489989231	1.04090319444593	1.04855445844564	0.955473314870008	1.04803046742898
254	260	1.06253107712243	0.024401834356531	1.01523734427912	1.02271474683816	1.04597205359173	1.06234428073328	1.07888647137241	1.10298458786835	1.11088635138254	1.01470348178363	1.11035867246123
255	261	1.10051185297767	0.0248580289101557	1.05232498556128	1.05994572632197	1.08364491173266	1.10032469675768	1.11717477260253	1.14171638745564	1.14976230691794	1.05179011631377	1.14923358964158
256	262	1.2038932499981	0.0258976642409675	1.15366446283105	1.1616144459648	1.18632579608439	1.20370755506811	1.22125827503757	1.24680547709723	1.25517731998505	1.1531338280858	1.25465267191039
257	263	1.22100779503909	0.0258389032031142	1.17088435300872	1.17881970885699	1.20348179515643	1.22082553270341	1.23833510790092	1.26381759533325	1.27216701304814	1.17036354476098	1.27165204531719
258	264	1.25120068273695	0.0257337594250454	1.20126659979401	1.20917544340435	1.23374870162259	1.25102426292398	1.26846034574312	1.29382770670508	1.30213733958579	1.20076251426386	1.30163885121004
259	265	1.15044725498965	0.0241624490979447	1.10357219943389	1.11099415458373	1.13405903897058	1.15027810086856	1.16665107342824	1.19047735612443	1.19828359412355	1.10308885475768	1.19780565522162
260	266	1.0303306612393	0.022356271122816	0.98697442347447	0.993835706340426	1.01516474477805	1.03016896916299	1.04532031473659	1.06737716321051	1.07460577628778	0.986512369838577	1.07414895264002
261	267	0.95995320793279	0.0212018195424925	0.918843691152972	0.925347558592607	0.945568990738337	0.95979712249317	0.974167274110532	0.995091279620544	1.00194973994075	0.918397641629505	1.00150877423608
262	268	0.937659567529053	0.0207907288800608	0.897348860611339	0.903725941463993	0.923553934072243	0.937505907705303	0.951597694183603	0.972117341944637	0.97884350514233	0.896909738924134	0.978409396133972
263	269	0.978477255876563	0.0212611992403693	0.937245349621078	0.943770301389358	0.964054092727982	0.978323266283478	0.992732552659272	1.01370948353587	1.02058426708369	0.936805305365439	1.02014920638769
264	270	1.12057880619677	0.0228784859458304	1.07618184173852	1.08321446532634	1.10506380748913	1.12042310922277	1.13592407707538	1.15847424412579	1.16586057907255	1.07573697374294	1.16542063865059
265	271	1.17623162343539	0.0235199289532216	1.13058046431239	1.13781399734434	1.16028337987205	1.17607485897458	1.1920089754162	1.21518398783604	1.22277365757511	1.13013256268707	1.2223306841837
266	272	1.35227231883736	0.025063577175302	1.30359006911185	1.31131218448607	1.33528385011066	1.35211747573795	1.36909199026559	1.39376063739956	1.40183452532275	1.30314770757377	1.40139693010095
267	273	1.55777136585904	0.0264637933837337	1.50633040301213	1.51449938280982	1.5398410649918	1.55762151066696	1.57553830662511	1.60155451875772	1.61006394031373	1.50590233082692	1.60964040089115
268	274	1.56201059143302	0.0257384929844429	1.51196696650277	1.51991702032787	1.54457404414668	1.56186922248956	1.57929302958309	1.60458638496996	1.61285760166851	1.51156314518351	1.61245803768253
269	275	1.42342624144678	0.0235188730903188	1.37769925366522	1.38496331660261	1.40749318843502	1.42329671162503	1.43921809139255	1.46233100439618	1.46988933399711	1.37732925018976	1.46952323270381
270	276	1.18816510193771	0.0204643246129388	1.14839063930468	1.15470585370005	1.17429883184598	1.1880476151175	1.20190329735333	1.22202510854667	1.22860722999014	1.14805502569635	1.22827517817907
271	277	1.05179541496062	0.018478161909986	1.01588732952178	1.02158721510403	1.0392738040223	1.05168720753515	1.06419906690557	1.08237272034084	1.08831843188731	1.01557821761704	1.08801261230419
272	278	1.02502365814233	0.0177868667463231	0.990455292444661	0.995943385371859	1.01297117922401	1.02492077694532	1.03696398427133	1.05445486816545	1.06017668698392	0.990161399319534	1.05988591696512
273	279	0.992197894241824	0.0173166093472885	0.958545115637959	0.963887456777411	0.980463756698779	0.99209715508224	1.00382221408115	1.02085196227787	1.02642316298844	0.958257339921139	1.02613844856251
274	280	0.899510113925729	0.0164391800779366	0.867575410669504	0.87264194631723	0.888368144431823	0.899409970048191	0.910542914720147	0.926719881595982	0.93201392418734	0.867289320972973	0.931730906878485
275	281	0.840086823253466	0.0159017255857607	0.809206077768279	0.814103048851495	0.829307284865209	0.83998649254954	0.850756989342047	0.866412835042491	0.871537737283406	0.808919441105375	0.871254205401557
276	282	0.857992158542244	0.0161856505153477	0.826559048713485	0.831543846956346	0.847020335436682	0.857890382259653	0.868853033490557	0.884787638514463	0.890003652000765	0.826268283532163	0.889716033552326
277	283	0.873284169220556	0.0165598002154483	0.841125996520374	0.846225410465806	0.862058432354725	0.873179498771281	0.884395802955947	0.900699968640818	0.906037172759497	0.840826960798277	0.905741377642834
278	284	0.811911666186265	0.0162317419249755	0.78040649921171	0.785398581362772	0.800905361511667	0.811803500394438	0.822800057506556	0.838793714691521	0.844031527341495	0.780097452013313	0.843725880359216
279	285	0.830702093034964	0.0166808994421361	0.798326537093285	0.803456200582743	0.819390965936813	0.830590442196174	0.841891507680514	0.858328836998688	0.863712148263676	0.798007530128377	0.863396655941551
280	286	0.763421379869106	0.0162798989044995	0.731843447302696	0.736842146618854	0.752378589043759	0.763305660480966	0.774338023201399	0.790395342940886	0.795656932407119	0.731512778016287	0.795329981721925
281	287	0.738856918366324	0.016338556642578	0.707177503135853	0.712189350236821	0.727772068108126	0.738736488781284	0.74981048657919	0.765935283319262	0.771220720779209	0.706833347346871	0.770880489385776
282	288	0.817356162451363	0.0175989301985684	0.783223190521237	0.788625522036694	0.805418020266942	0.817229855280381	0.829156615265842	0.846517648640036	0.852206923424703	0.782862259262169	0.851850065640558
283	289	0.840837952299456	0.0183485883981139	0.805256108359398	0.810886551265803	0.828390344191935	0.840704489724722	0.853140070865697	0.871244606899632	0.87717824849393	0.804874719039153	0.876801185559759
284	290	0.865751170761641	0.0190886819387829	0.828738261535383	0.834594174195566	0.852800722642927	0.86561088130689	0.878548687291391	0.897386708057563	0.903561328505289	0.828337354161627	0.903164987361656
285	291	0.878460949761736	0.0196135856462412	0.840435468714147	0.846450345983883	0.865153425422685	0.878314981833119	0.891609352370741	0.910969464118109	0.91731594929805	0.840018321895104	0.916903577628369
286	292	0.729821307594962	0.0181662285400078	0.694646355351495	0.700199792328059	0.717487601190783	0.729670585887903	0.741990710576797	0.759956949356797	0.765852792176877	0.694215499656546	0.765427115533377
287	293	0.701945888916731	0.0180880249720226	0.666937522974212	0.672461066815941	0.689662494381462	0.701790528522418	0.714059923522361	0.7319606606509	0.737837147772737	0.666493359971567	0.737398417861895
288	294	0.689920869433309	0.0183474020313776	0.654424965912871	0.660022004306076	0.677458681823687	0.689758235782176	0.70220576864368	0.720374494114923	0.726340998334749	0.653959961451809	0.72588177741481
289	295	0.619689875199264	0.0179488353135934	0.58500576387471	0.590465165241473	0.607490968073883	0.619516592464809	0.631699885851824	0.649505670197505	0.65535872758674	0.584510157984621	0.654869592413907
290	296	0.60382122071992	0.0183822068789923	0.568325689045418	0.573906655148843	0.591323032923789	0.603634693674102	0.616116074767606	0.634372049315352	0.640376757811684	0.567792095237096	0.639850346202745
291	297	0.611002723623572	0.01929268527603	0.573770003044373	0.579619160454348	0.597881693396291	0.610799677225695	0.623902412669273	0.64307889928614	0.649389325612141	0.573189060482553	0.64881638676459
292	298	0.592582455497073	0.0199194413327526	0.554179085075511	0.560202951538108	0.579028112685504	0.592359275549791	0.605893510278614	0.625723250116732	0.632254121055771	0.553540350484878	0.631624560509268
293	299	0.572524192479308	0.0205656761015763	0.532920405729633	0.539121827503196	0.558521903113578	0.572277964352592	0.586258070055844	0.60676646861934	0.61352725056082	0.532215467320219	0.612832917638398
294	300	0.563838060255409	0.0214649481103625	0.522546774565289	0.529001994813939	0.549215538177807	0.563565698124716	0.578163683139204	0.599603183582952	0.606677129133062	0.521766761959099	0.60590935855172
295	301	0.547446618226298	0.0222937497211484	0.504617817981182	0.511300008532068	0.532249319996512	0.547144024093713	0.562314063293356	0.584625411688127	0.591994999936393	0.503750868772847	0.591142367679749
296	302	0.52481788628801	0.0230591740789707	0.480589873658104	0.487473590732876	0.509086119277556	0.524480204302978	0.540181553779742	0.563314055981582	0.570964870966154	0.479621905093228	0.570013867482793
297	303	0.580449896929692	0.0256775916702431	0.531207108487805	0.538869588320883	0.562930439524054	0.580071304277599	0.597556659278684	0.623321631093086	0.631844142973759	0.530121817256015	0.630777976603368
298	304	0.61533737492665	0.0280569692566805	0.561568251942394	0.56992642270207	0.596187999335236	0.614910998275412	0.634021968574379	0.662202750656277	0.671529497578648	0.560345715183556	0.670329034669743
299	305	0.651334997921012	0.0305686660970548	0.592791712445478	0.601882753081338	0.630464391048386	0.650856840863202	0.671684379917252	0.702418296684857	0.712595534857574	0.591420412370784	0.711249583471239
300	306	0.720710076151665	0.0338619132608202	0.655861448181106	0.665931232470559	0.697590722773074	0.720179821758461	0.743251414954761	0.777297684372665	0.788572012014286	0.654340726160457	0.787079426142873
301	307	0.76823252818667	0.0365825013422224	0.698196095258228	0.709066186596493	0.743251734302289	0.767651931654798	0.792580431922899	0.829379358311464	0.841568348736126	0.696530825555914	0.839934230817425
302	308	0.749359615422976	0.0375149037460429	0.677626437005783	0.688739114262126	0.723726572337037	0.748733677061162	0.774310346497394	0.812115274505609	0.824649837202649	0.675830404080732	0.82288882676522
303	309	0.708636227937579	0.0376105058571761	0.636829483217961	0.64792790681273	0.682918727599451	0.707970952993551	0.733628542251692	0.771613892887913	0.78422354061298	0.634919636457514	0.782352819417644
304	310	0.705780652413466	0.0386185990886825	0.632110472605474	0.643482534349452	0.679363151630124	0.705076405613236	0.731430488935665	0.770481054842445	0.783452857152475	0.630088198199648	0.781473106627283
305	311	0.614135325868563	0.0371691608000181	0.543438639271119	0.554302870007149	0.588673209229442	0.613385628873329	0.638780248188416	0.676525111945802	0.689092281206788	0.541283770700528	0.686986881036599
306	312	0.537978374882675	0.0360256965988488	0.46968129231786	0.480124250565396	0.51326107475836	0.53717443589881	0.561819372169284	0.598574868755722	0.610843917071952	0.467368009548932	0.608588740216419
307	313	0.551195150251553	0.0380360789665131	0.479162098517884	0.490158712313645	0.52508572558475	0.550320484633051	0.576351185490744	0.615215222353647	0.628198554924206	0.476644435477188	0.625745865025919
308	314	0.570888805771046	0.040777771840789	0.493759338199045	0.505511600994462	0.542881157217678	0.569918200533296	0.597838498802155	0.639576917019918	0.653533786554901	0.4909643729631	0.650813238578993
309	315	0.696004825772301	0.0476894648604659	0.605667554460505	0.619463775017131	0.66327277469778	0.694915919893571	0.727549962695242	0.776260319603979	0.792529891625709	0.602533474645788	0.789476176898814
310	316	0.840982505911001	0.0554527442865171	0.735800676875462	0.751896403946118	0.802945677149619	0.839764005210159	0.877691150454414	0.934225113439949	0.953088592884265	0.732295127109427	0.949669884712575
311	317	1.03695670462801	0.0644333544908082	0.914503453748812	0.933297750494492	0.992800390018685	1.03562244579384	1.07965864014868	1.14516702279177	1.1669920679757	0.910667329826025	1.16324607942999
312	318	1.13183230442252	0.0691376618679081	1.00036829976063	1.02056207258885	1.08446422369594	1.13042486450159	1.17766623194306	1.24790352910513	1.27129429646238	0.996322487161424	1.26734212168362
313	319	1.15655479213352	0.0702557002771169	1.0229418163568	1.04347108500391	1.10842468091099	1.15513252700583	1.20313458869959	1.27449006212017	1.29825000597002	1.01885361959037	1.29425596467667
314	320	1.06716750388446	0.0668286213589155	0.94019353200697	0.95967432332705	1.02136431568005	1.06577283832832	1.1114504701782	1.17941810667397	1.20206685179235	0.936183406020986	1.19815160174793
315	321	0.999770707129407	0.0637430521268577	0.878729348465046	0.897283540948853	0.956070302351797	0.998416331094827	1.04199481163913	1.10687786512481	1.12850847715674	0.874834324960766	1.12470708929805
316	322	0.931632792228369	0.0609027408599409	0.816080105735616	0.833770674939607	0.889863335729206	0.930306016597415	0.971956040652458	1.03402075686549	1.0547250274038	0.812263420142885	1.05100216431385
317	323	0.835708796748362	0.0575325662140858	0.726743995714017	0.743380770119257	0.796217784850272	0.834388933111681	0.87376115062369	0.932539103670753	0.952173823977976	0.722944966968753	0.94847262652797
318	324	0.676415379028914	0.0520319522329934	0.578276831052455	0.593165545032002	0.640631284350924	0.675081695234635	0.71074579218405	0.764214664034776	0.782132574003165	0.574432752652247	0.778398005405581
319	325	0.532026361013043	0.0468423091743057	0.444183565759233	0.457392530990456	0.499727406186624	0.530652249204941	0.56282763393112	0.61134759435559	0.627677353055069	0.440215435031404	0.623837286994682
320	326	0.525346633916258	0.0479573669842239	0.435564568578614	0.449029922980018	0.492254048395185	0.523888060545088	0.556849502489455	0.606638880494314	0.623416775683316	0.43135019462718	0.619343073205337
321	327	0.510358120922656	0.0495703627591394	0.417839412625785	0.431649652496362	0.476106702836315	0.508754121482657	0.542861366066229	0.594538238626655	0.611991135003031	0.413200209914742	0.607516031930569
322	328	0.43907755633047	0.0487863951478299	0.348690958642664	0.362028839583481	0.405261666033524	0.437271980694102	0.470925715176373	0.522285642908587	0.539723482790643	0.343456221840723	0.534698890820216
