# Supplementary material for: Evolution and Epidemic Spread of SARS-CoV-2 in Colombia: A Year into the Pandemic
Source: Vaccines (Basel). 2021 Jul 30;9(8):837. doi: 10.3390/vaccines9080837 (PMC8402472; doi:10.3390/vaccines9080837)
Supplement: Supplementary file 1 [file vaccines-09-00837-s001.zip › Supplementary_material/Supplementary Data S3/model_statistics/WHO-model- CC .csv]

t_start	t_end	Mean(R)	Std(R)	Quantile.0.025(R)	Quantile.0.05(R)	Quantile.0.25(R)	Median(R)	Quantile.0.75(R)	Quantile.0.95(R)	Quantile.0.975(R)	inferior	superior
2	8	2.48340225830466	0.748773954028894	1.23970545970082	1.39273878490748	1.94604135282234	2.40856660276918	2.93936225343358	3.8294557778046	4.1518774296158	1.01580530840803	3.9509992082013
3	9	1.92622274067885	0.580778008498346	0.961563452007822	1.08026201165881	1.50942486082252	1.86817731488285	2.27988292944614	2.97027385674798	3.22035654702867	0.787897844022096	3.06454763733561
4	10	1.73293296864	0.500254657965942	0.895431752536109	0.999933012221775	1.37459510586403	1.68504093316462	2.03916749798114	2.6293668101978	2.8423044524786	0.752433839026758	2.71343209825325
5	11	1.50501876553507	0.434461494708555	0.777665157978049	0.868422480791528	1.19380926254845	1.46342545903419	1.77097753119633	2.28355421844643	2.46848644220862	0.653474235906301	2.35656329516384
6	12	1.23958966133809	0.373750345514742	0.618798692725114	0.695185241513978	0.971366089979221	1.20223546123175	1.46718198717072	1.91147196345009	2.07240865618288	0.507038984129196	1.97214033854699
7	13	1.25029160145775	0.360928096333581	0.646043915220282	0.721440396037012	0.991754873020569	1.21573803775092	1.47123636218446	1.8970585126106	2.05069062106246	0.542872532643935	1.95771067027157
8	14	1.19396715868084	0.344668630233976	0.616940253729015	0.688940195078958	0.947077262990199	1.16097020002475	1.40495856891082	1.81159783806602	1.95830896673116	0.518416643422241	1.86951767393943
9	15	1.06184320464626	0.320157772363656	0.530068301961211	0.59550167905979	0.83208057798324	1.02984527437546	1.25680075564273	1.63738338465195	1.77524314493108	0.434333970813497	1.68935243847903
10	16	1.13260381844524	0.326954559732279	0.585232920391275	0.653532461051068	0.898402704485195	1.10130272184535	1.33275143150828	1.71849168041414	1.85766266457934	0.491772881369974	1.77343475552051
11	17	1.02905685758379	0.310272316777055	0.513701475636124	0.577114477785147	0.806388571390991	0.998046921814001	1.21799473834886	1.58682618403266	1.72042927258598	0.420923116700757	1.63719059846681
12	18	0.931316888263949	0.294508259029462	0.446602647849817	0.505277195138457	0.719524882527258	0.900463720848774	1.10955660040136	1.46265332877564	1.59113659869769	0.354080700566204	1.50855307596169
13	19	1.12181148267683	0.323839080751742	0.579656363013728	0.647305092186199	0.889842020259921	1.09080864742741	1.32005193260989	1.70211654647215	1.83996140055915	0.48708688440342	1.75653608095025
14	20	1.61671165533888	0.392110171831141	0.941794116924065	1.03014397448577	1.33788023396456	1.58512431294029	1.86115745805136	2.3110592294049	2.47100088568347	0.848175718549848	2.38524759212792
15	21	1.70969597512255	0.4029792059255	1.01327418972749	1.10506242184175	1.42346622737711	1.67814129598987	1.96157292320771	2.42199616896564	2.58531171719098	0.919856731508567	2.49953521873653
16	22	1.60209155319123	0.377616600447735	0.949500989679018	1.03551227676886	1.33387646243385	1.57252285464031	1.83811593228699	2.26956117381234	2.4225980085033	0.861963016313668	2.34222009006879
17	23	1.44125973668179	0.339708177752943	0.854181862227528	0.931558591875618	1.19997039818609	1.41465940001399	1.65358994576905	2.04172297971135	2.17939665237378	0.775431708286018	2.10708776507755
18	24	1.59244428979055	0.339510263339747	0.997976358254961	1.07806585874285	1.35224328345637	1.5683824196439	1.80644330204416	2.18891914726163	2.32357387986203	0.927004173644649	2.25788440593646
19	25	1.46741107284711	0.312853091919158	0.919618706872046	0.993419856832643	1.24606981861073	1.44523845750792	1.6646076229384	2.0170527878757	2.14113489667907	0.854219012685558	2.08060313300866
20	26	1.47372297866802	0.300822443329265	0.944242120030827	1.01619577619932	1.26124364967315	1.45330591461161	1.66396725936212	2.00090957647196	2.11917022344407	0.884110989742659	2.06333496759338
21	27	1.0760933638921	0.246872748790549	0.647878500259812	0.704668536174555	0.900932700628731	1.05727455051943	1.23076499133676	1.51172825803794	1.61118137060423	0.592222776262629	1.55996395152158
22	28	1.16082928188361	0.247489634464154	0.727485530713476	0.785867627929578	0.985732191531205	1.14328912451535	1.31682614865678	1.5956360031604	1.69379400940834	0.675749598333866	1.64590896543335
23	29	1.32265454162619	0.259393896826695	0.864001859514415	0.926801670240496	1.13970861815701	1.30573662523607	1.48717471025518	1.77622738509747	1.87740290454396	0.814242503845868	1.83106657940651
24	30	1.24438265092533	0.248876530185066	0.805298840251175	0.865200633347026	1.06872768177746	1.22783078712519	1.40201121258367	1.68003620248639	1.77748103634068	0.756584651762601	1.73218065008806
25	31	1.00665733127113	0.21967063902058	0.623136754130486	0.674557470416501	0.851102648578383	0.990724520186209	1.14486300865327	1.39311877748869	1.48066724127621	0.57610287879079	1.43721178375146
26	32	1.01282628548925	0.215935289610099	0.634732840839537	0.685671358316033	0.860053661306442	0.997522456828612	1.14893391956396	1.39219617500646	1.47783926689833	0.589593117853452	1.43605945312504
27	33	0.816134526354344	0.192364752648543	0.483693044221531	0.527508755571091	0.67950088914408	0.801071694433972	0.936369630557783	1.15615567033731	1.23411541261701	0.439099611163201	1.19316944154549
28	34	0.82152071082845	0.193634288503997	0.486885238499424	0.530990117255303	0.683985342406458	0.806358469817045	0.942549322021964	1.16378586795808	1.24226011555512	0.441997505360617	1.20104391629628
29	35	0.658974355506623	0.17611830464114	0.360267412208416	0.398394126696249	0.533231591274185	0.643352643506713	0.767716752686177	0.972861213279469	1.04637577305899	0.31378247840999	1.00416623260326
30	36	0.692625358335578	0.185111913448804	0.378664728592731	0.418738411375108	0.560461448758791	0.676205912295929	0.806920764800756	1.02254107588213	1.09980970991118	0.329806007975921	1.05544470869523
31	37	0.744178380601624	0.198890038203967	0.406849245589651	0.449905665628035	0.602177336286437	0.726536813458421	0.86698094546563	1.09865016172267	1.18167000246489	0.354353905721849	1.1340028554814
32	38	0.867170363839142	0.223902425164908	0.485348669822386	0.534542918402483	0.707541864822373	0.847977904129999	1.0059101793944	1.26528746348164	1.35796688631105	0.428321610515922	1.30601911716236
33	39	0.999509915247227	0.249877478811807	0.571306277571419	0.62693989143126	0.821600481148764	0.978765683183753	1.1548394447462	1.44286313806318	1.54550587921479	0.509750056776086	1.48926977371837
34	40	1.0554756169845	0.263868904246126	0.603295511738534	0.662044226501677	0.867604474479637	1.03356985016612	1.21950253505993	1.52365358025963	1.63204361110707	0.538292564662097	1.57265866930691
35	41	1.21688064604996	0.286821518905531	0.721200592715294	0.786531110433205	1.01315586373583	1.19442151946395	1.39615473206926	1.72386219872231	1.84010247344145	0.654710468995119	1.7790508231048
36	42	1.48933286939855	0.317526834647727	0.933356980059416	1.00826065256781	1.26468497666558	1.46682901520511	1.68947535790597	2.04718573539635	2.17312151887561	0.866980273489002	2.11168546530809
37	43	1.18792304206736	0.279996146191195	0.704038481358149	0.767814355844454	0.989046213894706	1.16599836600087	1.36293101702298	1.68284016502228	1.79631431813938	0.639130595532621	1.7367154886021
38	44	1.49483925015532	0.305132784197095	0.957771713614509	1.03075635929741	1.27931540651188	1.47412963975619	1.68780945012881	2.02957965249704	2.14953479970011	0.896778993129009	2.09289950718162
39	45	1.47535138696711	0.295070277393422	0.954769628139783	1.02578973876256	1.26709325819356	1.45572734672815	1.6622372430945	1.99186619939624	2.10739768054698	0.897013643276002	2.05368913065822
40	46	1.43943607613817	0.28229664003069	0.940287435074638	1.00863204834201	1.24033725332675	1.42102442107736	1.61848227340578	1.93305636284312	2.04316500280155	0.886134661678015	1.99273749059832
41	47	1.58989866059165	0.285554229127528	1.08025900307371	1.15111287806562	1.38913336844028	1.57283604190917	1.77207782088667	2.08689624268418	2.19646373963044	1.0302123715017	2.14958494968161
42	48	1.47069215718165	0.264144109079019	0.999263967524919	1.0648054016046	1.28497972913832	1.45490884966697	1.63921199362715	1.93042614164185	2.03177855009089	0.952969703386771	1.98841461097652
43	49	1.65341198488825	0.268218841903207	1.17005272659305	1.23831456841952	1.46547967456579	1.63893120649503	1.82556828413151	2.11791133112097	2.21903666020759	1.12770305475796	2.17912091501853
44	50	2.07332507758891	0.287518456844313	1.54845833669511	1.62412657527244	1.87284285600274	2.06004978465449	2.25934214672809	2.56781127304762	2.67361573962339	1.50978890217405	2.63686125300376
45	51	1.76071269113869	0.251530384448384	1.30258494176536	1.36839343701258	1.58517061124542	1.74874964732755	1.92321985061244	2.1938432450378	2.28680775679772	1.26771313761986	2.25371224465752
46	52	1.62162452516052	0.224878860577546	1.2111067589527	1.27028969788449	1.46481993580936	1.61124142564861	1.76711538169585	2.00838053876244	2.09113414056149	1.18086195842853	2.06238709189251
47	53	1.63351706609847	0.210886146424832	1.24654561109498	1.30279298260292	1.48676821072222	1.62445098896017	1.7703866509955	1.9951689995095	2.07199936671935	1.2201802191058	2.04685391309114
48	54	1.43717676995245	0.187104478567048	1.09404554555316	1.14387441412353	1.30694642000247	1.42906533304495	1.55856817684879	1.758150373943	1.82639468169699	1.07045199196104	1.80390154794387
49	55	1.32258193191706	0.17074459321032	1.00926934695725	1.05481019793343	1.20376628641315	1.31524155570348	1.43339879680979	1.61539449120958	1.67760042563364	0.987922529224833	1.65724133460929
50	56	1.05479989976508	0.14627442784451	0.787775017044508	0.826271078916091	0.952804978891557	1.0480461215911	1.14943570386715	1.30636874202865	1.36019654836021	0.768102021189839	1.34149777834032
51	57	0.802473696477742	0.123824379622979	0.57835245583748	0.610226424254409	0.715852810725107	0.796113921903214	0.882165541892676	1.01641738971115	1.06272603440197	0.559777912416704	1.04516948053878
52	58	0.746535924626416	0.118037693847963	0.533336209549691	0.563555101980706	0.66389914364457	0.740324092714085	0.822405043250661	0.950708591215494	0.995025705039369	0.515182044684408	0.977889804568424
53	59	0.724733555404901	0.117567307298933	0.512864597756194	0.542785541705762	0.642357926898337	0.718386252914133	0.800194147184968	0.928335722169918	0.972661588899008	0.494301633098992	0.955165477710811
54	60	0.744215297281358	0.122348241210211	0.523996249639425	0.55503608130256	0.658452438114678	0.737521499328707	0.822685756339466	0.956230837610789	1.00246151510174	0.504412744509345	0.984017850053371
55	61	0.816867565108623	0.132513417287547	0.578064106560454	0.611788843669087	0.724019678349944	0.809713342026259	0.90192131956684	1.04635329124319	1.09631422178971	0.557141267225032	1.07659386299221
56	62	0.964639136083822	0.148847050202272	0.695227040836096	0.733542162555629	0.860513733885602	0.956994165939394	1.0604352640459	1.22181698542281	1.27748377076897	0.672898917687369	1.25637935448028
57	63	1.28329415080196	0.176274008266211	0.961275380347296	1.00775227369711	1.16041502241368	1.27523220488582	1.39738866800966	1.58633871644659	1.65111728933812	0.937797094600187	1.62879120700374
58	64	1.58463326295383	0.198079157869229	1.22036070365832	1.27349304177091	1.44691797504408	1.57638765030434	1.71336311444248	1.92390226469776	1.99575564909617	1.19639811353015	1.97286841237752
59	65	1.60835238440593	0.196491517132011	1.24645100647925	1.29936368921869	1.47182469369331	1.60035774714708	1.73616798726294	1.94461359305501	2.01567800665132	1.22322901082719	1.99347575798468
60	66	1.6765520242559	0.192313706508422	1.32093230665536	1.37325257445702	1.54314525597729	1.66920448704403	1.80195153961384	2.00491627258163	2.07392021072517	1.29961715949939	2.05348688901241
61	67	1.68617493393381	0.182891350190302	1.34685664835526	1.39703788419121	1.55947990376997	1.67956711302068	1.80566860606459	1.99785321063803	2.06303931197127	1.32770788756082	2.04464198030681
62	68	1.59676558694554	0.168313871470784	1.28398809450425	1.33036097493767	1.48024855219836	1.59085555009498	1.70684162503795	1.88333101026789	1.94312459479054	1.2668703988628	1.92666077502827
63	69	1.44307872124625	0.15127575416785	1.16187696831524	1.20358830361216	1.33837015222708	1.43779617467595	1.5420301411391	1.70058939153581	1.75429656370029	1.14657824307726	1.73957919941524
64	70	1.25881853780063	0.134190507010408	1.00960927733156	1.04652120309533	1.16589895948355	1.25405351004206	1.3465450277373	1.48737075445329	1.5351031519151	0.995805144060231	1.52183193154103
65	71	1.18479409040126	0.124888262799181	0.952714361426243	0.987122865180075	1.09833888662674	1.18040886517357	1.26647009876024	1.39742456217586	1.44179117814349	0.94001309531487	1.42957508548766
66	72	1.18103073723317	0.121171196954841	0.955524393391818	0.989035614682557	1.09720174031154	1.17688936460811	1.26034623644554	1.38715321314133	1.43006901647486	0.943535191201686	1.41852628326466
67	73	1.29175386343355	0.12429907346335	1.05965073157925	1.09432216630569	1.20588516542819	1.28776916379079	1.37327968399703	1.5027783702766	1.54649905543012	1.04812767944538	1.53538004742171
68	74	1.30601757898668	0.12285979910286	1.07634333235472	1.11071194725087	1.22118493769268	1.30216704664138	1.38665352940235	1.51445831423564	1.55757162772996	1.06521237274508	1.54682278522829
69	75	1.41420624439555	0.124999353176056	1.17983839275327	1.21507067750737	1.32800918289622	1.41052512551381	1.49639115986582	1.62589893668305	1.66949151943993	1.16920751217048	1.65920497662062
70	76	1.67100747933202	0.132104740546648	1.42211616628757	1.45981189053255	1.58010893531231	1.66752750605133	1.75811297061006	1.89407394438802	1.93967362782333	1.41208218786059	1.92993277080345
71	77	1.90429189100805	0.136020849357718	1.64701408459396	1.6862156568022	1.81086785205821	1.90105428034738	1.99418694830381	2.1334121889323	2.17996758327644	1.63769102626692	2.17089275574917
72	78	1.82134709129891	0.126287698617219	1.58222290717152	1.61871829150842	1.73465149163323	1.81842909886649	1.90486206963804	2.03392966519019	2.07705297651315	1.57382320200916	2.06887098058866
73	79	1.88183730395207	0.119981564277374	1.654004919555	1.68892889893522	1.79958139134944	1.87928800407033	1.9613144224811	2.0834417758562	2.12415640405917	1.64667343796842	2.11700116993572
74	80	1.62905968399087	0.104076805508797	1.43144186410678	1.46173124599491	1.55770537332564	1.62684381314925	1.69799864666606	1.80394681009922	1.83926946467516	1.42506914519362	1.83305022278811
75	81	1.57260840470483	0.0955291573608925	1.39093012183119	1.41884449358121	1.50716419234001	1.57067450057099	1.63594459946834	1.7329691572205	1.76527639216323	1.38537125627748	1.75984555313218
76	82	1.58468346631666	0.090442662535837	1.41235763342891	1.43891037756047	1.5227793594181	1.58296318703771	1.64471239437396	1.73632467639076	1.76678510165058	1.40741584774642	1.7619510848869
77	83	1.41339416374002	0.0811973731487169	1.25871339187406	1.28254039623494	1.35781295265434	1.41183957913511	1.46728081207111	1.54955084525886	1.57690914286982	1.25424731236853	1.5725410151115
78	84	1.25018470411022	0.072788567606509	1.11157710774039	1.13291544091703	1.20035006197864	1.24877235014688	1.29847982414109	1.37227171416585	1.39681824737974	1.10751911160146	1.39285029661898
79	85	1.247156689293	0.0698273690323646	1.11403731533771	1.13456610591893	1.19937555186044	1.24585373762619	1.29351754892161	1.36419182634193	1.38768033651063	1.11029504598956	1.38401833259643
80	86	1.10714007222581	0.0639207618730192	0.985388894221289	1.00413927810032	1.0633819778354	1.1059101598795	1.14955751135682	1.21433627682507	1.23588044593249	0.98185537895469	1.23242476549692
81	87	1.12302596807974	0.0629761691221377	1.00297311845876	1.02148562056249	1.07993200733538	1.12184901163109	1.1648369919561	1.22858108184643	1.24976709808526	0.999592676600347	1.24645925955913
82	88	1.11026643031647	0.0616814683509151	0.992650624422079	1.01079462024121	1.06806382131373	1.10912439005425	1.15122416099221	1.21363390137402	1.23437210346898	0.989370752348677	1.23116210828426
83	89	1.05845348704282	0.0595426605982418	0.944956198814411	0.962455423350193	1.01770727184319	1.05733718454639	1.0979828815554	1.15825941809945	1.17829437635839	0.941749872270265	1.17515710181537
84	90	1.13208163553229	0.0609492264222993	1.01576104426774	1.03372896506092	1.0903976271859	1.13098802492687	1.17257355089079	1.23416476293521	1.25461689784609	1.01262115174458	1.25154211932
85	91	1.30706307553022	0.0649484863947894	1.18285016355619	1.20209831387858	1.26268941052105	1.30598746099958	1.35026425231544	1.41569689883953	1.43738842534051	1.17976404219644	1.43436210886401
86	92	1.23311538171801	0.0623613253286905	1.11390337419908	1.1323641217924	1.19049999108958	1.23206429193248	1.27458502004832	1.33745204783717	1.35830045263248	1.11088718407378	1.35534357936224
87	93	1.17166364588712	0.0594822094838982	1.05796664267806	1.07557072622457	1.13101377179894	1.1706572158792	1.21121645008525	1.27118963169089	1.29107992143399	1.05507851529868	1.28824877647556
88	94	1.24563058004538	0.0598611854939366	1.13105283936546	1.14883008063505	1.20474920910138	1.24467179639449	1.28546681190795	1.34570161301274	1.36565685005184	1.12830265647727	1.3629585036135
89	95	1.1932827395737	0.0574118425760174	1.08339625569548	1.10044490463795	1.15407357171539	1.19236212312802	1.23148837331467	1.28926091493917	1.30840085767777	1.0807555281247	1.30580995102269
90	96	1.17481086165328	0.0558169484980636	1.0679446977055	1.08453235418319	1.13669661858703	1.17392699891444	1.21196163331663	1.26810433705958	1.28669980131046	1.06540964259707	1.28421208070948
91	97	1.13422076950115	0.0537672209981153	1.03127344396438	1.04725412463369	1.09750714630821	1.13337127916038	1.17000838935595	1.22408513354166	1.24199554143835	1.02883701634484	1.23960452265745
92	98	1.06814953379197	0.051272818378455	0.970007684320971	0.985235468278576	1.03313395200539	1.06732925455715	1.10227095557381	1.15386167652228	1.17095282671149	0.967654809770194	1.16864425781374
93	99	1.09356818158395	0.0511549618944006	0.99559165110621	1.01080797048357	1.0586437247901	1.09277064236796	1.1276232641533	1.17904889915617	1.19607693627809	0.993304456270928	1.19383190689698
94	100	1.08223703187343	0.0504048037074414	0.98568740143285	1.00068443802528	1.04782646640298	1.08145460395912	1.11579469512563	1.16645858538176	1.18323301369357	0.983443616606842	1.18103044714001
95	101	0.96084651613249	0.0471093763012232	0.870720585939254	0.884693646586146	0.928666047182288	0.960076716835002	0.992187853611042	1.0396252707419	1.05534701928733	0.868512138582093	1.05318089368289
96	102	1.02002491581738	0.0481916474703996	0.927745682774795	0.94207207429442	0.987119738089466	1.01926606917905	1.05210289782991	1.10056627915873	1.11661649003076	0.925569286775395	1.11448054485936
97	103	1.1075855203573	0.0501380406957195	1.01148380833833	1.02642612043029	1.07336822949598	1.10682906480922	1.14097821839276	1.19132528334171	1.20798599551997	1.00931496059369	1.20585608012091
98	104	1.11540338753418	0.050286268247238	1.01900863906278	1.0339986147971	1.08108651811668	1.11464778526972	1.14889659394416	1.1993856124503	1.21609205104011	1.01684230176959	1.21396447329876
99	105	1.1303672351294	0.0503006817711424	1.03391659061206	1.04892191623515	1.09604554181957	1.12962120575897	1.16387569959702	1.21435735119381	1.23105739691987	1.03177789885796	1.22895657140084
100	106	1.12343512605753	0.0496008725175547	1.02830973208868	1.04311279678713	1.08959388377985	1.1227052331011	1.15648072883286	1.2062472088229	1.2227083393062	1.02621741592312	1.22065283619193
101	107	1.06347766798891	0.0476555738133978	0.972113259072617	0.9863239277626	1.03095827829925	1.0627659203134	1.09522119900554	1.1430592666936	1.15888677758425	0.970072743314652	1.15688259266317
102	108	1.11937541056587	0.0483046144007103	1.02668964257844	1.04112398604318	1.0864268053298	1.1186806546374	1.15156667680548	1.19999673084358	1.21600932627496	1.02469836634048	1.21405245479126
103	109	1.13152889896318	0.0481175032758226	1.03917306126093	1.0535628803151	1.09871309957717	1.13084691730874	1.16360128337691	1.21182123813584	1.22776029359299	1.03721859254257	1.2258392053838
104	110	1.07145042178311	0.0463661943867362	0.982489446023092	0.996342440354301	1.03982305419776	1.07078167556646	1.10234880319844	1.14883957684584	1.16421173719298	0.980572680785103	1.16232816278111
105	111	1.13524061041981	0.0471789897097024	1.04464234132562	1.05876864204574	1.10307267540093	1.13458711338584	1.16669617963186	1.21394173395128	1.22955256820892	1.04276979058879	1.22771143025082
106	112	1.11060799221501	0.0461952025020713	1.02190049460833	1.03573160557199	1.07911054587339	1.10996756888424	1.14140732421669	1.18766893811181	1.20295488322351	1.02006539531095	1.20115058911907
107	113	1.11677387830586	0.0458217872558135	1.02875860418462	1.04248764125029	1.08553547078701	1.11614724396409	1.14732920186987	1.19319763823609	1.20835018795527	1.02696317528447	1.20658458132726
108	114	1.15738918806076	0.0461114889901506	1.06876475304697	1.08260124097986	1.1259626979256	1.15677687046379	1.18814819917584	1.23426582088612	1.24949330369008	1.06701066964006	1.24776770648145
109	115	1.21468820339819	0.0466842600360953	1.12489981157973	1.13893291768504	1.18288265672283	1.21409018182173	1.24584185325239	1.2924834083192	1.30787503909542	1.12318705372745	1.30618935306894
110	116	1.24677656869677	0.0466268000046448	1.15705235643356	1.17108637039502	1.21501848702631	1.24619536907767	1.27790108980405	1.32444930380033	1.33980363210745	1.15538804068767	1.33816509670588
111	117	1.200930318436	0.0449122474572655	1.11450542923768	1.1280233868885	1.17034003939884	1.2003704905878	1.23091033408836	1.27574688528824	1.29053660691617	1.11290231341976	1.28895832345224
112	118	1.1345825164922	0.042700576299754	1.05242329657788	1.0652717504788	1.10549688417325	1.13404687568284	1.16308425174934	1.20572041328894	1.21978568448305	1.05088938694468	1.21827564603971
113	119	1.02075115971227	0.0396726204424449	0.944464830287663	0.956383796031954	0.993719620115158	1.02023723235261	1.04722247312297	1.08687158802393	1.09995804019813	0.942992823645074	1.09850949577946
114	120	0.988950138031466	0.0384657022605471	0.914985672402875	0.926541614355062	0.962740755850679	0.988451468627146	1.01461592657333	1.0530596797397	1.0657484465924	0.913557361600793	1.06434291446214
115	121	1.00264368412585	0.0384779331078928	0.92863652587323	0.940203663009819	0.976429406018407	1.0021515112579	1.02832144988377	1.06676256250019	1.07944776815562	0.927226935234384	1.07806043301732
116	122	0.945738638695809	0.0373544303608734	0.873932601820635	0.885146223569742	0.920282575268689	0.94524688042378	0.970658642825622	1.00800849760664	1.02033924218982	0.872523955188497	1.01895332220312
117	123	0.952730701627744	0.0375428490148152	0.880559148582369	0.891830634761161	0.927146830385591	0.952237615197081	0.977777065671853	1.01531274271687	1.02770436921687	0.879146717558706	1.02631468569678
118	124	0.989466773269754	0.0383987578121134	0.915627789639304	0.927164892010983	0.963303586320505	0.988970097356658	1.01508853957393	1.05346287247505	1.066128271447	0.914205207958011	1.0647283385815
119	125	1.02777802939898	0.0393268333451777	0.952133876111211	0.963957874286315	1.00098617407137	1.02727647312352	1.05402314351406	1.09330904955651	1.10627243291381	0.950697436042435	1.10485862275553
120	126	1.24242056087593	0.043360776548155	1.15887728279817	1.17196906960404	1.21290571763339	1.24191616345658	1.27138556260852	1.31459260645764	1.32883024379443	1.15743343884155	1.32740768291031
121	127	1.21187484911087	0.0427129760478764	1.12959382573338	1.14248446959783	1.18279840045185	1.21137307453625	1.24040431572476	1.28297683634089	1.29700737127468	1.12815741605704	1.29559228216471
122	128	1.12206922061889	0.040489185410857	1.04410462596918	1.05631133758997	1.09450072305102	1.12158224900429	1.14910687352741	1.18948821737204	1.2028011892783	1.04271041721361	1.20142802402417
123	129	1.1297884431554	0.0397951006106879	1.05312749468708	1.06513786072469	1.10269846077024	1.12932123664569	1.15636912595781	1.19603271785649	1.20910444608197	1.05179004595845	1.20778684035235
124	130	1.08629560822706	0.0383823680593635	1.0123601763245	1.02394258500616	1.06016659586227	1.08584358358881	1.11193187078475	1.15019053676387	1.16279981836467	1.01106616683071	1.16152504962341
125	131	1.12273688949995	0.0385322302955296	1.04847533904708	1.06011768389314	1.09651261619856	1.12229611270764	1.14848067341403	1.18685963224331	1.19950330085179	1.04721371812071	1.19826006087919
126	132	1.14407805357413	0.0385012919532896	1.06985150354022	1.08149418169044	1.11787928823657	1.14364619202589	1.16980604749946	1.20813505138942	1.22075880207203	1.06861552134568	1.21954058580258
127	133	1.15886629266502	0.0383318899903906	1.08494518569181	1.09654495314838	1.13278662654841	1.15844368466813	1.18448527422932	1.22262919297251	1.23518901285213	1.08373578828385	1.23399679704618
128	134	1.2398528244068	0.0391294081715289	1.16433686212433	1.17620035032309	1.21324086888102	1.2394412109879	1.26601607951936	1.30490935489278	1.31770792238861	1.16315918439061	1.316546464423
129	135	1.23388015759534	0.0384276341737754	1.15970324135231	1.1713599880847	1.20774826009164	1.23348125387333	1.25957720927785	1.29776102921926	1.31032398303464	1.15856199461474	1.30919832057594
130	136	1.41744283622175	0.0403667713833939	1.3394198198071	1.35170535850962	1.39001102520501	1.41705965841903	1.44445694270892	1.48448737222186	1.49764339820125	1.3383239643103	1.4965617081332
131	137	1.43526002646468	0.0396547249244032	1.35858105958218	1.37066259680039	1.40831798514676	1.43489483687618	1.4618039718702	1.50110315448848	1.5140143156717	1.35753676561285	1.51298328731651
132	138	1.31461992814026	0.0367303990378076	1.24360655527689	1.25479283443193	1.28966272250261	1.31427786228122	1.33920424536878	1.37561384294938	1.38757721392143	1.24262834602615	1.38661151025436
133	139	1.28327177321045	0.0349391766739832	1.21569765458159	1.22634781615092	1.25953600807784	1.28295469503254	1.30666188886046	1.34127731565262	1.35264780412163	1.21479098692944	1.35175255949146
134	140	1.17174623836079	0.0322879654996532	1.10930984818192	1.11914786287835	1.14980970396335	1.17144968217241	1.19335949459965	1.22535619676126	1.23586791675474	1.10846182598146	1.23503065074011
135	141	1.04241091739808	0.0296383553949601	0.985123040278275	0.994143924136775	1.02226999192737	1.04213003327916	1.06224564930751	1.09163603482	1.10129501951665	0.984319740823963	1.10050209397221
136	142	1.03303266730294	0.0289420534547061	0.977079153684509	0.985892647734369	1.01336702136535	1.03276239398983	1.05240368642268	1.08109461638716	1.09052210665706	0.976306242531721	1.08975909207417
137	143	0.889682550257374	0.0266081187966504	0.838289364946114	0.846373149959169	0.87159399254091	0.889417304169867	0.907481962117407	0.933896732212197	0.942583090190635	0.837530637415939	0.941834463098809
138	144	0.792489505589268	0.0250481976250759	0.744150047563479	0.751743863812864	0.775453991719214	0.792225621948558	0.809237359522001	0.834135282064664	0.842328573668536	0.743395038244119	0.841583972934416
139	145	0.787011750818027	0.0251273513903808	0.738527252880632	0.74614202945633	0.769921003370279	0.786744348781971	0.803811003060824	0.828793608589652	0.837015852915791	0.73776214209288	0.836261359543173
140	146	0.745272079096906	0.0248839104393378	0.697292158740405	0.704819453132038	0.728340597229234	0.744995147538555	0.761901678299229	0.786669348140392	0.794825756505612	0.696499614635804	0.794044543558008
141	147	0.85417744896512	0.0272856977247624	0.8015287380543	0.80979742819804	0.83561859243561	0.853886929992746	0.872419610503959	0.899548460443478	0.90847713396645	0.800697481424586	0.907657416505654
142	148	0.914872521764507	0.0290034087596293	0.858902712339231	0.867694582302514	0.895146551878201	0.914566050067801	0.934264406459759	0.963095868271614	0.97258396246798	0.858025840595633	0.97171920293338
143	149	0.908644087017518	0.0295425675050526	0.851656770073347	0.860603048448936	0.888547259709768	0.908323936508062	0.928391918271902	0.957777192788711	0.967450768620171	0.850740654707615	0.966547519327421
144	150	0.89608512839458	0.0297376294446768	0.83874072657973	0.847738527390292	0.87585213109778	0.895756190574013	0.91595955096529	0.945553771305414	0.955298830719577	0.837799374683014	0.954370882106147
145	151	0.941928320948705	0.0307878903136099	0.882543898567904	0.891865283744034	0.920983415855866	0.941592897635636	0.962507581203298	0.993135522569312	1.00321890064057	0.88158405593403	1.00227258596338
146	152	0.950181076088557	0.03122488757477	0.889959029252756	0.899410648719999	0.928937929006138	0.949839060161491	0.971051391828071	1.00211815604689	1.01234674472798	0.888980296442007	1.01138185573511
147	153	1.04091926141327	0.0329497234788976	0.977332480718749	0.987321198450023	1.01850957380855	1.04057161364069	1.06294997770659	1.09570318730896	1.10648167073566	0.976337803394628	1.10550071943191
148	154	0.868625335760981	0.0302599974237408	0.810321504815187	0.819458538464048	0.848028272921663	0.868273975389006	0.888839382093301	0.918990661371485	0.928925888119167	0.809315740810449	0.927934930711513
149	155	0.888776837594931	0.0306474771584459	0.829716025906503	0.838974146354089	0.867917906822273	0.88842459257525	0.909251787287249	0.939781074625594	0.949839398619937	0.828707782364377	0.948845892825485
150	156	0.944867247982497	0.0317973145783434	0.883565280132775	0.893180695120046	0.923230301772657	0.944510583652368	0.966115395117557	0.997770421022718	1.00819608081877	0.882544511408944	1.00718998455605
151	157	1.00887329683339	0.0332254725652444	0.944795078121995	0.954851373051668	0.986268686286487	1.00850857939726	1.0310803291809	1.06413931048949	1.07502414627016	0.94375137060551	1.07399522306127
152	158	1.04113000636899	0.0340485920486295	0.975456834253616	0.985765209828286	1.01796675282499	1.04075886055974	1.06388867400485	1.09776082054781	1.10891234102607	0.974394765953672	1.1078652467843
153	159	1.08420336284111	0.0348296300438982	1.01700440232757	1.02755684081816	1.06051227113101	1.08383042268517	1.1074879122661	1.14212202296093	1.15352168388908	1.01593728795507	1.15246943772715
154	160	0.966435801048296	0.0327840891120118	0.903239917476165	0.91315039430647	0.944125855306312	0.966065118321134	0.988341666462988	1.02098564633925	1.03173821337565	0.902178986388753	1.03069261570784
155	161	0.948356433814019	0.0322824284409421	0.886131213765229	0.89588860876277	0.926387215279322	0.947990156762698	0.969926374713249	1.00207366923334	1.01266314567872	0.885082874069772	1.01162999355827
156	162	0.982610540449606	0.0328084110100117	0.919350991629047	0.929275419254524	0.960287078971262	0.982245417596018	1.00453598206746	1.03719113463643	1.04794502312449	0.918306054869984	1.04691502602923
157	163	1.01945065702526	0.0335374643858809	0.954769588849624	0.964920764580899	0.996633993615915	1.01908291342845	1.04186644339753	1.0752349618839	1.08622155317439	0.953717226828931	1.08518408722158
158	164	0.973190012888776	0.0328810433997012	0.909802956033114	0.919744424578742	0.950814862665057	0.972819722115746	0.995161509965768	1.02789870269008	1.03868137133383	0.908743167825362	1.03763685795219
159	165	1.01883522797593	0.0336632634722698	0.95391616508003	0.964103599100059	0.995932141752621	1.01846449679337	1.04133418048725	1.07483146029999	1.08586109656482	0.95285523157028	1.08481522438158
160	166	1.00659474472582	0.0334788432087963	0.942038346024712	0.952167211323963	0.983815860725626	1.00622360581229	1.02896905068536	1.06228827248475	1.0732602658028	0.940976212036583	1.07221327741506
161	167	0.996226434564176	0.0333001771418854	0.932019876679279	0.94209259386069	0.973568150788402	0.995855425087064	1.01848028150401	1.05162582817637	1.06254137896202	0.93095808736608	1.06149478176227
162	168	1.03694405406607	0.0339480242542062	0.971465997419267	0.981743477324798	1.01384901030162	1.03657360813286	1.05963527487886	1.09340826110925	1.10452729590943	0.970405926527824	1.10348218160431
163	169	0.969345979213338	0.0328073907560652	0.906102731689487	0.916021214462772	0.947020618859726	0.968975883698841	0.991267899308495	1.0239331794331	1.03469241860006	0.90504349333145	1.03364846509523
164	170	0.910095219877516	0.0317432160165041	0.848934868033836	0.858519254273771	0.888488342404435	0.909726189228467	0.93129981857476	0.962929989044545	0.973352710243438	0.847878516485168	0.972311923269864
165	171	0.929677435632878	0.0321151741160202	0.867790121174268	0.877490863470184	0.907819235006558	0.929307661700996	0.951132547012689	0.98312534662516	0.993666113181404	0.866731694365478	0.992623176900277
166	172	0.895311890607821	0.0317135742593107	0.834225158617986	0.843794108699	0.873722211310419	0.894937467650448	0.916493413364397	0.948106870081314	0.958526403665253	0.833153285059572	0.95747049615607
167	173	0.905271468982943	0.0321674209472432	0.843313980972439	0.853018517406161	0.883372203064084	0.904890490993353	0.92675543283176	0.958823978107998	0.969393988961214	0.842223323926346	0.968319614039539
168	174	0.933169605699449	0.0329925278093629	0.869617248059085	0.879572923713565	0.91070963134153	0.932780813845084	0.955205760008703	0.988092499093201	0.998931400501487	0.868504251193098	0.997834960205801
169	175	1.05776335729807	0.0354962141117059	0.989327061840246	1.00006228247205	1.03361002493264	1.05736632548872	1.08148388601496	1.11681875004628	1.128455919699	0.988190777639131	1.12733593695702
170	176	1.08272739768545	0.0361915854552397	1.01294587320355	1.0238931904831	1.05810172647517	1.0823241739687	1.10691351536883	1.14293704400479	1.15480037696444	1.01179189019318	1.15366290517772
171	177	1.08559333699981	0.0362267188635624	1.01574213108593	1.02670083857807	1.06094411125139	1.08519039651382	1.10980331793201	1.14586030838161	1.15773438826462	1.01458896802723	1.1565977059724
172	178	1.04314110207084	0.0352646056278946	0.975159740221353	0.985821613959928	1.01914384874455	1.04274374190856	1.06670519398283	1.10181602826854	1.11338059636153	0.974022475040168	1.11225972910152
173	179	1.0358561698319	0.0348396131969571	0.968688325845154	0.979223973037999	1.01214916219221	1.03546560169383	1.05913741991052	1.09382063630984	1.10524354863015	0.967570527965862	1.10414181169793
174	180	1.02037748374421	0.0343578970536	0.954139603052205	0.964529083738025	0.996998038251985	1.01999187947404	1.0433365828035	1.07754122116776	1.08880669032773	0.953036005519158	1.08771896196927
175	181	1.05926723249341	0.0348662056535908	0.992024120850845	1.00257724807326	1.03554647395534	1.05888471201757	1.08257100574048	1.11726203483748	1.12868414671448	0.99092946941237	1.12760499557445
176	182	0.995039454378195	0.0336962878023973	0.930083294732049	0.940270266618753	0.972109088141645	0.994659113474026	1.01755521189373	1.05110602573802	1.06215702871362	0.928994730285496	1.06108417847089
177	183	0.957120782520024	0.0329259558829625	0.893666530644699	0.903613957505327	0.934711565913055	0.956743246570791	0.979118448436914	1.01191542337799	1.02272050799328	0.892585908989417	1.02165565605063
178	184	0.929157622681074	0.0323883986810202	0.866753524918631	0.876532973039274	0.907111703022647	0.928781320255003	0.950793336615451	0.983065880696324	0.993700183279931	0.865676361266275	0.992638884095874
179	185	0.868321589135549	0.0313942333108329	0.807872052863157	0.817335975126476	0.846945328807376	0.867943264824366	0.889285440588437	0.92059770900435	0.930921075768429	0.806788891846316	0.929854286424781
180	186	0.839949529042711	0.0310879268143626	0.780115335065842	0.789476888396664	0.818777234415539	0.839566021595086	0.860703765310128	0.891730356222775	0.901963126502355	0.779017192486561	0.900881865598862
181	187	0.844647805288301	0.0315439503220883	0.783946024987725	0.793440932533059	0.823163120276517	0.844255160955187	0.865704472146647	0.897194031682238	0.907580911638583	0.782821662657008	0.906473947919594
182	188	0.781013143621076	0.0308241300698351	0.721759324754419	0.731012938691918	0.760007471456804	0.780607670613874	0.801576814907766	0.832396463397367	0.842571186798872	0.7205978486842	0.841428438557953
183	189	0.826421123707668	0.0322909453361567	0.764335411440586	0.774034159459795	0.804418049208998	0.826000591232385	0.847965780862694	0.880242572142206	0.890896641251708	0.7631308708488	0.889711376566535
184	190	0.865115121368152	0.0337513554205494	0.800219553657131	0.810357699648528	0.842117267934492	0.864676239050832	0.887634554465708	0.921369620640217	0.932504773130295	0.798962464743875	0.931267777992429
185	191	0.92196688388866	0.0355921367885299	0.853517963174571	0.864214522279329	0.897717245670208	0.921508917959091	0.945717298580265	0.98128141916709	0.993018338208799	0.852206295783141	0.991727471994178
186	192	1.09503789546699	0.0394624265239007	1.01904861753916	1.03094647824469	1.06816882283538	1.09456388958764	1.12139025726349	1.16074619883651	1.17372086552752	1.01769153948015	1.17238425145384
187	193	1.22929723456496	0.0422391528576406	1.14789312769826	1.16065485840461	1.20054980685839	1.2288134836042	1.25751732691375	1.29958973740516	1.31345041725635	1.14650849496399	1.31208597416594
188	194	1.25922484507582	0.0426183039162904	1.17706896856417	1.18995353217862	1.23022317896755	1.2587440740437	1.28770242380162	1.33013611949575	1.34411286419132	1.17569296939989	1.34275672075175
189	195	1.30697950957126	0.0426743937148845	1.22466668830538	1.2375874088635	1.27794851187343	1.30651508280955	1.3355042357886	1.37795581909091	1.39193159429412	1.22333769789009	1.39062132125243
190	196	1.20808493610219	0.0400256395987327	1.13089960616644	1.14301110506014	1.1808525245412	1.207642928667	1.2348355158437	1.27466650150908	1.2877821230223	1.12963468248868	1.28653518971571
191	197	1.16300074184468	0.0382185757297589	1.08929028085155	1.10085885523032	1.13699959697062	1.16258212187117	1.1885455493539	1.22657058557324	1.23909015318356	1.08809233341435	1.23790915027501
192	198	1.1136390747759	0.036537312848824	1.04316933126487	1.05422972698426	1.08878207593236	1.11323951682477	1.13806051571711	1.17441135707768	1.18637944230889	1.04202594159221	1.1852522079596
193	199	1.01166244289529	0.0342199925900923	0.945695468567235	0.956041265460015	0.98837592484768	1.01127663289485	1.0345283903469	1.06859965958672	1.07982191195835	0.944591257418707	1.07873362837187
194	200	0.923082253945845	0.0322945601284794	0.860862915385712	0.870612474909059	0.901099493606906	0.922705666728249	0.94465449819719	0.976836612870331	0.987441673522684	0.859784916094025	0.986379591797664
195	201	0.910326592800487	0.0319265474939404	0.848818906386544	0.858456330727709	0.888593862097437	0.909953382382429	0.931652488508297	0.963469916170887	0.97395517029291	0.847750559712363	0.97290262588861
196	202	0.906494060104969	0.0319894807002859	0.844871809128357	0.854525606604772	0.884717285293812	0.906117793134092	0.927860668134832	0.959746001238676	0.97025457161341	0.843794677932409	0.969193442277529
197	203	0.871387246794671	0.031650210057292	0.8104498850842	0.819988986622054	0.849835781874305	0.87100408096781	0.892521025254047	0.924092527851682	0.934502072013066	0.809352835082379	0.933421658506963
198	204	0.870416248824168	0.0319755398717614	0.808865226720661	0.818497389593344	0.84864097091972	0.870024729883283	0.89176473489999	0.923670622542128	0.934192202850587	0.807744190675516	0.93308830697282
199	205	0.852995640350284	0.032057539248651	0.791312812276394	0.800959455897483	0.831159840303052	0.852594075280507	0.874393698010394	0.906401608196104	0.916960488879484	0.790162863422928	0.91582841727764
200	206	0.806985684610467	0.0316282626330176	0.746177750893257	0.755676031325274	0.785433510502033	0.806572519129116	0.828087472145677	0.85970469249527	0.870141558114509	0.744994289849752	0.868977079371181
201	207	0.788360287170178	0.0317639411663686	0.72732500090601	0.736850894144619	0.766709664279423	0.787933726346649	0.809545922349914	0.841324728494966	0.851819633691105	0.726102962484095	0.85061761185626
202	208	0.807585567044959	0.0327788870073719	0.744609406231273	0.754436005491058	0.785241471948286	0.807142125706188	0.829446273502881	0.862247758476689	0.873081715955934	0.74333894851051	0.871832185579408
203	209	0.772525123641679	0.0327918652474981	0.709582611841589	0.719390156247567	0.750161732279091	0.772061194161674	0.794382794399645	0.827242609609083	0.838104048381519	0.708253067756583	0.836797179526775
204	210	0.828312780988847	0.0347552322322364	0.76158535144645	0.771986499965271	0.804613320866497	0.827826732686132	0.851482408687037	0.886297030162993	0.897802321495789	0.760192525813664	0.89643303616403
205	211	0.890524817251701	0.0369134412918776	0.819635775060932	0.830689862551016	0.865356894642085	0.890014832092996	0.915136813749062	0.952099391162757	0.964312000112491	0.818174472319621	0.962875162183781
206	212	0.918779120744295	0.0383157380019742	0.845206353370524	0.856676744127579	0.892653447273573	0.918246550094079	0.944324248331084	0.982698158529966	0.995378376685567	0.843680274260426	0.993877967228165
207	213	1.07171206294007	0.0420360055529553	0.990895604846564	1.00351895648943	1.04306761247736	1.07116251714412	1.09975746037144	1.1417797328276	1.15565148376561	0.989321492056278	1.15410263382386
208	214	1.06151645924299	0.0422248575711593	0.980359415404331	0.993030660612152	1.03273929352931	1.06095664021924	1.0896833738393	1.13191186489753	1.14585484482101	0.978755738403513	1.14427718008246
209	215	1.00151308540099	0.040989201916494	0.922776258495517	0.935058958275634	0.973569955952016	1.00095394882217	1.02884670899234	1.06987449257014	1.08342737211475	0.921174249644664	1.08185192115732
210	216	0.983238560972768	0.0403767683146414	0.905683514236869	0.917780599414627	0.955711984779881	0.982685924522983	1.01016271715572	1.05058162998743	1.06393412815248	0.904100095076071	1.06237702686947
211	217	0.935637359022065	0.0392584714908632	0.860264049103019	0.87201287557812	0.908867157247981	0.935088333387368	0.961809077926582	1.001134633732	1.01413066692678	0.858690754899973	1.01258396314416
212	218	0.874632787876605	0.0379916205664077	0.801745729282731	0.813094291848204	0.848716836564716	0.874082765909386	0.899949172023214	0.938047475007853	0.950645501411528	0.800169211566446	0.949096364186764
213	219	0.887476557502644	0.0384769885364744	0.813655294671558	0.825150025944091	0.861230050434667	0.88692055647883	0.91311697966223	0.951699675375612	0.964457453233745	0.812061659971154	0.962891455034134
214	220	0.719056908669787	0.0350031426451587	0.652079870108916	0.662466717628223	0.695148298326097	0.718489013055344	0.742346475232565	0.777584264829249	0.789261154482355	0.650450749085276	0.787663068254298
215	221	0.741743454516403	0.0360648008955514	0.672732977242	0.683435642423212	0.717110039442998	0.741159026264325	0.765739804056035	0.802044826626849	0.814075090079466	0.671056444761123	0.812430464271684
216	222	0.788230377533274	0.0380561212394378	0.715396973436467	0.72669546956905	0.762239030355165	0.787618006590106	0.813554199270466	0.851854161273496	0.864543732638507	0.713640379903976	0.862820375162572
217	223	0.832083092029623	0.0402673231240019	0.755022177534901	0.766975448202099	0.804580779264636	0.831433624803707	0.858877442097652	0.899406151933817	0.912834765925167	0.753159138706579	0.911007045352667
218	224	0.887389687732526	0.0427440572087897	0.805579697214779	0.818271799003965	0.8581974152073	0.88670347924455	0.915833946744514	0.958848321434952	0.973099230104339	0.803611335603298	0.971168039861754
219	225	0.939873804626984	0.0449602613407228	0.85380774085371	0.867163515810459	0.90917049745959	0.939156988267859	0.969795733049811	1.01502924537888	1.03001335880267	0.851751692399167	1.0279959168548
220	226	0.966642403343579	0.0462937751165913	0.878026079186495	0.891777029706893	0.935028010172485	0.965903480628442	0.997451320433507	1.04402833658136	1.05945784258764	0.87590660411506	1.0573782025721
221	227	1.18055814263929	0.0516222032682777	1.08153514679317	1.09694970336822	1.14534154488107	1.17980580083914	1.21495462920532	1.26673291064055	1.28385653156677	1.07937862423347	1.28173766104511
222	228	1.2286393747017	0.0528233325376516	1.12727507749001	1.14306287767618	1.19260999323696	1.22788244019585	1.26384363732679	1.31679786587875	1.33430516779572	1.1251056429279	1.33217310647549
223	229	1.22068865605888	0.0521452350495944	1.12061176895859	1.13620230596761	1.18512424443993	1.21994622505761	1.25544375836068	1.30770752680224	1.32498462000757	1.11848399536168	1.32289331675609
224	230	1.20715923428754	0.0508305734094221	1.10957561694596	1.12478476807309	1.17249676715438	1.206445858214	1.24104406335313	1.29196711067817	1.30879681818376	1.10753131040507	1.30678715817001
225	231	1.12401149963171	0.0479716418071797	1.03194275760882	1.04628616406457	1.09129390709735	1.12332911341876	1.15598523642396	1.20406453587975	1.21995809695553	1.02998708168963	1.21803591757378
226	232	1.08727687523306	0.0462357158121996	0.998532905266012	1.01235996484065	1.05574444168462	1.08662156463261	1.1180949674078	1.16442912801316	1.17974483619127	0.996654872241148	1.17789887822497
227	233	1.05117831842518	0.0447817019510415	0.965228475245912	0.97861940394879	1.02063692109138	1.0505424653152	1.08102658472569	1.12590620354924	1.1407415795087	0.963406182601136	1.13895045424922
228	234	1.01179590470953	0.0435005035938082	0.928321467120837	0.941322866800559	0.982125375369631	1.01117256213325	1.04078694104274	1.08439523871668	1.09881266399772	0.926534917665664	1.09705689175339
229	235	0.946121289877995	0.0418130487436059	0.865933249685012	0.878411409929844	0.917593147052194	0.945505396839582	0.973978061947054	1.01593205580089	1.02980931301152	0.864167714340528	1.02807486541546
230	236	0.910923192837189	0.0409429527550274	0.832433441520882	0.844640349530164	0.882983439767113	0.910309850035433	0.938194356164289	0.979298223680156	0.992898431707435	0.830675005437336	0.991171380237043
231	237	0.898213294394246	0.0407857647044774	0.820042973454738	0.832195943092542	0.870377601470639	0.897596041154082	0.925376135565479	0.966336172672105	0.979891323169437	0.81827319557347	0.978153393215022
232	238	0.888214505212049	0.0408833864373665	0.809881519316952	0.822054025675133	0.860307860710858	0.887587313895486	0.915437465638996	0.95651441236061	0.970111672176875	0.80808306779481	0.968345942629287
233	239	0.911367082118874	0.04186047646924	0.831158065014052	0.843623018152956	0.882794177494504	0.910726257185219	0.939241440888882	0.981297079559141	0.995217757352145	0.829320548239164	0.993413615998584
234	240	0.994246307167368	0.0442433799783964	0.90941042891909	0.92260878528059	0.964057696096099	0.993590116043337	1.02371961992839	1.06812217700894	1.0828111721219	0.907529282409711	1.08096333192503
235	241	1.04103714682255	0.0457405462322268	0.953305754122645	0.966960405326971	1.00983136235725	1.04036731544025	1.07151276319959	1.11739876426827	1.13257504314615	0.951385676207389	1.13068861743772
236	242	1.02401289342248	0.0455679756815443	0.936637126950124	0.950230626859283	0.992920470198329	1.02333705669398	1.05436860313102	1.10010052149333	1.11522928815674	0.934699661086652	1.11332612575831
237	243	1.08546617806357	0.0468413230105418	0.99558813948191	1.00958522346789	1.05351568472547	1.08479246837222	1.11668227447083	1.16364523717659	1.17917276315198	0.993657184962911	1.17727517116423
238	244	1.21766574247468	0.0494235278762767	1.12271120546383	1.13752760854474	1.18397564169023	1.21699712808996	1.25062699691798	1.30008459767855	1.31641988079434	1.12079562783718	1.31453585711218
239	245	1.3616638542541	0.0518752614064043	1.26187480707452	1.27747487536077	1.32632473071622	1.36100514758806	1.39628492837782	1.44809975575674	1.46519620845467	1.25998834189755	1.46333936661065
240	246	1.35421103881206	0.0508584630999243	1.25635152129402	1.27165618165433	1.31956933504161	1.35357441549585	1.38815876533143	1.4389374893248	1.45568836967065	1.2545284511362	1.45389362648791
241	247	1.25879023226758	0.0476459129546106	1.16712563640403	1.18145826539473	1.22633430207907	1.2581891418632	1.29059091965109	1.3381725859944	1.35387071350137	1.16540424287655	1.35217622165862
242	248	1.22464075846995	0.0454820159578955	1.13710816389283	1.15080204778367	1.19366443351947	1.22407775129307	1.25500335399788	1.30039994931381	1.31537282065331	1.13549600719247	1.31378550974742
243	249	1.30470517545149	0.0456458561070209	1.2167629658753	1.23054321212541	1.27363424860578	1.30417289862599	1.33519586964534	1.38068279282206	1.39567222356884	1.21523929748173	1.39417105342125
244	250	1.22332512736296	0.0431702062641433	1.14016512517207	1.15319304620004	1.19393709605437	1.22281735035666	1.25215963344502	1.29518929121879	1.30937073901623	1.13871152308524	1.30793873164068
245	251	1.1770260095192	0.0413055153685073	1.0974502462821	1.10991849239509	1.14890876419553	1.17654286499035	1.20461658118761	1.24578158515374	1.25934740056201	1.09606719939692	1.25798481964147
246	252	1.10242436620748	0.0390498745406577	1.02720644214768	1.03898897719384	1.07584034697827	1.10196332799744	1.12850581005424	1.16743240686412	1.18026229087208	1.02588661210779	1.17896212030717
247	253	1.18338462477977	0.0397117878284059	1.10682075133595	1.11883089987404	1.15636281317962	1.18294044098809	1.20992223244176	1.24945350805728	1.26247272218299	1.10554952063609	1.26121972892345
248	254	1.24103252752891	0.0401168842726585	1.16364025681345	1.17579155445983	1.21374364953112	1.24060028940592	1.26785022263656	1.3077479103963	1.32088113944225	1.1624034343545	1.31966162070332
249	255	1.20900384882748	0.0390001241557251	1.13376348145267	1.14557750547391	1.18247508555895	1.20858451852283	1.23507549997504	1.27386057201811	1.28662720443192	1.13256360548226	1.2854440921727
250	256	1.21667968989208	0.0383408311395125	1.14268387715891	1.15430895986285	1.19060436020234	1.21627697288924	1.2423160171345	1.28042412969717	1.2929640814474	1.14153166085864	1.29182771892553
251	257	1.23850833712584	0.0378623046473111	1.16540190851977	1.17689534408883	1.21276465552963	1.23812253035884	1.26383144956906	1.30143735695798	1.31380724790472	1.16429822001711	1.31271845423456
252	258	1.20722678284701	0.0365994377923	1.13654986225629	1.14766344784596	1.1823433799593	1.206856941852	1.23170702077207	1.26805168364199	1.2800054549265	1.1354918847741	1.27896168091991
253	259	1.06875664903832	0.0336961155866644	1.00372540143893	1.01394199018586	1.04584006597882	1.06840254245443	1.09128721995475	1.1247792024546	1.13580022989619	1.00271226248846	1.13480103558819
254	260	1.01889471391305	0.0322525486097393	0.956653349836041	0.96643071881406	0.996959187223025	1.01855442193181	1.04045928784985	1.07251948057049	1.08306990479125	0.955679718637959	1.08210970918814
255	261	0.969757030539909	0.0310889830931352	0.909773163036225	0.91919306104693	0.948610681548474	0.969424828434179	0.990541245782642	1.0214541763308	1.0316287507162	0.908822623677364	1.03069143740245
256	262	1.06978413933428	0.0325223953091744	1.00698298091674	1.01685752465981	1.04767218025638	1.0694545874152	1.09153685275542	1.12383488963747	1.13445809228047	1.0060402445283	1.13352803414027
257	263	1.08179881871027	0.0327217424402858	1.01860791391739	1.02854487624791	1.05955219786707	1.08146891930583	1.10368581502275	1.13617808205545	1.14686449295995	1.01766420352731	1.14593343389323
258	264	1.09885437925839	0.0328933454450247	1.03532221569623	1.04531517665593	1.07649288618512	1.09852618451188	1.12085810589538	1.15351308787019	1.16425162540367	1.03438342218615	1.16332533633064
259	265	1.03079315543309	0.0316307338398343	0.969722435681715	0.979322852463432	1.00928586696046	1.03046963515132	1.05194777350205	1.0833670195934	1.09370239241084	0.968796917107019	1.09278939375917
260	266	1.03547717454625	0.0314214062206388	0.974800354231299	0.984341276412549	1.01411408408444	1.03515936587432	1.0564938206767	1.08769715086074	1.09796005434108	0.973891218353798	1.0970631307387
261	267	0.955887283824856	0.0300036204609804	0.8979782789117	0.907076895818359	0.935482681856907	0.955573381868962	0.97594970070661	1.00576842415846	1.01558014547749	0.897080187721335	1.01469437992838
262	268	0.954660477453266	0.0298915790360091	0.896965514905891	0.90603102321201	0.934332472165255	0.954348515036798	0.974648411911707	1.00435406802359	1.01412827474291	0.896072982542688	1.01324797236384
263	269	0.951708327172649	0.0298871767375736	0.894024509396783	0.903087640320939	0.93138283480013	0.951395489339553	0.971692794468973	1.00139613652295	1.01116995441926	0.893129460767005	1.01028719357829
264	270	1.11101504703815	0.0324392597167039	1.04833706853367	1.05820108662787	1.08896641548268	1.11069934402544	1.1327195290936	1.16490590262665	1.17548712042379	1.04743409799341	1.17459599608289
265	271	1.26228322056807	0.0347169114436662	1.19514815905486	1.20572694698134	1.23869677018762	1.26196495868645	1.28552273122497	1.31992511735449	1.33122692084491	1.19423807413848	1.33032836699765
266	272	1.49695453026187	0.0376005307841549	1.42415742178682	1.43564873102725	1.47142468050685	1.4966397250989	1.52214120747186	1.55933416078266	1.5715406362808	1.42325748992493	1.57065157059881
267	273	1.71402007561304	0.03939495396749	1.63766853162365	1.64973997365695	1.68728663261003	1.71371826782842	1.74042451385765	1.77932967297456	1.79208675693124	1.63680596583676	1.79123418538932
268	274	1.73696054573223	0.0381128745601351	1.66305590025876	1.67474947302734	1.71110411627226	1.73668179256589	1.76251310225004	1.80012247208941	1.81244931285001	1.66225931159437	1.8116617798701
269	275	1.5556193393759	0.0341010140405967	1.48949340271342	1.49995635114856	1.53248475191126	1.55537016829897	1.57848230176486	1.61213227392138	1.62316128614472	1.48878135185633	1.62245732689547
270	276	1.31966252179929	0.0295529137286053	1.26236924266703	1.27143145463718	1.29961096282537	1.31944192278628	1.33947360264597	1.36864607332521	1.3782094390059	1.26173881089123	1.37758623270736
271	277	1.19209459424333	0.0266693835104773	1.14039095091999	1.14856917258725	1.17399960682659	1.1918957188294	1.20997278473258	1.23629839898238	1.24492842301363	1.1398226025628	1.24436658592387
272	278	1.09705596452024	0.0246856878464091	1.04920115174409	1.05676985863187	1.08030633568321	1.09687081295204	1.11360375701767	1.1379736401586	1.14596297167431	1.04867201634128	1.1454399126992
273	279	0.986808568708259	0.0229057188602866	0.942419874846287	0.949436697638249	0.971263813034674	0.986631345817596	1.0021601313537	1.02478496415087	1.03220439880165	0.941913359742098	1.03170377767442
274	280	0.876642011834903	0.0213371327213599	0.835316044849221	0.841843273379285	0.86215753190394	0.876468905351962	0.890937786327396	0.912031233363699	0.91895172133821	0.834821231701038	0.918462791968769
275	281	0.812135179138138	0.0204964428977561	0.772455058129298	0.778718165248881	0.798218160258551	0.8119627577967	0.825864239657768	0.846140339152082	0.852795148539302	0.771962151058536	0.85230820721774
276	282	0.845702583153405	0.0210964664233651	0.804854954000483	0.811303736956752	0.831379232228272	0.845527169050483	0.859834713210865	0.880699784032474	0.887547068363606	0.80435350896361	0.887051657343201
277	283	0.901734524411289	0.0221589170352677	0.85882187252762	0.865598535426138	0.88669127415907	0.901553022348264	0.916579917156689	0.938489634647764	0.945678629696084	0.858303047022164	0.945166001800413
278	284	0.861294017938514	0.0220627146155038	0.818589642620887	0.825328208811346	0.846312042420249	0.861105640747058	0.876070641546214	0.897902400225507	0.905068916439538	0.818051097292126	0.904536938584901
279	285	0.970381966761763	0.0237670301574546	0.924353221086804	0.931622407199387	0.954247339352843	0.970187936075173	0.986305079045913	1.00980338391953	1.01751336448571	0.923798587653152	1.01696534587037
280	286	0.992475976752122	0.0243447037266168	0.945329327928279	0.952774858252667	0.975949029007374	0.992276931308508	1.00878594273596	1.03285605867862	1.04075377583416	0.944760357447953	1.04019159605629
281	287	1.01580300611264	0.0248200177664493	0.967733588825861	0.975325381474765	0.998953796588057	1.01560086341403	1.03243185749821	1.05697015919982	1.06502117503664	0.967155771290404	1.06445024093488
282	288	1.05683936584263	0.0253722652045645	1.00769006898871	1.01545486073714	1.03961716022724	1.05663632967324	1.07384023922807	1.09891644703914	1.10714249211756	1.00710972604169	1.10656900564358
283	289	1.00689369343067	0.0247355952835514	0.958990906854718	0.966555641384862	0.990101219527124	1.00669114712691	1.02346536925427	1.04792265068551	1.05594752518691	0.958411926674905	1.05537546018643
284	290	0.978136261620954	0.02428700344955	0.931108333046183	0.938533461240563	0.961647202887751	0.977935254527309	0.994406200252423	1.01842471686082	1.02630648805034	0.930533734859836	1.02573878838207
285	291	0.889047828427586	0.0230940990241676	0.844355072352999	0.851405511247199	0.87336401834587	0.888847870652013	0.904513662580797	0.927372221347021	0.934876918378142	0.843783394340217	0.934312262514954
286	292	0.692363157598858	0.0204078046347204	0.652937351008039	0.659140748409449	0.678491193710409	0.692162657309266	0.706016555160457	0.726269493785007	0.732928378305461	0.652363860514806	0.73236245468291
287	293	0.629460326542685	0.0196418839561499	0.591546710086949	0.597504485769141	0.616103072918097	0.629256034432027	0.642594880909791	0.662113028981857	0.668534903943847	0.590962233988631	0.667958419096739
288	294	0.594949880303082	0.0195724141080762	0.55720210555422	0.563126316544363	0.581634109627221	0.594735265689421	0.608031699739048	0.62750551727259	0.633917275534917	0.556587948651253	0.633311811954911
289	295	0.533292251885282	0.0192686322944112	0.496190100831047	0.501998881584855	0.520172363630296	0.533060201852346	0.546159183895793	0.565377170377965	0.571713102393898	0.495525732588236	0.571058771182328
290	296	0.577378266031733	0.0210408336982374	0.53686997322958	0.543210545556482	0.563050568527679	0.577122695953937	0.591427368390404	0.612417764261873	0.619338918145243	0.536138231983188	0.618618300080279
291	297	0.571906741913574	0.0221277361867814	0.52935368611165	0.536003046823474	0.55683034064055	0.571621384638376	0.586672078468431	0.608783823031546	0.616081428905904	0.528536378987482	0.615277104839665
292	298	0.607938346828928	0.0241443161517789	0.56153101895549	0.568777050586665	0.59148372685086	0.607618745624513	0.624044573832065	0.648189839479393	0.656161905792528	0.560615487171442	0.655261206486415
293	299	0.622034969941386	0.0258063590019926	0.572476994202123	0.580204611950593	0.604439800087257	0.62167813030545	0.639241155029474	0.66508254981526	0.673620791795813	0.57145450629748	0.672615433585291
294	300	0.608160457648532	0.0268771489782995	0.556616120000246	0.56463699821776	0.589822757628021	0.6077645657094	0.626066605022422	0.653034352577942	0.661954560997746	0.555481245651065	0.660839669645999
295	301	0.585326267976358	0.0276849824814071	0.532315399348282	0.540545028687379	0.566422758845367	0.584889840976157	0.603754041321222	0.631596214975653	0.640817245109834	0.5310637023128	0.639588833639915
296	302	0.63159563808691	0.0301788069386937	0.573823675751768	0.582789131497927	0.610986848032954	0.631115036781701	0.651680539858892	0.682041536920162	0.692098739170137	0.57244517648707	0.690746099686749
297	303	0.659415976875582	0.0324085271834428	0.597418241312865	0.607029457874793	0.637277024897665	0.658885122200915	0.680976262773175	0.713613310005995	0.724430423641337	0.595895263596034	0.72293669015513
298	304	0.717544119769988	0.0354802732413712	0.649680352294866	0.660198544378134	0.69330499193976	0.716959409041952	0.741145875368037	0.776884219578472	0.78873064736828	0.6480027842169	0.787085455323075
299	305	0.74124699488836	0.0376797023279381	0.669226677570704	0.680377262142913	0.715496438330315	0.74060863710665	0.766301702767783	0.804294250705304	0.816894928300382	0.667394778325601	0.815099211451119
300	306	0.764061901651766	0.039721686824764	0.688182798032179	0.699920430830408	0.736908090187873	0.763373667950323	0.790465498766673	0.830551030369138	0.843852046961752	0.686207395475228	0.841916407828303
301	307	0.722327437728977	0.0398838606370723	0.646262783937396	0.657999965084025	0.695041080610163	0.721593497901092	0.748813764736368	0.789158482521974	0.802562850194811	0.644155070880316	0.800499804577639
302	308	0.709516527616407	0.0406935637191027	0.631991682869919	0.643934471202753	0.681661621195983	0.708738700802639	0.736523569801989	0.777751864183258	0.791461514059839	0.629757142726966	0.789275912505848
303	309	0.713993981615402	0.0420724988438862	0.63390604596931	0.646228701721142	0.685184128200009	0.713167769945282	0.741903233141754	0.784577592102683	0.798777003790753	0.631531883881385	0.796456079349419
304	310	0.736080457026027	0.0441471720830901	0.652088073092388	0.665000975766167	0.705842194241787	0.735198054932582	0.765356871081543	0.810169944700554	0.825087231065007	0.64955199974317	0.822608914308884
305	311	0.654583129749208	0.0430684079710562	0.572885738714752	0.585389092463113	0.625042134723501	0.653638808044019	0.683094799356158	0.72699840280143	0.741646729124218	0.570169050125938	0.738997209372478
306	312	0.64836321192765	0.0443211967274251	0.564399500258937	0.577223967207425	0.617944168879513	0.647353580516937	0.677681749913858	0.722946480644591	0.738064236244837	0.561493666341897	0.735232757513403
307	313	0.642741166477663	0.0457934120173214	0.55611675506335	0.569317652417075	0.611289957706745	0.641653945722912	0.673007308589224	0.71987338270682	0.735543766690759	0.552986078923713	0.732496254031613
308	314	0.69475431438305	0.0496253081702178	0.600890098059274	0.615192244463865	0.660669857880358	0.693573117327382	0.72755127119038	0.778345656785575	0.795330742544289	0.597488710369423	0.792019918396677
309	315	0.649190267038086	0.0500861164833808	0.554732933578051	0.569060570831562	0.614742527237218	0.647902646447058	0.682234534210671	0.733712284642228	0.750964490456359	0.551021478730659	0.747359055345512
310	316	0.650144431848829	0.0522208574239313	0.551822259583438	0.566698630413597	0.614201646912683	0.648746807581579	0.684563861055277	0.738357810717021	0.75640853840192	0.547791551297923	0.752497312399734
311	317	0.737325667527946	0.0579297754946565	0.628155757524374	0.644696467585412	0.697469981119517	0.735809092739475	0.7755283358783	0.835128201571059	0.8551134730894	0.623783307558419	0.850868027497473
312	318	0.815978995462189	0.0635238786425294	0.696222540485333	0.714377589148472	0.772281959960613	0.814331146390949	0.857879923356966	0.923201534933761	0.945099321935431	0.691472193322831	0.940485797601547
313	319	0.818830957434523	0.0659832789155628	0.694613425512653	0.713403929479427	0.773412939728117	0.817059279677867	0.862317917670031	0.930301535809085	0.953115959679649	0.68950373076002	0.948158184109026
314	320	0.841785004666783	0.0687314578186658	0.712465285556302	0.732010975759427	0.794463496822719	0.839915112138455	0.887068413253116	0.957937620132323	0.981730271255928	0.707071347342198	0.976498661991368
315	321	0.755326026952467	0.0665027485001632	0.630614256262908	0.649367227843592	0.709470702834123	0.753375179233896	0.799055068975855	0.867939604820138	0.891123215000814	0.624980639892147	0.885671414012787
316	322	0.754975333394565	0.067798786388548	0.627949421544247	0.647023368405905	0.708207351751318	0.752946802561961	0.799532380388508	0.869847082870609	0.893528040130786	0.622089712073011	0.887860954716119
317	323	0.733950281880673	0.0684412166863061	0.605951230746591	0.625117850116694	0.686701665280342	0.731823989482809	0.778881446322328	0.85003600902053	0.87403154499302	0.599805497175513	0.868095066585833
318	324	0.695175980012778	0.0684977246583145	0.567425166314883	0.586472689924251	0.647831279411707	0.69292751851199	0.740070134920044	0.811549353998123	0.835703041280884	0.560920439682481	0.829431520343074
319	325	0.58876542073938	0.0650182639123488	0.46826261157445	0.486054605882156	0.543705345139436	0.586373802694837	0.631219081633665	0.699634768664232	0.722857493332987	0.461329623471176	0.716201218007584
320	326	0.601061974715118	0.0680568670067528	0.475114548520221	0.493667313047795	0.553866792373923	0.598495294425879	0.645459998964184	0.717212388137865	0.741593258155449	0.467670515381882	0.734453434048353
321	327	0.479552305551685	0.0635182545608349	0.363208233126727	0.380070910134373	0.435320309035197	0.476750840361492	0.520731619735359	0.588590611557723	0.611813319452157	0.355056526612448	0.604048084490921
322	328	0.456542775847729	0.0652203965496756	0.337752858875808	0.354816626999781	0.411025714014813	0.453440826701448	0.49867995703275	0.56885106235964	0.592956230947227	0.328710798610365	0.584374753085093
