# Supplementary material for: Evolution and Epidemic Spread of SARS-CoV-2 in Colombia: A Year into the Pandemic
Source: Vaccines (Basel). 2021 Jul 30;9(8):837. doi: 10.3390/vaccines9080837 (PMC8402472; doi:10.3390/vaccines9080837)
Supplement: Supplementary file 1 [file vaccines-09-00837-s001.zip › Supplementary_material/Supplementary Data S3/model_statistics/WHO-model- CE .csv]

t_start	t_end	Mean(R)	Std(R)	Quantile.0.025(R)	Quantile.0.05(R)	Quantile.0.25(R)	Median(R)	Quantile.0.75(R)	Quantile.0.95(R)	Quantile.0.975(R)	inferior	superior
2	8	2.57850150906231	0.607758634119234	1.52818341115819	1.66661509636107	2.14682017668552	2.53091188555878	2.95837319396175	3.65276684714274	3.89907343830273	1.38729458618861	3.76970843193601
3	9	2.01328836113531	0.461880026862918	1.21213111033892	1.31838092301509	1.68557616021494	1.97807980098163	2.3026671434799	2.82832792137943	3.01439708668324	1.10800350848399	2.91857321378663
4	10	1.71074485765589	0.382534179387678	1.04496740295912	1.13376635309459	1.43960441116691	1.68231847301154	1.95093401813416	2.38471329242672	2.53796300849255	0.960977866056045	2.46051184925574
5	11	1.61291486043315	0.343874603664958	1.01080515589157	1.09192419178487	1.36962611551992	1.58854367948939	1.82966478957965	2.21705728956415	2.35344298332516	0.938920637249836	2.28690908361647
6	12	1.17518768800312	0.276994394451316	0.696490703415108	0.759582856554511	0.978442956550759	1.15349805958077	1.34831945680211	1.6647989581628	1.77705659011994	0.632278674878543	1.7180967011277
7	13	1.07243745732048	0.252775932823256	0.635594404743171	0.693170219211298	0.892894715600216	1.05264421902079	1.23043178946642	1.51924052631595	1.62168313238639	0.576996628986894	1.56787828565406
8	14	1.02035859488058	0.240500827227346	0.60472917027543	0.659509033426226	0.849534666256888	1.00152654021694	1.1706805308099	1.44546436543772	1.54293223442385	0.548976973514986	1.49174021624618
9	15	0.950211138187639	0.230460052316824	0.553533004370687	0.605460024526192	0.786329891094731	0.931645895292427	1.09388247478843	1.35830914160854	1.45231374827677	0.498509435646663	1.40191284072861
10	16	0.89776981218108	0.22444245304527	0.513153017983118	0.56312368691195	0.737969777384715	0.879137135266756	1.03728835061396	1.29599411541764	1.38818885309829	0.457862604212351	1.33767702014981
11	17	0.798278800839462	0.213348983704716	0.436426448762435	0.482612992543637	0.645954537828439	0.779354723721528	0.930008889720031	1.17852003834488	1.26757527112388	0.38011479277822	1.2164428089007
12	18	0.762885256280058	0.211586300677941	0.406204269235217	0.451251223515106	0.611582549185593	0.743415782468485	0.893003124876222	1.14095765276885	1.23009878319344	0.348176106951293	1.17759440560882
13	19	1.10584716068563	0.260650675425567	0.655395112353738	0.714764589351327	0.920711114011975	1.08543730253953	1.26876349899085	1.56656951037751	1.6722035166153	0.594971836851522	1.61672248451974
14	20	1.36238040528349	0.297295777739818	0.843334943547614	0.912926227609737	1.1518572758457	1.34081740767857	1.54942390153121	1.88540595267556	2.00389146693311	0.779680680913441	1.94508012965353
15	21	1.38675443643442	0.302614627394121	0.858422852992717	0.929259178541774	1.17246488662314	1.36480566025158	1.57714428439599	1.91913731231964	2.03974262337128	0.79362976674194	1.9798791061269
16	22	1.46166840864729	0.304778931774828	0.926572387707462	0.998986656107455	1.24622198080733	1.44054025730783	1.65410639241439	1.99643633223166	2.11676686093621	0.864301702368633	2.05903511492596
17	23	1.42882589703648	0.291657864917819	0.915475712668921	0.985237295278511	1.22281976681572	1.40903084037555	1.61327437137898	1.9399517154	2.05460954284785	0.857176481797553	2.0004753122754
18	24	1.32807055659916	0.271091267173498	0.850919864903726	0.915762127377913	1.13659119120372	1.30967137166548	1.49951242960271	1.80315373607831	1.90972633182489	0.7967316729391	1.85940944025921
19	25	1.34023285075306	0.262841286874921	0.875484594646497	0.939119025790313	1.15485554411085	1.32309009230878	1.50693952106541	1.79983375627922	1.90235391599339	0.825063928478217	1.85540177302791
20	26	0.970533286738919	0.217017840357452	0.592826945286623	0.643204029016127	0.816710916605136	0.954406537974762	1.10679649063798	1.35288650395255	1.43982755185901	0.545178319638313	1.39588825383952
21	27	0.831423270980317	0.195968344315494	0.492754123236894	0.537390639490299	0.69223005968126	0.816078265247739	0.953910753613885	1.17781407127596	1.25723424262995	0.447325316121948	1.21552122583869
22	28	0.820717478178326	0.193444964752739	0.486409191924735	0.530470947630665	0.683316583418418	0.805570061877813	0.941627755006281	1.16264798939389	1.24104550967652	0.441565347262958	1.19986960909369
23	29	0.890455163552891	0.204284424825318	0.53611217694406	0.5831052933552	0.745511683472236	0.874882807006594	1.0184441967861	1.25093814201207	1.33323447482816	0.490057690895268	1.29085263621051
24	30	0.981601636366494	0.219492798574051	0.599587780786792	0.650539384920237	0.826025014424508	0.965290971711851	1.11941884032175	1.36831536253657	1.45624792091295	0.551395751161354	1.41180752157163
25	31	1.02253403600489	0.228645561381415	0.624590353879794	0.677666619734798	0.860469930517854	1.00554322309124	1.16609816280577	1.42537357146338	1.51697288271318	0.574388735697316	1.47067933631246
26	32	0.784590087984164	0.202580289624138	0.439129116305432	0.483638616896406	0.640162945047832	0.767225318292124	0.910117768163967	1.14479466053625	1.22864826017971	0.387532720320852	1.18164745564747
27	33	0.952994542733044	0.22462296786677	0.564804963662225	0.615968261444296	0.793448406145981	0.935405779906967	1.09339222773561	1.35003483960308	1.44106788200762	0.512733525714176	1.39325555975191
28	34	0.926826223802027	0.224788377489889	0.539910429980001	0.590559514241224	0.766978131845549	0.908717875799123	1.06696177580606	1.32488084161377	1.41657197331791	0.486241003921845	1.36741144368221
29	35	0.957567313557973	0.232244186908145	0.557818247607453	0.610147267120124	0.792417359811275	0.938858345571525	1.10235089932661	1.36882465742522	1.46355701221645	0.502368707218009	1.41276591989794
30	36	0.982928684092293	0.238395222762465	0.57259218053945	0.626307145076316	0.81340469928648	0.963724205176533	1.13154689340538	1.40507826470896	1.50231962572611	0.515674047477862	1.45018332070672
31	37	2.65691952637361	0.396070178114529	1.93797533421446	2.04069222242498	2.38014718280868	2.63726476887639	2.91227699462008	3.34019863953969	3.48752844122082	1.88062197726913	3.43321707547809
32	38	3.73268489239669	0.466585611549586	2.87462220332851	2.99977814975924	3.40828947129175	3.71326192906197	4.03591465734334	4.53185041976134	4.70110475051516	2.8181770937595	4.64719269103388
33	39	5.23996442168966	0.504215811567764	4.29844437866342	4.43908811084669	4.89164038316974	5.22380059594064	5.57067169595801	6.09597959552708	6.2733313660009	4.25170143101684	6.22822741236248
34	40	3.69544153350145	0.357251817357071	3.02850351762195	3.12809400944758	3.44861839234068	3.68393565213904	3.92972457516377	4.30203852179707	4.42775877344089	2.99522797148159	4.39565509552131
35	41	2.86526370167671	0.257308276263	2.38317810457431	2.45556707567445	2.68777101512684	2.85756507166152	3.03436550376025	3.3012221225193	3.39109550547271	2.36093948020123	3.36958792315219
36	42	3.40796097179105	0.23802231894992	2.9573853935744	3.02612544215875	3.24454057624411	3.40242117654089	3.56534298239323	3.80869370280022	3.89001680537042	2.9414372266492	3.87448471693289
37	43	3.28824182626482	0.20511488958618	2.89847632487596	2.95828686337425	3.14766792886387	3.28397790597496	3.42416793574162	3.63274168551538	3.70223764193049	2.8862166426759	3.69026700985373
38	44	2.80335836919116	0.164903433481833	2.489436918233	2.53774196388023	2.69044077234037	2.80012563237912	2.91275215996137	3.08000211872641	3.13565039262968	2.48014763956676	3.12656909881555
39	45	2.18769672411943	0.12651776821719	1.94672754584081	1.9838354237048	2.10108469313901	2.18525830426251	2.2716507774369	2.39987583094494	2.44252265505803	1.93972189841374	2.43567154982512
40	46	1.56529527748721	0.0947359798691713	1.38510504089975	1.41279556503723	1.50039796699025	1.56338446546133	1.62810974019011	1.72431305971953	1.7563439979623	1.37961275694364	1.75097779803079
41	47	1.50300785902103	0.0846848991294682	1.34159297116902	1.36647850869188	1.44505504752875	1.50141767407032	1.55922729672731	1.64496155777864	1.67345927391679	1.33702545672727	1.66899026131479
42	48	1.46895647715143	0.0788577154413298	1.31844600635255	1.34169797907725	1.415026671559	1.46754561706431	1.52134837055396	1.60102761357159	1.62748445724496	1.31439535488642	1.62351759941643
43	49	1.15537626362897	0.0669291499217828	1.02790745702199	1.04753545502049	1.10955655731667	1.15408415375435	1.19978751755212	1.26762464806735	1.29018771237556	1.02419512978228	1.28655739747566
44	50	0.987544117686959	0.0595511509507312	0.874263619321206	0.891674843578542	0.94675177901765	0.986347352800941	1.02703194254755	1.08749573786409	1.10762541929471	0.870823861823525	1.10426437355039
45	51	0.815245818942622	0.0528445375448941	0.714953976635619	0.730314791474977	0.779007815642339	0.814104302807281	0.850239548064254	0.904070742053621	0.9220244583486	0.71167052535463	0.918821112530614
46	52	0.895603239616387	0.0551205690451509	0.790817066061173	0.806907182269958	0.857834417585061	0.894472681626182	0.93213971998974	0.988155804326076	1.00681397305552	0.787566924287892	1.00363955494488
47	53	0.999500844858256	0.0588961521000797	0.887387911973141	0.904638064148077	0.959170711033068	0.998344253509337	1.03857025048103	1.09830893026476	1.1181863022653	0.8840643867421	1.11493730297441
48	54	0.89697307407753	0.0566164384087168	0.789429423992206	0.805922770432653	0.858164467062919	0.895782156418586	0.934483551634411	0.992085785343647	1.01128426979264	0.786004854796445	1.00794129335861
49	55	0.83829833220345	0.0551559808555207	0.733671763724978	0.749684306850275	0.800466365969965	0.837088977310929	0.874812082701418	0.931037664866962	0.949797188245864	0.730192609726629	0.94640405468027
50	56	0.906536977169473	0.0577986866174087	0.796783344047801	0.813607263220613	0.866911858564103	0.905308903624626	0.944823468054806	1.00365584507585	1.02326929194513	0.793251551399352	1.01982240293959
51	57	0.968792143459064	0.0605495089661915	0.853741272151911	0.871394459840101	0.927293782704505	0.967530987774045	1.00891581105402	1.07049182592698	1.0910097042524	0.850115105885329	1.0874691810328
52	58	0.990464094170507	0.062025267521722	0.872616465207766	0.89069706104519	0.947953042109912	0.989169671175331	1.03156419133206	1.09464660648213	1.11566745722591	0.868894569827931	1.11203361851308
53	59	0.882812923936015	0.0589854196068695	0.770980519614028	0.788082242432057	0.842344370503169	0.881499562336685	0.921849897280331	0.982023699780364	1.00210863216896	0.767201501506551	0.998424346365479
54	60	0.817526473925861	0.0569597684441563	0.709692414350252	0.72614582700337	0.778420856699465	0.816203996770296	0.855190588305751	0.91341831899312	0.932875600249821	0.705885327775315	0.929167620076407
55	61	0.830842055177912	0.0578875089504349	0.721251632685855	0.737973032688672	0.791099499527872	0.829498037983485	0.869119629294345	0.928295752607298	0.948069947160119	0.717382537635059	0.944301572720764
56	62	0.824632196069509	0.0586040583106398	0.71376447425306	0.730662259738804	0.784384284718671	0.823244342639714	0.863367351322961	0.923336345132701	0.943386470149101	0.709768241780655	0.939496150358363
57	63	0.89687463891015	0.0623370966050002	0.778850237913915	0.796860882497513	0.854078954320022	0.8954308105178	0.938096546679994	1.00181354291048	1.02310369578611	0.77469392956435	1.01905534825595
58	64	0.874295146364089	0.0627707333371987	0.755589278770374	0.773671337443268	0.831178158515915	0.872793380760519	0.915775218220926	0.980041745292715	1.00153486703872	0.751264509023179	0.997325783704998
59	65	0.87905237616581	0.063941651644613	0.758190753748182	0.776587519518129	0.835121211997427	0.877502506281315	0.921294196403779	0.986804118833217	1.00872119124123	0.753726738942368	1.00437801338925
60	66	0.965268975969712	0.0679160881496612	0.836738061133719	0.856338851744247	0.918633659718622	0.963676591002596	1.01016859324864	1.07963100324284	1.10284871608823	0.832153443196376	1.09838450874305
61	67	0.975352775848261	0.069140925105154	0.844539311494397	0.864479908171705	0.927870415980945	0.973719506506348	1.02105487593663	1.09179701246769	1.11544738466359	0.839836562642159	1.11086898905436
62	68	1.05606978595029	0.0725311706836518	0.918686683754533	0.939665044465517	1.00628550102831	1.05440976381243	1.10404463740967	1.17813714581714	1.20288609375027	0.913908691410335	1.19823088049025
63	69	1.02285934591255	0.0716144785421628	0.887305218899319	0.907982652928349	0.973688556701429	1.02118849348274	1.07020890455637	1.14343560671977	1.16790820022699	0.882494967969907	1.16322372385519
64	70	0.889184534494944	0.0666471985968995	0.763352249868363	0.782472189748968	0.84337042433684	0.887519950408378	0.933184277344608	1.00157508574799	1.02447584019337	0.758556025245021	1.01981304374487
65	71	0.925079294766938	0.0678301048717798	0.796906258099783	0.816406937438999	0.878470084989571	0.923421975793051	0.969882045744165	1.03940506886228	1.06267009729542	0.79213228921825	1.05802630031563
66	72	1.05528378411781	0.0728214994752172	0.917373805446247	0.938427234914152	1.00529631153038	1.05360920399259	1.10344595689545	1.17785261281044	1.20270968987156	0.912553645146383	1.19801392308923
67	73	1.10342986609211	0.0750788927464791	0.961174547210349	0.982907768536292	1.05190476424316	1.10172751018165	1.15309938659193	1.22975898711045	1.25535896627139	0.956275236309014	1.25058449587521
68	74	1.13612685080198	0.076251841540699	0.991580660454408	1.01367987683689	1.08380841896503	1.13442141073976	1.18658633403508	1.26439136501555	1.29036436378259	0.986673241382211	1.28558046022175
69	75	1.23471946804641	0.0788833332484046	1.08493823422076	1.10789558186118	1.18063762109311	1.23303998454209	1.28697064101355	1.36727233976666	1.39404457512218	1.08010813487954	1.38933080121329
70	76	1.27142385065199	0.0790024340567972	1.12128259300562	1.14432648387594	1.21728331488938	1.26978790143913	1.32378115645625	1.40410169417816	1.43086161854584	1.11657907990067	1.42626862140331
71	77	1.20424363685885	0.0754126617785733	1.06096004068151	1.08294311166407	1.15255709492214	1.20266982851534	1.25421468656412	1.33091266833778	1.35647061223353	1.05643481977284	1.35205245394485
72	78	1.23845160436576	0.0746814416853621	1.09638968284573	1.11822461480398	1.18729506728956	1.23695077481639	1.28797218696623	1.36379815056084	1.38904222403223	1.09207597866245	1.38482723006907
73	79	1.19703209915087	0.0717932144044513	1.0604416236219	1.08144090277159	1.1478578943071	1.19559711521653	1.24464212199277	1.31751824181301	1.34177709889858	1.05631739891814	1.33774679938359
74	80	1.15932866231301	0.0691597497587437	1.02772702788416	1.04796435984671	1.11196193296034	1.15795371111826	1.20519664605994	1.27538312941304	1.2987436791824	1.02377555278587	1.29488177184014
75	81	1.1502044978118	0.0675423337691845	1.0216196658886	1.04140736739192	1.1039560424681	1.14888269417222	1.19501213650765	1.26351049600402	1.28630070311604	1.0178215236242	1.2825874719994
76	82	1.0164015707696	0.0624370521666124	0.897699479682908	0.915928056368227	0.973620674721482	1.01512336451806	1.05778918371545	1.12123524316195	1.14236725573317	0.894024948523042	1.13877819301616
77	83	1.05976569758201	0.0628855245936671	0.940083855466423	0.958492697914197	1.01669943032965	1.05852210100549	1.10147639921959	1.16528079076299	1.18651448165236	0.936510069378421	1.1830213257856
78	84	1.21399018114283	0.0668279600328719	1.08652817556663	1.10619877978	1.16827202583134	1.21276414888078	1.25837190107025	1.32596375087007	1.34841935990498	1.0830073794784	1.34497298280726
79	85	1.12393493713797	0.063938424639414	1.00209779210266	1.02087369160583	1.08017382152199	1.12272272663428	1.16637469020031	1.23113120749277	1.25266069248111	0.998615624844721	1.24925424943122
80	86	1.08741150380167	0.062061852582154	0.969161331406105	0.987381853068564	1.04493283887906	1.08623104630499	1.12860341898087	1.19146786571239	1.21236984237983	0.965770272740648	1.20905273486269
81	87	1.17601161842464	0.063591425335711	1.05466289438356	1.07340411035412	1.13251805218537	1.17486560708921	1.21825597287961	1.28252833007525	1.30387278952775	1.05137242476665	1.30065081208263
82	88	1.35050029951506	0.0673568328591212	1.22169347821598	1.24165068048379	1.30447910913508	1.34938064691145	1.39530099790328	1.46316920018821	1.48566981408923	1.21848090711118	1.48251969191893
83	89	1.3168950233754	0.0655179761930486	1.19159685221661	1.21101226287676	1.27213159335852	1.31580863584663	1.36047422208652	1.42648359375296	1.44836685204115	1.18847979003702	1.44531025671377
84	90	1.68373267968829	0.0721894430811865	1.54519792468038	1.56677707941424	1.6344956585488	1.68270109320334	1.73184518920636	1.80420714468508	1.82812971941909	1.54224137124916	1.82522398812741
85	91	1.88394618819562	0.0738376726663818	1.74198719546097	1.76416137965724	1.83363162000287	1.88298163386891	1.93320930766504	2.00702120159933	2.03138655723704	1.73922434976952	2.02866802662173
86	92	1.86460682565871	0.0698300744001724	1.73023593531704	1.75125243136524	1.81704407987584	1.86373517920054	1.91121939743662	1.98093450341603	2.0039311231724	1.72773987983438	2.00147377148305
87	93	1.78396364290115	0.0638352380539524	1.66102621876982	1.6802785696722	1.74050248450912	1.78320229923091	1.82659486497642	1.8902457428136	1.91122765034875	1.6588465763154	1.90908070948689
88	94	1.54351351999384	0.0553021109380333	1.43701209801081	1.45368994904169	1.50586156024812	1.54285310234367	1.5804455623475	1.6355898479545	1.6537679801643	1.4351213825553	1.65190565743239
89	95	1.32588121457099	0.0480316086208758	1.23339972012971	1.24787776182338	1.29317601418342	1.32530125916681	1.35795420941478	1.40586295907873	1.42165849311136	1.23173926167408	1.42002316746791
90	96	1.19797349866715	0.0433695525812679	1.11446747821073	1.12754063658649	1.16844291655126	1.19745017825991	1.22693361265103	1.27019146427964	1.28445345660568	1.11296917560787	1.28297782172644
91	97	0.943861844928728	0.0371645238506061	0.872416485217638	0.883574814513475	0.918535981650921	0.943374105869968	0.968656030079825	1.00581260904845	1.0180789311907	0.871019378181541	1.01670431167592
92	98	0.87167010042429	0.0349789162163121	0.804451689821771	0.814943883131885	0.847829094523565	0.871202259913325	0.895001120073365	0.929992175695369	0.941547155970695	0.803111424640318	0.940228776208262
93	99	0.988020852050005	0.0371059019648966	0.916623380674947	0.92778953065907	0.962746559716837	0.987556377095002	1.01278882448527	1.04983654947646	1.06205784925734	0.915293284198808	1.0607484199012
94	100	1.13176620467534	0.0400640893531323	1.05459384553728	1.06668273517466	1.10449189131886	1.131293488668	1.15852521272343	1.19846216004673	1.21162492737892	1.0532405895432	1.21029181980748
95	101	1.20064358379467	0.0415251266429387	1.12062453241535	1.13316700838997	1.1723804928955	1.20016489223173	1.22838485476072	1.26975302785946	1.28338295875218	1.11925433557451	1.28203283201483
96	102	1.26470728036934	0.0423455318058811	1.18306252142757	1.19587040277719	1.23589389576389	1.26423470068839	1.29300550666829	1.33515617770327	1.3490376326442	1.18171003802982	1.34770452270887
97	103	1.38026201185588	0.0434741669938135	1.29635847651332	1.30954026200843	1.35069565475822	1.3798056028485	1.40933083675482	1.45254062050888	1.46675924946125	1.295052644548	1.46547137916375
98	104	1.40651608433258	0.042818749579562	1.32383426642198	1.33683433717342	1.37740332453373	1.40608159597559	1.43515520693906	1.47767991616666	1.49166703485678	1.32259133515664	1.49044083350852
99	105	1.35857106654754	0.0407591700058781	1.27984900687447	1.29223056228478	1.33086176522224	1.358163476215	1.38583605202563	1.42630190335226	1.43960940214996	1.27868309333602	1.43845903975907
100	106	1.20020534812468	0.0369512664542834	1.12886565975018	1.14007952448578	1.1750797145288	1.199826157632	1.22491762511844	1.2616246298518	1.27369991901217	1.12778086587429	1.27262983037508
101	107	1.15395637165953	0.0350327734338029	1.08630623054492	1.09694353811773	1.13013786450482	1.15360187294217	1.17738843854533	1.21217843691917	1.22362107631117	1.08529213572927	1.22262060758978
102	108	1.14124310332993	0.033995090998217	1.07557819741321	1.08590774469945	1.11813349148406	1.14090557506146	1.16398477415305	1.19772980552011	1.20882613307759	1.07461272497343	1.20787348168644
103	109	1.19258127593205	0.0341715235408551	1.12653847599274	1.13693625139274	1.16935848997273	1.19225491489319	1.21544829375688	1.24933955108187	1.26047873952324	1.12560508979197	1.25955746207212
104	110	1.11621072213855	0.032590962301142	1.05323962932105	1.06314977661335	1.094058979895	1.11589354273693	1.13801670546285	1.17035359895508	1.18098429994327	1.05233243602831	1.18008900824879
105	111	1.15990708220035	0.0327026449747632	1.09668879390146	1.1066452803463	1.13768516159996	1.15959975511295	1.18179398348487	1.21421720778361	1.22487186747215	1.09580989804981	1.22400426635088
106	112	1.21441684372456	0.0329790345299327	1.1506315189169	1.16068506527509	1.19201309799864	1.21411832755997	1.23649517453911	1.26916689065224	1.27989859549237	1.14977793604589	1.27905575140323
107	113	1.21541712355676	0.032506616298415	1.15253273391953	1.1624473057668	1.19333664596575	1.21512733681611	1.23718170208754	1.26937543277355	1.27994833248078	1.15170415561187	1.27913009150165
108	114	1.15721266031779	0.0311398371508916	1.09697720600105	1.10647298000785	1.1360596878241	1.15693335474435	1.17806115942659	1.2089050797931	1.21903537067319	1.09617857950204	1.21824674113353
109	115	1.1483824887695	0.0304000693913615	1.08956529623491	1.09884050061605	1.12773436067509	1.14811424892191	1.16873820615986	1.19883946968305	1.20872405275984	1.08879835276243	1.20796662477656
110	116	1.1813838448268	0.0302918934570975	1.12275188224733	1.13200357975666	1.16081360342749	1.18112494984407	1.20167186215586	1.23164722619648	1.24148707404106	1.12201173365089	1.24075595600271
111	117	1.15832143920792	0.0295359488323244	1.10114864575181	1.11017104764761	1.13826527138495	1.15807040392435	1.17810395085217	1.20732813682708	1.21692083377818	1.10043097949656	1.21621189891927
112	118	1.16183800586174	0.0291096974096233	1.1054779542637	1.11437502594046	1.14207354896002	1.16159490170274	1.18133745224582	1.21013023789874	1.21957958740887	1.10478299893887	1.2188930127846
113	119	1.11703412718289	0.0280842740399494	1.06266175854593	1.07124449888223	1.09796546795693	1.11679877272121	1.13584622394794	1.16362657264032	1.17274398515313	1.06198895006459	1.17207930430119
114	120	1.10687636863405	0.0275260633835101	1.05357752340225	1.06199251262122	1.08818804510418	1.10664820211271	1.12531596527468	1.15253852297876	1.16147185527697	1.05292528440237	1.16082745286573
115	121	1.16665591149722	0.0278884104534115	1.11262977505799	1.12116567967103	1.14772630037582	1.16643369885009	1.18534328584575	1.21290413222283	1.22194485498588	1.11199462700854	1.22131719598591
116	122	1.25247071207854	0.0285612977630349	1.19711101879483	1.20586474126183	1.23308990067455	1.25225361516251	1.27161486314456	1.29981722134193	1.30906414114516	1.19649056846299	1.30845085569408
117	123	1.26449528059931	0.0282820454418727	1.20966503603889	1.21833784357604	1.24530614139404	1.26428443221037	1.28345457096476	1.311371941669	1.32052375161085	1.20906247153324	1.31992808966538
118	124	1.36609009809389	0.0287869166499085	1.31024551213635	1.31908720133654	1.34656497545674	1.36588789943419	1.38539480079213	1.4137827136417	1.42308375593106	1.30966774146007	1.42251245472771
119	125	1.26782281089398	0.0270300731494581	1.21539276400812	1.22369232497377	1.24948811058659	1.26763072170381	1.28594811180607	1.31260853128172	1.32134447855441	1.21484386752104	1.32080175426692
120	126	1.29937838539098	0.0265511220638249	1.24785489960115	1.25601628487409	1.28137271603333	1.29919754388366	1.31718691645401	1.34335735334269	1.35192957314831	1.24733818614588	1.35141858463608
121	127	1.25760503978831	0.0253764044724602	1.20835495701285	1.21615769997497	1.24039715124585	1.25743435918416	1.27462686655788	1.29963458720623	1.30782508138733	1.20786728702228	1.30734279255433
122	128	1.24339763618505	0.0245556269519661	1.19573044220913	1.20328479539319	1.22674818625093	1.24323599176297	1.2598708747677	1.28406186126494	1.29198343756962	1.1952686073592	1.29152666501091
123	129	1.18853219099829	0.0234037407077507	1.14309974577157	1.1503002381802	1.17266399244083	1.18837857785657	1.20423293323151	1.2272881326475	1.2348376027789	1.1426608592111	1.23440352278548
124	130	1.10535594404527	0.0220498635710129	1.06255711246925	1.06933892621654	1.09040469936086	1.10520932912621	1.12014736132659	1.14187307913781	1.1489879719398	1.06213821144609	1.14857367664446
125	131	0.993310603976853	0.0204991581242854	0.953535169945541	0.959834704288277	0.979408343047837	0.993169592402361	1.00705914590494	1.02726750746428	1.03388739085785	0.953132254053254	1.03348895390045
126	132	1.14428706384194	0.0217221843216345	1.10210426468607	1.10879321169274	1.12956171529662	1.14414961487801	1.15886257681398	1.18024976722943	1.18725097058133	1.10171158257153	1.18686254511234
127	133	1.09164687500704	0.0211027532731458	1.05067396558273	1.05716939703941	1.0773401358575	1.09151089808907	1.10580538333358	1.12658818295896	1.13339252640679	1.05028547859168	1.13300827142241
128	134	1.05587746495388	0.0205929340195108	1.01589779463134	1.02223496574234	1.04191573412992	1.05574359229488	1.06969325886746	1.08997661634138	1.09661791891362	1.01551531427564	1.09623961563212
129	135	1.03384180497733	0.0201746834269601	0.994674351795445	1.00088272761374	1.02016360265535	1.03371057643307	1.04737695278579	1.06724851519491	1.07375501557829	0.994299425460487	1.07338418449417
130	136	0.954805197026956	0.0192429100563536	0.917458441481861	0.923375434876246	0.941756550647605	0.954675927840404	0.967712924907025	0.986675908537081	0.992886574940627	0.917089093316503	0.99252130073741
131	137	0.968878193274936	0.019308179089373	0.931400612072334	0.93733931821087	0.955786057004697	0.968749936008833	0.981830514127458	1.00085456592203	1.00708464629832	0.931034162259765	1.00672222429011
132	138	0.993165976421436	0.0195719102928934	0.955172346523427	0.961193809018893	0.979895781671913	0.993037414205624	1.00629602329331	1.02557668159911	1.03189021121681	0.954805032247365	1.03152692059551
133	139	0.885609781936871	0.0185470559192807	0.849627505648777	0.855325006033393	0.873030410770763	0.885480310188267	0.898048013895455	0.916336198232295	0.922327831429451	0.84925755233508	0.921962011538661
134	140	0.883481976609252	0.0185841830525743	0.847429311486328	0.853137568220381	0.870877120982113	0.883351672950378	0.895944786163299	0.914270863123714	0.920275142551654	0.847056977826207	0.919906975392298
135	141	0.907926284836207	0.0189811525342425	0.871101174244149	0.876932288104481	0.895052614401191	0.907794014619749	0.920655765404267	0.939371467795078	0.945503072021482	0.870723225869091	0.945129343803322
136	142	0.905247675317775	0.0191739850307579	0.868053482285075	0.873941845380219	0.892242288976274	0.905112304657563	0.918105491989571	0.93701526741729	0.943211164300314	0.86766666465749	0.942828685978061
137	143	0.994163430681027	0.0203271829684922	0.954717989388113	0.960966138176968	0.980378485700459	0.994024894059291	1.00779735461882	1.02783328466712	1.03439616002466	0.954322152062783	1.03400470929927
138	144	0.952822608984294	0.0200961979658619	0.913837763098405	0.920010019944529	0.939192019505588	0.952681328218034	0.966299186080654	0.986117120108842	0.992610337313948	0.913434060971205	0.992211156997384
139	145	0.894091576901137	0.0195666626021354	0.856148795651014	0.86215255393987	0.880817416173656	0.893948846026718	0.907210144585808	0.926517468489695	0.932845481044312	0.855740918200952	0.932442235601323
140	146	0.907322867449595	0.0197899866293102	0.868945647372227	0.875018474933252	0.893897456848156	0.907178989034768	0.920591434045597	0.940118042954894	0.946517731791134	0.868534493656147	0.946111241243043
141	147	0.88271274288401	0.0196742193322565	0.844568979572363	0.850602739879378	0.869364214183372	0.882566578493776	0.895901935682457	0.91532132661206	0.921687141170744	0.844151272992787	0.921274212775233
142	148	0.907229800983372	0.0201556861457037	0.868151206604986	0.874333169849227	0.893554861925226	0.907080540822088	0.920742029382573	0.940635572803837	0.947156623272455	0.867724656137792	0.946734945828951
143	149	0.851324222346071	0.0197555460615537	0.813040089337126	0.819091950636459	0.837917324232167	0.851171413685121	0.864564541706925	0.88407773913528	0.890476748477974	0.812603352065426	0.890045092626716
144	150	0.890807594844748	0.0204472923772344	0.851178010621318	0.857443724648459	0.876932157136942	0.890651153015323	0.904512493187406	0.924705103176472	0.931326219178564	0.850730901785369	0.930884287904127
145	151	0.981686871725212	0.0217562527890543	0.939503904556639	0.946177227265556	0.966926212746964	0.981526154912198	0.996272330972863	1.01774473659913	1.02478317363444	0.939044616258665	1.02432912719176
146	152	1.09256809063701	0.0232461295880215	1.04747676849433	1.0546148543817	1.07680024580407	1.0924032288932	1.10815621712692	1.13108368594954	1.13859630313012	1.04700567664449	1.13813050462953
147	153	1.10676298862895	0.0235321748210364	1.06111649050458	1.0683425392652	1.09080117930393	1.1065962114539	1.12254299156701	1.14575233076589	1.15335726228681	1.06063992597972	1.15288605127818
148	154	1.11789723251187	0.0235464221059567	1.07221862587124	1.07945081894444	1.10192658632743	1.11773191635727	1.13368766495458	1.15690755514842	1.16451531197463	1.0717462451842	1.16404821983955
149	155	1.12413675843795	0.023368857044084	1.07879648752857	1.08597656746148	1.10828768185937	1.12397482989201	1.13980931411238	1.16284930299635	1.17039725091018	1.07833379863154	1.16993971824435
150	156	1.131627162737	0.0231669117189482	1.08667171986754	1.09379251683827	1.11591634136159	1.13146907401765	1.14716564901172	1.17000106416959	1.17748100601842	1.08622001576786	1.17703430970614
151	157	1.014620089805	0.0216662695249573	0.972594878947786	0.979247210453492	0.999923567550548	1.01446587295317	1.02914849789133	1.05051901748575	1.0575216972778	0.972154201536085	1.05708597807392
152	158	0.906842782356748	0.0202422281051506	0.867598424710283	0.873806129597933	0.89310875335752	0.906692173487492	0.920412630469092	0.940393176386228	0.946943032411833	0.867168015270652	0.946517549442843
153	159	0.843795221902937	0.0194194115996932	0.806158933744536	0.812109226743533	0.830617091799781	0.843646251434662	0.856810957284011	0.875989369673245	0.882278091294586	0.805733175167539	0.881857268638336
154	160	0.816452666905236	0.019196043638589	0.779258397097479	0.785136645877629	0.803424436413254	0.816302229109744	0.829316903211453	0.848281845799765	0.854501856340068	0.778828421373602	0.85407691243687
155	161	0.854366632405356	0.0199121146522083	0.815780999730488	0.821880067585003	0.840853128078691	0.854211944893847	0.86771150983763	0.887380851258577	0.893831335431451	0.815338887687028	0.893394377123684
156	162	0.846301443219933	0.0201958820538748	0.807176679456684	0.813358416195479	0.832593378112456	0.846140799165761	0.859834388236094	0.879792442694002	0.886339127339792	0.806717514394338	0.885885372045527
157	163	0.874872292818471	0.0209194257106849	0.834346787013804	0.840749615824415	0.860672943055011	0.874705560848891	0.888889885987717	0.909563708738794	0.916345315825225	0.833870218425528	0.915874367211413
158	164	0.923331456552258	0.021860505815166	0.880977950453963	0.887670761378348	0.908494241663777	0.923158941458853	0.937980610541494	0.959580617414684	0.966665344770549	0.880484865154533	0.966178047949984
159	165	0.969611682967865	0.0227342949524751	0.925560289282127	0.932522583387949	0.954182323030922	0.969434006572651	0.98484735555544	1.00730685390262	1.01467278995655	0.925052464861014	1.01417090107472
160	166	0.968323136381858	0.0229579092396667	0.923844201680266	0.930872705472095	0.952740954984374	0.968141706575881	0.983707538845804	1.006392441933	1.01383311440122	0.923325634272111	1.0133206384916
161	167	0.92034624277988	0.0225078030940171	0.876755408373569	0.883639769070753	0.905066606640428	0.920162767178481	0.935425870008123	0.957678569653569	0.964979746033925	0.876230948715606	0.964461536844153
162	168	0.882806387244477	0.0221255428539661	0.839968707527208	0.846731080413158	0.867783894176221	0.88262155191808	0.897627389292293	0.919512185493237	0.926694462557005	0.839440323250703	0.92617245123825
163	169	0.883285799675525	0.0222708548364987	0.840169990590795	0.846975507895974	0.868164054884719	0.883098630250619	0.89820350905601	0.920234544736482	0.927465268637714	0.839634924195988	0.926936675155063
164	170	0.848680803982384	0.0220604070410394	0.805988865896254	0.812723581072727	0.833698933469306	0.848489667312477	0.863454314545079	0.885290012970748	0.892458946742615	0.805442406181947	0.891919201782821
165	171	0.821033520013046	0.0219823330983778	0.778509070601702	0.785213480264776	0.806101667213924	0.820837343517566	0.835751519106606	0.857522737326316	0.864672814187005	0.777948147140225	0.864118892885866
166	172	0.823182693885901	0.0223545734122438	0.779946324284404	0.786761039855096	0.807996494966562	0.822980347103732	0.838148312923827	0.860294573018013	0.867568972863449	0.779367729997903	0.866997657773899
167	173	0.862866602130094	0.0233122062114759	0.817774956943016	0.824882826996458	0.847030419228102	0.862656668001397	0.878473934081472	0.901566483534494	0.909151274670324	0.817174677955601	0.908558526304587
168	174	0.918208203723916	0.0245226365684757	0.870768011215085	0.878247809233408	0.901551096351716	0.917989903823035	0.934627340453616	0.95891324090488	0.96688896540286	0.870143836049703	0.966272571398128
169	175	0.944631373023723	0.0253006091944492	0.895688007244383	0.903404368989244	0.927445485360744	0.944405502338402	0.961571037089277	0.986628844464309	0.994858331663179	0.895042179002602	0.994220567044843
170	176	0.939499314320104	0.0255321351894492	0.890117656712036	0.897900848064297	0.922154403320407	0.939268034609361	0.95659210542291	0.981886698793285	0.990195303203217	0.889456329348784	0.989542299291425
171	177	0.96911690261515	0.0261256407918295	0.918581897116572	0.926548161941311	0.951369798974289	0.968882146036846	0.986608096126111	1.01248642140017	1.0209859981555	0.917910646663164	1.02032315856714
172	178	0.935556265109905	0.0258188888798569	0.885630394808519	0.893496899106279	0.918014650143258	0.935318764721692	0.952838979109462	0.978425768780678	0.986831817560289	0.884951242905385	0.986161287314425
173	179	0.944370994209552	0.0260621521870649	0.893974726735721	0.901915348547234	0.92666410368475	0.944131256113505	0.961816544425052	0.987644410585083	0.996129660419248	0.893289175922904	0.995452812496199
174	180	0.925483995671804	0.0259390885121176	0.875336370753294	0.883235288057457	0.907858764793905	0.925241670219793	0.942845065893399	0.968559299832967	0.977008722498628	0.874643382188053	0.976324609155554
175	181	0.825258047325347	0.0246482994561412	0.77764927903554	0.785138025570567	0.808501973267007	0.825012666888944	0.841746631140521	0.866215086949377	0.87426127669707	0.77694738039131	0.873568714259383
176	182	0.819320535352077	0.0247597799440213	0.771504795238148	0.779024121070594	0.802487155023423	0.819071136210359	0.835882044766033	0.860467675812879	0.86855357388193	0.770791366661795	0.867849704042359
177	183	0.889156031513602	0.0261629665960426	0.838610557144105	0.846563865582609	0.871372297455946	0.888899433996311	0.906660047367697	0.932623477809474	0.941159712477212	0.837876616985359	0.940435446041846
178	184	0.91884992674668	0.0270954061224629	0.866504685335733	0.874740794175994	0.900432084272844	0.918583607163036	0.936977452970871	0.963867502662259	0.972708623777224	0.865742930746652	0.971956922746707
179	185	0.994838924664899	0.0286469978519107	0.939477192013465	0.948192417977354	0.975369865750807	0.99456396888092	1.01400825268033	1.04242333346365	1.05176319200956	0.938690808875154	1.05098704045464
180	186	0.9593842310429	0.0284269793387003	0.904470406704483	0.913109747055475	0.940060560209018	0.959103477662527	0.978401851337105	1.00661639357421	1.01589353600763	0.903667351539047	1.01510111054675
181	187	0.97634469448959	0.0288033602511284	0.920700233735087	0.929455364885424	0.956765822124323	0.976061464340515	0.995614816322617	1.02420015111112	1.03359871114228	0.919890108397379	1.0327992805818
182	188	1.16772481033784	0.031583208717889	1.1066358697889	1.11626520781312	1.14626990025373	1.16744008120443	1.18886933482249	1.22015565236928	1.23043182813617	1.10582172125078	1.2296278994249
183	189	1.26362365718767	0.0328908100257394	1.19997351654326	1.21001415636997	1.24128633891413	1.26333829745145	1.28564990203956	1.31820654828834	1.32889545982009	1.19915766953722	1.32808964483812
184	190	1.20448344857266	0.0318072601411787	1.14294169597634	1.15264701717317	1.18287989839608	1.20420347794009	1.22578180018486	1.25727488758789	1.26761623718781	1.14214121869595	1.26682567844937
185	191	1.15591277046889	0.0305139978495397	1.09687299660133	1.10618381176209	1.1351876556364	1.1556442768512	1.17634519793323	1.20655758755226	1.21647835800942	1.09610533468379	1.21572020625398
186	192	1.12503977671435	0.0294436366498922	1.0680645933693	1.07705132796845	1.10504282245904	1.12478292874595	1.14475673855229	1.17390435931706	1.18347459326995	1.06733024888056	1.18274930454814
187	193	1.09946025433759	0.028598438251265	1.04411620970565	1.05284669916602	1.08003812662551	1.09921230301566	1.11861208789813	1.1469195959872	1.1562133738574	1.04340731536511	1.15551319331007
188	194	1.09066342496111	0.0281046553277961	1.03626842827542	1.04485075255349	1.07157783821501	1.09042203042851	1.10948586509743	1.13729951793621	1.14643023537789	1.03557830051863	1.14574854940359
189	195	1.02941380351272	0.0270151062075267	0.977139830115764	0.985384599118574	1.01106587032045	1.02917749226838	1.04750413158913	1.07424908897988	1.08303070255537	0.976464195345971	1.08236341167948
190	196	0.935594808966282	0.0255299401789997	0.886220108563145	0.894001561120315	0.918250892962666	0.935362604072996	0.952685596560136	0.977980130944645	0.986289098230607	0.885556126215443	0.985633491717121
191	197	0.858630958761805	0.024344247413085	0.811574179273399	0.818984456458383	0.842088017381726	0.858400897120604	0.874923108459271	0.899062224591576	0.906995146321129	0.810916233832158	0.906345683691451
192	198	0.798586638574975	0.0235490352301316	0.75309258218236	0.760250711363444	0.782579407706426	0.798355176118596	0.814341551114733	0.83771210790434	0.845396062581718	0.752430529523917	0.844742747626033
193	199	0.761558002436299	0.0232706358744388	0.716625578514939	0.723689709951647	0.745735678474333	0.76132099158959	0.77712196013404	0.800234763434933	0.807837323577632	0.715947556122399	0.807168448750199
194	200	0.735111290856924	0.0233163143104453	0.690116602391224	0.697184390206977	0.719253196649803	0.734864789364752	0.750700673476561	0.773879033909841	0.781506809180694	0.689411314808452	0.780811266905397
195	201	0.750942441485115	0.0241736925140826	0.704304180916875	0.711627551664763	0.734499232191953	0.750683064521472	0.767102903824992	0.791142093428734	0.799054700660836	0.703562004157513	0.798322878812717
196	202	0.658348909688485	0.0233052987749029	0.613457713709365	0.620489826242174	0.642483429356452	0.658073930574654	0.673914636691139	0.697145976890173	0.704802764560479	0.612670524089676	0.704027295287295
197	203	0.566791207771656	0.0223001018062363	0.523920671679347	0.530616341849893	0.551594861206781	0.566498772691598	0.581668774567773	0.603963603180271	0.611323595802758	0.523083008231433	0.610499407311879
198	204	0.581325844007406	0.0234222857341302	0.536319278000497	0.543343538376088	0.565360977651147	0.581011304025125	0.596947834932267	0.620381081893669	0.62811987812708	0.535418163968511	0.627233524046302
199	205	0.603728857829773	0.0250038945088839	0.555710206142364	0.563198199256319	0.586681125838639	0.6033837077708	0.620400347609706	0.645436863731122	0.653708926321984	0.554721224592361	0.652736491067186
200	206	0.62200187888952	0.0267419494801739	0.570685939797715	0.578678554702894	0.603761910817736	0.621618678827301	0.639824128402765	0.666632344330614	0.675495461459091	0.569587657908379	0.674416099870661
201	207	0.713128399382945	0.0301621175406756	0.655229158566027	0.664251912894974	0.692559228656067	0.712703203943659	0.733234072596921	0.763455277932488	0.773443936187315	0.654010649003221	0.772246149762669
202	208	0.756066913003201	0.0325963592094901	0.693520521207592	0.703261429522233	0.73383314133824	0.755598521691097	0.777790100993045	0.810470135368887	0.821275071466747	0.6921780489526	0.819955777053801
203	209	0.970542719034159	0.0384543026209439	0.896626981940563	0.90816898727617	0.944336303008828	0.970034894660016	0.996195562441316	1.03464869797926	1.04734432292246	0.895172285897109	1.04591315217121
204	210	1.07633052887539	0.0417383076669504	0.996068580016275	1.00860952595202	1.0478921324988	1.07579106292922	1.10418085965731	1.14589171138608	1.15965815997125	0.994523445848164	1.15813761190261
205	211	1.17013650864586	0.0441011790076678	1.08528468178112	1.09855368476688	1.14009644523864	1.16958251339907	1.19957266704723	1.24360907238913	1.25813658831465	1.08369819779083	1.25657481950089
206	212	1.24474083790283	0.0453307876584863	1.1574679205523	1.1711285876094	1.21387315267923	1.24419059786641	1.27500871030544	1.32023001769972	1.33514067161649	1.1558924940922	1.33358918171346
207	213	1.28597917461017	0.045409503294357	1.19850650836515	1.21220982898498	1.25506657358677	1.28544472568615	1.3163091755016	1.36157158376031	1.37648902218256	1.19697654815323	1.37498180106711
208	214	1.28786208051611	0.0444619366671609	1.20218114855216	1.21561171157576	1.25760059612849	1.28735045116444	1.31756583955047	1.36185767243522	1.37645051612482	1.20071668464848	1.37500747638375
209	215	1.22686657184376	0.0422806142174835	1.14538668923012	1.15815932361732	1.19809018010323	1.22638091064481	1.25511354596969	1.29723046283872	1.31110638560151	1.14399656797749	1.30973657571003
210	216	1.11990589419663	0.039325214782656	1.04414602868346	1.05601619212398	1.09313652017046	1.11944562949193	1.14617353577785	1.18536560922467	1.19828136533398	1.04282847322262	1.19698331517063
211	217	1.10485908147582	0.0381667236562618	1.03131017215848	1.04283885168957	1.07888208069999	1.104419630037	1.13035703780292	1.16837832759535	1.18090531944113	1.03005230310955	1.1796658598421
212	218	1.09335524058175	0.0373701127850176	1.02132835273997	1.03262154909042	1.06792279176616	1.09292950868246	1.11832360029475	1.15554114938573	1.16780149200289	1.02010981952312	1.16660066164039
213	219	1.09963656654855	0.0370687410963291	1.02817386431384	1.0393825425849	1.07441223297975	1.0992200656068	1.124406873313	1.16131131980062	1.17346617532017	1.02698183399974	1.17229129909735
214	220	1.07190743563774	0.0362578098676982	1.00201209575896	1.01297398991135	1.0472341940633	1.07149865046328	1.09613506143171	1.13223529140097	1.14412583438418	1.00084212829705	1.14297274297843
215	221	1.0150059557864	0.0349586620868331	0.947635679584411	0.958196680318053	0.991213044076484	1.01460463725166	1.03836139151742	1.07318417208226	1.0846568579574	0.946486978096208	1.08352493347659
216	222	1.01836082316615	0.034746022898846	0.951389597591998	0.961890579801186	0.994714573687926	1.01796567743844	1.04157632539677	1.07617895109324	1.08757759630935	0.950258618284416	1.08646302804789
217	223	1.08777617509637	0.0357658603201477	1.01879676544657	1.02962267556823	1.06344356951284	1.0873842088044	1.11168149848801	1.14726671321312	1.15898306645045	1.01767508886888	1.15787726132386
218	224	1.08726548227518	0.0356720233470703	1.01846462803095	1.02926308756634	1.06299715562637	1.08687538679607	1.11110856605718	1.14659853399941	1.15828318682416	1.01734831651492	1.15718264803544
219	225	1.03581704941673	0.034623545446525	0.969058885776322	0.979531898565851	1.0122583123353	1.03543129580836	1.05895527710839	1.09341804698107	1.10476738806987	0.967954900341543	1.10367919849192
220	226	0.998906695716456	0.0337306824101983	0.933881108117775	0.944079706987378	0.975953489143591	0.99852705331012	1.02144605493524	1.05502868535098	1.06608972873478	0.932794558192468	1.06501883324044
221	227	0.926730136244299	0.0323037818231397	0.864489073361213	0.874242972019533	0.90474181302554	0.926354816933485	0.948309325428899	0.980497555329783	0.991104075086605	0.863414723870945	0.990045548617653
222	228	0.938044688052382	0.0324623750294836	0.875490232320086	0.88529509205494	0.915949827354907	0.937670245702407	0.959731370518742	0.992071547386293	1.00272703659436	0.874418432994594	1.00167094311017
223	229	0.914650861344068	0.0321972352164815	0.852625703060674	0.862343259082268	0.892733145781088	0.914273090312789	0.936156770496837	0.968247081712007	0.978822827643739	0.851544280319765	0.977757442368372
224	230	0.865969719621421	0.0315576909111818	0.805214133510919	0.814723919318937	0.844480597289746	0.86558640774144	0.887040996367057	0.918523039071034	0.928903598992402	0.804116645435505	0.927822793807337
225	231	0.919196922991787	0.032807545023877	0.856011469822975	0.86590717028113	0.896860970194657	0.918806635305588	0.94110742538151	0.973817989720819	0.984600313206734	0.854894134744988	0.983499711238586
226	232	0.935230308606456	0.0334866167322786	0.870740670703841	0.880839757796036	0.912431370736077	0.93483066791299	0.957593600492942	0.990984077624588	1.00199103483429	0.86959653981119	1.00086407740172
227	233	0.923113188367217	0.0336401146766005	0.858348472540776	0.868485788545043	0.900206045332842	0.922704582565363	0.945574913089112	0.979134387696937	0.990199938314851	0.85717856360108	0.989047813133354
228	234	1.03243374118477	0.0358795527659827	0.96329946278981	0.974134465290907	1.00801214063652	1.03201813739323	1.05640229367391	1.09215068661672	1.10392982562672	0.962109817763445	1.1027576646061
229	235	1.03654253415203	0.0361976354352777	0.966801230031668	0.977729981355519	1.01190336945878	1.03612120586237	1.06072241066109	1.0967922834575	1.10867817531696	0.96559516869889	1.10748989960518
230	236	1.09272212838838	0.0372182633901576	1.02098366242322	1.0322326414142	1.06739378999813	1.09229960442239	1.11758987454632	1.15465289000872	1.16686172802842	1.01977433214367	1.16566992463309
231	237	1.13038055769588	0.0377212877758227	1.05764757158999	1.06905839133656	1.10471440389903	1.12996099350388	1.15558934519965	1.19313390224889	1.2054978589745	1.05644683365527	1.20431428173649
232	238	1.03630081783764	0.0358412132307268	0.967234685717977	0.978060361451926	1.01190634756456	1.03588764904644	1.06024489431295	1.09595063762703	1.10771491865251	0.966052039905413	1.10654959576986
233	239	1.02045117492481	0.0351879715491315	0.952640367835646	0.963270100169693	0.996501945473432	1.02004674399346	1.04395953561364	1.07901180724836	1.09056029512928	0.951482750688515	1.08941959916111
234	240	1.04702971709988	0.0353758558069714	0.978833238171399	0.989529004528462	1.02295687736813	1.04663133092843	1.07066827695367	1.10588936757608	1.11749015914826	0.977693039718216	1.11636639448154
235	241	1.04678231257768	0.0352469938880863	0.97883036044659	0.989488695025747	1.02279786524419	1.04638672982903	1.07033553595907	1.10542530520452	1.11698229665857	0.977698204557028	1.11586642059833
236	242	1.09046943236001	0.0358544140734868	1.02131923454594	1.03217194885925	1.06607658095732	1.09007649558708	1.11443394365017	1.15010726486284	1.16185262696632	1.02019478077598	1.16074408394405
237	243	1.09774885433642	0.0358046197422951	1.02868565534579	1.03952685218294	1.07339151677419	1.09735960624301	1.1216818726403	1.1572986228961	1.16902408842672	1.02757179964152	1.16792590903132
238	244	0.994285045682819	0.0338262641778162	0.929083403155448	0.939307675178237	0.971265313368828	0.993901474378139	1.0168866479287	1.05057081910235	1.06166646044047	0.9279855678943	1.06058452347134
239	245	0.980892670193673	0.0333128615989675	0.916678752952865	0.926748584311527	0.958222662991134	0.980515574615756	1.00315160646189	1.03632306956457	1.0472495592901	0.915599461459696	1.04618587892765
240	246	0.962188531101454	0.0328677341112015	0.898838867170132	0.908771697984563	0.939820316012502	0.961814310187417	0.984148809049573	1.01688187200923	1.02766483028649	0.8977677722435	1.02660928995941
241	247	0.963089840818506	0.0329177330821977	0.899644437740466	0.909592131108364	0.940687485049489	0.9627148318078	0.985083400357943	1.01786674661109	1.02866635773589	0.898571083977399	1.02760859765961
242	248	1.00387980133512	0.0337260015091852	0.938857679206737	0.94905704827143	0.980930785440613	1.00350214421318	1.02641713391708	1.05999078320915	1.07104808715262	0.937776838377117	1.06998276429312
243	249	1.02424197645218	0.0341984441992391	0.95830223466619	0.968647142386826	1.00097271018177	1.02386138400196	1.04709635947863	1.08113505195315	1.0923445632968	0.957213025821676	1.09127092708269
244	250	0.972377666715033	0.0333719151285579	0.908061375132089	0.918144553321367	0.949665401782278	0.97199591965314	0.994673790382919	1.02791296047378	1.03886336309723	0.90696871306306	1.03778662036701
245	251	0.974115014738068	0.0333726305086002	0.909795409554195	0.91987956444287	0.951402612538319	0.973733932096063	0.996411999914273	1.02965037896252	1.04060024904756	0.908704658941211	1.03952537053492
246	252	0.99465582632252	0.0337413879024021	0.929614616418627	0.939814480196651	0.971694427859081	0.994274319621415	1.01720134527135	1.05079853273384	1.06186507583901	0.928522706033812	1.06078894661123
247	253	1.026808168269	0.0343608252163024	0.960557791351494	0.970950851424881	1.00342796974304	1.0264249133225	1.04977058121717	1.08397280864133	1.09523652064128	0.959460950845047	1.09415538569295
248	254	1.05289538795372	0.0348457514523111	0.985697727182288	0.99624230238553	1.02918745805435	1.05251100422926	1.07618430155357	1.11085964726531	1.12227743951917	0.984597715107188	1.12119306080025
249	255	0.955882640656751	0.0331592014173879	0.891988056956748	0.902002345056492	0.933313021547619	0.955499241360334	0.97803431765724	1.01107075274525	1.0219560178256	0.890890605878671	1.02087467543483
250	256	0.939250195559636	0.0327601125684473	0.876130566783426	0.886021989629696	0.916951139978666	0.938869342983207	0.961134085330896	0.99377753092918	1.00453414486419	0.875040374925479	1.00346001619379
251	257	1.02242724750835	0.0341950824670755	0.956495822113587	0.966838991530809	0.999159936646253	1.02204605457483	1.04527902057729	1.07931579325931	1.09052493030822	0.955404885872885	1.08944960914382
252	258	1.12368615415147	0.0360052268198494	1.05421619431983	1.06512592750624	1.09919593884144	1.12330161692964	1.14775718515555	1.18355807766901	1.19534137897428	1.05311590958457	1.19425639871838
253	259	1.18116682444516	0.036947562503115	1.10985173421114	1.12105760584429	1.15604053868661	1.18078159994691	1.205873176219	1.24259008396159	1.25467108669031	1.10874960193906	1.25358404695127
254	260	1.14867568383004	0.0361440438737414	1.07891793506503	1.08987758188794	1.12409466813157	1.14829660519514	1.172843465275	1.20876686258524	1.22058767828624	1.07783335783751	1.21951800982257
255	261	1.00710625446094	0.0333303523127947	0.942830937822339	0.952916942338379	0.98442935345525	1.00673858711483	1.02938236167383	1.06254971898343	1.07347096540787	0.941778763927866	1.07243374499402
256	262	0.922473115658028	0.0314195590049378	0.861911693415207	0.871408051572685	0.901090999727284	0.922116422049274	0.943466400850801	0.974754899967872	0.985061568565499	0.86089078000835	0.984055451307707
257	263	0.850518029444332	0.029976821654972	0.792771560066714	0.801818471986625	0.830111595698424	0.850165874002914	0.87054058024101	0.900418827462224	0.910265737753908	0.791763459000586	0.909272599888077
258	264	0.905902200307045	0.0310721891260288	0.846017472576243	0.855406035069914	0.884755192065761	0.905546969320144	0.926661972360275	0.957610096711373	0.967805646446615	0.845000709620028	0.966803690994061
259	265	1.08926010166045	0.0344972135439403	1.02268748006356	1.03314511343251	1.06579784359384	1.08889594407604	1.11232539105666	1.14661726952319	1.1579021745711	1.02164556311432	1.15687464020657
260	266	1.22113857231552	0.0369533342584612	1.14977627850844	1.16099810075845	1.19601491838211	1.22076583962841	1.2458559090103	1.28255047350444	1.29461905075868	1.14871003716893	1.2935671074621
261	267	1.29183974303208	0.037962461252076	1.21849688032661	1.23003767588235	1.26603579970324	1.29146790261359	1.31723834128791	1.35491019584986	1.36729572113832	1.21743331897802	1.36624616708615
262	268	1.44274954409992	0.0394571072323448	1.36644212180262	1.37846762461926	1.41594370251061	1.44238986183109	1.46916329320464	1.50825837582147	1.52110099177818	1.36541361392453	1.52008547427532
263	269	1.54028768076251	0.0396775836378291	1.46349360092128	1.47561008067224	1.51334309511879	1.53994699792732	1.56686088461454	1.60612738361384	1.61901781685498	1.46251961683236	1.61805574469265
264	270	1.49490182441455	0.0376679853510251	1.42197698540096	1.4334877781942	1.46932564837182	1.49458545498263	1.52013312271821	1.55739503781831	1.56962455042163	1.42107257312654	1.56873107570256
265	271	1.26407555730432	0.0331164105381016	1.19999419122775	1.21010158689114	1.24158404391325	1.26378637310578	1.28625182825597	1.31903596366491	1.32980031910348	1.19916739264964	1.328983721959
266	272	0.967032431193322	0.0277201611096894	0.913458396523813	0.921893016189586	0.948193899915916	0.966767576268794	0.985582242526585	1.01307529321542	1.02211159894819	0.912700915418331	1.02136394696831
267	273	0.87213828703959	0.0255408929790717	0.822791225359921	0.830556768990449	0.854778014501404	0.871888974875855	0.889226783121194	0.914570234331758	0.922902153848736	0.822078136800609	0.922198437278571
268	274	0.873955139330377	0.0253560103441779	0.824958675124824	0.832670611460159	0.856721737833715	0.873709934074566	0.890921241231403	0.916076087292475	0.924345069978931	0.824257359055788	0.923652919604966
269	275	0.885892286190893	0.0257457216127638	0.83614397326959	0.843973963390477	0.868393794499129	0.885642892065452	0.903118911995497	0.928661317756517	0.937057870251973	0.835430671829876	0.93635390055191
270	276	0.86801698770592	0.0258562933690124	0.818072980451445	0.825929520827119	0.850440070392702	0.867760267406791	0.885314053112654	0.910980153868757	0.919419898909001	0.817338652702655	0.918695322709184
271	277	0.876587036266073	0.0263583050681691	0.825680445251389	0.833686726363436	0.85866756193309	0.876322859034789	0.894218529973211	0.920388481892325	0.92899490756529	0.824924758332462	0.928249314199685
272	278	0.988672535938461	0.028387168114059	0.933810676892102	0.942447746143616	0.969380474789771	0.988400861241754	1.00766844288734	1.03582403569949	1.04507828381824	0.933033686434905	1.04431138544202
273	279	1.06300243120489	0.0298168309144498	1.00535865767256	1.01443816912362	1.04274221626628	1.06272366045865	1.082958756228	1.11251760841192	1.12223042016917	1.00456144261257	1.12144341979721
274	280	1.03102827301789	0.0295424786668591	0.973931959885293	0.982921200811879	1.0109513613763	1.0307461224718	1.05079761064948	1.08009778935879	1.0897280078213	0.973125014830849	1.08893153120494
275	281	0.987324658716138	0.0288400612196121	0.931601266671232	0.940370717462384	0.967722302731937	0.987043863857904	1.00662091876677	1.03523641987613	1.04464376759897	0.930798138725699	1.04385117870658
276	282	0.904396609639773	0.0274817697910373	0.851328593740892	0.859672833655494	0.885711836345095	0.904118263346618	0.922777956696823	0.950069853570528	0.959046426130095	0.85053234084934	0.958260878430206
277	283	0.890868891211594	0.0272601453699087	0.838234387971585	0.846509150772619	0.872333790093543	0.890590857677453	0.909100907124501	0.936177032807579	0.94508341742088	0.837439006286573	0.944298776136615
278	284	0.908743600861487	0.0277035376149273	0.855249962944937	0.863660507013441	0.889907572103605	0.908462097287744	0.927272761663003	0.95478693249603	0.963836981603987	0.85444466713623	0.963042534586745
279	285	0.824985545240591	0.0266819393779879	0.773511992898761	0.781593711438315	0.806835498336529	0.824697911214231	0.842822042225902	0.869358529030889	0.878093676444176	0.772688944059735	0.877282146421448
280	286	0.790956915062156	0.0264387738262453	0.739979929118579	0.747977192623826	0.772967303851197	0.790662350993894	0.808625422454756	0.834941426963797	0.843607860694191	0.739136918362715	0.842776911761597
281	287	0.719758982345351	0.0256240983066016	0.670406209832712	0.67813605042689	0.702314047535047	0.719454924509043	0.736872465371137	0.762419088790758	0.77083966280453	0.669535749664412	0.76998221502629
282	288	0.666971562073251	0.0252091554971157	0.618471086544845	0.626054904956742	0.649799566851129	0.666653983468765	0.683797367913179	0.708971515441311	0.717276778048767	0.617561617298904	0.716381506847598
283	289	0.623848999294811	0.0250948870461583	0.575626910886175	0.583153394943257	0.606744352211424	0.623512543445922	0.640586880735827	0.665692293425501	0.673983099451095	0.57466302068434	0.673034977905281
284	290	0.621039356627187	0.0259669599939715	0.571181080024409	0.578953611379667	0.603333239642684	0.620677483098158	0.638351001737542	0.66435949513147	0.672954085217322	0.570144115039003	0.671934598215371
285	291	0.62580894379055	0.0272090845126326	0.573609292604575	0.581736559357198	0.607248099310177	0.62541465343675	0.643939980837963	0.671226300082334	0.6802492610051	0.57247913814579	0.679138749435309
286	292	0.700907245488518	0.0301622454334794	0.643029150632406	0.6520435695008	0.680334179789132	0.700474634206815	0.721008730506685	0.751246610337644	0.761243777041467	0.641789244438898	0.760025246538138
287	293	0.757531575984685	0.0328431590882819	0.69451927768694	0.704330941806729	0.735128102118009	0.757056985046752	0.779417708348701	0.812351096889962	0.823240871369335	0.693158984171652	0.821904167797717
288	294	0.826579535816267	0.0357361496346587	0.758012614268706	0.768690176121413	0.802203395149349	0.826064590073419	0.850394344924889	0.886225437231914	0.898072782421203	0.756536682532336	0.896622389100198
289	295	0.868489137575516	0.037831981041683	0.795912839888695	0.807211958531579	0.842681285849485	0.867939870395615	0.893698245065713	0.931639933156379	0.9441868004872	0.794338454733817	0.942639820417214
290	296	0.863658825326705	0.0386239968559626	0.789606259496804	0.801125057946372	0.83730302827954	0.863083121066031	0.889387061169391	0.92815639035633	0.940982988284314	0.787955791489018	0.939361859164391
291	297	0.809499214487174	0.0380335908886313	0.736661446375145	0.747971795351939	0.783531631933933	0.808903634476598	0.834817572948359	0.87305823207328	0.88572152022723	0.734953376345457	0.884045052628892
292	298	0.760692141488009	0.0374312132352854	0.68908811764274	0.700188047409715	0.735121708876661	0.760078273128722	0.785593417802637	0.823290220201848	0.835784621793893	0.687326963546849	0.834057319429168
293	299	0.707265499948336	0.036768982500206	0.637026855617136	0.647891973628258	0.682130162092862	0.706628425973204	0.731706390501234	0.768812171444141	0.781124459401255	0.635198294247932	0.77933270564874
294	300	0.620479805305808	0.0352978628574775	0.553218360241178	0.563583788063746	0.596321032764657	0.619810592068931	0.643909106101814	0.679658605395987	0.691544178317061	0.551295994105153	0.689663616506464
295	301	0.637593528533684	0.036934801418158	0.567249962769882	0.578081658812004	0.612307957812093	0.636880478664006	0.662101845855805	0.699537715686603	0.71198912588056	0.565201317754094	0.709985739313274
296	302	0.66086276249535	0.0391461315716894	0.586357076948413	0.59781808090065	0.634054765842202	0.660089984512826	0.686828402722902	0.726543504946548	0.739759886636379	0.584136344614838	0.737589180375861
297	303	0.674355862279617	0.0413474107975939	0.595743682188084	0.607816904401802	0.64602605563716	0.673510993327763	0.70176473614783	0.743776797800843	0.757769134559305	0.593314937116333	0.755396787442901
298	304	0.710986754818903	0.0443501352446367	0.626711289809198	0.639643580959808	0.680591733890993	0.710064805944744	0.74037682665004	0.7854748399128	0.800501321277386	0.624060489739415	0.797913019898391
299	305	0.735413914140371	0.0469838715319161	0.646202391779929	0.659876066912981	0.703202109126236	0.734413593363377	0.766535347489911	0.814364014746276	0.830309883344462	0.643325525937815	0.827502302342926
300	306	0.807892376680663	0.0510956002919519	0.710841867135838	0.725724480968749	0.772867043210871	0.806815442551978	0.841743825978964	0.893733864551375	0.911062704273962	0.707745000108437	0.908039753252889
301	307	0.934498255262323	0.056766726295851	0.826538741720022	0.843126425989734	0.895609042862737	0.933349062600301	0.972134810761063	1.02979015564268	1.04898823101606	0.823235471722455	1.04576103880219
302	308	1.04461583709034	0.0615545785117866	0.927442404134364	0.945471185447412	1.00246530092772	1.04340704007297	1.08544873890248	1.1478838747105	1.16865846204408	0.923968863207235	1.16526281097344
303	309	1.13236904832028	0.0649458190581767	1.00864150815758	1.02770187297272	1.08791337654008	1.13112765791628	1.17547155188052	1.24127078650754	1.26315101421091	1.00507524296625	1.25966285367431
304	310	1.28543136892828	0.0692052985368837	1.15335420048853	1.17375602337573	1.23810092010784	1.28418961980571	1.33140824599804	1.40134249236976	1.42456503653163	1.14978898379598	1.42107375406057
305	311	1.28639952973431	0.0684681384121274	1.1556886820267	1.17588897226253	1.23958031026176	1.28518500343189	1.33189484970353	1.40105300288068	1.42401218297851	1.15220197844654	1.42059708102208
306	312	1.25177364031374	0.0660660859016408	1.12562002309107	1.14512271846906	1.20660194301231	1.25061155414578	1.29567859928298	1.36238859637335	1.38453106475123	1.12228411194652	1.38126316868096
307	313	1.25216191842624	0.0643192374074645	1.12925636136952	1.148277503061	1.20819992587051	1.25106080501757	1.29492363216582	1.35980237875404	1.38132480339211	1.12609621310761	1.37822762374487
308	314	1.19895599673246	0.061343925357562	1.08172391350316	1.09986982508819	1.15702971551853	1.19790994976374	1.2397420242519	1.30161037397125	1.32213248183538	1.07872190303164	1.31919009043328
309	315	1.04188772011257	0.0558510442313131	0.935284390774206	0.951754239905476	1.00369261524572	1.04088991348819	1.07899516271918	1.13542485618878	1.15416129613062	0.9324196734192	1.15135576680595
310	316	0.993365211947755	0.0534809852246845	0.891297635574545	0.907063907976439	0.95678883575173	0.992405603826977	1.02889556490093	1.08293987185399	1.10088596221784	0.888542480907373	1.09818794298814
311	317	0.855211923503437	0.0491306412997992	0.761618187353826	0.776035353317544	0.821581025865192	0.854271280529016	0.887817480645716	0.937597163577905	0.954151032925815	0.75891586655583	0.951507980451043
312	318	0.752884855916637	0.0460758049171022	0.665277646141323	0.678733521052419	0.72131619983887	0.751945133658851	0.783429185899531	0.830241727372255	0.845832176707171	0.662576278279117	0.843193433554157
313	319	0.685400983365687	0.0444279469543954	0.601082700777091	0.613996986691307	0.654934635032326	0.684441277392948	0.71482123403647	0.760078691896131	0.775172905834705	0.598322207335072	0.772479759396302
314	320	0.602782329082444	0.0426231472473617	0.522132713775136	0.534428280839049	0.573512228818554	0.601777990081202	0.63095770152284	0.674562353829942	0.689139158804186	0.519240960477615	0.686323697687273
315	321	0.531818309845045	0.0414019992700134	0.45376645332299	0.465599095276863	0.503338552774186	0.530744316135869	0.559127444979483	0.601701125501061	0.615973115512249	0.450670391275819	0.612966228414272
316	322	0.49979308513954	0.0419417040054692	0.420971548559354	0.432863266399873	0.47090095945534	0.498620352802566	0.527406996384002	0.570723341968654	0.585278568156022	0.41758734528882	0.581998824990259
