# Supplementary material for: Evolution and Epidemic Spread of SARS-CoV-2 in Colombia: A Year into the Pandemic
Source: Vaccines (Basel). 2021 Jul 30;9(8):837. doi: 10.3390/vaccines9080837 (PMC8402472; doi:10.3390/vaccines9080837)
Supplement: Supplementary file 1 [file vaccines-09-00837-s001.zip › Supplementary_material/Supplementary Data S3/model_statistics/WHO-model- CH .csv]

t_start	t_end	Mean(R)	Std(R)	Quantile.0.025(R)	Quantile.0.05(R)	Quantile.0.25(R)	Median(R)	Quantile.0.75(R)	Quantile.0.95(R)	Quantile.0.975(R)	inferior	superior
2	8	2.93098090458204	0.495426196407109	2.04153559139274	2.16638337111958	2.58338038522343	2.90311455689059	3.24822421431324	3.79064704311495	3.97873054792375	1.9599455596241	3.90201624953997
3	9	1.82663319119124	0.328073005996034	1.24110863101381	1.32251258649396	1.59597412129402	1.80702996339655	2.03593867033065	2.39763328188519	2.52351528402694	1.18361009943901	2.46965628294347
4	10	1.37577387041382	0.251180794283947	0.928228853100296	0.990281079291949	1.19907444066951	1.3605180578809	1.53585573323337	1.81331454746498	1.90997940937068	0.883459513617288	1.86808822721036
5	11	1.18328457182541	0.216037217312207	0.798357131660306	0.85172741545405	1.03130777275748	1.17016325298873	1.32096882544949	1.55960741370709	1.64274755918481	0.759851625893487	1.60671751775734
6	12	1.05744724468407	0.196363023706	0.708189015763061	0.756475050635398	0.919228113255044	1.04531782915143	1.18245463820418	1.39980131724609	1.47560549374642	0.672575718220311	1.44231877114783
7	13	0.737994977150033	0.16104370691844	0.456830522502811	0.494527789647945	0.623955600558544	0.7263144040421	0.839315548265178	1.0213154252419	1.08549846402314	0.422349311589892	1.05364064271017
8	14	0.697324264147487	0.15592644569938	0.425943776516759	0.462139508617417	0.586803509703938	0.685737260003773	0.795228828254265	0.972043513328321	1.03451030667169	0.391708430576702	1.00294009771827
9	15	0.757694638174825	0.165342525385634	0.4690249231664	0.50772846190865	0.640611152704699	0.745702269813636	0.861719808870734	1.04857789761584	1.11447420565592	0.433623288418982	1.08176598793067
10	16	0.848598732319634	0.180921857629009	0.531812307613921	0.574491256586809	0.720597852926928	0.835776385795741	0.962636813074061	1.16645462916678	1.23821088219122	0.493991891366777	1.20320557327249
11	17	0.952113702800248	0.198529430855105	0.603558414311667	0.65072822164553	0.811774419996951	0.93835107217477	1.07746555428718	1.30045527250956	1.37883717128154	0.562996018324241	1.34123138727625
12	18	1.22253996225911	0.231038336283993	0.812368926480456	0.868904508085413	1.05981127079048	1.2080171201308	1.3694503902001	1.62572325370038	1.71520533571111	0.769704823142486	1.67537510137574
13	19	1.11935123403399	0.223870246806798	0.724385099656442	0.778268160443917	0.961345490114571	1.10446244628331	1.26114180374344	1.51123177028909	1.59888567236167	0.680565550292665	1.55813691777531
14	20	1.28100153224424	0.237876012735415	0.857906830692114	0.916400987226554	1.11356157716738	1.26630784425114	1.43243666382752	1.69573247388381	1.78756236585771	0.814764547282824	1.74723851720565
15	21	1.15943835568968	0.223134015588738	0.764077182225188	0.818396392508712	1.00217397970167	1.14515614433703	1.30114705899779	1.54920752426695	1.63592561189826	0.722095685135754	1.59678102624361
16	22	1.07624842751219	0.211069682052239	0.703041204944353	0.754141621126275	0.927384717256154	1.06248226232044	1.21011903938284	1.44532216837578	1.52764902718892	0.662551850689802	1.48994500433458
17	23	1.08243042555206	0.208313832523841	0.713328471023938	0.764039891440827	0.935611282827021	1.06909681446665	1.21472707700705	1.44631178667816	1.52727020593106	0.674135313805331	1.49072553729879
18	24	1.14272919101601	0.212199483570507	0.765303673670387	0.817483923649214	0.993362840084701	1.12962155158643	1.27781829204339	1.51269373945712	1.59461143863627	0.726818203217818	1.55864017881421
19	25	1.16939460308088	0.2135012675774	0.788985628076321	0.841729425569616	1.01920178145947	1.15642730865462	1.30546265209536	1.54129998475387	1.62346419084254	0.750932118629178	1.58785708753258
20	26	1.37995931830635	0.229993219717725	0.966506541372324	1.02466450765413	1.21866731583624	1.36720316377275	1.52735467969313	1.77877274348701	1.86587854238223	0.929172607659609	1.83074602895309
21	27	1.30440628911838	0.220484905028606	0.90856677391129	0.964129138307308	1.14970985188013	1.29200462552287	1.44559252740031	1.68699285455503	1.77069770100028	0.872255875262308	1.73655670297444
22	28	1.27613661451343	0.212689435752238	0.893790396028289	0.947572785996812	1.12697958702009	1.26434018280362	1.41244252946312	1.64494488841036	1.72549719008477	0.859265320439041	1.69300790858781
23	29	1.20573523829527	0.200955873049212	0.844482137637038	0.895297482990569	1.06480684391905	1.19458958724436	1.33452148498218	1.55419725008539	1.63030567574299	0.811861727118815	1.59960874947172
24	30	1.81613203132236	0.240552564018873	1.37552066497229	1.43938199457678	1.64861923917653	1.80552248861421	1.97208388610663	2.22907543267017	2.31702309379674	1.34464900584537	2.28761505679935
25	31	2.09177349814106	0.251819937035915	1.62752463790242	1.69550317319054	1.91687003166536	2.08167703677227	2.25567431850838	2.52248631903531	2.61338914691517	1.59820642155066	2.58534057473145
26	32	2.13118278067471	0.241308931812239	1.6846115496397	1.75039400462501	1.9638430317511	2.12208211374512	2.28860465854418	2.54301678693027	2.62946392972943	1.65821727432272	2.6041482870267
27	33	1.93469560005836	0.212360430845715	1.54097424606429	1.59913853684744	1.78754375851722	1.92693131006212	2.07338579348672	2.29673898644366	2.37253402373443	1.51846915560075	2.35092204451596
28	34	2.04277496094927	0.200310565149213	1.66909517180356	1.72483203861265	1.90433795354194	2.03623134909949	2.17408022277369	2.38303982545131	2.45363702089127	1.65016625325682	2.43538366864173
29	35	2.03184234255532	0.184712940232302	1.68596889949971	1.73785821463904	1.90439380008871	2.0262477302924	2.15319323876301	2.34491099739666	2.4095061744752	1.66980497970001	2.39387970541063
30	36	1.9844728582501	0.168929548069888	1.66720039488744	1.71502070907392	1.86807062696235	1.97968150936088	2.09565280521037	2.27026932938697	2.32897166176269	1.65337094403312	2.31557477246708
31	37	1.48573728808487	0.135067026189534	1.23282540582744	1.27076825638283	1.39254351616231	1.48164635845057	1.5744722985048	1.71466143465197	1.7618951501849	1.22100591675339	1.75046865941636
32	38	1.21764615150661	0.113546089101523	1.00529177838675	1.03708979099	1.13925923949401	1.21411856684706	1.29218833892141	1.41023595273197	1.45004528689473	0.995095816867627	1.4401964861456
33	39	1.03018479269427	0.0991295778961825	0.845080552992251	0.872731319757621	0.961703769058355	1.02700696053009	1.09520233429711	1.19847864804043	1.23334626968749	0.835890820017751	1.22447876537079
34	40	1.32765176100761	0.10950287165826	1.12170815324624	1.15281438641051	1.25224455803301	1.32464242943749	1.39977893768577	1.51275458945166	1.55069567785739	1.11302613255742	1.5422773894578
35	41	1.27100798205311	0.105917331837759	1.07189594232195	1.10194979948509	1.19805531911511	1.26806704777856	1.34075517921514	1.45009830848811	1.48683163808671	1.0634100116511	1.47860595245512
36	42	1.37854097179489	0.108308407699962	1.1744314440042	1.2053567834111	1.30402478567426	1.37570550766449	1.44996659261916	1.56139748454295	1.59876294845369	1.16625649270296	1.59082545088681
37	43	1.23461905147948	0.0998130344441136	1.04674049588162	1.07515511467322	1.16591088735504	1.23193029391348	1.30039658098688	1.40325488505538	1.43777632935331	1.03898550396902	1.43025259898994
38	44	1.47978650638371	0.105969712762422	1.27936799564648	1.30990148961377	1.40699949782674	1.47725772695402	1.54981715797807	1.65829763909816	1.69457492898689	1.27208586936936	1.68748714339805
39	45	1.56889161590107	0.106015870752192	1.36797056319558	1.39867774891651	1.496143274065	1.56650430025239	1.63903776097315	1.74724901699491	1.7833788024046	1.36110050922677	1.77668272257536
40	46	1.75243309633446	0.108059653943431	1.54702005023328	1.57855875123032	1.67838811149312	1.75021251624683	1.82405758400697	1.93388218256006	1.97046490880478	1.54063617460534	1.96423001806359
41	47	1.41054957665264	0.0924081752369456	1.23523318292496	1.26207035776028	1.34717033172884	1.40853213707178	1.47172977896632	1.56591061055072	1.59733029037624	1.22942955318822	1.59166960011705
42	48	1.29288496590796	0.0836297762599172	1.13415587545772	1.15846958021472	1.23553794587675	1.29108222684311	1.34826696544328	1.43344978473941	1.461858331302	1.12897060443852	1.4567993273774
43	49	1.44637254326199	0.0844979862009802	1.2854834922826	1.31024820749035	1.38851825278247	1.44472740145339	1.50243356459451	1.58810870010961	1.61661039579463	1.28075649030807	1.61198859621591
44	50	1.3823378759601	0.0799426634690223	1.2300769074259	1.25352422738682	1.32761041322815	1.38079711389352	1.43538584484062	1.51640728906413	1.54335449779328	1.22565025556082	1.53902549635938
45	51	1.18785878180619	0.0716305796941779	1.05160032774714	1.07254326615936	1.1387920749615	1.18641926365794	1.23535636565586	1.30808471162212	1.33229752240604	1.0474628456056	1.32825471800678
46	52	1.13318719009194	0.0676002802692831	1.00455301483365	1.02433401920892	1.08688852373109	1.13184324239915	1.17802090576465	1.24662476801598	1.26945856537878	1.00069064076414	1.26568373941973
47	53	1.02896709843027	0.0628541693380729	0.909451040356643	0.927809526637889	0.98590400825958	1.02768757197922	1.07063546504801	1.13448933066047	1.15575425650116	0.905772926527648	1.15216127033289
48	54	1.05546739043999	0.0627410239460818	0.936066911542722	0.954430986747257	1.01249898519035	1.05422446217865	1.09708095896148	1.16074360819676	1.18193101236725	0.932494983505666	1.17843979737431
49	55	1.18140136079352	0.0659393938501356	1.05568292504567	1.07507300248007	1.13628260168282	1.18017479483692	1.22518310545296	1.29191370982301	1.31408999504977	1.05216014884725	1.31064257273978
50	56	1.05269041477143	0.0619229655747898	0.934809623629429	0.95294867395449	1.01028867506872	1.05147648825639	1.09376892840168	1.15657303878507	1.17746954819334	0.931321402244839	1.17405942729801
51	57	1.09397428364691	0.0624364102117732	0.975010444120385	0.993340930843833	1.05123925016003	1.0927867018163	1.13541480155818	1.19865864976058	1.21968677468993	0.971598919631837	1.21634964766199
52	58	1.15214023126249	0.0634232323482152	1.03117211565261	1.04984054875817	1.10875130864049	1.15097666246608	1.19426080674595	1.25840901047072	1.27972055893997	1.02783069585999	1.27644976666499
53	59	1.17625820733944	0.0635119733514041	1.05505626281938	1.0737759453914	1.13281982572755	1.17511529696843	1.21845075712795	1.28263909487547	1.30395497774959	1.05177473957069	1.30074167510819
54	60	1.16433575908206	0.0624149481035875	1.04520385456892	1.06360932563844	1.12165176774606	1.1632206850573	1.20580426045789	1.26886586365405	1.2898043070209	1.04200246079902	1.28666905736509
55	61	1.20259362364908	0.062435550028724	1.08332071137931	1.10177186395812	1.1599133163624	1.20151329898947	1.24409631467099	1.30710051618985	1.32800572259911	1.08021994559278	1.32496730170538
56	62	1.13764402778911	0.0597108259714556	1.02360902431057	1.04124219072841	1.09682058076493	1.13659952997266	1.17732891347542	1.23760878861271	1.25761461942643	1.02061080888505	1.25467724669316
57	63	1.11616292199828	0.0581051208030169	1.00517046093809	1.02233880315978	1.07644147388933	1.11515480682636	1.15478546673348	1.21342585766376	1.23288422210263	1.00227688522437	1.2300489587722
58	64	1.09074175732507	0.0565523256885737	0.982703974971185	0.999417982408279	1.0520838291262	1.08976454600554	1.12833446857191	1.18539893148196	1.2043327622347	0.979899198975466	1.20158431567468
59	65	1.10722658130979	0.0562834902279999	0.999647312485249	1.01630333095228	1.06876207366091	1.10627304394752	1.14465167543138	1.2014024740966	1.22022454726789	0.996910940462906	1.21754222215667
60	66	1.23692841266918	0.0589013529842466	1.12416300553956	1.1416649002541	1.19670692686519	1.23599359629494	1.27613088433666	1.33538070250457	1.35500615186377	1.12148176082005	1.3523750645183
61	67	1.31475532904576	0.0600727043023774	1.19963589655852	1.21752940545636	1.27375367712665	1.3138405116827	1.35475976288629	1.4151018079745	1.43507345596595	1.1970128286131	1.43249782947842
62	68	1.34953174580652	0.0597582701297582	1.23493377629453	1.25276533611633	1.30875908150017	1.34864980147632	1.38934302317022	1.44930657486808	1.46914160799852	1.23240553635219	1.46665795526084
63	69	1.40415040414062	0.0593361844169105	1.2902464308274	1.30799721585056	1.36368625146636	1.40331468883115	1.44370355928084	1.50315431640019	1.52280357145735	1.28785148268347	1.52044932559776
64	70	1.28634191192387	0.055000008548644	1.18078822101382	1.19723147877715	1.24883010291582	1.28555812005122	1.32299932501613	1.37812595263193	1.39634972449445	1.17854189516852	1.39414192867921
65	71	1.2201356837839	0.0517452789846502	1.12081104622794	1.13628801000718	1.18484678446339	1.21940426558569	1.25462727813093	1.30647831188864	1.32361681616143	1.11871493697398	1.32155643059381
66	72	1.07213032943287	0.047061298183174	0.981863787908797	0.99591346522159	1.0400238227173	1.07144182087295	1.10348630842397	1.15069577966328	1.16630951303512	0.97989018499385	1.16437047387189
67	73	1.05074323597284	0.0455554967661041	0.963341273706915	0.976950659816142	1.01966822949921	1.05008494893412	1.08110065772546	1.12678130833387	1.14188610031643	0.961454462311274	1.1400320096344
68	74	0.95358055015437	0.0428602583841133	0.871415225097089	0.884193766851986	0.924332414512156	0.952938485300899	0.982128786858947	1.02515749543444	1.03939458364873	0.869574443721508	1.03758665658723
69	75	0.865538626624786	0.0406217405111787	0.787742292832906	0.799823091272524	0.837804332495011	0.864903218724936	0.892580281382949	0.933421618321302	0.946945830560723	0.785920015222876	0.945157238026696
70	76	0.794364673201373	0.0389938281811064	0.719766985391466	0.731332036662864	0.767727554178746	0.793726720475779	0.82030638221528	0.859573449142578	0.87258768328497	0.717936769966405	0.870792576436342
71	77	0.768799244999572	0.0387807918900992	0.694659761715054	0.706141870803034	0.742298751810172	0.768147266023816	0.794589040920372	0.833680605512085	0.846643751822837	0.692788892894977	0.844809597104166
72	78	0.774852139419585	0.0396968776403304	0.69899148845201	0.710733068619668	0.74772035640998	0.774174334077135	0.801245074228829	0.841283294641602	0.854564574405916	0.697046259244538	0.852658019594633
73	79	0.902153571407519	0.043916148731864	0.818121871257709	0.831153568015262	0.872157005142892	0.901441070003833	0.931373464016591	0.975584008898171	0.99023423696283	0.816077919893065	0.988229222921972
74	80	0.821065102625634	0.0429765116718246	0.738983118107239	0.751676810171998	0.791683713582353	0.820315393341665	0.849629266111767	0.893010754962496	0.907407475561575	0.736831139748858	0.905299065502411
75	81	0.915570472725933	0.0462432921370486	0.827167362342604	0.840857830066847	0.883970046370939	0.914792044209302	0.946322364149199	0.992938437859579	1.00839718547604	0.824933620137318	1.00620732531455
76	82	0.955197406327233	0.0480004757198194	0.863423262501469	0.877638564127191	0.922398282996373	0.954393488537342	0.987120209317952	1.03549851791253	1.05154000277602	0.861116473916387	1.04927833873808
77	83	0.947596047882837	0.0484198961641944	0.855059473473712	0.869383593858927	0.914503404808228	0.946771461901702	0.979789842825918	1.02862127446352	1.0448185217039	0.852693051401016	1.04249904436466
78	84	1.01969864428789	0.0506067939996457	0.922910996788598	0.937910004391888	0.985123938146001	1.018861575588	1.05336089219647	1.10434263476462	1.12124313602934	0.920509328048587	1.1188879605272
79	85	1.15623058815423	0.0541454581891004	1.05252906573176	1.06863388038856	1.11926399100026	1.1553855002811	1.19227597978465	1.24670999690723	1.26473454212372	1.05010549010359	1.26235568620487
80	86	1.10272905575089	0.0528718113714181	1.00152374538247	1.01722752028884	1.06662197446024	1.1018841678529	1.13791515180945	1.19111261164317	1.20873565481932	0.999100305462908	1.20635780603887
81	87	1.02289110230172	0.0504554971738067	0.926378093609274	0.941338003237187	0.988422351309723	1.02206162664264	1.05645567131842	1.10727365065385	1.12411780774412	0.923998327841056	1.12178387676238
82	88	0.875553034220281	0.0461456966734572	0.787434263257521	0.801057735627273	0.844002175652794	0.874742470549846	0.906220333299536	0.952813275794766	0.968278009857978	0.785107468740304	0.965998599700257
83	89	0.801552791371011	0.0439248223910588	0.717763756988031	0.730696993634206	0.771504900719504	0.800750579164773	0.830726230751374	0.87514504730643	0.889900558406474	0.715460139484536	0.887645443257486
84	90	0.741742028942869	0.0425418229781419	0.660696086533435	0.67318130386726	0.712621981699277	0.740928874045761	0.769975702841596	0.813076543391359	0.827408871279075	0.658360055905711	0.825124001980027
85	91	0.683307930333905	0.0415847963517831	0.604226079876152	0.616375730903915	0.654818632384956	0.682464525696966	0.710877890445056	0.753117111573065	0.76718255517865	0.60180172948441	0.7648141311834
86	92	0.518287214068466	0.0372108533847713	0.447917689927123	0.458636838778824	0.492727214560533	0.517396958742109	0.542876840319333	0.580974408872027	0.593715655621131	0.445353941434314	0.591220486702618
87	93	0.473401063532486	0.0368542228124982	0.40392276388727	0.414455656760016	0.448049647387336	0.472445041983886	0.497710443968375	0.535607645445474	0.548311937729035	0.401166786819989	0.545635340244982
88	94	0.637068119701116	0.0449353205234463	0.552035834028433	0.565001362106233	0.60621150639288	0.63601193403513	0.666773491730471	0.712737711403014	0.728102243351356	0.548994891475162	0.725141347927071
89	95	0.681476458845706	0.0494394985901633	0.588017403471907	0.602245277842084	0.647510561348951	0.680281259715903	0.71413959941618	0.764784679296647	0.781727279661523	0.584575041608986	0.778377876082426
90	96	0.780506645479345	0.0560371113977258	0.674534744686357	0.690677081764212	0.742014957988565	0.779165979185573	0.817537014312869	0.874909460757311	0.894096945012044	0.670673907139802	0.890339383818888
91	97	0.875599107034866	0.0620695750099098	0.758164517814811	0.776065700932077	0.832972979412917	0.874132879416779	0.91662704996781	0.980134073385531	1.00136561677019	0.753942740015442	0.997255474054289
92	98	0.993393929670862	0.068226575201397	0.864164269305366	0.883897601763111	0.946564253173674	0.991832426883065	1.03852155935087	1.1082168096698	1.1314969517301	0.859669842276124	1.1271180170656
93	99	1.07453723540496	0.0722811964392926	0.937528593064082	0.95847293238158	1.02494136067591	1.07291695089323	1.12236698287765	1.19612859948812	1.22075329361955	0.932866090383944	1.21620838042597
94	100	1.21989073892486	0.0774631393849066	1.07277705612083	1.09533234719983	1.16678754701975	1.21825149320113	1.27120711482295	1.35004085727872	1.37631964463382	1.06806298573044	1.37171849211927
95	101	0.978405473011744	0.0690114010920892	0.847813388567332	0.867725770366876	0.931016067694226	0.976783389275074	1.02402680874113	1.09461838709766	1.11821514493821	0.843143126871249	1.11366781915224
96	102	1.1594228929171	0.0740728115209167	1.01877572898957	1.04033307468938	1.10863910512431	1.15784582891707	1.20848764623772	1.28389232744988	1.30903191856272	1.0142401823361	1.30460560349809
97	103	1.32415280725925	0.0784360429361571	1.1748677842974	1.19783188731338	1.27043835088525	1.32260441295862	1.37617945689188	1.45575553090377	1.4822368367203	1.17041816310439	1.47788745141412
98	104	1.25426321240974	0.0754977734100221	1.11064044965385	1.13271715406501	1.2025488673199	1.25274872743824	1.30432671764189	1.38097540774525	1.40649227381683	1.1062875765261	1.40223884829339
99	105	1.15481942011485	0.0708065216473632	1.0201978096192	1.04087293421681	1.10630525614182	1.15337260082013	1.20175650718857	1.27370122864759	1.29766279423231	1.01603863768602	1.29360020254368
100	106	1.06393743686513	0.066237851586558	0.938062516210821	0.957380169610224	1.01854317174518	1.06256315686733	1.10783369924982	1.17518258691678	1.1976218943669	0.934111247755478	1.19376362597479
101	107	0.961185579852312	0.0617873492265722	0.8438892912668	0.861862061343369	0.918820573075865	0.959861957460748	1.00210781081551	1.06502418618813	1.08600351196589	0.840082375368231	1.08228878433639
102	108	0.912369869928488	0.0596434842356342	0.799206410650599	0.816531200480077	0.871464060353051	0.911070527397894	0.951859373976304	1.0126408079606	1.03291698627418	0.795468640826645	1.02927109903033
103	109	0.776443280511434	0.055040604830957	0.672307384338231	0.688181376480222	0.738644280831816	0.775143093505054	0.812825079382116	0.869140351065014	0.88796756212937	0.668563695042758	0.884322865980109
104	110	0.555661610031712	0.0469619773907599	0.467432751613016	0.480737383535412	0.523306691672624	0.554339167661178	0.586575141597216	0.635096969566544	0.651405119130285	0.463616134345822	0.647707085717601
105	111	0.574747293954396	0.0487494292095639	0.483174716677552	0.496980217166418	0.541158517334945	0.573369592226603	0.606834456060185	0.657214006489419	0.674148522742704	0.479198412703651	0.670296175205142
106	112	0.617475307029644	0.0525629887691247	0.518754928510756	0.53363437776187	0.581256366969803	0.615984462942683	0.652069316012648	0.706401826245854	0.724667251523082	0.514451849042159	0.720498765017128
107	113	0.714517064280285	0.0595430886900237	0.602583109418919	0.619478356414784	0.673505581040276	0.712863771969169	0.753726544678266	0.815195499106973	0.835845716254809	0.597812610447838	0.831221518112731
108	114	0.742559863389284	0.0639093774326389	0.622588050556478	0.640656957970017	0.698512965602254	0.740727189243275	0.784609263361805	0.850714419857379	0.872945634522772	0.617297483621312	0.867822243157256
109	115	0.964078327323696	0.075980016219339	0.820910358056323	0.842598035558559	0.911801074549531	0.962083042284386	1.01418078513866	1.09236492911429	1.11858444478787	0.815157495533791	1.1129991591136
110	116	0.925265635535	0.0768391286951798	0.780795624708916	0.80260686007758	0.872344721870877	0.923139459578447	0.975869125087551	1.05517724148531	1.08181747311647	0.774660943292448	1.07587032777755
111	117	0.942100482910121	0.078782400145741	0.794021228632806	0.816367031777841	0.887833855598633	0.939905356852434	0.993974539461365	1.07532197148489	1.10265335214978	0.787686978624468	1.09651398719577
112	118	0.848955816557961	0.0753326470029379	0.707736213463262	0.728959684072999	0.797003749720977	0.846728628770133	0.898480417754487	0.976549390516727	1.00283108088041	0.701303828432203	0.99660780468372
113	119	0.792964921971843	0.0733096329695842	0.655803595302765	0.676355483800534	0.742364679650312	0.790706910463357	0.84110414242106	0.917276975185633	0.942956951195651	0.649278041351458	0.936651802592228
114	120	0.73677459871478	0.0715618751475612	0.603210672944767	0.623147720131172	0.687327800904738	0.734458997188528	0.78369766002375	0.858300581938091	0.883496322334791	0.59651332342556	0.877035874004
115	121	0.695306968116455	0.0709644702702886	0.563200876508009	0.582841036698209	0.646218064135181	0.692894203767287	0.74176630076749	0.816003493165801	0.841122788184952	0.556216606386689	0.83439732984622
116	122	0.444274283949472	0.0583360714367126	0.337356090233899	0.352867772015443	0.403660921854085	0.441723608648523	0.482108222755694	0.544382148907189	0.565684575226552	0.329935583933515	0.558612983965428
117	123	0.527096757555277	0.0658870946944096	0.40592873126185	0.423602147436565	0.481288504365063	0.52435401840344	0.569916183921321	0.639947847418743	0.663848447526791	0.397958051954234	0.65623546315632
118	124	0.541036448846407	0.070436946076246	0.411862012535797	0.430620480293552	0.492010213840332	0.537982834906056	0.586735194526686	0.661869475449129	0.687560579489464	0.402980034536965	0.679092863155849
119	125	0.625609276850252	0.0807658103491297	0.477405785652793	0.498947573090532	0.56940695904416	0.622137123372294	0.678028001947958	0.764115821549636	0.793540546560371	0.467308288565958	0.783910265134546
120	126	0.650976716405441	0.0877776825334642	0.490404751581151	0.51363026204079	0.589820246792174	0.647035682076524	0.707838810763242	0.801767648780258	0.833940071275126	0.478932458639851	0.823020974171031
121	127	0.793537815680077	0.102445291490492	0.605552951911596	0.632877071904272	0.722249447431218	0.789133652908584	0.860026984165864	0.969222839872025	1.00654586700098	0.592745044358714	0.994330587001441
122	128	1.029882141737	0.122224523591488	0.804346497157291	0.83741833603105	0.945021822344202	1.02505107066599	1.10947773719099	1.23882635455706	1.28286745097536	0.790322075497688	1.26944220797632
123	129	1.32948684651686	0.143362253597407	1.0634178689709	1.10278694428791	1.23018897790009	1.32433736257949	1.42317266865458	1.57375314550211	1.62481559668256	1.04849682946594	1.61047686356777
124	130	1.27184397850666	0.141315997611851	1.01002770402504	1.04866257232117	1.1738919519639	1.26661389906456	1.36409622066909	1.51286678268249	1.56337770343532	0.994864623187434	1.54882333382589
125	131	1.3603931069568	0.143398024372551	1.09391670728545	1.13342491525731	1.26112432748848	1.3553579449649	1.45417436369624	1.60453766378284	1.65547988153219	1.0793329791866	1.641453234727
126	132	1.65503398263479	0.15366604754994	1.36758660335211	1.41064310233253	1.54895993501895	1.65028057505968	1.75592726854149	1.91563987448302	1.96949163237151	1.35384852943691	1.95621943583268
127	133	1.60104282128421	0.146154544791513	1.32742361082627	1.36846053313355	1.50019008317627	1.59659768301842	1.69705074885574	1.84878851794858	1.89992071698517	1.31457991349285	1.88750572907558
128	134	1.35987412530708	0.128496026782644	1.11971614806259	1.15564134931032	1.2711412477985	1.35582902927142	1.44419826545544	1.57790571459887	1.62301744687072	1.1080219128131	1.61172633780106
129	135	1.08511517019563	0.109058177995804	0.881928065427722	0.912174359551536	1.00970192872088	1.08146377879384	1.15654888249564	1.27051184692629	1.3090501718667	0.871361141323852	1.29886919906741
130	136	0.832872147645462	0.0919753422897233	0.662407935700969	0.687576629357172	0.769129813914547	0.829488946141194	0.892927426843129	0.989708790324413	1.02255983742693	0.652600476757605	1.01314381853332
131	137	0.757254029771514	0.0862971057591456	0.597613038164864	0.621114717104033	0.697400156486736	0.753978408645214	0.813538158162638	0.904567523460566	0.935507035322597	0.588111702483589	0.92639635705944
132	138	0.648719350468655	0.0804637324582634	0.500667899020942	0.522280112724799	0.592788315940065	0.645395634575684	0.701028433528134	0.786496976582271	0.81565551062551	0.491010434850459	0.806428266086851
133	139	0.419216626917856	0.066283968703674	0.299494504423833	0.316463898308613	0.37281201135981	0.415728377879377	0.461820867313659	0.533869617849445	0.558755856219389	0.289300048258655	0.549133205577057
134	140	0.464402957694825	0.0725275569353959	0.333263580398008	0.35188316507874	0.413647252336532	0.460632829690737	0.511051126608986	0.589784610301784	0.616960993944133	0.322248946101449	0.606556969288201
135	141	0.561005365245286	0.0845747409952227	0.407627357211778	0.429508477549328	0.501884366598033	0.556761096146569	0.615502068951918	0.706981529301282	0.738496214783713	0.395238872894649	0.726771857595922
136	142	0.809280414328136	0.109123348806845	0.609660761354941	0.638534222193214	0.73325199146724	0.804381004235256	0.879970161168154	0.996740495701022	1.03673656737369	0.59539865066672	1.02316217798955
137	143	0.889895334316673	0.122236524977045	0.666592671235946	0.698821892042168	0.804685280979101	0.884304809298071	0.969013733220612	1.10004040891914	1.14496085817377	0.650311745361664	1.12947892327168
138	144	1.169108656581	0.146138582072625	0.900356124128506	0.9395560310622	1.06750525155168	1.16302521926291	1.26408279807745	1.41941409703923	1.47242599302091	0.882677035718657	1.45554027744335
139	145	1.30585698068127	0.157206706627322	1.01603467656722	1.05847246675884	1.19666785822341	1.29955393947231	1.40817734691895	1.57474333206374	1.63149235028013	0.997731835691722	1.61398212567082
140	146	1.36476110136295	0.159733204952174	1.06975484501808	1.11307295151009	1.25389833174165	1.35853439962293	1.46883817765227	1.63769058112871	1.69514703128303	1.05168401965668	1.67783818306921
141	147	1.19346247363796	0.145804647264451	0.924917024331528	0.964180373483932	1.09215340912089	1.18753012967447	1.28830681685171	1.44298188104757	1.49571454813011	0.907685364999634	1.47923958227628
142	148	1.23964706411183	0.144106044078708	0.973389574034936	1.01251220440609	1.13964774941396	1.23406756208312	1.33356595966352	1.48581542415105	1.53760696030831	0.957199217717558	1.52209491050609
143	149	0.956797071526473	0.123521970790735	0.730136963348969	0.763082637108227	0.870842123159011	0.951486814146137	1.03696545221153	1.16862682095543	1.21362853650301	0.714694008776632	1.19890013427631
144	150	0.983570246405517	0.12294628080069	0.757468940014161	0.790447792668114	0.898091377048254	0.978452255097981	1.06347192126523	1.19415202797244	1.238750896777	0.742595536036166	1.22454495677487
145	151	0.881519251626403	0.115749148428235	0.669374525914306	0.700152463349662	0.800935112832475	0.876458257858215	0.956588519930785	1.08015107297549	1.12241887821494	0.654650920707062	1.10838758254574
146	152	0.81176156444599	0.111504026284171	0.608065115956845	0.637464576425556	0.734033045668051	0.80666189355193	0.883933282617813	1.00345567491225	1.04443206028746	0.593213672929015	1.03030945596297
147	153	0.720122805362604	0.106176315094415	0.527220400578638	0.554819956525376	0.645952151436476	0.714911300040935	0.788615188984325	0.903204555162152	0.942633558771407	0.512017227777551	0.928228382947656
148	154	0.732139207675513	0.109140869157019	0.534027361989037	0.562331968283226	0.655871980793901	0.726723154069738	0.802505363902748	0.920423204826693	0.96102131974854	0.518223104127756	0.94605531122327
149	155	0.619847308640714	0.103307884773452	0.43413343459179	0.460256711124346	0.547398496338716	0.614117525196114	0.686054056078639	0.798985508563459	0.838111513436173	0.417363854484748	0.822330762796681
150	156	0.792582281058745	0.120867664732413	0.573595726756338	0.604788923979756	0.708060928863503	0.7864467716523	0.870418843559103	1.00130691680429	1.04642608780614	0.555681658183215	1.02948290393428
151	157	0.898372482166345	0.133921462615944	0.655279053088858	0.690010261507519	0.804788670231028	0.891726705693297	0.984715376752019	1.12940663537055	1.17922261147352	0.635886415439094	1.1608585488936
152	158	0.898309551958799	0.138612173170189	0.647422510866122	0.683103045210657	0.801343920048044	0.891190257863953	0.987518639139696	1.13780358653772	1.18964266618185	0.62662969254523	1.16998941137237
153	159	1.02580807103517	0.151247148632908	0.751020434432209	0.790335738761302	0.920152681614382	1.01838433138771	1.12337481854044	1.28660627823686	1.3427725179866	0.729363659714674	1.32225248235567
154	160	0.959658535440147	0.14807852683813	0.691637461979545	0.729754756021597	0.856070750912424	0.952053037614225	1.054960051232	1.21550853054428	1.27088789853762	0.669424622837413	1.24989244804288
155	161	0.991834496838246	0.151253342774391	0.717795543291704	0.756830593421183	0.886064793389068	0.98415654335579	1.08923887951008	1.25303172395249	1.30949368548992	0.69537794500044	1.28829104867605
156	162	1.04437409264646	0.155686097673143	0.761773629630377	0.802149281154438	0.935581235990097	1.03664825852782	1.14474925326128	1.31295543158189	1.37086739557747	0.7392293412071	1.34951884408582
157	163	1.02713698365609	0.154846726503849	0.746319304734545	0.78638114609091	0.918893162859969	1.01936620991675	1.12691424664173	1.29440272855428	1.35210253143075	0.72363739970855	1.33063656760364
158	164	1.05043139369379	0.156589066799944	0.766191866579262	0.806801694226597	0.941007545624288	1.0426607502454	1.15138872363836	1.32057048673006	1.37881833630786	0.743516822765901	1.35734596462168
159	165	1.02376080464544	0.154337748367329	0.743866167896921	0.783796326770747	0.915872779153756	1.01601557328614	1.12321010173519	1.29014805231049	1.34765819707272	0.721258817845471	1.3262627914454
160	166	0.995797827125385	0.151857744976935	0.720663825072354	0.759854857673638	0.889605472245471	0.988089192853263	1.09359143374655	1.25803878772989	1.31472636896792	0.698156646970591	1.29343900728018
161	167	1.01606240646772	0.1531771711745	0.738272499995768	0.777902395115682	0.908985669096343	1.00837541710666	1.11476387234142	1.28044649568728	1.33752418006264	0.715835150965699	1.31628966196974
162	168	0.994475394948679	0.151656075960626	0.7197067743489	0.758845760760548	0.888424064866358	0.986776997840892	1.09213913041674	1.25636809622292	1.31298039563224	0.697229486065852	1.29172130383151
163	169	1.18252832194604	0.16558708580201	0.880470007819271	0.923965946659573	1.06703414444246	1.1748084236789	1.28961074533339	1.46742661826115	1.5284472260457	0.857977633774098	1.50707901011798
164	170	1.06706413916676	0.157330024021488	0.781225061482844	0.822121553287269	0.957159489024112	1.05934183069601	1.16855483745396	1.3383511589531	1.39677629905587	0.758697292084642	1.37543098624888
165	171	0.867903099088818	0.140792474137981	0.614179887885637	0.650011649486608	0.769254343643387	0.860301900742877	0.958270767284347	1.11172643277982	1.16480877844613	0.591949849778375	1.14385634839926
166	172	0.967605669695805	0.147558481274333	0.700261020952071	0.738342511304089	0.864419739920508	0.960115275537336	1.06263062922981	1.22242229350778	1.27750498550923	0.678391046398113	1.2568202929935
167	173	0.863158152822629	0.140022742211491	0.610822081502814	0.646457945907891	0.765048723765485	0.855598511279225	0.953031768479068	1.10564847062969	1.15844060777141	0.588713578088107	1.13760272755715
168	174	0.857146740343393	0.140914056084542	0.603510407500792	0.639260398972421	0.758369739325289	0.849437187588174	0.947524751169847	1.10133471922447	1.15458070148255	0.580955190417691	1.13333829026909
169	175	0.928014253226144	0.148601209073909	0.659908853134489	0.69784226358628	0.823937990657543	0.920094672575566	1.02346242901958	1.18520421050677	1.2411112455487	0.636755883441282	1.21927262301101
170	176	0.786752501699428	0.139079507266787	0.53813812875128	0.572791535188596	0.689023203290659	0.77857251329846	0.875571208416803	1.02862063624512	1.08183448889134	0.514156667456527	1.05934833594233
171	177	0.937221336851567	0.154078238659371	0.659890313174527	0.698980066681667	0.829216594387881	0.928791558145438	1.03604245596919	1.20422134191292	1.26244156060488	0.6352279890792	1.23921468462393
172	178	0.99817222057117	0.161924916154304	0.706366071471096	0.747576051112565	0.884716643119116	0.98943010979874	1.10210374947719	1.27859255628944	1.3396423703787	0.680799384908734	1.31554505623361
173	179	0.893141360866661	0.15547595453675	0.61479741675399	0.653689863424531	0.783948046108843	0.884136111105452	0.99252489034017	1.16331536998239	1.22264156383695	0.58840848997463	1.19787423175869
174	180	1.04400027072553	0.169359207577996	0.738796727307412	0.781898738178511	0.925335724533804	1.0348567924509	1.15270350056768	1.33729525567241	1.4011479868178	0.712056223872657	1.3759443175784
175	181	1.22715339804321	0.185000335523589	0.891651537626733	0.939514700510168	1.09783104414029	1.21786940617902	1.34636048460379	1.54646432954616	1.61540012904804	0.864552740416971	1.58975405566944
176	182	1.09199979648201	0.174859911366196	0.776518604983039	0.821155070801555	0.969532649939358	1.08268077963654	1.20431422288082	1.394636722619	1.46042285755761	0.749274370204271	1.43472522275976
177	183	1.17771130089994	0.179599289651793	0.852315508046016	0.898666002826378	1.05211960647711	1.1685944445969	1.29336995422919	1.48785873690544	1.55490206962433	0.825696693182428	1.52972590861746
178	184	1.04038813329558	0.166595431025343	0.739817667100546	0.78234446014524	0.923709204973412	1.03150956521229	1.1473941939191	1.32872139825069	1.39139825436917	0.713861088485913	1.36691517810526
179	185	1.14526550644734	0.172655271373735	0.832151670233709	0.876820926389685	1.02457282746054	1.13660103494676	1.25651790943104	1.44326883371273	1.50760455038414	0.806861174554816	1.48366983833986
180	186	1.51111704604245	0.196730682588826	1.15033230956473	1.20272478782904	1.37418656829196	1.50258828963955	1.63875383230235	1.84860419060284	1.92035955076347	1.12552490816835	1.89670918391654
181	187	1.62612897971579	0.201696476406868	1.25501201594065	1.30918682511547	1.48592801908972	1.61779750212075	1.75725088289924	1.97149279600698	2.04458378239345	1.23080388595833	2.02145407347325
182	188	1.4287472428379	0.182932339185692	1.0928784315469	1.14174197662616	1.30147957028503	1.42094751087871	1.54751552118473	1.74236033449897	1.8089320453097	1.07019985803394	1.78729462764185
183	189	1.65753285621369	0.187678638643086	1.31021093958016	1.36137341212323	1.52738393867053	1.6504547892426	1.77996812418864	1.97783780746644	2.04507229378771	1.28968272447324	2.02538298795414
184	190	1.55032365772432	0.173331454289885	1.2293102418967	1.27665332227938	1.43016192937246	1.54386878262689	1.66345083494495	1.84601356074622	1.9080137732334	1.21059400731614	1.89005330813249
185	191	1.40648408927602	0.157249701644653	1.11525440987576	1.158204982786	1.29747100789476	1.40062809973631	1.50911528762791	1.67473978020081	1.73098759139847	1.0982746740525	1.71469350449954
186	192	1.30932174251084	0.144590398148449	1.0413424378242	1.0809090362845	1.20911521776606	1.30400315993924	1.40373201067547	1.55587774376803	1.60752143284705	1.02592456213988	1.5927189228818
187	193	1.06223950196194	0.125186125846918	0.831136989465136	0.865048616674439	0.975338684348554	1.05732579459014	1.14378551669909	1.27619267756712	1.32126128014461	0.816874695301981	1.3076043086219
188	194	1.00272692307949	0.118172501164638	0.784572061728682	0.816583770524484	0.920694773740647	0.998088508988564	1.07970427545224	1.20469324899885	1.24723685720261	0.771108820796801	1.23434502536218
189	195	0.975726371469487	0.114990455641436	0.763445792994005	0.794595518556314	0.895903111939944	0.971212856527238	1.05063094517468	1.172254325205	1.21365235642011	0.750345078412272	1.2011076645267
190	196	1.4580282143476	0.140298830339943	1.19604880444478	1.23518314070965	1.36110651125448	1.45353060480348	1.55004802550841	1.69621576199552	1.74556416675663	1.18304250688131	1.73301392181389
191	197	1.68455413862886	0.15067110263011	1.40220802841886	1.44461682974878	1.58062901077704	1.68006413009262	1.7835855125983	1.93980789255495	1.99241400937626	1.38923877747385	1.97986949978388
192	198	1.5617423558826	0.141393509316032	1.29693263538358	1.33667241651181	1.46419182250487	1.55747737911615	1.65464442388191	1.80136112035768	1.85078706897417	1.28461107762318	1.83887363414203
193	199	1.32882657775458	0.123913717307367	1.09708262278463	1.13178403765355	1.2432823398809	1.32497689757854	1.41017503820689	1.53900130393105	1.58244553542041	1.08595569183214	1.57169746367702
194	200	1.1874257180366	0.111212607982028	0.97947979072726	1.01060739224847	1.11064254528279	1.18395552360835	1.26042672281444	1.37608171731743	1.41509028048165	0.96944900639182	1.40540242968137
195	201	1.30651832924709	0.112447194015305	1.09543046928166	1.12722232861743	1.22901874686654	1.30329377795991	1.3805033565918	1.49681397729382	1.53592932795281	1.08612182897709	1.52691482951709
196	202	1.27473485986283	0.108512637444407	1.07093349899183	1.10165108792215	1.19996337514766	1.27165711585164	1.3461517872946	1.45831747882856	1.49602517995608	1.06205009047179	1.48741962925387
197	203	0.820276406762708	0.0850587010139974	0.662068926394047	0.685558087647579	0.76141630811041	0.817338228712985	0.875934333142272	0.965017665615254	0.99517903215324	0.653561352775273	0.986991460750143
198	204	0.607894143524355	0.0716410118549432	0.475639728544403	0.495046537969059	0.5581628936536	0.605082146861837	0.654560968374031	0.730334405064812	0.756126083413324	0.467477760288666	0.748310526760043
199	205	0.702565198047682	0.0771165490582141	0.559589258558235	0.58071103423816	0.649128490644043	0.699745674429219	0.752929143264868	0.834037603034788	0.861561806523759	0.551416761893583	0.853713634201782
200	206	0.754603631296135	0.0823340061929306	0.601901409293089	0.624472280390649	0.697559892386574	0.751611294125752	0.808386261912082	0.894942734675431	0.924308488326943	0.593228979157991	0.915978283434279
201	207	0.826921533886891	0.0896922334630944	0.660515551008306	0.685125064336203	0.764788687187222	0.823680974858776	0.885522743440892	0.97977250650228	1.01174059582551	0.651124756299227	1.00271831147456
202	208	0.678076703736832	0.0841050639791233	0.523325284485049	0.545915544230162	0.61961454825721	0.674602575340268	0.732752998795463	0.822089362672185	0.852567446354372	0.51323077833775	0.842922629135913
203	209	0.70493332303064	0.08811666537883	0.542884556469727	0.566520786089369	0.643669876271115	0.701265214288181	0.762199546140191	0.855859111597533	0.887823507536405	0.532224658888133	0.877641987173147
204	210	0.678744344449625	0.0891234986933911	0.515399037451239	0.539097159675489	0.616696886770388	0.674847525530339	0.736545511252917	0.831685105663491	0.864230093995444	0.504062287010579	0.853426401888672
205	211	0.65338171770999	0.0906077417559271	0.487976718541775	0.511822590196035	0.590202325473719	0.649198179974228	0.71200260329677	0.809212678935046	0.842555595036296	0.475790543868372	0.830972891551607
206	212	0.62446027559024	0.0920716445740512	0.457183405650314	0.481116582303413	0.560142597207459	0.619941076885277	0.683853996263641	0.783221085668741	0.817412262891195	0.4439998522251	0.80492069895538
207	213	0.708540462840931	0.102269006738238	0.522421804280507	0.549122807924853	0.637145296110706	0.703626163838435	0.774581068748135	0.884723029289416	0.922579264091188	0.508093209633984	0.908987716047879
208	214	0.87160670027921	0.118610648448612	0.654777778923922	0.686107019788145	0.78894653201476	0.866232356282149	0.948410724563516	1.07544049553267	1.11897037546655	0.639129829319931	1.10408357123849
209	215	0.82216224087439	0.119924688275033	0.604093890222444	0.63533696020679	0.738414866391709	0.81633871206025	0.899564435930904	1.02885427554197	1.07331625219715	0.587109851855325	1.05721462989345
210	216	0.812119444010377	0.122431612760657	0.590087231264729	0.621762656106852	0.726535035152268	0.805975378954647	0.891009656932454	1.02343664084341	1.06905775329206	0.572153482999488	1.05208540502126
211	217	0.883803540043994	0.130309722800709	0.647055270219068	0.680928083394436	0.792774223906336	0.877407482568867	0.967863940103742	1.10849896335976	1.15689000543032	0.628396483354603	1.13921059673338
212	218	1.0804018828283	0.147024073892864	0.811631146200368	0.850465371323288	0.977940300787673	1.07374010364334	1.17560446952132	1.33306448409712	1.38702203653997	0.792234697998285	1.36856906765831
213	219	1.21917301907193	0.158722807650178	0.928090989682762	0.970361372423425	1.10869716652349	1.21229199703603	1.32215069803907	1.49145849292669	1.54935089729784	0.908076316077584	1.53026972206628
214	220	1.11955750743593	0.152352479495568	0.841046056508829	0.881287700819932	1.01338254123072	1.11265429390221	1.21821039980269	1.38137703644147	1.43729010349585	0.820946647624621	1.41816836724725
215	221	1.0496297774853	0.145557460883735	0.783913722434999	0.822221095108555	0.948134786705583	1.04290910308676	1.14380172234794	1.29996555016234	1.35352951845139	0.764337154153182	1.33492240081742
216	222	1.1767026402026	0.151911657631432	0.897948079117285	0.938465825721508	1.07099222605897	1.17017189918598	1.27529653019264	1.43721830527339	1.49256299546356	0.878955791244991	1.4744494891602
217	223	1.15639471888808	0.149289916263192	0.882450995731719	0.9222694737342	1.0525086898518	1.14997668754862	1.25328704308605	1.41241431889817	1.46680385221593	0.863786483012226	1.44900295476394
218	224	1.65972629082611	0.176927417079183	1.33114901848905	1.37981663164813	1.53721374240528	1.6534436999602	1.77539185927584	1.96106767674799	2.02400185877071	1.31294855335091	2.0065040283013
219	225	1.69186994032657	0.17543874018851	1.36555739718405	1.41400521979689	1.57046740969973	1.68580976953454	1.80666779603246	1.99040758319759	2.0526172347054	1.34801000955709	2.03572987109605
220	226	1.38839195434014	0.152395815443785	1.10584644169165	1.14758677197967	1.2827916558457	1.38282008155477	1.48791993625936	1.64820446684301	1.70259711649303	1.08969615607032	1.68708775260996
221	227	1.3924490396365	0.144390239147682	1.12388608660452	1.16375979229652	1.29253188102314	1.38746137551512	1.48693039433161	1.63815259178475	1.68935260866161	1.10944417090704	1.67545390836595
222	228	1.2324555269932	0.129912219338721	0.991039784801678	1.02683246048308	1.14252243685333	1.2278938946279	1.31741716610018	1.45363961481813	1.49979099378455	0.977827577089306	1.48708347689709
223	229	1.04896811482018	0.115839149723448	0.834275471353567	0.865974402830229	0.968687274793319	1.04470711207922	1.12460526174972	1.24649739692039	1.28787193567333	0.821923381362227	1.27601284827814
224	230	1.13376599441463	0.117566056933597	0.9150954830782	0.947561627474184	1.05241100513335	1.12970491655008	1.21069501947073	1.33382382360836	1.37551212701916	0.903336522824776	1.36419546600448
225	231	0.916765513196903	0.104475126362235	0.723497006403095	0.751949187450131	0.844303743828309	0.912799900120142	0.984905590133697	1.09510980102251	1.13256655444357	0.711994265526923	1.12153676086688
226	232	0.938823911936782	0.104963704299646	0.744428974253994	0.773098352874743	0.86605800701473	0.93491505647951	1.00732992907422	1.1178837812048	1.15542902650769	0.733095051509476	1.14455277236409
227	233	1.10566776883828	0.114040922808336	0.89349210477956	0.925008257479382	1.02676197787528	1.10174944250262	1.18030316167433	1.29969376949033	1.34010795216492	0.882147560133943	1.32918797754262
228	234	1.20229940921218	0.119633262593362	0.97929261500026	1.01251638817574	1.11959229010326	1.19833376090327	1.28068448054402	1.40561029610019	1.44783982496046	0.967818214529192	1.43678060389517
229	235	1.25531722319765	0.121927187166546	1.02775088647884	1.06171964538619	1.17106972466663	1.25137189923692	1.33526477721086	1.46237330259067	1.50530182771405	1.01633993635122	1.49429451004408
230	236	1.33344874665286	0.123807607975734	1.10185450045923	1.13654480603791	1.24798566412414	1.32961896101711	1.414737727453	1.54341700319714	1.58680496973735	1.09078583502042	1.5761116582853
231	237	1.18585455395748	0.114108907657849	0.972779475423858	1.00460851029378	1.10702546007625	1.18219652408718	1.26069680395343	1.37957905482432	1.41971547326988	0.962201094948096	1.40950801296687
232	238	1.15417944556379	0.109549864929006	0.949477172376484	0.980088012393267	1.07852247976423	1.1507152976996	1.22606085478209	1.34008794046077	1.37856593618386	0.939461710302942	1.36889718082465
233	239	1.06371660955952	0.102833366046512	0.871741431869315	0.900408117392209	0.99266965278962	1.06040469216024	1.1311539537835	1.23832288756697	1.27451090965288	0.862163212108353	1.26527000701068
234	240	1.15661275573875	0.105583816102721	0.958946918933099	0.988592489411218	1.08375551432327	1.15340153393325	1.22597004725216	1.33558725231814	1.37252577316748	0.949668476177418	1.36355703530008
235	241	1.07762737513166	0.100929050972034	0.888909697544041	0.91715900612135	1.00794415398181	1.07447806106839	1.14387815609908	1.24883881700948	1.28424035404189	0.879806435226475	1.27544831503685
236	242	1.0740590889627	0.0997238828735326	0.887515807340426	0.91545796717162	1.0052207471883	1.07097429392939	1.13953529783842	1.24318318533395	1.27813109010426	0.878600278530578	1.26951789939483
237	243	1.0446851193562	0.0974173896896762	0.862494707672116	0.889775958921184	0.97743270745433	1.04165861186341	1.10863893209576	1.2099184256258	1.24407302707538	0.853747035564434	1.23562320314796
238	244	1.06567778301068	0.097690522200225	0.88282568310828	0.910241039047599	0.998261304047018	1.06269418225236	1.12984240443591	1.23129229217812	1.2654836334587	0.874204359498242	1.25715120652312
239	245	1.02821707189705	0.09546755844267	0.849635661635005	0.876385219512548	0.962316825866931	1.02526393929089	1.09089868453917	1.19012276679324	1.22357905675078	0.841100657349413	1.21533348644468
240	246	1.12385256598974	0.0993354713081556	0.937603274206798	0.965601943978972	1.05535280569615	1.12092722541983	1.18916392245062	1.29208218339626	1.32672468068659	0.929155042225752	1.31855008975372
241	247	0.957435751757479	0.0912879170906986	0.78689574715352	0.81238910953913	0.894384586180468	0.954535999490172	1.01732649869528	1.11237416748848	1.1444529094328	0.77851143425971	1.13636006925525
242	248	0.927736592148119	0.0892714952022971	0.761040308383151	0.785941305088894	0.866065761880241	0.924874784049881	0.986288371308746	1.07929422427932	1.11069438540823	0.752764461551617	1.10270872274462
243	249	1.06219011578427	0.0953874882776442	0.883474782914742	0.910310305784545	0.996391293439597	1.05933613459488	1.12487832930868	1.22380551098888	1.25712273026938	0.875230638760085	1.24914959280845
244	250	1.11546818129078	0.0982114971194863	0.931293391765899	0.95898784734729	1.0477488744331	1.11258716239436	1.1800473871368	1.28177631633483	1.31601395486602	0.922973646936587	1.30796271564497
245	251	1.27143122891979	0.104865880324705	1.07420847669334	1.1039974902138	1.19921720746989	1.26854933002974	1.3405041195495	1.4486957221831	1.48503016324289	1.06589410348337	1.47696835435621
246	252	1.4013328367058	0.109093613379434	1.19566742901783	1.22684625345465	1.32628912717946	1.39850288026537	1.47329197594092	1.58547295089022	1.62307941888423	1.18750935448211	1.61515631892949
247	253	1.38420210070538	0.106163454873001	1.18394161109383	1.21432881756103	1.31119389165972	1.38148892707122	1.45425301683885	1.56333053739635	1.59988018359775	1.1761217291543	1.59228247225646
248	254	1.26690928200945	0.0983312305253867	1.08151086921666	1.10962245745498	1.19927258813737	1.26436619762969	1.33177408540367	1.43287105955113	1.46675873087931	1.07418007017969	1.45963849383921
249	255	1.23813581232721	0.0938628337010232	1.0609975824692	1.08789512530015	1.17360023649736	1.23576471413821	1.30008694083736	1.39646476253925	1.42874781688842	1.0541646582732	1.42210696638121
250	256	1.0139199743675	0.0825116373257822	0.85865079194444	0.88212361184323	0.957114439287817	1.01168262093814	1.06828689168428	1.15334840612896	1.1819027850158	0.852197165208968	1.17564278352603
251	257	0.990187677980298	0.0797915969611492	0.839975148298314	0.862697940251899	0.935265033589717	0.98804524129289	1.04277515258303	1.12498569967411	1.15257449708308	0.833796147936445	1.14657920802415
252	258	0.934040306711724	0.0767776402628964	0.789622634179129	0.811440696107101	0.881172205644677	0.931937456726361	0.984616400201024	1.06381317284582	1.09040727924062	0.783556131796447	1.084524481627
253	259	0.858844578326172	0.0736453150201265	0.720573526917474	0.741403768630774	0.808091329471004	0.8567404867848	0.907304498772973	0.983462900949448	1.00907189418771	0.714499760886724	1.00318939576562
254	260	0.952896922965252	0.0780643576257508	0.806037946248515	0.828229721115542	0.899146282715724	0.950766012418949	1.00432496844949	1.08483309900244	1.11186465885771	0.799890782018781	1.10590306391172
255	261	1.12583464296233	0.0858440867413368	0.963866089721004	0.988451642748222	1.0668062315791	1.12365354618952	1.18248570834919	1.27065777826984	1.30019727660183	0.957580232949309	1.29408905297535
256	262	1.37828048600196	0.0957971159816665	1.19690538439038	1.22458341083124	1.31251381762193	1.37606166922203	1.44162863814058	1.53954632777204	1.57226416923999	1.1905181386779	1.56604283332603
257	263	1.67743097809729	0.105044802510324	1.47784649575119	1.50846744580749	1.60543507631988	1.67523876815889	1.74703731374073	1.85387248118264	1.88947299051066	1.47154316517705	1.88331879101752
258	264	1.87653862703338	0.107982663845728	1.67084186577718	1.70252504031777	1.80262063542009	1.87446779926045	1.94819932965953	2.05761610863457	2.09400323878961	1.66489260589575	2.088184648171
259	265	1.68464472933905	0.0971013079226973	1.49968488291961	1.52817187875194	1.61817386210085	1.68277948829457	1.7490824062619	1.84748018892669	1.8802041412969	1.49432616581056	1.87496329286754
260	266	1.46431824432392	0.0846837105843112	1.30302734866051	1.3278652258513	1.40634513692549	1.4626861064483	1.52051225449102	1.60633872356288	1.63488405250303	1.29833817157867	1.63029831706917
261	267	1.77981140463464	0.0877916222893917	1.61188057291669	1.63791053613384	1.71983642197909	1.77836813248712	1.8382131275484	1.9266354620258	1.9559439806191	1.60773982494743	1.95188298432184
262	268	1.82677395149216	0.0846236691827102	1.66465819765258	1.68984441261673	1.76900631401011	1.82546741253199	1.88311736756043	1.9681602579422	1.99631445707393	1.66091155989404	1.99263634309027
263	269	1.64201461273992	0.0758211900054399	1.49675116531314	1.51932176471966	1.59025782931564	1.6408477278936	1.69249940736376	1.76868785042674	1.79390919177899	1.49340508032926	1.79062414515059
264	270	1.43034729942218	0.0663307677187581	1.30327890934286	1.32301943678177	1.38506659547594	1.42932209162729	1.47451045327591	1.54117227397908	1.56324170246289	1.30033899469342	1.56035560415095
265	271	1.17222696381164	0.0566617289679961	1.06378844245444	1.08060956343794	1.1335279253274	1.17131414097423	1.20993096424683	1.26695811997013	1.28585282883679	1.06116997503437	1.28328395258891
266	272	1.07662976865194	0.052040864127431	0.977034601703944	0.992483930333995	1.04108670563037	1.07579138814151	1.11125894074827	1.16363543042875	1.18098924215963	0.974629674962173	1.1786298623417
267	273	1.11702562790119	0.0517452129897669	1.01789598376684	1.03329671113204	1.08170219257519	1.11622671268721	1.15147818819764	1.20347974424656	1.22069531814802	1.01560501044125	1.21844624536114
268	274	0.834118877524974	0.0442082120924878	0.749712475889243	0.762759045068743	0.80389052035545	0.833337997479237	0.863496032636431	0.908142398510867	0.922962798415919	0.747470781823697	0.92076697322625
269	275	0.762843785254988	0.0419931683008788	0.68274956347273	0.695110123228043	0.73411553753567	0.762073374500315	0.790732247411817	0.833205426647204	0.847316020013183	0.680537175385266	0.845150395124711
270	276	0.908604036704642	0.0461273812146492	0.820434060244584	0.834085709699607	0.877080792113322	0.907823568375637	0.939276523372265	0.985784644616943	1.00120920576574	0.818194369523929	0.999013703885354
271	277	1.08899296009353	0.0515075995594697	0.990366833260029	1.00567796639171	1.05382319326266	1.08818099255198	1.12327762582729	1.17507767780206	1.19223330099945	0.988038064956971	1.18994785523009
272	278	1.10781058431109	0.0528127974055464	1.00670434007243	1.02239601277514	1.07174625546026	1.1069714469926	1.14296019588757	1.19608755992882	1.21368543970797	1.00429750139622	1.21132366722597
273	279	1.0916157119098	0.0524597032744232	0.991204832500617	1.00678402282813	1.05578908115604	1.09077547619755	1.12652642885999	1.17931355238048	1.19680144215753	0.988794693491934	1.19443673032767
274	280	0.954607006707733	0.0485882173305032	0.861739429012706	0.876116977439318	0.921400958570013	0.953782775001805	0.986914592464135	1.03590859975697	1.05215847176823	0.859374100739947	1.04983991267552
275	281	0.858676367948678	0.0456381340471296	0.771546410327261	0.785012409237153	0.827469119568163	0.857867956952376	0.889002404356386	0.935097927250953	0.950400294465331	0.769225625216304	0.948127110681052
276	282	0.76514018278528	0.0430424981082022	0.683094691959471	0.6957446194469	0.735685353709366	0.764333224419497	0.793715390399976	0.837288396444706	0.851771367885583	0.680776886493204	0.849503479077356
277	283	0.539443440325914	0.0365357199422738	0.470206504800797	0.480786848842439	0.51437161010941	0.538618827853508	0.563616435549785	0.60091292357318	0.613366308423882	0.467833429239057	0.611053451412771
278	284	0.311228478800876	0.0284111430628764	0.258039338879423	0.266016551440248	0.291623603873756	0.310364383473673	0.329891565667561	0.359388037856559	0.369327682388451	0.255542638397638	0.366914319204114
279	285	0.283270269158812	0.0283270269158812	0.230479997014842	0.238341557044597	0.263684492059139	0.282326596519094	0.301827566592821	0.331418097653741	0.341422674714647	0.227749296403685	0.338791241913939
280	286	0.317902460294374	0.0322781043946435	0.257797479731437	0.266737124079713	0.295577090874847	0.316810681890143	0.339037942888225	0.372792146705276	0.38421111588636	0.254637375680873	0.381167544907875
281	287	0.353581522266357	0.037479566401176	0.283954996358506	0.294272916459198	0.327632465441312	0.352258132270664	0.378088299547951	0.41740458947893	0.430727691773966	0.280121572120052	0.427041472412662
282	288	0.422002750130289	0.0455057268460268	0.337547728598548	0.350044172694546	0.390483842103379	0.42036821242199	0.451740294878414	0.499537214052207	0.515745343439118	0.332811525512077	0.511193974748501
283	289	0.410293441050568	0.0497553880867537	0.318608911230902	0.332024047997525	0.37572881342377	0.408283960831311	0.442668243280234	0.495417868576146	0.513395546638407	0.312772880400531	0.507814001700605
284	290	0.407742579388722	0.0544868940740026	0.308004362567264	0.322445679786036	0.369790214076151	0.405318125290663	0.443053101099058	0.501310268404051	0.521255637735554	0.300948267003677	0.514536891773767
285	291	0.406926145051863	0.059356278688261	0.298994025481108	0.314457666835878	0.365475693350009	0.404043811112012	0.445236073782477	0.509227599313194	0.53123388938854	0.290587838822872	0.523264451280855
286	292	0.471503621036198	0.0695194162196943	0.34519991049556	0.363270842940653	0.422940054321792	0.468091364665594	0.516349314924174	0.591377213891883	0.617193529994039	0.335245565245597	0.607761676826799
287	293	0.43645529311288	0.0727425488521466	0.305687921530833	0.324082197277692	0.3854416528693	0.432420760288545	0.483073685991664	0.562592511852204	0.590142445016396	0.293879897362673	0.579030688863087
288	294	0.555135182103501	0.0888927718224845	0.394755382347835	0.417447028134261	0.492877092022645	0.550397714083632	0.612231978048533	0.708985398599456	0.742428809593383	0.380905349331431	0.729365014875571
289	295	0.548053466333224	0.0954038627576826	0.377254788668374	0.401120148784814	0.4810497676182	0.542527623993958	0.609037639960044	0.713838871305779	0.750242880358501	0.361061895328166	0.735045037338282
290	296	0.610869911797225	0.107987564263661	0.417834567459192	0.444741025701284	0.534988503387319	0.604518602100454	0.67983273736332	0.798667174211184	0.839984794939651	0.399214285840448	0.822525537754002
291	297	0.73472261131995	0.126003888313581	0.508816766824181	0.540455829344477	0.646272803329569	0.72753213814057	0.815339376373887	0.953520459609622	1.00147595697526	0.487754990225332	0.981690232414569
292	298	0.867433337514128	0.144572222919021	0.607539645401135	0.644097359911717	0.766046247213016	0.859414902800775	0.960085090769255	1.11812482954629	1.17287896095449	0.584071780592846	1.15079489443541
293	299	0.916247336510653	0.15487406696713	0.638199841248043	0.677228224362091	0.807584721365619	0.907536100347139	1.01542005275477	1.18498563108221	1.24378199173173	0.612694165255079	1.21980050776623
294	300	1.15627245006954	0.178416712514606	0.833339477730145	0.879266206190712	1.03146170021443	1.14710874518868	1.27109924844678	1.46454074526441	1.53126618472876	0.806575693540915	1.50596920659817
295	301	1.09970613874467	0.176093913725306	0.781998567674058	0.826950037107136	0.976374730367692	1.0903213567465	1.21281317830481	1.40447880129996	1.47072919499907	0.754562067843074	1.44485020964627
296	302	1.06381029593327	0.172572818019832	0.752815480177259	0.79673535666181	0.942894076329916	1.05449331910679	1.17457618206366	1.36267058695145	1.42773493101404	0.725567572614398	1.40205301925214
297	303	0.988213935654324	0.164702322609054	0.692132891466268	0.733780867596123	0.87270980271642	0.979079021669375	1.09376643147137	1.27381147411891	1.33618951903853	0.665397383340579	1.31103048796807
298	304	0.867053996268165	0.153274940104029	0.593064291591319	0.63125466845174	0.759349758207565	0.858039100710583	0.96493816496966	1.1336088939962	1.19225412676517	0.566635113664269	1.16747287887206
299	305	0.732750020713608	0.141017807235902	0.482886880837459	0.517215918051966	0.633360972389271	0.723723848159343	0.82230808542206	0.979079085943326	1.03388379392652	0.45635511853124	1.00914492289598
300	306	0.722538685199205	0.141701494429093	0.471986257889891	0.506292489218438	0.622599129672139	0.71329677910799	0.812412633829654	0.970316102241806	1.02558618561923	0.444803756118182	1.00027361428023
301	307	0.643012858299932	0.137090802015414	0.402972734902821	0.435312063166108	0.546022127359024	0.633296919099901	0.729423489695175	0.883863358041413	0.938235573790565	0.37431488634972	0.911710830250144
302	308	0.62622714608686	0.140028646800591	0.382515809754087	0.41502113214041	0.526974760651565	0.615821518590898	0.714149650611237	0.872936833724019	0.929034697704759	0.351770998357702	0.900683293816019
303	309	0.612862718440604	0.144453128048591	0.363221288157724	0.396123971601411	0.510259949378542	0.601551534046323	0.703151280478618	0.868195970373397	0.926738548881734	0.329734587465366	0.895990849415842
304	310	0.674210565180152	0.1589129541955	0.399579910158975	0.435776167710676	0.561337210614882	0.661767125901076	0.773537054798972	0.955102795878923	1.01950551406619	0.362741174956972	0.985679955403332
305	311	0.662957310191825	0.165739327547956	0.378937384508856	0.415838180026875	0.544953118248924	0.649198026685974	0.765984649389883	0.957025688683341	1.02510680978733	0.338108228197831	0.987806392185819
306	312	0.730056256902623	0.182514064225656	0.417290230128028	0.457925812900046	0.600108676048999	0.714904374783642	0.843511154310433	1.05388775611759	1.12885947401679	0.372328691020338	1.08778382278491
