# Supplementary material for: Evolution and Epidemic Spread of SARS-CoV-2 in Colombia: A Year into the Pandemic
Source: Vaccines (Basel). 2021 Jul 30;9(8):837. doi: 10.3390/vaccines9080837 (PMC8402472; doi:10.3390/vaccines9080837)
Supplement: Supplementary file 1 [file vaccines-09-00837-s001.zip › Supplementary_material/Supplementary Data S3/model_statistics/WHO-model- CO .csv]

t_start	t_end	Mean(R)	Std(R)	Quantile.0.025(R)	Quantile.0.05(R)	Quantile.0.25(R)	Median(R)	Quantile.0.75(R)	Quantile.0.95(R)	Quantile.0.975(R)	inferior	superior
2	8	2.83439116806224	0.818218251934717	1.46457127708907	1.63549389952431	2.24829251807717	2.75605878889441	3.33526942534498	4.30060146542739	4.64888301096366	1.2306833942702	4.43809894185429
3	9	2.33451609905906	0.647478269119508	1.24303150209002	1.38088033206056	1.87151251806761	2.27493728339947	2.73269165234499	3.49146085444296	3.76424290436652	1.06545869158482	3.60357350653329
4	10	2.01086410764353	0.53742603872593	1.09935811964422	1.21570201233942	1.62715932569265	1.96319436192723	2.34269216990458	2.9686916936217	3.19302180360936	0.957509071740711	3.06421914354636
5	11	1.67416095901222	0.447438337066902	0.915279375113149	1.01214241137177	1.35470448093064	1.63447313182344	1.95042706015275	2.47160795894337	2.65837578211188	0.797181818361095	2.55114009966335
6	12	1.34274046166453	0.372409198782434	0.714952744876183	0.794239069639228	1.07643531930832	1.30847259498482	1.57175855516073	2.00817880907651	2.16507449113918	0.612818432050957	2.0726624912781
7	13	1.20604362639265	0.334496318108096	0.642167437228299	0.713382068328362	0.966849509000711	1.17526437799799	1.41174667912355	1.80373744777241	1.94466046511087	0.550430842900785	1.86165640988452
8	14	1.21729445532613	0.325335627903569	0.665506206199535	0.735936015429607	0.985015356119223	1.18843715118176	1.41816952131223	1.79712389538509	1.9329241207771	0.579636624635132	1.85495228601712
9	15	1.00777627239277	0.290919951074443	0.520732705813291	0.581504756349684	0.799387141283465	0.979924960275054	1.18586503753385	1.52909173677617	1.65292428383554	0.437573168286866	1.57797937649868
10	16	0.903048436967954	0.272279348449056	0.450798526070328	0.506446580939306	0.707645970790459	0.875835680140181	1.06885079924903	1.39251868802968	1.50976202536621	0.369380914007805	1.4367159599281
11	17	0.819347773589023	0.259100516032927	0.392909105167008	0.444529407872895	0.633018812361027	0.792203979303367	0.976158321261111	1.28680341091941	1.39983956701264	0.311510762164487	1.32718478501356
12	18	0.839824065940947	0.265575688219683	0.402728283255319	0.455638627191038	0.64883856397809	0.812001922015188	1.00055346067835	1.31896187121035	1.43482291003728	0.319295717030368	1.36035241485153
13	19	0.967345709143403	0.291665705435358	0.482895492678625	0.542505702824631	0.758030539020865	0.938195397295575	1.14495324064742	1.4916663632023	1.61725745516958	0.395680926490102	1.5390104917967
14	20	1.01887931354952	0.307203671790785	0.508620882323692	0.5714067193001	0.798413253862542	0.988176071218949	1.20594856714686	1.57113220828807	1.70341394000203	0.416760116839583	1.62099851025946
15	21	1.15309973446329	0.332871221047434	0.595823459282274	0.6653589675652	0.914660451529344	1.12123220444977	1.3568692748073	1.74958998732947	1.8912794486154	0.500672141210322	1.80552732771626
16	22	1.36741802434537	0.365457839399977	0.747580158349726	0.826695766057481	1.10649296587286	1.33500187585445	1.59306612835926	2.01875527796844	2.1713031476303	0.651120659121413	2.08371538956932
17	23	1.74341532061323	0.410926931876711	1.03325841088573	1.12685692924718	1.45154042899756	1.71123830678304	2.0002598921573	2.46976379946065	2.63630032584512	0.937998534134876	2.54883210709158
18	24	1.66463904358775	0.392359185316263	0.986570596540837	1.07593986285635	1.38595252828542	1.63391594915667	1.90987808495137	2.35816744318602	2.51717901129909	0.895615040367878	2.43366304680763
19	25	1.59894701638212	0.36682360318345	0.96267055418104	1.04705380709665	1.33867906072863	1.57098449332999	1.82877069666866	2.24624876323712	2.39402428434304	0.879972754142561	2.31792127862168
20	26	1.35915985148746	0.320357049234429	0.805524267042494	0.878493310512209	1.13161531310303	1.33407477576187	1.55939488761896	1.92541832069213	2.05524955355541	0.731260034987984	1.98705966798694
21	27	1.37248135539062	0.306896160850448	0.838347267936566	0.909588109546459	1.15495317996865	1.34967568524587	1.56517820498107	1.91318683038017	2.03613466627633	0.770964880123745	1.9739978306575
22	28	1.21537985007	0.278827260235302	0.731738063750663	0.795878841541437	1.01754688520047	1.19412518263794	1.39007173618465	1.70740209469869	1.81972813730397	0.668878420008806	1.76188128013119
23	29	1.27095213976594	0.277344494530644	0.786739406177968	0.851660474511604	1.07455705011879	1.25083621778155	1.44544329573342	1.75887785862703	1.86941190425254	0.727356930485879	1.814547349046
24	30	1.62479452783743	0.307057303731176	1.07966416401762	1.15480175170849	1.40852291661599	1.60549320833281	1.82004316327646	2.16063795698696	2.27956249252678	1.02296221252433	2.22662684315054
25	31	2.66385662523792	0.38449458491592	1.96411758747193	2.06450373221418	2.39543654497643	2.64538063319124	2.91214548777551	3.32623953983313	3.46856533090923	1.91024723880271	3.41746601167312
26	32	2.420425865973	0.349358381318262	1.78463096230075	1.87584353696315	2.17653477248991	2.40363826238142	2.6460253893953	3.02227835475762	3.15159801214905	1.73568343858921	3.1051682933568
27	33	2.11549441303301	0.296228469444264	1.57512454274207	1.65293698401608	1.90888009123429	2.10168383331985	2.30706045352934	2.62516571895606	2.73432907043982	1.53488661292225	2.69610221314377
28	34	1.64271134868686	0.234673049812409	1.21528689901289	1.27668496953665	1.47893393726474	1.63155005705064	1.79432742804718	2.0468138918979	2.13354800772595	1.18275217105454	2.10267052631919
29	35	1.3822244002067	0.197460628600957	1.02257722052625	1.07423931640901	1.24441739324147	1.37283296960038	1.50979851389564	1.7222478595067	1.79522842990558	0.995201568148822	1.76924723226457
30	36	1.27637589680781	0.178728374803337	0.950345691503858	0.997293546294706	1.15171589361684	1.26804333352699	1.39195657394412	1.58388423441768	1.64974754740505	0.926068282193272	1.62668351142235
31	37	0.97366888110841	0.15024037010887	0.701734886804729	0.740408666769374	0.868568787134518	0.965952348315794	1.07036173259899	1.23325410779571	1.28944197595845	0.679197755695026	1.26814000652179
32	38	0.55231662912687	0.110463325825374	0.357430200876367	0.384017486078996	0.474352539562462	0.54497011910195	0.62227973554314	0.745680544066081	0.788931229150933	0.335808510509137	0.768824747744603
33	39	0.833951644498312	0.135284820924853	0.59015381792939	0.624583878778088	0.739161924404214	0.826647797021087	0.920784224748641	1.06823686633028	1.11924268657532	0.568793395485601	1.09910989351102
34	40	0.810904011891993	0.137067795165388	0.564824355864148	0.59936554488999	0.714734618484147	0.803194329067228	0.898674584605296	1.0487447700949	1.10078116118217	0.542251133367832	1.07955689041615
35	41	1.11552646939613	0.166292867751338	0.8136726614764	0.856799074043827	0.999321641896182	1.10727428034031	1.22274010991452	1.40240604145551	1.46426350152337	0.789592448603502	1.44146049018875
36	42	1.32748272295157	0.185884761884035	0.988398080422847	1.03722575436307	1.19783126142447	1.31881651903714	1.44769131697878	1.64730387153451	1.71580438951339	0.963148589658858	1.69181685624428
37	43	1.33400101923254	0.186797505930439	0.993251380145962	1.04231881106377	1.20371293424896	1.32529226193209	1.45479986970365	1.65539257545043	1.72422944934857	0.967877907608878	1.7001241308562
38	44	1.478482970039	0.192482087773071	1.12548973888639	1.17675074945787	1.3445096421862	1.47013840061579	1.60336331291515	1.80868174395027	1.87888747571959	1.10121807800378	1.85574786207422
39	45	1.41063044465857	0.182111607327194	1.07645963801648	1.12503228921665	1.28390486130916	1.40280139610419	1.52882474296772	1.72293647330491	1.78928365590238	1.05369169429727	1.76756919501987
40	46	1.06820415323586	0.152600593319408	0.790263313111228	0.830188570817991	0.961704790930253	1.06094631205103	1.16679537913777	1.33097948216766	1.38737998297922	0.769106990329819	1.3673013161419
41	47	1.05622049680965	0.146471429209356	0.788835986865655	0.827383894961091	0.95408820989809	1.049457622695	1.15098375574334	1.30812815021068	1.36202845145108	0.769136495559314	1.34330449805999
42	48	0.881329115432021	0.131380787510384	0.642847504441928	0.676919813869406	0.789520717658281	0.874809418517188	0.966033966058714	1.10798023166728	1.15685112990244	0.623822771911668	1.13883545895237
43	49	1.12634747712302	0.147896669381572	0.855282862084933	0.894608891683723	1.0233823504293	1.11988087125819	1.22226606404907	1.38014618933505	1.4341532183445	0.836470005135141	1.4162249491109
44	50	1.09919795548275	0.146886505344959	0.83032232277841	0.869253420887295	0.996885456209667	1.09266207936271	1.19438853707278	1.35143899594285	1.40520799211539	0.81130040500663	1.38709550595887
45	51	1.29408934838648	0.159291387353364	1.00084860829202	1.04368929964485	1.18338716580364	1.28755944438746	1.397675662029	1.56676521748287	1.62443184645744	0.981878229173881	1.60630046759907
46	52	1.53887719697909	0.172051701073479	1.22023391041104	1.26722744396944	1.41960265531229	1.53246997997811	1.65116912551676	1.83238394111618	1.89392638919082	1.20165586287507	1.87609853108311
47	53	1.63735035163117	0.173558790155671	1.31492678167946	1.36270656948253	1.51718655731112	1.6312220532379	1.75083529887097	1.93289951062813	1.99459556897351	1.29717512292605	1.97752558033628
48	54	1.76499208203039	0.173071712838649	1.44212643032372	1.49028402500536	1.645380168528	1.75933829082797	1.87844204684753	2.05898667424928	2.11998384395571	1.42577152486664	2.10421263919414
49	55	1.89242499301752	0.169944781216965	1.57402119925973	1.62183205103179	1.77519613345105	1.88734026736236	2.00411191259841	2.1803631018332	2.23972190919481	1.55933322183227	2.22551676420278
50	56	1.6593117298043	0.149615100121203	1.37905027541721	1.42112139631192	1.55609771844548	1.65481712295397	1.75762699059538	1.912834204586	1.96511303165851	1.36606613356674	1.95255732604186
51	57	1.58011478908021	0.136501127508055	1.32391512953586	1.36249134030548	1.48603001783514	1.57618589827259	1.6699173257918	1.81114054477009	1.85863989931734	1.31257257916443	1.847656998996
52	58	1.37963021426225	0.120081396892215	1.1543251913403	1.18823182256883	1.29685037525701	1.37614786795546	1.45861453326798	1.58290765875799	1.62472322387121	1.14427067635351	1.61498975217099
53	59	1.25761597268822	0.109049134775073	1.05297557310692	1.08378044689764	1.18244710317538	1.25446546117881	1.32935099486421	1.4421985862815	1.48015876320514	1.04387966852908	1.47135227684737
54	60	1.32302716367235	0.10766642364373	1.12042207528256	1.15105090114572	1.24890369450581	1.32010772285195	1.39396856953636	1.50496223475498	1.54222180145071	1.11200097333064	1.53405335401406
55	61	1.30906632550764	0.104143725072676	1.1129053783312	1.14260307388377	1.23739876669404	1.30630562041521	1.37772481512784	1.48494689138612	1.52091487418404	1.1049446243652	1.51318802665009
56	62	1.21734303280307	0.0977793453852217	1.03324269214959	1.06109749716882	1.15004306578324	1.21472609404167	1.28179063903478	1.38251547280973	1.416314005117	1.02569551584804	1.40899054975811
57	63	1.1225682070376	0.0913533051070634	0.950660904560816	0.976648992392243	1.05967558308669	1.12009110638745	1.18276089920005	1.27693731762758	1.30855148710883	0.943515729027758	1.30162068504745
58	64	1.10076150198471	0.0884152914905863	0.934291935040211	0.959479163441938	1.03990666420764	1.09839518011488	1.15903714157298	1.25011584028453	1.28067758186839	0.927467530663158	1.27405547330626
59	65	1.23301704580768	0.0921600209997978	1.05899686863364	1.08544323347946	1.16966825623315	1.23072168637837	1.29386393221091	1.3884207556044	1.42008063847252	1.05238340464807	1.41365068696728
60	66	1.24549925584848	0.0915709264706756	1.0724827192178	1.09880193254239	1.18257366519391	1.24325583330894	1.30597954317638	1.39984930304977	1.43126410511199	1.06602023996595	1.424978271731
61	67	1.17843158587685	0.0875921299535026	1.0130014392501	1.0381505745972	1.11822858260589	1.17626207392527	1.23626985415369	1.32611320312738	1.35619002741539	1.00675101116798	1.35011216058571
62	68	1.20961954326111	0.0868456219907777	1.04538560242515	1.07040279672629	1.14996560218115	1.20754179522484	1.26700875076451	1.35592385849083	1.38566038421417	1.03940212415919	1.37983696236304
63	69	1.26978125204598	0.0872089344362543	1.1045966308809	1.12982027564742	1.20992237483781	1.26778529967931	1.3274645299536	1.41655076208002	1.44630802860864	1.09885174055092	1.44071076354104
64	70	1.24981343666888	0.0848428644186186	1.08904497505467	1.11360958181368	1.19158971628719	1.24789412551989	1.30594509172645	1.39256438521461	1.4214885490065	1.08352142240839	1.41610545092937
65	71	1.29340016636302	0.0843721238210593	1.13330690105225	1.15781908480606	1.23553644275124	1.2915660195452	1.34926463778902	1.43523782027108	1.46391617542246	1.12803080367375	1.4587695290523
66	72	1.27895919701603	0.0818769725737069	1.12350410184228	1.14732866957394	1.22282315689005	1.27721240997146	1.33319120156917	1.41654829359789	1.44434062404665	1.11848033077156	1.43943806326049
67	73	1.51775185561384	0.0869062184426268	1.35217990753929	1.37768830321158	1.45826557263606	1.51609343308433	1.57543038719661	1.66347252764611	1.6927480912624	1.34741566746629	1.68808804376139
68	74	1.72552785371651	0.0900718207823646	1.55348487593103	1.58009363642403	1.66395138280162	1.72396087010471	1.78539622319182	1.87630726387469	1.90647556329006	1.54898708498307	1.90206862244994
69	75	1.99492117538348	0.0930136794052755	1.81675942613201	1.84443219197586	1.93142140088168	1.99347576670471	2.05684535153499	2.1503406290363	2.18129683721606	1.81261436374914	2.17722798701782
70	76	1.98909555201237	0.0876500224584224	1.8209916183212	1.84715303980744	1.92929575856074	1.98780825977197	2.04749209758809	2.13542917417457	2.16451488180129	1.81730150799387	2.16088959603088
71	77	2.02173755720363	0.0820597960766286	1.86408086456187	1.88868111200784	1.96580057902809	2.02062743086458	2.07646440359181	2.15858077219688	2.18570287494704	1.86090035689344	2.18257475751382
72	78	1.87875573736102	0.0730751289013159	1.73824191485712	1.7601952888528	1.82896452418332	1.87780839131355	1.92751425978046	2.00054769094088	2.02465314642117	1.73552848471444	2.0219829900076
73	79	1.81442654537669	0.0663863956863075	1.68662724576531	1.70662887173505	1.76921923857453	1.81361695923783	1.85875132824189	1.92498580688367	1.94682657844855	1.68430920983153	1.94454388092185
74	80	1.74693418146403	0.0605640458281662	1.6302318941749	1.64852309415014	1.70571183179242	1.74623433783369	1.78739363424118	1.84773251111416	1.86761356201642	1.62822865164083	1.86563971128724
75	81	1.70986069667327	0.0560384209348182	1.60177715088357	1.61874157092998	1.6717370821206	1.70924854063341	1.7473170002278	1.80306795151006	1.8214230275704	1.60002539164102	1.81969600170551
76	82	1.60587632110795	0.0510123425310953	1.50743752953324	1.52289978902942	1.57118093816415	1.60533619993121	1.63998291731818	1.69069526310992	1.70738453768099	1.505892129747	1.7058605124689
77	83	1.53913027148216	0.0470745879561083	1.44823695055058	1.46252660200271	1.50712277346899	1.5386503697292	1.57061462711719	1.61737093549573	1.63275080229301	1.44686407908819	1.63139646387613
78	84	1.45981022912437	0.0434459633530047	1.37588892374085	1.38909058965159	1.43027618397348	1.45937924784848	1.48887445970819	1.53199998994294	1.54618073817352	1.37465614095248	1.54496431729626
79	85	1.42953398775094	0.0409778526283064	1.35033715737524	1.36280579347993	1.40168557246343	1.42914246094767	1.45695559731841	1.49759771967013	1.51095580958731	1.34921739659946	1.50985057890242
80	86	1.42159602455291	0.0391578190517127	1.34587476200985	1.35780614820317	1.39499216397252	1.42123650707953	1.4478079723933	1.48661225107836	1.4993603756882	1.34484669921155	1.49834534989427
81	87	1.40107821759904	0.037378702252563	1.32876634242798	1.34016784925596	1.37568875851293	1.40074582872397	1.42610533663513	1.46312239747043	1.47527901437368	1.32781596118401	1.47434047401406
82	88	1.34967808102032	0.0353226897700845	1.28132658117602	1.29210770994983	1.32568830625486	1.34936994785003	1.37333195688123	1.40829952485024	1.41978066112986	1.28044560907096	1.41891055296969
83	89	1.41787036336297	0.0349055554083512	1.35027423690057	1.36094850190756	1.39417339892062	1.41758393519535	1.44125508914949	1.47576925926423	1.48709422503971	1.3494554747626	1.48628525196333
84	90	1.45213240174033	0.0341324080230183	1.38599720835418	1.39644938256258	1.42896699647722	1.45186498279936	1.47500629015653	1.5087276127822	1.51978730432868	1.38523288201522	1.51903192146545
85	91	1.38242881142625	0.0321234576712179	1.32017795033961	1.33001818513863	1.36062838037191	1.38218000210866	1.40395801214462	1.43568815029811	1.44609362572082	1.31946683439066	1.44539078846184
86	92	1.50065857059609	0.032192301743337	1.43821944146135	1.44810245543526	1.47882154217792	1.50042837921096	1.52224466386075	1.5539998904525	1.56440585080365	1.43756165917915	1.56375548201303
87	93	1.49538092135569	0.0309330311739735	1.43536160827172	1.44486697800322	1.47440227918124	1.4951676360901	1.51612705781914	1.54662240090105	1.5566123104814	1.43475218025471	1.55600966245668
88	94	1.4153887454215	0.0288794711758705	1.35934618656681	1.36822359360285	1.39580425585554	1.41519233217957	1.43475912168327	1.46322388132591	1.47254749867908	1.35878498191679	1.47199250892621
89	95	1.46001541539894	0.0280876088776845	1.40547827788389	1.41412463818249	1.44097371451641	1.4598353039518	1.47886077361753	1.50652056959485	1.5155761066455	1.40496370199868	1.5150671287992
90	96	1.35918734262017	0.0260229866266114	1.30865675941462	1.3166684590469	1.34154575400631	1.35902126761851	1.37664788993171	1.40227272353513	1.41066171200886	1.30818228883201	1.41019239640833
91	97	1.26630035797945	0.0241517919958182	1.21940151165622	1.22683779472294	1.24992760896978	1.26614681450216	1.28250572651252	1.30628667236996	1.31407177522577	1.21896284566764	1.31363787029125
92	98	1.17323571433167	0.0224463084889611	1.12964990746091	1.13656057368008	1.15801889481415	1.17309257008295	1.18829648976503	1.21039913338363	1.21763499441456	1.12924094969331	1.21723047897003
93	99	0.990347649903703	0.0200613387218551	0.951414456492597	0.957582327033987	0.976743660272931	0.990212193254198	1.00380397599301	1.02357502816119	1.03005062830464	0.951027426008867	1.02966787379854
94	100	0.956991812504323	0.0193578723376405	0.919423305552676	0.925375107138108	0.943864956610781	0.956861293054648	0.969976386975918	0.989053732002022	0.995302046902362	0.919050382722547	0.994933242286098
95	101	0.982055074722144	0.0194896703615656	0.94422367978239	0.950218815844585	0.968840160731698	0.98192614835341	0.995129443883865	1.01433111354716	1.02061914394916	0.943855320813475	1.02025482863081
96	102	0.989558716644039	0.0196115702988337	0.951490191035336	0.957523026417075	0.976261243421984	0.989429162352217	1.00271496052411	1.02203632872058	1.02836348496751	0.951120038858325	1.02799739442975
97	103	0.982311448871268	0.0196109609603962	0.944246829749358	0.950278399454179	0.969013884017864	0.982180946912374	0.995466751334116	1.01478965273265	1.02111769614082	0.943873965388892	1.02074893235364
98	104	0.993244076207155	0.0197623829398643	0.954884280410057	0.96096292382477	0.97984407205227	0.993113009860941	1.00650120271428	1.02597230820579	1.03234870752765	0.954509805645021	1.03197834676929
99	105	1.02781131102185	0.0201338202530789	0.988724625517542	0.994919858194109	1.014160547301	1.02767984671694	1.04131876323229	1.06115120091204	1.06764509371953	0.988349023325816	1.06727359871788
100	106	1.2325055353608	0.0220653886551951	1.18963353319514	1.1964371670112	1.21755175319636	1.23237385992029	1.24731577563805	1.26902306082882	1.27612583517835	1.18925737359662	1.27575369712498
101	107	1.34371820325344	0.0229703809600076	1.29907014923231	1.30615984119731	1.32815439816925	1.34358731537779	1.3591393248945	1.38172303590577	1.38911007954434	1.29869625657182	1.38874014993505
102	108	1.31516902752582	0.0223747167820005	1.27167703468037	1.27858356962923	1.30000914549273	1.31504214412324	1.33019059146139	1.35218729638595	1.35938208565988	1.2713145826331	1.35902347241854
103	109	1.31635933842038	0.0217646961332122	1.27404317450833	1.28076534775405	1.30161462330192	1.31623938780881	1.33097329296383	1.352362491628	1.35935716942333	1.27370053399928	1.35901814284148
104	110	1.28893159978235	0.0208735573014863	1.24834128640176	1.25479090315854	1.27479185492169	1.28881892283802	1.30294851320679	1.32345664777893	1.3301622448347	1.24801942747143	1.32984377209326
105	111	1.33892297882306	0.020645288725455	1.29876130863167	1.30514644043543	1.3249407083909	1.33881686817852	1.35278957580947	1.37306147028773	1.37968766525588	1.29845821292117	1.37938774472495
106	112	1.227435366415	0.0192115379212834	1.19006705204354	1.19600706901078	1.21442332669142	1.22733513633613	1.24033814323979	1.25920555776376	1.26537327830595	1.18978075208928	1.26508998074071
107	113	1.13258953447385	0.0179279932652987	1.09772086959947	1.10326282534181	1.12044627825285	1.13249494057792	1.1446296719302	1.1622389120255	1.16799576696548	1.09745066767386	1.16772840127383
108	114	1.06085228790826	0.0169287334429281	1.02792918354831	1.03316142334491	1.04938547865017	1.06076224153886	1.07222093576399	1.08885030886935	1.09428711672217	1.02767197036012	1.0940326054564
109	115	1.05540676678743	0.0166107981045083	1.02309852130776	1.02823386932225	1.04415595998992	1.05531962358926	1.06656257697379	1.08287691765717	1.08821023833459	1.02284960250259	1.08796393107226
110	116	1.03331979998686	0.0162894254036578	1.00163702325909	1.00667286023617	1.02228659140232	1.0332342048426	1.04425969952776	1.06025871259011	1.06548900534185	1.00139252619569	1.06524707377803
111	117	0.965018196006337	0.0156567225479418	0.934572882653709	0.939410399207126	0.954412251350051	0.964933524325932	0.975531838338165	0.990914815660648	0.995944689944127	0.934331019812371	0.995705372200303
112	118	0.85110831743457	0.0146546909485327	0.822625387839603	0.827147799186005	0.841178567253977	0.851024208988781	0.860946379356197	0.875355737342886	0.880069226608516	0.822385123175446	0.879831511693695
113	119	0.839502939678598	0.0145785711353243	0.81117000428257	0.815668113659811	0.829624385720039	0.839418552069479	0.849289501067861	0.863625619616595	0.868315441078973	0.810928940253363	0.868076939103834
114	120	0.782786447597621	0.0142254286818755	0.755150775908	0.759535588891885	0.773145149932755	0.782700277284292	0.792333809396364	0.806331241234833	0.810911816036589	0.754904607381145	0.810668287814097
115	121	0.709700212950708	0.0137786386436788	0.682948835140678	0.68718946763343	0.700358697762372	0.709611045422324	0.718944525059994	0.732515117051707	0.73695832006621	0.682694081209097	0.736706344692318
116	122	0.660814801666167	0.0135997764217411	0.634425808488895	0.63860540684745	0.65159174782468	0.660721508116377	0.669936154692581	0.683342429590733	0.687733971564517	0.634159239879555	0.68747036345278
117	123	0.587380414711718	0.0132104048365992	0.561771041424502	0.56582144845291	0.578416973011929	0.587281382035083	0.596235899490654	0.609277190924084	0.613552578945131	0.561488021231984	0.613272808191453
118	124	0.716282510777126	0.0151477611192346	0.686898011563554	0.691550104279977	0.70600813200089	0.716175733269001	0.726440489721199	0.741379145479737	0.746273814344498	0.686592898983427	0.745972122570826
119	125	0.739437334542191	0.0160937502649669	0.708227230267371	0.713166100039375	0.728519561043291	0.739320578411806	0.750227830436262	0.766106835331958	0.771310950316484	0.707893584022856	0.770981085061526
120	126	0.842737201188639	0.017910320490335	0.807995521737117	0.813495326948405	0.830588710519204	0.842610324548919	0.854747381662617	0.872411863688096	0.878199906017159	0.807632973027583	0.877841429349696
121	127	0.817659456635603	0.0182378834176293	0.782300706141363	0.787893851313941	0.805285397095146	0.817523862050886	0.82988570257334	0.847887588064282	0.853788775140707	0.781913205137049	0.853405708134156
122	128	0.868204498103539	0.0192459708987744	0.830888789833212	0.836792091071563	0.855146936323229	0.868062290206499	0.881107036992088	0.900101989868478	0.906328357120069	0.830482395141941	0.905926601065137
123	129	0.879828276608878	0.019747751793993	0.841544904275058	0.847600048024028	0.866429312738459	0.879680534878265	0.893066185122338	0.912560466394459	0.918951247682554	0.841122683092652	0.918533870125104
124	130	0.826074721512007	0.0194491697153642	0.78839059926057	0.794346121771263	0.812874584604917	0.825922088921385	0.839108471664805	0.858323965782226	0.864626236126509	0.787954348869893	0.864195094154121
125	131	0.66688219273151	0.0177284554757728	0.632583578294696	0.637991864390457	0.654840444129466	0.666725101033762	0.678752694265286	0.696308376471533	0.702073538371922	0.632134419998996	0.701629965464025
126	132	0.741904575905293	0.0190357136329309	0.705060000629536	0.71087373403622	0.728977984453264	0.741741776777412	0.754653698365533	0.773490741645496	0.779674317516348	0.704594577184748	0.779214574625837
127	133	0.745107153457966	0.0196284832856726	0.707128101218355	0.713117798551558	0.731775671970877	0.74493480173367	0.75825075272845	0.777684417192128	0.784065657758314	0.706635326218047	0.783578980697884
128	134	0.874260955700144	0.0219735702188518	0.831719007042444	0.838434341635107	0.85934137252974	0.874076868898631	0.888979863842231	0.910715507902503	0.91784904613437	0.831192758071194	0.917329153329093
129	135	0.929404503998913	0.0233521668047785	0.884193345207042	0.891330062109364	0.913548915816146	0.929208929561646	0.94504689435444	0.968146069476804	0.975727087339402	0.883634257061547	0.975174750936279
130	136	0.901840135144441	0.0234898810362515	0.856383024403591	0.863553668394544	0.885887249248913	0.901636199398294	0.917570708706026	0.940822246897473	0.948456185993874	0.855799968313388	0.947880301975494
131	137	0.91900239554443	0.0239857672803586	0.872586875732921	0.879908415338285	0.902712510603907	0.918793729493423	0.935064811614717	0.958808156301743	0.966603737125293	0.871990291674927	0.966014499413932
132	138	0.938540209579137	0.0244540902274148	0.891217388677237	0.898682290650387	0.921932454075724	0.938327830660275	0.954916448766696	0.979122574010068	0.987069952026193	0.890610192733404	0.98647022642487
133	139	0.8602655258034	0.023615495259299	0.814597050994219	0.821793525144488	0.844221521700298	0.86004944263366	0.876073975966346	0.899474607816407	0.907161971769715	0.813979155095174	0.906551896511626
134	140	0.892355324192561	0.024250934968268	0.84545163367108	0.85284426518931	0.875880779248984	0.892135650076663	0.908590400592737	0.932615713568803	0.940507392965268	0.844823491654755	0.939887156730366
135	141	0.791361217229993	0.0230962097109396	0.746735271181555	0.753758395223628	0.775663010900057	0.79113653771274	0.806814499242647	0.829730443984218	0.837263984719046	0.746092646196551	0.836629788263434
136	142	0.703803086869165	0.0220802666265107	0.661186360877752	0.667882344333472	0.688786989997169	0.703572193817306	0.718567486804656	0.740511429694396	0.747731942727806	0.660525764281205	0.747080409457126
137	143	0.725855981770931	0.0228623144692204	0.681732559915515	0.688664633514484	0.710307544608878	0.725615964147252	0.74114277533238	0.763866055216568	0.771343386903598	0.681045845411259	0.770666118130603
138	144	0.727102037976812	0.0235407976659344	0.681688993851594	0.68881898825055	0.711088573862238	0.726847999942023	0.742838575185169	0.766251638231818	0.773958740195907	0.680962074551581	0.773242001402043
139	145	0.817867004319018	0.0257988089654076	0.768077417380884	0.775899407464338	0.800321275115446	0.817595754315127	0.835117043474376	0.860759863288884	0.869198063294627	0.767301338746819	0.868432669891217
140	146	0.817482499735511	0.0266350191195093	0.76610557425774	0.774170677033051	0.799363262062673	0.817193246001017	0.835286421961155	0.861780997500799	0.870503208297943	0.765277862261273	0.869687137209749
141	147	0.772863894620251	0.0265873262419402	0.721625324598341	0.729657756037885	0.754768712968621	0.772559038734335	0.790626753878536	0.81710992951075	0.825834909607298	0.720752735186048	0.824975054054454
142	148	0.851304625435593	0.0285197780289283	0.796317273508541	0.804943198555169	0.831898675568452	0.850986163788357	0.870363420812992	0.898752358999075	0.908101742990579	0.795405860498894	0.907203390372293
143	149	0.811321330376858	0.0284717970628095	0.756469939181478	0.765064272647389	0.79194017762574	0.810988299960593	0.830339448184651	0.858714391059882	0.868065276525175	0.755516608133752	0.867126052619965
144	150	0.907880436042518	0.0307447110046223	0.848614015717464	0.857908674776218	0.886958621529683	0.907533410540763	0.928423958875798	0.959035938499827	0.969118945114342	0.847620802473459	0.968140069611578
145	151	1.11832567992009	0.0347782742823553	1.05119162238212	1.06174195483641	1.09467572581709	1.11796518296159	1.14158265547281	1.17613909763141	1.1875083869302	1.05016026232667	1.18649109751351
146	152	1.02861405177753	0.0337841180382534	0.963455557425449	0.973682069101038	1.00562989401866	1.02824420342411	1.05119503807227	1.08480762639341	1.09587433519101	0.962397180422554	1.09483092313251
147	153	1.01004966945332	0.033427765131218	0.945586498822355	0.955701981158411	0.987306491895274	1.00968092754574	1.03239088184022	1.06565517559156	1.07660834095238	0.944531249796135	1.07556808911051
148	154	1.0030280800348	0.033104859632769	0.939184747538892	0.949203642464397	0.980505115477596	1.00266389582774	1.02515404770953	1.05809478860912	1.06894101287704	0.938142555154576	1.06791360491503
149	155	0.911943923251413	0.0314650546743674	0.851308175393214	0.860813029842979	0.890528430535406	0.911582066282914	0.932964956948034	0.964309149853844	0.97463604350152	0.850272416089653	0.973615430413173
150	156	0.969529697227101	0.0324440742661755	0.906974967084768	0.916788270774396	0.947453717021184	0.96916782140285	0.991211197200732	1.02350552074019	1.03414090875368	0.905939311665397	1.03312008278881
151	157	0.892502353074126	0.0312821912867183	0.832235396523679	0.841678567954116	0.871208358941014	0.892136899613973	0.913397968022644	0.944572739655518	0.954846119275519	0.831189258152158	0.953815447996094
152	158	0.819427435318283	0.0301635407299319	0.761366563175643	0.770452040313614	0.798885736808301	0.819057353292484	0.839565710270498	0.869665221153485	0.87959141709408	0.760306895487616	0.878547975148949
153	159	0.786219344699767	0.0298229996218729	0.728846073092896	0.737816376943368	0.765903789471228	0.785842293250178	0.806123879869481	0.83590847732369	0.845735329649427	0.727766265440896	0.844672423958638
154	160	0.797920923718683	0.0305315956287418	0.739194184151587	0.748373807840803	0.777120924750379	0.797531537844333	0.818296457247117	0.848796278747338	0.858860470165228	0.738078996286349	0.857762851151017
155	161	0.815358738268952	0.0315471767261118	0.754691494214346	0.764171386586566	0.793864542417233	0.814951908744469	0.836409453885981	0.867933831597604	0.878337917232601	0.753526271885773	0.877191204652131
156	162	0.963556619688599	0.0351139552464368	0.895954432391072	0.906535884443624	0.939645868995104	0.963130112050986	0.987002437404286	1.02203221957958	1.03358257405696	0.894733267405583	1.03237997197162
157	163	1.0103591638444	0.0367221284232962	0.939657488347434	0.950724890751578	0.985353943487624	1.00991430253526	1.03487944393467	1.0715109079281	1.08358890728861	0.938383792134738	1.08233453555406
158	164	1.03198275747287	0.0375328500159418	0.959721052578841	0.971032452410936	1.0064253362176	1.03152777430436	1.05704420471252	1.09448506031843	1.10683005098919	0.958418371441621	1.10554714350411
159	165	0.861430558070505	0.0343474856673032	0.795417110713854	0.805723212354248	0.838021434680724	0.860974093124037	0.884342095308078	0.918694958236538	0.93003800596389	0.794109486162591	0.928751629978419
160	166	0.829015398354957	0.0336486970284546	0.764368122358113	0.774455477100761	0.806078387524973	0.8285601899992	0.851456193500478	0.88512808814775	0.89624953204413	0.763063952179186	0.894966844530728
161	167	0.831980831680791	0.0339372059921876	0.76678585020263	0.776957113275633	0.808845978295293	0.831519434704852	0.854612723456813	0.888578428860646	0.899797838991468	0.765463907936104	0.898497755425479
162	168	0.867355315198368	0.0352048662486163	0.799718262183159	0.810272132195331	0.84335752420724	0.866879054579238	0.89083394175388	0.926063078453952	0.937698861691932	0.79835377735108	0.936356853045656
163	169	0.817785952989417	0.0348388528992735	0.750919491627324	0.76133724206866	0.794025640122934	0.817291277887784	0.841007030207048	0.875922059566097	0.887463547679303	0.74950180130684	0.886070104671993
164	170	0.791802310190676	0.0348909785659265	0.72488492006623	0.735299037150613	0.767997714903124	0.791289875798667	0.815048312448953	0.850053559090899	0.861631751234091	0.72341599220146	0.860188628179892
165	171	0.791445365122004	0.0355369459601072	0.723317657516765	0.733913401495956	0.767194983130429	0.790913543389397	0.815116021406	0.850791437878542	0.862595294754126	0.721792951040194	0.861097779203814
166	172	0.808232758069858	0.0366999590217814	0.737893324789979	0.748828843369367	0.783185568271131	0.80767733956087	0.832674500553356	0.869531273847564	0.881728506666189	0.736300838387166	0.880164677752549
167	173	0.953624674519431	0.0408113685377895	0.875302757297353	0.887503460692289	0.92578970986914	0.953042549302621	0.980825076110669	1.02173158692635	1.03525468476713	0.873634392185364	1.0336149568535
168	174	0.999533517177512	0.0426979557272587	0.917587803620633	0.930353765042461	0.970412396689175	0.998925594210196	1.02799195289014	1.07078696702584	1.08493392714743	0.915845523952085	1.08322151040294
169	175	1.00391667916713	0.0433222023816793	0.920791047206929	0.933736550583459	0.974366580031884	1.0032935843073	1.03278755554731	1.0762222590104	1.09058322449042	0.919005162499039	1.08882819583522
170	176	0.993031039055255	0.0432161288924975	0.910124158648305	0.923032009239946	0.963550586723685	0.992404195929822	1.02182818323784	1.06516830626567	1.07950013197695	0.90832742642596	1.07773465168455
171	177	0.930058072484691	0.0418030016368004	0.849919563120713	0.862382889802241	0.901531416131681	0.929431845785822	0.957902094678723	0.999869391256609	1.0137552856577	0.848124189276562	1.01199195569282
172	178	0.947672279737049	0.042212678401417	0.866732026829486	0.879323898581193	0.918868960543547	0.947045586103651	0.975792455195478	1.01815838935315	1.03217389156279	0.864935430070272	1.03040912940383
173	179	1.03926253971369	0.044395095459128	0.954059683655139	0.967333060946779	1.00898392562231	1.03863045328927	1.06885212892376	1.11334814062665	1.12805740795237	0.952248152613799	1.12627692681358
174	180	0.903049370428686	0.0416103185551165	0.823325531176157	0.835713707893494	0.874646182317851	0.902410350142464	0.930755980103518	0.972564810713596	0.986404611802819	0.821493146060658	0.984605594796715
175	181	0.792655450362825	0.0390513311369497	0.717954468368184	0.729533955028168	0.765977869496145	0.792014235687111	0.818634065772647	0.857964212233807	0.871000290650235	0.716114841334403	0.869196059391246
176	182	0.791910887245745	0.0392535653348164	0.716834465003956	0.728469465749878	0.76509314503328	0.791262406097952	0.818021743575166	0.857564362500198	0.870672459883006	0.714973899189505	0.868847875301986
177	183	0.68942106480775	0.0372252384916459	0.6183829431382	0.629354805788027	0.663961233694534	0.688751189367098	0.714150696805767	0.751772361744649	0.764265892992035	0.616459597364124	0.762382532251376
178	184	0.716735756654161	0.038870453956497	0.642566934377724	0.654020241198448	0.690149142049784	0.716033197143163	0.742556545270385	0.781847800238192	0.794897018171682	0.640549666899427	0.792921846408896
179	185	0.715477674946429	0.0400590591958613	0.639108810484141	0.650885912335583	0.688066253903641	0.714730188413953	0.742074300968135	0.782619220561102	0.796094275289773	0.636961918922541	0.793993430970317
180	186	0.732898637830768	0.0419656539242801	0.652946533171507	0.665264138564195	0.704173641974049	0.732097811524196	0.760750698806833	0.8032648717057	0.817401583590942	0.650645956139179	0.815151319522357
181	187	0.900760947924727	0.048147697921715	0.808853930526715	0.823054923402727	0.867835208952435	0.899903225754239	0.9327517237749	0.981392780694116	0.997542153549375	0.806391459998166	0.995130435851289
182	188	1.09049194456419	0.0546614220286063	0.985975794486664	1.00216632757016	1.05314251100552	1.08957877083772	1.12684596172495	1.18193251711724	1.20019742075052	0.983355557388119	1.19762833174026
183	189	1.07260317714644	0.0552418741248819	0.9670505092362	0.983384375286437	1.03484426332434	1.07165495927266	1.10932847768093	1.16505647710527	1.18354430828576	0.964329103861675	1.18087725043121
184	190	1.33827143973487	0.0617298583984581	1.22000221354343	1.23837921917051	1.29613414615369	1.33732243081667	1.37937424490986	1.44140084793983	1.46193366028995	1.21728091727389	1.45926196219585
185	191	1.37201731410441	0.0618553175182959	1.25344562482178	1.27188425112984	1.32980537577531	1.37108787512207	1.41321609439587	1.4753208076653	1.49587079277241	1.25078089176855	1.49325373644027
186	192	1.47315091109128	0.0625881848178148	1.35301800692856	1.37173627189248	1.43046661987289	1.47226463357629	1.51486908830826	1.57758874823867	1.59832034238421	1.35047806884837	1.5958237533342
187	193	1.31406351040338	0.0571331961044949	1.2044555261138	1.22152102954724	1.27508974900873	1.31323558588812	1.35213476909372	1.40943014144021	1.42837640902244	1.20208244603857	1.42604457476819
188	194	1.18785031014657	0.0522415969072385	1.08765189076577	1.10324642677494	1.15220890479081	1.18708453705764	1.22265696359637	1.27506633829714	1.2924004484482	1.08545678020839	1.29024384008476
189	195	1.04440758581782	0.0473752901619572	0.953605597099232	0.967722886364635	1.01207501478834	1.04369134429328	1.07595940045452	1.1235354734473	1.13927981018576	0.951552017100383	1.13726315453525
190	196	1.41943870758613	0.0540371080844999	1.3154896248158	1.33174037149788	1.38262712053208	1.4187530473265	1.45550286335158	1.50947590800093	1.52728426972208	1.31352597574051	1.52535143943175
191	197	1.25463982706219	0.0501454927220434	1.15826831971711	1.1733128753765	1.22046293623843	1.25397181801567	1.2880885305545	1.3382454345517	1.35480749810299	1.15635466132699	1.3529249927974
192	198	1.15549530529919	0.0469775645514702	1.06524308029678	1.07932503615519	1.12347198224862	1.15485873116301	1.18682470868406	1.23383700277172	1.24936505306141	1.06341927877831	1.24757133182007
193	199	0.966471818059793	0.0417842204062775	0.886300467989539	0.898785125749715	0.937970201498027	0.965869721677379	0.994317101978209	1.03621233338004	1.05006475138476	0.884574746063489	1.0483688900561
194	200	0.922290285518509	0.0400617299799267	0.845431714684057	0.857398644295906	0.894962210849648	0.921710293635951	0.948986123459319	0.989160348830836	1.00244482378978	0.843769294757853	1.00081127627917
195	201	0.914288069417934	0.0397141359244585	0.838096359009809	0.849959458018302	0.887197105735219	0.913713109812581	0.94075228195019	0.980577937204311	0.993747149928494	0.836448363005995	0.992127775829873
196	202	0.933972001377159	0.0403791308029852	0.856496595598083	0.868561428298729	0.906428816604202	0.93339015185729	0.960880924187146	1.00136733298805	1.01475393187901	0.854828905003308	1.01311509775101
197	203	0.628012585676263	0.0334257372198522	0.564200328638402	0.574061989972366	0.605155721692202	0.627419661171922	0.650223129810976	0.683985728127806	0.695194263054138	0.562498140725352	0.693527030627173
198	204	0.604224094313298	0.03316110529012	0.54097008718631	0.55073302481007	0.581538938092349	0.603617552017441	0.626248089355131	0.659784164641117	0.670924899969224	0.539228327944663	0.669219860681933
199	205	0.685765084099287	0.0362945370402042	0.616465600742124	0.62717772749762	0.660948334314047	0.685124886960237	0.709883983777235	0.746536240524882	0.758702626119036	0.614627791500487	0.756902376698087
200	206	0.779616406280267	0.0403670073701915	0.702496411333597	0.714427912284056	0.752022880375217	0.778919808938179	0.806450600596407	0.847181087409728	0.860694972262866	0.700497071834692	0.858735740725843
201	207	0.865361309051435	0.0443920984909421	0.780530984286956	0.793660197369537	0.83501995937949	0.864602338674033	0.894875335934977	0.939651370007434	0.95450465634841	0.778352796009188	0.952369822093681
202	208	0.984713158789256	0.0489307902531405	0.891133827231181	0.905634968958501	0.951282995657681	0.983902813977339	1.01725999455564	1.06655554061836	1.08289746931302	0.888808809893101	1.08061750768541
203	209	0.989097153570383	0.0500207930984919	0.89347572263494	0.908283317421322	0.954914819788982	0.988254061406889	1.02236046521196	1.07278688853071	1.08950965279531	0.891056399097339	1.08713790804343
204	210	1.03986717425207	0.0516714153155164	0.941046442339292	0.956359796422992	1.00456457982634	1.03901144183678	1.07423696593927	1.12629356712299	1.14355081108471	0.938591200233654	1.14114314827048
205	211	1.1523247913319	0.0544422290614037	1.04807670257335	1.06426126420748	1.11515172676154	1.15146752031763	1.18856337075849	1.24331257826408	1.26144454308881	1.04561802237155	1.25903156029225
206	212	1.08059376746981	0.0525402669015541	0.98005726636721	0.995649225042024	1.04470708099117	1.07974235513461	1.11555235806696	1.16844258699854	1.18596863003776	0.977614844342767	1.18357269059686
207	213	1.00921968704175	0.0502728134629496	0.913079724712434	0.927976261349642	0.974871587318861	1.00838505416205	1.0426579841249	1.09331015468487	1.11010265037767	0.91068497265437	1.10775440142913
208	214	0.925151348427319	0.0476477185833555	0.83410911106694	0.848197544257685	0.892583190154091	0.924333483010525	0.956827985262635	1.00489500101561	1.0208412916015	0.831761820003942	1.0185408768507
209	215	0.798667386940233	0.0440990291830099	0.714563758711411	0.727541396423602	0.768497241932702	0.79785587989524	0.827952949796803	0.872561542309886	0.887382564942654	0.712233289741533	0.885101484138932
210	216	0.809228642798862	0.0446142192609225	0.724138850583168	0.737269507739459	0.77870666239355	0.808408903464219	0.838857067261278	0.88398402407657	0.898976766954193	0.721784773047454	0.89667251255027
211	217	0.81746258760135	0.0455554089665703	0.730603943278584	0.744001408874268	0.786292149616423	0.816616508951987	0.847710759943886	0.893809860645038	0.909129238237198	0.728173986026872	0.906751189175828
212	218	0.784604022588145	0.045604182487387	0.697757940826191	0.711128720566108	0.75338190162761	0.783720636607389	0.814863217366942	0.861092683792557	0.876470099469243	0.695219824912866	0.873988220263423
213	219	0.784337648939359	0.0466240337310695	0.695608909663506	0.709255598989328	0.752407019667973	0.783414005595068	0.81526147358213	0.862570384381955	0.878315142509708	0.692954542826463	0.875720755052255
214	220	0.862454925264458	0.0500447105858278	0.767147811046673	0.781822357928111	0.8281934928334	0.861487155756733	0.895661449798089	0.946388696178787	0.963261559523803	0.764367292516236	0.960542558012681
215	221	0.895440209046681	0.0522231335079874	0.795999324477845	0.811306858021231	0.859684812995316	0.89442517560219	0.930089178497359	0.983035988480255	1.00064919675954	0.793082867371026	0.997797550722336
216	222	0.864636803888484	0.0523301999472066	0.765103436289626	0.780399110296039	0.828788869038051	0.863581310764184	0.899334216607058	0.952474944696973	0.970168173869838	0.762069611991959	0.967203995785009
217	223	0.896242747255239	0.0540454711585992	0.793435365541941	0.80923687069193	0.859221780777733	0.895156626817627	0.932079806078582	0.986953544935834	1.00522217786437	0.790313623784385	1.00217187072609
218	224	0.893468695681666	0.0546793961895342	0.789502865003666	0.805471313447797	0.856005322964618	0.89235350201909	0.929716473088558	0.985270174351756	1.00377177964092	0.786297079150179	1.00064031221315
219	225	0.984967114440621	0.0581407704327512	0.874297868046077	0.89132453725139	0.945153244699076	0.983823370559825	1.02353426056142	1.08251117195112	1.10213587646587	0.871011204392429	1.09892302448881
220	226	1.080888949151	0.0615893638670504	0.963533520652811	0.981617470427189	1.03873463927677	1.07971938125129	1.12176837909481	1.18414999284396	1.20489066259093	0.960173795971586	1.20160410233042
221	227	1.02861863490476	0.0604025660585687	0.913626253520468	0.931322235884449	0.987259013122201	1.02743655653701	1.06868974594311	1.12994727812318	1.15032837711329	0.910229605429964	1.14700766437955
222	228	1.05765896061134	0.0610639685619776	0.941349175054953	0.959261553101832	1.01585653489094	1.05648401640467	1.09818064861502	1.16006427424975	1.18064557563791	0.937973582229862	1.17734433899281
223	229	0.990879396987625	0.0587978746913549	0.878977047424473	0.896189288531644	0.950612499292322	0.989716635984273	1.02987884279049	1.08953585675304	1.10938932707415	0.875635562592569	1.10612323138268
224	230	0.919545587914516	0.0563809574400221	0.812350726265138	0.828813663476074	0.88091531840595	0.918393532211437	0.956920081775993	1.01420735114387	1.03328717568542	0.809038911332073	1.03005226449696
225	231	0.852175830729266	0.0542226496469257	0.749205933617964	0.764991575019427	0.815003502329211	0.85102607218974	0.888094896034352	0.943282095137189	0.9616793760365	0.745899437421291	0.95845222403724
226	232	0.802702252503565	0.0529286191251665	0.702308141453879	0.717671215340062	0.766396802734691	0.801539216114142	0.837739974993917	0.891700597376048	0.909705439728393	0.698962159018239	0.906442345988892
227	233	0.767011158266543	0.0524318033661895	0.667682413892064	0.682853708418578	0.731025548638347	0.765816768234062	0.801694874686271	0.85524287510903	0.873127121192117	0.664244823668811	0.869777492864274
228	234	0.910198064554363	0.0582694601532507	0.799565194418722	0.816520446383601	0.870247677400796	0.90895492701654	0.948793404965805	1.00811622308888	1.0278952163851	0.795989922653992	1.02440620645473
229	235	0.981721225894743	0.0619656943187076	0.864016595677679	0.882068272762048	0.939245889282401	0.980417787499693	1.02277578268722	1.08582041259371	1.10683281556686	0.860268465030076	1.10317398675941
230	236	1.22654337716169	0.0704630759298962	1.09231141188711	1.11298848495433	1.17831000525405	1.22519430872749	1.27330620760458	1.34470013785705	1.36844166701149	1.08843574833909	1.36465100598429
231	237	1.3037649700909	0.0729968242800478	1.16460332497177	1.18606391470192	1.25381505301113	1.30240287761648	1.35223014314092	1.42611231687111	1.45066696747794	1.16069119450201	1.44683874567979
232	238	1.3934136384615	0.0744810919025861	1.25123996651473	1.27320790062502	1.34247984315641	1.39208680277538	1.44290111177758	1.51814539524321	1.54312733572472	1.24743069833243	1.53939657859057
233	239	1.46008181216063	0.0742201296410451	1.31821876766035	1.34018279023463	1.40935928708776	1.4588243978397	1.50943367940058	1.58427004113122	1.60909040506436	1.31461035806419	1.60555326625708
234	240	1.28820746820349	0.0673356830421436	1.15959660591145	1.17948691820661	1.24217346303066	1.2870344275061	1.33296279238939	1.40092941870121	1.42348439370322	1.15622952944089	1.42018540696609
235	241	1.13427126752723	0.0608033221911149	1.01821548612481	1.03614570671335	1.09268942605397	1.13318498599926	1.17466900439233	1.23610228429606	1.25650007291717	1.01509675603265	1.25344577902182
236	242	1.12341459981407	0.0586417647682723	1.01140505292475	1.02872883587986	1.08332489260836	1.12239440633335	1.16239223798478	1.22158038158238	1.24122162234345	1.00847674086826	1.23835245875989
237	243	1.06079978789578	0.0559090578529031	0.954037124877685	0.970543008628185	1.02257349803303	1.0598177277166	1.09795557753631	1.15440650807348	1.17314322186801	0.951218034504092	1.17038154128747
238	244	1.15110338946384	0.057555169473192	1.04104724802999	1.05809761426131	1.11177791873917	1.15014427888055	1.18938336943702	1.2473808166662	1.26660990494891	1.03829525729638	1.2639115216313
239	245	1.17988537070169	0.0577792351902891	1.06934343627381	1.08648254998275	1.14041688520452	1.17894235107572	1.21832590312467	1.27650495335329	1.29578624540486	1.06663806972873	1.29313267167466
240	246	0.990330241214849	0.0523405796261334	0.890389286223903	0.905838766196517	0.95454250332406	0.989408298807057	1.02511301096697	1.07796658749745	1.09551033379471	0.887742705147627	1.09291777728207
241	247	1.10488868659391	0.0545001397297975	1.00063894664264	1.01679808114206	1.06765683177928	1.10399271803044	1.14114387787822	1.19603555727295	1.21422998536249	0.99806841272351	1.21170896046432
242	248	1.05058606290447	0.052727403043012	0.949771087775637	0.965387520295864	1.01455755608666	1.04970409052819	1.08565316488872	1.13879312926598	1.15641305467367	0.947240352940165	1.15393177286877
243	249	1.02207274775971	0.0516884405770937	0.923263385799543	0.938564652248847	0.986750806242957	1.02120154767481	1.05644502777928	1.10855262191708	1.12583290784285	0.920763404228602	1.12338209129081
244	250	1.05137862497465	0.0521149035980673	0.951703589745475	0.967150771092321	1.01577411266604	1.05051767050557	1.08604464190494	1.1385433068215	1.15594624145005	0.94923341392244	1.15352383602686
245	251	1.05617706684113	0.0520341093442123	0.956641431254266	0.972070566637704	1.0206304127466	1.05532267766724	1.09079238149213	1.14319799948007	1.16056797663556	0.954190212526469	1.15816392115578
246	252	1.00217948139666	0.0504890728724947	0.905653482545589	0.920603362610615	0.967678790599157	1.00133174145615	1.0357560832671	1.08664735288353	1.1035229618047	0.903220898566575	1.10113806422675
247	253	1.0534989334845	0.0515283171755117	0.954913205069178	0.97019923810776	1.01830090704424	1.05265894189759	1.08778131402793	1.1396639487397	1.15685812042502	0.952503431820496	1.1544944351485
248	254	1.07512503358791	0.0519075257589256	0.97578222943089	0.991193074255281	1.03967353513728	1.07428977609263	1.10966604529184	1.16190616329362	1.1792143973187	0.973386283100415	1.1768637840754
249	255	1.13223574168874	0.0530800302830692	1.03057739741209	1.04636428853579	1.09599607717529	1.13140637307276	1.16757133588316	1.22093627553726	1.23860718845929	1.02819888233393	1.23627260104356
250	256	1.05105586903765	0.0508047030312147	0.953826452021299	0.968908802521081	1.01635708392123	1.05023740313448	1.08486247148496	1.13599482773328	1.15293642288605	0.951478651096466	1.15063308697883
251	257	0.962705557016889	0.0481352778508445	0.87066199263163	0.88492177369935	0.929816374737114	0.961903421347081	0.994720361056204	1.043225530315	1.05930744816494	0.868360412429234	1.05705070160454
252	258	0.865194589413456	0.045286354579462	0.77870097439251	0.792076909697749	0.834234049562951	0.864404585777874	0.895293980582673	0.941007078501858	0.956177574395288	0.77643333443771	0.953955844389201
253	259	0.844478892410041	0.0447572917832381	0.759024137115254	0.772232748726043	0.813875089679141	0.843688313592204	0.874220920889594	0.919421808460502	0.934426282324021	0.756754600514894	0.932203184305187
254	260	1.03322287505239	0.0500011594603625	0.93753399446933	0.952376734098753	0.999072417077909	1.03241641185076	1.06649423422028	1.11681996550866	1.13349468380184	0.935220602510075	1.1312251475947
255	261	1.03609605235874	0.0507987883551315	0.938911831028335	0.953979204154573	1.00139534180555	1.03526596555524	1.06989191412434	1.12104443411391	1.13799744516261	0.936530427182685	1.1356616775348
256	262	0.998265220570073	0.0501647148165501	0.902353176293154	0.917209415557282	0.963987254707204	0.997425055841265	1.03162735467728	1.08218693804724	1.09895169925728	0.899942379529635	1.09658806161051
257	263	0.92913023335678	0.0483031807619675	0.836858168618887	0.851131605728233	0.896110098303021	0.928293313287551	0.961238077362348	1.00998370811754	1.02615828327155	0.834455999063323	1.02380446765024
258	264	0.93391385378828	0.0483562263637673	0.841530688035754	0.855823606892206	0.900859167008987	0.933079389681254	0.966058926192106	1.01485056987748	1.03103904946972	0.839135650115296	1.02869205746126
259	265	0.938580661020071	0.0486631403542983	0.845614408929814	0.859996772164054	0.905315606703687	0.937739773027946	0.970929098709045	1.02003293191172	1.03632544777461	0.843200905925647	1.0339604161145
260	266	1.04160187349638	0.0516302880193507	0.942853714679636	0.95815725295682	1.00632844692613	1.04074892502788	1.07594553174044	1.12795601248849	1.14519711753175	0.940406508978454	1.14279723801431
261	267	1.09417665440534	0.0532636861580324	0.992258835257916	1.00806432426924	1.05779532914176	1.0933124973185	1.12961599128808	1.18323673571687	1.2010052598774	0.989779829535594	1.19857347927508
262	268	1.19597358468077	0.0557020430827115	1.08927717325071	1.10585030749468	1.15794667733558	1.19510892833483	1.23305795495387	1.28904631301126	1.30758363207187	1.08679758023866	1.30514958912289
263	269	1.34146455030786	0.0585463127989113	1.22915486076039	1.24663881548856	1.30152516840801	1.34061292298883	1.38047559190283	1.43919528864182	1.45861385116329	1.226713777222	1.45621532339373
264	270	1.59426013775487	0.0627739316214603	1.47358306024937	1.4924303944179	1.55148267567715	1.5934363064461	1.63613955183108	1.69890006389468	1.71961888893599	1.47122323177681	1.71729704373293
265	271	1.89345981552683	0.0664474131220282	1.76544776756804	1.78550520282785	1.84822812675096	1.89268258992344	1.93784425420452	2.00406562925103	2.02588870379031	1.76322288580766	2.02369674524601
266	272	1.92565459434483	0.0639050922178127	1.80242354484336	1.82175949398572	1.88217461351784	1.92494771884232	1.96836401102917	2.03196092225803	2.05290270316524	1.80040061359792	2.05090857509175
267	273	1.71243923569526	0.0563656240177339	1.60373225489316	1.6207927175985	1.67409163428271	1.71182084304497	1.75011272773193	1.80619515672626	1.82466044285302	1.60196261262051	1.82291585877002
268	274	1.4841173060209	0.0487711207836707	1.39005462243123	1.40481740015251	1.45093697543681	1.48358310073197	1.51671529976188	1.56523944276946	1.58121579281451	1.38852590928491	1.5797087027569
269	275	1.42466675175993	0.0448505430586551	1.3381061908504	1.35170557077864	1.39416445649923	1.42419612637181	1.45465601751031	1.49923328509848	1.51390180447296	1.33675968736496	1.51257381615489
270	276	1.3989493103887	0.0423535290560142	1.31715901273127	1.33002052040335	1.37015409585671	1.39852191249717	1.42727861695596	1.46933599866162	1.48316844691386	1.31593639343891	1.48196222733849
271	277	1.46574559010258	0.041691676651663	1.38516034770813	1.39784966223113	1.43741367279198	1.46535031629053	1.49364661692783	1.53498983696095	1.54857711803767	1.38402990386532	1.54746127633984
272	278	1.30917476284101	0.0379830123252867	1.23577862210146	1.24733101417343	1.28335932529508	1.30880744818357	1.33458978866217	1.37227145920139	1.38465830031062	1.23472805868345	1.38362146699858
273	279	1.21097042446151	0.0351634267990193	1.14302350791256	1.15371800924976	1.18707118917497	1.21063009003236	1.2344986593307	1.26938375506903	1.28085141292231	1.14205010793543	1.27989074098759
274	280	1.18770064371837	0.0337012643183876	1.12255773643612	1.13281595657015	1.16479908093416	1.18738189869459	1.21025474050183	1.24367260238754	1.25465493427879	1.12164616565433	1.25375512178241
275	281	1.17979730917446	0.0327974639331244	1.11638333235126	1.12637357289077	1.15751322182434	1.17949340828198	1.20175011195373	1.23425768197157	1.24493831286582	1.11551427986554	1.24408033848339
276	282	1.14262042758886	0.0316784071091673	1.08136788066004	1.09101814679784	1.12109709308083	1.14232768652615	1.16382464290622	1.19522127756982	1.20553658169949	1.08053074965489	1.20471010552283
277	283	1.07817132367939	0.0302542169014264	1.01968228758967	1.02889486128114	1.05761385130125	1.07788835228809	1.09842032699436	1.12841303003037	1.13826844687088	1.01887305855259	1.13746958880619
278	284	0.970322882977609	0.0282831672686714	0.915673813737743	0.924274591238997	0.951099349826031	0.970048095661188	0.989246869022511	1.01730850226686	1.02653352912996	0.914887875131013	1.02575789082421
279	285	0.960051621287954	0.0278656530758914	0.90620599678333	0.91468110322498	0.941112462971261	0.959782033060671	0.978696900002859	1.00634173224431	1.01542927716578	0.905434941259207	1.0146683013167
280	286	0.969895737851354	0.0279635456539046	0.915855770337503	0.924362692408989	0.950890991215044	0.969627007469889	0.988607539950784	1.01634544993436	1.02546286193964	0.915087188369701	1.02470428733301
281	287	0.970970315540326	0.0280763315986471	0.916714651016044	0.925254992127101	0.951888503738628	0.970699712922897	0.989757141903827	1.01760869200464	1.02676377619537	0.915940705606978	1.02599992547367
282	288	0.955366272433017	0.0279662655533344	0.901332859759703	0.909835954624465	0.936357523275024	0.955093402468842	0.974077564651296	1.00182737754338	1.01095036583817	0.900552391948481	1.01018015291755
283	289	0.926080864213452	0.0276349722142215	0.87270256360419	0.881099010473657	0.907294558798935	0.925805995712343	0.944567534310514	0.972000322631916	0.981021202288954	0.871916318673577	0.980245409753326
284	290	0.920836713016924	0.0276763500871443	0.867384181915089	0.875790958267792	0.902021242268634	0.920559450926264	0.939349939277514	0.966828237287612	0.975864883747622	0.866591066846121	0.975082359187726
285	291	0.90169640778301	0.0275656635223745	0.84847124806151	0.856839047659655	0.882953711813538	0.901415521037666	0.920132908240432	0.947511901653351	0.956517804881439	0.847667707279156	0.955725108286864
286	292	0.884313057429133	0.0275274630934298	0.831176358867127	0.839526773654266	0.865593662350776	0.884027443003859	0.902721103589922	0.930073601730316	0.939072859359714	0.830359229766011	0.938266885092256
287	293	0.903101372788874	0.0280987073859291	0.848861586773267	0.857385447317983	0.883993590334844	0.90280997248329	0.921891499117357	0.949811295021071	0.958997142471116	0.848027906312453	0.958174839265295
288	294	0.911798309927347	0.0285635176701711	0.856667113269556	0.865329682153806	0.892373386976464	0.911500061557733	0.930898111764873	0.959284293991334	0.968624406474137	0.855813815293812	0.967782804560883
289	295	0.881615839139322	0.0284096733672198	0.826806017823349	0.835412312512334	0.862291104558534	0.881310694948469	0.900607935907256	0.92886024473037	0.93815974699034	0.825932879339571	0.937298798939073
290	296	0.842414663505962	0.0280649015001864	0.788299318443488	0.796789636141395	0.823319136540188	0.842103024869268	0.861170473634016	0.889102723467368	0.898301000418781	0.787407456565597	0.897421870446327
291	297	0.850148411113306	0.0285291126974639	0.79514460762122	0.80377274802721	0.830735829847479	0.849829307639398	0.8692131382664	0.897612570243191	0.906965627542692	0.794231350226277	0.906065472000336
292	298	0.87622992061171	0.0294043508489126	0.819538667958425	0.828431509119025	0.856221785186098	0.875901027434996	0.895879530187482	0.925150221870424	0.934790219484825	0.818597392947841	0.933862448275579
293	299	0.939513748098687	0.030958030552086	0.8798090191188	0.889178822823995	0.918451672503161	0.939173736056103	0.960205176835821	0.991008490536005	1.00115071098392	0.878836008216598	1.00019148798078
294	300	0.963464701876559	0.0318164074967633	0.902106721628277	0.911735462083956	0.941818239245447	0.963114501071347	0.984729410929908	1.01638851381181	1.02681281701485	0.901104543182903	1.02582486057022
295	301	0.966386765319723	0.0321771596181538	0.904341506300694	0.914076106470927	0.94449333642363	0.966029661383912	0.987890915708429	1.01991554373748	1.03046138814486	0.903319532468141	1.0294539981713
296	302	1.07308157291897	0.0340875595723222	1.00730262599088	1.01763484493137	1.04989736152424	1.07272065217166	1.09587234418019	1.12975943939003	1.14091157655788	1.00626995615722	1.13989318968072
297	303	1.11904937828687	0.0349021911702775	1.05167914744802	1.06226587883909	1.09531460774303	1.11868654273318	1.14238862102525	1.17707054758999	1.18848154833192	1.05064108359312	1.18745767298061
298	304	1.09094515746177	0.0343445108822303	1.0246610074072	1.0350747955151	1.06758788372389	1.09058477389312	1.11390957647822	1.14804482540441	1.15927731199045	1.0236299161326	1.15826039879095
299	305	1.07999296592508	0.033849093141916	1.01466043971534	1.0249257892894	1.05697344077273	1.07963935424354	1.10262701832152	1.13626634888755	1.14733501323715	1.01364874336692	1.14633718848323
300	306	1.0233910388717	0.0326079498643853	0.96047032009126	0.970352869703858	1.00121261722965	1.02304473449027	1.04519195375277	1.07761048860528	1.08827975166629	0.959479457137502	1.08730262060589
301	307	0.96843571541428	0.0314533298179221	0.907761523012827	0.91728683807586	0.947039247419746	0.968095217820958	0.989461006980854	1.02074606599403	1.03104490178503	0.906787188971152	1.03008424185741
302	308	0.980393054123831	0.0315110262181432	0.919597382103703	0.929144176091754	0.958959183747668	0.980055473885007	1.00145892809077	1.03279345386278	1.04310714177798	0.918631442736271	1.04215466551139
303	309	0.931015366621341	0.0307280859244549	0.871755686066888	0.881055271310689	0.910109445319616	0.930677329132858	0.951552793555416	0.982128543702259	0.992196059920646	0.870788318209409	0.991242415033273
304	310	0.989849916104402	0.0317821654003945	0.928530113404931	0.938159450743883	0.968231799336046	0.989509782282612	1.01109725278265	1.0427006136991	1.0531026461021	0.927556871919629	1.05214296028918
305	311	1.0194274717582	0.03241590769926	0.95687531724715	0.96670045248564	0.997380031782995	1.01908390372086	1.0411003878276	1.07332643761484	1.08393207016634	0.955892292667646	1.08296265084875
306	312	0.988071706424411	0.0320235879620422	0.92629537735475	0.93599421369186	0.966287694058117	0.987725764485259	1.00947860744186	1.0413292436096	1.05181396892986	0.925305474018808	1.05083793883001
307	313	0.981024009590613	0.031912713417458	0.919465230758467	0.929129045733695	0.959314755439407	0.980677991083536	1.00235606899558	1.0340992791291	1.04454915678843	0.918475091292395	1.04357292788883
308	314	1.0037941194	0.0322798427237323	0.941515648131692	0.951295165805113	0.981837205131658	1.00344812402526	1.02537386392421	1.05747329962214	1.06803882817538	0.940525627661483	1.06706261113851
309	315	1.02071966332212	0.032589070779067	0.957837399671595	0.967713430333832	0.99855371476715	1.02037285462971	1.04250755540316	1.07490889715922	1.08557278680459	0.956845084595147	1.08459424204909
310	316	0.982304395427364	0.0319882322821124	0.920600999413541	0.930287267306627	0.960543576551029	0.981957190534352	1.00368672629832	1.03550587613122	1.04598090179419	0.919607460154424	1.0450013307003
311	317	0.862178236273025	0.0299446878736288	0.804478910945879	0.813521923787134	0.841796340464031	0.861831587065869	0.882182251131225	0.91201700673372	0.921847510444221	0.803486648040712	0.920869824505337
312	318	0.815324892852503	0.0291559586436611	0.759174098712015	0.767967624231028	0.795474659463935	0.814977380883443	0.834796305445602	0.863867562869042	0.873450536955596	0.758179213910928	0.872470571794079
313	319	0.766875982419508	0.0285401688156805	0.71195099816991	0.720543143046239	0.747437820223783	0.766521959793439	0.785928227558808	0.814416432418092	0.823812812855729	0.710937251540774	0.822814713298241
314	320	0.74625435349747	0.0286597257867889	0.691131982342169	0.699747289929433	0.726728892173493	0.745887495536077	0.765379906924189	0.794012811033542	0.80346150934402	0.690081290955364	0.802427416039577
315	321	0.697814552500908	0.02839367145939	0.643266196584518	0.651777100423966	0.678459197996935	0.697429482938225	0.716750148629938	0.745165521607868	0.754551181203918	0.642162956440503	0.753466148561312
316	322	0.572601714034059	0.0264685235944663	0.521892753457533	0.529771464171218	0.554533645060072	0.572193929736844	0.590225268705852	0.61682296699914	0.625628016546077	0.520723407788905	0.624480020279213
317	323	0.544891047653636	0.0267154815843068	0.49378110272568	0.501705152536943	0.526641671560938	0.5444544984872	0.562664556665558	0.589566068493333	0.59848179009094	0.492528703748395	0.597253391558878
318	324	0.575595883826638	0.0287081133971098	0.520697209479686	0.529203156114551	0.555981221200479	0.575118677394188	0.594690361328107	0.623616425166781	0.633206397675231	0.519327981568303	0.631863786084974
319	325	0.534238436545663	0.0291885638555329	0.478555016370237	0.487151101273321	0.514272061882044	0.533706950147331	0.553625464310766	0.583138746197553	0.592942136056082	0.477028851388819	0.591448021702507
320	326	0.487664700765136	0.0295148103613753	0.431526782846361	0.440153711810978	0.467446069840261	0.487069390993095	0.50723442450883	0.537206381688844	0.547185558230197	0.42981567245684	0.545513729073432
321	327	0.377770667897571	0.0275517576305166	0.325697886984798	0.333622858607261	0.358840339526788	0.377101073287815	0.395971144783813	0.424202585636898	0.433648443463855	0.323769222941759	0.431772112853384
