# Supplementary material for: Evolution and Epidemic Spread of SARS-CoV-2 in Colombia: A Year into the Pandemic
Source: Vaccines (Basel). 2021 Jul 30;9(8):837. doi: 10.3390/vaccines9080837 (PMC8402472; doi:10.3390/vaccines9080837)
Supplement: Supplementary file 1 [file vaccines-09-00837-s001.zip › Supplementary_material/Supplementary Data S3/model_statistics/WHO-model- CQ .csv]

t_start	t_end	Mean(R)	Std(R)	Quantile.0.025(R)	Quantile.0.05(R)	Quantile.0.25(R)	Median(R)	Quantile.0.75(R)	Quantile.0.95(R)	Quantile.0.975(R)	inferior	superior
2	8	2.13529368082007	0.643815268772463	1.06593091204822	1.19751293472535	1.67325683521478	2.07094804296355	2.52733991217454	3.29266541333833	3.56989191314108	0.873415754026048	3.3971716076141
3	9	1.98837861920397	0.551477005121246	1.05872787201982	1.17613792813645	1.59402433677716	1.93763352335187	2.32751689165477	2.97378378138414	3.20612057957082	0.907483689166328	3.06927354924161
4	10	1.68007508477534	0.465968989599	0.894569224471853	0.993774530784487	1.3468665106734	1.63719815460106	1.9666290420224	2.51269048578518	2.7090028289878	0.7667758651613	2.59337430438938
5	11	1.12975859483288	0.357261036582324	0.541763159502006	0.612939871674417	0.872838698057524	1.09233134369596	1.34597699403226	1.77431032365955	1.93017035402713	0.429526963131526	1.82999022653424
6	12	1.02051417974919	0.322714919250594	0.489376216181215	0.553670344477373	0.78843769994358	0.986706036426404	1.2158248800305	1.60273960547987	1.74352841804012	0.387992938018031	1.65303542148036
7	13	1.17276309940053	0.338547545567279	0.605983806880905	0.676705077361669	0.930257803358112	1.14035214469131	1.38000744310727	1.7794250704391	1.92353070744839	0.509209910088667	1.8363162887124
8	14	1.17092809546712	0.338017825559819	0.605035633571412	0.675646247595152	0.928802243638402	1.13856785366779	1.3778481672164	1.77664083208342	1.92052098927427	0.508413157369876	1.83344303356437
9	15	1.1672323876419	0.336950966605949	0.603126007408895	0.673513758730987	0.925870738507395	1.13497428191676	1.37349937391879	1.77103336100884	1.91445940062843	0.506808493094236	1.82765628218956
10	16	0.957915672645989	0.302919533193358	0.459357798845467	0.519708114770658	0.74007480216152	0.926181326377599	1.14124598255007	1.50442729530416	1.63658009901907	0.364193387587008	1.55163795770497
11	17	0.943051811583836	0.298219167615288	0.452229999713634	0.511643867121921	0.728591151409107	0.911809883309327	1.1235374073521	1.48108327981922	1.61118548454146	0.35854224305787	1.5275613801098
12	18	0.948452464244967	0.299927003941351	0.454819822585927	0.514573940293492	0.73276363450325	0.917031620240695	1.12997166177414	1.48956512170559	1.62041239346394	0.36059553651992	1.53630939197002
13	19	0.971974622479147	0.30736536349164	0.466099611756409	0.527335665422652	0.750936587612459	0.939774523749538	1.15799559890371	1.5265071802839	1.66059953848236	0.369538510035532	1.57441073492276
14	20	0.800719724708914	0.283097173585749	0.345693943719606	0.398440415684056	0.59614682979919	0.767614912790405	0.969314276484492	1.31599425804061	1.44356508064855	0.245849264480845	1.35559018493698
15	21	0.927714540286197	0.309238180095399	0.424210162348947	0.483981206569976	0.704820316705556	0.893590229196849	1.11350946693211	1.48791493608063	1.62485998231733	0.321607707299215	1.53382137327318
16	22	1.72237487579908	0.430593718949769	0.984486060482866	1.08035498314222	1.4157978876328	1.68662801268263	1.99004173432398	2.48636975012093	2.66324571287609	0.878411186657528	2.56633856494062
17	23	1.77685631039565	0.444214077598914	1.01562690773341	1.11452831566244	1.46058180842778	1.73997871760341	2.05298989393571	2.56501754789567	2.74748837639808	0.906196718301784	2.64751590248952
18	24	1.77919709122646	0.431518678583436	1.0364478711043	1.13367721256724	1.4723420919361	1.7444351053587	2.04821059138422	2.543329136665	2.71934551452498	0.933420481202929	2.62497370125
19	25	1.57947498085605	0.383078951711171	0.920102381823411	1.006417334227	1.30706570336806	1.54861516929624	1.81829062140928	2.25783009608869	2.41408791958766	0.828640235502151	2.33030972620994
20	26	1.48160526736805	0.349217710532551	0.878093180678352	0.957635935742241	1.23356145834717	1.45426030107384	1.69987928710118	2.09887742247712	2.24040502739321	0.797138554724247	2.16607198001185
21	27	1.56544550220053	0.341608214769623	0.969035439078003	1.04899942138788	1.3235435452952	1.5406685034389	1.78036814699293	2.16642888945831	2.30257486942915	0.895893401252069	2.23499760314899
22	28	1.78678420869852	0.350417213335891	1.16718676742942	1.25202351548659	1.53964115145048	1.76392966512829	2.00903577179924	2.39951925681814	2.53619804539402	1.09996647056017	2.47360194683686
23	29	1.6384799261295	0.321332350614015	1.0703094862642	1.1481047275771	1.41184990767969	1.61752232493829	1.84228446106923	2.20035755605957	2.32569191390707	1.00866851892603	2.26829133333297
24	30	1.92154797019688	0.329542758172225	1.33072782901924	1.41347467174344	1.69022182562256	1.90274245240048	2.13238805986682	2.49377829874108	2.61919813365971	1.27564416417932	2.56745177621444
25	31	2.06701941437137	0.322814197839161	1.48332881901728	1.56620306084736	1.84110993936186	2.05023888433815	2.27464658209886	2.62508285012335	2.74604270119745	1.43430358660662	2.69973524213613
26	32	2.47272192937594	0.330431366874549	1.86786757175401	1.95544577324935	2.24256287627735	2.45801902338063	2.68685973539499	3.04015561966183	3.16111270049809	1.82507645030182	3.12036740845005
27	33	2.85588619894686	0.327592614091102	2.25011350064989	2.33923732656055	2.6286373317117	2.84337019597408	3.06949528478738	3.41523115899201	3.5327744214533	2.2138046753283	3.49796772256542
28	34	4.35895251108348	0.36579516890018	3.67150935706759	3.77522314359898	4.10696942539009	4.3487245093022	4.59978763133385	4.97757175634723	5.1045153688646	3.64199398003913	5.07591104212783
29	35	4.21515769958024	0.315939426995028	3.6186528090619	3.70929041990273	3.99797702257708	4.20726677912796	4.42373741240402	4.74794237935811	4.85650284985872	3.59591642266998	4.83439897649049
30	36	3.43812267749993	0.23954535765989	2.98462454935564	3.05381967999563	3.27366328237104	3.4325609754095	3.59651980579794	3.84139760207804	3.92322555758132	2.96861377648655	3.90763157851332
31	37	2.91263031153011	0.18458044612293	2.56206259353829	2.61581655003922	2.78609905955362	2.90873213733883	3.03491246124511	3.22274136108611	3.28534990611051	2.55085263712917	3.27440798593105
32	38	2.47726162394114	0.146483550634444	2.19844909472938	2.24134149756495	2.37694950839376	2.47437497163415	2.57442718138279	2.72302855087387	2.77247803448301	2.19015386469763	2.76436938318465
33	39	2.03647507207018	0.117185972070933	1.81324687912536	1.84763039472502	1.95625708714336	2.03422774868586	2.1142433804028	2.2329856965155	2.27247408350493	1.80679056681116	2.26615957732921
34	40	1.63551054713818	0.0945840170798285	1.45536325877556	1.48310491279888	1.57075984901088	1.63368759729766	1.6982741551657	1.79413452973575	1.82601707079819	1.45012587366172	1.82089522061464
35	41	1.17312605543787	0.0737538031965632	1.03301191500191	1.05450458780069	1.12257344010161	1.17158079735909	1.22199430031285	1.29701864079096	1.32202133087122	1.02856860117261	1.31768350970313
36	42	1.37189999782371	0.0752927940204889	1.22828081239802	1.25044771079026	1.32039300552888	1.37052283431402	1.42190581360354	1.49804998270382	1.52334519174337	1.22432612154356	1.51947387410387
37	43	1.42758785408551	0.0744181612274094	1.28543927988427	1.30742566566954	1.37671370261434	1.4262949575813	1.47705267443797	1.55216028703298	1.57708360000752	1.28172825807979	1.57344745009124
38	44	1.4687531940449	0.0734376597022449	1.32832679035711	1.35008224698343	1.41857576318781	1.46752941454295	1.51759662841248	1.59159861350261	1.61613401587595	1.3248153810285	1.6126910070613
39	45	1.63176706930093	0.074713481624025	1.48859788188299	1.51084966505079	1.580771373776	1.63062691263119	1.68151991061891	1.75657368935383	1.78141550133546	1.48532864531784	1.77820549328402
40	46	1.69480152831908	0.0730002696565621	1.55472468750863	1.57654076702847	1.64500900295134	1.69375352889386	1.74345165111055	1.81663714114857	1.84083392378597	1.55172099979222	1.83788205684594
41	47	1.71564339928743	0.0698085398853516	1.58153108186078	1.60245594784672	1.66805642066023	1.71469666916964	1.76219836205499	1.83206025718624	1.85513579333866	1.57881866111214	1.85246813746272
42	48	1.68871274231445	0.0653872185133328	1.56297074787104	1.58261882215297	1.64416181506835	1.68786888293044	1.73234378809841	1.79768516256982	1.81925022920714	1.56055379402832	1.81687169060058
43	49	1.47161777761094	0.0575008646915476	1.3610610223601	1.37833169659166	1.43243664505582	1.4708689305051	1.50998260103126	1.56745826142831	1.58643008711821	1.35891608281551	1.58431947240637
44	50	1.46690097803261	0.0542182202672887	1.36254582549471	1.3788736716218	1.42997637303602	1.4662330444418	1.50309747397209	1.55720668012404	1.57505187657764	1.36063326630873	1.5731686897565
45	51	1.41045218239115	0.0506976567660267	1.31282368834595	1.32811073453325	1.37593411274605	1.40984479903891	1.4443081471498	1.49486548154219	1.51153232960709	1.31108477512974	1.50981958965257
46	52	1.26046825319998	0.0459951398075795	1.1719195011718	1.18577911508233	1.22914760482375	1.25990883520402	1.29117908400195	1.33706562790667	1.35219607809156	1.17031777917712	1.35061872722284
47	53	1.27211516265821	0.0445329381715085	1.18631803797544	1.1997619404896	1.24180162884179	1.27159554552658	1.30186226412005	1.34624085529476	1.36086518294204	1.18483060384205	1.35939972147436
48	54	1.23496546825844	0.0426103568311125	1.15285180662021	1.16572339524206	1.20596434953206	1.23447543718399	1.26343240581954	1.30587909018484	1.31986389421071	1.15144916886946	1.31848176764742
49	55	1.14540789618675	0.0400237909811376	1.06829562804256	1.08037924672587	1.11816417958456	1.14494174845272	1.17214346713614	1.21202662615642	1.2251692026087	1.06696126586372	1.22385452650978
50	56	1.09389885909281	0.0382472766808552	1.02021011447976	1.03175707641468	1.06786425323073	1.09345312984374	1.1194475774224	1.15756107262339	1.17012060715902	1.01893419679833	1.16886352138728
51	57	1.07537068794202	0.0372817707260186	1.00353156526749	1.01479118827411	1.04999520041918	1.07493988102656	1.10027655447572	1.13741971660572	1.14965801362493	1.00229841731902	1.14844295856502
52	58	1.18903960285583	0.0387615832628805	1.11427210053093	1.1260088826965	1.16267080471817	1.18861843222377	1.21494928297074	1.25350698056778	1.26620055103223	1.11306689966058	1.26501230605108
53	59	1.24596582070974	0.0393223326241574	1.17007753294704	1.18199951313621	1.21922265704171	1.24555217786342	1.27225807168263	1.3113431072746	1.32420477709534	1.16889404876639	1.32303759265309
54	60	1.21463331512719	0.0382763443974712	1.14076195845681	1.15236748854055	1.18860184241731	1.21423127546771	1.24022652376282	1.27827054100071	1.29078940138151	1.13961168010815	1.28965495014623
55	61	1.19622160024088	0.0372007221712265	1.1244113832525	1.13569658916179	1.17092433089378	1.19583599320679	1.22109851848747	1.25806195702762	1.27022316344789	1.12330818478528	1.26913501569648
56	62	1.14813590232651	0.0356536436416916	1.07931054318749	1.09012703268036	1.1238909580482	1.14776686656016	1.17197855985419	1.20740359134388	1.21905843576025	1.07825476078879	1.21801704386422
57	63	1.28152630478473	0.0369329741056918	1.21015236026996	1.22138808127221	1.25642578052205	1.28117152537979	1.30624008196804	1.34287471689729	1.35491641026541	1.20913767553758	1.35391493403189
58	64	1.28906031440463	0.0364019350110159	1.21869240218366	1.22977453937416	1.26432438689484	1.28871767767401	1.31342273134241	1.34951485793832	1.36137538331365	1.21771252178304	1.36040810702622
59	65	1.206068579906	0.0344450459486551	1.13949406111511	1.14997628090799	1.18266047283576	1.20574068151919	1.22911924292426	1.26327937353325	1.27450649900614	1.13855628984664	1.27358086996537
60	66	1.19457602743787	0.0334024654079859	1.12999747222675	1.140169950798	1.17187992549448	1.19426471113243	1.2169327612875	1.25004403536058	1.26092375008363	1.12910719523821	1.26004485963752
61	67	1.070212060535	0.0308943610619932	1.01050931345503	1.01990741304585	1.04921526192745	1.06991479409209	1.0908848072966	1.12153071408126	1.13160413052754	1.00965911285349	1.1307650082165
62	68	1.01136405547441	0.0294794436494442	0.954403526908161	0.963368086403252	0.99132743592251	1.01107764564156	1.03108845815301	1.06033699768467	1.06995221004728	0.953584345921501	1.06914376502732
63	69	0.989008012411507	0.0288278051933115	0.933306587352663	0.942072986672862	0.96941429917718	0.988727933622871	1.00829641027732	1.03689841545197	1.04630108506059	0.932505514232617	1.0455105105904
64	70	0.889964562512232	0.0272452316065208	0.837359229075754	0.845629317567276	0.871439533754951	0.889686550916302	0.908186529985562	0.935248133785008	0.944149794228879	0.836563908563451	0.943365216461012
65	71	0.862147800500888	0.0268505008994872	0.810318240885061	0.818463147417892	0.843888686909466	0.861869074917672	0.88010307472347	0.906783215557707	0.91556131522407	0.809520818737893	0.914774782263883
66	72	0.882438763337288	0.0273764293607304	0.829590853833441	0.837896536908806	0.863822575559665	0.882155674336375	0.900746355120455	0.927946635774072	0.936895424739752	0.828780961790257	0.93609656488432
67	73	0.8527951627749	0.0272693823238331	0.800178785780511	0.808442196095542	0.834247248733796	0.852504520828522	0.871026247786877	0.898139539653509	0.907063212658317	0.799347173420187	0.906243152129613
68	74	0.940614295998047	0.0290556726378661	0.884521033208946	0.893337641176903	0.920856884684935	0.940315135345902	0.960045591507742	0.988911418856669	0.998407643622294	0.88366517762783	0.997563414368265
69	75	0.984965011411165	0.0301677000354034	0.926717364833529	0.935874383703978	0.964452814140722	0.984657034476157	1.00514148209761	1.03510618032397	1.04496284478556	0.925836319341775	1.04409370348056
70	76	1.04876804920088	0.0314504638055355	0.988024372484619	0.997578349722204	1.02738715838121	1.04845368704823	1.06980625257754	1.10103007030759	1.11129819982641	0.987125140142035	1.11041095825973
71	77	1.04240962328893	0.0314727794402264	0.981629002198435	0.991187333579626	1.02101244102512	1.04209289484948	1.06346153871127	1.09471230634278	1.10499016526878	0.980722975586088	1.10409627099178
72	78	1.01033105564822	0.0309156282371096	0.950638463678062	0.960022841018522	0.989310467249762	1.01001573886387	1.03100791625655	1.06171484845961	1.07181554571948	0.949736424303481	1.07092568699295
73	79	0.927344976314374	0.029487854693315	0.870443011387517	0.87938066517598	0.907289029944464	0.927032441973015	0.94706022864555	0.976375374847285	0.986023025454839	0.869548781115476	0.985141171513271
74	80	0.948627211302705	0.0297610825321953	0.891185880501039	0.900211120985255	0.928387632411825	0.948316000061974	0.968527538253055	0.998104875631727	1.00783710794337	0.890295489539603	1.00695893306581
75	81	0.920514402536674	0.0294197678929982	0.863748388034636	0.872663608440286	0.900503936519572	0.920201001561988	0.940183229880406	0.969434240261992	0.979061425962491	0.862851657466398	0.978177147606951
76	82	0.889592286754302	0.0291083488147351	0.83344837990266	0.842260880960763	0.869789791703996	0.889274822149393	0.909048713766651	0.938006597922679	0.94754029438416	0.832539923077422	0.946644650431183
77	83	0.905008356630946	0.0295969380836449	0.847921567077972	0.856882182929304	0.884873562805158	0.904685735962208	0.924791461786161	0.954235023580437	0.963928548078082	0.846998357987002	0.963018355274889
78	84	0.895291820691946	0.029744078457887	0.837936026499832	0.846935368197572	0.875054246673787	0.894962448639617	0.915170346649105	0.944771796317784	0.954519383005608	0.836993426914487	0.953590214469405
79	85	0.949755679202488	0.0309776146042861	0.890003245659847	0.899382884932312	0.92868207972789	0.949418907648703	0.970462164082682	1.00127723685325	1.0114219320037	0.889039554578087	1.01047180382689
80	86	0.899204563717124	0.0304683843104791	0.840471384526342	0.849682282082824	0.878470687234566	0.898860459867185	0.919563333417534	0.949900620482876	0.959893228356233	0.839486530468585	0.958922596965663
81	87	0.9250767250092	0.0311666267557145	0.864991799180567	0.874416047594317	0.90386873323068	0.924726738450289	0.94590319716119	0.976931244025921	0.987150567079303	0.863990136568	0.9861633134504
82	88	0.930504156580092	0.0315289305561167	0.86972658763597	0.87925809893826	0.909048573470854	0.930148075132574	0.951571576156766	0.982964846223113	0.99330527768489	0.868707452690103	0.992300860470081
83	89	0.924249105254885	0.0317014827740885	0.863151554101056	0.872730259706875	0.902673814413115	0.923886679905117	0.945429317356137	0.977004222716919	0.987406259180882	0.862114199017672	0.986384011492099
84	90	0.856433010290133	0.0307639818957719	0.7971901158405	0.80646675844771	0.835487130640027	0.856064680185393	0.87697737552454	0.907655676544281	0.917769060233769	0.796135605774421	0.916730414805846
85	91	0.795846749643528	0.029909752413426	0.738296539643314	0.747296878692714	0.775473901681117	0.795472088577943	0.8158111830262	0.845674631418173	0.855526089590095	0.737223634913213	0.854469864373843
86	92	0.731208626249787	0.0290400043642102	0.675391389782864	0.684106682809585	0.711417540307627	0.730824220234198	0.75058067636385	0.779621822750668	0.789210366864731	0.674290217695935	0.788127034803639
87	93	0.757167393594406	0.0301423580084818	0.699234074367136	0.708279128214117	0.736624552886746	0.75676744840455	0.777274259506311	0.807419917996263	0.81737352283993	0.698088371897782	0.816246415291031
88	94	0.740762505455289	0.0306267602525946	0.681943353150281	0.69111606004813	0.71988145843666	0.740340461340788	0.761183489296361	0.791848592787523	0.801980047847362	0.680734055360203	0.800790955550374
89	95	0.756311612533599	0.0318747341507577	0.695120218551551	0.704657094124001	0.734575338014064	0.755863873069779	0.77755981457856	0.809493423244914	0.820047415848254	0.693837133598114	0.818786091469084
90	96	0.791473650782367	0.0335961854302605	0.726987282534573	0.737035386782132	0.768561729261699	0.790998342021515	0.813867447363189	0.847533249434775	0.858661098011978	0.725625127339057	0.857322174225678
91	97	0.876388787861086	0.0363900637131807	0.806507343923802	0.817403722790934	0.851577263414873	0.875885167637033	0.900651324578462	0.937091760655563	0.949132201640443	0.805064262983252	0.94771331273892
92	98	0.926848537170466	0.0383861442907174	0.853129985379917	0.864625601953488	0.900676746219715	0.926318660516212	0.952442718589139	0.990878943795259	1.00357826901765	0.85161169436066	1.00208537998027
93	99	0.88202770629938	0.0381333830907179	0.808861214848704	0.820255043248426	0.856016378279215	0.881478217239039	0.90744004781506	0.94567474247219	0.958316824994504	0.807286275441573	0.956769137157187
94	100	0.915721727996683	0.039297380714059	0.840309796011904	0.852056141358392	0.888918569052782	0.915159652045015	0.941912179331064	0.981304622879547	0.994327816914936	0.838698861797128	0.992744594196239
95	101	0.802199835986648	0.0371611898032092	0.731009182630368	0.742069323649383	0.776832061678511	0.801626089388884	0.826942185247746	0.864287469627549	0.876650955491445	0.729363903972358	0.875035768000938
96	102	0.797361482549312	0.0374633104948041	0.725615852994644	0.736756613191675	0.771783261159695	0.796774832739514	0.822300214393684	0.859967488317879	0.872440901553714	0.723933393979496	0.870789571119128
97	103	0.824251489428136	0.0387267132286408	0.750086329316158	0.761602797551375	0.797810674893292	0.823645055595952	0.850031248442143	0.888968803508701	0.901862866819884	0.7483471315	0.900155847356272
98	104	0.913709113878648	0.0416615495210215	0.833867811013155	0.846278786048404	0.885274372684769	0.913075990899198	0.941453704408494	0.983299102516365	0.997148307867861	0.832052476817446	0.99536575093985
99	105	1.05572058373995	0.0457283345789293	0.967985228570858	0.981646948984568	1.02452799664514	1.0550604191823	1.08619353941026	1.13204611910119	1.14720751068598	0.966093047965246	1.14534811951465
100	106	1.14759000700377	0.0483222564497482	1.05482181128635	1.06928044222149	1.11463801544353	1.14691183362782	1.17980273430618	1.22821290139643	1.24421211973122	1.05287838436226	1.24230162964527
101	107	1.21595243000952	0.0497656200413559	1.12035683829679	1.13526945288208	1.18202624706609	1.21527357369538	1.24913860252324	1.29895106515258	1.31540582451231	1.11841181472846	1.31349304529058
102	108	1.26802925550401	0.0502411483462432	1.17145718789827	1.18653699855029	1.233790162726	1.2673657750096	1.30154509699062	1.35178472052466	1.36837175325301	1.16955660474537	1.36650190626264
103	109	1.33664436090509	0.0505927351821214	1.23931045886571	1.25452953764967	1.30218108421898	1.33600609403678	1.37041186908435	1.42093638410675	1.43760541526944	1.23748259994813	1.43580612186204
104	110	1.25221885962764	0.0477751293822654	1.16031950963073	1.17468557810658	1.21967242396177	1.25161133377208	1.28410303762462	1.33182448029584	1.34757066546899	1.1585796060384	1.34585811321688
105	111	1.16865614561693	0.0448489066545915	1.08239527180813	1.0958776346015	1.13810144537974	1.16808248135718	1.19858550061492	1.24339149023495	1.25817704544499	1.08075228857393	1.25656000265993
106	112	1.18563753639448	0.0440031361220758	1.10095004543812	1.11419908713386	1.15566862274139	1.18509321099923	1.21501308545257	1.25893274015751	1.27341832985704	1.09939138959522	1.27188368319375
107	113	1.14556485039619	0.0423992573349157	1.06396000736496	1.07672775836676	1.11668902430369	1.14504180390748	1.17387050775142	1.21618611213977	1.23014207205063	1.06246230601976	1.22866739477263
108	114	1.06333685677205	0.0401616787947034	0.986067837284821	0.998150319103115	1.03597967495635	1.06283127098012	1.09014290435229	1.13024800428468	1.14347902683939	0.98461996633443	1.14205374720967
109	115	0.959059058503974	0.0375884880753247	0.886792101638996	0.898080296785771	0.933445459398897	0.958568033563746	0.984137397404171	1.02171276231988	1.03411641545203	0.885385621876337	1.03273249513161
110	116	0.83090841404777	0.0346814471216511	0.764315316845118	0.774697254106134	0.807260574300093	0.830425938683531	0.85403031593792	0.888765354267789	0.900243318590686	0.762932777689334	0.898884050406207
111	117	0.845036285137419	0.0349978270141142	0.777824816755569	0.788305723543588	0.821174659301624	0.844553180313346	0.868371286618023	0.90341477394125	0.914993138883642	0.776440544189755	0.913632026085082
112	118	0.823824546063931	0.0349694044573753	0.756702345600863	0.767161158616768	0.799976116836302	0.823329809411912	0.847133672381159	0.882175539008162	0.893758230098029	0.755284513327476	0.892364578800387
113	119	0.727482663689657	0.0334496885137676	0.663391151549058	0.673350981794863	0.704650474155292	0.726970055196702	0.749756072688006	0.783362916888521	0.794487209767651	0.661921274202673	0.793044053176642
114	120	0.716095259569099	0.0338701435435834	0.651241119567068	0.66130934797259	0.692968477091484	0.715561329480718	0.738640021112595	0.772702474244875	0.783983594414417	0.649709778223675	0.782480740914522
115	121	0.933904369549687	0.0397136534491411	0.857678724351773	0.869555323265006	0.906819936739406	0.933341497803665	0.960375226788331	1.00017343829678	1.01332869535788	0.856065608789371	1.01174313031
116	122	1.01105510918171	0.0425731001250749	0.929324040004355	0.942062450577407	0.982023591635059	1.0104576217058	1.0394353166783	1.08208586824656	1.09618157432764	0.927611832936565	1.09449838542686
117	123	1.04378742096748	0.0440687394543387	0.959189813505362	0.972373873317111	1.01373514601059	1.04316729197616	1.07316370492845	1.11731630206995	1.13190909095698	0.957412691636981	1.13016215029799
118	124	1.06502991896067	0.0446876627010012	0.979232970622923	0.992606583367221	1.0345575724355	1.06440496665239	1.09482101632885	1.13958504066869	1.15437834070827	0.977442100066704	1.15261773785463
119	125	1.03468183818067	0.0438802840442884	0.950453993745932	0.963578545011329	1.00475665551321	1.03406159148528	1.06393090180128	1.10790086648064	1.12243441331507	0.948676481453866	1.12068719490748
120	126	1.19121454482001	0.0467953268050155	1.10125075634252	1.11530225949395	1.15932647968413	1.19060183620505	1.22243470399673	1.26921684921972	1.28466023793445	1.09949570428218	1.28293338535784
121	127	1.21618696488371	0.0469854015682206	1.12582841726327	1.13994850201941	1.18417463342327	1.2155819502874	1.2475397767485	1.29448920110247	1.30998369572495	1.12409557781	1.30827835195742
122	128	1.04008880941226	0.0428925395782346	0.957708690933958	0.970556700782981	1.01084584220371	1.03949924936516	1.06868910701544	1.11163197634936	1.12581927701328	0.956019431838919	1.1241581869856
123	129	0.989561683500866	0.0410893124256021	0.910656065051751	0.92295955314422	0.96154611068513	0.988993028032356	1.01695737478834	1.05810356443777	1.07169885367027	0.909026631146686	1.07009673585505
124	130	1.08631390852693	0.0425759988758345	1.00445805233827	1.01724404636165	1.05730171297072	1.08575773086793	1.1147198217066	1.15728095614767	1.17133041514034	1.0028649507303	1.16976286632357
125	131	1.09998428024477	0.042719849551229	1.01783724290638	1.03067216865165	1.07087668059904	1.09943129587625	1.12848907808442	1.17118268434298	1.18527382225928	1.01625337512436	1.18371518536518
126	132	1.06262631631462	0.0418084732276731	0.982252169324396	0.994805284529831	1.03413604061828	1.06207805584829	1.09051894023593	1.13231752722267	1.14611612138098	0.980681708788377	1.14457092384086
127	133	0.867334841194075	0.0374631591857092	0.795452854227598	0.806646996072647	0.841780941008538	0.866795513529406	0.892300831551068	0.929862397664092	0.942281710530869	0.793907049190085	0.940762633198065
128	134	0.798852307947994	0.0357257612910862	0.730356437370502	0.741010897738858	0.774474175424457	0.798319802907985	0.822649969686222	0.858510157980906	0.870374284250924	0.728829815817465	0.868874800078523
129	135	0.767164484631837	0.0351999206482489	0.699716144780583	0.710198399432629	0.743138197326135	0.766626190805572	0.790603992396847	0.825966756915773	0.837671822495175	0.69817264016127	0.836156329102405
130	136	0.830256991035318	0.0372796394086849	0.758788374229734	0.769903722049842	0.804817396502247	0.829699089339332	0.855088430738236	0.892513331103733	0.904896036371864	0.757188897794296	0.903325084276341
131	137	0.815632156632047	0.0378647722884665	0.743097267265104	0.754365392429784	0.789783444876635	0.815046288882711	0.840842230553236	0.878897388995766	0.891496393393738	0.741417202946653	0.889847110317442
132	138	0.850866464124263	0.0395858905012602	0.775038374459604	0.786817190254475	0.823842140004914	0.850252642161817	0.877221678461233	0.917009561573743	0.93018275793127	0.773278118741793	0.928454809506733
133	139	0.944583110286359	0.0425850953982464	0.862950893328802	0.875645204696763	0.915521753998632	0.943943225967305	0.972946944785864	1.01570373992279	1.02985164363309	0.861116323305796	1.02804989726692
134	140	1.04994894574371	0.0456931628370553	0.962290062733373	0.975937757102931	1.01877875203554	1.04928617363205	1.08039666589121	1.12622092987873	1.14137421784691	0.960390346583081	1.13950754490434
135	141	1.29229903286099	0.0512027519364047	1.19387859892654	1.20924703355591	1.25740461201778	1.29162285350825	1.32645635955568	1.37765755749534	1.3945620620719	1.19194163906564	1.39265642665634
136	142	1.32548669949849	0.051751561048498	1.22598263407496	1.24152705661009	1.29022341203334	1.32481324070986	1.36001585767743	1.41174358701787	1.42881790196585	1.22405363984344	1.42691975915355
137	143	1.41317363516475	0.05241170899247	1.3123019011686	1.32808321043479	1.37747818343311	1.41252574044369	1.44816282220743	1.50047410087218	1.51772723745133	1.31044668553951	1.51590058478999
138	144	1.30220436788739	0.0488021719640213	1.20829776149495	1.22298508521548	1.26896395152357	1.30159477241419	1.33478026971118	1.3835030488539	1.39957519361484	1.20655211083791	1.39785662493687
139	145	1.18317373765326	0.044912660895897	1.09677226226616	1.11028084418288	1.15257882903387	1.18260549910586	1.21314921507833	1.25800495668822	1.27280440705826	1.0951449222973	1.27120255300922
140	146	1.10209352231778	0.0420169216315714	1.02126943484613	1.03390443868118	1.07347002170426	1.10155960829369	1.13013500873155	1.17210384683005	1.18595174344048	1.0197403559199	1.18444668871566
141	147	1.07380918506811	0.0405861722746735	0.995724512401278	1.00793428914689	1.04616265972279	1.07329789067136	1.10089835330929	1.14142816354279	1.15479944918586	0.994260287409746	1.15335808272647
142	148	0.890924113292715	0.0364936736184757	0.820824023551566	0.831759135464527	0.866045457296479	0.890425883160744	0.915259656612688	0.951788612199968	0.96385554375323	0.819396513000503	0.962451713584928
143	149	0.908669904085208	0.03661135377153	0.838320181226195	0.849299796303615	0.8837152358381	0.908178246921713	0.933088624053784	0.969717111309807	0.981813616744131	0.836911650693009	0.980428157477407
144	150	0.835030112082792	0.0352236193424505	0.767410978112569	0.777949338533756	0.81100991280318	0.83453489143845	0.858510480575024	0.893800141887476	0.905463480849306	0.765991818171589	0.904068405993995
145	151	0.816495518872559	0.0352016214019885	0.748950110199787	0.759469560068399	0.792484714246859	0.815989691410949	0.839954931451375	0.87524691575272	0.886915435765803	0.747500340924661	0.885490696820456
146	152	0.9222123727053	0.0379990988270129	0.849229398293393	0.860612130330017	0.896305848582682	0.921690516716931	0.947550030252513	0.985592726895049	0.998160948034925	0.847734139004355	0.996690606406246
147	153	0.953793839315176	0.0393672848186903	0.878185711574934	0.889977248033218	0.926954057900391	0.953252273448443	0.980043268823064	1.01945777516749	1.03247957495797	0.876633961070543	1.03095371755981
148	154	0.872044863798146	0.0381683667863257	0.79883088896497	0.810227485252275	0.846006182193771	0.871488065715785	0.897476592153983	0.93576154787584	0.948422999599373	0.797234864896947	0.946854862699344
149	155	0.88130994658638	0.0386852130281944	0.807109265283762	0.818658346605474	0.854917834599823	0.88074398046686	0.907085111611729	0.94589212549249	0.958726888343777	0.805486929051119	0.957132964121641
150	156	0.855388670395202	0.0384857557497379	0.781611176193825	0.793084826557118	0.829125427014597	0.854811554346739	0.88102281397694	0.919661127911563	0.932445783586473	0.779956589125716	0.930820751664688
151	157	0.817206314462395	0.0381024408780264	0.744223527833756	0.75555949401893	0.791194050253594	0.816614212321295	0.842573145189012	0.880872869553708	0.893553876256369	0.742525530341463	0.891887098583326
152	158	0.873763674987678	0.0400068903847288	0.797100750666691	0.80901593157793	0.846456967327802	0.873153154343798	0.900404870467681	0.940593980030504	0.953896045833139	0.79535016983361	0.952177180141747
153	159	0.786207787976481	0.038640004734489	0.712289192968718	0.723748444151438	0.75981198157648	0.785574861122806	0.811913662990312	0.850826127369137	0.863723144247358	0.710473378696883	0.861942197256079
154	160	0.800660500868633	0.0396872675802735	0.724754579124584	0.736518131911738	0.773546456526248	0.800004854824414	0.827059849133099	0.867039363980139	0.880292289258709	0.722873456411297	0.878447545325969
155	161	0.970750680438918	0.0445880554754464	0.885315338895951	0.898592493599737	0.940315999232596	0.970068100112513	1.00044129937138	1.04523723358543	1.0600649662355	0.883358091707043	1.05814326917079
156	162	1.1836223775578	0.0502872961373734	1.08710002361738	1.10213945855479	1.14932712520048	1.18291028629031	1.21714139297786	1.26753432451496	1.2841913951303	1.08505927712855	1.28218547798705
157	163	1.11448856449272	0.049302071430406	1.01994030995342	1.03465259811954	1.08085045888192	1.11376165044968	1.14733427798891	1.1968041230238	1.21316770941085	1.01785650448912	1.21112062449632
158	164	1.09044431156307	0.048380642901063	0.997669182110111	1.01210413140211	1.05743380623134	1.0897288804492	1.12267494226754	1.1712249143611	1.18728507587465	0.995618251476983	1.18527037164915
159	165	1.03703617650681	0.0465174299645926	0.947855813192515	0.961726304133842	1.00529308011673	1.03634072886377	1.06802118256158	1.1147183060011	1.13016861090885	0.945862013776205	1.12821033923741
160	166	1.01451354992908	0.0455071520898351	0.927270029385078	0.940839277327368	0.983459858520829	1.0138332062023	1.04482561540889	1.09050855834313	1.10562330943335	0.925319531833006	1.10370756802516
161	167	0.988426025806195	0.0446525362876563	0.902834639471715	0.916143696091888	0.957953085499107	0.987753708527836	1.01816609011624	1.0630017124759	1.07783803722626	0.900907054682388	1.07594499693
162	168	0.853725424543948	0.041411765890235	0.774478889026418	0.786770114143946	0.825440665760479	0.853055929419007	0.881280389071638	0.922964468885685	0.936776532459808	0.772558363399087	0.934892485688808
163	169	0.626687031324181	0.035536161340206	0.558965209881753	0.569403060299247	0.602366252378358	0.626015469181092	0.650275777753906	0.686261797407646	0.698225129813513	0.557036155097377	0.696337907550985
164	170	0.616584345253845	0.0356579933676926	0.54866916241465	0.559127712872887	0.592173456018426	0.615897096653819	0.640246105325726	0.676385283023778	0.688404939968462	0.546694678253167	0.686474012254522
165	171	0.698560094984386	0.0391118565634368	0.623996984099591	0.635495614561541	0.671796821219428	0.697830282886244	0.724527839682189	0.764114068398715	0.777270503380261	0.62190085612005	0.775219333848722
166	172	0.756456173096928	0.0424868115301102	0.675466260843024	0.687954292284868	0.727382244197196	0.75566088960587	0.784663206477276	0.827670879423183	0.841965435502586	0.673182022497912	0.839730323695944
167	173	0.820130779963265	0.0461359608856846	0.732188682688362	0.745747760005382	0.788559033390268	0.819265825529009	0.850759686712539	0.897464283120903	0.912988145193803	0.729704296627323	0.910557263299207
168	174	0.888210865477663	0.0496524968390494	0.793548807694074	0.808147950189252	0.854235622448059	0.887285817358625	0.921177762880278	0.971429251465911	0.98812968763621	0.790891971673126	0.985529759282199
169	175	0.964322683504803	0.0530039683266672	0.863223133550106	0.878826345168637	0.928062499636002	0.963351737030095	0.999524487797549	1.0531310565752	1.07093983135451	0.860434905584536	1.06821046142507
170	176	1.03361368973959	0.0557287152928292	0.927260563235643	0.943687832578309	0.995499326664954	1.03261229880455	1.07063648432718	1.12695542993972	1.145657429116	0.924385407765645	1.14284197171354
171	177	1.09081246352322	0.0576512300928813	0.980731164595296	0.997748200537172	1.0513935819139	1.08979697775169	1.12912440956148	1.18734068694234	1.20666448048263	0.977816052541174	1.20380887450527
172	178	1.02521224173346	0.0558468693909691	0.9186636567775	0.935114067122263	0.987011835094625	1.02419836263408	1.06230746871091	1.11876889932361	1.13752240175317	0.915752377727163	1.13467210573976
173	179	0.913274541728015	0.0523798873039584	0.813486215025833	0.828858717451203	0.877420300275105	0.91227333964288	0.948037430421147	1.00110561162867	1.0187523805494	0.810609962612257	1.01593912084377
174	180	0.887261504734643	0.0513976789549847	0.789372904529546	0.804446060857314	0.852074645830808	0.886269239800938	0.921366754447181	0.973461709478345	0.990788825345042	0.786522053982873	0.988000955486413
175	181	0.810073818584295	0.0492995226314407	0.716320865139543	0.730724494551129	0.776299244408033	0.809073947245874	0.842758501249318	0.892833856201619	0.909508692107724	0.713446754226671	0.906700882941919
176	182	0.834686709166665	0.0506103156793142	0.738430046069618	0.753220901404609	0.800016014942836	0.833664031941111	0.868242652019931	0.919641024378141	0.936754892250931	0.735490490435209	0.93388292789812
177	183	0.899461578649127	0.0534674410178419	0.797709365162336	0.813359095531568	0.862844218446491	0.898402364289484	0.934924356916457	0.989177200254686	1.00723295088732	0.794665394254157	1.0042577630441
178	184	0.891828010620148	0.0542749243146235	0.78861333062158	0.804470601735826	0.854644842116074	0.890727230362641	0.927811293686671	0.98294034879705	1.00129804088929	0.785449158963486	0.99820686227681
179	185	0.895672941003834	0.0552295595499854	0.790685819094966	0.806805328100215	0.857828363953702	0.894537996964038	0.932280395893675	0.988412023050436	1.00710954598245	0.787423004285862	1.00392287772181
180	186	1.05740042652364	0.0607460673057124	0.941679335873829	0.959504996415191	1.01581853959043	1.05623739750706	1.0977145628	1.15926311762963	1.17973063922053	0.938338134604443	1.17646271844284
181	187	1.06469140302859	0.061572693630752	0.947418378079772	0.965477754459887	1.02253972644242	1.0635046916211	1.10554951550416	1.16795309759932	1.18870812570677	0.944008923512317	1.18537388254486
182	188	1.12499321874638	0.063386187024282	1.00417505192954	1.02280174159723	1.08161585412064	1.12380297394801	1.16707316250828	1.23124479123136	1.2525751769727	1.00075629217879	1.24923014531397
183	189	1.094068561909	0.0621389187213886	0.97565493287807	0.993904539421506	1.0515400311344	1.09289236924815	1.13531499084001	1.19824474694631	1.21916612408084	0.972276281215082	1.21586084260292
184	190	1.09269103678421	0.0614686732468116	0.975522478066548	0.993587745964475	1.0506268132009	1.09153862550954	1.13349907946362	1.19572536717145	1.21640839158384	0.972212437220463	1.21316963634796
185	191	1.31690889268676	0.0667699313442501	1.18927760305172	1.2090401662816	1.27127935965016	1.31578060811962	1.36130852676354	1.42862634715193	1.45095192204012	1.18603982725203	1.44777795812149
186	192	1.41975096859715	0.0685462226916796	1.28856432702636	1.30891504083433	1.3729356701983	1.41864797350272	1.46536392829109	1.53434935400026	1.55720565559693	1.28540037212146	1.55410156507285
187	193	1.40468862337303	0.0666635719208542	1.27705226511563	1.29686465854317	1.35916843997002	1.40363419320044	1.44905940495711	1.51610938320029	1.53831705072254	1.27402802240816	1.53534922433791
188	194	1.39337414480726	0.0641352435472671	1.27049036325302	1.28958581321186	1.3495959845902	1.39239024715729	1.43607978514688	1.5005186736965	1.52184918581608	1.26766906745461	1.5190792221599
189	195	1.29156590634159	0.0594491395360453	1.17766074792505	1.1953609702415	1.25098644002277	1.29065389813133	1.331151217492	1.39088181591268	1.41065379339707	1.17504559285094	1.40808621983223
190	196	1.29371894647468	0.057399496425463	1.18364918732954	1.20077502052655	1.25455480418194	1.29287014862495	1.33195783419874	1.38955822523404	1.40861223378194	1.18121593348077	1.40622195946858
191	197	1.29618507488375	0.0557273490095893	1.18924817226025	1.2059039228311	1.25817494150085	1.29538652713301	1.33332472767895	1.38919016884446	1.40765995250394	1.18695947082495	1.40541067894254
192	198	1.10912167121541	0.0501562157121092	1.01298288725169	1.02793148974969	1.07489237261968	1.10836571541281	1.14252692166343	1.19289051098905	1.20955637861194	1.01081548841967	1.20742785401114
193	199	1.02548483395558	0.0470030203006154	0.935417799177435	0.949415775059654	0.993402532103407	1.02476679679237	1.0567844228352	1.10400320672221	1.11963230635103	0.933358914166377	1.11761075374479
194	200	0.935350104450343	0.0441419006106642	0.850823246011842	0.863946604500192	0.905210482261884	0.934655801142214	0.964732887562068	1.00912196069877	1.02382252023589	0.848831979253442	1.02186822964725
195	201	0.858678553726556	0.042049669688775	0.778230070562284	0.790703307147119	0.829954795566617	0.85799225762638	0.88665420424743	0.928994845082552	0.9430270827761	0.776261201136557	0.941095906316555
196	202	0.852763183270743	0.0420637057909925	0.7723022814852	0.784774049131859	0.824027297551181	0.852071666547321	0.880745271154185	0.923111170835932	0.937153796671167	0.770318319920398	0.935208046621089
197	203	0.796863066346038	0.0411498318022131	0.71824202142098	0.730407044307735	0.768735388868866	0.796154855661875	0.824218752755525	0.865734890008613	0.879508678463676	0.7162093960137	0.877516736678376
198	204	0.707340218154855	0.0394185292455998	0.632182512645448	0.643775173130351	0.680368825532551	0.70660811681408	0.733513585778119	0.773402564725003	0.786658231776178	0.63007990083348	0.784600535476231
199	205	0.72437392876176	0.0407492171498053	0.646699777196051	0.658675723406671	0.696488437006437	0.723609964700114	0.751426664810324	0.792678124721479	0.806389451297718	0.644505463148141	0.804242394375378
200	206	0.667577010264665	0.0402564083948206	0.590999716080152	0.602769654077438	0.640001505532438	0.666768000611032	0.694270667378471	0.735144020764655	0.748751628066809	0.588674449810817	0.746479570718514
201	207	0.656436379326841	0.0412698015763238	0.578033876361427	0.590060352330217	0.628149073267094	0.655571712129606	0.68378117623174	0.725761921776129	0.739752468890513	0.575547568237247	0.737325190416436
202	208	0.768642282433337	0.0463508736151593	0.680471861224227	0.694023664038326	0.736892089465745	0.767710795852586	0.799377123829858	0.846438342467398	0.862106021513202	0.677794570147624	0.859489994719049
203	209	0.895505574478843	0.0520502042575465	0.796384045528566	0.811644747038517	0.859870295328754	0.894497324396753	0.930041820564187	0.982805690870077	1.00035666061164	0.793487174134052	0.997523974823635
204	210	1.20244566899973	0.0623439037145266	1.08334363352036	1.10176933852284	1.15982874522005	1.20136838052977	1.24388828593554	1.30679677533662	1.32766963789396	1.08025161771926	1.3246397202802
205	211	1.31831661027449	0.0664158313363276	1.19134152250741	1.21100733644313	1.27293268994027	1.31720145109841	1.36248493818785	1.42942983907507	1.45162885228802	1.18814158085529	1.4484916396937
206	212	1.26815892616069	0.0646313635014349	1.14463189642222	1.16375510441886	1.22398798596098	1.26706112222492	1.31113319390245	1.3763075030118	1.39792448022339	1.14148145369787	1.3948363986235
207	213	1.13497186344392	0.0595705737165453	1.02120471200254	1.03879646061529	1.09424430490236	1.13392981900459	1.17456353496659	1.23470182123325	1.25466066119	1.01821353895949	1.25173018792835
208	214	1.02680495228907	0.0551217779429233	0.921597684959179	0.937850883141407	0.989107857569374	1.02581875688643	1.06342704180791	1.1191230699733	1.13761648249321	0.918766267520943	1.1348436370572
209	215	0.938828073369985	0.0517592671568951	0.840110997052695	0.855344552698335	0.903417942606141	0.937877051298465	0.973201543590752	1.0255556641486	1.04294952191128	0.837379909742471	1.0402762369975
210	216	0.915212590439302	0.0507668603504481	0.818404846052183	0.833339871519519	0.880478511699944	0.914274082206931	0.948923650236861	1.00028669362127	1.01735359214066	0.815709544152424	1.01471563672618
211	217	0.807419987728317	0.0478274323611129	0.716391436682637	0.730394107427056	0.774666875346898	0.80647583347334	0.839143937243533	0.887666518889629	0.903813851357754	0.713678220300536	0.901161755156099
212	218	0.917822655593291	0.051468938765153	0.819706291072285	0.834836122728424	0.882602977140039	0.916860756826995	0.951993819981322	1.00409036229152	1.02140519403937	0.816943535613591	1.01870177557299
213	219	0.96175564522297	0.0535135155844886	0.859719141621896	0.875458755106442	0.92514079700993	0.960763303636756	0.997288794046423	1.05143755311695	1.0694313233808	0.856869154677372	1.06664213576857
214	220	1.10832850602691	0.0582524529934705	0.997082756228529	1.01428366565741	1.06850141613688	1.10730811294214	1.1470433102918	1.20585404578663	1.22537286299523	0.994153698159711	1.22250331389412
215	221	1.1876587471323	0.0606865270735631	1.07167908230338	1.08963205594493	1.14618245868524	1.18662526165561	1.22800847447969	1.28921079486606	1.30951143078311	1.06871315406812	1.30660434019649
216	222	1.31664189541857	0.0635680697282655	1.19498265219084	1.21385540029519	1.27322654682447	1.31561900507801	1.35894222486748	1.42291760059956	1.44411396878111	1.19204847875117	1.44123531208597
217	223	1.36073214748537	0.0635828376434636	1.23894951673316	1.25786379672616	1.31732349833145	1.35974193209524	1.40306139161842	1.46697824727123	1.48814193531278	1.23610978570418	1.48535450926655
218	224	1.12215018021795	0.0562483059926535	1.01459980606819	1.03126036895271	1.08371644963625	1.12121049600769	1.1595595963186	1.21624537778555	1.23504053258327	1.01190350047235	1.23239685996356
219	225	1.10642447412248	0.0541818396075168	1.00276499608767	1.01883701066063	1.06941333779095	1.10554016788421	1.14247165881279	1.1970284205564	1.21510923920905	1.00022806849174	1.21262087975321
220	226	1.19345541844236	0.0551086508869409	1.08787447714743	1.10427932759773	1.15583735272016	1.19260729868037	1.23014897233969	1.28552455151585	1.30385602449038	1.08544246270396	1.30146837418076
221	227	1.23789767638986	0.0554159107183516	1.13165289394291	1.14817859533754	1.20008318354672	1.23707085570783	1.27481087221402	1.3304371439782	1.34884109356299	1.12928249138189	1.34651286139783
222	228	1.26147992862579	0.0551080065518416	1.15576816559751	1.17222445993521	1.2238857136474	1.26067755129232	1.29819948970599	1.353472403241	1.37175142588383	1.15346823578418	1.3694916214674
223	229	1.10871372230751	0.0506056262936116	1.01173406454447	1.02680857621753	1.07417408185282	1.10794387734921	1.14241417516036	1.19324490484789	1.21006823026569	1.00952669477203	1.20790074984298
224	230	0.931040469084321	0.0453223409090975	0.844318079454616	0.857767050280268	0.900083414752247	0.930305153432823	0.961195980721768	1.00682214432582	1.02194147172396	0.84220868090249	1.01987225726615
225	231	0.945873400641312	0.0449906096296033	0.859737485133902	0.873106866087894	0.915151442547647	0.945160168000328	0.975817886012057	1.0210728622841	1.03606244249423	0.85769180576729	1.03405499551533
226	232	0.864455348168848	0.0429551316004176	0.782304365498008	0.795034559472617	0.835107834071667	0.863743966483461	0.893027411000644	0.936302752712555	0.950648928076825	0.78026329023203	0.948647406105667
227	233	0.755130915665874	0.0404212311866292	0.677975594675721	0.689896531419728	0.727488389650869	0.754409805291175	0.781987392887902	0.822825106646404	0.836384098941594	0.675905302540081	0.834356528791668
228	234	0.657209841060587	0.038199546091247	0.584464739138686	0.595664539005554	0.631057177343212	0.656469888239427	0.682555926498176	0.721279230747461	0.734159854121607	0.582338730721743	0.732080951399431
229	235	0.643591501998094	0.0386696656011474	0.570024415272846	0.581333595562972	0.61710431710665	0.642817189560747	0.669234659874799	0.708490704932536	0.721558741458699	0.567798957419845	0.719384046576343
230	236	0.669320299189845	0.0408091788871184	0.591717902527518	0.603639214087454	0.641361600198474	0.668491088965144	0.696375132997905	0.737829946999127	0.751634807522731	0.589334308571093	0.749306289808597
231	237	0.757001229444714	0.0452394763366816	0.670921290443183	0.684157331943361	0.726016420948532	0.756100228482114	0.78700391520617	0.832918576494352	0.848201251248347	0.668331855824818	0.84567060306461
232	238	0.796235806247451	0.0483678806521873	0.70424929923861	0.718382774698727	0.763100395651504	0.795256640860436	0.828303895131687	0.877428919986234	0.893786569598997	0.701434760169164	0.891036852325738
233	239	0.66124024074417	0.0456299116588798	0.574825923694808	0.588017991060351	0.629918117818215	0.660190949755516	0.69141863180973	0.738041801624972	0.753617232487706	0.571805613892765	0.750674867595574
234	240	0.646096220855668	0.0463870053015415	0.558373656267904	0.571736134399496	0.614233156055142	0.644986429631145	0.676749619515122	0.724242002883919	0.740125225834694	0.555177690464647	0.73701475124669
235	241	0.660992231660469	0.0484663019122669	0.569409399762078	0.583343121582726	0.62768878863569	0.659808035912797	0.693004914811513	0.742680849039618	0.759304292187314	0.565998279912426	0.755986183408512
236	242	0.69647211357565	0.0517683645045172	0.59870022316546	0.613563768626829	0.66089116561546	0.695189896947674	0.730655464934443	0.783754336265071	0.801530225533966	0.595006119146796	0.797938108004504
237	243	0.740785232854334	0.0556808277878111	0.635669287169792	0.651638756166216	0.702507622733289	0.739390625118789	0.777542746272599	0.834688977190587	0.853826052234423	0.631650810390224	0.849919655318444
238	244	0.778683457968174	0.0593740570408977	0.66665791859749	0.683662514758184	0.73785646105385	0.77717490252637	0.817866163677916	0.878850370134172	0.89928136224441	0.662310306168015	0.895056609768334
239	245	0.784792986701582	0.0616591603027036	0.668594970678494	0.686200533352704	0.74237148348933	0.783178778339908	0.825455054380798	0.888891821421409	0.910163698443548	0.663941032508283	0.905644940894881
240	246	0.851215763440652	0.066067156228398	0.72664958200437	0.745537301420126	0.805771767703558	0.849507106362713	0.894797370999851	0.962722785433609	0.985491361234939	0.721724137232992	0.980707389648312
241	247	0.829929836836329	0.0668776521052551	0.704028593039775	0.723073793700089	0.783896198657082	0.828134144797382	0.874006242943201	0.942911347955916	0.966035010915285	0.698849638710029	0.961010034962629
242	248	0.730028413634035	0.0640277274499719	0.609936822978143	0.627999981324372	0.685883149865367	0.728157401577699	0.772134407488393	0.838439285393359	0.860751774806075	0.60453406783209	0.85552275943598
243	249	0.636539173577526	0.0609693952025504	0.522664896302835	0.539681487945811	0.594424347768175	0.634593632443598	0.676533572630991	0.740033584972463	0.761468514208446	0.517039158980527	0.756039188174525
244	250	0.609379958305759	0.0612449901958369	0.495273960313479	0.512259701512499	0.567029321979017	0.607329406621203	0.649495767040754	0.71349519163697	0.735137578998607	0.489339777521918	0.729420139089599
245	251	0.583693085633517	0.0622218919944413	0.468138922866111	0.485254365003925	0.540607832473501	0.58148362201981	0.624370390634438	0.689668922944789	0.71180163669386	0.461738177324412	0.705647993942622
246	252	0.516409794594897	0.0612865672336879	0.403320333994288	0.419903417463304	0.473858614871572	0.513987369427636	0.556321104281	0.621179878133009	0.643263233726252	0.396288122816869	0.636531466372925
247	253	0.645486224722954	0.0721675538510116	0.511830431730577	0.531541997164485	0.595456193894502	0.642798700129661	0.692587379487564	0.768598426642437	0.794412573830977	0.504037819174972	0.786934630270937
248	254	0.696577391665893	0.0793823611029961	0.549727984248582	0.571346539675953	0.641519441104188	0.693564236858473	0.74835163096404	0.832087068942977	0.860547484635676	0.54098796390402	0.852166819427765
249	255	0.784616307388394	0.0888403025471216	0.620206631476106	0.644425101796693	0.723008501117466	0.781265805617352	0.842572749996752	0.93623712573177	0.968063508049799	0.610489314396036	0.958743300380753
250	256	0.85427169675438	0.0967272223154721	0.675266326254346	0.701634824511065	0.787194572941392	0.850623749590939	0.917373302085126	1.01935286130551	1.05400467438708	0.664686341016055	1.04385705249271
251	257	0.804125238596062	0.0968053028361846	0.625657433243758	0.651789926057419	0.736888373880051	0.80024392954689	0.867132436268798	0.969701028793125	1.00464614030874	0.61438684503714	0.993863632154984
252	258	0.779014302378375	0.0973767877972969	0.599935937504086	0.626056082951091	0.711312720286203	0.774960714500347	0.842298595215801	0.945800782815808	0.981124296103864	0.588155798295673	0.969872806461077
253	259	0.786189156079775	0.099846122668304	0.602766717883848	0.62947522867496	0.716740799944128	0.781966396457134	0.851035927825688	0.957308488394	0.993604266416517	0.590490755649899	0.981887556509651
254	260	0.638251431511705	0.0921236589484868	0.47059622127723	0.494648416871638	0.57393884845064	0.633824643575497	0.697740639917911	0.79695623545795	0.831057034665657	0.457689059972671	0.818813803050739
255	261	0.631526462506013	0.0941424066502278	0.460639735261694	0.485054638463431	0.565740104539189	0.62685469907832	0.692222692480389	0.793935913360169	0.828954914708843	0.447007345471566	0.816045579540459
256	262	0.708666066275358	0.103369569732101	0.520701170111658	0.547631260552961	0.636479678376527	0.703646452078325	0.775383201123878	0.886825100899162	0.925149281369361	0.506061709600439	0.911270422950277
257	263	0.690685338207861	0.106575061455173	0.497785239960868	0.525219014740903	0.616131149036899	0.685211510128244	0.759275734932907	0.874825669245431	0.914683302038402	0.481798217755721	0.899572458660001
258	264	0.858402513078195	0.123899730499687	0.632918249838768	0.665266732151431	0.771906689964391	0.852448800008871	0.93841124235902	1.07184912019723	1.11771225546437	0.615559041298809	1.10124598485758
259	265	0.944650230988132	0.134950032998305	0.698857441258362	0.734164740711098	0.850469126283266	0.938231868607724	1.03183789454432	1.17703162963881	1.22690856183205	0.680148166311455	1.20915229566481
260	266	1.25974403281675	0.15998765215546	0.965838526469916	1.00863469941931	1.14846400363515	1.25297772702952	1.36365074931445	1.53393575387447	1.59209400933592	0.946168234592051	1.57331983104145
261	267	1.20326986935393	0.157997074312449	0.913693259517274	0.955705007631108	1.09327287725232	1.19636163530344	1.30573908769312	1.47440142465834	1.53209679137269	0.89359560370153	1.51294413500633
262	268	1.07503192590903	0.147666991605709	0.805272682664287	0.844206970751622	0.972094508199513	1.0682783306874	1.17061036246061	1.32889623506809	1.38316207422095	0.785604622361836	1.36445922945621
263	269	1.05298789388709	0.143293502519516	0.791036913980011	0.828885764091113	0.953126159848958	1.04649514989524	1.14577482146265	1.29923946434679	1.35182790426821	0.772132628948838	1.33384315882534
