# Supplementary material for: Evolution and Epidemic Spread of SARS-CoV-2 in Colombia: A Year into the Pandemic
Source: Vaccines (Basel). 2021 Jul 30;9(8):837. doi: 10.3390/vaccines9080837 (PMC8402472; doi:10.3390/vaccines9080837)
Supplement: Supplementary file 1 [file vaccines-09-00837-s001.zip › Supplementary_material/Supplementary Data S3/model_statistics/WHO-model- CS .csv]

t_start	t_end	Mean(R)	Std(R)	Quantile.0.025(R)	Quantile.0.05(R)	Quantile.0.25(R)	Median(R)	Quantile.0.75(R)	Quantile.0.95(R)	Quantile.0.975(R)	inferior	superior
2	8	2.58791550795307	0.780285884456577	1.29187809736632	1.45135178480925	2.02793992767203	2.5099304159848	3.06306444464038	3.99061729176587	4.32660796344694	1.05855517441818	4.11727584148796
3	9	1.93985102713628	0.584887091472416	0.968366643504947	1.08790501152225	1.5201042458982	1.88139492210075	2.29601340957999	2.99128894608417	3.24314100522819	0.793472327850345	3.08622972642221
4	10	1.57031176969422	0.473466813086793	0.783893977631861	0.880660432169722	1.23052623892464	1.5229914814537	1.85862565217794	2.4214520459989	2.62532659469526	0.64231681604411	2.49830672334434
5	11	1.36222867999588	0.41072740092795	0.68001964897334	0.763963514247087	1.06746836297165	1.32117883560768	1.61233789215364	2.10058377447984	2.27744276688838	0.557202974177099	2.16725438581466
6	12	1.01719466086819	0.339064886956063	0.465126171348203	0.530662265066633	0.772801796124857	0.979778984452057	1.22090991938113	1.63142762464447	1.78158132367063	0.352627482434306	1.68176183930207
7	13	1.07127378542389	0.338766515956998	0.513717420108472	0.581209489858333	0.827653996534418	1.03578405054881	1.27629909264262	1.68245866474211	1.8302502066625	0.407291414148174	1.73525615669961
8	14	1.16432479822228	0.351057135437233	0.581226744235382	0.652975287950634	0.912387108403408	1.12923865410696	1.37809827271703	1.79541204445763	1.94657705344166	0.476252812765303	1.85239678367925
9	15	1.17035950134632	0.352876666890291	0.584239246292	0.656359663183504	0.917116016816101	1.13509150551418	1.38524096517218	1.80471767694968	1.9566661751743	0.478721234241353	1.86199776845129
10	16	1.16462231481698	0.351146840065735	0.581375263447512	0.653142140863492	0.912620248078829	1.12952720523933	1.37845041423793	1.79587082097632	1.94707445672393	0.476374508288139	1.85287012134582
11	17	1.45970601812664	0.390122843231565	0.798034863331262	0.882490038444259	1.18117094593122	1.42510208122202	1.70058326966472	2.15500247613467	2.31784590764817	0.695065245392771	2.22434679086051
12	18	1.52933251223891	0.394871956714324	0.855955797711016	0.942714255917115	1.24781337412463	1.49548489261653	1.77401258840217	2.23144763234752	2.39489608545314	0.755383477078838	2.30328154739899
13	19	1.45286541540389	0.375128237209333	0.813157744085486	0.895578252648972	1.18542232093795	1.42071018719187	1.68531141236734	2.11987456316899	2.27515054325704	0.717614070473599	2.18811676033418
14	20	1.25724842698597	0.336013775988712	0.687349414295658	0.760090866850543	1.01734547596057	1.22744396999217	1.46471660333946	1.85610899703513	1.99636644995575	0.598661426048093	1.91583542792384
15	21	1.08568226432812	0.301114082530529	0.578080081077282	0.642187597798934	0.870359364475155	1.05797473919374	1.27085645801469	1.62372713034297	1.75058623992394	0.495498662568281	1.67586586608795
16	22	1.11481152227606	0.297945911941779	0.609477833051247	0.673978219541839	0.902087792987086	1.08838368879566	1.2987750958547	1.64582563961173	1.77019296530872	0.530837534870169	1.69878550968194
17	23	1.09425980277058	0.292453233863311	0.598242016754607	0.661553328836959	0.885457667696553	1.06831917040892	1.2748319799671	1.61548459431005	1.73755918949404	0.521051464398495	1.66746814114267
18	24	0.853625966972261	0.2573779130683	0.426127007116573	0.478729528424455	0.668917581119146	0.827902523012728	1.01035421767792	1.31630825428078	1.42713504175742	0.349165257358393	1.35808667658613
19	25	0.774465501927438	0.244907495531623	0.371386311348737	0.420178954635779	0.598343277479386	0.748808591707774	0.922686273893917	1.21631483192327	1.3231590880335	0.294446810685457	1.25448419316942
20	26	0.793165549270481	0.250820969727322	0.380353710913333	0.430324488974861	0.612790722315093	0.766889133811926	0.944965222357922	1.2456836609859	1.35510775137231	0.301556448604929	1.28477464993603
21	27	0.836203606198603	0.264430798323408	0.400992132082996	0.453674380899819	0.646041437775793	0.808501402812909	0.996240100688609	1.31327586083025	1.42863742572711	0.317919241484724	1.35448797091248
22	28	0.802346672383322	0.267448890794441	0.366883990033039	0.418577799230881	0.60957353925099	0.772833792870336	0.963033968600605	1.28684368511185	1.40528249077453	0.278146846426218	1.32654649834043
23	29	0.852622534740197	0.284207511580066	0.389873315743148	0.444806311847833	0.647770040103597	0.821260348039655	1.02337866113424	1.36747862536195	1.49333892761229	0.295575812043268	1.40966925743713
24	30	1.10537080772497	0.333281838494165	0.551797124589085	0.619912779121832	0.866189637559528	1.07206120243277	1.3083201553067	1.70450381612709	1.84801479204682	0.452138404276409	1.75860321117353
25	31	1.37499265324168	0.381354347280705	0.732125678555245	0.813316435193782	1.10229094750299	1.33990168348834	1.60951168726731	2.05641461452117	2.21707888011877	0.627538132571501	2.12244717391186
26	32	1.61090287246953	0.415933333162144	0.901610109119431	0.992996023181132	1.31436828328491	1.57524991456822	1.86863350617613	2.35046686835386	2.52263320922572	0.795673539471723	2.42613220546733
27	33	1.75664066753811	0.426047942265597	1.0233079230756	1.11930460390089	1.45367593504787	1.72231938949599	2.0222436503803	2.51108514870636	2.68487001437768	0.92158670069754	2.59169463437868
28	34	2.0887171956167	0.445316002369762	1.30898794618443	1.41403671801897	1.77365940957595	2.05715663035471	2.36940733944451	2.87107881387885	3.04769764899717	1.21589783097196	2.96153656026143
29	35	1.94459892885359	0.405476906225922	1.23270891125624	1.32904861999679	1.6579696972684	1.91649010456738	2.20061780077445	2.65605244678918	2.81613979344244	1.14986419265079	2.7393336650564
30	36	1.68010752610936	0.350326636359575	1.0650440502529	1.14828027306292	1.43246369475483	1.65582187700577	1.9013044151737	2.29479387208264	2.43310720341085	0.993467318844595	2.36674773337413
31	37	1.32652820896965	0.289472187099886	0.821141868957629	0.888901799333035	1.12154517430711	1.30553265994241	1.50864949691146	1.83578989530681	1.95115736272441	0.75916272225387	1.89389369568542
32	38	1.12714107913968	0.25203640731888	0.688487053441162	0.746993115309041	0.948497528591315	1.10841207596852	1.28539207041262	1.57119181263981	1.67216189568362	0.633149720794676	1.62113243748468
33	39	1.10482148948884	0.241091814523641	0.683901915246928	0.740336921075536	0.934097896771793	1.08733499082861	1.25650428918429	1.52896871156386	1.6250544610632	0.632281533022503	1.57736144595518
34	40	0.96988673311305	0.222507276648452	0.583935170642104	0.635120229722392	0.812013811336104	0.952925270441199	1.10929281485395	1.36252599517946	1.45216343527663	0.533772470882084	1.40600099534402
35	41	1.21201986234763	0.247402518405833	0.776563995342572	0.835740151042855	1.03727252461334	1.19522845207216	1.36848064245142	1.6455888824082	1.74284885265976	0.727110926272195	1.69692879842306
36	42	1.41542426429653	0.267490043069656	0.940539144402428	1.00599453765755	1.22702131182674	1.39861010380317	1.58551325181855	1.88221915958189	1.98581913504913	0.891143779880005	1.93970474871306
37	43	1.34083175868075	0.258043192270776	0.883616577788144	0.946433994425428	1.15896346978115	1.32431510432664	1.50471069967365	1.79158006903151	1.8918651470415	0.835067101830025	1.84659641553147
38	44	1.69537738170668	0.282562896951113	1.18742147523977	1.2588726399895	1.49721877716635	1.67970554588738	1.87646298223751	2.18534781170609	2.29236343115471	1.1415541036825	2.24920065973086
39	45	2.11047489438652	0.304620812098001	1.55609758374752	1.63562980639627	1.89781561116008	2.09583705051986	2.30718495977698	2.63525633287663	2.74801578323293	1.51341810267444	2.7075316860986
40	46	1.98500578748419	0.280722210604922	1.47330955595955	1.54690439368107	1.78914962841068	1.97178821428139	2.16645995177317	2.46819814734963	2.57179726247266	1.43479025469854	2.53522132026984
41	47	1.844421694629	0.250994001242251	1.38558634326859	1.45188268026063	1.66950311314059	1.83304895431	2.00694799069741	2.27575783963984	2.36787215552214	1.35247345219419	2.33636993706382
42	48	1.4293324809184	0.204190354416915	1.05742803797044	1.11085084809194	1.28682882440352	1.41962097763001	1.56125449328682	1.78094440050183	1.85641224764118	1.02911938626125	1.82954557557556
43	49	1.32565355383053	0.183835071609117	0.990061481041611	1.03844263962905	1.19746817065144	1.3171655268217	1.44459013133253	1.64182075279785	1.70947057223206	0.965336813476661	1.6859702941844
44	50	1.32454873839456	0.175440766251328	1.00320027949626	1.04977588198604	1.20237763316927	1.3168109439134	1.43828817415265	1.62571828545957	1.68986062840648	0.980684836541961	1.66841264024717
45	51	1.15681704658852	0.158901041904856	0.866535350259866	0.908431639170664	1.04604846691357	1.14954965862557	1.25966679646517	1.42999457116046	1.48838878836138	0.845371004455002	1.46826308872204
46	52	1.01514120484072	0.145020172120102	0.751007051772823	0.788949025775868	0.913932189093882	1.00824389628542	1.10883492017183	1.26486319216513	1.31846200300482	0.730901667485315	1.29938074219612
47	53	0.979528965699107	0.139932709385587	0.724660921207701	0.761271850184441	0.881870470465948	0.972873622104487	1.06993580529261	1.22049043863487	1.27220894586732	0.705260855303357	1.25379707609486
48	54	1.06691244017102	0.14518839325815	0.801497461708015	0.839846819059727	0.965730150269259	1.06033383715388	1.16092636748236	1.31642040266549	1.36970426384477	0.782343189385051	1.351481690957
49	55	0.970768255259784	0.138681179322826	0.718179699396295	0.754463187573517	0.8739831980041	0.964172435722287	1.06036651422816	1.20957461715203	1.26083056443772	0.698953143787045	1.24258336673252
50	56	0.871694287105014	0.131412858282894	0.633374403458449	0.667373450125961	0.779831642001395	0.865099510378289	0.956371668517144	1.09851313081693	1.1474808822803	0.614125084870542	1.12926348933949
51	57	0.895240149128985	0.133454521975964	0.652994307877461	0.687604419853703	0.801982633548138	0.888617544319827	0.981281994087003	1.12546876128512	1.17511104526057	0.633669286056096	1.15681101220187
52	58	1.05503779270146	0.146307417659133	0.787952686867998	0.826457430899297	0.953019868534867	1.04828249132282	1.14969494036767	1.30666337221974	1.36050331853625	0.768275254089557	1.34180033131336
53	59	1.22719392793172	0.159767041039711	0.934196877137117	0.976745355670688	1.11599125750704	1.22026763582361	1.33084909447828	1.50127076112225	1.55954403817666	0.914050527493891	1.54033732836956
54	60	1.5679496320334	0.181051228426052	1.23329185007747	1.28249682714503	1.44233448236856	1.56098649994157	1.68597648027497	1.87715592828248	1.94217161674159	1.21308922431834	1.92281003974846
55	61	1.61966316059895	0.18108384638757	1.28429215527144	1.33375269392932	1.49412709994753	1.61291958589473	1.73785004402416	1.92857803814694	1.99335126121843	1.26473882167931	1.97458749951859
56	62	1.66400764496397	0.176384457597618	1.3363347771616	1.38489245579149	1.54188749383245	1.65777957327067	1.77934021236913	1.96436856621926	2.02706908272667	1.31829410807264	2.0097211818553
57	63	1.69959974232673	0.169116495208641	1.38435190383028	1.43131783918341	1.58268294335881	1.69399380524289	1.8104067892379	1.98700496628296	2.04670165732311	1.36813141171779	2.03106807293566
58	64	1.63999680859345	0.157083205094961	1.34660802898108	1.39045003768381	1.53149102797727	1.63498426359532	1.74303946414701	1.90664261994394	1.96186815357743	1.33211372660733	1.94787989057957
59	65	1.50356979793501	0.142073991577274	1.23803472038771	1.27775607883963	1.40546066252099	1.49909726322331	1.59680433192931	1.74464042833683	1.79451904350731	1.22510477444355	1.78203482142647
60	66	1.3731714079783	0.128609285758213	1.13269707981665	1.1686938851398	1.28437725787877	1.36915838072396	1.45759175612469	1.5913383385248	1.63644890231821	1.1210972078922	1.6252456080644
61	67	1.17500301501848	0.113591828935703	0.96294332678243	0.994609131017577	1.09652310066696	1.17134460365715	1.24949567789118	1.36787666318391	1.40785068885613	0.952363030304498	1.39764299973245
62	68	1.09451339644647	0.10581060380941	0.896980141932253	0.926476787048584	1.02140948393578	1.0911055922166	1.16390319069297	1.27417488585571	1.31141062572098	0.887124612980023	1.30190217991291
63	69	1.13537127782665	0.105416576696266	0.938179255337454	0.967716481025305	1.06260332970626	1.13211038863089	1.20458516717632	1.31414974856586	1.35109263904943	0.92875478750197	1.34198776815133
64	70	1.29939876782539	0.111422525108987	1.09019999267966	1.12171534609613	1.22261105711518	1.2962153583643	1.37271676098337	1.48794149016607	1.52668691058184	1.08101061861177	1.517786917039
65	71	1.22236857489075	0.106798838261702	1.02201975146876	1.05216264354488	1.14873959496587	1.21925963320814	1.29260902503873	1.40317979652946	1.44038354807728	1.01304285189781	1.43169429788368
66	72	1.32525726734134	0.108935476334991	1.12035115281816	1.15130757399354	1.25024569166716	1.32227365174659	1.39701684234983	1.50938468958652	1.54711757168477	1.11174373372476	1.53877080095793
67	73	1.22017874286915	0.102036472450482	1.02839117709807	1.05733275443989	1.14989432385671	1.21733568504029	1.28736437991999	1.39272300051584	1.42812174014662	1.02018725686621	1.4201702288721
68	74	1.1332640907844	0.0957782968057476	0.953322566641488	0.980457177574739	1.0672766868057	1.13056698804488	1.19631180653448	1.29527139680332	1.32853164000542	0.94553862904513	1.32098955252366
69	75	1.20521818385705	0.0964946813566749	1.02351240842907	1.05101055124717	1.13880645445037	1.20264391187169	1.26882405484154	1.36820717400238	1.40155214667912	1.01608860839797	1.39434775931614
70	76	1.15774226149258	0.092992096231813	0.982655421558119	1.00914646318518	1.0937372818637	1.15525344731435	1.21903453111248	1.31482790545378	1.34697167115838	0.975477752878225	1.34000677010693
71	77	1.10630350395693	0.0894393372706928	0.937951408525382	0.96341285940375	1.04473626778782	1.10389419242638	1.16524469013777	1.25741279824017	1.28834638438781	0.931002402906369	1.28160460500748
72	78	1.08617909558819	0.0872440044226267	0.921914844575853	0.946768403604247	1.02613043605596	1.08384412171437	1.14368272501989	1.23355485301082	1.26371172602401	0.915180846919839	1.25717734425654
73	79	1.00538526066286	0.0829227786975691	0.849431211678003	0.872986897932935	0.948281965472757	1.00310639681173	1.06000470414585	1.14555730041779	1.17428878873192	0.842856614415623	1.16791390691009
74	80	1.08284171282613	0.0853398822188047	0.922037092838789	0.946396443306645	1.02412450247978	1.08060063156924	1.13911621843375	1.22693175165233	1.25638121074376	0.915575543677275	1.25010788197499
75	81	1.19445327913628	0.0892776297479078	1.02587574651567	1.05149497645149	1.13308578247929	1.19222970922988	1.25339712199449	1.34499659188914	1.3756662821724	1.01946912483038	1.36943743344218
76	82	1.15461339893241	0.0872805689713764	0.989878838382343	1.01489723875114	1.09460655528545	1.152414881594	1.21222390290511	1.30182911518562	1.33184104803867	0.983543483748515	1.32568331411631
77	83	1.06001627870581	0.0825221553766499	0.904443901890322	0.928028635358519	1.00325063985916	1.05787560247507	1.11444864266168	1.19930618434813	1.22775300812483	0.898272854167576	1.22175970324404
78	84	0.98419977945803	0.0782987303631983	0.836719428625182	0.859047147888696	0.930317715421823	0.982124189176485	1.03581952478752	1.11643266237282	1.14347459298206	0.830734267946162	1.1376652909699
79	85	1.08184912005393	0.0813167593986889	0.928336889654458	0.951658839411665	1.02594816929164	1.07981242293227	1.13553010852841	1.21898695525146	1.24693490410137	0.922468271632495	1.24122996847536
80	86	1.08874313147754	0.0813764823458948	0.935084856208008	0.958436762149896	1.03280671131921	1.08671634942986	1.14247039329323	1.22596323092595	1.25391862710903	0.929245226079586	1.24824103687549
81	87	1.05066184856548	0.0796504691860484	0.900345236945615	0.923170052924019	0.995898011897047	1.0486497733298	1.103232565407	1.18501721237532	1.21241208555655	0.894546928960824	1.20677676817013
82	88	0.988347626647206	0.0767106530002835	0.843713686498565	0.86564423978377	0.935582549611301	0.986363702899237	1.03895028257371	1.11781856136741	1.14425518157804	0.83799474676665	1.13870050652776
83	89	0.917788747757148	0.0734819088807174	0.779417523090932	0.800357703384187	0.867215383709915	0.915828407386018	0.966225415459946	1.04190690591914	1.06729952040745	0.773764206350941	1.06181328916335
84	90	0.96326480433908	0.0752183440942631	0.82147905331471	0.842969697032781	0.911520444866247	0.96130765806686	1.01287593311061	1.09023611889424	1.116171997194	0.815836849914324	1.11069275876384
85	91	0.86080879601565	0.0714862795274399	0.726403008851986	0.746694806727369	0.811574515366157	0.858830735991601	0.907887091418608	0.981670361399393	1.00645475285984	0.720695688141868	1.00092190388943
86	92	0.843392217500106	0.0712796521025133	0.709477023061894	0.729671009505211	0.794283396863121	0.841384992989245	0.890313277848872	0.963960496496702	0.988713270803175	0.70368409937918	0.983100335621033
87	93	0.82605425437286	0.0713602188169867	0.692117897218272	0.71228481372589	0.776868507808253	0.824000304249089	0.873001329368127	0.946830168677423	0.971661936707749	0.686188225491566	0.965920283254153
88	94	0.936382306810383	0.0772315109859111	0.79113190593562	0.813070886639745	0.883198201802391	0.934259849009067	0.987253035163396	1.06693387054576	1.09369342069865	0.785008545277997	1.08775606834277
89	95	1.03065105803601	0.0825181255702832	0.875264048277521	0.898779284248161	0.973858586684519	1.02844965070502	1.08504407923792	1.17003227331431	1.19854746818092	0.868915531918257	1.19238658415377
90	96	1.09028916078345	0.0859268233423134	0.928378576716163	0.952905463207737	1.03116811175683	1.08803266606785	1.14695070490913	1.23537020600756	1.26502220930407	0.921872587032517	1.25870573453439
91	97	1.0876946698597	0.0859898138895389	0.925685966774157	0.950222923577101	1.02852685460386	1.08542948048415	1.14439350559233	1.23289342454322	1.26257523819956	0.919154634636206	1.2562347050832
92	98	1.59130776929106	0.103366547335406	1.39514560761697	1.42518683128992	1.52042209195698	1.58907020351465	1.65975445862972	1.76506140573611	1.80018515370667	1.38870933651367	1.79390620206846
93	99	1.55025915469508	0.100700153287962	1.35915709838104	1.38842339300736	1.48120201041125	1.54807930809592	1.61694022595202	1.71953072538596	1.75374843794248	1.35288685425068	1.74763145513949
94	100	1.47782811039177	0.0948027174834093	1.29784372715311	1.32542475038464	1.41282792394076	1.47580140644417	1.54061914668684	1.63714488133353	1.66932948519477	1.29201478412429	1.66364143665925
95	101	1.35062693934565	0.0862883899605529	1.18678521282502	1.2118976476586	1.29146823867312	1.34878979680127	1.40778311420817	1.49562301664591	1.52490845615945	1.18150169502296	1.51975218366833
96	102	1.2595356093628	0.0796600263934912	1.10823009366931	1.1314326669625	1.20492975342409	1.2578566272073	1.31231133426187	1.39336582469182	1.4203821592056	1.10340195763156	1.41566926109405
97	103	1.19225520827154	0.0748087451636182	1.05012796678984	1.07193153778122	1.14098104986743	1.19069093445236	1.24182426794776	1.31791486172052	1.34327164598391	1.04563006775085	1.33888034879223
98	104	1.13519746395997	0.0710888227109993	1.00012913556768	1.0208517914038	1.0864744069875	1.13371389104697	1.18230338767888	1.25460383564089	1.27869639648694	0.995863371446413	1.27453155647353
99	105	0.82584016075927	0.0594452755315357	0.713433793208295	0.730553767629444	0.785005608827266	0.824414278008639	0.865120509562076	0.925990494641194	0.946349170793884	0.709327420717461	0.94235290080108
100	106	0.818271699642554	0.0584479785458967	0.707719767489276	0.724564631068732	0.778127514026928	0.816880502636154	0.856899486522394	0.916724387746921	0.93672917894379	0.703713661692597	0.932829737592512
101	107	0.923537224870703	0.0624068623188466	0.805263872171859	0.82333983662783	0.880713488003043	0.922131917552646	0.964829163395113	1.02852835209191	1.04979636156704	0.801219774725764	1.04585467501564
102	108	0.929745887773716	0.0637051385311126	0.809070422022968	0.827499862242882	0.886021349152641	0.928291291878064	0.97188490785999	1.03695378719949	1.05868721076629	0.804883816252736	1.0546079592947
103	109	1.06603016903543	0.0692461006318482	0.934619522771224	0.954744385709819	1.01854327049266	1.06453120530956	1.11188316945037	1.18242915985576	1.20595884764387	0.930307811797006	1.20175252627385
104	110	1.1803944499684	0.0734881485334129	1.04074144728024	1.06217358235601	1.13003139594722	1.17886974332128	1.22909553209773	1.30381632907229	1.32871180981906	1.03635767884291	1.32443122109389
105	111	1.17209437992152	0.0731132386316234	1.03316239808972	1.05448187510445	1.12198678935709	1.17057450478087	1.22054526565924	1.29489141561582	1.31966326155817	1.02879243220354	1.3153963276395
106	112	1.29811759430712	0.0759665862165935	1.15348016089174	1.17574163843886	1.24610333446217	1.29663602601788	1.34851688700825	1.42554739818522	1.45117429334416	1.1492230853226	1.44701210329165
107	113	1.23851844036867	0.0728540259040397	1.0998285353919	1.12116961345542	1.18863165904283	1.23709022334207	1.28684841081403	1.36073912716264	1.38532442962034	1.09572454959676	1.38131233114059
108	114	1.14024919709141	0.0682649338097966	1.01036436473548	1.0303343896829	1.09349288580302	1.13888718192708	1.18552086440222	1.2548100430097	1.27787389830101	1.00644992682421	1.27404846735861
109	115	1.07556485002348	0.0647413960095719	0.952404421052025	0.971335796088828	1.03121839126563	1.07426613793089	1.11849566866179	1.18422400706783	1.20610541438154	0.948671713844717	1.20245798620224
110	116	1.06179986480745	0.063229261812146	0.94147667333151	0.959981154929936	1.01849597670868	1.06054504630856	1.10373595579477	1.16789894840468	1.1892537663995	0.937870511655641	1.18572921795925
111	117	1.16992122626506	0.0657093225135594	1.04466371521683	1.06397747532307	1.12495602172259	1.16869125542183	1.21354570611633	1.28006058333081	1.30216828126771	1.04113095413848	1.29871149839163
112	118	1.26590199952099	0.0678594700781342	1.13637809290421	1.15638909269297	1.21949463844985	1.26468965640901	1.31098784215645	1.37955037573521	1.40231530167534	1.13289743816785	1.39890656087414
113	119	1.22369038919057	0.0658812759262716	1.09795706296408	1.11737895914034	1.1786332848304	1.2225082829313	1.26745893565305	1.33403414707932	1.35614128153266	1.09456308837508	1.35281769000606
114	120	1.37398596741336	0.0683583568201474	1.24325578326135	1.26351290423539	1.32728192221253	1.37285248206093	1.41945444169367	1.4883254973037	1.51115745374331	1.24000358804588	1.50796834678085
115	121	1.31208338680043	0.0651979476674205	1.18739338424557	1.20671546497561	1.26753928655006	1.31100364093149	1.35545049540544	1.42113446281751	1.44290930451345	1.18429540937229	1.43987136422858
116	122	1.23685842752261	0.0614599893885346	1.11931720869514	1.13753150713733	1.19486814981211	1.23584058613309	1.27773919340609	1.33965733783504	1.36018377444001	1.11639684832108	1.35732000672414
117	123	1.23894615040271	0.0596779361576098	1.12472556139019	1.14244588299141	1.19818879862521	1.23798808724702	1.27865914875184	1.33871449385154	1.35861117360764	1.12197739553379	1.35591490527162
118	124	1.03794151443341	0.0532452762269582	0.936193360413869	0.951940950660526	1.00154914733883	1.0370311815416	1.07334156460912	1.1270473452228	1.1448628430476	0.933580773028576	1.14230225583825
119	125	0.929701232684444	0.0493434180737118	0.835493772708567	0.850054442471304	0.895960942782096	0.92882841965125	0.962490108710572	1.01232530753074	1.02886864044477	0.832988133259969	1.02641433210892
120	126	0.884996093482642	0.0476465880123231	0.79406336775892	0.808109651357981	0.852409941221719	0.884141171820449	0.916650336237896	0.964798791562451	0.980787090401864	0.791608780978489	0.978383405986795
121	127	0.850547166396248	0.0468210805366585	0.761244592660472	0.775026233512981	0.818516060991059	0.849688182293586	0.881641936939225	0.928998214783742	0.944731088847324	0.758777848544397	0.942316484248099
122	128	0.855976533371006	0.0474810351025088	0.765434556228649	0.779402929761624	0.823490576971652	0.855098768978692	0.887505684524758	0.935544315416476	0.951506579028923	0.762913704570089	0.949039362171923
123	129	1.05917641082964	0.0536334823966782	0.956652191597865	0.972527940157794	1.02252471283766	1.05827126952909	1.09484144947173	1.14891243822614	1.16684430664888	0.954054785332156	1.16429803632713
124	130	0.970904615805152	0.0521208906490589	0.871424942241908	0.886793299300901	0.935259790384116	0.969972109912604	1.0055329604338	1.05819683852207	1.0756834503051	0.868747670132997	1.07306156147731
125	131	1.06160595859393	0.0547481470424358	0.957000286427408	0.973186759452249	1.02418388402503	1.0606649670316	1.09800229715103	1.15323500603627	1.1715590283572	0.95429959039076	1.16891232679711
126	132	1.07179289859465	0.0549818155938356	0.966726334239345	0.982987515781504	1.03421363225582	1.07085287614133	1.10834748462923	1.16380482348194	1.18220135525952	0.964028540030735	1.17955725715857
127	133	1.17351413785379	0.0573299172117016	1.06382536515656	1.08083371948656	1.13435371511925	1.17258068676162	1.21165703756656	1.26937867845797	1.28850747605548	1.06114750011886	1.28588077558873
128	134	1.18976038500004	0.0573087412038103	1.08007431679256	1.09709114730109	1.15062108703571	1.18884035664482	1.22789679003267	1.28556795716444	1.30467474510606	1.07743525224057	1.30208551775951
129	135	1.30916962522916	0.0593241384576515	1.19546318133672	1.21314212929419	1.26868270495618	1.30827365657545	1.34867987310882	1.40825338067729	1.42796765293122	1.19289431385216	1.42544493660615
130	136	1.31051612825809	0.058259548105895	1.19880203623847	1.21618255607648	1.270764294556	1.30965291182935	1.34932699021073	1.40779423689835	1.42713568551329	1.19632741397053	1.42470484254564
131	137	1.34690601005016	0.0575895423917144	1.23638259527851	1.25360004151184	1.30762805406315	1.34608531535451	1.38528934308873	1.4430114660805	1.46209325733668	1.23403050696239	1.45978151313792
132	138	1.24236916433642	0.0537123028510121	1.13931141207784	1.15536004747383	1.20573123150858	1.24159518834924	1.27816340216726	1.33201840616609	1.34982525439382	1.13709305074844	1.34764527792441
133	139	1.21694626205194	0.051563668000541	1.11796833729712	1.13339172055984	1.1817815528099	1.21621806533967	1.25131717794008	1.30298476895938	1.3200623747747	1.11588147277088	1.318011051333
134	140	1.25804280338931	0.0510623822236288	1.15993963125531	1.17524733731772	1.22323555920159	1.25735201815524	1.29209703313122	1.34319461807541	1.36007156931769	1.157960534231	1.35812507254763
135	141	1.22512163779173	0.0492816196754996	1.13042256157985	1.14520315509727	1.1915313406648	1.224460902035	1.2579916764507	1.30729396650258	1.32357554404486	1.12852966322775	1.32171361235571
136	142	1.19028688669832	0.0474976176513864	1.09900125998184	1.11325254426685	1.15791518709742	1.18965515925475	1.22196994895363	1.26947612414986	1.28516249614594	1.0971915561016	1.28338221729504
137	143	1.1733259456096	0.0461282027515611	1.08464604420892	1.09849669905273	1.14189224271752	1.1727215054143	1.20410075587998	1.25021700674167	1.26544076371268	1.08291466821654	1.26373722300266
138	144	1.11243089213381	0.0440415607679868	1.02777417668725	1.04099370490133	1.08241702263983	1.11184973878624	1.14181125403095	1.18585046006719	1.20039018872061	1.02610943302855	1.19875235123906
139	145	1.16295363511281	0.0442728882494138	1.07778760220958	1.09110192485432	1.13279370728361	1.16239187003826	1.19250118853696	1.23672158927537	1.25131207415389	1.07617877414396	1.24972849608167
140	146	1.11344964635336	0.0427302756599358	1.03126367591477	1.04410914131586	1.08433832879333	1.11290308159217	1.14196515954608	1.18465454554216	1.19874164146127	1.02969830605988	1.19720098664683
141	147	0.92877636291247	0.0384990188723318	0.85484235736787	0.866371261420248	0.902527378975603	0.928244471884095	0.954445541522651	0.992995807106614	1.00573299567482	0.8533182859227	1.00423443990224
142	148	0.93626970505274	0.0382230506500886	0.862842660708994	0.874297938157786	0.910212986167177	0.935749606620686	0.961759472829011	1.00001558824543	1.01265236364527	0.861352525778566	1.01118688432691
143	149	0.911236365794026	0.0376749869264323	0.838880988475681	0.850164637467813	0.885549901834118	0.910717195422591	0.936356890880323	0.974079045087911	0.986542081784482	0.837393391418219	0.985079340169834
144	150	0.923230442693069	0.0381708809747041	0.849922693419222	0.861354862552553	0.897205882674262	0.922704438782508	0.948681614712412	0.986900283803895	0.99952736423944	0.848415515982649	0.998045369403489
145	151	0.924227703023989	0.0385429595902726	0.85021863135517	0.861757044302117	0.897947097994306	0.92369197410108	0.949924319392313	0.988525796154683	1.0012812110691	0.848683502227055	0.999771903820923
146	152	0.874285858375012	0.03783404928016	0.801695170581184	0.812998985292246	0.848478448479665	0.873740172500831	0.89949842758857	0.93743413148908	0.949977560593164	0.800131121785898	0.948440594964125
147	153	0.898479176926343	0.0387002378157406	0.82421908066443	0.835784619663076	0.872082252884231	0.897923592307579	0.924270469625024	0.963068899856278	0.975896540724572	0.822626710807492	0.974331643045195
148	154	1.08918282511712	0.0430874066422919	1.00635890285361	1.019292534668	1.05981943137161	1.08861470735013	1.11792692114432	1.16101103038251	1.17523524995879	1.00473150809822	1.17363414213601
149	155	1.2303329778495	0.0462714339092381	1.14130196852183	1.15522534501244	1.19881525699299	1.2297529543697	1.26121842047824	1.30741913570834	1.32266015387997	1.13964096738739	1.3210249883116
150	156	1.27376931201242	0.0470156832234823	1.18327478772485	1.1974344783797	1.24175030886113	1.27319089855943	1.30515779123632	1.35207717815251	1.36755085568076	1.18161857289439	1.36592005113045
151	157	1.25190509560729	0.0458355021270407	1.16366904305124	1.17747844571304	1.22069218723373	1.25134575440953	1.28250827025231	1.32823972021182	1.34331978423731	1.1620675114383	1.34174267977629
152	158	1.25313771359214	0.0447264029409288	1.16699722254422	1.18048799382114	1.22268719301381	1.25260563585505	1.28300821922759	1.3276024087654	1.34230190988685	1.16547396382792	1.34080146335636
153	159	1.1997834143112	0.0426593871715375	1.11761832805706	1.13048780766493	1.17074115466072	1.19927785447607	1.22827456590851	1.27080354080705	1.28482150953829	1.11617101545499	1.28339581316742
154	160	1.15955461160716	0.0409452967787943	1.08068137980329	1.09303752750208	1.13168102719681	1.15907270433623	1.18690287128202	1.22771553393245	1.24116643955938	1.07930182992073	1.2398073932936
155	161	1.06804473412235	0.0384896605122217	0.993928625011835	1.00553319826584	1.04183799584074	1.0675824126945	1.09374749871611	1.13213329917789	1.14478813468056	0.992604999518394	1.1434844687263
156	162	0.946442021442182	0.0356450686900322	0.877859058136584	0.888584176272257	0.922162106441863	0.945994568758302	0.970234172458783	1.00582617783982	1.01756777588324	0.876577686809719	1.01630635607465
157	163	0.869669356479386	0.0338518337894417	0.804577708051195	0.814747167071689	0.84660355507623	0.86923016899025	0.892256404804062	0.926089664361548	0.937256823410133	0.80331976225208	0.936018950706692
158	164	0.777397655357145	0.0320321123508111	0.71587517434513	0.725470479568451	0.755559224527707	0.776957746249656	0.798756548549678	0.830825412564824	0.84142004991228	0.714614715149555	0.840180595564735
159	165	0.723162502729689	0.0312358626336286	0.663229066267833	0.672562466989325	0.701856287949667	0.722712824560142	0.743978532724325	0.77529644463865	0.785651362887475	0.661940211967777	0.784384793491602
160	166	0.717252031266858	0.03176045377869	0.656345256256234	0.665822411975311	0.695582088055248	0.716783293599691	0.738411014480977	0.770280571748459	0.780822537765386	0.655001541860625	0.77950252067309
161	167	0.706185521336235	0.0324361752567201	0.644034443388208	0.653693086544776	0.684045406837762	0.705688969179879	0.727784357816203	0.760371757232075	0.771158388982863	0.642610617833064	0.769760424839406
162	168	0.633421066589266	0.0317505291214994	0.572712015423953	0.582116417524783	0.611726346000849	0.63289064224392	0.654537591511401	0.68653506278594	0.697144379799435	0.571190029511127	0.695652103667404
163	169	0.621641348473035	0.0325828599741824	0.559412734372398	0.569035641576804	0.599365304598958	0.621072172608903	0.64329695854716	0.676188591387831	0.687104429692792	0.557778942923637	0.685503754022432
164	170	0.658854150815345	0.0349192001548828	0.592183188712077	0.602488417965872	0.634977364028593	0.658237348974163	0.68205858978184	0.717323879020319	0.729030222393292	0.590412518511775	0.727295783118916
165	171	0.706169830310037	0.0378004043746698	0.63401709652468	0.645165105039507	0.680319586994089	0.705495475201046	0.731284990567886	0.769474873668701	0.782154729690522	0.632081037735684	0.78025862288439
166	172	0.848289791773824	0.0432891071637012	0.765556028363368	0.778363384055277	0.818704280524288	0.84755354285163	0.877072747450546	0.920727642492386	0.935207459310213	0.763443141732969	0.933136441814678
167	173	0.903144702699816	0.0463914272518785	0.814496820062038	0.828216166661839	0.871436310907538	0.902350504499509	0.933987371426565	0.980782354916081	0.996305797623517	0.812217505286135	0.994071900113498
168	174	1.01814384004501	0.0505296303606923	0.921503771289531	0.9364799088804	0.983621852321556	1.017308047681	1.05175476082262	1.10265876804209	1.119533499957	0.919105764538057	1.11718191555197
169	175	1.17715792015176	0.0550651249397494	1.07169229781277	1.08807171628184	1.1395639213374	1.17629941894392	1.21381609185338	1.26917257950719	1.28750219909586	1.06923027526985	1.28508556503366
170	176	1.11919799861544	0.0537852233822974	1.01624999773208	1.03222283363428	1.08246612218743	1.11833653233453	1.1549908184829	1.20911173516835	1.22704149838534	1.01377896078614	1.22461703644475
171	177	1.13583747838818	0.0536034847725193	1.03319273254589	1.04912901388319	1.09923758675056	1.13499435481873	1.17151830647475	1.22542194390386	1.24327349103695	1.03077464823404	1.24090030854231
172	178	1.55086210368525	0.0617388455268172	1.43220064244118	1.45072710218542	1.50878539327077	1.55004291912481	1.59204583218499	1.65379143789678	1.67417883000809	1.42985396645268	1.67187024091781
173	179	1.37773827179466	0.0572074679470251	1.26788024858142	1.2850100411999	1.33873299550108	1.37694654914059	1.41588050486446	1.4731671613344	1.49209549152749	1.26561163461849	1.48986490897083
174	180	1.29207858027216	0.0535124271422896	1.1893108054769	1.20533633645208	1.25559364326394	1.29133990264826	1.32775829736123	1.38134054009418	1.39904410809447	1.18719422307327	1.39696293747104
175	181	1.27882493694264	0.051193969048133	1.18044157532223	1.1957994592455	1.24393288936264	1.27814186887639	1.31297238165419	1.36418043855638	1.38109003944703	1.1784847576083	1.37916511627698
176	182	1.08521442984562	0.04569577084318	0.997488513787732	1.0111612669756	1.05405349561382	1.0845731175921	1.1156762814476	1.16145518467693	1.17658478888854	0.995650718992991	1.17477814069826
177	183	1.00837025273834	0.0429580170394649	0.925920621148396	0.9387662192014	0.979072619778601	1.00776029403774	1.03700298165378	1.08005492801022	1.09428614981484	0.924172539340993	1.0925679661357
178	184	0.936754088312892	0.0408056490017883	0.858473151187375	0.870660402731594	0.908917688789899	0.936161647654642	0.963944681128002	1.00486866036814	1.01840173609603	0.856775016269387	1.0167331603564
179	185	0.829065169740318	0.0382419246287604	0.755796852733651	0.767181490287117	0.80296092704483	0.828477254451619	0.854528542220237	0.892954301481489	0.905674470985869	0.754110997467947	0.904019342012688
180	186	0.86734244515882	0.0393030378304059	0.792010400192751	0.803722940457789	0.840519317162423	0.866748853902257	0.893518514588157	0.932986762800898	0.946047732725446	0.790308491011225	0.944376399306416
181	187	0.868930866561385	0.0398692824869927	0.792535327444108	0.804408080681233	0.841717429199493	0.868321166646581	0.8954796865368	0.935533414561218	0.948791187803874	0.79078707288688	0.947074660235891
182	188	0.780683938119432	0.0384149452365172	0.70719808455011	0.718589732249243	0.754441487406854	0.780053936648302	0.806239646397786	0.844927160763268	0.857749928486677	0.705390645455859	0.855977230783006
183	189	0.933491804027751	0.0426969212971766	0.851672157577416	0.864389275261979	0.904349364030311	0.932840914217765	0.961924726426497	1.00481459860824	1.01901030577005	0.849805838285285	1.01717776977022
184	190	0.987924868676815	0.0447671490123993	0.902119773992866	0.915460652059881	0.957372650978661	0.98724875329994	1.01774007038612	1.06269539818094	1.07757217155866	0.900181256612513	1.07566848074112
185	191	1.02846729660552	0.0463198374692599	0.939673839302729	0.953482247682319	0.996857600818855	1.02777200006604	1.05931906706355	1.10582408741825	1.12121196549226	0.937680415165775	1.11925417804527
186	192	0.857368298224994	0.0424981687364167	0.776086243121376	0.788682964482377	0.828333867238817	0.856666215216578	0.885637413875383	0.928448528662588	0.942640109214224	0.774071887501617	0.940664708948371
187	193	0.923096970145261	0.0441072793537462	0.838661422818734	0.851764719510773	0.89297657267895	0.922394556160849	0.952451688343665	0.996825244314916	1.01152416299841	0.836646702611918	1.0095472376786
188	194	0.975705252534845	0.0456415666202837	0.888288466803378	0.901864797013753	0.944544894626173	0.974993670746665	1.00608993590255	1.05197300294146	1.06716578702206	0.886247781959089	1.0651627231106
189	195	0.968790924389247	0.0459250942437907	0.880858806276092	0.894508651891955	0.937432104389497	0.968065335020207	0.999358801695952	1.0455482741482	1.06084638990219	0.878777739671417	1.05880410910708
190	196	0.901585744667363	0.0445805459064695	0.816315719244252	0.829531703851565	0.871129565719218	0.90085106251664	0.931241072904385	0.976145881947308	0.991030779093348	0.814207874690683	0.988963614644043
191	197	0.880183316830488	0.044230875888746	0.79561643068029	0.808715368399126	0.849959992341478	0.879442532755826	0.909599140651592	0.954178177235407	0.968959883362853	0.793490800088545	0.96687583357243
192	198	0.836925548256086	0.0434510094772529	0.753919497391971	0.766760278088211	0.807222879895635	0.836173713812379	0.865808673656513	0.909655426925181	0.924204066624757	0.751761569680671	0.922089526831502
193	199	0.732417335589102	0.0411366559032262	0.654001139314637	0.666092323233386	0.704267324660286	0.731647324798954	0.75972799940288	0.801368964668547	0.815209265071204	0.651789490018778	0.813045181159425
194	200	0.65496140817084	0.0395676656954648	0.579698474058633	0.59126540889732	0.627856964651689	0.654164790691752	0.681197512229463	0.721374790362215	0.734751244673234	0.577408783407729	0.732514032933951
195	201	0.661788568720608	0.0408076313265536	0.584216417144503	0.596126687405773	0.633826231875003	0.660949989193094	0.688836829382475	0.730310974123744	0.744126069314555	0.581805611320563	0.741771526120653
196	202	0.732296431974346	0.0444838402717476	0.647696630830233	0.660695159117498	0.701821863057666	0.731395895583496	0.761789387309822	0.806969571545917	0.822013668222964	0.645108105041721	0.819484758906972
197	203	0.743912668206251	0.0466772322181829	0.655231776143947	0.66883620626939	0.711919940706464	0.742936632955947	0.7748414921597	0.82231853922662	0.838140011766761	0.652425293058613	0.83540004335389
198	204	0.785099643331093	0.0497536683057032	0.690604097751819	0.705093479363159	0.75099313815475	0.784048890286636	0.818060802784444	0.868690091949184	0.885566228331321	0.687582453451915	0.882616833210272
199	205	0.893596610257717	0.0547899235379421	0.789426717795752	0.805425081639727	0.856056461797557	0.892477064816328	0.929916420241753	0.985587080175164	1.00412848449347	0.78620836012335	1.00098486039208
200	206	1.04099901508284	0.0607122954688766	0.925393459458607	0.943189318055328	0.999431379748493	1.0398189822841	1.08128036799438	1.14283397759011	1.16331031122572	0.922002915963846	1.15999511420184
201	207	1.20049953306547	0.0662864977442805	1.0740809912935	1.09358804550473	1.15514993498959	1.19927973387933	1.2445194906971	1.31157192749163	1.333849825702	1.07057799748668	1.33042106864426
202	208	1.28201436482755	0.0686246556063442	1.15102485323401	1.17126347918742	1.23508460113206	1.28079010842404	1.32760962370652	1.39694135755422	1.41996097247714	1.14751003983911	1.41651868981598
203	209	1.3323149923328	0.0689846553788153	1.20052181218884	1.22091199057564	1.28515940663902	1.33112455165581	1.37817292850059	1.44777874719458	1.47087311931073	1.19710506779032	1.46752491687528
204	210	1.36974661886737	0.0682319391367328	1.23926225552263	1.25948033187771	1.32312823234158	1.36861382728627	1.41513019090666	1.48387700614784	1.50666834136741	1.23601201815938	1.50348121957537
205	211	1.43636878886975	0.0677864342099022	1.3065652632117	1.32671812623928	1.39008492958128	1.43530258318156	1.48149040952388	1.54965641380083	1.57223130292264	1.30350737781834	1.56923019992115
206	212	1.36671512273059	0.0639322368748136	1.2442664193652	1.2632834081141	1.3230673794466	1.36571837746511	1.40927634308903	1.47354686068276	1.4948280905474	1.24140793845596	1.49202230700522
207	213	1.22214948532835	0.0582636906363169	1.11060790402399	1.1279191393463	1.18236289945531	1.22122373930603	1.26092694449516	1.31953766869242	1.33895185377022	1.10795265168117	1.33634631897553
208	214	1.13515104647444	0.0542396150511323	1.03131894323152	1.04743233265137	1.0981113834597	1.13428727376664	1.17124913818049	1.22581619898303	1.24389175709367	1.02884140097422	1.24146069197466
209	215	1.10071136873915	0.0520618612692432	1.00102394830714	1.01649984110342	1.06516314794687	1.09989066379726	1.13536496406021	1.18772242475952	1.20506265576481	0.998670120651433	1.20275261682687
210	216	1.06318601370333	0.0503433168451774	0.966791810420835	0.981755845857228	1.02881077415654	1.06239151098708	1.09669519013003	1.14732633089807	1.16409518241661	0.964513112686779	1.16185891471987
211	217	1.01990970763812	0.0487888978005395	0.926514601286157	0.941007700747339	0.986591829341633	1.01913185005802	1.05237966809394	1.10146508584669	1.11772518658153	0.924283467949065	1.11553594732718
212	218	0.994292706621524	0.0478379301517682	0.90273072734122	0.916936369255812	0.9616220005589	0.993525610788178	1.02612722640522	1.07426570597524	1.09021390068134	0.900530363524058	1.08805504971899
213	219	0.978505882510284	0.047297867068426	0.887987805111932	0.902029084097064	0.946202209268381	0.97774391188201	1.00997895671772	1.05758186047335	1.07335404823657	0.885802063056169	1.0712097019644
214	220	1.10150908218477	0.0501723638641522	1.00535514306179	1.02030238276478	1.06726596495011	1.10074741305954	1.1349219239071	1.18531392915997	1.20199141061517	1.00317124901103	1.19984691535851
215	221	1.1398951001911	0.0510799208312609	1.04196559476718	1.0571973876837	1.10503899170454	1.13913220905356	1.17391959977185	1.22519512778867	1.24215994299404	1.03977845536183	1.24001174502037
216	222	1.22354319617266	0.0526529158015789	1.12250793134347	1.13824400904115	1.18762969303381	1.22278800553406	1.25863348149251	1.31141842896166	1.32887004667599	1.12034348120156	1.32674291114375
217	223	1.2156170511172	0.0518340852224563	1.11613344707112	1.1316324721377	1.18026554140881	1.2148803929423	1.25016554422612	1.30211445886332	1.31928692662374	1.11402224408119	1.31721185815321
218	224	1.29865674288727	0.052581074570868	1.19763074760002	1.21339571217579	1.26281516710734	1.2979471633749	1.33372481671725	1.38633823157625	1.40371513649259	1.19559783672837	1.40171564904617
219	225	1.22473660174062	0.0499580480183351	1.12876482327453	1.14373766603375	1.19068040640752	1.22405739166408	1.25805240081826	1.30805240205384	1.32456819390135	1.12681882762469	1.32265437585656
220	226	1.20182223808141	0.0482663425765923	1.10907109766151	1.1235483682238	1.16892449099046	1.20117615888736	1.23401570352401	1.28229995866678	1.29824491845108	1.10722020663129	1.29642426953153
221	227	0.977772556475392	0.0425118502815388	0.896215098894031	0.908913252969197	0.948772836132644	0.977156511768691	1.00610073973532	1.04873326263084	1.06283086167599	0.894449329923576	1.06109578302721
222	228	0.809934575345474	0.0379703185509058	0.737214200188243	0.748507209662779	0.784010859808472	0.809341294023346	0.835211572374161	0.87338569826124	0.886026425652631	0.735512750985699	0.884356399705249
223	229	0.695591861026388	0.0349990248372706	0.628677886742833	0.63904198297958	0.671676360424468	0.695004951820085	0.718867594224175	0.754143763685665	0.765841085157168	0.626993772345337	0.764189949707438
224	230	0.745882971181249	0.0367025016036578	0.675672935949691	0.686556772054924	0.720810344279604	0.745281053623847	0.770299468934766	0.807262389207026	0.819513549531065	0.673946068038079	0.817819874324418
225	231	0.803687845330681	0.039169348890117	0.728741127029052	0.740363405413267	0.776933157971495	0.803051602558356	0.829748986078586	0.869182591391892	0.882250170251046	0.726915921506052	0.880459769155311
226	232	0.895310494073978	0.0426822530929263	0.813598437188751	0.826280135160655	0.866164020354411	0.894632319972867	0.923717711474425	0.966654191069628	0.980876447710658	0.811653278011843	0.978967710136114
227	233	0.963457511668136	0.045468371169579	0.876390608791014	0.889908326118202	0.93241218943195	0.962742344444215	0.993723251702818	1.03944622296893	1.0545885364667	0.874339504175761	1.05257551916051
228	234	1.18694043308101	0.0513159098260548	1.08848063819107	1.10381325815145	1.1519371143363	1.186200988301	1.2211376985737	1.27258994288636	1.28960233240306	1.08636124982195	1.28751961634008
229	235	1.51467979307836	0.0583000524179918	1.40255379438874	1.42007731308373	1.47495994530525	1.51393186875977	1.55358433676456	1.61183352753973	1.63105610443487	1.40041169033909	1.62894789581762
230	236	1.56759861292957	0.0585839107326408	1.45486379670721	1.47249731006676	1.52769666137711	1.56686887884878	1.60670508777946	1.66518912020417	1.68448037458409	1.45277414789359	1.68242307796554
231	237	1.41399850048347	0.0536360203161253	1.3108139113903	1.32694680900845	1.3774614134437	1.41332038159983	1.44979637682998	1.50336333167747	1.52103671321754	1.30887190066386	1.51912510030308
232	238	1.18025612314797	0.0466902106307665	1.09050678158622	1.10452187417807	1.14843747483168	1.17964050154828	1.21140369044165	1.25809032795201	1.27350392231354	1.08874331031167	1.27176893598427
233	239	1.12721725898557	0.0437774908062294	1.04303645756378	1.05618914535915	1.09738902482116	1.12665058404727	1.15642776741356	1.20017836520599	1.21461836597988	1.04141337700536	1.21302114096578
234	240	1.14730830089729	0.0430577132725897	1.06445753436661	1.07741517129866	1.11798019170808	1.14676970348273	1.17604928994621	1.21903864651463	1.23321981765646	1.06291518288301	1.23170141891157
235	241	1.17061543189771	0.0428592760800815	1.08810879051228	1.10102151042845	1.14142926407659	1.17009241027243	1.19923145768929	1.24199343799714	1.25609431171688	1.08661125078075	1.25461961301467
236	242	1.10857187329239	0.0411713257809197	1.02933543462793	1.04173144089551	1.08053141951804	1.10806222675611	1.13605676563297	1.17715076676139	1.19070454072702	1.02787607476179	1.18926767182299
237	243	1.03206696762596	0.0391485315042842	0.95675330503388	0.96852858677434	1.00539882008965	1.0315720137065	1.05819557078626	1.0972936919197	1.11019336139426	0.955335845877562	1.10879808937436
238	244	1.02407021183449	0.03851412420737	0.949965066135321	0.96155421750239	0.99783637135784	1.02358742808527	1.04977777421382	1.0882330355816	1.10091892874108	0.948582528388043	1.09955789528093
239	245	1.02768133797387	0.0383260467400451	0.953926480042094	0.965463587341275	1.00157768907198	1.02720493714193	1.05326566644791	1.09152414497703	1.10414349497747	0.952562286363384	1.10280038958436
240	246	0.942183774888247	0.0365913857458749	0.871821309600879	0.882814974697983	0.917251865764922	0.941710120028684	0.966599358377328	1.00316826561601	1.01523793038567	0.870464658826332	1.01390289095016
241	247	0.889779898921492	0.0355060833696085	0.821540790669131	0.832194109992668	0.865580953338966	0.889307661188582	0.913464064685304	0.948976545110504	0.960702641268577	0.82018797551706	0.959371822325925
242	248	0.846666034489657	0.034739128182297	0.779938521819146	0.790346993574753	0.822983085656825	0.846190960686867	0.869831113058408	0.904605607592023	0.916093294967561	0.778577343252355	0.914754725726959
243	249	0.784267100799116	0.0337494824485928	0.719505485129212	0.729592001136585	0.761247252317793	0.783783038467248	0.806759282865185	0.840593395013376	0.85177953839751	0.718118115199874	0.850416086398358
244	250	0.820584503585875	0.0350536327221149	0.753309738383459	0.76379017744438	0.796677010951446	0.82008541860495	0.843947953576045	0.879081268094264	0.890695462164913	0.751879383450529	0.88928962372122
245	251	0.825825367084401	0.0359054507428001	0.756942049691669	0.767666893297649	0.801332242851376	0.82530505656568	0.84975131201355	0.885758682681468	0.897665495599638	0.755450683628513	0.89620005054029
246	252	0.86956216179179	0.0376649182407027	0.797297448683576	0.808550156378879	0.843869858464755	0.869018406058758	0.894661728492471	0.932428983326634	0.944916920613542	0.795738922040013	0.943385401543567
247	253	0.895338038187155	0.0390015375219921	0.820518081116414	0.832166506273699	0.868732349831957	0.894771790691342	0.921326472432552	0.960441108541229	0.973375855903449	0.81889502464405	0.971781051730259
248	254	0.822135607050925	0.0380032318795747	0.749328206959867	0.760640378154291	0.796193660860237	0.821550114582915	0.847439324213091	0.885628023786577	0.898270222677994	0.747649272566958	0.896621941534891
249	255	0.715011761512799	0.0359306929337732	0.646314346922345	0.656955192247632	0.690460020905539	0.714409989909093	0.738907533682642	0.775121052917608	0.787128885302353	0.644587603362603	0.785435919662994
250	256	0.702373271207069	0.0362221357363631	0.633164703233573	0.643873898972094	0.677614306058527	0.701750698098406	0.726453595140225	0.762996323732981	0.775119751823259	0.631377885163798	0.773368657250341
251	257	0.690996919171279	0.0368826869839666	0.62059047263749	0.631469946349627	0.66577521631542	0.690340812678469	0.715503430658505	0.752761961350115	0.765131830448643	0.618706852682704	0.763286985659854
252	258	0.71148306331023	0.038699576828157	0.637646276681422	0.649046904813538	0.685012282180034	0.710781526634671	0.737189133710161	0.776312261117508	0.789306475827897	0.635631892727042	0.787334233893418
253	259	0.640705195954816	0.0380859706381102	0.568224977312456	0.579372605850317	0.614621888450772	0.63995069552927	0.665966070725027	0.704611499776405	0.717472986605636	0.56605669350412	0.715353698405512
254	260	0.621161318405917	0.0388986306268262	0.547254158107681	0.558593253400523	0.59450086569471	0.620349531790945	0.646936902487908	0.686498514456949	0.699681566158545	0.544920002377338	0.697402634434496
255	261	0.622560966767011	0.040525267141283	0.545660205282085	0.557435897704195	0.594769031979215	0.62168186450615	0.649394664270115	0.690684795978755	0.704457325987107	0.543131443170096	0.701990490363926
256	262	0.654495721670178	0.0434404067814944	0.57211697163238	0.584718921767179	0.624695425593971	0.653534892612845	0.683248700946355	0.727550067914121	0.742334479546926	0.569352524378449	0.739638918961907
257	263	0.607530940567567	0.0438447690097139	0.524631879571347	0.537255903476456	0.577411450181871	0.606476525508	0.636501125979013	0.681402776268922	0.696421760231965	0.521595193308528	0.693466687826607
258	264	0.616798606214102	0.0462310101085949	0.529512812586915	0.542775697636927	0.585018837005106	0.615643937970683	0.647319807394086	0.694760303336833	0.710645817395153	0.526185826401256	0.707411386026948
259	265	0.627229556148613	0.0488297547208596	0.535174750180822	0.549130235773177	0.593640367780916	0.625962881825742	0.659438106309601	0.709649748599508	0.726482215241513	0.531523236895728	0.722935875401498
260	266	0.706666365779099	0.0543589512137768	0.604138816596339	0.61969339108599	0.669281916928906	0.705273036311406	0.742532120834614	0.798392254303646	0.817111497999578	0.600122821400096	0.813209910158101
261	267	0.862941835034165	0.062936501715218	0.743991940469072	0.76209495940525	0.81969927098599	0.861412279538267	0.904517198759781	0.969006301397112	0.990583481891381	0.739586291672337	0.986297378395992
262	268	0.914283740546193	0.0674018915933735	0.78694588118533	0.806313422349427	0.867964398913904	0.912627963914464	0.95879830701111	1.02790221601272	1.05103059438222	0.78217603302318	1.0463914480692
263	269	0.91446609808872	0.0691271393697815	0.783994573207862	0.803809412518427	0.866940039393058	0.912724848962478	0.960094230263131	1.03106251187006	1.05483228204388	0.778976904923948	1.04995529125349
264	270	0.890495536290558	0.0691158578631059	0.760181186737863	0.779940489317569	0.842954504870372	0.888708032385783	0.936088238708291	1.00714810502169	1.03096734802633	0.75502845487887	1.02596261770225
265	271	0.830481493143758	0.067360944020289	0.703705075751098	0.722874596588362	0.784109442127103	0.828660973537242	0.874869255055559	0.94429855227885	0.967602911001203	0.698454042863992	0.962508943423525
266	272	0.81531958606405	0.0674763290519453	0.688434428472127	0.707595164133569	0.768850148115299	0.813458883251728	0.859760949913028	0.929391252561638	0.952778046607474	0.683065981122237	0.947573191005863
267	273	0.853186261611829	0.0701314786959141	0.72126992646721	0.741199334821626	0.804894622392632	0.851265442237279	0.899384298057363	0.971725499929486	0.996017520362493	0.715728563367837	0.99064395985582
268	274	0.851422676099447	0.0714498037813736	0.717146221292883	0.737404361167643	0.802203485799175	0.849424867537498	0.898464363766591	0.972255938666503	0.997051499069708	0.711381060687955	0.991464291510939
269	275	0.990390274713342	0.0785430577841244	0.842430567271949	0.86483532030362	0.936343260769083	0.988314760439749	1.04217505066338	1.12302521972842	1.15014401889715	0.836445881456458	1.14433466797023
270	276	1.04244343832463	0.0819020915825296	0.888097182175341	0.91148271644837	0.986094798088508	1.04029927936395	1.09645501380909	1.18071830702219	1.20897382025731	0.881915338822872	1.20297153782639
271	277	1.11751005521406	0.0854581298082217	0.956288211724734	0.980756107522349	1.05874394174841	1.11533242956097	1.17390260803647	1.26169229866107	1.29110624912464	0.950012120789943	1.28500798963817
272	278	1.1985445901595	0.0883578794559933	1.03161599273276	1.0570051150123	1.13782405683802	1.19637401440007	1.25689922390586	1.34748829666272	1.37780754171171	1.02536314642576	1.37172603389325
273	279	1.22109210234282	0.08835512359784	1.05405171621911	1.07948515966328	1.16039316329452	1.21896171399311	1.27946893462263	1.36996618225638	1.40023850718031	1.04791606009105	1.39426814459459
274	280	1.13850880954362	0.0839319829893471	0.979941760561471	1.00405912725701	1.08082980229241	1.13644695915926	1.19394042647585	1.27999184102384	1.30879237783357	0.974002122884497	1.30301549620274
275	281	1.02910145032664	0.0782411344241579	0.881461178882744	0.903875725892719	0.975303817740395	1.02711927653358	1.08073855673148	1.16108874463303	1.18800542732636	0.87574882685529	1.18245407379799
276	282	1.00858239240395	0.0762416624862691	0.864682817581049	0.886536988095099	0.956164980669406	1.00666193497728	1.05890654417467	1.1371788381367	1.16339497859167	0.859148733930865	1.15801605087704
277	283	0.971215193305726	0.0742706821061576	0.831099135146772	0.852363903222897	0.920142236974755	0.969322643784811	1.02022531525933	1.09652233017424	1.12208565772737	0.825644656377657	1.1167857302338
278	284	0.84425658103368	0.069164194029106	0.714141083135805	0.733802760621344	0.79663408307847	0.842368616859431	0.889821284626865	0.961150635585971	0.985100311309976	0.708694760736632	0.979818401330728
279	285	0.752970995995542	0.0655377129927655	0.630004605611681	0.648510078761711	0.707791630409192	0.751070410070472	0.796078852531995	0.863915231822698	0.886737222371995	0.624517078529721	0.881424913461362
280	286	0.689680962039607	0.0634902788101359	0.570867161718637	0.588675557153949	0.645862251444407	0.687733692169958	0.731377326509901	0.797328965733718	0.819559747381837	0.56524001557174	0.814121908507473
281	287	0.606312464568563	0.0609366954754417	0.49278085276908	0.509681091230376	0.564175012659733	0.604272234940656	0.64622633854942	0.709903603167355	0.73143704718948	0.486876541436697	0.725748387700429
282	288	0.523969984671375	0.0585816251947359	0.415475610782119	0.431476368416702	0.483358375186535	0.521788400981411	0.562204094703095	0.623905654995397	0.644860150674199	0.409149999289693	0.638789970053057
283	289	0.350388863514592	0.050055551930656	0.25921961014617	0.272315763752223	0.315455287933323	0.348008169977108	0.382728437828768	0.436583575064041	0.455083884505033	0.252279981730506	0.448497745298678
284	290	0.248150585855194	0.0445691609206433	0.168606283615795	0.179665120902199	0.216815239709162	0.245487460885515	0.276585017859177	0.325721719300254	0.342822959292357	0.160795030450733	0.335506141259655
285	291	0.223581595280658	0.0456384020262559	0.143252946845202	0.154169186508485	0.191345911893422	0.220484079791821	0.25244395298716	0.303562176606817	0.3215037466927	0.134130327309196	0.31303286325212
