# Supplementary material for: Evolution and Epidemic Spread of SARS-CoV-2 in Colombia: A Year into the Pandemic
Source: Vaccines (Basel). 2021 Jul 30;9(8):837. doi: 10.3390/vaccines9080837 (PMC8402472; doi:10.3390/vaccines9080837)
Supplement: Supplementary file 1 [file vaccines-09-00837-s001.zip › Supplementary_material/Supplementary Data S3/model_statistics/WHO-model- CU .csv]

t_start	t_end	Mean(R)	Std(R)	Quantile.0.025(R)	Quantile.0.05(R)	Quantile.0.25(R)	Median(R)	Quantile.0.75(R)	Quantile.0.95(R)	Quantile.0.975(R)	inferior	superior
2	8	3.1466865661751	0.565161591101474	2.13802085454728	2.27825302287651	2.7493370599293	3.11291666981457	3.5072508779433	4.13033140704194	4.34718458094292	2.03896984761621	4.25440328473399
3	9	2.2419967988221	0.402674512195506	1.52332805028512	1.62324269569837	1.95888747023731	2.21793593418096	2.49889687951124	2.94283831513556	3.09734500383045	1.45275475491891	3.0312388427253
4	10	1.76890664867827	0.312701471641593	1.20993083822324	1.2878443382298	1.54917553202784	1.7505150505107	1.96860350442388	2.31271445402636	2.43235860837523	1.15601176426075	2.38180153309579
5	11	1.6460261706539	0.274337695108983	1.15285649374038	1.22222776669164	1.45363581996673	1.63081053065592	1.82184050014688	2.12173391532942	2.2256343873906	1.10832428824029	2.18372805306751
6	12	1.40287840164323	0.237129730003103	0.97715620831014	1.03691308130719	1.23650363603291	1.38954051286753	1.55472305767355	1.81434715481268	1.90437103937267	0.938104130837145	1.86765267244931
7	13	1.30283486667834	0.217139144446389	0.912489523617254	0.967397103313179	1.15055730186408	1.29079163998996	1.44199245882897	1.67935903571143	1.76159658459066	0.877242143563413	1.72842758979326
8	14	1.17266975626037	0.19821736677898	0.816807451939638	0.866758379696637	1.03359665084538	1.16152057985184	1.29959710475183	1.51661757235248	1.59186877490925	0.784163717373564	1.56117579514717
9	15	1.14136972410194	0.190228287350323	0.799401322803307	0.847504003113378	1.00796448097846	1.13081905902981	1.26328100128828	1.47122986057702	1.5432754059303	0.768522280895303	1.51421716730857
10	16	1.25359642125946	0.195778868998184	0.899602435343651	0.949863624111621	1.11658788257254	1.24341944263496	1.37951719036776	1.59204816536521	1.66540733914379	0.869869838023023	1.6373230044959
11	17	1.27995779315756	0.195191733542603	0.926311801473681	0.976686351641875	1.1434624840699	1.27004942999142	1.40565769479028	1.61703159676266	1.68989549483957	0.897381995414054	1.66253359090106
12	18	1.20677836380238	0.186209944196479	0.869739697911708	0.917672503214737	1.07651588761345	1.19721438882241	1.32662079009042	1.52851180029915	1.59815180309947	0.841806873177281	1.57174985442748
13	19	1.1536805993745	0.17801678126976	0.83147149972511	0.877295280802408	1.02914961993919	1.14453743546118	1.26825000692905	1.46125789359022	1.52783376417343	0.804767708085775	1.50259349066323
14	20	1.26564662934046	0.182680355537165	0.933187912840524	0.980883192129125	1.13811537761632	1.25686835019584	1.38361317415982	1.58035677374069	1.64797834017076	0.90759313248762	1.62370012619331
15	21	1.30137038686503	0.182228303467093	0.968955731067141	1.01682293704028	1.17426924292698	1.29287465208387	1.41921440984853	1.61490047253997	1.68205354658105	0.944202912069529	1.65853786166053
16	22	1.27589586904297	0.176934922230274	0.952900062093485	0.999465260219988	1.15252185446933	1.26772643550916	1.39036822682788	1.5801959042397	1.64530652451315	0.929103421471637	1.62268831661431
17	23	1.261061448857	0.171608726888584	0.94734817240925	0.992676068423785	1.14146673770925	1.25328571924705	1.37218335064021	1.55597306562865	1.61895313845325	0.924708344155372	1.59741455355862
18	24	1.22066478592933	0.164594406157455	0.919571769652507	0.96312257882716	1.10598856632368	1.21327484139796	1.32728850147483	1.50341711262353	1.56374452868593	0.898059749860714	1.54326982199794
19	25	1.10069856613695	0.152639427655249	0.822054336459949	0.862225519746379	0.994265428265266	1.0936509033966	1.19945236190766	1.36321419969543	1.41938427447515	0.801525287932665	1.39987184434124
20	26	1.19972365068612	0.156190715560764	0.913285229325929	0.954881276075824	1.09101021046172	1.1929524010372	1.30105853508479	1.46766537643928	1.52463422797442	0.89358984818702	1.50585745318521
21	27	0.9691609396341	0.138451562804871	0.716990598448016	0.75321401150722	0.872536130855863	0.962576040894382	1.05861084941523	1.20757190623514	1.2587429882767	0.697795876536552	1.24052600273165
22	28	0.926093231716049	0.133670044156488	0.68282804217729	0.717727416386502	0.832776640563309	0.919670028972492	1.01241117875871	1.15637151629009	1.2058512632725	0.664099945169333	1.18808651826276
23	29	0.995729642583666	0.138082857032109	0.743658523605064	0.779998752625571	0.89944657872543	0.98935408535356	1.08506571041526	1.23321028080527	1.28402365533395	0.725087242800732	1.2663720423666
24	30	1.02625425882749	0.140966863747288	0.76873486283011	0.805902576644987	0.927987443888238	1.01980709601162	1.11749599332779	1.26859992518386	1.32040354812499	0.749959205882806	1.30254931177217
25	31	1.23329070305592	0.155380023549236	0.947694438778843	0.989316347598146	1.12523909670804	1.22677152893192	1.33423825528682	1.4995043585856	1.5559274181122	0.928745856899414	1.53783554921242
26	32	1.19281864606935	0.152724777768501	0.912411749223635	0.953206471996165	1.08656664549759	1.18630688147145	1.29197475480995	1.45464490348473	1.51022364797844	0.893478081643091	1.49215921049562
27	33	1.08623395366441	0.14387520189712	0.822702988819616	0.860898639436518	0.986044055923638	1.07988835470812	1.17950922048533	1.33321662659214	1.38581838352029	0.804238557946053	1.36822934938276
28	34	1.12154456384362	0.143599066660238	0.857892723844392	0.896249853580591	1.02164140251105	1.11542189447568	1.21477583172861	1.3677260069686	1.41998377386182	0.840090393189555	1.40299873449769
29	35	1.00370276992686	0.134125424400796	0.758186285871299	0.793735161133736	0.910278888990477	0.997734712096273	1.09062346509036	1.23402982770221	1.28312752673393	0.740816938101296	1.26658860175242
30	36	0.880453777696171	0.124514967346055	0.653489764331878	0.686132919983815	0.793581338215835	0.874591093399856	0.960938180026009	1.09477483473281	1.14072645505108	0.636404441697903	1.12450311369444
31	37	0.771202287632323	0.116263119342734	0.560356762801714	0.590436279158742	0.689929893055608	0.76536778008385	0.846117761120888	0.971872653076251	1.01519522901532	0.543326573720563	0.999078001544082
32	38	0.660247439979023	0.108544010503506	0.464875129074702	0.492412818057756	0.584160978954997	0.654308885668034	0.729864283245156	0.848341823754306	0.889356415329352	0.447501179392151	0.872993700565895
33	39	0.764519072480201	0.119397819584821	0.548632085898009	0.57928440491152	0.680962962122482	0.758312534134442	0.841313188969421	0.970927458061799	1.01566632819894	0.530499346093952	0.99853879886645
34	40	0.738324679493378	0.121379829611264	0.519848711097504	0.550642856082069	0.653240651070436	0.731683864334057	0.816174028660776	0.948662073031477	0.994526825161617	0.500420213455301	0.976229145531454
35	41	0.792200851993064	0.130237017810101	0.557782508532052	0.590823728161754	0.700908170494314	0.785075450969287	0.875730933609511	1.01788674194763	1.0670982835947	0.536936297085266	1.04746540690086
36	42	0.822480887351886	0.137080147891981	0.576055501951281	0.610718709104915	0.726347916216768	0.814877986917933	0.910331207297358	1.06018095247628	1.11209759510366	0.553803797483603	1.09115797722017
37	43	0.967600606624839	0.152991089114755	0.691268059408553	0.730435389048334	0.860493370697014	0.959549323185759	1.06593613581139	1.23223301014469	1.28967333525872	0.667738071959919	1.26746314128976
38	44	1.13977422726277	0.169907510077456	0.831359142451491	0.875422976799827	1.02104350136646	1.13134266363577	1.24931832830057	1.43288958716853	1.49609161839192	0.806755507510952	1.47279294701458
39	45	0.984660148679003	0.159732968649536	0.696804125202502	0.737456253006267	0.872740398299178	0.976036378235839	1.08718477578841	1.261284486414	1.32150788051282	0.671583530125913	1.29773676723209
40	46	0.927108758238314	0.154518126373052	0.649335576428913	0.688408293418401	0.818746702821083	0.918538692126473	1.02613452563057	1.19504667096012	1.25356763456955	0.624253230547132	1.2299642859295
41	47	1.05000704228813	0.163983549803666	0.753503182006039	0.795601740413792	0.935249271736788	1.0414828481825	1.15547774409599	1.3334927867901	1.39493811941681	0.728599284672947	1.37141479990332
42	48	0.955802661482744	0.157132989611528	0.672973280503521	0.712838026396248	0.845656619944321	0.947205754214184	1.05658300540942	1.22809620135332	1.28747069251121	0.647822001844149	1.26378332112134
43	49	0.935895253121042	0.15598254218684	0.655489529423928	0.694932550571188	0.826506217172191	0.927243965856486	1.03585951817144	1.20637249586007	1.26544808064281	0.630169470434835	1.24162103580725
44	50	0.838340704285459	0.148199099236239	0.573424421130805	0.610350088473199	0.734203191306018	0.829624345300515	0.932983348550751	1.09606839097378	1.15277153282438	0.547870469782432	1.12881093878849
45	51	0.719025363634239	0.138376495749466	0.473842245340668	0.507528288013633	0.621497905984943	0.710168254361509	0.806905975334067	0.960740601701364	1.01451879886621	0.447807431965287	0.990243295303191
46	52	0.715216355492498	0.140265467426806	0.467203069019731	0.501161635175564	0.616289604388643	0.70606810844668	0.804179506268941	0.960482754123729	1.01519272109259	0.440296039335958	0.990136671649038
47	53	0.784903396143815	0.151054729017161	0.517256283873588	0.554028685285154	0.678440346858193	0.775234787079673	0.88083574299421	1.04876489652213	1.10747032157116	0.488836127270179	1.08097066501745
48	54	0.778539170624829	0.155707834124966	0.503829501904481	0.541306633461326	0.668641886300893	0.768183614553975	0.877158361087675	1.05110272208539	1.11206839054289	0.473351815739896	1.08372652550976
49	55	1.09668674632224	0.190908658117456	0.754908694378457	0.802664662990457	0.962608462269094	1.08562921557385	1.21871961183701	1.42843294908509	1.50127948084453	0.722505776412023	1.47086771623245
50	56	1.43662841072331	0.224363663338709	1.03094935104563	1.08854895049906	1.27961586996353	1.42496553710679	1.58093430641131	1.82449597559134	1.90856599322238	0.996875630579444	1.87638119086718
51	57	1.66283472535924	0.24254937307693	1.22178841121543	1.28497796081277	1.49345447955841	1.65105655621591	1.8193817562982	2.0808722800089	2.1707972547459	1.18743795412846	2.13823149659003
52	58	1.80769566513248	0.245996221656424	1.3579966195839	1.42297286733877	1.63626005340198	1.79654937823117	1.96698574599004	2.23044306710764	2.32072320749092	1.32554307068589	2.28984825957907
53	59	2.0219114623888	0.247015799897684	1.5669536114981	1.63347184517245	1.85027811545452	2.01186114700515	2.18259256374095	2.44463623260475	2.5339735903949	1.53776049458934	2.50606243018826
54	60	2.01367944874494	0.230984874256945	1.58655037279605	1.64939139800776	1.85344674273909	2.00485444095016	2.16429477311636	2.40807242253267	2.49095193364344	1.56094909520133	2.46640980228856
55	61	1.89138971771194	0.20760699271676	1.50648135250682	1.56334370414598	1.74753169683006	1.88379922220259	2.02697549450803	2.24532918930329	2.31942764395478	1.48448001198709	2.29829942343679
56	62	1.67662886014594	0.180795539622456	1.34108667128426	1.39073539706646	1.55140334722715	1.67013479560753	1.79477696638267	1.98467547791631	2.0490708343226	1.32226960248592	2.03098811780595
57	63	1.67267628497461	0.168110291908677	1.35946874637144	1.40609260739455	1.55642877129812	1.66704776187154	1.78278945986497	1.95846035011174	2.01786615694315	1.3431801128336	2.00217245711561
58	64	1.9910304542116	0.172644235647301	1.66704819207678	1.71581780314046	1.87202472300351	1.98604263241399	2.10459979245771	2.28325766264679	2.34335539513716	1.65264775234289	2.32941315608031
59	65	2.48051123028243	0.181879907849493	2.13682754968251	2.18911674734664	2.35553311333465	2.47606728871964	2.60064550155542	2.78706480699572	2.84944774500732	2.12402661089742	2.83699584966743
60	66	2.6114063211935	0.173325125143565	2.28271908694886	2.33300025938709	2.4925045790274	2.60757265965711	2.7261293199067	2.9028896346142	2.96187872302949	2.27168907591212	2.95112356647489
61	67	2.42106181727986	0.151021686837665	2.13408585171427	2.17812306633533	2.31756027649135	2.41792238436978	2.52114129166557	2.67470966295466	2.72587804272164	2.12505931107804	2.71706432348169
62	68	2.24779247798275	0.130211122114826	1.99980103684942	2.03798744213378	2.15864992379121	2.24527866932291	2.33419487835117	2.46617248296383	2.5100690799676	1.9925786786377	2.50300627732781
63	69	2.03876821680286	0.111723810064246	1.82564885391669	1.85854484292511	1.9623407062237	2.03672777134896	2.11297154018194	2.2259518359221	2.26348282249878	1.81978954907693	2.25774688452878
64	70	1.80941742390581	0.0958989316693364	1.62631832625434	1.65461967541649	1.74384437714672	1.80772349514001	1.8731439954482	1.96999339486113	2.0021426370615	1.62145551783391	1.99737932997771
65	71	1.54660389118107	0.0817405555717942	1.39052558169944	1.4146531149686	1.49071399468497	1.54516408892522	1.60092432370538	1.68346602921222	1.71086418909872	1.38639240226036	1.70681538010179
66	72	1.3132502423508	0.0703976023101534	1.17888178269194	1.19964124932696	1.26510711737225	1.31199255424681	1.360022420442	1.43114938277603	1.45476578003212	1.1752709418229	1.4512295428787
67	73	1.10370517073382	0.0613169539296565	0.986784430287163	1.00482120187328	1.06175196337484	1.10256987950265	1.14442085653137	1.20646177867645	1.22707742574903	0.983523941031691	1.22388640043594
68	74	1.01937137427802	0.0569845921800757	0.910730739846071	0.927485711584214	0.980379067918546	1.01830972595888	1.05720643441648	1.1148784703823	1.13404503007171	0.907681573605069	1.13106117495097
69	75	1.00781796387044	0.0557324607508536	0.901532132780505	0.917931537013453	0.969688071079314	1.00679081287946	1.04482821236733	1.10120814762896	1.11994078354794	0.898582340798766	1.11705358694211
70	76	1.0651422297615	0.0570157563710209	0.956311576781351	0.97312653281207	1.02615134594912	1.06412507485965	1.10302436044686	1.160627582072	1.17975308069349	0.953391347274301	1.1768931122487
71	77	1.09676135564548	0.0578043988915615	0.986379392564287	1.00344483285273	1.05723917816245	1.09574600320505	1.13517674248964	1.19354138378186	1.21291328020955	0.98346473381802	1.21005797747294
72	78	1.10101039691395	0.0577086252079035	0.990795155796794	1.00783861808677	1.06155652858985	1.10000230994286	1.1393653935719	1.19762089703544	1.21695431411639	0.987901491506455	1.21411930232144
73	79	1.13449460609941	0.0581219193582892	1.02342373856283	1.04061509506766	1.09476978646955	1.1335022019156	1.17313764605107	1.23175934015923	1.25120503758738	1.02057564415716	1.24841356804166
74	80	1.18169882519666	0.0587190867126974	1.06939953765507	1.08680154146728	1.14158116844951	1.18072637600809	1.22075645050178	1.27991326012679	1.29952428874722	1.06660941523978	1.29678823515355
75	81	1.31199131176297	0.0611055273360996	1.19494460890465	1.21312545203972	1.27027553083841	1.31104277775848	1.35267312298666	1.41409273983444	1.43442830732726	1.19222447818421	1.43175814534173
76	82	1.37031827751915	0.061405430304572	1.25259289106182	1.27090370249473	1.32841620904433	1.36940117236679	1.4112206321754	1.47286121052258	1.4932553646397	1.24996363412219	1.49067292091611
77	83	1.30811544854853	0.0585007013074426	1.19595390683082	1.21340051625427	1.26819641540119	1.30724347501558	1.34708396456755	1.4058047892174	1.42523221867204	1.19345407398594	1.42277682311111
78	84	1.19556657981366	0.0541762930863839	1.09172699966494	1.10787185892297	1.1585929074452	1.19474835873803	1.2316483304247	1.28605235364566	1.30405592216568	1.08938104536434	1.30175211426297
79	85	1.06746340338536	0.0496628921014147	0.972332482049832	0.987109718345286	1.03355975549824	1.06669332663568	1.10052761261125	1.15044391665138	1.1669704876354	0.97012413486659	1.16480267190414
80	86	0.99479289953181	0.0468949870090114	0.904991815965389	0.918934590588348	0.962773917417881	0.994056113019442	1.02600873281659	1.07316448028574	1.08878096245612	0.902878724994148	1.08670707406947
81	87	1.0116899637855	0.0467653851192429	0.92209584411751	0.936016187632462	0.979766755038561	1.01096947820055	1.04282779126783	1.08982140613765	1.10537843301854	0.920029808951789	1.10335011861922
82	88	0.961369730141459	0.0454712279172757	0.874301974505391	0.887818737667661	0.930321642149753	0.960652920166639	0.991636445402521	1.03736585212341	1.05251094254003	0.872246123423598	1.05049333685932
83	89	0.910615067163828	0.0442756196765688	0.82589307869787	0.839032403505496	0.880373399664156	0.909897583013779	0.940074629381286	0.984645161639316	0.999414337012823	0.823834852597753	0.997395281729903
84	90	0.909620036542702	0.0443849130008735	0.824696325955329	0.837865192056215	0.879302413105159	0.908898217825632	0.939150830046705	0.983837097828308	0.998645659886612	0.82262560706099	0.996614466024414
85	91	0.951360590636754	0.0457194722898124	0.863850899727346	0.877428413819455	0.920137107663247	0.950628311745231	0.981785840049091	1.02779066433163	1.04303164058891	0.861750424948722	1.04097075632479
86	92	0.978309222488104	0.0467988767200094	0.888723553094903	0.902625502217582	0.946350327139735	0.977563092474149	1.00945478520788	1.05653808730567	1.07213496454721	0.886583424116885	1.07003502085932
87	93	0.954317625845284	0.0465659320339242	0.865220870486037	0.879036838173203	0.922510232364644	0.953560337860531	0.985299525554949	1.03218162056608	1.0477178568163	0.863048399058793	1.04558685263178
88	94	0.976303888737233	0.0473020779691112	0.885782916759762	0.899823430021933	0.943996429711684	0.975540064040551	1.00777872788541	1.05538985161585	1.07116548464631	0.883591815917775	1.06901596155669
89	95	0.988193692418834	0.0477661450353027	0.896779430395743	0.910959726676644	0.955570192948689	0.987424177812813	1.01997836941335	1.06805257118662	1.08398091330683	0.894572048149641	1.08181533668803
90	96	1.0109211530497	0.0484699593582621	0.918141708707658	0.932538063054888	0.97782017320226	1.01014660644319	1.04317782445356	1.09194632035376	1.10810215395129	0.915920032707507	1.10592227339189
91	97	1.03110913288097	0.0490448599691177	0.937211229537311	0.951785368944635	0.997618719101612	1.03033162852416	1.06375201333861	1.11308506288918	1.12942540298358	0.934981207341497	1.12723705842044
92	98	1.11257604054464	0.0509413574550036	1.01496002005853	1.03013179382308	1.0778060111211	1.11179865569781	1.14649866359593	1.19767204339001	1.21460975792932	1.01273097993283	1.21242110115644
93	99	1.13651562930238	0.0513425426425019	1.03810062831791	1.05340369649417	1.10147712158851	1.1357425829896	1.170711458856	1.22226451819566	1.23932367540111	1.03588424572308	1.23714701288169
94	100	1.19145781757194	0.0521486919760673	1.09142699772333	1.1069979440174	1.15588167688845	1.19069707525744	1.22620468991972	1.2785126750749	1.29581176857808	1.08924638129885	1.29366925384503
95	101	1.29481987303502	0.0536720105278383	1.19174746131684	1.20782006466618	1.25822580431663	1.29407835645328	1.33060562719087	1.38434908146264	1.40210617083666	1.18962273240046	1.40001701366958
96	102	1.3273126817548	0.0533923463229433	1.22471447360213	1.24072796043834	1.29092051791967	1.32659683206107	1.36292450821839	1.41633924909536	1.43397892150356	1.22266368296183	1.43196168054777
97	103	1.38229008796408	0.0531650033832338	1.28003865591626	1.29601927918709	1.34606901174631	1.38160854513927	1.41776822179392	1.47088571639606	1.48841459929233	1.27808668133294	1.48649349459522
98	104	1.39623721040347	0.051854948192251	1.29643956376591	1.31205223230654	1.36092048814164	1.39559531475803	1.43085420758189	1.48261176600655	1.49968263349663	1.29460151194665	1.49787290886028
99	105	1.35353927879081	0.0493584988482219	1.25851431838871	1.27338785713841	1.31992853907751	1.3529393530084	1.38649604365291	1.43573711354835	1.45197351067044	1.25679662104829	1.45028193653332
100	106	1.34114717559926	0.0474167131217712	1.24981001198883	1.26411826442616	1.30886780109951	1.34058840568842	1.37281743782429	1.42008211186474	1.43565973239753	1.24821041788059	1.43408393331793
101	107	1.27814464999943	0.0447440124475288	1.19194086977762	1.20544849281207	1.24768743809962	1.27762257002087	1.30803274480603	1.35262167869307	1.36731532176163	1.19044638560227	1.36584291439659
102	108	1.32947592143379	0.0442177114044792	1.24421203733614	1.25758989629811	1.29939035029996	1.32898573384675	1.35902713972482	1.40303402862952	1.41752546225056	1.24280920708101	1.41614263578657
103	109	1.42809895029601	0.0445411824897389	1.34212298014764	1.35563346527903	1.39780931200403	1.42763590989458	1.4578838272658	1.50214391433825	1.51670630854317	1.34079823261613	1.5153996679759
104	110	1.39030488284319	0.042662646209518	1.307934409755	1.32088318251178	1.36129645566979	1.38986852776547	1.41883763807243	1.46121503554137	1.47515509637546	1.30668609627253	1.47392366941384
105	111	1.39826219798114	0.0413043990480214	1.31846883183454	1.33102320447846	1.37018555841529	1.39785551099123	1.42589550614939	1.46688844243322	1.48036670729732	1.31730557584702	1.47921882011526
106	112	1.34745952886402	0.039077322821494	1.27194835049629	1.28383375288251	1.32090041825952	1.34708179061019	1.3736068649172	1.4123738084821	1.42511733979038	1.2708679761339	1.42405108159415
107	113	1.31809416988025	0.0372813330305912	1.24602791974738	1.25737714439703	1.29276037770863	1.3177426947698	1.34304481672649	1.38001011248908	1.39215780391494	1.24502275714029	1.39116558262021
108	114	1.39475945740951	0.0370915182246593	1.32300014510592	1.33431524308059	1.36956562026293	1.39443067358362	1.41959488436371	1.4563251860589	1.46838720441053	1.32206008168918	1.46745883312984
109	115	1.35497761371964	0.0354371211855816	1.28640407563952	1.29722037038688	1.33091023286275	1.35466869382026	1.37870823804365	1.41378861341755	1.42530670296371	1.2855208561959	1.42443437124338
110	116	1.26444927281279	0.0331148390841602	1.20037066307592	1.21047769138651	1.24195887884132	1.26416020151252	1.28662454741281	1.31940690507692	1.33017063669608	1.19954418820784	1.32935435741775
111	117	1.25984814297801	0.0319795495155857	1.19794174375052	1.20771198787685	1.2381333128008	1.25957756737073	1.28126801582514	1.31290725807722	1.32329218857117	1.19716822592746	1.32252806002855
112	118	1.23600000569866	0.030794325963359	1.17637416981851	1.18578776151841	1.21509250420385	1.23574427333156	1.25662873048112	1.28708457801857	1.29707913615388	1.17564312681048	1.29635688458684
113	119	1.23926733775624	0.0300832035590563	1.18100003788856	1.19020350504941	1.21884602458489	1.23902392309247	1.25942330168426	1.28916148157521	1.29891793280502	1.18030425878048	1.29823041673199
114	120	1.18135356718584	0.0287027292276145	1.12576065789591	1.13454155863795	1.16186924993343	1.18112111692367	1.2005844876268	1.22895848620906	1.23826746231241	1.12509621789971	1.23761091647196
115	121	1.14411539635584	0.0276272570037298	1.09060157819137	1.09905502015751	1.12536186792223	1.14389302981459	1.16262652032143	1.18993428644727	1.19889289594467	1.08996597262853	1.19826482008315
116	122	1.10847393706064	0.026673457712637	1.05680548048216	1.06496792307643	1.09036824660326	1.10825999459905	1.12634640621926	1.15270972956779	1.16135820212775	1.05619395994387	1.16075391417741
117	123	1.10098763336129	0.0261769187144511	1.05027382348394	1.0582871574648	1.08322031130144	1.10078018079975	1.11852880876854	1.14439575005058	1.1528803706347	1.04968087268096	1.15229439404161
118	124	1.11312730767335	0.0260065116456219	1.06273339199525	1.07069860845335	1.09547753399374	1.11292478014525	1.13055630344008	1.15624684785011	1.16467216267109	1.06215454484793	1.16410007049877
119	125	1.11471307669814	0.0257569364939953	1.06479644830954	1.07268772523439	1.09723384694288	1.11451470015396	1.13197605352148	1.15741510966967	1.16575705503978	1.06422948116991	1.16519667222637
120	126	1.0948038442561	0.025256485868879	1.04585619255277	1.0535944959814	1.07766439554131	1.09460963291851	1.11173158057803	1.13667566611167	1.14485517557001	1.0453011319531	1.1443065565591
121	127	1.06115169697588	0.0245916480455353	1.01349498390561	1.02102861318876	1.04446296292169	1.06096173673267	1.07763335283616	1.10192275346777	1.10988793113368	1.01295206680663	1.10935132714513
122	128	1.01101490108137	0.0237639302584968	0.964969742995805	0.972246836916944	0.994886502677384	1.01082871658894	1.02694033736165	1.05041805855144	1.05811812291297	0.964437597774711	1.05759220438802
123	129	1.08126075980686	0.0243983074967458	1.03396451843634	1.04144453408284	1.06470585264959	1.08107725197775	1.09761562250113	1.12170294833846	1.12959985434382	1.03344007711324	1.12908144250049
124	130	1.07722377234695	0.024257859349451	1.03019872923543	1.03763610593401	1.06076435879136	1.07704169131324	1.09348469679958	1.11743253462482	1.12528356034335	1.02967836802203	1.12476917667188
125	131	1.09734969694941	0.0243554988419428	1.05012784022457	1.05759813202526	1.08082542357234	1.09716951342599	1.11367754965904	1.13771588510272	1.14559551542115	1.0496129192192	1.14508647467961
126	132	1.11433346254456	0.0243573792398445	1.0671001335678	1.07457409714161	1.0978093584703	1.11415599767645	1.13066410952918	1.15469817753683	1.16257530365928	1.06659299923446	1.16207392585465
127	133	1.11110173522161	0.0240975114746749	1.0643684190626	1.07176419262311	1.09475464969453	1.11092753159045	1.12725891874866	1.1510335029963	1.15882503038236	1.06387061273124	1.15833285771197
128	134	1.14221551907945	0.0241715051734326	1.0953265691568	1.10274985231366	1.12582048119788	1.14204501822827	1.15842469131827	1.18226278041829	1.19007340581148	1.09483936893952	1.18959166921938
129	135	1.22870612251658	0.0247831829604766	1.18060715956133	1.18822757547169	1.21190053691841	1.22853949972087	1.24533006982509	1.26975303559861	1.27775198422695	1.18013108391405	1.27728116111912
130	136	1.17323574430549	0.0238889264967929	1.12687670849295	1.13422042863697	1.15703574991483	1.17307360957424	1.18925899295282	1.21280411682314	1.22051617361318	1.12641344837177	1.2200580402392
131	137	1.21670738540321	0.0238845719884847	1.17034014269376	1.17768911805429	1.20051343055084	1.21655110029122	1.23273097116104	1.25625875591778	1.26396277920593	1.16989362430578	1.26352114650064
132	138	1.24201814562859	0.0236714485606591	1.19605173512345	1.20334024543223	1.22597108446403	1.2418677652669	1.2579012744831	1.28120900727501	1.28883915141982	1.1956221064497	1.28841418480748
133	139	1.20887264445045	0.0228905534344764	1.16441992166511	1.17146905886601	1.19335545825566	1.20872816650668	1.22423233264863	1.24676905777452	1.25414641976968	1.16400715971888	1.25373812918203
134	140	1.17999927102811	0.0221267150489209	1.13702601593093	1.14384146697871	1.1650006009852	1.17986097113585	1.19484717785444	1.21662882889027	1.22375846952922	1.13663090953222	1.22336763252399
135	141	1.16692602197089	0.0215433516169897	1.12507978871794	1.13171791105912	1.15232389272647	1.16679344954983	1.18138363158198	1.20258634973244	1.20952565012808	1.12470105280159	1.20915099114019
136	142	1.176245559085	0.0212289644131422	1.1350016278944	1.14154619463558	1.16185807780883	1.17611784759187	1.19049381966513	1.21138055927311	1.21821526118432	1.13463678883524	1.21785432933476
137	143	1.16795485201035	0.0208000351948893	1.12753950907124	1.13395372230063	1.15385895020427	1.16783137882098	1.18191615334762	1.20237716019313	1.20907188010226	1.12718678302837	1.20872292099233
138	144	1.15009257689354	0.0202992636441317	1.11064718103441	1.11690818663348	1.13633661287904	1.14997315100125	1.16371835245734	1.18368433990997	1.19021665759007	1.11030602015105	1.18987913363604
139	145	1.12215939545619	0.0197234643893107	1.08383150220585	1.08991546068198	1.1087938846029	1.12204384207859	1.13539893935342	1.15479749347593	1.16114396647013	1.08350140525314	1.16081738565924
140	146	1.11601246552024	0.0193715967236921	1.07836431013636	1.08434132925192	1.10288614687076	1.11590038431733	1.12901660227596	1.14806592111032	1.15429756672342	1.0780441359418	1.15398079509868
141	147	1.11183966059964	0.0190819288620519	1.07475091339213	1.08063996522993	1.09891028431612	1.11173049808108	1.12465003668489	1.14341171937649	1.1495487670997	1.07443908003001	1.14924024116926
142	148	1.05912914068642	0.0184064199718399	1.02335714691583	1.02903621936092	1.04665676358017	1.05902251527792	1.07148528336824	1.08958577111704	1.09550707555849	1.02305255754161	1.09520572383122
143	149	1.02655488472357	0.0179271588009517	0.991715757425125	0.997246386896237	1.01440699081714	1.02645053011033	1.03858901965141	1.05621934576933	1.0619870484082	0.991417653473702	1.06169211597343
144	150	1.00601452255943	0.0176087762522865	0.971794803477384	0.977226943525121	0.994082247483341	1.00591178601369	1.01783480254726	1.03515254543714	1.04081808270847	0.971501321104949	1.04052772401391
145	151	1.01829060302511	0.0176434869145564	0.984000454408888	0.9894444815868	1.00633536066858	1.01818870444756	1.03013476376249	1.04748430990881	1.05315983066764	0.983709368672577	1.05287183737764
146	152	1.01212060715593	0.0175629647449469	0.977987389839057	0.983406398367768	1.00021984546751	1.01201902103277	1.02391062784016	1.04118133558041	1.04683112784674	0.977697196255836	1.04654401805603
147	153	1.00191224168475	0.0174542814035249	0.967991384586185	0.973376408619511	0.990084912845165	1.00181088668013	1.01362908147315	1.0307938060239	1.03640908871731	0.967701850133843	1.03612263323566
148	154	0.997989282671739	0.0173991458436163	0.964175796110331	0.969543722653812	0.986199273815308	0.997888171090689	1.00966906783893	1.02677974362413	1.03237737581298	0.963886956818251	1.03209160852523
149	155	1.03521720389691	0.0177096097585591	1.00079484199628	1.00626073987898	1.0232178462224	1.03511621870047	1.04710647562712	1.06451813771955	1.07021345422879	1.00050636877014	1.06992803902369
150	156	0.985537515183452	0.0172741888895633	0.95196840895732	0.957297174189934	0.973831893208268	0.985436591520282	0.9971331183308	1.01412211611205	1.01968016004799	0.951680104959908	1.019394925407
151	157	0.982517854764683	0.0172212612397757	0.949051603376447	0.954364041415822	0.970848098500151	0.9824172403289	0.994077929296106	1.01101487324545	1.01655588748437	0.948764182734723	1.01627152679464
152	158	0.940019680197126	0.0168371486017528	0.907306038384935	0.912497543806757	0.928609066783527	0.939919155995779	0.951320710279098	0.967884713945608	0.973304590449654	0.90701886893769	0.973020491456561
153	159	0.902979717572765	0.0165302181893443	0.870868646143354	0.875963048588917	0.891775955636107	0.902878850528182	0.914073522475023	0.93034045341028	0.935664005680852	0.87058048992165	0.935378945223879
154	160	0.936186399923878	0.0169128947921057	0.903328074380458	0.908541949688834	0.924723990527827	0.936084553939167	0.947537785101822	0.964178256252476	0.96962350542256	0.903037126131351	0.969335673716405
155	161	0.965448409216095	0.0173176343759471	0.93180163811442	0.937141125259313	0.953712088813747	0.965344866745143	0.977071856016554	0.994108886129769	0.999683601259214	0.931505845839238	0.999390972592951
156	162	0.9627406389921	0.0174353468872297	0.928868032669546	0.934242676222741	0.950924009957045	0.962635388972938	0.974442533011597	0.991597619335024	0.997211370025393	0.928567359093129	0.99691391889107
157	163	1.09570763023861	0.0187034208612309	1.05935291978081	1.06512581217988	1.08303502821366	1.09560121136633	1.1082642229591	1.12665245286831	1.13266710815547	1.0590489253506	1.13236633512662
158	164	1.12119821043791	0.0189734050553801	1.08431605618517	1.09017333607367	1.10834317522254	1.12109118684286	1.13393657711486	1.15258815212866	1.15868856876522	1.08401033652936	1.15838608434645
159	165	1.08366245921116	0.0185710077165326	1.04756632171905	1.05329787035934	1.07107935179233	1.08355637564801	1.09612992285893	1.11438890886797	1.12036145861756	1.04726328408676	1.12006163433557
160	166	1.08527467956072	0.0183918445366722	1.04952343877618	1.0552010163983	1.0728135892749	1.08517078752476	1.09762251508484	1.11570272801508	1.12161632808572	1.04922666426884	1.1213226948526
161	167	1.02468561148323	0.0176854032733986	0.990312865234334	0.995770275155835	1.0127021775236	1.02458386711611	1.03655813192541	1.05394800722587	1.05963656041364	0.990022221067372	1.05934900189909
162	168	0.959425258761852	0.0169683584458995	0.926453035827631	0.931686443535535	0.947926402346979	0.959325226703368	0.970815068318666	0.987505292587195	0.992965953398098	0.926167276207889	0.992683241315815
163	169	0.920578659050857	0.0165474308974321	0.888428924984642	0.893530702700168	0.909364202255701	0.920479514082536	0.931685036048192	0.947964808072112	0.953291823505261	0.88814569449189	0.953011623609824
164	170	0.819202553908202	0.0156329533212599	0.788846060059713	0.793659350140631	0.808604784720481	0.819103114132408	0.829691922028007	0.845084956034227	0.850124153211229	0.788561965398533	0.849843142417872
165	171	0.772421190294865	0.0152932204975155	0.742734841543524	0.747439395089362	0.762051793225947	0.772320262130155	0.782680563848947	0.797747260942099	0.802681102651556	0.742446478119734	0.802395902469995
166	172	0.794970027807634	0.0157551141974563	0.764387368736751	0.769233896012509	0.784287394751803	0.794865949315636	0.805539203125151	0.821061181107941	0.826144153439911	0.76409000398062	0.825850051634649
167	173	0.776421704592941	0.0159251333117912	0.745519536893965	0.750414200815745	0.765621842648792	0.776312827528684	0.787102877871604	0.802800598309519	0.807942608390379	0.74520844330183	0.807634965884051
168	174	0.840912671302871	0.0169890014932558	0.807941114019659	0.813164737880009	0.829392255724009	0.840798264183315	0.852308369775763	0.869050858180147	0.874534391469268	0.80761422837609	0.874211114229652
169	175	0.863911978223907	0.0176492432470857	0.829662862946338	0.835087983141584	0.851943139975908	0.863791793108688	0.87574980070511	0.893145936067331	0.898844092009276	0.829319461459619	0.898504494988196
170	176	0.883897202526991	0.018233407083901	0.848517953837557	0.854121267547477	0.871531572604406	0.883771830199319	0.896126162043703	0.914100794356552	0.919988927996246	0.848159724642545	0.919634680411437
171	177	0.934066261465205	0.0190586082880745	0.897081748481278	0.902940270691859	0.921141747962638	0.933936641257905	0.946849473848755	0.965634398986045	0.971787391534964	0.896711389220579	0.971421133709831
172	178	0.991481114587058	0.019897388813307	0.952862521568072	0.958981402036418	0.977988965514139	0.991348015184665	1.00482816976667	1.02443484171567	1.03085609669688	0.952482232512976	1.03047999666114
173	179	1.01710242821329	0.0203339166236792	0.977635102929489	0.983888811416688	1.0033145499546	1.01696692617027	1.03074259340912	1.05077825521362	1.05733979655696	0.977247951630876	1.0569569047957
174	180	1.01640050763452	0.0203974798842937	0.976811294112305	0.983083963478047	1.00256925359948	1.01626406297797	1.03008302105852	1.05018247734548	1.05676512095465	0.976421447061302	1.05637956820773
175	181	0.963248178211083	0.0198449748681043	0.924741421221866	0.930840183254774	0.949789698716551	0.963111898648778	0.976558097142732	0.996121035622252	1.00252939657339	0.924352027469598	1.00214432895257
176	182	1.00396767571408	0.0202296106569554	0.964705846744084	0.970926271500326	0.990249960795234	1.00383180570232	1.01753727646326	1.03747254532275	1.04400163880765	0.964317638826445	1.04361771260171
177	183	1.05109563154676	0.0207175292101192	1.01087816452284	1.01725205634854	1.0370486674186	1.05095951766053	1.06499421559229	1.08540350397652	1.09208661877697	1.01048927429493	1.0917019887986
178	184	1.01502227750857	0.0203739241776721	0.97547886153079	0.98174425590334	1.00120698172151	1.01488596297195	1.02868897453109	1.04876528081735	1.05534035382558	0.97508938612033	1.0549551688968
179	185	0.98194532493978	0.0199898090610071	0.94315286615284	0.94929798633504	0.968389486057643	0.981809681728515	0.99535329692063	1.01505535532182	1.02150862888639	0.942765299180206	1.02112535069935
180	186	0.950408038039043	0.0196137689221811	0.91235056430575	0.918378012368088	0.937106236486786	0.950273116964691	0.963562759943207	0.982898292237636	0.989232252997683	0.911965050951568	0.988851025126518
181	187	0.918951323540036	0.0192919114419762	0.881524921300835	0.887450865743625	0.905866588253013	0.918816326137434	0.931888896023823	0.950912270262392	0.957144900625567	0.881139177113763	0.956763469966309
182	188	0.903771877162017	0.0192074634266681	0.866514054902151	0.87241217981324	0.890743540212474	0.903635811566852	0.91665188689306	0.935595707169114	0.941802944577706	0.866125248845748	0.941418505478287
183	189	0.85710046139405	0.018843062280204	0.820562656275102	0.82634367469525	0.844316863161541	0.856962379243507	0.869733534242214	0.888328259490321	0.894422971207437	0.82016805932485	0.89403286346325
184	190	0.856428475846522	0.019027046451401	0.81953813010895	0.825373927558797	0.843519279960136	0.856287573671247	0.869184072235303	0.887963654930881	0.894119552045045	0.819135464801776	0.893721486891268
185	191	0.878947624158683	0.0195369939705734	0.841068777877723	0.847060900717598	0.865692408658678	0.878802874177551	0.892045045614127	0.911328103631457	0.917649067522853	0.840655115976359	0.917240132341007
186	192	0.913227138325765	0.0202241461957014	0.874014441440966	0.880217943693245	0.899506004299385	0.913077849361805	0.926785530282896	0.946745571884969	0.953288226837233	0.87358781178219	0.95286646486934
187	193	0.941275173486336	0.0208299743553921	0.900887509779159	0.90727697016118	0.927143073227248	0.941121525452936	0.955239779788379	0.97579748493876	0.98253600090716	0.900448423749767	0.982101923222904
188	194	0.961619290943536	0.0212906089570527	0.920338713808909	0.926869383719394	0.94717463235396	0.96146216817357	0.975892667717114	0.996905158954821	1.00379277830587	0.919889697387713	1.00334888449936
189	195	0.959192459738189	0.0214267793581297	0.917651910347689	0.924222747693008	0.944654668550936	0.959032918139589	0.973556332345341	0.994706383451058	1.00163966517417	0.917195972196255	1.00118894728012
190	196	0.980492355979301	0.0217725971408854	0.93827860662374	0.944956583726052	0.965720440525343	0.980331201524945	0.99508859463152	1.0165778414888	1.02362192711734	0.937818065583166	1.02316664637544
191	197	0.968294173934299	0.0217224289413449	0.926182420079274	0.932843140794675	0.953555423428659	0.96813174056897	0.982855853521386	1.00429928284706	1.01132901735345	0.925718213209263	1.01087013465933
192	198	0.942740456596467	0.0214982199858601	0.901070961238197	0.907659928338085	0.928152430851834	0.942577046750819	0.957150347017925	0.97837839154438	0.985338590544113	0.900603945424181	0.984876967768753
193	199	0.954037871470204	0.0216938873128398	0.911987773419827	0.918637242210592	0.939317320016213	0.953873443922205	0.968579178177155	0.989999378891271	0.997022391625525	0.911517852337038	0.99655789060337
194	200	0.9411154356015	0.0216477116491357	0.899160281649989	0.90579344657103	0.926425214026341	0.940949459248401	0.955624724107154	0.977003585951769	0.984013813188667	0.898685920769194	0.983544950433806
195	201	0.946852253166954	0.0218317132886588	0.904541633889192	0.91123072658107	0.932036956152123	0.946684466100212	0.961484643239758	0.983046117598722	0.990116386117524	0.904062095121183	0.989642411212725
196	202	0.964600058656899	0.0221644672345965	0.921642872910592	0.928434582369396	0.949559259541394	0.964430299791616	0.979455801330278	1.00134459877407	1.00852196361393	0.92115770287709	1.00804241443671
197	203	0.967548261774848	0.0223267157418322	0.924278703040194	0.931119306073317	0.952396977034903	0.967376533389086	0.982512343091554	1.00456299954365	1.01179373221268	0.923787898920857	1.01130862462884
198	204	0.959969242223951	0.0223429991994461	0.916672375201807	0.923516287785249	0.944806124233587	0.959795905564555	0.974943403631535	0.997013464734545	1.00425116045937	0.916176963793036	1.00376152065487
199	205	0.999177679910395	0.0228805983493411	0.95483083878702	0.961842665092439	0.98365123049129	0.999003034459439	1.01451374593786	1.03710842716098	1.04451701016823	0.954331707145687	1.0440236526751
200	206	0.984613748884292	0.0227934506032542	0.940441262486842	0.947424229412799	0.969145432848478	0.984437867770677	0.999890334567878	1.02240321578848	1.02978574639314	0.939938585701914	1.02928891206667
201	207	1.01280933273269	0.0231624103083437	0.967915625103128	0.975014075462258	0.997091771891981	1.01263276754154	1.02833441744052	1.0512068708499	1.05870643916715	0.967411008528333	1.05820765693704
202	208	1.07049038327227	0.0238358048490165	1.02427776447707	1.03158801374995	1.05431840243338	1.07031347715317	1.08646951620408	1.10999619649414	1.11770833867118	1.0237722057682	1.11720856077634
203	209	1.0636418787508	0.0237422428129275	1.01761191290714	1.02489297090075	1.04753314558143	1.063465228615	1.07955804307541	1.1029933571246	1.11067572644392	1.01710708283746	1.11017667466414
204	210	1.04248937834898	0.0233986813550225	0.997128243583899	1.00430285164152	1.02661323764385	1.0423143223875	1.0581746880665	1.08127303771612	1.08884533538978	0.996627962893138	1.08835079380483
205	211	1.01617954024849	0.0229531561346283	0.971685236398227	0.978721999175104	1.0006051140818	1.01600672582484	1.03156557898834	1.05422656790083	1.06165592790087	0.971191354224615	1.06116772627236
206	212	0.883376738627501	0.0212877315813974	0.842141541070103	0.848655597396819	0.868926697444763	0.883205746306072	0.89764037899293	0.918681151285126	0.925583664330493	0.841652784727962	0.92510069252704
207	213	0.880644968041794	0.0212157416963639	0.839549076050208	0.846041159437655	0.866243819431789	0.880474603430933	0.894860400107967	0.915829906890106	0.922709020981831	0.839062114316921	0.922227821766668
208	214	0.853468473856721	0.0210173112376438	0.812767686259659	0.819194808847863	0.839200044867758	0.853295957625386	0.867548840909733	0.88833060857583	0.895149649471556	0.812274543830939	0.894662403882503
209	215	0.896663645431889	0.0218115339587262	0.854418553286894	0.861091024179833	0.881857178600175	0.896486794899849	0.911277325389433	0.93283952107106	0.939913757066733	0.853913038872785	0.939414251990992
210	216	0.958875287906704	0.022895352355822	0.914521233842721	0.921529131135383	0.943334887858752	0.958693067670033	0.974217047400166	0.996843015580909	1.00426487710415	0.914000397289293	1.00375017852411
211	217	1.03655447267677	0.0241189658283527	0.989815944423259	0.997203912977003	1.02018611837123	1.03636740875162	1.05271890612434	1.07654312547558	1.08435606253392	0.989281299653197	1.08382764570034
212	218	1.11311695287676	0.0251748804164068	1.06431656805777	1.0720341718563	1.09603489010013	1.11292716886889	1.12999212945119	1.15484710536044	1.16299585760761	1.0637741872606	1.16245971849292
213	219	1.31272577149825	0.0273188268134816	1.25972235321577	1.26811582908045	1.29419766320658	1.31253626780607	1.33104729878129	1.35798212893247	1.36680611775982	1.25918087094383	1.36627067205268
214	220	1.40784586699268	0.0280116336057682	1.35347385384375	1.36208985590541	1.38885240816514	1.40766009068831	1.42663680791883	1.45423557850166	1.46327362629536	1.35294306512537	1.46274866885999
215	221	1.41478620614381	0.0274263730929784	1.36153683848303	1.36997811777402	1.39619206670358	1.41460898521243	1.4331871539483	1.46019881169151	1.46904270097729	1.36103051488157	1.46854189740605
216	222	1.33217707650619	0.0257044876668098	1.282268599408	1.29018079523414	1.31475072751888	1.3320117566152	1.34942320737508	1.37473727938372	1.38302504850763	1.28179628067925	1.38255787233314
217	223	1.25469154072181	0.0240223110978827	1.20804580373789	1.21544155518452	1.23840625663725	1.25453823374699	1.27080970215637	1.29446447066873	1.30220850458014	1.20760781096996	1.30177527047366
218	224	1.17594621445318	0.022494049294701	1.13226763031968	1.13919302449633	1.16069704438563	1.17580279199762	1.19103903715786	1.2131886317996	1.22043985281947	1.13185787783557	1.2200345510708
219	225	1.12387679153375	0.021419809165385	1.08228272776047	1.08887795151765	1.10935613442528	1.12374071542327	1.13824910965112	1.1593397998639	1.16624416108486	1.0818939655696	1.16585961749791
220	226	1.07104981705971	0.0205100681012527	1.03122410716128	1.03753851679736	1.05714555154884	1.07091890072437	1.08481136835392	1.10500768516952	1.11161951026086	1.03085008358126	1.11124955053817
221	227	0.971975547094049	0.0192744573137097	0.934561615073404	0.940490664000263	0.95890661089198	0.971848144696094	0.984905599771844	1.0038950117265	1.01011349285033	0.934197610759178	1.00975348342892
222	228	0.937335184560741	0.0187730043206096	0.900898173794832	0.906671567157499	0.924605599027794	0.937209858594623	0.949928150148569	0.968426300616235	0.974484408858802	0.900540096092346	0.974130273029136
223	229	0.903207559209469	0.0184098189942816	0.867481693122212	0.873140928099419	0.890723088346852	0.903082481613669	0.915555680925765	0.933700841789003	0.93964422723917	0.867124313980677	0.939290804438261
224	230	0.894337870958689	0.0184135553243381	0.858608379041445	0.864267328017448	0.881850195228988	0.894211501677741	0.906687789482316	0.924839471448122	0.930785505243376	0.858247302522986	0.930428439394391
225	231	0.898115196759016	0.0186220371981904	0.861983754564037	0.867705751919782	0.885485654494705	0.897986493360911	0.910604437378144	0.928963661054142	0.934978045790307	0.861616003850563	0.934614389667469
226	232	0.904962114702581	0.0189026673492797	0.868288943092349	0.874096076132353	0.892141736523836	0.904830506396395	0.917639024570703	0.936277081659593	0.942383201352468	0.867912886697993	0.942011342707169
227	233	0.822840899610013	0.0182314141118006	0.787492109975278	0.793084291939806	0.810471705856755	0.822706254387022	0.835063314650541	0.853056795007802	0.858954862208847	0.787107327950884	0.858574471269142
228	234	0.838705915851136	0.0186195286555594	0.802605388715911	0.808316311614112	0.826073260667905	0.838568133459797	0.85118837245573	0.869565509001611	0.875589444090001	0.80221163968624	0.875200192016032
229	235	0.89684887927139	0.0195522347123868	0.858932519928521	0.864932466607555	0.883584793919429	0.896706796949606	0.909958078564068	0.929249948278448	0.935572675895591	0.858526499235111	0.935171259307668
230	236	0.937384697345709	0.02034430519914	0.897930429223861	0.904174187609846	0.923583628230072	0.937237522196134	0.951025328618375	0.97109723553477	0.977675344740872	0.897509859155394	0.977259535536023
231	237	0.983750571450197	0.0211424857865059	0.942744100793733	0.949234512968226	0.969408825374996	0.983599112845085	0.997927210187536	1.01878326963569	1.0256177638595	0.942311299308645	1.02518984359175
232	238	1.03280368618814	0.0218561376787776	0.990406188069188	0.997118401377411	1.01797911475093	1.03264951746546	1.04746019589114	1.0690148551327	1.07607730750074	0.989965656337736	1.07564171603854
233	239	1.04930362076721	0.0221065298806092	1.00641841484061	1.01320831153764	1.03430958069969	1.0491483794568	1.06412842983999	1.0859284728182	1.0930710453251	1.00597482220122	1.09263241933321
234	240	1.18883060745963	0.0234963279480874	1.14322006221416	1.15044839321289	1.17289932987378	1.18867581539136	1.20459314356461	1.22774083197437	1.2353208189366	1.14277780468137	1.23488341023788
235	241	1.19028100121568	0.0233793268743645	1.14489484670855	1.15208826438016	1.17442956014161	1.19012793359933	1.20596558064442	1.22899586603886	1.23653702213752	1.14445752054193	1.23610448188943
236	242	1.10620381720343	0.0222400267420895	1.06303920129142	1.06987818767086	1.09112301381948	1.10605477687513	1.12112214922871	1.14303783731513	1.15021541269837	1.06261336478893	1.14979426961792
237	243	1.11352551038421	0.0219225120769963	1.07096841622724	1.07771321925801	1.098661628897	1.11338164734409	1.12823256429984	1.14982853183029	1.15690016234381	1.07055738671329	1.15649363405512
238	244	1.0670689761339	0.0211518617927497	1.02601062947761	1.03251725227191	1.05272710564391	1.06692921920838	1.08125849521756	1.10209742398702	1.10892154594252	1.02561132702011	1.10852662524769
239	245	1.04813567552269	0.0207318032501491	1.00789186937395	1.01426961029979	1.03407877928384	1.04799898911532	1.06204356757341	1.082467990907	1.08915625542527	1.00750134115239	1.08877000989298
240	246	1.04647979072396	0.0205468788362794	1.00659210308316	1.01291408386598	1.03254880813118	1.04634531939515	1.06026418380377	1.08050419188891	1.08713166412725	1.00620790820485	1.08675167324307
241	247	0.963252390034675	0.0196011488963515	0.925214012066635	0.93123971560154	0.94996014537811	0.963119439206493	0.976399702799974	0.995718572271865	1.00204631265451	0.924834138197826	1.00167064187152
242	248	0.948889434219915	0.0193771999840516	0.911286987072198	0.917243318336994	0.93574881089429	0.94875753736396	0.961886274616752	0.980985462715155	0.987241436385595	0.910910122251174	0.986868746188656
243	249	0.965154410579721	0.0195510026720565	0.927211630241588	0.933222597660439	0.951896489894094	0.965022399782578	0.978268424104727	0.997536524759857	1.00384739351409	0.92683444534249	1.00347437581695
244	250	0.973409195994239	0.0197182187464249	0.93514189814234	0.941204276242873	0.960037882789132	0.973276056133404	0.986635371227657	1.00606826834904	1.01243311278507	0.934761487251246	1.01205690473723
245	251	1.03208673859731	0.0203984052301396	0.992489811505546	0.998765108018926	1.01825595377222	1.03195235541446	1.04577103001657	1.06586676282072	1.07244735047835	0.992105864346241	1.07206761284839
246	252	1.00512205583498	0.020191479946746	0.965933054809614	0.97214222041202	0.991430415341073	1.00498685298111	1.01866630943064	1.03856308090864	1.04507939962392	0.965546755139359	1.0446973565306
247	253	0.956042468464795	0.0196839935522605	0.917847829996743	0.923897216614057	0.942693208953719	0.955907380369771	0.969244466248934	0.988648518561707	0.995004797337083	0.917461841102365	0.994623095827226
248	254	1.0085226435033	0.020194701069008	0.969326147300656	0.975536795634316	0.994829049175805	1.0083878535171	1.02206930099753	1.04196827268636	1.04848513621361	0.968941029408043	1.04810425759855
249	255	1.01009087769576	0.0202423428053839	0.970802222684458	0.977027399794436	0.996364921003671	1.00995566125197	1.02366943266822	1.04361559159963	1.05014795271954	0.970415885797204	1.04976586959431
250	256	1.01380184219435	0.020304483046452	0.974392344666692	0.980636724396796	1.00003379264682	1.01366629228924	1.02742212650877	1.04742933346121	1.0539816547628	0.974005055423304	1.0535986289654
251	257	0.998982316163364	0.0201455225117165	0.959884001139846	0.966078444921185	0.985321563158937	0.998846900921641	1.01249545075284	1.03234810153867	1.03885018089664	0.959497092040399	1.03846754028633
252	258	0.967016271575789	0.0197969625792638	0.928600222383831	0.934685200514461	0.953590807421066	0.966881179056809	0.980294469164271	0.99980815596235	1.00620003635939	0.928214224920432	1.00581831823115
253	259	0.992691040683555	0.0200512959302794	0.953776229111795	0.959941450658182	0.979094066548389	0.99255603904664	1.00614084728589	1.0259011340003	1.03237305148222	0.953390500660207	1.0319915807069
254	260	1.00016803428838	0.0201612364659501	0.961039064073032	0.967238402054747	0.986496654795635	1.0000325684957	1.01369174025859	1.03355975308841	1.04006684149213	0.960652010815119	1.03968405776164
255	261	0.991119783187158	0.0201058763867124	0.95210071444587	0.958282056765438	0.977485488107289	0.990983830428641	1.00460587391303	1.02442125727405	1.03091145623876	0.951712265469201	1.03052730090511
256	262	1.00274701727913	0.0202379086192203	0.96346971688454	0.969692442500352	0.989023558182624	1.00261087025819	1.01632206023827	1.03626600236038	1.0427980259966	0.963080716385455	1.0424133181728
257	263	1.02698197829244	0.0204905211864952	0.987209911168535	0.993512091698865	1.01308805499976	1.02684570470595	1.04072734744412	1.06091670689322	1.06752847308766	0.986820556766911	1.06714339981797
258	264	1.08041822849729	0.0210156739199569	1.0396168029371	1.04608447650697	1.06617007801826	1.0802819699526	1.09451784116345	1.11521677113823	1.12199399644111	1.03922750761417	1.1216089493804
259	265	1.11867700295747	0.0213400948813175	1.07723808509083	1.08380862489987	1.10421031932858	1.11854130998367	1.13299576526169	1.15400824241572	1.16088704927129	1.07685041699009	1.16050358892485
260	266	1.13358007967748	0.0213503337110064	1.09211635754702	1.09869199930597	1.11910736876649	1.13344604204626	1.14790667375058	1.16892537489979	1.17580552321105	1.0917334256039	1.17542673375105
261	267	1.16070538376307	0.0213811928614061	1.11917329989094	1.12576178569115	1.14621332046852	1.16057409974078	1.1750543319264	1.19609680383332	1.20298354072107	1.11879824575471	1.20261252177142
262	268	1.17377386480608	0.0212224098197087	1.13254332388699	1.13908561005366	1.15939070381539	1.17364596340871	1.1880175980864	1.20889840308079	1.21573125582883	1.13217794155945	1.21536978805271
263	269	1.10277912367548	0.0202626390864139	1.06341888208276	1.06966304970246	1.0890453780639	1.10265502317376	1.11637758503846	1.13631851598691	1.1428446151887	1.0630643510661	1.14249389628485
264	270	1.14125872738578	0.0202860389258985	1.10184144735916	1.10809741588127	1.12751127543231	1.14113853387796	1.15487515410986	1.17483003006358	1.18135905449018	1.10149809109102	1.18101936368054
265	271	1.18087931361457	0.0203599881657685	1.14130798683165	1.1475908656318	1.1670836753754	1.1807623042498	1.19454739766299	1.21456689132545	1.221115592482	1.14097373680967	1.22078489041948
266	272	1.19622411340632	0.0202256575661616	1.1569074420176	1.16315141572228	1.18252069273091	1.19611012409374	1.20980327207538	1.22968563911906	1.23618857432937	1.15658182457664	1.23586640223599
267	273	1.22621502817055	0.020153404754699	1.18702973655796	1.19325500196838	1.21256225161359	1.2261046197969	1.23974744632881	1.25955166745861	1.26602775933498	1.18671435485134	1.26571570148976
268	274	1.2124826181216	0.0196690653408033	1.1742350549958	1.1803122960841	1.19915869921206	1.21237626165597	1.22569059568017	1.2450157318021	1.25133459427153	1.17393125005362	1.25103398618957
269	275	1.16682895704452	0.0188986487119274	1.13007905072123	1.13591843511947	1.1540270078591	1.16672692741734	1.17951968165159	1.19808751136893	1.20415868741326	1.12978760556915	1.2038703085199
270	276	1.25251113073777	0.0191788285274748	1.21520023841913	1.22113260207496	1.23952240330781	1.25241324142737	1.26539314696299	1.28422356875203	1.29037831829651	1.21492062682391	1.29010163465162
271	277	1.22482834366255	0.0186114896835987	1.18861908823274	1.19437678724761	1.2122242303558	1.22473407662773	1.23732969447499	1.25560145351117	1.26157330932394	1.18834982388269	1.2613068634424
272	278	1.17704607940548	0.0178668750542349	1.14228522761318	1.14781267713017	1.16494628574842	1.17695567771527	1.18904732426128	1.20658785007147	1.21232067506145	1.14202700429918	1.21206515451178
273	279	1.17830821134335	0.0174895571455428	1.14427584543238	1.1496887884533	1.16646499216261	1.17822168032869	1.19005710120591	1.20722279938216	1.21283232451454	1.14402867933809	1.21258774334861
274	280	1.18387376522966	0.0171955561181012	1.15040827795384	1.15573229611288	1.17223060574258	1.183790512138	1.19542616871283	1.21229921818839	1.21781237170699	1.15017047523818	1.21757705522113
275	281	1.1556533271361	0.0166943367365586	1.12316204230394	1.12833137350807	1.14434977969247	1.15557294044753	1.16686924329937	1.1832494870421	1.1886014416938	1.12293242713245	1.18837422713976
276	282	1.13061885358265	0.0162297218786936	1.09903041624889	1.10405644002572	1.11963015495266	1.13054119680356	1.14152289686083	1.15744616144534	1.16264860684672	1.09880859870041	1.16242910846489
277	283	1.12466919375893	0.0159291359210614	1.09366289524386	1.09859698528822	1.11388455666039	1.12459399109606	1.13537185078082	1.1509979253155	1.1561028617298	1.09344808735365	1.15589030016421
278	284	1.09747398528445	0.0155175227491477	1.06726854204677	1.07207527514096	1.08696809273304	1.09740085047287	1.10790015196809	1.12312216488506	1.12809504658266	1.06705964069612	1.12788832987278
279	285	1.11003769305295	0.0154142170465258	1.08002962448921	1.08480583188486	1.09960243736488	1.10996634551419	1.12039517120566	1.13551292711999	1.14045122281504	1.07982582764176	1.14024955846414
280	286	1.08374296120186	0.0150665243427313	1.0544120041802	1.05908038481745	1.07354304642982	1.08367314219993	1.09386676473127	1.10864369650858	1.11347069289188	1.0542125734901	1.11327334891361
281	287	1.10127108942044	0.0150324040551578	1.07200294709552	1.07666218870464	1.09109494992316	1.10120269249298	1.11137266789777	1.12611329822566	1.13092792493553	1.07180757747233	1.13073460136854
282	288	1.15769338345506	0.0152672082245953	1.12796135723668	1.13269604409287	1.14735955345228	1.15762627148685	1.16795405317927	1.18291964778001	1.18780680062306	1.12776965533485	1.18761711157526
283	289	1.27173159102269	0.0158422803281935	1.24086863464468	1.24578603726164	1.26101058092817	1.27166580787064	1.28238088937957	1.29790153701321	1.30296838690267	1.24068072157943	1.30278246046595
284	290	1.24945064608427	0.0154820536066266	1.21928848670454	1.22409446310276	1.23897359664962	1.24938670016702	1.25985798659079	1.27502495432077	1.27997620413995	1.21910582101528	1.27979547115326
285	291	1.19681875812539	0.0148287488693591	1.16792935456744	1.17253253586613	1.18678381703187	1.19675751527052	1.20678693696176	1.22131388525155	1.22605619910828	1.16775441034145	1.22588310590933
286	292	1.04905332611727	0.013549996897498	1.02266197503367	1.02686550707057	1.03988247123927	1.04899498761465	1.05816058485989	1.07144014303879	1.0757762094074	1.02249533219817	1.07561132003636
287	293	0.926100669809906	0.0124750700455189	0.901809534108952	0.905676985321091	0.917656109089301	0.926044655129517	0.934484167667946	0.946715425421606	0.950710131596061	0.901649532520689	0.950551807099123
288	294	0.848026435784409	0.0118181077408659	0.825019756283057	0.828681460576685	0.840025601686161	0.847971537313816	0.855967423843509	0.867558674635207	0.871345098006854	0.824862944612312	0.871189926956506
289	295	0.820990283364306	0.0116572786809652	0.798299613728633	0.801910328157643	0.81309778370891	0.82093510994536	0.82882263726377	0.840258440094944	0.843994498196748	0.798142017149614	0.843838549578998
290	296	0.808703592025574	0.0117191112375128	0.785895826454473	0.789524398784673	0.800768618911324	0.808646984610791	0.816576856165742	0.828075878288394	0.831833052018821	0.785734134000048	0.831673050051099
291	297	0.871055876869792	0.0123931738151464	0.846933140228856	0.850771655630168	0.862665079845528	0.870997101874712	0.879382601982104	0.891540584936296	0.895512626112436	0.846765256192106	0.895346497547479
292	298	0.966906822451894	0.0133306238374594	0.940953788182436	0.945084879525152	0.957882372573689	0.966845560592261	0.975864489413051	0.988937735112148	0.993208001987692	0.940778799730473	0.993034845173314
293	299	1.11933219443747	0.0145885449307869	1.09091968383283	1.09544475385866	1.10945812933076	1.11926881632035	1.12913716961478	1.14343582347244	1.14810487688858	1.09073864637313	1.14792574250181
294	300	1.3146875557525	0.0159288797044625	1.28365072194691	1.28859705906461	1.303908911836	1.3146232243707	1.32539607052586	1.3409974925418	1.34608997882417	1.28346695153175	1.34590815997324
295	301	1.37070747967153	0.0161505782116039	1.3392335519354	1.34425076811867	1.35977978095356	1.37064404794391	1.3815660299674	1.39738056251596	1.402541884059	1.33905234637679	1.40236261296627
296	302	1.30854658002122	0.0154117400079119	1.27851241368546	1.28330013656854	1.29811880269571	1.30848607528996	1.31890839971221	1.33399941051918	1.33892458915875	1.27833956960572	1.33875359043673
297	303	1.17860654510759	0.0141549470270398	1.1510247236699	1.15542077618049	1.16902854231367	1.17854987909141	1.18812277494889	1.20198560688533	1.20651039426116	1.1508628489346	1.20635024128059
298	304	1.17684413966457	0.0137148653704145	1.15011520180078	1.15437642532512	1.1675647927279	1.17679086270918	1.18606540813168	1.19949358645717	1.20387584555825	1.14996300353856	1.20372527579058
299	305	1.19672935310797	0.0135234447623981	1.17036892747353	1.17457248427359	1.18758037484544	1.19667841366657	1.20582280106961	1.21905998091917	1.22337926292529	1.17022340137367	1.22323530484227
300	306	1.21339935373414	0.0133801877809617	1.18731469257019	1.19147510274341	1.20434794710372	1.21335017285663	1.22239714710841	1.23549136507816	1.23976350534494	1.18717418568345	1.23962452178482
301	307	1.12838916631051	0.0126737308176406	1.10368420897879	1.10762397401737	1.11981519828098	1.12834171747612	1.13691140923128	1.1493162108074	1.15336377103023	1.10354865390793	1.15322967871309
302	308	1.05366080878455	0.0120153840484629	1.03024113231786	1.033975462938	1.04553185294244	1.05361513679977	1.0617399765087	1.0735019458456	1.07734003495263	1.03011065604956	1.07721096151954
303	309	1.01515166764306	0.0116140650215336	0.99251463000005	0.996124068781233	1.00729414504727	1.01510737690164	1.02296090784814	1.03433034617573	1.03804040550538	0.992388100200855	1.03791523508527
304	310	0.99690955075597	0.0114113381748062	0.974667714177356	0.978214123303681	0.989189171241727	0.996866010320531	1.00458246580605	1.01575349851856	1.01939882363343	0.97454332793335	1.01927577357859
305	311	0.857466559726215	0.0105506880140504	0.836910824725542	0.840186340122531	0.850326838114496	0.857423286505614	0.864559108193705	0.874894388162154	0.878268212405004	0.836787211218677	0.878145908233754
306	312	0.85039804443742	0.0105171918135866	0.829908198761754	0.833173065071942	0.843280871769849	0.850354688144152	0.857467953403046	0.86777091600465	0.871134279880586	0.82978434848279	0.871011740392049
307	313	0.74364241789196	0.00992405754715002	0.724317364385744	0.727394435136682	0.736924897411194	0.74359827217696	0.750311814132384	0.760040985656914	0.763218347295953	0.724191265099546	0.763093570684374
308	314	0.72342527050627	0.00994827889773178	0.704056899230179	0.707139951888176	0.716690633624454	0.72337966932353	0.730110196522432	0.739866138874471	0.743052788928731	0.703926643866715	0.742923897145824
309	315	0.796132370683214	0.0106904343298642	0.775315798615194	0.778630159096576	0.788895937644028	0.796084520949868	0.803316641650784	0.813797802021573	0.817220868225211	0.775179119396681	0.817085621969748
310	316	0.796361041362014	0.0110139275760371	0.774918776409796	0.778331754725925	0.788904843074873	0.796310266558775	0.803761888907322	0.814563525436636	0.818091854641609	0.774773743312982	0.817948339411047
311	317	0.800146666098491	0.0113510255614967	0.778051973275949	0.781567884342303	0.792461539540134	0.800092990837003	0.807773280074765	0.818908539027672	0.822546390235466	0.777898655997958	0.822394676199025
312	318	0.837685944962543	0.0118991401537195	0.814524561499892	0.818210164108982	0.82962968211266	0.837629604101099	0.845680789402019	0.85735390959223	0.861167508083963	0.814363630261253	0.861008259663833
313	319	0.702466856509607	0.0111432508443268	0.68079438946218	0.684238882616406	0.694919076376225	0.702407935491276	0.709950405622494	0.720895815379539	0.724474165786431	0.680626084854727	0.724307628164488
314	320	0.711310811163248	0.0114534042667143	0.68903773331009	0.692577064661779	0.703552465237166	0.711249338526355	0.719002144508751	0.730254246453794	0.733933231804105	0.688862138800488	0.733759483526008
315	321	0.729384251312077	0.0119155621260537	0.706215093045874	0.709896184095854	0.721312350504383	0.729319366273835	0.737385419623296	0.749093647339352	0.752922144662768	0.706029749545012	0.752738753079143
316	322	0.63292496807849	0.0114679892949545	0.610645572682645	0.614180671911882	0.625152636841696	0.632855706461814	0.640621795931346	0.651905522041534	0.655597969904059	0.610447709060379	0.655402227096601
317	323	0.663850812591201	0.0121526525610159	0.640243459683111	0.643988752226606	0.65561405342487	0.66377665736024	0.672006733766141	0.683965823333249	0.687879581784204	0.64003161357161	0.687670011610792
318	324	0.673153938460159	0.0127191426074996	0.648453277754557	0.652370327927299	0.664531900913061	0.673073831391844	0.681688649852813	0.694210801671308	0.698309838982852	0.648224418949459	0.698083457970858
319	325	0.674570429362419	0.0132703092814372	0.648809237870026	0.65289213205098	0.665572942235421	0.674483412469081	0.683473057877708	0.696545549455679	0.700826128273742	0.648560623170802	0.700580235554035
320	326	0.710824744239769	0.0141881469106568	0.683285682539932	0.687649426629197	0.701204225977216	0.710730347432365	0.720342358947108	0.734322058230045	0.738900252519804	0.683015976294882	0.738633512184656
321	327	0.722388877647745	0.01487644463515	0.693522824458544	0.698094705778247	0.712299982562576	0.722286761345742	0.73236645409366	0.74703137786479	0.751835246259796	0.693231046162851	0.751546709132639
322	328	0.731689012512748	0.0155292344333657	0.701565636796085	0.706334439366595	0.721155680670275	0.731579152230756	0.742102583952149	0.757418329504613	0.762436711608699	0.701251713023351	0.762126312002145
323	329	0.788745339105506	0.016676457993583	0.75639531043902	0.76151691745625	0.777434094230889	0.788627811994578	0.799928465837161	0.816374656874302	0.821763260889487	0.756059481438083	0.821431196772928
324	330	0.831729693634365	0.0176723922028956	0.797449456453341	0.802876231935018	0.819742603625191	0.831604530739227	0.843580341627009	0.861010097847073	0.866721217180514	0.79709180491669	0.86636758235204
325	331	0.849937287893527	0.0183558496683868	0.814337419184227	0.819971650056271	0.837485482327724	0.849805149555221	0.862245047454675	0.880353662177737	0.88628808346878	0.813959822543489	0.885914753243565
326	332	0.840217936680229	0.0186485010573055	0.80406113895763	0.809780986678577	0.827565642775548	0.840079973887974	0.852719835347761	0.871125490959517	0.877158760706035	0.80366687460791	0.876768998752548
327	333	0.826968078071551	0.0188336818951823	0.790462662251799	0.796235188193881	0.814188223407965	0.826825107349653	0.839592078377282	0.858188654819734	0.864285979401235	0.790054061556993	0.863882094586108
328	334	0.864298453789488	0.0195875789654892	0.826329672195367	0.832334091331176	0.851007416096718	0.86415048732092	0.877428191172709	0.896767544076989	0.903108111178077	0.825906799017129	0.902690108561847
329	335	0.803939422262435	0.0192343215862881	0.766678583342983	0.77256555137815	0.790883813981096	0.803786033186597	0.8168278192066	0.835836518169549	0.842071952358644	0.76624015195331	0.84163869257156
330	336	0.728490805470232	0.0186303207516966	0.692429391818064	0.698119904197236	0.715839778952063	0.728331995231579	0.740968711307894	0.759403424107944	0.765454717166559	0.691975376796907	0.765006234143558
331	337	0.703963521405661	0.0186812521723051	0.66782072824348	0.67352000698758	0.691274755295457	0.703798278650699	0.716472154896459	0.734970695281957	0.741045367173926	0.667348267147943	0.740578775663379
332	338	0.691798095247324	0.0190195150721863	0.655018242808908	0.660813862220557	0.678876391409947	0.691623802705131	0.704529801442154	0.723376857615192	0.729568428382634	0.654519845705839	0.72907634478881
333	339	0.724677160844663	0.0201144067421848	0.685785081379958	0.691912336497976	0.71101066963729	0.724491068377555	0.7381407912902	0.758076765307702	0.764626778172153	0.685252923629981	0.764101398059346
334	340	0.786693476061305	0.0217189402786439	0.744695876531988	0.751313121510729	0.771937367817032	0.786493613781453	0.801231712927689	0.822755580914926	0.829826865521	0.744124353115163	0.829262599007447
335	341	0.813467211177711	0.0228534486103724	0.76928645368902	0.776245166964502	0.797938362687583	0.813253207191055	0.828762772457886	0.851419244578282	0.858864123560988	0.768674451901382	0.858259970454041
336	342	0.905466563076548	0.0248096310014412	0.85748760287773	0.865048454939848	0.888611505338001	0.9052399799262	0.922074620748099	0.946657569042469	0.954733164435069	0.856839686313724	0.954093439839373
337	343	0.971070138754271	0.0262739427778249	0.920250746465413	0.928261255465679	0.953221840867795	0.970833187070298	0.988660133640057	1.01468728790081	1.02323609548441	0.919573210909735	1.02256706659881
338	344	1.02658525471079	0.0274072957649467	0.973564303991851	0.981924067825768	1.00796877573959	1.02634136260269	1.04493586474604	1.07207838185022	1.08099221170306	0.972866955011491	1.08030355441008
339	345	1.00937664024216	0.027340428811396	0.956495215284706	0.964830572042744	0.990803719408783	1.0091297992679	1.02768047768752	1.05476470766334	1.06366082911434	0.955789399771822	1.06296388071249
340	346	1.00434368894708	0.0272641794189144	0.951611303956065	0.95992279912825	0.98582228050873	1.00409699284829	1.02259617194797	1.04960608381713	1.05847801448755	0.950905897286006	1.05778148060815
341	347	0.898010992724768	0.0257310796313303	0.848280914337052	0.856110415602519	0.880524287630503	0.897765243603594	0.915229805221621	0.940749845028823	0.949137628630873	0.84757807664736	0.948443908802175
342	348	0.829841846491233	0.0247301150035497	0.782073478021221	0.789587701175982	0.813030439899374	0.829596198723526	0.8463854713959	0.870933921553047	0.879006195317762	0.781370821084276	0.878312871898191
343	349	0.712992055751781	0.0230718811104335	0.668483233553963	0.675471350809947	0.69729763681782	0.712743208353333	0.728415206086077	0.751361605409532	0.758915038495264	0.667771168775331	0.75821294272823
344	350	0.671034084182684	0.0227371225495028	0.627204274259897	0.634077933998416	0.655561367096467	0.670777295659667	0.686226876715373	0.708866167555186	0.716323180946194	0.626469323985659	0.71559884437971
345	351	0.607157063441439	0.0222147152553877	0.564391900167325	0.571084994753485	0.59202945427256	0.606886153635846	0.621989355809896	0.64415323544073	0.651461758764759	0.563616221540879	0.650697905341998
346	352	0.522694495107553	0.02137456742177	0.481635036599815	0.488040350042005	0.508123165825276	0.52240316697674	0.536948252224638	0.558342394370308	0.565409512372415	0.480800342960884	0.564588647254222
347	353	0.478083021904903	0.0213805227173577	0.437090822886526	0.443467116175023	0.463493627658564	0.477764337692347	0.492325026246491	0.513785998463045	0.520886231238238	0.436177197378882	0.519988846430924
348	354	0.421552477901998	0.0212106070685397	0.381000319019804	0.387281316102445	0.407058865909284	0.421196790833067	0.435658368948559	0.457036935146041	0.464125912357264	0.37997968804766	0.463125267756336
349	355	0.345051833883993	0.0204750593789837	0.306084315687451	0.312078097955342	0.331029777378607	0.344646928082343	0.35863252830114	0.379406763929009	0.386320295852358	0.304920717501185	0.385182950266801
350	356	0.290561215316777	0.0202443591383894	0.25223536728354	0.258083157818861	0.276662490285342	0.290091187028024	0.303947608537167	0.32464262054383	0.331558031199045	0.250882271405534	0.33024015922802
