# Supplementary material for: Evolution and Epidemic Spread of SARS-CoV-2 in Colombia: A Year into the Pandemic
Source: Vaccines (Basel). 2021 Jul 30;9(8):837. doi: 10.3390/vaccines9080837 (PMC8402472; doi:10.3390/vaccines9080837)
Supplement: Supplementary file 1 [file vaccines-09-00837-s001.zip › Supplementary_material/Supplementary Data S3/model_statistics/WHO-model- GJ .csv]

t_start	t_end	Mean(R)	Std(R)	Quantile.0.025(R)	Quantile.0.05(R)	Quantile.0.25(R)	Median(R)	Quantile.0.75(R)	Quantile.0.95(R)	Quantile.0.975(R)	inferior	superior
2	8	3.18046419300636	0.795116048251589	1.81791008907222	1.99493756434744	2.61435216538507	3.11445555589046	3.67472643008061	4.59122463520902	4.9178362654938	1.62203673843324	4.73889164757947
3	9	2.7263716696195	0.625472557389666	1.64145384381445	1.7853361036907	2.28258762078402	2.67869264718827	3.11824504911312	3.8300887573275	4.08206145565871	1.50044545713575	3.95229788210324
4	10	2.21524801061301	0.495344513875186	1.35313103540905	1.46811702923029	1.86414753411971	2.17843861045581	2.52626958553644	3.08797150743403	3.28641496738225	1.24437276341764	3.18612325780837
5	11	2.13337204531585	0.435472745211796	1.36689172391423	1.47105235712012	1.82578543151764	2.10381615568405	2.40877104233824	2.89653117813783	3.06772614623102	1.27984546470073	2.98689862593098
6	12	1.48240070603867	0.331474874859614	0.905488862936901	0.982435244384275	1.24745112398255	1.45776857432228	1.69053026988473	2.06641022626661	2.19920471416442	0.832709951313823	2.13209146076351
7	13	1.46127532133773	0.3046969674048	0.926323204072619	0.998717998062566	1.24588683362712	1.44015285200392	1.65366155264931	1.99589942948278	2.11619759763037	0.86406926522432	2.05848137745114
8	14	1.4874851645039	0.29171984153789	0.971674694853688	1.04230068512462	1.28174032448521	1.46845891928821	1.67250801241732	1.99758274059195	2.11136686142715	0.915714275089632	2.05925605391816
9	15	1.37956095268806	0.270554162228733	0.901175016547009	0.966676751117385	1.18874389159723	1.36191515318552	1.55115950198964	1.85264849320588	1.95817702813587	0.84927479471974	1.90984711065637
10	16	1.33211902900996	0.256366426663841	0.877874834034647	0.940284062868924	1.15143252091665	1.31570969993624	1.49493308404506	1.77993837519186	1.87957180039824	0.82964083274883	1.83459722527109
11	17	1.24562856711392	0.23972132951117	0.820877074653496	0.879234260906815	1.07667348782168	1.23028464617573	1.39787159770114	1.66437235679241	1.75753688486669	0.775774761272028	1.71548237295582
12	18	1.04587751577097	0.213488853924046	0.670113458960066	0.721177812473884	0.895084350448485	1.0313878535049	1.18089082462351	1.42001337253645	1.50394105328718	0.627439362079843	1.4643156694621
13	19	1.0441040762908	0.20882081525816	0.675689106653223	0.72594993783887	0.896720095027762	1.03021617094988	1.17636293062708	1.40964087375196	1.4914023384952	0.634815278384807	1.45339287419679
14	20	0.861239986035122	0.18793797273946	0.533121125485319	0.57711382846416	0.728156057086996	0.847608759628667	0.979481071617114	1.1918748904899	1.26677648350224	0.492881559465781	1.22959841260446
15	21	0.779116357482744	0.178741550922463	0.469078942544635	0.510196235344561	0.652296006651453	0.765491103560509	0.891102174907313	1.09452604525526	1.16653238727256	0.428782917674717	1.12944979729077
16	22	0.839038033900208	0.187614607950864	0.512506228702036	0.556057840855447	0.706056691817051	0.825096260072187	0.956839259530059	1.16958712068557	1.24474873224221	0.471313402316515	1.2067626654839
17	23	0.79035744081063	0.186289035319481	0.468415909661996	0.510847729872112	0.658039289394418	0.775770358775117	0.906794996366969	1.1196392350515	1.19513666887491	0.425230931584448	1.15548395003681
18	24	0.785782621301767	0.190580279200112	0.457747333904172	0.5006886849096	0.650260071893976	0.770429985828425	0.904592467811696	1.123261636216	1.20099929185229	0.412245274069547	1.15931996853399
19	25	0.780066643364311	0.195016660841078	0.445875487055938	0.489294692568409	0.641217380377556	0.763876825506505	0.901293439460324	1.12608128020886	1.20618871819865	0.397833988115799	1.16229929861282
20	26	0.774034271793055	0.199854789603219	0.43322110611403	0.47713177922274	0.631550240804212	0.756903126409909	0.897873111979636	1.12939267904521	1.21211811864898	0.382318884170746	1.16574965941537
21	27	0.876148843903539	0.219037210975885	0.500794766488358	0.549561993027995	0.720197269409807	0.857964897288478	1.01230736081124	1.26478272105225	1.3547571351358	0.446835910390805	1.30546177741627
22	28	0.988088399968076	0.239646637677408	0.575597905178575	0.629594837227198	0.817674528022041	0.968783110427546	1.13748675513145	1.41245398254736	1.51020579544402	0.518380990120358	1.4577958098158
23	29	0.853012760373201	0.227977249704487	0.466350013763656	0.515703336389123	0.690244389315109	0.832791154534603	0.993774918433839	1.25932522573134	1.35448652759556	0.406177350952407	1.299848169794
24	30	0.751666199292129	0.216987341251027	0.388396893783217	0.433724708598126	0.596235802242976	0.73089284860079	0.884496579305334	1.14049775296117	1.23286025696792	0.326371010440116	1.17696138814414
25	31	0.840589200597311	0.233137497258069	0.447578346998881	0.497213574545571	0.673875503409204	0.819136656728364	0.983960270160259	1.25717029312239	1.35539092453074	0.383639705971497	1.29753869522313
26	32	0.885393592946231	0.245563999871917	0.471434798939459	0.523715642451415	0.709793859756891	0.862797603275573	1.03640650902305	1.3241789473169	1.42763485381949	0.404088153197273	1.36669903269519
27	33	1.00804695229693	0.269411880376913	0.551108649151288	0.609431887406907	0.815695597196851	0.984150090393917	1.17439248781938	1.48820629036513	1.6006630609753	0.479999666758184	1.53609423783568
28	34	0.977738487882981	0.271175865542824	0.520604566288607	0.578338203947458	0.783824031115925	0.952785778772796	1.14450176852117	1.46228833363009	1.57653449758731	0.446233791419046	1.50924318434692
29	35	0.924407181947945	0.266853367669235	0.477654680225873	0.533399314740992	0.733257206785344	0.898859891687613	1.08776341291951	1.40259641157958	1.51618481308937	0.401374581316245	1.44743978257965
30	36	3.52293107404213	0.525167557440303	2.56965009962114	2.70584711790256	3.15594596971299	3.49686993246354	3.86152121610114	4.42892208962332	4.62427340957216	2.49360266145913	4.55225948662512
31	37	3.52615568112289	0.519903291331463	2.58158913571437	2.71673321152107	3.16297141481914	3.50063700714068	3.8615357105052	4.42263437525414	4.61570256312771	2.50714523011322	4.54516613213256
32	38	2.88281833083492	0.416098984833082	2.12556266408431	2.23420027448835	2.59233485645766	2.86282366293579	3.15151585662672	3.59964730358656	3.75367188418054	2.06726432056208	3.69837234110776
33	39	2.48408861963605	0.329025575452499	1.88142446198912	1.96877339883367	2.25496616959594	2.4695769851038	2.69739812632355	3.04890879027915	3.16920278893135	1.83919849174915	3.12897874752295
34	40	2.08344443485741	0.264597707824732	1.59736490153897	1.66814392175408	1.89940247754743	2.07225388997709	2.25529194085225	2.53692006200078	2.63310586683546	1.56483292752094	2.60205594219389
35	41	1.88636092511843	0.227091169198044	1.46770139517258	1.52900442479231	1.72863301379308	1.8772559382616	2.0341666523688	2.27477766144505	2.35675381357037	1.44126223349027	2.3314596167466
36	42	1.68667397233826	0.197410256668325	1.32208314852527	1.37561890850414	1.54966145942678	1.67897854802707	1.81530021726784	2.0239806623846	2.09498964624372	1.29974986926834	2.07359807540818
37	43	0.923158209104011	0.136112252190747	0.675867834176148	0.711248961464607	0.828075471081238	0.916477343168839	1.01096171390991	1.15785903930404	1.20840487410835	0.656378194810147	1.18993822339788
38	44	0.864573042492652	0.124790369704307	0.637467911120131	0.670048926840586	0.777455453933594	0.858576531830055	0.945156905478143	1.07955398641473	1.12574680364447	0.619983917872211	1.10916216711309
39	45	0.886838452929849	0.124182222338788	0.660309478508377	0.692929307052006	0.800223463843484	0.881048906490288	0.967145037499881	1.100498252579	1.14626072642439	0.643441297145825	1.13023560871387
40	46	0.886426253267024	0.125359602941379	0.657922650818534	0.690787238253293	0.798964522746409	0.880523800001996	0.967456613986646	1.10220113708015	1.14846446590231	0.640721431501921	1.13213107503213
41	47	1.0083356620679	0.135963952936593	0.759616415464614	0.79559175817042	0.913606852690915	1.00223116499584	1.09641266408026	1.24190449916791	1.2917382337995	0.741846314312182	1.27482500982362
42	48	1.09508307344258	0.143791452058807	0.831542489593945	0.869776933434789	0.994975984211844	1.08879596331978	1.18833921606701	1.34183700990526	1.39434494774541	0.81325182740732	1.37691431947784
43	49	1.39507382937046	0.163281041412817	1.09351518491886	1.13779543048312	1.28174868521465	1.38870882627056	1.50146256306431	1.674065349648	1.73279796582439	1.07504298820133	1.71510467053958
44	50	1.60335389795884	0.173908147564769	1.2807021464221	1.3284185953283	1.48288183638495	1.59707063801654	1.71697831564919	1.89972325430844	1.96170756421723	1.26249392873189	1.94421386718579
45	51	1.98318924125764	0.188235992543002	1.63145594068084	1.68405355781956	1.85319032195909	1.97723690793477	2.10670074369868	2.30262979996383	2.36874529650683	1.61424669587336	2.35213178664193
46	52	2.08839559350764	0.183872979307024	1.74358090015271	1.79543085873588	1.96161053194423	2.08300170843856	2.20930171273462	2.39976007903565	2.46386027896954	1.72800455406587	2.44878663294941
47	53	2.18910551024618	0.175268711920132	1.85906310003298	1.90900952199286	2.06847815435624	2.18442971538719	2.30463642781874	2.48515157162797	2.54571791920169	1.84557883488272	2.53263218560964
48	54	2.01767935400198	0.15474894232397	1.7257700619227	1.77006391112538	1.91125908777857	2.01372450201709	2.11978892827542	2.27878555246956	2.33206206931567	1.714371427047	2.32098728095696
49	55	1.88383537264829	0.137028860190415	1.62482532310029	1.66425013900366	1.78968958194695	1.88051395541471	1.97436084908967	2.11475056019005	2.16171949786268	1.61525880667508	2.1524119386215
50	56	1.91487649505859	0.12737568972653	1.67334414351088	1.71028849875922	1.827493166613	1.91205293519785	1.99918210609818	2.12909612057991	2.17245400577815	1.66522014319459	2.16453284692259
51	57	1.91818775362983	0.118506035182667	1.69293042487215	1.72751281907531	1.8369823477913	1.91574786394479	1.99673360934437	2.11718552878965	2.15731010459894	1.6859159246718	2.15045958258785
52	58	2.00583576027606	0.112837077256567	1.790751278804	1.82391340711729	1.92861912624931	2.00372029701382	2.08074644276331	2.19497426097708	2.23294176377561	1.78467508885319	2.22699643169893
53	59	2.04547618879041	0.105910742415508	1.84313679204054	1.87444141941125	1.97307917437553	2.0436485293608	2.11588094820399	2.22274535006027	2.25820167122344	1.83789113365601	2.25306124392481
54	60	1.84218183418753	0.0930442333666198	1.66430955795633	1.69185558712003	1.7785999110938	1.84061559006404	1.90405645491245	1.99785074680866	2.02895465949116	1.65981513678896	2.02454853158611
55	61	1.58910987601437	0.0798557758998162	1.43643023372238	1.46007945644254	1.53454376175943	1.58777244179297	1.6422181038703	1.72270245973567	1.74938980399942	1.43259255525073	1.74562719677801
56	62	1.42209219733322	0.0704040547537892	1.28743318294876	1.30830299119214	1.37399339878783	1.42093052620321	1.46892469994659	1.53984401505957	1.56335268836077	1.28410025001579	1.56008414465064
57	63	1.305045591219	0.0638318663792224	1.18292029413874	1.20185621271461	1.26144324121611	1.30400503267422	1.34751366419248	1.41178444942001	1.43308411782913	1.17993513311572	1.43015604932228
58	64	1.32329935973831	0.0616991507848649	1.20511858566887	1.22347487652148	1.28117779023539	1.32234057078826	1.36437578103493	1.42639439228771	1.44692870260016	1.20236902419997	1.44422969527664
59	65	1.2267955036686	0.0575763658343468	1.11652868303004	1.13365174230268	1.18748552224292	1.22589489041975	1.26512375321009	1.32301137021359	1.34218029261129	1.11394582663328	1.33964518070392
60	66	1.09615444481038	0.0529228353002562	0.994868498585834	1.01058077904141	1.06000951618551	1.09530284970524	1.13137107759695	1.18463301063367	1.20227979316193	0.992425687621873	1.19988320199888
61	67	1.08051676278382	0.0513369006605239	0.98222802091989	0.997484298729764	1.04546169147136	1.07970384171159	1.11468569400745	1.16632220374903	1.18342513622153	0.979896437489194	1.18113708807845
62	68	1.07347738724476	0.0504363673787245	0.97688717985935	0.99188584032887	1.03904176065805	1.07268758824038	1.1070520773789	1.15776303806827	1.17455583198104	0.974622107182459	1.17233266730706
63	69	1.18554022617988	0.05254814665502	1.08477125207383	1.10045048859991	1.14968659039274	1.18476393141686	1.22054764123026	1.27327799966153	1.29072070985331	1.08254585873604	1.28853459362372
64	70	1.16461407937132	0.0516713942143896	1.06552857740604	1.08094536210766	1.1293582677092	1.16384998611209	1.19903697094626	1.25088921177477	1.26804175227346	1.06333814671111	1.26589001203152
65	71	1.11406202459051	0.0498722655893979	1.0184456584784	1.03331817718864	1.08003038267116	1.11331791662378	1.14728253260043	1.19734411533379	1.21390698779566	1.01631238403529	1.21181166514573
66	72	1.08528800308778	0.0484387741373871	0.9924137198196	1.00686119530028	1.05223564871435	1.08456744545456	1.11755489497251	1.16617272099417	1.1822570528568	0.990348005778504	1.18022800039706
67	73	1.05228708325885	0.0470597090002354	0.96206099371996	0.976095566710697	1.02017502235189	1.05158564174107	1.08363451983724	1.1308713026196	1.14649930632427	0.960050053618388	1.14452411289931
68	74	0.993085479844255	0.0452808002773558	0.906308148455942	0.919797298242241	0.962180536275397	0.992397355770304	1.02324031750638	1.06872093779135	1.08377326082616	0.904335111300638	1.08183584838787
69	75	1.00586112398157	0.0453017066592675	0.919019386709434	0.932524280077393	0.974946223490678	1.00518111037198	1.03603475868259	1.08151757782439	1.09656722343423	0.917069778929404	1.09465246903373
70	76	0.990209985268423	0.0448706975293065	0.904206419373025	0.917578155517191	0.959587098856699	0.989532306004946	1.02009415093872	1.06515346251681	1.08006464656962	0.902263418110982	1.07815655242586
71	77	1.02312666815782	0.0456189633735335	0.93565701253786	0.949264205754416	0.9919987663554	1.02244873174668	1.0535155677681	1.09930165443695	1.11444888368033	0.933713499945694	1.11253983636994
72	78	0.961170183847319	0.0442414437365253	0.876403125876199	0.889575450923269	0.930971358599168	0.96049147663244	0.990629168951587	1.03508007152143	1.04979417564912	0.874456954123729	1.04788341357091
73	79	0.948483066014381	0.04393762957822	0.86431061154874	0.877387598097066	0.918489411971621	0.947804695229759	0.977737247123383	1.02189254140385	1.03651054112507	0.86236531204107	1.03460081998769
74	80	1.00696315617342	0.0453513396929876	0.920026274166304	0.933545963639693	0.976014384987325	1.00628239753366	1.03716984943093	1.08270250003523	1.09776863419755	0.918074530375165	1.09585178197168
75	81	0.998796397019185	0.0453530081226165	0.91187246102816	0.925386336143433	0.967843626698211	0.998110022951721	1.02900096876618	1.07454776454307	1.08962083856935	0.909904501098857	1.08768829293951
76	82	0.968192074867828	0.0447546944927413	0.882450079076217	0.895771913583881	0.937641413282245	0.967502566759238	0.9979911228728	1.04296423431507	1.05785238253611	0.880472873662055	1.0559112760736
77	83	0.892781773767315	0.0430037848539629	0.810474677509581	0.823243900890055	0.863412118918198	0.892091395639714	0.921398869914903	0.964674614792835	0.979012116902153	0.808494355453548	0.977069192081083
78	84	0.901483580348276	0.043322536141494	0.818561762635201	0.831427447987788	0.871897051855372	0.900789692664215	0.930313724294921	0.973906652271636	0.988348589408449	0.816571409510948	0.986395751185604
79	85	0.951528548819391	0.0448554859575191	0.865632987272278	0.878969379308996	0.92090209822864	0.950823805750524	0.98138678017552	1.02649168590909	1.04142899459338	0.863611796342653	1.03944530129613
80	86	0.986755904240333	0.0461584943038267	0.898349052656682	0.912079145795158	0.95524263005764	0.986036263212458	1.01748471874006	1.06388744865022	1.07925230330733	0.896285255404833	1.07722655307583
81	87	0.967347782992816	0.046064180142515	0.87915887450964	0.892846343304824	0.935892312552771	0.96661670386337	0.99800632690446	1.04434302647447	1.05969123477287	0.877061989913486	1.05763357607215
82	88	1.00124850365559	0.0470427583923174	0.911157364557961	0.925146840750365	0.969129876843259	1.00051184624601	1.03256412209054	1.07986299779345	1.09552588923126	0.909044697206645	1.09345231010453
83	89	1.09494068931166	0.0493136485086007	1.00040820425708	1.01510909775107	1.06128794973713	1.09420045335595	1.12778651622642	1.17729731662979	1.1936797663985	0.998285938234806	1.19159544038852
84	90	1.13365389813485	0.050199038361939	1.03738759298175	1.05236672731085	1.09940343313329	1.13291303403071	1.16709676445743	1.21746824652113	1.23413036854815	1.03526378294545	1.23204401332425
85	91	1.14280912223448	0.050115495259649	1.04668240239226	1.06164467584097	1.10861932014817	1.14207663582671	1.17620045726176	1.22647216836017	1.24309840074627	1.04458275152557	1.2410354929434
86	92	1.16620508100714	0.0500466502627025	1.07016523007818	1.08512463008751	1.13207027870666	1.16548925674448	1.19955957777861	1.24972729403454	1.26631280750514	1.06811364649224	1.26429651552204
87	93	1.26515425593538	0.0513933785482105	1.16641681281645	1.18182309872046	1.23012108908611	1.26445841959597	1.29942890225466	1.35085899170487	1.36784599713014	1.16442323398088	1.36588527788987
88	94	1.27888444265057	0.0508310931211289	1.18118450262137	1.19643899214453	1.2442422134144	1.27821105420988	1.3127926202465	1.36362689848299	1.38041111726737	1.17925550013316	1.37851338516798
89	95	1.30939009103289	0.0503239492467742	1.21260144172522	1.22772862418183	1.27510485837804	1.30874544533348	1.34297260241686	1.39325051724636	1.40984214032035	1.21075515050921	1.40802503155657
90	96	1.18787063773234	0.0467000136023373	1.09809144941298	1.11211379867058	1.15604727880943	1.18725870482235	1.21902693631992	1.2657148498753	1.28112732240223	1.09633861107176	1.27940266439292
91	97	1.20643396238682	0.0457956069524017	1.11833390489732	1.13210805444896	1.1752375829711	1.2058545527359	1.23699873309927	1.28273630177922	1.29782669719865	1.11667457276012	1.29619335201353
92	98	1.13800679526237	0.0434810045959889	1.05436986694974	1.06744377286282	1.10838528188029	1.13745306859864	1.16702469698027	1.21045864174551	1.22479044850223	1.05278402625424	1.22322956427051
93	99	1.1260075839702	0.0424380075809517	1.04435574261881	1.05712433661045	1.09710041034597	1.12547448134092	1.15433362743435	1.1967093041348	1.21068894923391	1.04282908911153	1.20918607882886
94	100	1.07142059349559	0.0407587602680832	0.993013473716768	1.00527140479701	1.04365478129057	1.07090379240475	1.09862304604983	1.13933264886924	1.15276459755745	0.991533423370144	1.15130776362103
95	101	1.07375882336069	0.0402974505667041	0.996219297572429	1.00834627074504	1.04631082530317	1.07325475333377	1.10065733926897	1.14089081521422	1.15416288657221	0.994775820249948	1.15274182647143
96	102	0.977132328249438	0.0380925841196035	0.903888559082633	0.915331137686001	0.95117659712933	0.976637371674358	1.00254851312992	1.04062187202249	1.05318884080399	0.902470863375015	1.05179379312386
97	103	0.963051201916086	0.037572205826957	0.890809077209853	0.902094920493663	0.937449857258337	0.962562635559129	0.988119966263624	1.02567403880682	1.03806975554349	0.88940967849525	1.03669272533692
98	104	1.0115895847799	0.0384548659705614	0.937613422769307	0.949178870919069	0.985393420952135	1.01110234830985	1.03725461702525	1.07566231704944	1.08833462091685	0.936218047477604	1.0869611220822
99	105	1.04472370544695	0.0391802000269655	0.969332977393213	0.981124118729629	1.01803688402559	1.04423395552345	1.07087665490851	1.10999388391061	1.12289759247491	0.967930513394095	1.1215168974998
100	106	1.02498589381669	0.0388519900399204	0.950241698931379	0.961928184411059	0.998519934104062	1.02449504200728	1.0509167807968	1.08971795388811	1.10251950842184	0.948835993338448	1.10113579429494
101	107	1.02004470561904	0.0386646947846406	0.945660832896048	0.957290980893942	0.993706331357643	1.01955622007748	1.04585058659324	1.08446470940445	1.09720455100091	0.944261903841143	1.09582750739693
102	108	0.981329692538044	0.0377994074156527	0.908632743887197	0.919993881774506	0.955576756201076	0.980844408974457	1.0065536266186	1.04432086045817	1.05678441596464	0.907242854003365	1.05541653107272
103	109	1.06114960840774	0.039221218110006	0.985659557675457	0.997471048555457	1.03443851425788	1.06066642823475	1.08733399172135	1.12647634950776	1.13938548482928	0.984276020912131	1.13802319590335
104	110	1.10817226115114	0.0400660526589087	1.03102515328848	1.04310323157782	1.08089137922995	1.10768943484276	1.13492681724839	1.174888264397	1.18806318580029	1.02964279793968	1.1867017243626
105	111	0.983091209354049	0.0376169396965844	0.910735992557164	0.922045894435646	0.957464238644954	0.982611460272729	1.00819521064323	1.04577300251764	1.05817275018446	0.909362007548744	1.05682041115935
106	112	0.975849552195807	0.0372039153923933	0.904283802131359	0.915471475940107	0.950504851686878	0.975376797614854	1.00067890778646	1.03784024757772	1.05010187822202	0.902929878026716	1.0487692263649
107	113	0.992857867660791	0.0373931905921506	0.920911427030762	0.932162531357648	0.967387205868462	0.992388470795974	1.0178168443231	1.05515436925098	1.06747180416216	0.919567214100176	1.06614852122141
108	114	0.910616709612193	0.0358554979258625	0.841687831168033	0.852453136665589	0.886182885520207	0.910146149922526	0.934537582588589	0.970385415470753	0.982219687581902	0.840339933677502	0.980893485546883
109	115	0.96796134670359	0.0370651556124497	0.896668470245418	0.907812081376321	0.942710106198961	0.967488288445957	0.992696911410883	1.02972426713952	1.04194252442636	0.895313641703189	1.04060905170399
110	116	0.983368548383806	0.0375725808930421	0.911096638296382	0.922393994281408	0.957772159384431	0.98289006496193	1.00844334759263	1.04597526338802	1.05835959014665	0.909726289833443	1.05701080693417
111	117	0.965453745501816	0.0374386904272505	0.893459876454666	0.904708933227635	0.939944893377615	0.964969851935365	0.990435110840366	1.02784917366705	1.04019748953494	0.892073912264405	1.03883357873923
112	118	1.18524331507119	0.0416195219405624	1.10506347619768	1.11762616734842	1.15691216530444	1.18475619765602	1.2130434603764	1.25452207326462	1.26819135893137	1.10366905206768	1.26681757807469
113	119	1.17027062250415	0.0414011984900899	1.090521813501	1.10301450648994	1.14208620792672	1.16978243569245	1.19792286710856	1.2391919969769	1.25279371304158	1.08912427346357	1.25141697154472
114	120	1.1096596699736	0.0399375254208797	1.03275374690679	1.04479555201697	1.08246743561492	1.1091805791051	1.13632965034089	1.17615801950571	1.1892881823889	1.03138212014867	1.18793721979852
115	121	1.17305526270521	0.0404021693708391	1.09519457962437	1.10740006218278	1.14555749272929	1.17259145378221	1.2000474361411	1.24029256551275	1.25355169415772	1.09386701073836	1.25224351467205
116	122	1.14052245112425	0.0392584017861638	1.06486520141177	1.07672545408695	1.11380326965093	1.1400720394585	1.16675064034612	1.20585585094529	1.21873931488642	1.06357598362337	1.21746891862513
117	123	1.10887196762341	0.0381463553530751	1.0353570649945	1.04688165311042	1.08290977709773	1.10843457347366	1.13435735623252	1.17235428075781	1.18487250798318	1.03410511113138	1.18363882411543
118	124	1.08124033643731	0.0371299455942748	1.00968207056351	1.02090043816551	1.05597030024251	1.0808153502952	1.10604709659784	1.14302990824669	1.15521372753968	1.00846564307253	1.15401502980209
119	125	0.936127455090402	0.0341370558194268	0.870406810152224	0.880693565916258	0.912881778570673	0.935712537692191	0.958920833089695	0.992976673337147	1.00420600177696	0.869218825684326	1.00303608449648
120	126	0.924806984701114	0.0336571722467142	0.860007869624422	0.870150938265364	0.901888507099681	0.924398713459461	0.947280408654807	0.980855689397192	0.99192623275613	0.858838927097554	0.990775042304674
121	127	0.904865978550387	0.0333085769681762	0.840751322850054	0.850784107702875	0.882182476238676	0.904457309496868	0.927103993883465	0.960341864859121	0.971303027026679	0.839581167692761	0.970150789408012
122	128	0.926557139419964	0.0339464270512195	0.861209059630866	0.871436186212587	0.903440270039364	0.926142605459111	0.949222128395848	0.983092113844452	0.994260941578737	0.860022142399574	0.993092136440354
123	129	0.957466111615112	0.0348457595715893	0.890378646041274	0.90087991241593	0.933738278676789	0.957043422465163	0.980733174043901	1.01549415015092	1.02695564458024	0.889168422854797	1.02576380037543
124	130	0.945238768988189	0.0349370302083493	0.8779946009089	0.888515906303414	0.921445364596865	0.944808367253783	0.968562995896405	1.00342977980338	1.0149288324189	0.876762189779825	1.01371534819655
125	131	0.95105078900244	0.0352725213306457	0.88316518753217	0.893785840405695	0.92702813057716	0.950614762763114	0.974598138822342	1.00980307161324	1.02141424857555	0.881916647194374	1.02018493081051
126	132	0.946875217657482	0.0353863883067165	0.878780105319618	0.889431260955169	0.922773276797391	0.946434437019586	0.970496667421405	1.00582272632123	1.01747520581388	0.877517896576318	1.01623253873865
127	133	1.05466850683443	0.0375471931061433	0.982351500488172	0.993678096803739	1.02910630643193	1.05422296849163	1.07974502832601	1.11717869686994	1.12951743030659	0.981076008346387	1.12826100532247
128	134	1.11172423356611	0.0387287488156778	1.03710312927217	1.04879731007965	1.08536274840555	1.11127453929154	1.13759550883393	1.17618511296654	1.18890087416604	1.03581588588738	1.18763258124484
129	135	1.01473737652167	0.0369545556340334	0.943590766322178	0.954727212583886	0.989573428357283	1.01428880994941	1.0394123453983	1.07627765055328	1.08843311085232	0.942306447478968	1.08716830556438
130	136	0.94774580275808	0.0354436834232726	0.879541324334873	0.890209376784503	0.923604678066994	0.947303999861392	0.971405322019904	1.00678926774722	1.01846096624767	0.878276183248466	1.01721542226769
131	137	0.944424663669142	0.0351966291265263	0.876691199342087	0.887286616430536	0.920452600292165	0.943987466033112	0.967920141661416	1.00305404078979	1.01464264251381	0.875439270581151	1.01341005675713
132	138	0.992383034801983	0.0361404585249132	0.922803761800659	0.933694875692596	0.967773440413553	0.991944350008662	1.01651442196087	1.05256759616639	1.06445527554047	0.921547736093153	1.06321833351081
133	139	1.02023893303225	0.0368386927501435	0.949304433574137	0.960410265423157	0.995155853161797	1.01979557793849	1.04483871435464	1.08157993363026	1.09369294143171	0.948035095241967	1.09244277082253
134	140	0.894474474082076	0.0346082564476732	0.827920577407147	0.838320320913912	0.870894657459149	0.894028169151653	0.917567778779552	0.952151023983047	0.963564636899524	0.826642291444637	0.962306656719516
135	141	0.788519480966706	0.0325179953283851	0.726064883170204	0.735805307224311	0.766349595937134	0.788072519535983	0.810202140771782	0.842758292450347	0.85351406912499	0.724784210123071	0.852254751810341
136	142	0.747021812225966	0.0318531170999684	0.68588708059895	0.695411551962965	0.725297578576058	0.746569120546212	0.768252575572187	0.800176257721752	0.810729094221525	0.684589702710028	0.809453921741904
137	143	0.729937137313395	0.0320406841696656	0.668481081919349	0.678046505969335	0.708078104919921	0.729468380900626	0.751285188864676	0.783426753508901	0.794057031869031	0.66713739634085	0.792736878285939
138	144	0.736741308975587	0.0330473642276733	0.673384929428245	0.683238938269739	0.714190070248179	0.736247242309	0.758753977806779	0.791929001617534	0.802905357235281	0.671968475089347	0.801514142861826
139	145	0.773964316311375	0.0349285206359408	0.707010682131337	0.717422020525436	0.750127764752333	0.773438945750376	0.797228174703188	0.832298715681471	0.843903511200342	0.705504415864931	0.842424216757819
140	146	0.820578496386314	0.0371078423058573	0.749450665385674	0.760510319235413	0.795254109438519	0.820019206010942	0.845293215154734	0.882554481861516	0.894884646305943	0.747847125466834	0.893309867305795
141	147	0.889704613749145	0.0397490707087425	0.813493271747929	0.825348267732645	0.862581404664119	0.889112731313318	0.916182626133798	0.956079943107367	0.969279489959041	0.81179643516001	0.967612792338281
142	148	1.02980738047326	0.0437523231126837	0.945828373018542	0.958913391847483	0.999968890881987	1.02918782743276	1.05897050726121	1.10281473816167	1.11730717644434	0.944052827172402	1.11556193377412
143	149	1.1298330717294	0.0465144914538393	1.04049344580394	1.05442759824911	1.09812131428758	1.12919481211261	1.16084907287982	1.20741572338317	1.2227997967328	1.03866466847987	1.22100147497892
144	150	1.14187977125161	0.0468913820074219	1.0518115593839	1.0658604559629	1.10991190325487	1.14123796934522	1.17314802142369	1.22008834778034	1.23559521270157	1.04997266251706	1.23378687998615
145	151	1.06890760803151	0.0449692810490296	0.982574782471452	0.99603079171661	1.03824237004767	1.06827705025885	1.09888548659529	1.1439353314662	1.15882376126049	0.980767817175408	1.1570473988876
146	152	0.998208898808932	0.0428767435750031	0.915929777340553	0.928745388355368	0.968964110523599	0.997595061363246	1.02678455538232	1.06976628218607	1.08397632651602	0.914170481401926	1.08224731621594
147	153	0.933536223493316	0.0410568761648307	0.854789892217611	0.867045699307757	0.905525503058594	0.932934399415496	0.960890909127028	1.00207964251867	1.01570258775832	0.853064746210248	1.01400770077638
148	154	0.976979369708018	0.0418876449045863	0.896595114378757	0.909116335380789	0.948409778786934	0.976380795643369	1.00489646711373	1.0468842116692	1.060765193055	0.894879585695029	1.05907915372101
149	155	0.982534243720775	0.0421645801990134	0.901620137071494	0.914223514482602	0.953775483611537	0.981931157812467	1.01063559209746	1.0529021710667	1.06687555808066	0.899891666530709	1.06517682091084
150	156	0.933229399750748	0.0412836380680215	0.854058366828261	0.866377865019319	0.905062157745703	0.932620710188856	0.960733123402132	1.00215724856459	1.01585947969399	0.852313469137426	1.01414533036407
151	157	0.943123995968535	0.0416399416461602	0.863266210149765	0.875693385700149	0.914714266821587	0.942511250696711	0.970865785606206	1.01264475475613	1.02646387683935	0.861509710342061	1.02473828159501
152	158	0.954242691741107	0.0420898407925273	0.87352034200854	0.886082467612744	0.925526318264405	0.95362392870701	0.982284565824022	1.02451359166491	1.03848133429866	0.871746603787753	1.03673877969446
153	159	0.932309540838431	0.0418619341661826	0.852056228866575	0.864537839903059	0.90374299222236	0.931683063639644	0.96019318216606	1.00221823230405	1.01612298033692	0.850260149872713	1.01435893180415
154	160	0.890178617924346	0.0411485211698448	0.811345405700138	0.823593814397211	0.862089619457133	0.889544667914751	0.917576565146902	0.958925904009132	0.972614418458779	0.80952751643145	0.970829719417241
155	161	0.819526938450907	0.0397528956502606	0.743454856293795	0.755253720191705	0.792375208978846	0.818884261924853	0.845978107725344	0.885992408963236	0.899251189654507	0.741611262976397	0.897442613925418
156	162	0.7304712713636	0.037924178800632	0.658023327060878	0.669230801154635	0.704546688268532	0.729815067878004	0.755680554765411	0.7939501400016	0.806648238846957	0.656139880914361	0.804802661812839
157	163	0.776213905972047	0.0397666430542173	0.700219933443002	0.711982148891035	0.749034440117249	0.775534909418271	0.802653225135177	0.842761810855864	0.856066431850894	0.698271285585781	0.854156526358313
158	164	0.756552154181963	0.0402672081349582	0.679679012422836	0.691559126446331	0.729017021798646	0.755837871823205	0.783308680076386	0.823981696939372	0.837484358250863	0.677628426237445	0.835475882126481
159	165	0.825277897311929	0.0432563152916922	0.742664506288702	0.755439674226271	0.795704692932935	0.824522271481207	0.854027426909471	0.897693662523595	0.91218529842562	0.740495519340213	0.910060275283646
160	166	0.872037234954139	0.0457071705229666	0.784743060091667	0.798242054988585	0.840788445353216	0.871238796195232	0.902415681266746	0.948555997746595	0.963868713794275	0.782451180729124	0.961623289179153
161	167	0.94131474403671	0.0486092843625824	0.848441637093902	0.862811879471121	0.908088210341053	0.940478152171631	0.973629343668703	1.02267133565232	1.03894197323306	0.846040546686049	1.03658894138737
162	168	0.934537702380496	0.0492544616470488	0.840482504655704	0.855023769512618	0.900861310749863	0.933672532275893	0.967271010472182	1.01700284820765	1.03350941774085	0.83799895755228	1.03107644720871
163	169	1.00379080651047	0.0515612703447511	0.905264037386526	0.920512262778363	0.96854884353912	1.00290810316334	1.03807057056557	1.09008036930232	1.10733373858915	0.902730716634762	1.10485089638619
164	170	1.05945061498931	0.0533067456153944	0.957534455272482	0.973319930559136	1.02302509991342	1.05855669809005	1.09490170525126	1.14863056771278	1.16644666810307	0.954969393583137	1.16393183639548
165	171	1.13649026851031	0.0553234806645459	1.03063111936607	1.04704783268023	1.09870201745314	1.13559269304506	1.17330010294384	1.2289944499108	1.24745011217789	1.0280562464078	1.24492429061282
166	172	1.16760191651579	0.0558539742782948	1.06068234868239	1.07727418086166	1.12945930618285	1.16671141807804	1.20477382278698	1.26096725580549	1.27958196712607	1.05812812693033	1.27707570610125
167	173	1.15080095774431	0.0548622830438599	1.04577112290468	1.06207173623211	1.11333709454449	1.14992925635106	1.18731460659314	1.24250366353749	1.26078445737618	1.04327088297835	1.25833103251028
168	174	1.23829774684063	0.0560551051664933	1.13085454604633	1.1475602821326	1.20004228629354	1.23745201783501	1.27563129985142	1.33192009736677	1.35054703133432	1.12842974071431	1.34816575296696
169	175	1.39236943260997	0.0584740198700649	1.2801057951048	1.2976044171779	1.35249585129892	1.3915509588785	1.43135081064201	1.48992635862613	1.50928428516191	1.27776035366464	1.5069785115553
170	176	1.36076691255258	0.056600441851777	1.25207849279993	1.26902499264066	1.32217482325372	1.35998223705532	1.39850364073244	1.45518545281288	1.47391448094963	1.24983004652309	1.47170377858206
171	177	1.20910185742747	0.0517447826400519	1.10979740555995	1.12526669188496	1.17380987268824	1.20836378017369	1.24358927891047	1.29545469255766	1.31260064437115	1.10768208345297	1.31052163140197
172	178	1.12310392244889	0.0482414441990852	1.03053010932516	1.04494919837204	1.09020005185263	1.12241328219932	1.15525494015913	1.20361450299665	1.21960249563445	1.02855069181869	1.2176571530791
173	179	1.06601074366792	0.0458313815761859	0.978063513522996	0.991761564361899	1.03475038483525	1.06535400066253	1.09655520036855	1.14250015193152	1.15769010296224	0.976181235778598	1.15584025155725
174	180	1.05887813743663	0.0449874212251161	0.97252846012458	0.985982860072213	1.02819732772267	1.05824109483816	1.08886451931793	1.13394644282471	1.14884799271321	0.970702791835399	1.14705348303785
175	181	1.00164701573279	0.0433861483529603	0.918405428865123	0.931367401656911	0.972052099939999	1.00102066452846	1.03055915932253	1.07406318900467	1.0884480204356	0.916610164960989	1.08668386650459
176	182	0.829336509134128	0.0392702218732001	0.754144368698978	0.765817040039105	0.80252215981149	0.828716758591237	0.855475287338032	0.894970025790979	0.908050540960785	0.752366874262656	0.9063061440056
177	183	0.774340779133635	0.0379196310980499	0.7017937929964	0.7130419320043	0.748438213876023	0.773721889731285	0.799568714461809	0.837750738073553	0.85040475606603	0.700018302181457	0.848663256085812
178	184	0.853655466102916	0.040241704591889	0.776595018763053	0.788559645546308	0.826179215404433	0.853023212058954	0.880442515673788	0.92090798502339	0.93430886009228	0.774781725102814	0.932529207103018
179	185	0.824656517540186	0.0403836034087128	0.747395514945302	0.759374544583185	0.797070834548521	0.823997413444112	0.851523733955855	0.892186779830215	0.905663040788913	0.745504654859109	0.903808380221263
180	186	0.885127854903996	0.0427343755312298	0.803341011144804	0.816028435951713	0.855941380962431	0.884440204954462	0.913564744233685	0.956572935971658	0.970822441448868	0.801368478862786	0.968887230945207
181	187	0.876633798568896	0.0433467515778903	0.793723674121103	0.80657389813658	0.84702051331109	0.875919449203527	0.905468397156987	0.949130437687399	0.963603386049349	0.791674165476231	0.961593431661561
182	188	0.805129601757481	0.0422002576559162	0.724533130155594	0.736996405747322	0.776278396191567	0.804392423740054	0.833177241699103	0.875777411902086	0.889915249690563	0.722417096751886	0.887842106763077
183	189	0.885280573530897	0.0448855068435749	0.799481546797867	0.812766758407984	0.854606515970104	0.884522094023127	0.915127842190358	0.960381662688674	0.975389836641465	0.79730498011749	0.973256166944304
184	190	0.920994735135881	0.0465767057611434	0.831957137423863	0.845745183207894	0.889165961457091	0.92020969249269	0.951967764210413	0.998922171288288	1.01449352116936	0.82970439184404	1.01228507842772
185	191	0.870652429155136	0.0460154107169131	0.782788975517479	0.796371441959016	0.839189509381668	0.869841900138169	0.901231827538731	0.947698241347671	0.963121889636403	0.780462224149987	0.960842634160286
186	192	0.986034646628622	0.049550105350876	0.891297700236747	0.905971923410293	0.952176648513211	0.985204775453698	1.01898803360167	1.06892816964429	1.08548753188082	0.888916440140905	1.08315285311634
187	193	0.900939964532038	0.0478844188619697	0.80952151648898	0.823650304741589	0.868196711895132	0.900091763974153	0.932758632409003	0.981122952555518	0.997178494189106	0.807086503562577	0.994793425501498
188	194	0.955493423209943	0.0496737377401198	0.860603226079522	0.875281658440192	0.921536373116563	0.954632756326883	0.988512296861202	1.0386410386938	1.05527455208948	0.858132897239309	1.05285394918058
189	195	1.06597846362281	0.0528385907319147	0.964919303400958	0.980580990112356	1.02987953367767	1.06510555361647	1.10112586589015	1.15435354699444	1.17199814531249	0.962414825788261	1.16954210145737
190	196	1.05182105144305	0.0527893853410134	0.950887565948241	0.966522355950884	1.01575019227111	1.05093804228757	1.08692937562751	1.1401318072783	1.15777244532124	0.94835385617466	1.15528824671143
191	197	1.06250357469745	0.0529928617704218	0.961165049911615	0.976866341320524	1.02629648958379	1.06162269011402	1.0977504400284	1.15114562073434	1.16884793646971	0.958637565627419	1.16636958376747
192	198	1.09018014679524	0.0533863514758264	0.98804257877883	1.00387862689259	1.05371240138409	1.08930882378387	1.12569809313171	1.17945386220352	1.19726922149278	0.985542897902623	1.19481739568786
193	199	1.1611681262017	0.0547379904089933	1.05634816218228	1.07262281139883	1.12379409439909	1.16030811502311	1.19760468567069	1.25264704770821	1.27087532552179	1.05388166500007	1.26845458740333
194	200	1.19235283354772	0.0549991349964723	1.0869791083199	1.10335237467005	1.15480998543202	1.19150729994439	1.22897398883956	1.28423751287679	1.30253152727436	1.08455452895464	1.30015113814081
195	201	1.17621973879505	0.0539119433364171	1.07291384814413	1.08896937133732	1.13942169414826	1.17539615812707	1.21212002033737	1.266279442116	1.28420584616833	1.07055232985568	1.28188714773443
196	202	1.01700541602895	0.0492740734099007	0.922710678675848	0.937336532568454	0.983351078290307	1.01620974793587	1.04979242246374	1.09938842556858	1.11582173533858	0.920428232145548	1.11358259991236
197	203	0.986057951590296	0.0477186888377061	0.894737110892772	0.908902303890687	0.953466405807422	0.985288302106313	1.01781052798003	1.06583897247608	1.08175251732736	0.892529321468392	1.0795865817122
198	204	1.09964347444584	0.0499837942929926	1.00384639207734	1.01873922495753	1.06552986027593	1.09888623702408	1.13293164381977	1.18313075428597	1.19974376224393	1.00167523763157	1.1976117112601
199	205	1.14872992737495	0.0510168871381619	1.05090166009026	1.06612232521031	1.11392031032219	1.1479747692128	1.18271636435519	1.23391346602725	1.25084958922917	1.04873682858415	1.24872302616574
200	206	1.07219261272363	0.0490409486225272	0.978215975627095	0.992822638029158	1.03872010793336	1.07144501189527	1.10485017781691	1.15411274650312	1.17041769131957	0.976072353423481	1.16831287202379
201	207	1.06588191497931	0.0483493855140722	0.973212923549576	0.987620481978732	1.03288454575958	1.0651509466312	1.09808247447611	1.14663677116769	1.16270483120551	0.971117119371724	1.16064671058689
202	208	1.04176519920246	0.0473041209222349	0.951101744905461	0.965196994791699	1.00948082269136	1.04104929692322	1.07326918920155	1.12077543463572	1.13649696107738	0.949049122194875	1.13448127621004
203	209	1.16645060659922	0.0496924665299361	1.07107549758464	1.0859348764689	1.13256003749029	1.16574502579257	1.19957203587711	1.24937315685065	1.26583538117903	1.06905337220054	1.26384784099789
204	210	1.16296024883577	0.049320500436018	1.06828995376713	1.08304166858634	1.12932498377439	1.16226310482048	1.19583557055422	1.24525687010532	1.26159226579831	1.06629206798117	1.25962842969036
205	211	1.0226094891568	0.0457324866438186	0.934928041004606	0.948566797713607	0.991403082918167	1.02192783035514	1.05307283572428	1.09897740214819	1.11416465013329	0.932973815334911	1.11224516297868
206	212	1.02330055592833	0.0450920100937797	0.936818612601934	0.950277492002507	0.992536241050875	1.02263830173752	1.05334296263497	1.09858264921846	1.11354594283896	0.93492021614452	1.11168089571214
207	213	0.969062288873913	0.0435121812689892	0.885645296145061	0.898618947094692	0.939369613024836	0.968411115200802	0.998045136419151	1.04172686388505	1.05617975357963	0.883778413586694	1.05434616416113
208	214	0.938862932924418	0.0427197426447591	0.856989795443198	0.869717524869937	0.909706644279279	0.938215073948042	0.9673130074402	1.01021826799617	1.0244177031851	0.85513223734069	1.02259362850815
209	215	0.867993747646619	0.0411468498105746	0.789210465497626	0.80144012243664	0.839897634225121	0.867343651717942	0.895381211456498	0.936764932429027	0.950471366388053	0.787345922017893	0.948641573275346
210	216	0.830874910829149	0.0404943653874982	0.753392903047654	0.765408338607891	0.803215168799979	0.830217145305142	0.85781764502729	0.898585206075676	0.912094833578982	0.751505954669652	0.910243866988645
211	217	0.856169619599308	0.0415792723648302	0.776604829612586	0.788944877733651	0.827770048460024	0.855496624429322	0.883835581296935	0.925690034576421	0.939558871591229	0.77467424576424	0.937664993434375
212	218	0.884871137109876	0.0429731412741409	0.802639083346501	0.815392808966883	0.855519522392208	0.884175581010124	0.913464549473742	0.956722096598416	0.9710558609586	0.800643780212559	0.969098494007192
213	219	0.907250731762613	0.0442693027654872	0.82254822359532	0.835682788497742	0.877012077221142	0.906530793180619	0.936704605841583	0.981274478443214	0.9960444683555	0.820482898342258	0.994018565182967
214	220	0.931911368951246	0.0455268495770561	0.844805290698277	0.858311969702811	0.900813283310794	0.931170096513963	0.962201418930623	1.00803934422363	1.02322991021722	0.842678743780216	1.02114399412228
215	221	0.96019274011913	0.0467414512592776	0.870754942629918	0.884625020867832	0.928266374067218	0.959434400633674	0.991292465974583	1.03834725307228	1.05393998924781	0.868579495650946	1.05180598458731
216	222	1.07600368843913	0.0498984762310631	0.980414277067076	0.995264432931029	1.04194048960556	1.07523245800498	1.10922619073554	1.15937370734472	1.17597581961488	0.978202675026248	1.17380470185202
217	223	1.06518165426729	0.0498817012071932	0.969646247804523	0.984482867154974	1.03112604156122	1.06440311397617	1.09838860301867	1.14853614019773	1.16514131834111	0.967413519901195	1.16294978863339
218	224	0.964585570298458	0.0473496433855861	0.874002673467113	0.888045948492416	0.932240500697113	0.963810913501145	0.996086213551954	1.04376764680775	1.05957064370041	0.87178026926271	1.05739087133421
219	225	0.992423953051063	0.0477480197036886	0.901034062708512	0.91521300539875	0.959814650937394	0.991658298959236	1.02419864048145	1.07224664472668	1.08816486511475	0.898837834431833	1.08601007167029
220	226	1.01025967596713	0.0481076036174821	0.918158676022239	0.932453325819286	0.977408829629486	1.00949616590652	1.04227824383108	1.09067045593514	1.10669951623262	0.91596877287686	1.10455057905739
221	227	1.0842903185723	0.0499085072855272	0.988665108972014	1.00352472984004	1.05022320496526	1.08352467303459	1.11752282295114	1.16766761949004	1.18426651209017	0.986469644292664	1.18211099285193
222	228	1.12063975828411	0.0507289782805797	1.02340537109847	1.03852379645089	1.0860191751732	1.11987438699045	1.15442602974317	1.20536649588117	1.22222357474788	1.02121096085417	1.22006855571404
223	229	1.06327435516937	0.0491498744544751	0.969111980106851	0.983742098823472	1.02972343501559	1.06251713322077	1.09599984877194	1.145389590033	1.16173984388274	0.966940601238595	1.15960810910014
224	230	1.04259201641828	0.0481938330075067	0.950261245898079	0.964606786067504	1.0096937138064	1.04184952361347	1.07468094830826	1.12310998234017	1.13914219834094	0.948132103723572	1.137051929113
225	231	1.12754454384403	0.0496855490380112	1.03225265450244	1.04708259468615	1.09364625737852	1.12681482558563	1.16064738109919	1.21049565048292	1.22698326009281	1.03016086772953	1.22492821995853
226	232	1.15025917509585	0.0498700599131099	1.05457936905391	1.06947770073345	1.11624105336189	1.1495385416621	1.1834917496276	1.23349881670905	1.25003418421943	1.05251385766615	1.24800449252554
227	233	1.05065565993564	0.047223460094989	0.96012585224618	0.974205257723078	1.01843004538207	1.04994823246951	1.08211012539217	1.12951918401574	1.14520561691428	0.958097678149461	1.14321364172182
228	234	1.0100675734156	0.0457236106562687	0.922427186938922	0.936053895340703	0.978862961840319	1.00937772039224	1.04052019387203	1.08643442513173	1.10162823618466	0.920449296529311	1.09968585030188
229	235	0.9535499810092	0.0440308470636209	0.86919265771839	0.882299845966574	0.923493805218555	0.952872348170601	0.982867488040692	1.02711160613328	1.04175813204168	0.867249520764503	1.0398504412539
230	236	0.954303969104173	0.0439254005858464	0.870142453037031	0.883220680270874	0.924320872165774	0.953630110301743	0.983552511020294	1.02768587414946	1.04229486661182	0.868210183955914	1.04039775425243
231	237	0.906432728549093	0.0429208336678883	0.824250627231452	0.837008405546715	0.877125681827897	0.905755365175569	0.935001402166321	0.97816762377233	0.992464120942789	0.822307894560032	0.990557562538154
232	238	0.846608254845303	0.0417093950317327	0.766822683481647	0.779190338291472	0.818114840499011	0.845923395317322	0.874355128023731	0.916362316194898	0.930285706986076	0.764857840583107	0.928358669107499
233	239	0.826097438186832	0.0415654730554843	0.74662919562721	0.758937783220033	0.797694958389196	0.825400414229335	0.853740118678004	0.895634733687129	0.909526683611611	0.744629110998082	0.907565765375581
234	240	0.828063905483957	0.042202044376077	0.747405028612945	0.75989182184715	0.79922180967393	0.827347077493593	0.856124615579096	0.898681184653363	0.912796322910351	0.745347898506846	0.910779912461068
235	241	0.760594666365165	0.0411885104307597	0.681999590480371	0.694137151576906	0.732423098913391	0.759851301411056	0.787955927632587	0.829587902205533	0.843414067294421	0.679865185920876	0.841324146809454
236	242	0.761863013721601	0.0420668476326291	0.681635068127365	0.694014667369893	0.733083176237671	0.761088902729887	0.789799032571598	0.832351961720362	0.846489998597886	0.679411992361648	0.844314035081554
237	243	0.782371265329008	0.0436677057548903	0.699115485443024	0.711956370785317	0.752491817220195	0.78155898426068	0.811365288955754	0.855556965984211	0.870242989641323	0.696782562049423	0.867959968608593
238	244	0.88222918761922	0.0476358985674082	0.79132406799106	0.805364395399573	0.8496490892345	0.881371970316211	0.91387487450263	0.962018066798571	0.978005622859033	0.7888628264271	0.97559554881134
239	245	0.980171615875232	0.0515166763904559	0.881789298948262	0.897001253795353	0.944949763472407	0.979269211639224	1.01440979710783	1.0664202013583	1.08368204249952	0.879198930149938	1.08114430160053
240	246	0.993855592709324	0.0528228287822968	0.893008988672182	0.908594905354605	0.957735467020833	0.992919915637179	1.0289557794776	1.08230800266394	1.10001938241698	0.890322848296022	1.09738833712263
241	247	0.914892922896661	0.0510643433939031	0.817534894575033	0.832550828370161	0.879952355897033	0.913943053910222	0.948798088126947	1.0004751554682	1.01764876562595	0.814806809844611	1.01497903594871
242	248	0.884416206531877	0.0503126801229359	0.78854344551495	0.803318063924002	0.849980903750699	0.883462326925709	0.917811738754694	0.968768170020952	0.985709564769703	0.785803353490922	0.983029059572831
243	249	0.838742118749546	0.0492526331088336	0.744976606119837	0.759406021685203	0.805017222439657	0.837778244597306	0.871416355276542	0.92136613315009	0.937985009737899	0.742206957856232	0.93527727964286
244	250	0.898494989151484	0.0515322218288025	0.800321540291213	0.815445268993626	0.863220978091991	0.897509989553313	0.932695308849557	0.984904685898571	1.00226587656528	0.797491834367031	0.999498143935937
245	251	0.938462725340681	0.0534738765828534	0.836570948809481	0.852272018566477	0.901862990871655	0.93744726868392	0.973955567843671	1.0281173013836	1.04612502129916	0.833653927238288	1.04327152344307
246	252	0.933823676877869	0.0540949531661317	0.830798027641244	0.846662200930674	0.896790263634962	0.932779339347293	0.969718719678046	1.02454754093806	1.04278395823103	0.827797568672251	1.03984978508349
247	253	0.993389352268091	0.0563299422699886	0.886040495542973	0.902585994248118	0.954837409055549	0.992324829389866	1.03078091833757	1.08782395093232	1.10678755865932	0.882982665418913	1.10379603911727
248	254	1.10073952448867	0.0596959822466045	0.986833453239262	1.00442307031448	1.05990866423691	1.09966055638239	1.14039425403087	1.20073648882006	1.22077705441164	0.98373539928533	1.21774364969202
249	255	1.18428684163604	0.0620734969208178	1.06573531826384	1.08406788640535	1.14184882539311	1.18320250661212	1.22554287153396	1.28820461060395	1.30900033743542	1.06262278767124	1.30595089560085
250	256	1.24421074183949	0.063246786440997	1.12332195165854	1.14203862396643	1.20098747173005	1.24313923448146	1.28626600397505	1.35003791344611	1.37118862100562	1.12024704041513	1.36817444326384
251	257	1.12299376701981	0.059186968365918	1.00997168077149	1.02744529340082	1.08252629545543	1.12195412931188	1.16232797565288	1.22208858633462	1.24192382107522	1.00698730902261	1.23900022501701
252	258	0.946108400602272	0.0532227557241044	0.844657803903421	0.860299646969746	0.909687020763637	0.945110583331685	0.981442114059594	1.03532085155884	1.05322928357455	0.841791799383028	1.05042500182152
253	259	0.934614399472862	0.0520840241985423	0.835307910180244	0.850625387031276	0.898976878416307	0.933647068000113	0.969197483589315	1.02190311681526	1.03941793780616	0.832529712043719	1.036699086902
254	260	0.964534549062366	0.0527769823812075	0.863855345945279	0.879396642534566	0.928431841913505	0.963572110707665	0.999588150232732	1.05295546747036	1.07068300285808	0.861091663595199	1.06797743452953
255	261	1.02245198137214	0.0546523572674674	0.918128506584405	0.934248025683209	0.985078039786503	1.02147838262243	1.05876464815571	1.11397701625145	1.13230813763478	0.915333361127904	1.12957060161638
256	262	1.06080012208084	0.0559868891090394	0.953892796154724	0.970420114650333	1.0225199247123	1.05981532650028	1.09800683768387	1.15453940138264	1.1733037629269	0.951065819427124	1.17053442473456
257	263	1.01220395193214	0.0547337211855355	0.907757995691638	0.923888731623334	0.974768641820171	1.01121756949807	1.04856405404017	1.10388385950312	1.12225523090047	0.904925858408494	1.11948204545579
258	264	1.06633192651339	0.0559679113470905	0.959445095502161	0.975972944159177	1.02806745726916	1.06535290201922	1.1035292040217	1.16003049424519	1.17878227915506	0.956634820273089	1.17602903275368
259	265	1.14576757406473	0.0577963286686797	1.0352749890917	1.05238716546343	1.10627299080307	1.14479590769766	1.18420298109718	1.24246246485703	1.26178188120314	1.03248676987412	1.25904837825534
260	266	1.13637952969195	0.0572499736329357	1.02692790828721	1.0438796998501	1.09725891356451	1.13541827042375	1.17445231380943	1.23215834162747	1.25129373292722	1.0241695813714	1.24858947801251
261	267	1.09249156192501	0.0555344670979992	0.986343962677672	1.00277832212827	1.05453894161283	1.09155071427933	1.12941860127022	1.18541415784448	1.20398574604935	0.983644006412928	1.20133911743708
262	268	1.01719558977848	0.0528814806357495	0.916177741105053	0.931804051343774	0.981045721283482	1.01627934426966	1.0523466979302	1.10571256510903	1.12342020815252	0.913547887732409	1.12084329182455
263	269	0.912360357376767	0.0495526126554524	0.81781270100086	0.832412053034865	0.878466693092475	0.91146340486994	0.945276297513563	0.995368291508738	1.01200513070286	0.815237236572081	1.00948347818145
264	270	0.968882158615481	0.0508531250081522	0.871763483855044	0.88678088817908	0.934114596435439	0.967992605051846	1.00268005740363	1.05401781694656	1.07105591680049	0.869210033599503	1.06855428363146
265	271	0.901374927242181	0.0492473731236968	0.807425043864723	0.821928484414947	0.867687367009566	0.900478195594185	0.934085004888791	0.983880247038326	1.00042067022014	0.804850075919735	0.997899778564627
266	272	0.809624758261329	0.0469791933739436	0.720155735534723	0.733931384700198	0.777462029361408	0.808716270025258	0.840797198247102	0.888417118297581	0.904256424801275	0.7175455392484	0.901703977274259
267	273	0.697084108301207	0.0439995587648144	0.613506382737613	0.626324214207265	0.666923935162215	0.69615858467253	0.726235437984745	0.77100110919807	0.785921243145927	0.61084497312217	0.783323243480243
268	274	0.589289136319736	0.0411577385773592	0.511377653315132	0.523263870380452	0.561031223583643	0.588331220080267	0.616502918950375	0.658582020512403	0.672644042135628	0.508619968708112	0.66995830393136
269	275	0.527276634782164	0.0400881002039348	0.451630773569401	0.463115226257554	0.499712554816755	0.526261036245378	0.553733734503858	0.59490244208599	0.608693636205418	0.448703958382452	0.605849311181876
270	276	0.544859657012596	0.0425463911684963	0.46466017777862	0.476816113210354	0.515591055245246	0.543752619734994	0.572921621370372	0.616679520654797	0.63134985189816	0.461468730322343	0.628250583702848
271	277	0.504179689770601	0.0432330517266235	0.423008477233685	0.435236748878976	0.474385291682277	0.502944495129627	0.532627802821269	0.577336147674064	0.592369757470344	0.419442908386419	0.588916471154783
272	278	0.543646741637746	0.0476809734423521	0.454215425350791	0.467666925313279	0.510772091338715	0.542253412845338	0.575002762766282	0.624379513252316	0.640995458523086	0.450192033690735	0.637101449584756
273	279	0.569271709481456	0.0519671594387535	0.471982821505667	0.486574035808722	0.533412199751075	0.567691182448817	0.603408583477477	0.657360931319802	0.675541653264366	0.467416076981499	0.671127341981413
274	280	0.607312187381331	0.0571311248293307	0.500511198365977	0.516492973056971	0.567864098952407	0.605521648525778	0.644808769522672	0.704239365774774	0.724287519141749	0.495335182715842	0.719289192046819
275	281	0.646389512287718	0.0624888327664967	0.529731804432706	0.547151711866249	0.603216351952243	0.644376956825843	0.68736921651643	0.752492647154011	0.774483051117388	0.523911400065384	0.768867624510051
276	282	0.738869911542199	0.0704484818974687	0.607261207893068	0.626934881428021	0.690212224541266	0.736632122011877	0.785088648215547	0.858438596245599	0.883194322339256	0.600790887023161	0.876948936061238
277	283	0.722500896030117	0.0729836118566075	0.586561151279501	0.606788586540498	0.672027213672728	0.720044901538224	0.770297878812806	0.846591259659203	0.872396047908186	0.579453016791166	0.865548775269067
278	284	0.683948621341326	0.0737520765679036	0.547070613972529	0.567323860446606	0.632865272513544	0.681299492131206	0.732144877707609	0.809610337264889	0.835879189174685	0.539394551268235	0.828502691414417
279	285	0.782289291301043	0.0815592965993807	0.630635580132088	0.653141307363013	0.725843623114509	0.779456742751158	0.835647916057531	0.921099889328831	0.950037921689849	0.622433069966257	0.94214551263583
280	286	0.874355554193864	0.0892385400643071	0.708230806079241	0.732928506426007	0.81262576028487	0.871321478589285	0.932778635523848	1.02613265680895	1.05772042469358	0.699448015667822	1.04926309271991
281	287	0.899901693519859	0.0933154586186198	0.726336809369225	0.752106093743546	0.835327969319997	0.896678302744494	0.960962406462274	1.05869317269656	1.09178234191152	0.717003394627365	1.08279999241235
282	288	0.897444926064794	0.0951289719051146	0.72072196838589	0.746910455223537	0.831582181782981	0.894085956316527	0.959646940425146	1.05943780247045	1.09325390936846	0.71099214113077	1.08389771099882
283	289	0.890891117491787	0.0960672598214496	0.712597899054285	0.738979175105024	0.824351467725179	0.887440440629896	0.953670126547863	1.0545743285282	1.08879135317436	0.702599288241745	1.07918294674183
284	290	0.996340127582164	0.102764637608844	0.805144242022243	0.833544099996608	0.925236485013605	0.992809242562987	1.06359562594813	1.17118097552244	1.20759903260702	0.79492143786883	1.1977588172955
285	291	1.07288337814424	0.107828836639801	0.871986668424994	0.901892015900738	0.99832022070939	1.06927314648434	1.14351186502827	1.25619019966038	1.29429410732451	0.861538858330228	1.28422789795825
286	292	1.04088019711883	0.106792054935805	0.842134237145738	0.871668749265645	0.966999018509981	1.0372302728464	1.11078348570568	1.22254253374567	1.26036560508925	0.831567769444653	1.25019262479301
287	293	0.948517806952936	0.10169178303511	0.759723879980993	0.787673233443494	0.878092191199448	0.944886124888643	1.01498550507276	1.12175110224695	1.15794727214127	0.749201912204121	1.14783370170175
288	294	1.02735415959001	0.105404312766399	0.831190865057896	0.86034158188567	0.954433052656367	1.02375166537997	1.09634906841574	1.20665582916834	1.24398739699031	0.820761706567869	1.23394661261215
289	295	0.95315694252728	0.10160687147307	0.764459739852457	0.792408850266151	0.882799747657578	0.94954894093449	1.0195820152568	1.12621296727656	1.16235516304028	0.754007474440063	1.1523064106145
290	296	1.07593666273143	0.108135703286888	0.874468227473419	0.90445868162374	1.00116130838496	1.07231615682839	1.14676614897365	1.25976515128451	1.29797749764418	0.863990684289128	1.28788264117373
291	297	1.04802352597242	0.106963453211038	0.848902420793548	0.878505676444726	0.974032715300781	1.04438681022455	1.1180508316834	1.2299471993357	1.26780905509594	0.838375157678786	1.25767189426605
292	298	1.06619882763235	0.10770234587314	0.865591745650676	0.895441491000175	0.99171451729941	1.06257450209543	1.13673311663778	1.24931970810291	1.28739998610608	0.855102229720996	1.27729542554371
293	299	1.06692143231771	0.107229638538982	0.867141093048858	0.896880258379174	0.992772617685016	1.06333126248933	1.13715744111774	1.24920962929201	1.28710179592455	0.856751340781307	1.27709152385412
294	300	1.09765482447299	0.108155143587153	0.89594144395132	0.926016715228245	1.02289945242024	1.09410459448096	1.16854088374635	1.28140368672923	1.31954138443025	0.885670743042174	1.30963890590381
295	301	1.06304732612476	0.105777162444743	0.865869506292031	0.89524525327099	0.989919467002025	1.05954098502633	1.13235372339065	1.24281044754223	1.28014889035809	0.855724087733067	1.27037056451646
296	302	1.07833785558978	0.105739726305733	0.88108016925248	0.910502486728054	1.00525987658787	1.07488362078429	1.14765113638191	1.25795650734238	1.2952232791585	0.871087992030548	1.28558771914902
297	303	0.93034820794126	0.0975269919256233	0.749058342698582	0.775949506342669	0.862842930433636	0.926942567165962	0.994141869932928	1.09636450843993	1.13098934951143	0.739195303767038	1.12150111211548
298	304	0.829184256033414	0.0915680827910062	0.659474846058421	0.684532094741367	0.765724168285346	0.825816035076262	0.888973615232388	0.985326438535454	1.01803202381481	0.649710813763042	1.00865769830379
299	305	0.680946973873612	0.0831909134342466	0.5277245516425	0.550126813447996	0.623143647474434	0.677562190724461	0.735061761667119	0.823313817533464	0.853401190087945	0.517892783542488	0.844001164204735
300	306	0.555001208912479	0.0762352790484222	0.415733990416109	0.435834395283942	0.501858237160454	0.551514565007145	0.60434499727229	0.686062431456057	0.714077977419511	0.405580061977571	0.704422355847386
301	307	0.389423826470927	0.0658246407669127	0.271247963654038	0.287835823381005	0.343239996299842	0.38572137323051	0.431574255839023	0.503643088913619	0.528632742726852	0.260407530567778	0.518440122374076
