# Supplementary material for: Evolution and Epidemic Spread of SARS-CoV-2 in Colombia: A Year into the Pandemic
Source: Vaccines (Basel). 2021 Jul 30;9(8):837. doi: 10.3390/vaccines9080837 (PMC8402472; doi:10.3390/vaccines9080837)
Supplement: Supplementary file 1 [file vaccines-09-00837-s001.zip › Supplementary_material/Supplementary Data S3/model_statistics/WHO-model- GN .csv]

t_start	t_end	Mean(R)	Std(R)	Quantile.0.025(R)	Quantile.0.05(R)	Quantile.0.25(R)	Median(R)	Quantile.0.75(R)	Quantile.0.95(R)	Quantile.0.975(R)	inferior	superior
2	8	1.50227074223279	0.344644544801609	0.904465121819637	0.983746355463247	1.25773922810941	1.47599890218441	1.71819871684944	2.11043503143901	2.24927568062946	0.826767434421636	2.17777405004394
3	9	1.27165379773895	0.291737389237568	0.765618656311509	0.832729250306358	1.0646608637358	1.24941500666627	1.45443418561446	1.78645742552501	1.90398433586153	0.699848514833316	1.84345908064458
4	10	0.843202832709796	0.225355436254094	0.460986835024281	0.509772578186232	0.682306351522697	0.823213781997838	0.982346179596125	1.24484257090713	1.33890948646085	0.401506177651771	1.28489948776782
5	11	0.802994802301057	0.214609388112202	0.439004730646005	0.485464131238323	0.64977065137338	0.783958927180653	0.935503114643207	1.18548239562846	1.2750637410983	0.382360401601141	1.22362920300097
6	12	0.810202059623841	0.216535608655072	0.442945005291144	0.489821400930219	0.655602649627691	0.790995328540281	0.943899696606351	1.19612265961578	1.28650803993898	0.3857922666599	1.23461185258778
7	13	2.24373814463547	0.368868278756473	1.57979871853859	1.67338085069855	1.98517130355033	2.22355698220343	2.48031909487784	2.88294477856307	3.02232586212547	1.52075631827278	2.96671997099816
8	14	3.38219089275702	0.460257883330166	2.54080589323916	2.66237617613628	3.06143559313824	3.3613362374227	3.68022195582509	4.17314948190222	4.34206324016959	2.48008544142989	4.28429634408414
9	15	3.57035520977748	0.442848060833948	2.7555247740743	2.87447186534982	3.26252770259254	3.55206248219703	3.85824859092169	4.32864161641873	4.48912137373681	2.70237301054294	4.43833740901202
10	16	3.0425239734972	0.353686227740512	2.38903571854574	2.48505622652459	2.79709096186858	3.02882993978875	3.27303352702495	3.64670653369425	3.77382093177142	2.34929896712579	3.7357489798686
11	17	2.49957768544657	0.274364294929786	1.99089967393009	2.06604646359923	2.30946123535619	2.48954641953718	2.67876190061373	2.96732856560825	3.06525383295981	1.96182366738419	3.03733170350896
12	18	2.21709428877863	0.226281238297768	1.79585349205344	1.85847919406007	2.06056669211998	2.20940081481102	2.365237088728	2.60195390997189	2.68205068460364	1.77358306171501	2.66060551584226
13	19	1.82557033637442	0.184410452054765	1.48208624256274	1.53319566816526	1.69803657442959	1.81936468221491	1.94634078028075	2.13911415080553	2.20431608511815	1.46412585034708	2.18701482240176
14	20	2.07300002003062	0.179751898419225	1.73567959659139	1.78645702417822	1.94909489208228	2.06780685251051	2.19124494188053	2.3772580526781	2.43982997386233	1.72068629912894	2.4253137409323
15	21	1.60015797081038	0.146686240684958	1.32559820255507	1.36676346003559	1.49892942133934	1.59567797450074	1.69650372564777	1.84883480460664	1.90017447608619	1.31265293906786	1.88766300255289
16	22	1.62711780970743	0.137516553981878	1.36876138509314	1.40772071422746	1.53237442102759	1.6232453637897	1.71764045309882	1.85972464431	1.90747903316731	1.35758536390295	1.89665025551192
17	23	1.52249290709828	0.125148146053273	1.28709098652744	1.32265459582061	1.43631749442289	1.51906524539632	1.60493232973656	1.73402368023862	1.77737227886522	1.27720254083386	1.7677832733627
18	24	1.31745287589128	0.110558189388232	1.10967957302387	1.1410261008853	1.24129333066141	1.31436155743183	1.39024305219687	1.50442479212164	1.54279231894415	1.10075882469034	1.53414692709221
19	25	1.10997310210552	0.0969788002094233	0.928046137027273	0.955417422670119	1.04311422751495	1.10715002425929	1.17375501857946	1.27415892682353	1.30794183352104	0.919894653695055	1.30005155051599
20	26	1.07038032160263	0.0921236702150025	0.897444139707339	0.923489989856087	1.00688788827384	1.06773857049472	1.13099341488288	1.22628224229992	1.25832794780648	0.889817927981222	1.25094271522403
21	27	0.849704312453653	0.0806503642190765	0.699002959241322	0.721538590827954	0.794005824359674	0.847154014585763	0.902623244282484	0.986569728349679	1.01489714227664	0.691629598584264	1.00777902632304
22	28	0.914874455453941	0.0831704050412674	0.759138564315103	0.782502684619964	0.857488400716593	0.912355378190755	0.969514932602004	1.05583938620613	1.08492455497978	0.751860461573057	1.07788844933483
23	29	1.17258777125083	0.0947981026700933	0.994148845891365	1.02113582173614	1.10733172895918	1.17003410561771	1.23506042354875	1.33275079158396	1.36553776614196	0.986783490017444	1.35839205248421
24	30	1.56355157400854	0.110559792071634	1.3543552739961	1.38624863302236	1.48762812846119	1.56094642825282	1.63663541506027	1.74974112413546	1.78755176532693	1.34685438154813	1.78024876646894
25	31	1.73951968121817	0.115711127981263	1.52010590688214	1.55366704423499	1.66013857228832	1.73695469179899	1.81610491792608	1.93412192092352	1.97350926252647	1.51272587037489	1.96631349206144
26	32	1.69526955594168	0.109888003858602	1.48671686787898	1.51865903936462	1.61991414492864	1.69289582091981	1.76803755088303	1.87997726551846	1.91731126704744	1.47988906837882	1.91065004350455
27	33	1.91178683310992	0.110010970182244	1.70222634012681	1.73450463967537	1.83648039333808	1.90967710767561	1.98479358381489	2.09626560701352	2.13333621953539	1.69616533155272	2.12740833466712
28	34	1.54641084231654	0.0929148224746856	1.36964508298571	1.39681859128106	1.48276787970531	1.54455033740817	1.60802579100473	1.70234955618076	1.73374921467393	1.36429779026616	1.72852389436692
29	35	1.52594702538708	0.0863897386083528	1.36130515278071	1.38668290825799	1.46682361839248	1.52431705011181	1.58329368661808	1.67077122231652	1.69985153750705	1.35662313771471	1.69527091305946
30	36	1.25063820608936	0.0739517874158189	1.10988052510858	1.13153462785604	1.19999593115773	1.24918088820742	1.29969195046505	1.37471291246868	1.39967733805671	1.10569270275436	1.39558370942437
31	37	0.979949209360211	0.0626066584750459	0.861073622262945	0.87929398344736	0.93702653377749	0.978616268093159	1.021418949623	1.08515131008209	1.10639940047703	0.857240158749121	1.1026582599713
32	38	0.928495570413411	0.0591987153878052	0.81608342975431	0.833314866333679	0.887910632315167	0.927237749855343	0.967709455879728	1.02796690023847	1.04805543385298	0.812466088253313	1.04452505257351
33	39	0.898199779831135	0.0577384686526236	0.78858983270864	0.805384860083281	0.858610921491212	0.896962893463295	0.936440406419595	0.995233916946605	1.01483848258884	0.785032381271992	1.01136717839028
34	40	0.67897719238289	0.0504679772533538	0.583661267522866	0.598151450502919	0.644290014422092	0.677727184192869	0.712301880449255	0.764066943072762	0.781396313700309	0.580059956966316	0.777894427799463
35	41	0.850353395117307	0.0572009594177809	0.741929265793329	0.75850392645682	0.811104852516767	0.849071155293311	0.888204282746788	0.946576797953687	0.966063970262324	0.738239514658456	0.962467275576157
36	42	0.860462178574562	0.0589578969992891	0.748779324661622	0.765835421913645	0.819995947689533	0.859115977671953	0.899461042138514	0.959681055380993	0.97979492653233	0.744904700455955	0.976019656693169
37	43	0.806603561994444	0.0585171727481107	0.695984323447555	0.712824603104511	0.766401125723018	0.805188910229326	0.845264039826202	0.905208152786862	0.925261614100705	0.691909903408147	0.921297220580741
38	44	0.754296572186467	0.0576825005547359	0.645475104909123	0.661990437225503	0.714630640107341	0.752826719134169	0.792360399077619	0.85161665579091	0.871470474470763	0.641238871099185	0.86735427327375
39	45	0.692798078077097	0.0563791080197983	0.586704703958097	0.602743370641901	0.653983608964882	0.691269324136916	0.729946271997963	0.788067677252221	0.80757850583199	0.582295026358293	0.803301129795902
40	46	0.694943305217499	0.0579119421014583	0.586075712760799	0.602508124772679	0.65505530654053	0.693335303840604	0.73307866582093	0.792863715744094	0.812948232791468	0.581435898698641	0.808450711736358
41	47	0.875230845761794	0.0671271415858569	0.748606158798763	0.76781998631938	0.829067762698983	0.873515306352259	0.91952403282071	0.988493737838851	1.01160407536893	0.743661648253515	1.00680004327007
42	48	0.728508288776624	0.0634085076272657	0.609536860777404	0.62744112355675	0.684796721549777	0.726669449555313	0.770215646649922	0.835848140938141	0.857928685036075	0.604227613827183	0.852788963726065
43	49	0.541041837573251	0.0561034250391646	0.436690590614546	0.452183683994888	0.502218612045817	0.539103860035395	0.577752958989946	0.636510969705563	0.656404948175375	0.431079124496489	0.651004550650014
44	50	0.700147484639212	0.0655748200127697	0.577535336582206	0.595889252601445	0.654873456588779	0.698101337361756	0.743191414962581	0.811385620509286	0.834386425497725	0.571620837414183	0.82867413186424
45	51	0.760314031874584	0.0712099334600207	0.627165318651592	0.647096462011289	0.711149420758448	0.758092050762799	0.807056903812136	0.881111317356758	0.906088675928763	0.620742562292943	0.899885501456224
46	52	0.78614817924828	0.0756471438186548	0.644892588945595	0.665993269232831	0.733889368570603	0.783723131831989	0.835763959167335	0.914575534124135	0.941183495595654	0.637879777363717	0.934416581132844
47	53	0.850992710048429	0.0815103186215968	0.698753564611148	0.721503139247155	0.79468916859113	0.848391705442904	0.904461441353653	0.989354955898672	1.01801143027983	0.6912324855501	1.01075293454676
48	54	0.692186630967151	0.0755237531296055	0.5521151653582	0.572819088020457	0.639861261970771	0.689441804811031	0.741520634073736	0.820917592669805	0.847854359527046	0.544160074833124	0.840213187101178
49	55	0.740480737847579	0.0798480914658327	0.592289010093556	0.614216298818141	0.685175069188523	0.737612643533248	0.792660679968971	0.876529085958563	0.904969203004822	0.583978478574547	0.896982997120611
50	56	0.790972020023534	0.0848011017373202	0.633536163057505	0.656843217921983	0.732243874757726	0.787943548784069	0.846399645169597	0.935431816676392	0.96561591802753	0.624761860618386	0.957182179428682
51	57	0.542072580099105	0.0724374954819795	0.409475801494464	0.428674782617665	0.491616881759501	0.538849394308116	0.589016084593688	0.666465962498581	0.692982295011035	0.400095088954425	0.684050071243785
52	58	0.535370388436341	0.0742425148797039	0.399840213266511	0.41937913396801	0.483602218550515	0.531942465429125	0.583403391865137	0.663055752106858	0.690376397084944	0.389855059272122	0.680885717600561
53	59	0.526733950846609	0.0768320432618931	0.387024294792176	0.407040764621695	0.473079595001492	0.523002995826249	0.576323146238212	0.659155152668274	0.687640567665106	0.376143146053299	0.67732475563992
54	60	0.613953965988471	0.0877077094269244	0.454206523902831	0.477153701404365	0.552743095702393	0.609782497111063	0.67061960801091	0.764984978995574	0.797401358441486	0.442046855511699	0.785861076465242
55	61	0.920668088762253	0.11419482203438	0.710552193892812	0.741224433699251	0.841290282897926	0.9159510425441	0.994905589910453	1.11620328224243	1.15758532486117	0.696846237574868	1.14448993994964
56	62	0.884523479598908	0.118199421829152	0.668159530746265	0.699487345897407	0.802192715233774	0.879264066716009	0.961123244029944	1.08750158894904	1.13076944561839	0.652852612813771	1.11619434638404
57	63	0.855600712438429	0.119808063750771	0.637050928920766	0.668521766083209	0.772036624610132	0.850015095303743	0.9330786011617	1.06173462126402	1.10588517100136	0.620776907486918	1.09042451738994
58	64	0.794068003658763	0.117078939779462	0.581357579371272	0.611791172265833	0.712281199165704	0.788321359341965	0.869593469486699	0.995949347350522	1.03942708468796	0.564593281691018	1.02354272562651
59	65	0.834734685482308	0.121758567800874	0.613331649627116	0.645052486343173	0.749706652299438	0.828822103693222	0.913320509221215	1.04458743956458	1.08972932550149	0.596087892592594	1.07338147837202
60	66	1.01647536439195	0.137061510174065	0.765748353206117	0.802014103750946	0.920981864903474	1.01032158929583	1.10526336037679	1.25192966570559	1.30216567884508	0.747834804450779	1.28511592433311
61	67	1.15462993559039	0.149062083719137	0.881104280157128	0.920861990859508	1.05090244786004	1.14822169886027	1.25137439163173	1.41025882202612	1.46456535103887	0.862468251500878	1.4467916196799
62	68	1.07578989959516	0.14505948046928	0.810432178554127	0.848814149730283	0.974724054002187	1.06927703236326	1.16975895446048	1.32498370009712	1.37815114263885	0.791473317875367	1.36010648131494
63	69	1.04182121928198	0.141773910580282	0.782648164336902	0.820095636810311	0.943018494085243	1.03539732922461	1.1336241645783	1.28546135311047	1.33749210571183	0.763944354544629	1.31969808401933
64	70	1.07868142839718	0.142874845487721	0.816982779936877	0.854912858284187	0.97918814553542	1.07237995004335	1.17130815738968	1.32394684430899	1.37618286409833	0.798646731241249	1.35871612555311
65	71	1.06627782525947	0.141231948117711	0.807588412048537	0.845082337861451	0.96792860139696	1.06004880670204	1.15783945277147	1.30872296930761	1.36035833459237	0.789463206948754	1.34309244357018
66	72	1.05579034624975	0.13984284758847	0.799645297862709	0.836770448530308	0.95840844572122	1.04962259380873	1.14645141049026	1.2958508975595	1.3469783981989	0.781698364976346	1.32988232752315
67	73	1.30140675063449	0.154448566150267	1.01640946942161	1.05820057601718	1.19417332261084	1.29530198558437	1.40198742976918	1.56543833060868	1.62109069883739	0.998687560979965	1.60412594028901
68	74	1.12120223056452	0.142392825674591	0.859619321094843	0.897708935588347	1.02216035087669	1.11518005705649	1.21368168613087	1.36523940100846	1.41700163528022	0.84211229224232	1.40029216888672
69	75	0.76922461642503	0.115964974190313	0.558919783874943	0.588922164317851	0.688160636783384	0.763405070888175	0.843947976667466	0.96938038276797	1.01259186228988	0.541933267012017	0.996515965838042
70	76	0.730822885749766	0.111449445243188	0.528900146142341	0.557662714970057	0.652887584904678	0.725165465949801	0.802594287385651	0.923283333413146	0.964886739825618	0.512381973073118	0.949263798426414
71	77	0.691444147292997	0.109326919011941	0.493977836119684	0.521966678477885	0.6149056758328	0.685690727158663	0.76171438654406	0.880549575033623	0.921596238653689	0.477163386029593	0.905724908556401
72	78	0.730638178414603	0.115524039463331	0.521978626578403	0.551553997020961	0.649761176873335	0.724558629657034	0.804891637358699	0.9304629159493	0.97383628118028	0.504211061066475	0.957065295762732
73	79	0.824788580202871	0.12726764093578	0.594435061237262	0.627195368860328	0.735758973762914	0.818251955432789	0.906696466183471	1.04468153838936	1.09227791628101	0.575344003968741	1.074233156437
74	80	0.46409117486441	0.0989445709354091	0.290843468470955	0.314184209879634	0.394088620961627	0.457078746450187	0.526457597133198	0.637923766155401	0.677166629126635	0.270159815831008	0.658022533897812
75	81	0.426840792173153	0.0979239935822959	0.256986040024107	0.279512248930105	0.357361954394158	0.419376163659234	0.488192494730264	0.599638757066209	0.6390876067444	0.234909764751853	0.618771819594453
76	82	0.740871995645844	0.135264101413033	0.499863224328875	0.533279149461287	0.645717070872654	0.732656543586802	0.827078146034605	0.976493300537773	1.02854857698183	0.4757543568763	1.00598963441539
77	83	0.788975938116965	0.14910243733367	0.524268781106024	0.560754470662817	0.683957676159491	0.779603505848051	0.883785757249355	1.04917349845695	1.1069214754381	0.496735160942972	1.08121671529096
78	84	0.913624404977042	0.16965579284902	0.611868602798346	0.65358727964082	0.794204384410421	0.903144704827041	1.02162960911057	1.20941508144657	1.2749091720483	0.581099050992964	1.24614975896112
79	85	0.979093573957068	0.181813112322936	0.655714332763478	0.700422517207701	0.85111606580202	0.96786291175281	1.09483829437499	1.29608023608001	1.36626755035379	0.622739873804113	1.33544727411002
80	86	0.909919021966563	0.178449801876799	0.594389315005912	0.637592389245769	0.784061535739525	0.898280356350609	1.02310052644967	1.22195405842782	1.29155766753691	0.560157410288037	1.25968063364509
81	87	0.853924864073673	0.174306682971332	0.547125773073527	0.588818151459875	0.730807165051027	0.842094527638999	0.964158825193919	1.15939458286578	1.22791879559279	0.512283765449863	1.19556596269748
82	88	0.905918518456163	0.181183703691233	0.586262699606367	0.629871587607102	0.778040578907926	0.893868655883457	1.02067311820706	1.22307708676061	1.29401754824232	0.550798459221347	1.26103857769098
83	89	0.485249914445577	0.134584111380619	0.258375142619688	0.287028246779727	0.389010506135371	0.472865928225377	0.56801424117016	0.725731161841806	0.782431334713197	0.221465056139565	0.74903477275159
84	90	0.543347492809886	0.145215725718372	0.297053130412115	0.328489945142357	0.439668168851742	0.530466842785161	0.633009417247329	0.802158227661213	0.862773563307339	0.258724670401877	0.827970315217896
85	91	0.758720861612195	0.178832222091228	0.449666067807367	0.490399418981455	0.631699166533987	0.744717674093595	0.870497632366847	1.07482210105064	1.14729750911571	0.408209706313389	1.109232016911
86	92	0.8517708234383	0.200764308423357	0.504813372383996	0.550542285119083	0.709171114789989	0.836050276967316	0.977255961496396	1.20663890026202	1.28800273395895	0.45827277892852	1.24526886794808
87	93	1.04310821203484	0.233246086999816	0.637157595100964	0.691301796494798	0.87778325134199	1.02577553081806	1.18956096015529	1.45405319065953	1.5474955509302	0.585945881515197	1.50027054255448
88	94	1.32570106551733	0.270607596831786	0.849401687257804	0.91412826072594	1.13456333004991	1.30733470768339	1.49683705869612	1.7999366203343	1.90631907346087	0.795310175727031	1.85609195530763
89	95	1.39917043648311	0.279834087296622	0.90546933370995	0.972822264040278	1.20166588298399	1.3805596992789	1.57640629175134	1.88901459289259	1.99858051348425	0.850695625381732	1.94764524758449
90	96	1.24237612711062	0.259053330182968	0.787559892323985	0.849109938688872	1.05925285712947	1.224417805867	1.40594288107966	1.69691348857729	1.79919097869796	0.734631599952	1.75012065426923
91	97	1.16872362341042	0.243695721530084	0.740870522963334	0.79877166227124	0.996456556333975	1.15182993572904	1.32259355474334	1.59631438314613	1.69252849756666	0.69108000921145	1.64636723760938
92	98	0.917377547885484	0.210460843384525	0.552321211001971	0.600735136447402	0.768051787554283	0.90133437036463	1.04923625371323	1.28875951563539	1.37354402931889	0.504874294851816	1.32988080091915
93	99	0.938413748769916	0.209835693326994	0.573207497053001	0.621917364752177	0.78968208858447	0.922820710416648	1.07016735860228	1.30811308914525	1.39217684646574	0.527135789849007	1.34969170769082
94	100	0.847407339971273	0.19973582550698	0.502227295538302	0.547721946487009	0.705538146449763	0.831767327304372	0.972249638065605	1.20045748532377	1.28140450532694	0.455925121977591	1.23888955796495
95	101	0.674479740242186	0.180262293021896	0.368744350327931	0.407768170100509	0.545778302548717	0.65849045604047	0.785780799517232	0.995752221526075	1.07099654745434	0.32116564591927	1.0277938345651
96	102	0.650806046100657	0.1805011207383	0.346526810151291	0.384955695704441	0.521731960898615	0.634196928062703	0.761807661207278	0.973333974741531	1.0493789450159	0.297023849453589	1.00458824274773
97	103	0.748263292606566	0.199981776859511	0.409082504994698	0.452375268484717	0.605482782257753	0.730524888130692	0.871739940035353	1.10468082500427	1.18815637469065	0.356299009961925	1.14022757525121
98	104	0.815672545407041	0.217997657479354	0.445935770774152	0.493128675922015	0.660029279912835	0.7963361304402	0.950272909078126	1.20419888199348	1.29519454456935	0.388397136747507	1.24294795406658
99	105	0.885695502001597	0.236712079821195	0.48421797273952	0.535462242331789	0.716690745201469	0.864699115820153	1.03185088916345	1.30757561879778	1.406382976602	0.421739825552055	1.34965117845114
100	106	0.809301859828765	0.233625323313901	0.418178080624736	0.466981505424503	0.641953494923886	0.786935666743047	0.95231730164015	1.22794792884292	1.32739253116972	0.351396226133519	1.26720749352401
101	107	0.989550270903843	0.264468434336537	0.540996341313742	0.598249404858382	0.800728376135653	0.966091893180466	1.15284352759671	1.46089915200481	1.57129245022241	0.47119213960423	1.50790840220346
102	108	1.03401343802756	0.276351715601381	0.565304768530058	0.625130366899437	0.836707265390367	1.00950101201595	1.2046439019104	1.52654129779206	1.64189486514638	0.492364075448852	1.57566280060627
103	109	0.989175715696768	0.274347981799114	0.526694408408286	0.585103393079253	0.792992918421573	0.963931118906799	1.15788973229889	1.4793936486079	1.59497622247455	0.451453671370504	1.52689776002303
104	110	0.924461116113259	0.266868937121666	0.477682548796119	0.533430435709524	0.733299988382221	0.898912335306549	1.08782687803843	1.40267824550321	1.51627327428261	0.401397999354794	1.44752423287172
105	111	0.856988974534331	0.258391898000165	0.427805808374714	0.480615566439428	0.671552897956664	0.831164188605474	1.01433468336885	1.32149407896798	1.43275748779728	0.350540854454008	1.36343709461465
106	112	0.797080436497398	0.252058965769298	0.382231051508793	0.432448474121299	0.615815319858155	0.770674326546511	0.94962935871923	1.25183207610259	1.36179625925294	0.303044863589573	1.29111600940522
107	113	0.911480827922562	0.274821809983785	0.455007945253145	0.511175624690761	0.714253753096348	0.884013966669012	1.07883140210758	1.40552160294362	1.52385972281537	0.372830080354344	1.45013157549078
108	114	0.785499503442501	0.261833167814167	0.359180391607923	0.409788766832239	0.596774098870549	0.756606316743356	0.94281278924858	1.25982335373924	1.37577525612578	0.272306494526734	1.29869251235827
109	115	0.91675464800572	0.289903274324401	0.439619487617349	0.497376589012515	0.70827426059269	0.886383906328001	1.09220737158487	1.43978301529101	1.56625729743527	0.348544230329893	1.48496506568155
110	116	1.54501352683916	0.38625338170979	0.883108724937103	0.969105556633504	1.27000626774015	1.51294769272082	1.78511742229087	2.2303361194109	2.38899830083794	0.787956898687971	2.30207015499035
111	117	2.10140720277178	0.458564646315576	1.30080417910248	1.40814543636891	1.7766852537222	2.06814730098179	2.38991293048357	2.90814931992272	3.09090760983891	1.20262049599325	3.00019390955031
112	118	2.00220594909741	0.436917158029989	1.23939703955255	1.34167103176071	1.69281316823513	1.9705161494515	2.2770921699171	2.77086414357609	2.94499495212876	1.14584831935863	2.85856357883618
113	119	2.31875826447556	0.438204122734148	1.54079802724719	1.64802752577514	2.01011518542813	2.29121318517486	2.59739927372022	3.08346503725078	3.25318326617595	1.45987818391663	3.17763834503449
114	120	2.10622673594527	0.384542631499234	1.4210623340939	1.51606054611145	1.83571057688942	2.08287100799723	2.35130240329243	2.77607509684745	2.92406316447298	1.35252317820677	2.85993029368377
115	121	1.8250474656818	0.327788201286981	1.24003120746448	1.32136449504622	1.59458863410987	1.80546125571999	2.03417124384308	2.39555186330827	2.52132458554482	1.18258259115932	2.46751234020429
116	122	1.54528248969306	0.277540928278009	1.04994447958204	1.11881003376218	1.35015112806013	1.52869868688105	1.72234928858333	2.02833318975566	2.13482597364639	1.00130227026817	2.08926270911796
117	123	1.08873287256952	0.217746574513905	0.704570510503025	0.756979671962175	0.935049165231377	1.07425134776837	1.2266449501814	1.46989403893864	1.5551502853194	0.66194958652227	1.51551615861678
118	124	0.911449324119874	0.190050321761572	0.577780686459299	0.622935891018238	0.777103873484796	0.898274489701663	1.03144745037194	1.244913370841	1.31994761144571	0.538950693467192	1.28394795477256
119	125	0.876820710423642	0.182829756667094	0.555829115852932	0.599268742711975	0.747579434632712	0.86414642632623	0.992259758460065	1.19761548706041	1.26979895838685	0.518474387356138	1.23516703349115
120	126	0.807349961966328	0.176178205382401	0.499762351218172	0.541002316445837	0.682593440303599	0.794571676820198	0.918192395545098	1.11729618121377	1.18751098690123	0.462040679416822	1.15265924451583
121	127	0.754512862907739	0.173097122158757	0.454266031600968	0.494084893068237	0.631697335982031	0.741317877016382	0.862962311951614	1.05996231756811	1.1296947917245	0.415242503476574	1.0937832223389
122	128	0.790194587567019	0.181283071207233	0.475748760734549	0.517450698980185	0.661570982302183	0.77637559660351	0.903772727678295	1.11008907540617	1.18311927325288	0.434879768000841	1.1455094071332
123	129	0.792980451812909	0.18690728494176	0.469970472219699	0.512543113690564	0.660223167481582	0.778344958672882	0.909804436310803	1.12335505511022	1.19910304721187	0.426642173327059	1.15931873029876
124	130	0.841970545965568	0.198454360870531	0.499005106844519	0.54420787331937	0.701011556480005	0.826430876454911	0.966011881139328	1.1927555930313	1.27318327333516	0.452999998659328	1.23094109327181
125	131	0.742612282225378	0.191741666783198	0.415634457081967	0.457762572540955	0.605912403047953	0.726176577200789	0.861423873766492	1.08354488357672	1.16291207665972	0.36679861533031	1.11842594912045
126	132	0.782016781468153	0.201915864738725	0.437688856182771	0.482052374062965	0.638063332137818	0.7647089649236	0.9071327546913	1.14103995141543	1.22461852717361	0.386261686580251	1.17777187635605
127	133	0.552280906663396	0.17464655732792	0.264840161690342	0.299634797740634	0.426685974985138	0.533984647368395	0.657978968261064	0.867369116495079	0.94356107403157	0.209973654300674	0.894588159026119
128	134	0.531212968984215	0.177070989661405	0.242904395726234	0.277129529084761	0.403582866042015	0.511673255180957	0.637599869609196	0.851985903495177	0.930401171813207	0.184153829247861	0.878272108720569
129	135	0.648430911898092	0.205051858685795	0.310947826513896	0.351800076358201	0.500970380318376	0.626949343450149	0.772530603994471	1.01837478061492	1.10783146816034	0.246529268873934	1.05033255492225
130	136	0.731790677906062	0.231412531266182	0.350922074476582	0.397026131298985	0.565373191649535	0.707547522238191	0.871844145655322	1.14929309722013	1.25024998996059	0.278222116624347	1.18535923918778
131	137	0.988252829688223	0.285284018623953	0.510644658074091	0.570239384159424	0.783900778407955	0.960941075318857	1.16289151776577	1.49946895667035	1.6209025212336	0.429096153185276	1.54740950619117
