# Supplementary material for: Evolution and Epidemic Spread of SARS-CoV-2 in Colombia: A Year into the Pandemic
Source: Vaccines (Basel). 2021 Jul 30;9(8):837. doi: 10.3390/vaccines9080837 (PMC8402472; doi:10.3390/vaccines9080837)
Supplement: Supplementary file 1 [file vaccines-09-00837-s001.zip › Supplementary_material/Supplementary Data S3/model_statistics/WHO-model- GV .csv]

t_start	t_end	Mean(R)	Std(R)	Quantile.0.025(R)	Quantile.0.05(R)	Quantile.0.25(R)	Median(R)	Quantile.0.75(R)	Quantile.0.95(R)	Quantile.0.975(R)	inferior	superior
2	8	2.77782830796992	0.456672160738409	1.95584748235587	2.07170551884538	2.45771328368069	2.75284330496255	3.07072401074207	3.56918904969084	3.74174783086629	1.88275087292264	3.6729057430172
3	9	1.8334978077856	0.305582967964267	1.28415932361797	1.36143153176816	1.61919545189785	1.8165492057052	2.02933624185778	2.36338555960835	2.47911961727304	1.23455519057564	2.43244042499556
4	10	1.44237463158369	0.240395771930615	1.01022145946019	1.07100990016026	1.27378742067536	1.42904151846091	1.59643665881673	1.85922631669103	1.95027189529874	0.971198918599685	1.9135503445677
5	11	1.21423260890444	0.205242771129138	0.845757501672146	0.897478836688917	1.07023034508296	1.20268827301159	1.34565863458416	1.57037094353015	1.64828926922748	0.811956777491325	1.61650844031755
6	12	0.382731598951238	0.110485095840937	0.197763002148209	0.220842910566883	0.303589920844294	0.372154273892378	0.450365854395518	0.580715920181318	0.62774483923466	0.166180811103003	0.599282386799474
7	13	0.369969335929267	0.106800947845335	0.191168554612792	0.21347885879035	0.293466653177733	0.359744713926125	0.435348313367654	0.561351829694125	0.606812559875049	0.160639478152411	0.579299193706124
8	14	0.361089154629569	0.108872476524809	0.180254404994631	0.2025056024574	0.28295634531818	0.350207975995261	0.427386190736155	0.556806673133475	0.603687101504453	0.147699100640943	0.574479208618195
9	15	0.94978881352078	0.189957762704156	0.6146532414632	0.660373947188218	0.815718216657405	0.937155420513732	1.07010055560681	1.28230620239277	1.35668204897128	0.577471598620634	1.32210602842093
10	16	1.13121839842978	0.226243679685957	0.732064902744261	0.786519222240416	0.971537505476212	1.11617176237688	1.27451220675582	1.52725358302569	1.61583677631107	0.687780786245309	1.57465601061426
11	17	1.25121418800386	0.250242837600772	0.809719850848183	0.86995049883469	1.07459489053313	1.23457145611649	1.40970811479952	1.68925943426484	1.78723923057226	0.760738226306348	1.74169014970138
12	18	1.25629045304181	0.251258090608363	0.813004941929154	0.87347994994252	1.07895459850725	1.23958020040634	1.41542740098208	1.69611288005246	1.79449018736894	0.763824595449422	1.7487563106342
13	19	1.30359604810808	0.25087717642991	0.859078009891971	0.920150948797663	1.12677835181562	1.28753807125559	1.46292397158797	1.74182680469665	1.83932690531081	0.811876782305452	1.7953153139107
14	20	1.61140440510842	0.272377057813131	1.12240221013143	1.19104143664612	1.42029943842755	1.59608395202936	1.78581948437177	2.08403450665186	2.18743967988356	1.07754537179468	2.14526343842216
15	21	1.52690646422072	0.258094298961724	1.06354629829251	1.1285862586725	1.34582255502657	1.51238937666216	1.69217566116502	1.97475304757633	2.07273591701668	1.02104163825574	2.0327712901857
16	22	0.964895226618768	0.196958413371927	0.618226578249866	0.665337019207702	0.825777975093242	0.951527498806446	1.0894544558568	1.31006174646103	1.38749090744444	0.578856736409791	1.35093371682774
17	23	1.21976404047642	0.212333664985186	0.83962944052511	0.892744893434871	1.07063862244319	1.20746556196505	1.35549222503814	1.58874095211662	1.66976279377885	0.803590057105454	1.63593802384738
18	24	1.24786486063052	0.210927659257618	0.869183597287487	0.922337528452753	1.09987397028851	1.23600076556804	1.38293117166134	1.61386764300011	1.69394417852042	0.834446648485587	1.66128307277545
19	25	1.29065568973405	0.212182488352176	0.908740714504216	0.962571555513209	1.14192141545121	1.27904696784258	1.42674311608684	1.65834372898537	1.73851930070759	0.874778012563789	1.70653336690432
20	26	1.37982564682089	0.215492562014397	0.990186706964745	1.04550887933667	1.22902121542043	1.36862391085938	1.51842584042105	1.75235733948413	1.83310331776921	0.957460225272668	1.8021910683691
21	27	1.08986707047084	0.18691066057916	0.754764628883357	0.801697133545885	0.958663087317247	1.0792009227049	1.20945173576693	1.41442570833879	1.48556155827945	0.723522175735684	1.45621196520599
22	28	1.03060169815848	0.176746733079646	0.713721635704704	0.758102019619906	0.906532395115096	1.0205155598594	1.14368352480237	1.33751131346983	1.40477890025646	0.68417810132237	1.37702529499458
23	29	0.908237934900667	0.163124348610009	0.617103611965059	0.65757925905971	0.793549710510669	0.898490824634907	1.0123087341469	1.19215040605299	1.25474141240158	0.58851421162505	1.22796165817628
24	30	0.669084906940293	0.139513847325088	0.424142436229043	0.457290374398137	0.570463391780553	0.659413406147668	0.757174209342157	0.913877189696978	0.968958999034886	0.395637766183121	0.942532047697465
25	31	0.859321877428783	0.159572066632077	0.575501347853786	0.614740417555542	0.746999750615115	0.849465052721899	0.96090764317946	1.13753182677456	1.19913318570255	0.546560626829912	1.17208312802765
26	32	0.998561392914327	0.176522383090201	0.683015253546003	0.72699802287502	0.874521489467177	0.988179194454137	1.11129180216625	1.30554507687064	1.37308512117424	0.652577522057532	1.34454526377112
27	33	1.48002103069338	0.220628508850646	1.07953749563399	1.13675531997904	1.32584666254852	1.46907246632765	1.62226637143399	1.86063754816073	1.94270672743827	1.04758915334611	1.91245290804064
28	34	1.50450861740687	0.224278902750399	1.09739890941568	1.15556342735909	1.34778336780111	1.49337890431843	1.64910746870155	1.89142259942559	1.97484964869442	1.06492196801609	1.94409526679765
29	35	1.43041986603395	0.21323440378787	1.04335806577016	1.09865830200805	1.28141247056179	1.4198382299298	1.56789802142936	1.79828046844099	1.87759919567063	1.01248043460972	1.84835929745818
30	36	1.39960096134135	0.202014997947122	1.03195526274529	1.08469854605696	1.25857197396342	1.3898936009732	1.53005292613766	1.74761960290797	1.82239814471331	1.00365156536499	1.79555035731771
31	37	1.45031499657822	0.197362872662388	1.08952126216485	1.14165173321589	1.31277213278977	1.44137232588373	1.5781134958112	1.78948541595528	1.86191721076265	1.06348376615994	1.8371462269965
32	38	1.42346865016615	0.188543028641277	1.07812125466346	1.12817521499349	1.29217356588323	1.41515298193434	1.54570237127895	1.74713013290735	1.81606275251318	1.05392431402925	1.79301298630306
33	39	1.60114778420693	0.192755541918141	1.24578854739077	1.29782270942932	1.46726794585611	1.59341944901035	1.72660564835621	1.93083686355383	2.0004184227271	1.22334692204738	1.97894864636649
34	40	1.24584745535206	0.163587785249641	0.946024205653152	0.989522535342579	1.13195823050198	1.23869477411904	1.35194253690541	1.52657297407797	1.58630988566978	0.925215396262761	1.56647951444135
35	41	1.12287896427953	0.148728952125593	0.850457562000362	0.889941774825788	1.01930907657081	1.11631929123697	1.21930095021308	1.37819380417797	1.43257012535585	0.831370218113372	1.4143877104457
36	42	1.07175544100885	0.140728383856871	0.813828840263856	0.851248807948637	0.973780848789727	1.06560225989799	1.16302502656734	1.31325298617943	1.36464239164199	0.795927808649384	1.34758307336832
37	43	1.07365778195896	0.138608623635102	0.819313996587431	0.856283569411348	0.977204519340406	1.06769894352783	1.16361772054055	1.3113598670646	1.3618579753229	0.801984879634161	1.34533068428376
38	44	1.02277030391312	0.134296320241686	0.776632371939649	0.812342040635482	0.929273691136057	1.01689835712938	1.10986836582902	1.25323007879972	1.30227070489011	0.759549516239417	1.28599109158683
39	45	0.873317771795265	0.123505783713432	0.648193283207501	0.680571868751096	0.78714942633606	0.867502604075963	0.953149854622927	1.08590177418299	1.13148096037462	0.631246435716939	1.11538910787359
40	46	0.609672269339483	0.103053422484451	0.424659074030791	0.450628615172825	0.537368012041306	0.603875800516133	0.675661934531168	0.788491109385258	0.827614290646124	0.40768756126996	0.811656977409007
41	47	0.533282494606093	0.0973636172727947	0.359803459705034	0.383856370354799	0.464789616004484	0.527368980808688	0.595334011197202	0.702883610579676	0.740353197556437	0.342449804751415	0.724115184460771
42	48	0.833835665341151	0.125705456306952	0.605866270928315	0.638388702379737	0.74596271385679	0.827527306870697	0.91483541687517	1.05080352237111	1.09764455164678	0.587452970979525	1.08021835970278
43	49	1.12901967017972	0.153640116750316	0.848154324381496	0.888736078945998	1.02194734514937	1.12205811276507	1.22850634706985	1.39305201896137	1.44943764641257	0.827885041349106	1.43015429901034
44	50	1.10362949693764	0.157661356705377	0.816471177401092	0.857720494719831	0.993598247490174	1.09613096064062	1.20549034883097	1.37511936448602	1.43339030094431	0.794613237795102	1.41264575608018
45	51	1.20742109456188	0.165852042472564	0.904441254710773	0.94817026368755	1.09180703086131	1.19983580045275	1.31476992550944	1.49254855417277	1.55349718028158	0.882351091315658	1.53249109780811
46	52	1.42587601790752	0.17823450223844	1.0980982800396	1.14590752932223	1.30195780230493	1.41845649592428	1.54170900735538	1.73115519165423	1.79580991020292	1.07653639352018	1.77521564229487
47	53	1.41641590501173	0.174348745594734	1.09545595832406	1.1423462574286	1.29524936243462	1.4092687479055	1.52979393595507	1.71486704239462	1.77798473250607	1.07469236364605	1.7581394463774
48	54	1.53382093341203	0.175941327532375	1.20847644108596	1.25634249047475	1.41177157801824	1.52709891928927	1.64854472301891	1.83423031563185	1.89735969263964	1.18897593144857	1.87866593537548
49	55	1.34676703728554	0.158718017457187	1.0537622624775	1.09675733244227	1.23658928880348	1.34053716247201	1.45015566524294	1.61802891739395	1.67516942879066	1.03567972306945	1.65785435150163
50	56	1.22135904441672	0.144948651198293	0.95389154674636	0.993112140916321	1.12072139433796	1.21562977491327	1.31575314687149	1.46915041176278	1.52137968077972	0.937259688068064	1.50545840076537
51	57	1.32971299628317	0.145954963035696	1.05910897914253	1.09908519729882	1.22857578579985	1.32437661297068	1.42503453040624	1.57854480014957	1.63063860040231	1.0436412687332	1.61578472383313
52	58	1.4306208121358	0.147557270097688	1.15608724121506	1.19686591383404	1.32852480289035	1.42555089930799	1.52719136372687	1.68167057812469	1.73396238988697	1.14140856274433	1.71983306152727
53	59	1.54440086841007	0.149302867320582	1.26567378219798	1.30729469289743	1.44124841149886	1.53959232442234	1.64231256034643	1.79791020065244	1.85045127431177	1.25176724846173	1.83703448835841
54	60	1.50676653410643	0.142376054752869	1.24066690306228	1.28047271299994	1.40844880909294	1.50228449034932	1.60019929382171	1.74834970420221	1.79833436617777	1.2277094667908	1.78582360142205
55	61	1.30638651243169	0.126887475029911	1.06956223608212	1.10491292486464	1.21871162535678	1.30228068331198	1.38958652302241	1.52186612542306	1.56654108501368	1.05768706137306	1.55508596349031
56	62	1.18487350053339	0.115631813560532	0.969109134297863	1.00130412093166	1.104967493019	1.18111412763874	1.2606822373153	1.38126706139965	1.42199949200296	0.958235145954745	1.41151185511203
57	63	1.26649752022181	0.115614876808307	1.0500523090612	1.08251437668911	1.18671842810556	1.26298121415189	1.34244414736663	1.46247560794051	1.50292349754249	1.03989236167753	1.49310267876609
58	64	1.20124169885662	0.110117645990948	0.995129147175452	1.0260319859775	1.12524923001444	1.19787855691937	1.27356864427682	1.38792388133166	1.42646467249842	0.985411112714363	1.41707228499888
59	65	1.09440377099263	0.102952846581047	0.901943603795696	0.930743477818306	1.02331654825597	1.09117713975363	1.16197429196597	1.26907088907378	1.30519855965596	0.892616191693775	1.29619135029148
60	66	1.04349174003158	0.0986007014026293	0.859207870742774	0.886774871293291	0.975403066950509	1.04038775840394	1.10819739336564	1.21079705032312	1.24541328364071	0.850234365282426	1.23674911478073
61	67	0.990061718766126	0.0948307138225427	0.812943691531154	0.839410995774031	0.924557067116805	0.987035658660255	1.05226829632104	1.15103508707035	1.18437459508795	0.804193519673942	1.17592991785831
62	68	1.30227340182977	0.108147919555716	1.09893779177863	1.12963621025522	1.22778938813843	1.29928089644592	1.37349573620941	1.48511865460981	1.52261368710584	1.09030347950057	1.51424332415898
63	69	1.43750380519047	0.113291170787891	1.22403100451611	1.25636874933582	1.35955500408384	1.43452870477056	1.51220984485256	1.62878751420286	1.66788252596985	1.2154531104462	1.65955449993474
64	70	1.31076517310753	0.106317094575107	1.11067147558202	1.14092710500433	1.23757525860612	1.30789181142893	1.3808232453301	1.49040486219326	1.52718658706859	1.10238366774032	1.51914667847474
65	71	1.27396498631788	0.101351212465002	1.08306390398438	1.11196528474035	1.20421912332808	1.27127830684505	1.34078246537547	1.44512948603569	1.48013302238842	1.07531660988648	1.47261336274928
66	72	1.20660628607277	0.0953906025766662	1.02688607142215	1.05410551741185	1.14096998224672	1.2040934561257	1.26950369055929	1.36767881404026	1.40060557550393	1.0196407050225	1.39357186712303
67	73	1.01440882217086	0.0851272973257489	0.854428093222441	0.878564208440645	0.955767700361147	1.01202857709737	1.07045560635797	1.15837295538053	1.18791508049624	0.847559319412395	1.18125832492933
68	74	0.981531856147869	0.0820798172271084	0.827254782794886	0.850535863779274	0.924993913117209	0.979244853654011	1.03557708798491	1.12032929583886	1.14880462440703	0.820655414382736	1.142408297913
69	75	0.783151818296718	0.0727138208712911	0.647133500780674	0.667507569119941	0.732958236692918	0.780902535306388	0.83089389558384	0.906468910393438	0.931951228310382	0.640632729388988	0.925670907204449
70	76	0.718797923241747	0.0698158260736471	0.588492844007242	0.607943444147582	0.670557585370691	0.716538820429261	0.764576101642398	0.83735877552032	0.861939761215644	0.581958904137399	0.855636942346096
71	77	0.720845138307671	0.0710269819796937	0.588377165281209	0.608128012815328	0.671752249263537	0.718513653060604	0.767396996015325	0.841515563175133	0.866561117898791	0.581632253627471	0.86005802298787
72	78	0.762603360258011	0.075141541848869	0.6224615794676	0.64335658436813	0.710666543096804	0.760136813160282	0.811851945325054	0.890264166438562	0.916760598441458	0.615325938234227	0.909880782281794
73	79	0.830757073991584	0.0810735889110897	0.679476980813045	0.702050034291794	0.77473212198859	0.828121243563611	0.883909283340167	0.968455604596411	0.997014564560774	0.671852839725848	0.98966130825732
74	80	0.89215948179264	0.0866541891633175	0.730427083567963	0.754568830198922	0.832284413369454	0.889355522669589	0.948978560700301	1.03931514976216	1.069824641722	0.722317271032538	1.06200169255274
75	81	0.962310639885169	0.0921726425430001	0.790157168143932	0.815882603234727	0.898642060392295	0.959369399170963	1.02277358913094	1.11877198176026	1.151176995191	0.781652260500889	1.14296901926945
76	82	1.1567766144312	0.102647325875585	0.964352543386444	0.993271379914299	1.085987375679	1.15374187611071	1.22425821875714	1.33063402800735	1.36644513172731	0.955587855715047	1.35796537314734
77	83	1.17178780342455	0.103979353502318	0.97686669530169	1.00616080404302	1.10007995114892	1.16871368409488	1.24014509896302	1.34790131939811	1.38417713448871	0.967988270560006	1.37558733628909
78	84	1.18234850737529	0.103698824000919	0.987849073779957	1.01710402866977	1.11085117145003	1.17931823037404	1.25054305714278	1.35792993682927	1.39406707623407	0.979098812333486	1.38559820241709
79	85	1.49812701315549	0.114901096793674	1.28138435035941	1.31427253542982	1.4191099605895	1.49519053537479	1.57394337675035	1.69199837752801	1.73155619373685	1.27292086343989	1.72333316287109
80	86	1.42168415363992	0.109685313747331	1.21482878165799	1.24620536857966	1.34624586029174	1.41886434890299	1.49404893387954	1.60678183480161	1.64456303527029	1.20670093869516	1.63666736858469
81	87	1.44663008947505	0.106937973334287	1.2446202652591	1.27534021557766	1.37313759241693	1.44399591697023	1.5172513745056	1.62690560949762	1.66360866293278	1.23703166173985	1.65622851721025
82	88	1.37837552440409	0.10026206629613	1.18886155834571	1.21770813490135	1.30949038958152	1.37594529069706	1.44461172682044	1.54733287988324	1.58169938294142	1.18186187446367	1.5748891743445
83	89	1.30049345455191	0.0936115672332043	1.12348130111582	1.15044101527689	1.23618916174746	1.29824804282181	1.36235026285195	1.45820539431139	1.49026526053971	1.11701478277482	1.48397212632899
84	90	1.26116860326006	0.0889559745167997	1.09283487938115	1.1185020198811	1.20008346855651	1.25907773077726	1.31997468912912	1.4109675185169	1.44138383460273	1.08681489320713	1.43552231331299
85	91	1.22938476711183	0.0852424964441551	1.06797916198656	1.09261305510228	1.17086640445938	1.22741516150283	1.28575625318733	1.37287514263876	1.40198279724295	1.06230947408129	1.39646006014238
86	92	0.944052676416293	0.0728352452558563	0.806692794440642	0.827528048729977	0.893958763111222	0.942180218175791	0.992105659414363	1.06696461916514	1.09205278191167	0.801295595714814	1.08680975711777
87	93	0.912262832372062	0.0701740640286202	0.779906069770928	0.799986069141816	0.86400180730241	0.910464129691168	0.958563317122082	1.03067531514955	1.05484070790188	0.774721666875967	1.04980399786816
88	94	0.875941595470321	0.0683995470796538	0.747009201794359	0.766551646054022	0.828888037000153	0.874161871119826	0.921055307809301	0.991402531393048	1.01498723470151	0.741878483194199	1.01000470774644
89	95	0.845404914888559	0.0676865641194259	0.717946702203083	0.737235379888259	0.798820152727918	0.843599181936769	0.890021496903579	0.959734166792649	0.983124125694135	0.712739249214484	0.978070580562634
90	96	0.823569188027669	0.0676969702438221	0.696232129391265	0.715469718408827	0.776953920190206	0.821715046999124	0.868163529352438	0.937993515566955	0.961442275168133	0.690883126349778	0.95625524970556
91	97	0.77667588001679	0.0668456166379115	0.651192107053585	0.670091168608432	0.730605300677093	0.774759005869246	0.820657188915941	0.889799467035453	0.913052068024788	0.645658471406484	0.907693288627097
92	98	0.765802033792803	0.0676879763926676	0.638890292203074	0.65796880739616	0.719125754951056	0.763808683574306	0.810305709026628	0.880435026636172	0.904040698486227	0.633133600063175	0.898470467522432
93	99	0.771217036609108	0.0695382983648634	0.640956757937024	0.66051062753274	0.723245095865895	0.769128027465392	0.816912129772639	0.889049538002931	0.913347758384349	0.634921971813976	0.907512101404241
94	100	0.846204408577372	0.0747946094468764	0.705968067467682	0.727049656381127	0.794627537285646	0.844001774386944	0.895380572284123	0.972872841973988	0.998956898564978	0.699606974061494	0.992801843093249
95	101	0.864632697782605	0.0776463084137349	0.719156743809899	0.741001110642661	0.811071840428189	0.862309530377328	0.915661490437827	0.99618914241756	1.02330967080606	0.712445933291684	1.01681946227352
96	102	0.859891250628611	0.0791594059481545	0.711754716530589	0.733958147196956	0.805258271137325	0.857463402948762	0.911878098119651	0.994106317621987	1.02182356035596	0.704738814970228	1.01504368628699
97	103	0.716597760844676	0.0735213789779332	0.579770381202075	0.600103523586134	0.665733994480194	0.714084957192424	0.764722934342713	0.841663857804675	0.867703288959286	0.572495858047927	0.860699663641425
98	104	0.811487045534321	0.0795728515424473	0.663043720221175	0.685185045741058	0.756493304039964	0.808887612729136	0.863647719626143	0.94665637885412	0.974700931311313	0.655524256511124	0.967449834557518
99	105	1.02358568023344	0.0915522864718937	0.852023705077329	0.877792566262467	0.96043765177522	1.02085741621602	1.08376011687783	1.17868552615305	1.21065058244671	0.844143198748532	1.20302816171836
100	106	1.11711637523496	0.097977587539902	0.933347798636838	0.960988709045497	1.04956366615675	1.114253283652	1.18154851835675	1.28301068542074	1.31715407878693	0.92508030365675	1.30915244681317
101	107	1.05864626659453	0.0962405696904118	0.878436600944724	0.90547237463537	0.992242037861158	1.05573131829311	1.1218734523498	1.22176372688859	1.25541960737792	0.870014750001323	1.24727778318774
102	108	0.968265265100069	0.0914924676641719	0.797266623994208	0.822846288951835	0.90508517985171	0.965385052944814	1.02830621624079	1.12350935032607	1.15563006105542	0.788940028478293	1.14759050172185
103	109	0.978632322287794	0.0912579346032752	0.807961349397091	0.833517676150596	0.915632110243479	0.975797173206779	1.03854249724946	1.1334183446383	1.16541343704855	0.799766770465375	1.15749787411021
104	110	1.13744566649928	0.0982603397103074	0.953020335807357	0.980789421998502	1.06971874179998	1.13461745436295	1.20209002457322	1.30374956193471	1.33794197337511	0.944855400667078	1.33003593233148
105	111	1.42210600632816	0.110045866682307	1.21459535043588	1.24606557972937	1.34641561193392	1.41926848083089	1.49470357506165	1.60782577973854	1.64574086259765	1.20641610763084	1.63779590502548
106	112	1.19764721977231	0.10015229183418	1.00940115641889	1.0378083056516	1.12866065570086	1.19485666115598	1.26359222323415	1.36700531723623	1.40175039237379	1.00134872777732	1.3939457117673
107	113	1.08002771281576	0.0926116123313016	0.906146930226889	0.932341702695337	1.01620369079557	1.07738174259911	1.14096779250445	1.23673970163691	1.26894392472061	0.898508952646412	1.26154647298511
108	114	1.12361569355378	0.0920501842555395	0.950445808122012	0.976613409157821	1.06023521507034	1.12110301408795	1.18425746665876	1.27918924444902	1.31106371496374	0.94319733241292	1.30403405469463
109	115	1.09197617984165	0.0894581742972722	0.923682526555877	0.949113282977877	1.03038041078294	1.08953425406578	1.15091036179897	1.24316898781471	1.27414591591105	0.916638158218999	1.26731420146431
110	116	1.04928831732627	0.0868397190260893	0.885991475475537	0.910650684483364	0.98948374598299	1.04689365668478	1.10648282692697	1.19609463602601	1.22619263709388	0.879082468035138	1.21949416661741
111	117	0.981826893271921	0.0832774701735321	0.825395675583123	0.848979277972599	0.924447999027493	0.979473398750966	1.03664061578201	1.12270278258587	1.15163160688294	0.818603051731798	1.14505073481204
112	118	0.8660316573648	0.0777719386928766	0.720320326011259	0.742200036622223	0.812384139541935	0.863704731117981	0.917143013655004	0.997800957874039	1.02496536677175	0.713598657526761	1.01846465720284
113	119	0.950501325253132	0.0815048162284959	0.797473849822999	0.820527115633237	0.894331639241075	0.948172682971398	1.00413293656995	1.08841903911365	1.11676104956077	0.79075188544528	1.11025076506098
114	120	1.07364755975946	0.087372199292007	0.909231843501029	0.934087390725779	1.01349574732754	1.07127840922443	1.13121710132532	1.22128938486027	1.25152583348278	0.902398049147129	1.2448970703718
115	121	1.08488626694745	0.0885805927658035	0.918219972667237	0.943410313148264	1.02389865882108	1.08247636333381	1.14324718787562	1.23458289576596	1.26524668796369	0.911268305126472	1.25850422876842
116	122	1.11969756009147	0.0899362722790438	0.950364268909723	0.975984785375852	1.05779585544801	1.11729053112175	1.17897569740106	1.27162119466796	1.3027086803966	0.943422466424547	1.2959726537584
117	123	1.11009116362604	0.0888784242933895	0.942727296747687	0.968055030569968	1.04892126512721	1.10772007711075	1.16867666812669	1.26021554786792	1.29092862539662	0.935889452010998	1.28429287524108
118	124	0.954443349231793	0.0815435984273015	0.801318132229383	0.824391919169173	0.898251035688711	0.952122109804725	1.00810565351001	1.09241302858684	1.12075875821927	0.794617896314282	1.1142688021493
119	125	0.724136962076167	0.0703343993674919	0.592864011544514	0.612459085543422	0.675538307870364	0.721861079251862	0.770255168549168	0.843578452673367	0.868342019359777	0.586281539315882	0.861992384836451
120	126	0.676621211421898	0.0680029904085505	0.549924332832887	0.56878434394801	0.629597448225684	0.674344394230954	0.721163547830379	0.79222490718488	0.816255396135331	0.543335350221139	0.809907072622657
121	127	0.681580494242358	0.0695635178969894	0.552082388600146	0.571334820552178	0.633460683897284	0.679215361728225	0.727122645209496	0.799894276454721	0.824517676333125	0.545235999164259	0.817924989320457
122	128	0.623047755649965	0.0688041144739337	0.49552836990642	0.514356347453118	0.575363944775497	0.62051687968046	0.667973386822549	0.740372747848397	0.7649476735748	0.488191691281055	0.757903820018875
123	129	0.600869475289791	0.0703264527030542	0.470985751112628	0.490057607639321	0.552059427769389	0.598128017459865	0.646691955251455	0.72103335828308	0.74632996662117	0.463029627991805	0.738709322587777
124	130	0.692495228503742	0.0789171554358352	0.546506404918917	0.567998268794652	0.637759934893376	0.689499731733611	0.743966054433986	0.827210776342642	0.855504405025154	0.537817603849505	0.847172853157979
125	131	0.949720276649796	0.0969304198402866	0.769276473232479	0.796102981846095	0.882669708185305	0.946424680128753	1.01317911178535	1.11457974508149	1.14889020781058	0.759736653762835	1.13970389953676
126	132	1.02175908298455	0.104830270018853	0.826664113965935	0.855656072986352	0.949235111912619	1.01817620832916	1.090378238428	1.20008425719621	1.2372125134534	0.816291753747602	1.22722641222151
127	133	1.00965090143349	0.106426549672399	0.81187855477643	0.841200592346915	0.935976011313969	1.00591392583578	1.07925308474383	1.19084909379342	1.2286571772133	0.801054864075584	1.21824693879139
128	134	0.846567677732879	0.0977532153252628	0.665879181420497	0.692445942442639	0.778745521097705	0.842808142066492	0.910292757151672	1.01351440281135	1.04861768627821	0.654971375695364	1.03816397977039
129	135	0.901904750702815	0.100836016590075	0.715154375494552	0.742696333522025	0.832000358085675	0.898149610615414	0.967716775218169	1.07392310760628	1.10999188970102	0.704266158186269	1.09954334321936
130	136	0.916594707438269	0.102478403682425	0.726802597578978	0.754793150839504	0.845551732834102	0.912778404744311	0.983478658664343	1.09141484825367	1.12807110795961	0.715737036220716	1.11745237865582
131	137	0.975835629840599	0.107111875781027	0.777247632098265	0.806584953860354	0.9016141295859	0.971919421617192	1.04578918338814	1.15844566729159	1.19667571131051	0.765896353309787	1.18577490637141
132	138	0.877842602960807	0.10274370530817	0.688088469654343	0.715951572815995	0.806533373705508	0.873837459454109	0.944787133741418	1.05339649638805	1.09035367498142	0.676464940556794	1.07922026536482
133	139	0.964407807518476	0.108504355579763	0.763530743243286	0.79313875534909	0.889175597679995	0.960341642785202	1.03520870990826	1.14954781167386	1.18838883574302	0.751739270582141	1.17707634445481
134	140	0.969526930904177	0.109777307784749	0.766370806060487	0.796296846317372	0.893400005206691	0.965386815960759	1.04114197560703	1.15688024651257	1.19620715634101	0.754363407646068	1.18469045416229
135	141	0.985229319122161	0.111555253140794	0.778782892338966	0.809193612584577	0.907869447228916	0.981022151175844	1.05800423592173	1.17561699551192	1.21558084113435	0.766581022966204	1.20387761527812
136	142	0.791167408876744	0.100478361405758	0.606583515757515	0.633461148340145	0.721279296646137	0.786917910186615	0.856424798882044	0.963370291235028	0.999895898881957	0.594229820521458	0.98810499723203
137	143	0.798897480438294	0.101460081475796	0.612510117298798	0.639650356784769	0.728326529022475	0.794606462180237	0.864792465330594	0.972782864614524	1.00966534434412	0.600035720745735	0.997759240130853
138	144	0.716021662179032	0.0974382065065611	0.537897509820444	0.563634364655569	0.648116641419381	0.7116066585763	0.779115882441991	0.883470366782713	0.919230001231057	0.525042777426172	0.907000546931892
139	145	0.722313231507568	0.100166822813332	0.539458070093747	0.565819671812681	0.652468438281933	0.717688332188924	0.787118597428163	0.894584297747229	0.931444878360642	0.525986258793438	0.918640204221699
140	146	0.693420312206749	0.101145747944505	0.509499163467707	0.53584989847568	0.622786892580818	0.688508686535214	0.758702140528729	0.867746555962985	0.905246256388019	0.49517464623552	0.891665978177979
141	147	0.584508435922092	0.0960925949370302	0.411547880599382	0.43592663701971	0.517150085650543	0.579251111346831	0.646139318084411	0.751025937405647	0.78733561968518	0.396166949845512	0.772849921998671
142	148	0.596096143563828	0.100758638392046	0.415202804997821	0.44059405879662	0.525401950788118	0.590428749972792	0.660616356986767	0.770933062197713	0.809185052072235	0.398609212315418	0.793583074812238
143	149	0.671587737785593	0.111931289630932	0.470371795069917	0.49867565627167	0.593091415738392	0.665379672915555	0.74332095194681	0.865679116033125	0.908071080529473	0.452202410108966	0.890973065462221
144	150	0.722868239137654	0.12218703358306	0.5035042145037	0.534295440250104	0.637139473399441	0.715995557826282	0.801110001929451	0.93488782167266	0.98127488332817	0.483381653314857	0.962354824960452
145	151	0.726616184174463	0.128448807787414	0.497004932081457	0.529009566194142	0.636356935251277	0.71906144244099	0.808645932562788	0.949996854229362	0.999143245847438	0.474856520911131	0.978375847437794
146	152	0.614734169661222	0.122946833932244	0.397823542077538	0.427415467851024	0.527959324700397	0.606557427369003	0.692603836916608	0.829950224047473	0.878088687712683	0.373758375154023	0.855709964168421
147	153	0.502274664586986	0.115229710780814	0.302402158892734	0.328909334940909	0.420517108652215	0.493490842019309	0.574468809075437	0.705610525285991	0.75203101298019	0.276424431456591	0.728124897717381
148	154	0.489642452323621	0.118755738218632	0.285234772367616	0.311992692232978	0.405194678043186	0.480075808981033	0.56367608838055	0.699934774895749	0.748375215434617	0.256881205415102	0.72240369923214
149	155	0.451645457077213	0.120707325762561	0.24691877414835	0.273049923635148	0.365464336747803	0.440938704686061	0.526174927408533	0.666776094809476	0.717161237533163	0.215059098582594	0.688231815571832
150	156	0.628263442442068	0.152376266700165	0.365986607454979	0.400319869955859	0.519907949318015	0.615988419615703	0.723256486498811	0.898090900970891	0.960245147976919	0.329605959709744	0.926920925174392
151	157	1.02784897399869	0.209808793245001	0.658562232066999	0.708746352650559	0.879655138749755	1.01360908044596	1.16053496149499	1.39553558233834	1.47801654138844	0.616623739238492	1.4390742087589
152	158	1.16320243413936	0.237437702600399	0.745285747956155	0.802078421485655	0.995493525295099	1.14708734402259	1.31336132667728	1.57930827132013	1.67265082919026	0.697824537042578	1.62858033123614
153	159	1.42591136121417	0.269471918099593	0.947507744143855	1.01344810651401	1.23611250217986	1.40897262200959	1.59726056430672	1.89616481195249	2.00053237563394	0.897746401738973	1.95407632068938
154	160	1.35158777157645	0.260113187917689	0.890704858061945	0.954026189481267	1.16826055418112	1.33493862233916	1.51678133238742	1.8059519379863	1.9070414924605	0.841765923257775	1.86140961989512
155	161	1.51109842924428	0.267126986589742	1.03359020697869	1.10014825150004	1.32339189002433	1.49538730332191	1.68169058868225	1.9756492980458	2.07785598817268	0.987529535528382	2.03466732296017
156	162	1.67522012188053	0.271756588878309	1.18548546228322	1.25464766264798	1.48480902610941	1.66054834523531	1.8496471244889	2.14584611136252	2.24830526108808	1.14257720767905	2.20786303608202
157	163	1.38339945081589	0.237251048501849	0.958044335298077	1.01761710608333	1.21685848159373	1.3698606043258	1.53519168748302	1.79537101464166	1.88566578398331	0.918387395752267	1.84841150587952
158	164	0.997264720528332	0.191923684950116	0.657203734769165	0.703925176919916	0.861997318687499	0.984980198938005	1.11915226177405	1.33251586955605	1.4071044744629	0.621094298026104	1.37343514303056
159	165	0.958214317640578	0.181085484798459	0.636726455241138	0.681038465827607	0.830669233741628	0.946831462527628	1.07336120838403	1.27422525750268	1.34436039811316	0.603286767435599	1.31314186784556
160	166	1.00094787750891	0.182747243799517	0.675335329688885	0.720481589141069	0.872389745272835	0.989848471201746	1.11741585546862	1.3192817414065	1.38961051449557	0.642763279661861	1.35913247535597
161	167	1.14344761366347	0.196099647927862	0.791870712637848	0.841110534551573	1.00579332030519	1.13225709186463	1.26891135494752	1.48396235167059	1.55859541478849	0.759092303724855	1.52780292360208
162	168	1.25665340160364	0.206592546617471	0.884799965738929	0.937212634743685	1.11183752762636	1.24535051116646	1.38915560850666	1.61465470972118	1.69271805824367	0.851732010233397	1.66157479297388
163	169	1.14191895403223	0.195837484963941	0.790812071404878	0.839986065267445	1.00444868883477	1.13074339269046	1.26721496453948	1.48197846249704	1.55651174968347	0.758077483502907	1.52576042456156
164	170	1.16909047246777	0.194848412077962	0.818816594160872	0.868087556990131	1.03244518092071	1.15828356060254	1.293962641087	1.50696200932089	1.58075734388922	0.787187584794968	1.55099336014058
165	171	1.22511815838653	0.196175908895523	0.871178773434289	0.92125657104619	1.08772186443249	1.21466312277894	1.35112408226419	1.56464751984168	1.63845320070628	0.840613376951301	1.60962293982175
166	172	1.159382770726	0.188076720701693	0.820448251525558	0.868313879714398	1.02760346548205	1.14922875882259	1.28009983884867	1.48509260224879	1.556002312169	0.790752398150683	1.52801314330132
167	173	1.03318449658783	0.174640054642149	0.719650857827759	0.763660284926219	0.91065368547072	1.02336147851005	1.14501424912838	1.33622083680595	1.40252115317053	0.690889989489216	1.37547900368644
168	174	0.974824961342527	0.167181101631844	0.675094624022419	0.717073116889069	0.857470357949996	0.96528469045508	1.08178673666625	1.26512445766213	1.32875148525781	0.647150002144112	1.30249992054094
169	175	1.21771923098886	0.18570044179232	0.8812694454274	0.929194508910076	1.08786107183365	1.20829266673844	1.33730691455925	1.53840265907279	1.60772351512553	0.853746365075914	1.58169209690181
170	176	1.10430641719971	0.1768305478213	0.785269815361049	0.830409325279736	0.980459090250669	1.09488237688615	1.2178866048663	1.410354001358	1.47688153296516	0.757718543469961	1.45089429092946
171	177	1.0585796200571	0.171724290345725	0.749113942613256	0.792817868341088	0.938257936486472	1.04930845411072	1.16880087858734	1.35597043731614	1.42071486485208	0.722000010979477	1.39515922913472
172	178	1.03501269728926	0.167901230642648	0.732436585430691	0.775167540375065	0.917369708613453	1.02594793324945	1.14278012444212	1.32578276889118	1.38908580562905	0.705926285229672	1.36409910934885
173	179	1.23627486239673	0.1822787840569	0.905108577765302	0.952490270132458	1.10894197654231	1.22732798142525	1.35385954587934	1.55058148253886	1.61827144548473	0.879008445645206	1.59354127914826
174	180	1.19909576411239	0.17875064267249	0.874628678491662	0.920985891923773	1.07418549058026	1.19022536505602	1.3143412788784	1.50746682396989	1.57395831510078	0.848744504474305	1.54944702375046
175	181	1.09133620977924	0.168396833103869	0.786539147439457	0.829886631644154	0.973534829422568	1.08268713840197	1.19971433719598	1.38229216298287	1.44527030295022	0.761278416895659	1.42139400266283
176	182	0.627521878777035	0.125504375755407	0.406099073171431	0.436306570614175	0.538941942232412	0.619175043773026	0.707011391980395	0.847214860648968	0.896354701333732	0.381533302296437	0.873510455257633
177	183	0.592333281358926	0.120909524749816	0.379519110070931	0.408439433551654	0.506931492836753	0.58412705351061	0.668798139866564	0.804225320694495	0.851757806847309	0.355350612849286	0.829315949868565
178	184	0.616507046268264	0.125843973848972	0.395007697381791	0.425108290691894	0.527619917949152	0.607965913343633	0.696092518747058	0.837046629995239	0.886518968562185	0.369852857524279	0.86316123501225
179	185	0.58932823833508	0.128601964825975	0.364803468018107	0.394906740702268	0.498261731125193	0.580000679495824	0.670238102942807	0.81557468408066	0.866828254019592	0.337268387276168	0.841388089393991
180	186	0.59252353052026	0.135934220589882	0.356737871641225	0.388007865219542	0.49607575183524	0.582161428016955	0.67768954105428	0.832394841094565	0.887156176268929	0.326092458164092	0.858954602876428
181	187	1.11345482726381	0.196832864725784	0.761602277588618	0.810645658569827	0.975143021653663	1.10187806385684	1.23915588005001	1.45575973432095	1.5310708658118	0.727662412401275	1.49924724212635
182	188	1.57829705176378	0.246488587951646	1.1326132137773	1.19589281852516	1.40580120779927	1.56548408015145	1.73683322438605	2.00441296979563	2.09677329065411	1.09517941937856	2.06141468414901
183	189	1.86286359714221	0.271726582758886	1.36876210242225	1.43955296928923	1.67310794123408	1.84966858611467	2.03824228074161	2.33118851898732	2.4319309195138	1.3302794949348	2.39544769934963
184	190	2.02759877693521	0.273401363308071	1.52746488384365	1.59980543829803	1.83711457087291	2.01532362763449	2.20470728184531	2.49726766424097	2.59747518757888	1.49173210485139	2.56346544901903
185	191	1.74043535994447	0.236843253453396	1.30746860823814	1.37002723540661	1.57537848318994	1.72970380140322	1.8937986138153	2.14745327834408	2.23437429699481	1.27622258317581	2.20464813671312
186	192	1.632332813819	0.212511631389359	1.2426073682488	1.29920256164702	1.48441832061054	1.62311991467662	1.77020811276298	1.9968918277953	2.07440311606006	1.21581001629585	2.04885561134214
187	193	1.33303314002823	0.179746151933196	1.00422299202147	1.05178287297656	1.20780039565026	1.32496291380656	1.44947210670727	1.64181424541295	1.70769510458939	0.980730682239169	1.6853355978173
188	194	1.11262628557126	0.155798842865149	0.82842335035554	0.869348141729397	1.00395924112412	1.10536272868679	1.21337881451481	1.38068357207498	1.43809710790548	0.807260553555564	1.41799201758695
189	195	1.0164978246791	0.143754500978393	0.754464278217496	0.792151318186454	0.916202218034768	1.00972926284774	1.10941834130514	1.26393487791172	1.31698675102222	0.734739002761446	1.29825664659675
190	196	1.23892291868078	0.156089616019411	0.952022387909131	0.993834376459521	1.13037786018568	1.23237397266742	1.34033148012837	1.50635232383584	1.56303305727231	0.932987271282731	1.54485856607882
191	197	1.20552814459231	0.153102227465528	0.924271515847238	0.965225860243673	1.09903729913896	1.19905304183419	1.30496300428366	1.46791941467454	1.52357470017123	0.90544777875988	1.50560851042475
192	198	1.19576334766632	0.150652021181483	0.918857388506207	0.95921279936166	1.09099960444899	1.18944254312671	1.29363920345218	1.45387648444899	1.50858266716643	0.900485386150613	1.49104130918203
193	199	1.06077898039628	0.13928710396841	0.805493953526898	0.842530681915008	0.963807802026417	1.05468881753336	1.1511138219146	1.29980321104829	1.35066630821012	0.787776256618201	1.33378170417437
194	200	1.0944478650965	0.138995017862343	0.839106902502558	0.876287614535011	0.997769343751683	1.08856939397021	1.18472055627632	1.33266176881134	1.38318884166851	0.822017630086306	1.36687810010669
195	201	0.915782720975457	0.125792431007654	0.685984100271189	0.719150881112337	0.828093875455364	0.910029565502236	0.997202703566001	1.13204099405294	1.17826819590408	0.669229556200455	1.16233588575046
196	202	0.83710845412616	0.119586922018023	0.619297442709989	0.650585254743162	0.753649204997606	0.83142077710663	0.914370416135151	1.04303486689871	1.08723366157975	0.602718086970835	1.07149882128148
197	203	0.550702529531556	0.0973513732620871	0.376680122529725	0.40093644016544	0.482295029425996	0.544976789487233	0.612872889782494	0.720002777347328	0.757250835910974	0.359893837937866	0.741511221125247
198	204	0.480682913884111	0.0925074699086151	0.316773069117497	0.339292866009533	0.415483847345451	0.474761758234905	0.539432869924994	0.642274410986571	0.678226217173178	0.299368272863226	0.661997554904997
199	205	0.538909997203555	0.101844416546223	0.358101779420647	0.383023328871127	0.46717727567988	0.532508157548109	0.603669842079752	0.716637935079408	0.756082689488141	0.339294940772958	0.738525053634153
200	206	0.650089761679409	0.118689608958323	0.438612832292282	0.467934160312907	0.566594579337551	0.642880984316329	0.725732701473178	0.856839374087497	0.902516093489173	0.417458128121095	0.882721395237722
201	207	0.64161009427408	0.125830091954678	0.419121015419835	0.449584746660507	0.552864357946133	0.63340333613099	0.721417630998108	0.861634980365627	0.910714488678113	0.39498311404291	0.888237074505249
202	208	0.691035107686529	0.138207021537306	0.447201486117633	0.480466368115005	0.593489750211067	0.681843466373436	0.778569974874723	0.932963825266411	0.987077245447828	0.42014934547341	0.961920869899649
203	209	0.700225179633044	0.146007043039194	0.443882697872576	0.478573393654465	0.597013662750667	0.69010355185518	0.792414297872412	0.956410483453354	1.0140558875539	0.414051375276224	0.986398983989865
204	210	0.796010721599562	0.162485008141964	0.510019089211579	0.548883843712574	0.681243003075512	0.784982731856757	0.898768491782647	1.08076314129435	1.14463996502291	0.477540105641313	1.11448133755781
205	211	0.788541768084269	0.168117669831886	0.494174927870268	0.533833405548012	0.669599757086015	0.77662688368266	0.894509154555878	1.08390239183954	1.15058031684224	0.459031135213773	1.11805240095477
206	212	0.764752520802725	0.171003862247922	0.467130707418677	0.50682641110987	0.643544884832888	0.752045103202263	0.872124035101436	1.06603593961638	1.13454300316193	0.429584950796799	1.09992009080865
207	213	0.809101041322324	0.180920492906258	0.494219935894245	0.53621762052934	0.680864491835081	0.795656711904148	0.922699103001485	1.12785609117742	1.2003359260846	0.454496875226058	1.16370520741859
208	214	1.32760637609392	0.238445144151021	0.9020441213403	0.961208933879497	1.15996218054542	1.31335864954556	1.47973067231108	1.74261217189965	1.83410385697622	0.86025389355792	1.79495885862992
209	215	1.39012916018262	0.249674567670827	0.944525319723047	1.00647646175466	1.21458986708809	1.37521044594787	1.54941765408541	1.82467939192506	1.9204798201464	0.900767007547803	1.87949131281745
210	216	1.32582326897027	0.242061103893419	0.894527392063189	0.954326670960348	1.15553931416721	1.31112135343155	1.48009299543514	1.74747803595675	1.84063326005461	0.851383505339169	1.80026303260137
211	217	1.28881858088857	0.231478650478211	0.875689696358039	0.933125929799202	1.12607233464296	1.27498712071965	1.43649836241095	1.69169942753271	1.78051806071102	0.835120425951275	1.74251673582586
212	218	1.24854562059038	0.220713768735055	0.854004280220007	0.908997888441642	1.09345302505611	1.23556429714692	1.38949745367504	1.63238094300128	1.7168292574746	0.815946633869667	1.68114460731108
213	219	1.2215898359594	0.212651495183118	0.840886234125364	0.89408119253847	1.07224120056149	1.20927294855437	1.35752118432827	1.5911190481727	1.67226216682591	0.80479290540049	1.63838676651831
214	220	1.06289672741875	0.194057504635223	0.717131958582118	0.765072328410712	0.926382108518851	1.05111037679524	1.18657293015025	1.4009323332341	1.47561376714231	0.682544018333714	1.44324943650379
215	221	0.64931876210664	0.14896394032462	0.390932311172944	0.425199631330723	0.543626162508604	0.637963419704694	0.742648200829446	0.912182487215157	0.972192867453565	0.357349439070386	0.941288085142895
216	222	0.607459019851256	0.143179464076586	0.360018713905152	0.392631289664425	0.50576091413673	0.596247567793951	0.696951494673261	0.860540961838498	0.918567362026008	0.326827270261148	0.888090769441364
217	223	0.56315123863317	0.140787809658293	0.321889591033893	0.353235091540568	0.462912194829094	0.551463370606219	0.650668146268864	0.812948577080842	0.870780306345812	0.287207131702917	0.839095345563424
218	224	0.499893704394888	0.1386455679598	0.266172344028716	0.29569013672599	0.400749999477538	0.487135996330447	0.585155678990744	0.747632154252742	0.806043415363205	0.228148391193679	0.771639017596097
219	225	0.517029889743965	0.14925367301138	0.267156888734318	0.298335402705224	0.410117857348649	0.502741042875939	0.608396611830912	0.784485757138032	0.848016850205748	0.224492690641659	0.80956708884627
220	226	1.12978057709261	0.23557553504553	0.716183972171226	0.772155787296106	0.96325362191073	1.11344980407187	1.27852340759281	1.54312358275892	1.63613174614085	0.668052528403373	1.59150862578185
221	227	1.28382366199039	0.267695738632534	0.813834074026851	0.877437522447598	1.09459112449016	1.2652662241589	1.4528472487111	1.75352507300087	1.85921469391405	0.759140014270622	1.80850730971015
222	228	1.5220731369522	0.298503101016717	0.994268706798354	1.0665369385275	1.31154418410485	1.50260448110882	1.71139825645707	2.04403183362734	2.16046173684103	0.937007058959434	2.10713921494497
223	229	1.58117538725528	0.298814060989551	1.05067956187566	1.12380001020255	1.37070979128818	1.5623922298656	1.77118238904047	2.10263359447942	2.218365488768	0.99549982771576	2.1668509467948
224	230	1.56422738492385	0.285587541263369	1.05537764797001	1.12592978854474	1.3633236660421	1.54688183108215	1.74623726244583	2.06170238701534	2.17160840238929	1.00447580404764	2.12397896580005
225	231	1.37514961288959	0.255358872409575	0.920959277897777	0.983752502331876	1.19540354420004	1.35937600228335	1.53771457267524	1.82036148773399	1.91894048020277	0.874646222966827	1.87565300281236
226	232	1.29770979817622	0.236928309852198	0.87555935137495	0.934090614149503	1.13103663607992	1.28331962997426	1.44870830625862	1.71042357034516	1.80160348089009	0.833330310865915	1.76208928548653
