# Supplementary material for: Evolution and Epidemic Spread of SARS-CoV-2 in Colombia: A Year into the Pandemic
Source: Vaccines (Basel). 2021 Jul 30;9(8):837. doi: 10.3390/vaccines9080837 (PMC8402472; doi:10.3390/vaccines9080837)
Supplement: Supplementary file 1 [file vaccines-09-00837-s001.zip › Supplementary_material/Supplementary Data S3/model_statistics/WHO-model- HU .csv]

t_start	t_end	Mean(R)	Std(R)	Quantile.0.025(R)	Quantile.0.05(R)	Quantile.0.25(R)	Median(R)	Quantile.0.75(R)	Quantile.0.95(R)	Quantile.0.975(R)	inferior	superior
2	8	1.90150477231078	0.50819852695018	1.03957035337997	1.1495869707875	1.53866748695434	1.85642750993892	2.21528661444402	2.8072416238789	3.01937170919551	0.905435659488425	2.89757388513313
3	9	1.66279285767202	0.429331269730425	0.930652539932722	1.02498215333808	1.35670637326903	1.62599145594487	1.9288254436551	2.42617949703076	2.60389161538734	0.821303569000388	2.50428214634365
4	10	1.2505930426971	0.346852103090994	0.665888125163786	0.739733316368325	1.00256345859394	1.21867685570398	1.46389445317449	1.87036476431906	2.01649326347336	0.570762920638752	1.93042316475545
5	11	1.13209585683174	0.313986896965166	0.60279336432704	0.669641517287582	0.907567768998055	1.10320381775334	1.32518636254655	1.69314247573543	1.82542489120517	0.51668153878001	1.74751017488346
6	12	1.15427197683361	0.30849216203326	0.631051230755151	0.697834706825639	0.934018566620835	1.12690868986958	1.34474722174898	1.70408214895329	1.83285164587479	0.549627339248421	1.7589166144188
7	13	1.85506418953408	0.386807622518961	1.17595156690697	1.26785552769959	1.58163216440135	1.82824957364102	2.09929524103697	2.53376041015702	2.68647689043867	1.09692124939692	2.61320712967125
8	14	1.96607307028292	0.393214614056583	1.27233882774769	1.36698118086941	1.68854549124908	1.93992181073567	2.21511967178723	2.65438764543422	2.80834644865012	1.19537242673201	2.73677371383382
9	15	1.93134256521198	0.371687049974173	1.27276692020503	1.36324952535126	1.6693783289534	1.9075518715754	2.16739483070492	2.58060328889469	2.72505455100297	1.2028359472626	2.65984918316136
10	16	1.67171461541675	0.321721627739697	1.10167046532844	1.17998960776775	1.44496590166803	1.65112207477711	1.87603467201088	2.23369603732845	2.35872889811216	1.04114022504694	2.30228900578655
11	17	1.39393290559123	0.27337273408649	0.910563253340818	0.976747370115828	1.20112795566535	1.37610327615432	1.56731912963383	1.87194896473532	1.9785768719917	0.858122346781705	1.92974346440075
12	18	1.29020854042943	0.248300749375896	0.850255557974698	0.910701297649659	1.1152067044031	1.27431547377956	1.44790021792491	1.72393880959527	1.82043761586864	0.803539071652678	1.77687800920619
13	19	1.19357018109186	0.229702688450031	0.786570270235877	0.842488542506856	1.03167621854854	1.17886752656355	1.33945053931853	1.5948134682747	1.68408438384353	0.743352911729795	1.64378745045392
14	20	0.923549656042604	0.196901448258261	0.57878365247317	0.625232141191068	0.784243334180509	0.909594799323185	1.04765994073348	1.26947959091519	1.34757358313515	0.537622817456413	1.3094764946288
15	21	0.854151502354113	0.186391138785618	0.528733242364145	0.572363860950476	0.722162928096724	0.840632468515933	0.971419398094525	1.18206509780954	1.25635020908815	0.488824870334302	1.21947813437392
16	22	0.773884526891457	0.177541286667876	0.465929038762275	0.506770225550262	0.647915785174394	0.760350767672933	0.885118350316972	1.08717621259993	1.1586990260925	0.42590360502242	1.12186544876049
17	23	0.798380433859374	0.183161033141746	0.480677174938375	0.522811115202175	0.668424380766076	0.784418288111306	0.913135161626085	1.12158879798726	1.19537553603771	0.439384808901552	1.1573760588172
18	24	0.839876152368953	0.192680803856107	0.50566030816573	0.549984154457707	0.70316565043263	0.825188325923839	0.960595242085308	1.17988322890135	1.2575050230003	0.462221776810983	1.21753052792692
19	25	1.07549537834193	0.224256288636059	0.681771812801821	0.735054219761878	0.9169699316323	1.05994928800839	1.21709121562932	1.46897752990102	1.55751671343236	0.635953052615251	1.5150377040686
20	26	1.22467567257771	0.244935134515542	0.792545522936447	0.851498666243066	1.05180250746019	1.20838593652524	1.37980790993479	1.65342988726575	1.74933151153781	0.744602808927248	1.70474853622817
21	27	1.2404845149374	0.24809690298748	0.802776172173244	0.862490317735408	1.06537980013146	1.22398450127829	1.39761929153013	1.67477334417101	1.77191292367817	0.75421458508194	1.72675444479286
22	28	1.21085752916819	0.242171505833637	0.783603149098433	0.841891117937319	1.03993491001214	1.19475159190744	1.364239393303	1.63477406531108	1.72959362154907	0.736201377734258	1.68551368060212
23	29	1.1173157535958	0.228071123156915	0.715885285898635	0.77043756928539	0.956222722520178	1.10183638084895	1.26155109153098	1.51700680770646	1.60666713451483	0.670296352208251	1.56433515498336
24	30	1.07725020487837	0.21989277727172	0.690214532840727	0.742810639416545	0.921933768882358	1.06232590312278	1.21631344357462	1.46260883653024	1.54905405589901	0.646260361425796	1.50824004833094
25	31	1.0521717928265	0.214773667847858	0.674146321035912	0.725517988918603	0.900471127394003	1.03759492919376	1.187997635804	1.42855926577397	1.51299203824654	0.631215403844699	1.4731281818083
26	32	0.996611129555129	0.207807785721947	0.631765965840584	0.681140273583072	0.849713032464205	0.982205296708729	1.12782135154311	1.36123258625508	1.44327769540756	0.589307869540113	1.40391438957015
27	33	1.03564192940815	0.211399523606787	0.663555325642687	0.714119932682783	0.886324516688916	1.02129407169113	1.1693339168229	1.40611626767304	1.48922258166561	0.621298863138848	1.44998499567745
28	34	1.0818388676656	0.216367773533119	0.700109074023104	0.752186373530427	0.929128306503832	1.06744904185279	1.21887766720961	1.46058646959082	1.54530286180216	0.657758031540682	1.50591970379051
29	35	1.17115788847985	0.225389440725799	0.771800428180757	0.826668693757241	1.01230389368884	1.15673131339847	1.31429897479214	1.56486682024447	1.65246144906186	0.729394584657287	1.61292119230242
30	36	1.42240336308005	0.247608643268477	0.979117026172924	1.04105654590238	1.24850374881668	1.4080617391144	1.58068006232586	1.85267838562534	1.94716038069898	0.937090422273838	1.90771630388627
31	37	1.76746264188062	0.272725406575028	1.27383160846196	1.34403459289955	1.57667859469454	1.75345512484847	1.94298535402889	2.23867744545081	2.34067306206281	1.23292084499356	2.30200443876767
32	38	1.66335296797545	0.256660935128	1.19879851286795	1.26486629826722	1.48380676223972	1.65017054223287	1.82853678418798	2.10681158684532	2.20279930822172	1.16029753512457	2.16640840082633
33	39	1.6029562667871	0.238954611833017	1.16920730041752	1.23117781854107	1.43597568713955	1.59109827997583	1.75701695621839	2.01518799813699	2.10407410347252	1.13460522759439	2.07130730597981
34	40	1.26937569687225	0.200705920428989	0.906860608219398	0.95824343705985	1.12886387689707	1.25881338070975	1.39838009190244	1.61654160327317	1.69189640588591	0.87599209283143	1.66275930091307
35	41	1.00510977335598	0.169894560284205	0.700095784436898	0.742909343334218	0.885908492076815	0.995553676157048	1.11390077593268	1.2999117068356	1.36441044464547	0.672116435198941	1.33810311151302
36	42	0.890364118655901	0.15499249872268	0.612885691005203	0.651657200778959	0.781510342851451	0.881386870911898	0.989438612913708	1.15969801589769	1.2188397336805	0.586578821159448	1.19414941615235
37	43	0.769632495278668	0.142917166482821	0.515434961006976	0.550578559605138	0.66903368474533	0.760804449823359	0.860615523213934	1.01880503836231	1.07397692311191	0.48951484897234	1.049750141585
38	44	0.78437827726622	0.145655389455684	0.525310442630214	0.561127375379891	0.681852042751396	0.775381090780018	0.877104495493906	1.03832484434201	1.09455379540488	0.498893713933079	1.06986284059936
39	45	1.04654001144896	0.172050118056746	0.736860748630291	0.780509980113141	0.925937460087724	1.0371269727603	1.15688775009539	1.34468323265694	1.40969433082627	0.709321780057738	1.38375824284018
40	46	1.3991445520201	0.204086208184737	1.02803879014737	1.08120782295346	1.25662440583969	1.38923414965819	1.53086655790125	1.75089025362704	1.82655504254143	0.999135583978014	1.79915352006218
41	47	1.51322825748761	0.214002792470518	1.1231471798025	1.179250687786	1.36392135058501	1.50315211292824	1.65155610044513	1.88157999598668	1.96055664655532	1.09378278424539	1.93267373072982
42	48	1.59065795891559	0.214484275425391	1.19830126260114	1.25505266726965	1.44122246809393	1.5810280636157	1.72960016786322	1.95911475724587	2.03772789134019	1.17026877908183	2.01104713874936
43	49	1.72606175974746	0.214091612254858	1.33213802580243	1.38964211534557	1.57724483327044	1.71721827619949	1.86524168075829	2.09264970199351	2.17023245106053	1.30644219972794	2.14568131976698
44	50	1.60823295560364	0.196476926581596	1.24635845079789	1.29926720448646	1.47171540280529	1.60023891198954	1.7360390674657	1.94446919505206	2.01552833173401	1.22313817950372	1.99332773170357
45	51	1.24480608080027	0.163451046071976	0.945233446295812	0.988695416755713	1.13101205327148	1.23765937832508	1.3508124799732	1.52529694767537	1.58498392658941	0.924442030499203	1.56517013110135
46	52	0.9683318243271	0.136942799884087	0.718714544368666	0.754615811720763	0.872788651094482	0.961883985810286	1.05684937074715	1.20404425513186	1.25458230432964	0.69992393655429	1.23673971209991
47	53	0.673263677397194	0.110683866753579	0.474039761428341	0.502120333391393	0.595677234122531	0.667208049352704	0.744252959699644	0.865066187865587	0.906889348515232	0.456323298560178	0.89020405623421
48	54	0.648892833476827	0.108148805579471	0.454476563102381	0.481823954456039	0.573049130614314	0.642894557187254	0.718201973552776	0.836425299152475	0.877384715787128	0.436921174541063	0.86086449241259
49	55	0.603732292002706	0.106725799424102	0.412952440803524	0.439544514484778	0.528737508768214	0.597455193251567	0.671889331558816	0.789335264876983	0.830170115932434	0.394549725131465	0.812914858873947
50	56	0.470651041893	0.0981375262256706	0.298352387644052	0.321669475616088	0.401278203884654	0.463847866574738	0.53261525828021	0.642844050181977	0.681589971193391	0.278301490490685	0.663000593295314
51	57	0.520414378508536	0.108513899201584	0.32989807430962	0.355680547448934	0.443706543692578	0.512891883198852	0.588930256070854	0.710813866485439	0.753656509140164	0.307727136073431	0.73310162094364
52	58	0.56295448092674	0.120022298609182	0.352800576033007	0.381113493140314	0.478039590210706	0.554448225665329	0.638606548402148	0.773817866180643	0.821420464011778	0.327710775652744	0.798198186200737
53	59	0.790142159804818	0.152062929553795	0.520708662136563	0.557726497471831	0.682968532941653	0.780409018521722	0.886714798052936	1.05576477887177	1.11486202774136	0.492098817879381	1.08818550173026
54	60	0.762516250335701	0.158995629147746	0.483369893307846	0.521146625762689	0.650123178601471	0.751494216445809	0.862906385975319	1.04149144708962	1.10426490720265	0.450884817206118	1.07414768346528
55	61	0.978259750589053	0.188266176779989	0.644679339825511	0.690510406948131	0.845570152668113	0.966209336311194	1.09782446920838	1.30712198614352	1.38028914881453	0.609258044100275	1.34726145707783
56	62	0.999559082882041	0.196029664177094	0.652945178899696	0.700404374962599	0.86130283098498	0.986773841944984	1.12389058721287	1.34233404124943	1.41879460313107	0.615340941094938	1.38377722466914
57	63	1.02985240004889	0.201970672460371	0.672733779429383	0.721631306155714	0.887406060181299	1.0166796809073	1.15795197948306	1.38301572935753	1.46179355701315	0.633989882026562	1.42571491807122
58	64	0.879208722623487	0.187447929489429	0.550995425570076	0.595213856237296	0.746590695540275	0.865923858436273	0.997360295907677	1.20853006898164	1.28287465748864	0.511810780824207	1.24660666442277
59	65	0.96256855800931	0.196483484130783	0.616735837770004	0.663732680503773	0.823786762327308	0.94923306403111	1.08682743541566	1.30690277183057	1.38414522653402	0.577460929112974	1.34767618690564
60	66	0.774515023835555	0.17768593258701	0.466308639109482	0.507183099910023	0.648443653232729	0.760970238432203	0.885839471357189	1.08806195363225	1.15964303798277	0.426250595965016	1.12277945170609
61	67	0.793253039903278	0.181984728294465	0.477590148832665	0.519453494651144	0.664131596293041	0.779380562462056	0.907270784807396	1.11438568105186	1.18769854266612	0.436562972446128	1.14994310736043
62	68	0.608565654675608	0.162646012653851	0.332708506388452	0.367918691381281	0.492441670492637	0.594138936380826	0.70898972668626	0.898441519340695	0.96633253183088	0.289779469874061	0.927351839477155
63	69	0.644311526848519	0.172199498844026	0.352251107336811	0.389529464863314	0.521366663007089	0.629037413331747	0.750634298553438	0.951214092781942	1.02309288117686	0.306800509114229	0.98182254458281
64	70	0.64893515842818	0.179982229858781	0.345530641260145	0.383849054378874	0.520232125579273	0.632373787018232	0.759617674542754	0.970535908335328	1.04636227031881	0.296169987904969	1.00170032895139
65	71	0.880181452533785	0.220045363133446	0.503099750751449	0.552091435886205	0.723512087142332	0.861913811532136	1.01696665977405	1.27060407635254	1.36099261139426	0.448892540792231	1.31147036427534
66	72	0.847417139460873	0.226481757110187	0.463290835741116	0.512320408831986	0.685716501669233	0.827328183971447	0.987255921328447	1.25106426306363	1.34560132271778	0.403512895524906	1.29132138339684
67	73	1.0356685894509	0.258917147362726	0.591974084109497	0.649620322044041	0.851323031841114	1.0141739056737	1.19661738271673	1.49506073744049	1.60141672383365	0.528190980619961	1.54314619828185
68	74	1.01323529378015	0.261616227906673	0.5671001023099	0.624580559427545	0.826719199778876	0.990810083737611	1.17534424449518	1.47841066558287	1.58670087721117	0.50046748708307	1.52600310047723
69	75	1.85955667831276	0.35787184959908	1.2254595684029	1.31257903426128	1.60732936567116	1.83665025869023	2.08683513974928	2.48468509231726	2.62376725929403	1.15812785309856	2.56098550352696
70	76	1.91480652721191	0.361864419986139	1.27237503145048	1.3609240392693	1.65993227343865	1.89206008639244	2.14490538289028	2.54629344947818	2.68644500279513	1.20555226403908	2.62406079038474
71	77	2.12449624229541	0.364348099694239	1.47127540718103	1.56276172922761	1.86873810743996	2.1037045407545	2.35760464509168	2.75716386317976	2.89583017394932	1.4103739668947	2.83861851769612
72	78	1.67409621028368	0.30067655546988	1.13746715309361	1.21207329406849	1.46269882812472	1.65612999269896	1.86592317976428	2.19741369543185	2.31278364696054	1.08477016156272	2.26342225900464
73	79	1.52172698311983	0.264898666226036	1.04748683603578	1.11375147020375	1.33568430194556	1.50638391185274	1.69105583194929	1.98204726143515	2.08312674778509	1.0025255973168	2.04092836892286
74	80	1.25967719014742	0.226244702192666	0.85588953519651	0.912027081804452	1.10061078839182	1.24615847219938	1.40401779400607	1.65344852491124	1.74025888591462	0.816237573849793	1.70311680644505
75	81	1.70870756528647	0.251935185922509	1.25098869294727	1.31647692591747	1.53271541986066	1.69634170420923	1.87122630957205	2.14312398512316	2.23668113434428	1.21491460087835	2.20250052969459
76	82	1.21860137886927	0.20598122803388	0.848800510024699	0.900707936745239	1.07408099952327	1.20701550682631	1.35050027117223	1.57602108779529	1.65421976112825	0.814878171922865	1.62232458581568
77	83	1.15409495761096	0.192349159601826	0.808313919909468	0.856952901320252	1.01920236745678	1.14342666222686	1.27736543457002	1.48763273435748	1.56048152196307	0.777090604791377	1.53109931043053
78	84	0.931320327561141	0.167270068715294	0.63278697789398	0.67429129241544	0.81371736186033	0.921325499579777	1.0380360318046	1.22244828585458	1.28663000993255	0.603470992879165	1.25916966224312
79	85	1.04857720368969	0.174762867281615	0.734410582294425	0.778602550019169	0.926017708866903	1.03888429994012	1.16057718356552	1.35161995329994	1.41780824872216	0.706041983817723	1.39111242356165
80	86	0.989752762055069	0.169741198333334	0.685432559969028	0.728053882677523	0.870601070773313	0.98006639800403	1.09835247662862	1.28449770571123	1.34909907395836	0.657060013321733	1.3224455107884
81	87	1.02478690862518	0.173220603202932	0.71380163012355	0.757453354375651	0.903252011856278	1.01504373074888	1.13570772361692	1.32536020924944	1.39112164534583	0.685274526347438	1.36429929090293
82	88	1.29401782231098	0.195080526756286	0.940235330660229	0.99070643386713	1.15764902682019	1.28422796967022	1.41972019562562	1.63072718308235	1.70341911653821	0.911659989868656	1.6763756547533
83	89	1.23241054555601	0.190165075707902	0.888213119945043	0.937164026346286	1.09938127177979	1.22264343008866	1.35479844576416	1.56097765604617	1.6320968245845	0.859686997168522	1.6051340939435
84	90	1.22398427047299	0.186655851356727	0.885803485566747	0.933975118543735	1.09345800452128	1.21450920752458	1.34418722030535	1.54631758162333	1.61599508631	0.858138801813804	1.58982973913217
85	91	1.30712481607726	0.188667216106661	0.963770653403336	1.01302901803893	1.17541406831436	1.29805885228737	1.42895739922144	1.63214874462133	1.70198642722062	0.9373370725082	1.67691255964631
86	92	1.12113685615038	0.170971767710124	0.811372301861019	0.855496229311966	1.00157828747891	1.1124579519013	1.23123954335483	1.41638554832187	1.48020827908183	0.786032191438536	1.45624152086222
87	93	1.19566645783147	0.172579587822501	0.881590058686928	0.926648169158096	1.07518666791469	1.18737354756142	1.30711039290542	1.49297563945884	1.55685827220332	0.857410465699367	1.53392244996357
88	94	1.29940703340362	0.176826900001249	0.976154555693056	1.022860754621	1.17617575949218	1.2913948641678	1.41390786195021	1.60328614208056	1.66818127440479	0.95282630940117	1.64598775740607
89	95	0.792508471912838	0.135914081646503	0.548835155127494	0.582962626780596	0.69710209528655	0.784752468730244	0.879465737551734	1.02851474929465	1.08024194177725	0.526116871885691	1.05890007193999
90	96	0.944053795309935	0.14567066316075	0.680390937867131	0.717888417208406	0.842150422891856	0.936571968365635	1.0378056396999	1.19574348491115	1.25022234442756	0.658539295514865	1.229568295105
91	97	1.01261748892914	0.150952102696713	0.738610144966394	0.777758081656942	0.907132730070718	1.00512657662081	1.10994051121426	1.27303199262182	1.32918300974592	0.716751367643581	1.3084836102147
92	98	1.01208767429598	0.152577957753781	0.735384453514993	0.774859320540085	0.905429810165225	1.00443075565077	1.1104030301342	1.27543752000999	1.3322919223242	0.713034877098566	1.31114047149339
93	99	1.21091134436196	0.167923190082234	0.904366510801325	0.948560028495005	1.09382107275637	1.2031580002348	1.3195533425225	1.49971262795405	1.56150700368685	0.881781891800783	1.54004079692314
94	100	1.09386494693186	0.159556601184061	0.803730818952792	0.845298890789889	0.98244129745028	1.08611689706951	1.19684650431628	1.36886318972691	1.42801866454253	0.781134008611103	1.40659588525262
95	101	1.34463027775683	0.175055951533005	1.02359486776595	1.07021502388516	1.22278606534905	1.33704117397366	1.45820472773748	1.64493489950541	1.7087846390845	1.00152061275214	1.68773994276152
96	102	1.90555809572156	0.205481613961919	1.52420050988957	1.58062834171651	1.76323411716825	1.8981773225824	2.03983830864475	2.25566582695844	2.32885381485708	1.5028141323562	2.30830205908692
97	103	2.24428412773751	0.216963135806987	1.83924500327736	1.89972745389972	2.09438559652179	2.23729647370938	2.38656691236124	2.61267745243864	2.68902880659794	1.81903638155581	2.6695318739192
98	104	2.26225992095816	0.204815389686036	1.87867013413541	1.93623514399469	2.12095321880125	2.25608189423934	2.39683309445078	2.60935938018691	2.68095527575141	1.86082175717353	2.66369808474279
99	105	1.98584094313649	0.175525199656213	1.65673952855102	1.70621301508257	1.86480226537519	1.98067188337532	2.10124572988232	2.28310169797568	2.34431478906388	1.64181155181032	2.32987033446267
100	106	1.78902759898313	0.151743340434943	1.50398777403479	1.54696043637205	1.68447513041066	1.78473919877643	1.88890596149849	2.04572341342966	2.09843582681765	1.49161065173064	2.08644454623561
101	107	1.90533392232541	0.144442991887941	1.63274066161133	1.6741325673076	1.80602185930197	1.90168510305397	2.0006688488347	2.148982088158	2.19866161277504	1.62222565822504	2.18844218642577
102	108	1.62378797575648	0.124538852671656	1.38886521781193	1.4245120214493	1.53814307468355	1.620605190005	1.70596371819343	1.8339210202495	1.87679689508724	1.37969182452003	1.86788412699292
103	109	1.45516241099654	0.110315577686603	1.24697451183922	1.27858678965728	1.37931471869605	1.4523756949327	1.52797264120654	1.64124404649018	1.67918583505115	1.23894387873079	1.67138094326228
104	110	1.26731180084538	0.0971983781201515	1.08396250409279	1.11178363319741	1.20046884139965	1.26482774381168	1.33144719887052	1.43131356154908	1.46477673713895	1.07680297972988	1.45782062196087
105	111	1.16893554610327	0.0893907353855561	1.00029460834735	1.0258884658726	1.10746513819434	1.16665771064208	1.22792316703971	1.31975275682613	1.35052027617664	0.993729704747584	1.34414138745896
106	112	1.44412865437534	0.096489904412418	1.26119025917263	1.28916570820728	1.37792912780642	1.4419802228473	1.50798636449502	1.60642025697315	1.63927571886902	1.255008441727	1.63324886702368
107	113	1.51990110266762	0.0969053549220165	1.33588801527624	1.36409502055669	1.45346557606651	1.51784211292757	1.5840922842514	1.68273072588016	1.71561465700982	1.32996660702047	1.70983559831477
108	114	1.32376029670353	0.0876681672990927	1.15749731008648	1.18293440883465	1.26362168729808	1.32182547844576	1.38178992680884	1.47118616801077	1.50101808553089	1.15193068879731	1.49558990460976
109	115	1.46384103095804	0.0884338707924974	1.29562811079313	1.32148025048877	1.40326250518592	1.46206058811466	1.52247881500818	1.61227517172359	1.64217159374926	1.29051064420474	1.63717141771133
110	116	1.42184039102122	0.0839285845734312	1.26208479892005	1.28666349362543	1.36436743858307	1.42018934986172	1.47751364682541	1.56264923513302	1.59097830026813	1.2573403652573	1.58634041678515
111	117	1.5352946444414	0.0840075852942899	1.37503885940752	1.39977666630557	1.47782828101319	1.53376268640733	1.59109109693506	1.67603834576381	1.70425609096161	1.37063977726459	1.69994951161821
112	118	1.57615647899461	0.0818299671328383	1.41983370316605	1.44401635565156	1.52021834533707	1.57474057200975	1.63055119227389	1.71312645167575	1.74052546317782	1.41576974341424	1.73654321457497
113	119	1.50497565088113	0.0765022117149181	1.35875067502389	1.38139003597913	1.45269353589957	1.50367957423644	1.55584496375322	1.6329823551426	1.65856588276021	1.3550313159199	1.65491998584237
114	120	1.46171962080469	0.0718396000804793	1.32428997139451	1.34559504182204	1.41264446699434	1.46054288150663	1.50951205233781	1.58185821011727	1.60583637836878	1.32091400464695	1.60252523696243
115	121	1.49643171046515	0.0693953588991607	1.36349255059169	1.38414512304932	1.44905896310182	1.49535913637443	1.54263527507324	1.61237698215226	1.63546605473509	1.36041680702279	1.6324466139075
116	122	1.5511031273495	0.0676956903977315	1.42124214023004	1.44145841568144	1.50492218268343	1.55011841120654	1.59621065449603	1.66410682456475	1.68656004037934	1.41841957416995	1.68378668052905
117	123	1.84859633983704	0.070786412323184	1.71244240050273	1.73372428207715	1.80037194437727	1.84769290111341	1.89583590631087	1.96655012905014	1.98988435182315	1.7098549716836	1.98733770799048
118	124	1.77799902192472	0.066124495118857	1.65074211939625	1.67064983429429	1.73296318881373	1.77717935700164	1.8221413452276	1.88814417791307	1.90991393122554	1.64839501149176	1.90760303235768
119	125	1.72050019614222	0.0611353123845816	1.60274781585975	1.62119162792029	1.6788798727368	1.71977613410307	1.76133122338903	1.82227861909095	1.84236729565845	1.60067498386844	1.840325408416
120	126	1.54977337343721	0.0543195286286252	1.44512364983897	1.46152111433112	1.51279771168353	1.54913878682819	1.58605727516281	1.64019027641844	1.65802934444492	1.4433070973251	1.65623964954931
121	127	1.45810860547461	0.0495771799238447	1.36254543099388	1.37753091691057	1.42437009719315	1.45754675242201	1.49123463920515	1.54060283512947	1.5568646979013	1.36093733282387	1.55527987812534
122	128	1.34505541219545	0.0452391091100688	1.25783821475912	1.27151871374193	1.31427195030045	1.34454826091013	1.37528602946929	1.42032205791503	1.43515466739011	1.25638675833972	1.43372406605119
123	129	1.258681968615	0.0419560656204999	1.17778212693976	1.19047456824301	1.23013467577182	1.25821582081544	1.28672111441503	1.32847944881247	1.34223085262323	1.17644807999882	1.34091585723118
124	130	1.05846760804018	0.0371907607879701	0.986820532250228	0.998046115384033	1.03315105542746	1.05803205654384	1.08330936798019	1.12037481422248	1.13258984846876	0.985573716895754	1.1313614991846
125	131	0.999909308103957	0.035242172373185	0.932019821647633	0.942655800104463	0.975918537372064	0.99949529747563	1.02344876784553	1.05857505144217	1.07015154590303	0.930834650252514	1.0689839659554
126	132	0.986796933627271	0.0345659889617423	0.920202837345944	0.930637570646452	0.963267765391346	0.986393365058461	1.00988617355323	1.04433291283578	1.0556844412616	0.919047595262256	1.05454627199229
127	133	0.994827517387725	0.0346144763441671	0.928132238689914	0.938584661622811	0.971266745611224	0.994426082313277	1.01795068639813	1.05243971168318	1.06380408362554	0.926983143753157	1.06267189102229
128	134	0.977040608653369	0.0343509184839274	0.910865133584837	0.921233263542996	0.953657068897259	0.976638066828846	0.999985339443239	1.03422106771998	1.04550365999883	0.909712808424872	1.04436840888187
129	135	1.05788613034949	0.0358040208532798	0.988866238764403	0.999690676668899	1.03352156952229	1.05748223027656	1.08181040064781	1.11745933047145	1.12920131953615	0.987710249477058	1.12806201122191
130	136	1.03385966125777	0.0354402527487524	0.965555778327502	0.976264434602926	1.00973997440331	1.03345473072988	1.05753793459553	1.0928361495586	1.1044646968334	0.964396765870213	1.10332255664532
131	137	1.19862464244412	0.0380755666067642	1.12515001690605	1.13669103349392	1.17272803980489	1.19822149648336	1.22408177519472	1.26193342450491	1.27439028404164	1.12399653189487	1.27325275299338
132	138	1.17848067035426	0.037549516416937	1.10602464129885	1.11740484031359	1.15294122334783	1.17808188533068	1.20358540139794	1.24091679793529	1.25320293276229	1.10488361817707	1.25207772253146
133	139	1.17233053355416	0.0369616275135805	1.1009970665161	1.11220375135644	1.14719308989984	1.1719421102767	1.19704455638387	1.23378226814376	1.24587135034272	1.09988574362754	1.24477532348078
134	140	1.13582521249569	0.0357396930145343	1.06684785802602	1.07768489702384	1.11151918967994	1.13545037469151	1.1597226239946	1.19524413886416	1.20693271266655	1.06577541418721	1.20587501080418
135	141	1.25227111909985	0.0368793884681243	1.18102298212546	1.19223363244085	1.22720295538437	1.25190910500984	1.27694464950633	1.31354347284023	1.32557652977182	1.17998751770233	1.32455472049737
136	142	1.25938012239024	0.0364007019848362	1.18903773869145	1.20011037711582	1.23464080817282	1.25902943518448	1.28373715050212	1.31984609738764	1.33171541154582	1.18803474649996	1.33072549828052
137	143	1.25754724542527	0.0356544810827966	1.18862808659414	1.19948114700004	1.23331852393385	1.25721029812536	1.28140865848642	1.316762705169	1.32838122854901	1.18766446250299	1.32743002834755
138	144	1.13777748288087	0.0331079572559005	1.07380433223385	1.08387292242181	1.11527491678193	1.13745636507823	1.15992999674133	1.19277740888605	1.20357550001582	1.07288588665931	1.20266907910244
139	145	1.13506935255571	0.0322859197008762	1.0726643625439	1.08249093280087	1.11312919373446	1.1347632536031	1.15667583097054	1.18869190682465	1.19921385991043	1.07178894994199	1.19834975516943
140	146	1.09024655552122	0.0310738952064738	1.03018598591841	1.03964298702861	1.0691297245705	1.08995134998197	1.11104158106937	1.14185710000938	1.15198473665953	1.02934172091653	1.15115139012591
141	147	1.06149032997171	0.0302542934982785	1.00301391147434	1.01222147574333	1.04093047427639	1.06120291074193	1.08173686816905	1.11173960030539	1.12160011150367	1.00219191471509	1.12078874522834
142	148	0.988722441421459	0.0289055648705839	0.932873176694114	0.941662273263706	0.969075437273859	0.988440768387827	1.0080623923425	1.03674342503859	1.04617241350182	0.932067534275115	1.0453773485678
143	149	0.903871359890539	0.0274531374481602	0.850858265312437	0.859193956760948	0.88520612068341	0.90359343186744	0.92223362881155	0.949496804200064	0.95846387811057	0.850063210492145	0.957679509288933
144	150	0.97917298247157	0.0285411317552596	0.924025471209456	0.932704694491951	0.95977411574392	0.97889568888107	0.998269569989917	1.02658714715822	1.03589631344234	0.923232364231261	1.03511360071188
145	151	0.942095829411707	0.0281504972011872	0.887722843286131	0.896275500268667	0.922958873163573	0.941815458588248	0.960927152254699	0.98887253223173	0.998062121848136	0.88692085489738	0.997270803926034
146	152	0.993388289963492	0.0290792772534679	0.9372044357023	0.946045939857133	0.973623023630283	0.99310456022034	1.01284426105653	1.0416984711863	1.05118453951739	0.936392906546695	1.05038367338029
147	153	1.01876539143036	0.0295947726422027	0.961579231514648	0.97057996201552	0.998650893960104	1.01847883322234	1.03856751024045	1.067928300078	1.0775800206656	0.96075963705164	1.07677114580907
148	154	1.09585593925306	0.0307747007765054	1.03636132774166	1.04573213482759	1.07494468371601	1.09556787282028	1.11645317159632	1.14696236733792	1.15698759225338	1.03553752573111	1.15617435277501
149	155	1.10884570201114	0.0309207936959985	1.04906282523538	1.0584804174786	1.08783624300712	1.10855830061364	1.12954186269923	1.1601913416445	1.17026184120082	1.04824094636699	1.1694504576553
150	156	1.11730674437947	0.0308347234192904	1.05768177719463	1.06707650697664	1.09635732055488	1.11702310480007	1.13794697055616	1.16850450486256	1.17854359641195	1.05687068647766	1.17774280228128
151	157	1.04437372574939	0.0295039662007797	0.987340468396512	0.996322475455411	1.02432506396396	1.04409590603169	1.06411953442293	1.09337264717048	1.10298579374544	0.986545951995864	1.10220149950292
152	158	1.0769576723202	0.0296310625825736	1.01965784679065	1.0286867803936	1.05682646159486	1.07668593137967	1.09679265616148	1.12615549985314	1.13580176445382	1.01888078965835	1.13503455498204
153	159	1.0207153161403	0.0286194363273369	0.965386119233805	0.974101131576166	1.00126877306711	1.02044784555593	1.03987028767821	1.06824186983564	1.0775645112402	0.964621220938718	1.07680941134188
154	160	1.07145976737074	0.0291398641260158	1.01510096755434	1.02398371462161	1.05166389201494	1.07119561234319	1.09096768518639	1.11983687933494	1.1293197244147	1.01434563368375	1.12857390105773
155	161	1.16320311614115	0.0302258155443498	1.10470898961751	1.11393658303767	1.14267592333216	1.16294132083136	1.18344492332334	1.21336265892789	1.2231849911483	1.10396051767423	1.22244571460808
156	162	1.15625950616286	0.0299545074040639	1.09828817468584	1.10743382915254	1.13591697896523	1.15600084542261	1.17632006473143	1.20596750051117	1.21570077285074	1.09754867165089	1.21497034067483
157	163	1.16277587897131	0.0296784915891651	1.10532787170073	1.1143935374986	1.14262278889406	1.16252338581628	1.18265372363724	1.21201949945156	1.22165877222829	1.10460603545655	1.22094572248607
158	164	1.18584393231852	0.0295081017558961	1.12870769097547	1.1377284374746	1.16580985989271	1.18559918507182	1.20561120302485	1.23479428397435	1.2443710412191	1.12800805287697	1.24367981176008
159	165	1.18036700026133	0.0289622463391185	1.12427809077901	1.13313575942758	1.1607052926681	1.18013012992635	1.19977049274036	1.22840622891829	1.23780201410295	1.12360099743666	1.237133003086
160	166	1.17453824718201	0.0283950186823191	1.11953804484625	1.12822610572778	1.15526341728767	1.1743094340982	1.19356364516199	1.22163089231834	1.23083876582008	1.11888401056467	1.23019248379936
161	167	1.15028145625598	0.0276076384087081	1.0968017755002	1.10525074091267	1.13154195586406	1.15006059562185	1.16878019374743	1.19606554866919	1.20501626066499	1.09617048497491	1.20439242753705
162	168	1.02573284115772	0.0256273089630489	0.976113407503469	0.983946805478907	1.00833312009773	1.02551942149691	1.04289991107867	1.0682468722059	1.07656511159559	0.975503315590141	1.07596236672529
163	169	1.0619508351654	0.0256957014455753	1.01217964108394	1.02004158255028	1.04450823366688	1.06174359199936	1.07916751838368	1.10456701437906	1.11289976637339	1.01158726033207	1.11231440999872
164	170	1.04496261835474	0.0252846427291035	0.995987622937084	1.00372379552434	1.02779904926167	1.04475869049457	1.06190388322258	1.08689705895288	1.09509651042819	0.9954047186057	1.09452051810379
165	171	1.07521707492638	0.0255209580619896	1.02577310888799	1.0335860261918	1.05789516008686	1.07501516296941	1.09231888298627	1.11753686490782	1.12580848181421	1.02519599712488	1.12523815272788
166	172	1.06840328315387	0.0253164760879673	1.01935451013231	1.02710521022228	1.05122033510455	1.06820332662629	1.08536825605212	1.11038342716649	1.11858838458708	1.01878299002146	1.11802357628629
167	173	1.01488661834209	0.0245210376823489	0.967389857043127	0.974892721550557	0.998241547314086	1.01468913799533	1.03131641364848	1.0555541398	1.06350563590465	0.966825384484689	1.0629478521995
168	174	0.956533120652176	0.0236487593933874	0.910738644499545	0.917969596100798	0.940477823986123	0.956338235064291	0.97237597031256	0.995761418989857	1.0034351069914	0.910181552241137	1.00288468906322
169	175	0.988287830273854	0.0239554133855875	0.941888455955865	0.949217547908829	0.972026381272704	0.988094282797698	1.00433829084214	1.02801832191409	1.03578711078815	0.941335220038103	1.03524044050961
170	176	0.924725982151948	0.0232053333310327	0.879798399332692	0.886890519344262	0.908970219502174	0.924531882347939	0.940270154480336	0.963223538423828	0.970756609389533	0.879243528823124	0.970208435480772
171	177	0.938229309016802	0.0234484062430531	0.892828827853021	0.89999614023771	0.922308926918828	0.938033973898424	0.953936754137963	0.977128785020848	0.98473985480462	0.892270432780417	0.984188185253186
172	178	0.955122870342202	0.0237890295400688	0.909060937264765	0.916333132405916	0.938971577493913	0.954925374942945	0.971058871245891	0.994586284418253	1.00230714470554	0.908496372443667	1.00174936824074
173	179	0.966408442990105	0.0240925458105028	0.91975935544253	0.927124123086413	0.950050983040186	0.966208241448316	0.98254766100513	1.00637566995475	1.01419525047146	0.91918705320152	1.01362983277869
174	180	1.0615165682654	0.0253968775230986	1.0123175903758	1.02009070602747	1.04427802501743	1.06131403429221	1.07853432671306	1.10363329354013	1.11186652171474	1.01173868832013	1.11129444821068
175	181	1.09218060500528	0.0258508810803981	1.04209580646463	1.0500103751145	1.07463506320803	1.09197665648261	1.10950381992029	1.1350465230544	1.14342441799427	1.0415128780877	1.14284833192286
176	182	1.1149917768062	0.0260571847540173	1.06449982846054	1.07248050222631	1.09730758369219	1.11478879925594	1.13245470143382	1.15819542741293	1.16663722188833	1.06391969468832	1.16606385892407
177	183	1.18609380835211	0.0266622098135752	1.13440679989319	1.14258174341343	1.16800318501875	1.18589403434413	1.20396665521248	1.23028732158109	1.23891610879264	1.1338358771175	1.23835173958671
178	184	1.25289154098657	0.0270899425975252	1.20035317071942	1.20866802716738	1.23451478826187	1.25269630071468	1.27105545933821	1.29778103795705	1.30653943908143	1.19979525349542	1.30598782847772
179	185	1.266669619859	0.0267991963116721	1.2146832378307	1.2229135561204	1.24849229519252	1.26648062612361	1.28464091949963	1.31107035915181	1.31973003164234	1.21414319508812	1.31919604462988
180	186	1.25462813730638	0.0260928254046113	1.20400304511943	1.21201997560254	1.23693158693335	1.25444725553379	1.27212750556074	1.29785330384165	1.30628116008898	1.20348619951334	1.30577007509941
181	187	1.17388884149712	0.0246168083329834	1.12613157085962	1.13369339176594	1.15719259624715	1.17371677198002	1.19039751104134	1.21467123664496	1.22262396359259	1.12563989716447	1.22213778582977
182	188	1.17074435989045	0.0239928797030472	1.12418661615249	1.13156109566919	1.15447331084764	1.17058046303794	1.18683674229525	1.21048669173822	1.21823351099755	1.12371831567248	1.21777040410842
183	189	1.11591076209986	0.0229609323702984	1.07135729540917	1.07841388119386	1.10033920646284	1.11575328499555	1.13131064938503	1.15394481227502	1.16135915341487	1.07090733465408	1.16091418954565
184	190	1.09297978862023	0.0223523064503904	1.04960463231516	1.05647522541218	1.07782148270853	1.0928274182458	1.10797199308921	1.13000410154585	1.1372208486358	1.04916926797746	1.13679030926299
185	191	1.02906454519114	0.0214063510249039	0.987532205198496	0.994109196250348	1.01454641589491	1.02891611909082	1.04342087281781	1.06452618959656	1.07144037387347	0.987108097182325	1.07102099319995
186	192	0.985690228633206	0.0207479251123011	0.945440256300178	0.951813011472106	0.971617748234342	0.985544657174869	0.999604019292253	1.02006400383187	1.02676746694112	0.945024295413096	1.02635616185332
187	193	1.00934027173277	0.0208878701534339	0.968811745744543	0.975230281540508	0.995174179768482	1.00919618684312	1.0233492944343	1.0439417490982	1.05068761584901	0.968400046232039	1.0502804972335
188	194	1.06276398576454	0.0214186850395009	1.02119447304921	1.02778049447341	1.04823994308219	1.06262010025118	1.07713117644563	1.09823828408122	1.10515118380343	1.02078336308712	1.10474460844196
189	195	1.07519669560524	0.0215384230022889	1.03339229458636	1.04001612382384	1.06059192162544	1.07505287924302	1.0896446929485	1.11086783851864	1.11781838901991	1.03298138652075	1.11741200468972
190	196	1.08119285412799	0.0215165419929327	1.03942822677287	1.04604639392896	1.06660341675421	1.08105012574833	1.09562670087407	1.11682617423502	1.12376859104882	1.03902043182184	1.12336527643414
191	197	1.0097010131807	0.0206491892209423	0.969630794386093	0.975977887793893	0.995697683021715	1.0095602525527	1.02355089787185	1.04390428634508	1.05057115880188	0.969228602307653	1.05017342405375
192	198	1.00700435452237	0.0204660463724929	0.967287046712933	0.973578828415207	0.993125682988317	1.00686570937543	1.02073188669067	1.04090281228895	1.04750956716891	0.966890903632282	1.04711780541245
193	199	0.943784446792748	0.0197308050699849	0.905504944140749	0.91156635535967	0.930402336226475	0.943646952620421	0.957016672774677	0.976471543860864	0.982845313184894	0.905112068855578	0.982456824729919
194	200	0.935133232511083	0.0196273000845977	0.897056088051608	0.9030850889298	0.921821035963055	0.934995918441104	0.948295740819449	0.967649767389676	0.973990717175356	0.896663724345272	0.973602740676895
195	201	0.90295903519503	0.0193525783089161	0.865423046939402	0.87136441891948	0.889831653409556	0.902820781565879	0.915935704579488	0.935025247739265	0.941280702876151	0.865027981709554	0.940890088680505
196	202	0.888113752856946	0.0193205215940998	0.850645882310535	0.856575062765871	0.875007018237198	0.88797365365497	0.901067763238609	0.920130334675528	0.926377790866253	0.850245530532511	0.925981975181382
197	203	0.974144566709634	0.0204236195611351	0.934522105298681	0.940795892959699	0.960292350476394	0.974001838623466	0.987841192794971	1.0079800994764	1.01457813557207	0.934114272369809	1.01417486104946
198	204	1.03193076275581	0.0212464604350499	0.990704328044382	0.997233900058305	1.01752187193362	1.03178495170083	1.04618070257822	1.06712500072831	1.07398582524324	0.990287700303116	1.07357382520851
199	205	1.04048439394639	0.021472693467647	0.998819965713837	1.0054186742613	1.02592189408049	1.04033668552363	1.05488587446861	1.07605396101227	1.08298823246088	0.998397914749799	1.08257087314298
200	206	1.16714861352829	0.0227371406704439	1.12300564152124	1.13000285131422	1.15173322894495	1.16700096996579	1.18240304929691	1.20479800175743	1.21213062771586	1.12258381781422	1.21171340924236
201	207	1.25878937170311	0.0234969838846798	1.2131529506188	1.22039122614872	1.24286221442858	1.25864317386604	1.27455715605644	1.29768621168733	1.3052566193952	1.21273528328914	1.30484346011708
202	208	1.32704880986435	0.0238229757711562	1.28076301157571	1.28810813845273	1.31090369864335	1.32690625712359	1.34303852165395	1.36647574187698	1.37414472033787	1.28035577735288	1.37374184237581
203	209	1.37768298281344	0.023746097037615	1.33153035647145	1.33885819890971	1.36159298697673	1.37754655394379	1.39362425487774	1.41697313816588	1.42461092027378	1.33114063261972	1.42422533300717
204	210	1.28420805230457	0.0222676438357893	1.24093112266369	1.24780185783321	1.26911942568937	1.28407935064401	1.29915637874059	1.3210532600104	1.32821638010285	1.24056347038643	1.32785263422272
205	211	1.23136144885818	0.0210990660109351	1.19035151882192	1.19686331922441	1.21706542124621	1.23124094190743	1.24552610948133	1.26627063880034	1.27305620742899	1.19000727947674	1.27271561823961
206	212	1.16546108207388	0.0199260510543197	1.12673040905064	1.13288046517356	1.15195998349843	1.16534752454766	1.17883838936063	1.19842905415286	1.20483709078149	1.12640602200741	1.20451614214035
207	213	1.08047920820249	0.0187350687741386	1.04406780073008	1.04984855135098	1.06778426573674	1.08037092398169	1.09305610793658	1.11147923251834	1.11750598364473	1.04375847340518	1.11719994299981
208	214	0.95575488926004	0.0173116732758298	0.922122599481965	0.927459099816232	0.944022069643133	0.955650368666729	0.967373769022451	0.984407208138406	0.989981158498197	0.921824009639414	0.989685768880667
209	215	0.867873819330484	0.0163285402593592	0.836162431688976	0.84119154587371	0.856805280039913	0.867771417488381	0.878830728525145	0.894905395011953	0.900167145602846	0.83586988042214	0.899877758238828
210	216	0.802901726139396	0.0157039751720429	0.772414447629288	0.77724678251992	0.792254488096457	0.802799343644898	0.813437355252884	0.828905906038872	0.833970833119807	0.772121934802192	0.8336815174766
211	217	0.772004603587215	0.0155587916741307	0.741808007150962	0.746592172710684	0.761454163448422	0.771900083411339	0.782441104536615	0.797773562618888	0.802795176524857	0.741509371905919	0.802499835268511
212	218	0.750536916046515	0.0156327935856724	0.720206765063799	0.725009700638915	0.739934430975581	0.750428381322374	0.761021085679221	0.776434353664309	0.78148385754487	0.719896640618597	0.781177191474433
213	219	0.745480121701845	0.0159664299757621	0.714511634245683	0.719413524791373	0.734649698253398	0.745366137014717	0.756186288693243	0.77193553121196	0.77709637099083	0.714185918949351	0.776774324454338
214	220	0.710765461617321	0.0160300382679158	0.67969097637613	0.684605523502121	0.69988868237973	0.710644955677389	0.721510875634943	0.737336457051706	0.742524767786649	0.679346586612206	0.742184336622436
215	221	0.741182350719735	0.0168624823524339	0.708497340608509	0.713665843777963	0.729740150736245	0.741054476390454	0.752485153127856	0.769135049283753	0.774594055357396	0.708131885308965	0.774232816130506
216	222	0.758368990517996	0.0176079424277426	0.724246893712134	0.729640780721796	0.746419502767407	0.758232720121028	0.770169928099031	0.787562031781775	0.793265495488848	0.72385742335962	0.792880557676371
217	223	0.763460210060269	0.018234566767069	0.728135388147793	0.733716647442653	0.7510833329699	0.763315042842869	0.77567883855617	0.793698952138682	0.79960999936371	0.727720459196813	0.799199960923724
218	224	0.773778258154175	0.018906411970737	0.737161837691909	0.742944813383837	0.760943533390853	0.773624277880155	0.786445127205356	0.805136944648778	0.811269729227184	0.73672169069153	0.810834825616819
219	225	0.778298385862103	0.019494045312792	0.740555305031424	0.746513511987223	0.765062644173673	0.77813563608275	0.791356712224322	0.810638415186177	0.816966352949095	0.740090057049031	0.816506714675176
220	226	0.825248747592926	0.0206119040792326	0.785339955655109	0.791640375318242	0.811254275550601	0.825077148875297	0.839056157968447	0.859442459901887	0.866132713219066	0.78484941559763	0.865648079588222
221	227	0.877202709540661	0.0217942765397769	0.835001870208814	0.841664785087677	0.862405967300088	0.877022221759916	0.891802700017648	0.913356295471993	0.920429238060916	0.834485927522698	0.919919491558623
222	228	0.880709423130459	0.0223196991711884	0.837501809052122	0.844321163892748	0.865554007354103	0.880520881941086	0.895659308152946	0.917740814894631	0.924988492559563	0.836962812754929	0.924456033505988
223	229	0.89057103850895	0.0228201563722839	0.846400749713524	0.853370587267127	0.875074678588075	0.890376130131083	0.905854926808055	0.928436341432416	0.935848966368299	0.845843532019273	0.935298544998626
224	230	0.909873164767425	0.023376233677953	0.86462805231041	0.871767133615401	0.893998915467711	0.90967298048437	0.925529191144878	0.948662044245819	0.956255898524244	0.864055746758637	0.955690582776212
225	231	0.925152967365772	0.0238555606645106	0.878982247548143	0.886266870765033	0.908952826124271	0.924947932679054	0.941129598236142	0.964738457515517	0.972488872626579	0.878396068463331	0.971909866268213
226	232	0.955482795996406	0.0244995588717027	0.90806227997572	0.915544892712158	0.938845940961865	0.955273406217585	0.971891393090124	0.996134948451035	1.00409324699379	0.907463660607868	1.00350193138494
227	233	0.940164383196085	0.0245130560452191	0.892727868352246	0.900210606578713	0.923516505563088	0.939951347506246	0.956580028565888	0.980844845629895	0.988811551914284	0.892118793347455	0.988209973044714
228	234	0.928882968471135	0.0245208233930184	0.881439042070257	0.888921144393515	0.912228419201215	0.928667208982195	0.945302316332866	0.969580769578566	0.977553027474835	0.880822154620818	0.976943782321451
229	235	0.907742473446016	0.0243826576841333	0.860576660446361	0.868012348741486	0.891179791136728	0.907524170499371	0.924067181838859	0.948217251262228	0.956148872795267	0.859952464385115	0.955532482506918
230	236	0.876788268083727	0.024132802821202	0.830121083580565	0.837474537850262	0.860392506343779	0.876566866847563	0.892942678640816	0.916857220144655	0.924713645525978	0.829487974554171	0.924088561613283
231	237	0.854424614846865	0.0240420821094705	0.807946989006216	0.815267229658348	0.838087906759993	0.854199124080402	0.870515513921037	0.894351171797436	0.902183673313759	0.807302133912303	0.901547095781427
232	238	0.846885809436974	0.024226420601825	0.800062675416708	0.807434765050764	0.830421861191798	0.846654809783791	0.863097943552667	0.887124817062457	0.895021681878534	0.799402025057397	0.894369593816551
233	239	0.844673075080996	0.0245581856683132	0.797219719791013	0.804688433458702	0.827981658564355	0.844435083886193	0.861105056111311	0.885469528913599	0.893478900274887	0.796539031171102	0.89280711899089
234	240	0.829717013306761	0.0247483836448852	0.781913985180311	0.789433511922714	0.81289307344404	0.829470965485006	0.846272735391663	0.870839809069663	0.878918295210448	0.781210181362786	0.878223845250736
235	241	0.827808718710464	0.0251545045571056	0.779234712818008	0.786872329410877	0.810706246105415	0.827553943885084	0.844633460414803	0.869614171246081	0.877830572048277	0.778505889778537	0.877111547642391
236	242	0.780276327000047	0.0248743007924912	0.732278942449622	0.739817489444721	0.763357906326235	0.780012021675142	0.79690662817543	0.821636737744015	0.829775717642305	0.731522697446765	0.82902995655333
237	243	0.824562860406484	0.0260749671286796	0.77424227790276	0.782147222674527	0.80682895934049	0.82428802241329	0.841997160186785	0.867915999284372	0.876445304840547	0.773455924834272	0.875669795978697
238	244	0.829848820701122	0.0267415045121096	0.77825734109896	0.786358288451758	0.811658802452488	0.829561594070563	0.847725733077036	0.874319113229817	0.883072564155877	0.777435471857387	0.882262169544857
239	245	0.805620152092877	0.0269289117844999	0.753698123993694	0.761843645600161	0.787297038603535	0.805320127218001	0.823616208947329	0.85042007544287	0.859247172756298	0.752839484995258	0.858400819190497
240	246	0.790088541879384	0.0272120948618872	0.737646994135754	0.7458677593666	0.771567954081071	0.78977615240607	0.808268594968218	0.835374918595006	0.844305346641115	0.736752835950085	0.843424247808683
241	247	0.794337898031015	0.0278586463674605	0.740667175100141	0.749076653032718	0.77537422964907	0.794012239985487	0.812946568044771	0.840709998016101	0.849859280027062	0.739734951150793	0.848940844911238
242	248	0.795378684629626	0.028515707392173	0.740463446944135	0.749062884392633	0.775963900587768	0.795037931384884	0.814422015580142	0.842856831552296	0.852230363464108	0.739487898140966	0.851269471118285
243	249	0.833737390247417	0.0298909336164574	0.776173756927223	0.785187919205466	0.813386289957605	0.833380203505454	0.853699123388021	0.883505264436204	0.893330853409832	0.77515116035916	0.892323620135673
244	250	0.859855933791751	0.031067857738096	0.800034129466558	0.80939994076721	0.838702028542136	0.859481786976282	0.880601984010595	0.911588182767106	0.921803948551706	0.798962932625082	0.920748934958419
245	251	0.878567454638978	0.032059381744776	0.816847493439356	0.826507876146134	0.85673643886235	0.878177530939159	0.899973417366746	0.931957105950895	0.94250328279647	0.815731066419217	0.941403842858739
246	252	1.00847912836604	0.0349417308191933	0.941148386348105	0.951701558222766	0.984696492981454	1.00807560401464	1.03182188336639	1.06663316371722	1.07810303122622	0.939993335960418	1.07696492077166
247	253	1.03563844724338	0.0358827454448329	0.966494423183926	0.977331802189949	1.01121532247237	1.03522405559068	1.05960984522572	1.09535862704483	1.10713738918575	0.965308266171505	1.10596862831525
248	254	1.12890101448561	0.0376509568279877	1.05630296836935	1.06769277620422	1.10328283620756	1.12848246551614	1.15406293314978	1.19153696791919	1.20387760646706	1.05510513910275	1.20269688986846
249	255	1.23130871028226	0.0392128577768485	1.15564246931872	1.16752701907729	1.20463804545989	1.23089247137746	1.25752563263705	1.2965102360394	1.30934037232536	1.15445150903964	1.30816591152488
250	256	1.27328626636809	0.0394639625259959	1.19710325724646	1.20907659775405	1.24645066553472	1.27287857704413	1.29967744407854	1.3388866056308	1.35178611219898	1.19593689981714	1.35063563291904
251	257	1.30588486405245	0.0392138167595605	1.2301485070815	1.24206022529837	1.27922595522094	1.30549237380259	1.33211591771351	1.37104832742482	1.38385168535737	1.22902578320371	1.38274394490119
252	258	1.31383244747609	0.0383610933997061	1.23971251352836	1.25137722236304	1.28775880640593	1.31345911242272	1.33949911405827	1.37756115653648	1.39007399091505	1.23864470441266	1.38902019053951
253	259	1.24301898250871	0.0362780314092096	1.17292343468192	1.18395490338513	1.21836125600583	1.24266607046445	1.26729199774571	1.30328688060792	1.31512007881755	1.17191404094666	1.31412392407076
254	260	1.26454486592326	0.035554041902421	1.19581181501246	1.20663747130233	1.24038586516844	1.26421166813383	1.28834064549895	1.32358883182452	1.33517143350361	1.19485894379451	1.334230788052
255	261	1.20179693803432	0.0337764685311615	1.13649993194206	1.14678448610809	1.17884586540744	1.20148052395644	1.22440308551525	1.25788871030377	1.26889208131321	1.13559505971324	1.2679988163554
256	262	1.06953646637455	0.0311090578387555	1.00942534072277	1.01888618224548	1.04839256396024	1.06923486377194	1.09035159016901	1.12121554771009	1.13136155644266	1.00856271301059	1.13051021973852
257	263	1.0608272715005	0.0303589567859774	1.00215193998637	1.01139002370761	1.04019567239597	1.06053767942554	1.08114318452456	1.11125234722777	1.12114831388406	1.00132371619999	1.12033082680102
258	264	1.04038247287049	0.0297009777026339	0.982976839112478	0.992015487756226	1.02019839219438	1.04009985069946	1.06025846537161	1.08971351084999	1.09939420859945	0.98216855657333	1.09859638916765
259	265	1.06614830276049	0.0298698406602173	1.00840110321303	1.01749712894393	1.04585224078426	1.06586936537237	1.08614029315046	1.11575096012589	1.12548066477965	1.00760341506646	1.12469319045451
260	266	1.09286308952118	0.0301028804024863	1.03465177526876	1.04382412194973	1.07241116311951	1.09258670764482	1.1130137299313	1.14284482340509	1.15264504414719	1.03386144393231	1.15186473511006
261	267	1.09627693939962	0.0299815840740558	1.0382945489621	1.04743215810325	1.07590845195442	1.09600363390565	1.11634749436531	1.14605399310726	1.15581248776248	1.03751303461447	1.15504084418477
262	268	1.06590633946414	0.0293269998102892	1.00919450310148	1.01813078519811	1.04598170761951	1.06563738702651	1.08553778419311	1.11459931747343	1.12414659575027	1.00842541983597	1.12338725909231
263	269	1.06698773560112	0.0290720481750972	1.01076149929267	1.01962302087163	1.04723767380249	1.06672370670175	1.08644997737162	1.11525307932267	1.12471441231566	1.01000652117793	1.12396895002431
264	270	1.09128331344355	0.0291657733629228	1.03486128648916	1.04375710597903	1.0714722378532	1.09102349508414	1.11081115876131	1.1396957871978	1.14918185340163	1.03411839765222	1.14844822923488
265	271	1.11360318274719	0.029254741891468	1.05699629504647	1.06592428114956	1.09373401008108	1.11334701582089	1.13319310544068	1.16215589512316	1.17166583329008	1.05626388863991	1.17094247685446
266	272	1.08108629608364	0.0285885641420864	1.02577319315727	1.0344959984082	1.0616687053758	1.08083430506164	1.10022918907085	1.12853616015484	1.13783143057299	1.02505271036515	1.13711988180213
267	273	1.00555432429076	0.0272970436461548	0.952758375711177	0.961079889555182	0.98701059015662	1.00530733082463	1.02382880882486	1.0508712784273	1.05975390331819	0.952052118744296	1.05905652983722
268	274	1.04470728485695	0.0275783749932897	0.991347478276799	0.999762539235467	1.02597604578931	1.04446462187622	1.06317399477196	1.09047977798875	1.09944611302092	0.990653669870099	1.09876089984379
269	275	1.15547748472058	0.0288779141794473	1.09956446508234	1.10839137765784	1.1358707181385	1.15523691951003	1.17482200850124	1.20338418328365	1.21275760584172	1.09887677292886	1.21207819651229
270	276	1.35961204019684	0.031199850965809	1.29914238088551	1.30870309903627	1.33843999933283	1.3593733936101	1.38052392917045	1.41133502782991	1.42143789937712	1.29846033230386	1.42076374808983
271	277	1.403181547202	0.0313135286879096	1.34247268271265	1.35207570043393	1.38193584796277	1.40294862221369	1.42417333157173	1.45508192340184	1.46521409688254	1.34180703097369	1.4645560634303
272	278	1.33536766672541	0.0297410017515607	1.27770626832973	1.28682753191355	1.31518913265775	1.33514687829829	1.35530551615171	1.38466093198931	1.39428377970016	1.27707530329235	1.39366003015846
273	279	1.18654751631183	0.0270579875413858	1.13410165395664	1.14239462843623	1.16818680462913	1.18634184618795	1.20468402416006	1.23140196474782	1.24016217735818	1.13351386073071	1.23958117189294
274	280	1.10960361200622	0.0253165300195698	1.06053346280147	1.06829258636295	1.09242454652088	1.1094110787117	1.12657279429838	1.15157138722414	1.15976790486611	1.05998321316786	1.15922401084458
275	281	1.02537511997091	0.023781710086078	0.97928842858284	0.98657376631511	1.00923595931227	1.02519126800252	1.04131386115156	1.06480361041996	1.07250661984803	0.978762968202193	1.07198727173962
276	282	1.0468655962644	0.0237129184649466	1.00089994721147	1.00816906101722	1.03077538203813	1.04668655850822	1.06276063893504	1.08617284648402	1.09384869554055	1.00038827607311	1.0933429164557
277	283	1.06864594247313	0.0238183654084907	1.02246763789755	1.02977233982003	1.05248570104814	1.06846899024964	1.08461328573648	1.10812314609537	1.11582984564572	1.02196194627249	1.11532993867378
278	284	1.12427381615498	0.0243374397120837	1.07707425183946	1.08454403570975	1.10776414458687	1.12409820812769	1.14059205476173	1.16460261229992	1.17247134051465	1.0765724343193	1.17197519799067
279	285	1.1427796288655	0.024391877360337	1.09546743716126	1.10295671885866	1.12623433200469	1.14260609070732	1.15913574910235	1.18319449401146	1.19107801795031	1.09497154923924	1.19058770849176
280	286	1.32793263386158	0.026027889826463	1.27740380771232	1.28541255112009	1.31028562918698	1.32776258617324	1.34539426661474	1.37103276520305	1.37942782232548	1.27691796980171	1.37894729792145
281	287	1.498915545939	0.0272440051316254	1.44598882652828	1.45438642428906	1.48045088135276	1.49875048854463	1.51720027838085	1.54400769367133	1.55278026901067	1.44551729588102	1.55231379599699
282	288	1.52687144139103	0.0267913416008007	1.47480803795147	1.48307247631973	1.50871655906342	1.52671474562126	1.54485550664655	1.57120491020528	1.57982533051916	1.47436041185347	1.5793824709286
283	289	1.34607659516544	0.0241723508906795	1.29911212729661	1.30656492105703	1.32969468350946	1.34593190518705	1.36230077754775	1.38608182019093	1.39386332091299	1.29869878741971	1.39345440291118
284	290	1.15095979542147	0.0213654207272416	1.10946124645864	1.11604372406314	1.13647788395314	1.15082759506658	1.16529759286544	1.18632681448612	1.1932096248406	1.10908357079608	1.19283602004687
285	291	1.10738606825358	0.0202045457713755	1.06813619016014	1.07436343935068	1.09369215896035	1.10726319162016	1.12094602744472	1.14082784075624	1.14733424119624	1.06778515854169	1.14698697796548
286	292	1.17287771823125	0.0203463993885416	1.13333485854094	1.13961272895986	1.1590909047441	1.17276006783503	1.18653627873787	1.20654402385572	1.21308917289028	1.13299877542971	1.21275666103279
287	293	1.16002516022356	0.0199766944012956	1.12119840707635	1.12736315987826	1.14648930892794	1.15991048992188	1.17343600718465	1.19307831153572	1.19950357280811	1.12087083919702	1.1991794812501
288	294	1.04403598588377	0.0186972361276591	1.00770824642896	1.0134733047892	1.03136479207958	1.04392437415178	1.05658550962935	1.07497938492987	1.08099800304773	1.00738940307356	1.08068256869399
289	295	0.973939256428991	0.0177964532417125	0.939367866514843	0.944852732639771	0.961877378646544	0.973830862440827	0.985882971912929	1.00339552217288	1.00912663785065	0.939058208075234	1.00882030478275
290	296	0.974164294056037	0.0176422306321273	0.93988976331576	0.94532818113126	0.962207451666889	0.974057795164784	0.98600504001079	1.00336368457287	1.00904404671486	0.939585522017067	1.00874306609501
291	297	0.969784761949347	0.0175860031159236	0.935619866596365	0.941040793510121	0.957865952991564	0.969678462940062	0.981587692370169	0.99889132616633	1.00455374330624	0.935316195842137	1.00425332805656
292	298	0.881670946112671	0.0168158629704937	0.84901727911429	0.85419484594169	0.870271299086704	0.881564040336304	0.892954053249638	0.909511711866301	0.914932147039686	0.848711854690504	0.914630037534839
293	299	0.873696613204546	0.0168111862663527	0.841054732664455	0.8462297882959	0.8622996345835	0.873588791725843	0.884976053731121	0.901531227254324	0.906951231460211	0.840746688122495	0.906646538286598
294	300	0.794729680364214	0.0161752424799165	0.763339749312978	0.768312249229256	0.783760654128523	0.794619944080279	0.805579081266807	0.821521432305426	0.826743230413459	0.763026205103578	0.82643315562485
295	301	0.821619020883096	0.016670810983699	0.789266380687569	0.794391621636511	0.810314116829978	0.82150627229339	0.832801015831489	0.849231016189697	0.854612398693312	0.788944231355046	0.854293810411146
296	302	0.872218532234074	0.0175039857146058	0.838245265346389	0.843628122228377	0.860349317290967	0.8721014429989	0.883960106235969	0.901208344631792	0.906857204214096	0.837910720233446	0.906526344234701
297	303	0.863926547752279	0.017783646552609	0.829419250947147	0.834884642398617	0.85186607625629	0.863804527293053	0.875854002762838	0.893384676412272	0.899127273063196	0.829070600509166	0.898782494995393
298	304	0.861263791004068	0.0180689129496637	0.826209772736288	0.831760140277582	0.849008598435009	0.861137435176083	0.873381241085134	0.891198453425734	0.897035875040245	0.825848721622727	0.896678860385409
299	305	0.884150241853834	0.0185859084287307	0.848093982182872	0.853802866753665	0.871544261734199	0.884020012499639	0.896614256899113	0.914941841617939	0.920946580084752	0.847721861333522	0.920578622374146
300	306	0.762424871263276	0.0175142864311695	0.728480148150065	0.733846973891964	0.750539701783257	0.762290763783137	0.774163848358827	0.791460222157234	0.797131711056712	0.728096869858184	0.796752872668368
301	307	0.724366618616116	0.017325577284496	0.690803296907233	0.696106108345269	0.71260662238818	0.724228490840257	0.735976040038418	0.753098296133779	0.758714903421764	0.690408487138504	0.758324750093728
302	308	0.694333384044701	0.0173204873851774	0.660796922001275	0.666091460982461	0.682573717092254	0.694189366667768	0.705936056050228	0.723066564482496	0.728688278541146	0.660385228769753	0.728281539319648
303	309	0.632985302081107	0.0170209006105055	0.600060545876324	0.605251019954793	0.621423236592855	0.632832745278854	0.644381064095545	0.661239970671163	0.666777018102861	0.599624336884517	0.666346267277698
304	310	0.661894804140364	0.018021170561241	0.627040957162252	0.632534171267915	0.649652206787609	0.661731259361425	0.673959120008741	0.691813304613389	0.69767805391692	0.626573309840332	0.697216298440397
305	311	0.669243112380755	0.0188687699573966	0.632767428535222	0.638512121432592	0.656421510087	0.66906579081798	0.681871415251563	0.700578965085595	0.706726489935421	0.632260323264258	0.706225901497252
306	312	0.639816460529722	0.0192474974142149	0.602643437840037	0.6084897269824	0.626731163972659	0.639623464409984	0.652691371271158	0.671801523706389	0.678086251722678	0.602091365597861	0.677541555461583
307	313	0.63169022441794	0.01993596670721	0.593215742429178	0.599260048152515	0.618131750518971	0.631480512290948	0.645020090808704	0.664835750671995	0.671356468143065	0.592615729671809	0.670764719164072
308	314	0.627306884385802	0.0207268028697834	0.587335577972127	0.593608081434425	0.613205228625326	0.627078621545364	0.64115971103949	0.661784316135326	0.668575371814607	0.586682350761026	0.667931418010577
309	315	0.623258725268756	0.0215946349274865	0.581647083281194	0.588169138388869	0.608560617398797	0.623009339767564	0.637684978937833	0.659198993066797	0.666287583005433	0.580933240810882	0.665584209726629
310	316	0.609811405272236	0.0223567708225727	0.566774354028277	0.573509628051636	0.594586775741601	0.609538214049012	0.624738231083726	0.647045067998161	0.654400953348375	0.565992134459994	0.653630676084479
311	317	0.62963520747032	0.0237979739379575	0.583849736682312	0.591009021051722	0.613424482172301	0.629335406576408	0.645519122697451	0.669284048375081	0.677124391265693	0.582991178551924	0.676279236388717
312	318	0.651754005145598	0.0253887314214731	0.602936265279575	0.610563034055678	0.634454623187136	0.651424366620057	0.668694052072393	0.694069410749516	0.702445017651699	0.601992091559511	0.701515918731685
313	319	0.642995096944104	0.0264269356949802	0.592235544578759	0.600152844043493	0.62497856330762	0.642633086418557	0.660617008818301	0.687072210034267	0.695811881357411	0.591198302981943	0.694791890906265
314	320	0.624660014962171	0.0272364709602042	0.572411066980179	0.580545245003067	0.606079912268696	0.624264204067498	0.64280865282371	0.670124943603196	0.679158269567686	0.571276531880171	0.678043498044171
315	321	0.673892103627813	0.0295521236817229	0.617208064107149	0.626031023018862	0.653731048555454	0.673460170773403	0.693582318351049	0.723226559446046	0.733030722276112	0.615969941211637	0.73181426604399
316	322	0.669853224320697	0.0307998840684796	0.610838888719589	0.620009724997668	0.64882974631735	0.669381223448431	0.690362187047708	0.721306777304722	0.731549830267084	0.609485451546477	0.730220997094917
317	323	0.680084419683827	0.0323849723658965	0.618084068101096	0.627706909478489	0.657969958125943	0.679570441635566	0.701638609822139	0.734215174312355	0.745005582392386	0.61660987384667	0.743558965520984
318	324	0.658731848459877	0.033186431091139	0.595285379211683	0.605111924568372	0.636054569345649	0.658174629609969	0.680801724590537	0.714252519310642	0.725344844852008	0.593686443521244	0.72377725339851
319	325	0.694533497738869	0.0354427641402226	0.626795596564308	0.63728156212908	0.670310491863052	0.693930697205259	0.718099414805506	0.753841666145619	0.765696951825852	0.625065680024033	0.764001315453706
320	326	0.759779417305923	0.0385719558854512	0.686051224790225	0.697466805009107	0.733419516359356	0.759126785633288	0.785427910055494	0.824318242732677	0.837216340923318	0.684178383770438	0.835380450841407
321	327	0.851570282628142	0.0424197372671593	0.770448267328763	0.783017827829026	0.822587672236842	0.850866027086578	0.879785209926251	0.922525045220109	0.936694398520248	0.76842759758451	0.934712967671775
322	328	0.862458610673291	0.0440695763432304	0.778236050248231	0.791273209905188	0.832339199523991	0.861708110202906	0.891759931337244	0.936204068458169	0.950946062563022	0.776082241040559	0.948834980306022
323	329	0.887841057354093	0.0457261408303292	0.80047044883763	0.813990711702508	0.856586335489901	0.887056175509999	0.918240211815789	0.964368740042575	0.979671935048144	0.798217821326648	0.977464293381538
324	330	1.03847971355919	0.0502555557061123	0.942303986426112	0.957222243049124	1.00415550464787	1.0376691472285	1.07192035097892	1.12250212987185	1.13926168591236	0.939978824375209	1.13698060274317
325	331	1.15562717995942	0.0536486449972892	1.05285623233774	1.06882145833037	1.11900347204329	1.1547970941303	1.19134603483195	1.24526442816191	1.26311530837101	1.05047583576473	1.2607785241541
326	332	1.08261347312824	0.0520270832872482	0.983030653175183	0.998481366429836	1.04708229422741	1.08178016659667	1.11723629150149	1.16958809489481	1.18693176710717	0.980640389885232	1.18458655637125
327	333	1.01293215575654	0.0498431329142344	0.917584755305483	0.932365341530041	0.978882752567001	1.01211473308762	1.04609051525941	1.0962873047841	1.11292475960881	0.915239615244642	1.11062469626844
328	334	0.947849985300397	0.0476915085357456	0.856669491256847	0.870792152857799	0.915261468723257	0.947050232005776	0.979566721227734	1.0276358815773	1.0435752658715	0.854374628570335	1.04132534203046
329	335	0.874921781412181	0.0456084506492332	0.787803581709494	0.801278316565924	0.8437426822726	0.874129407542225	0.905237147724771	0.951268140508285	0.96654282172946	0.785529218139684	0.964314344684678
330	336	0.803714231299936	0.0438462059767286	0.720064784238207	0.73297891138743	0.773721927809533	0.8029170365294	0.832837552223163	0.877168893856776	0.891893899962791	0.717775667585548	0.889652795014324
331	337	0.64776732743149	0.0397920306085744	0.572116778952372	0.583734112830938	0.620502447589528	0.646952708218692	0.674144247929954	0.71457933337812	0.728047068671114	0.569774947438684	0.725759707424296
332	338	0.536458726710236	0.0369313417971286	0.466511971756166	0.477191460650774	0.511108631028849	0.53561147899821	0.560885318111107	0.59861609942267	0.611220031673124	0.464073296787864	0.608844156632608
333	339	0.421295352477814	0.0338392570286971	0.357582318586041	0.367222247170309	0.39800433050344	0.420389688167765	0.443599235813982	0.478457860872834	0.49015478129537	0.354970408701568	0.48762029625406
334	340	0.378544504628369	0.0337234248087004	0.315337681632688	0.32483415882827	0.355285743680689	0.377543536494629	0.400712287902654	0.435669380321045	0.447439174693331	0.312446592003316	0.444642417253422
335	341	0.333471778305054	0.0338589291282325	0.270423147807657	0.279800612503822	0.310053020756739	0.332326529898871	0.355642374151908	0.391049694880789	0.403027909694542	0.267108277213718	0.39983527939639
336	342	0.295555027483789	0.0345920994762865	0.231667961743989	0.241049005900367	0.271546394112257	0.294206562172119	0.318094139356485	0.354661108257008	0.367103976600429	0.227754512510267	0.36335554245731
