# Supplementary material for: Evolution and Epidemic Spread of SARS-CoV-2 in Colombia: A Year into the Pandemic
Source: Vaccines (Basel). 2021 Jul 30;9(8):837. doi: 10.3390/vaccines9080837 (PMC8402472; doi:10.3390/vaccines9080837)
Supplement: Supplementary file 1 [file vaccines-09-00837-s001.zip › Supplementary_material/Supplementary Data S3/model_statistics/WHO-model- MA .csv]

t_start	t_end	Mean(R)	Std(R)	Quantile.0.025(R)	Quantile.0.05(R)	Quantile.0.25(R)	Median(R)	Quantile.0.75(R)	Quantile.0.95(R)	Quantile.0.975(R)	inferior	superior
2	8	4.09824328337658	0.993969996284693	2.38737773755864	2.61133802704121	3.39142645795934	4.01817172986409	4.71789513397577	5.85836251821219	6.26380266977612	2.15006209065858	6.04642447609458
3	9	2.77479223954025	0.67298597016286	1.61641873382658	1.76805523518855	2.29622869259329	2.72057829714312	3.19433911057001	3.96651387629565	4.24102471139442	1.45573973802104	4.09384474105946
4	10	2.00531529753572	0.486360399082747	1.16817005899614	1.2777562800879	1.6594620881096	1.96613540994648	2.30851773068388	2.86656090523783	3.06494720930723	1.05204891533354	2.95858167973791
5	11	1.77000813814906	0.406067715970333	1.06566052395678	1.1590714017744	1.48189577739776	1.73905408347535	2.02441918509355	2.48656056173333	2.65014564134937	0.974115414847206	2.56590086145091
6	12	1.66773970659528	0.363930640236016	1.03235716387229	1.11754640119049	1.41003064034735	1.64134365218971	1.89670649468398	2.30799441781009	2.45303687145765	0.954435651732692	2.38104376145787
7	13	1.26894480549279	0.299093158971799	0.752057113255148	0.820182792932442	1.05650367159292	1.24552476663382	1.45588912164416	1.7976175309836	1.91883113831042	0.682722213908064	1.85516739707751
8	14	1.02208367318046	0.255520918295114	0.584209130678627	0.641099220050181	0.84015618539577	1.00087093623677	1.18092129313986	1.47544995157305	1.58041086121604	0.521262673322033	1.52290467303888
9	15	1.26366236944406	0.275753736230699	0.782226923453589	0.846775625541167	1.0683937384975	1.2436618258807	1.43715270058864	1.74878950422528	1.85868956232274	0.723185046431895	1.80413969245623
10	16	1.53461931438353	0.300963608845308	1.00246428643712	1.07532821231256	1.32235500892222	1.51499018188195	1.72550500708547	2.06088042351267	2.1782700376552	0.944730641046729	2.12450798772034
11	17	1.60894267627582	0.304061585370324	1.06913072377569	1.14353525269121	1.39478105829928	1.58982966467505	1.80228642322984	2.13955829947598	2.25732258117932	1.01298196894999	2.20490338360166
12	18	1.44795455306911	0.278658983662931	0.954211174289705	1.02204724980263	1.25155629857806	1.43011833706463	1.62492624040167	1.93471440495594	2.04301153796264	0.901782945089761	1.99412616104845
13	19	1.61094591128674	0.280429688108212	1.10890104096002	1.17905077390157	1.41399553852799	1.59470327499358	1.79020251888494	2.09825479025143	2.20526057187761	1.06130372259465	2.16058809997884
14	20	1.83286983285842	0.286246176849641	1.31529903671134	1.38878537975933	1.63255112330835	1.81799018196428	2.01697723386476	2.32771648456353	2.43497414285127	1.27182732623313	2.39391233948372
15	21	1.91065046618126	0.278697014004977	1.40387409636233	1.47648091684467	1.71602712769442	1.89711697182895	2.09052802892471	2.39098903290206	2.49431571491218	1.3644043187315	2.45689661363101
16	22	1.47567948494165	0.230462416505177	1.0589730761248	1.11813837358086	1.31439895926895	1.46369958589265	1.62390796784885	1.87409023895272	1.96044548529952	1.0239731485915	1.92738582129179
17	23	1.19648358540602	0.194095267584195	0.846702996121542	0.896100347780677	1.06048727805891	1.18600464016446	1.32106365864332	1.5326162905508	1.60579514580695	0.816056860940998	1.57691030987104
18	24	1.16877277034913	0.182531640338391	0.838731518962912	0.885591822519268	1.04103481050259	1.15928440926336	1.28617320613478	1.48432343392756	1.5527188148601	0.811010755285881	1.52653478541237
19	25	1.13590829563887	0.175274455266808	0.818662786422097	0.863780657946904	1.01329570019322	1.12690598100936	1.24871277595881	1.4387474005343	1.50429767825054	0.792370363315928	1.47944622796182
20	26	1.44493723861686	0.194835297508701	1.08852447360486	1.14007686265854	1.30919158427995	1.43618954132292	1.57115090422538	1.77963958348295	1.85105094144371	1.06306005549981	1.82681442173391
21	27	1.22665911904518	0.177052993146161	0.904441600468753	0.950667654343883	1.10305639355759	1.21815124969788	1.34099177287631	1.53167479999061	1.59721332328979	0.879635252478707	1.57368298561166
22	28	1.30877487949104	0.178101702384755	0.983191969990649	1.03023488903141	1.18465519142031	1.30070494793264	1.42410118158913	1.61484475106682	1.68020773341479	0.959695542816919	1.65785421616516
23	29	1.44475410252006	0.182021907662304	1.11018872109271	1.15894723631739	1.31817567201039	1.43711713295777	1.56301039835004	1.75661348005396	1.82271099179697	1.08799116350194	1.80151704153817
24	30	1.47728848736978	0.179147543321605	1.14717231484288	1.19547439603404	1.35283627499089	1.47005322183421	1.59385608955299	1.78378458064265	1.84851439148977	1.12615930245944	1.82841767228013
25	31	1.33860419237083	0.164770785870111	1.03527638540465	1.07959073597129	1.22409401121931	1.33184966890631	1.445753728751	1.62065972585149	1.68031000533297	1.01565345206541	1.66155493267624
26	32	1.29358019192606	0.155728754939872	1.00648260212361	1.04852142076387	1.18541759213539	1.28733640766987	1.39493861092125	1.55993865473887	1.61615415686658	0.988351832243915	1.59880855160821
27	33	0.927483026854242	0.127399591621536	0.694748432265363	0.728338961526269	0.838673843189257	0.921656367396656	1.00994325477715	1.14650427840453	1.19332209240547	0.677779827276032	1.17718622643245
28	34	0.881865256110516	0.121133508906096	0.660577591624605	0.692515988157884	0.7974241059977	0.876325177870745	0.960269720570432	1.09011406120956	1.134629165356	0.644443578654569	1.11928693356646
29	35	0.707576260193972	0.107904368080872	0.512076447961131	0.539924112944703	0.632119990577449	0.702098796334449	0.777064697062365	0.893914764978482	0.934194815445794	0.496083698755463	0.919068821632481
30	36	0.673863288042765	0.106547141089262	0.481417812517555	0.508695002459573	0.599270905936622	0.668256156035947	0.742346815828283	0.858160466380199	0.898163465636887	0.465030891507811	0.88269568457772
31	37	1.11954802175248	0.141049792683399	0.860291439424376	0.89807468514637	1.02146168911881	1.11363009139275	1.21118548575088	1.36120959487003	1.41242892581747	0.843090428093013	1.39600561541194
32	38	1.40573818312191	0.163413744479948	1.10380682606146	1.14817120760928	1.2923407016722	1.39941112498445	1.51224057514608	1.68488881655771	1.7436195166469	1.08544724394121	1.72602912230261
33	39	1.60553311640181	0.176230154410786	1.27879816520175	1.32706658274587	1.48341718523069	1.59908981611523	1.72062703529153	1.90597968091476	1.96887921013557	1.26012201375667	1.95094421904695
34	40	1.59498462647237	0.17100030109146	1.27751730125795	1.32451566941272	1.47656009757764	1.58887775423621	1.70675370015871	1.88628589753095	1.94715173905277	1.2598240363331	1.93014521661163
35	41	1.49748075327008	0.157848331086604	1.20415136364886	1.24764083792767	1.38820859811564	1.49193819492139	1.60071240467043	1.7662279065694	1.82230360279164	1.18809802434034	1.80686348219983
36	42	1.544362489482	0.152170557698531	1.26055871842506	1.30287358807762	1.43918425866524	1.53936743829972	1.64409673063703	1.8028908027792	1.85654922840761	1.24610819639288	1.84261678257112
37	43	1.31066435164591	0.133769120232843	1.06164233281658	1.09866433748834	1.21813101103534	1.30611625365986	1.39824090976948	1.53817916165602	1.58552941993009	1.04847687598954	1.57285182730229
38	44	1.05104803799184	0.114678742693629	0.838357077894526	0.869794866952218	0.971594789459721	1.04688016762719	1.12595905888083	1.24651905501701	1.2874210815638	0.826277702312327	1.27581837367135
39	45	0.890842651785446	0.102186660361278	0.701882686528741	0.729683270964072	0.819956429646179	0.8869385083773	0.957474187925016	1.06532031397422	1.10198583365394	0.690556797477341	1.09112850609355
40	46	0.787694728557428	0.0948273018685494	0.612873515709214	0.63847204917811	0.72183169956707	0.783892725422602	0.849414514339355	0.949887345894828	0.984118431810945	0.601833216895071	0.973556240219785
41	47	0.900533885447888	0.101965383696164	0.711834666657332	0.739631123310133	0.829824270273376	0.896688387527866	0.967052692102013	1.07455484750515	1.11108319321849	0.700681733403406	1.10038603749237
42	48	1.07799683043738	0.113630843154148	0.866836752689937	0.898143676219714	0.99933469294124	1.07400688911803	1.15231056887266	1.27146080572593	1.31182821790144	0.855280377855248	1.30071328301951
43	49	1.16372697145518	0.120029272320328	0.940409850426159	0.973580933066851	1.08067779544082	1.15960289171959	1.24228150846562	1.36794138059873	1.41047773350078	0.928469597707341	1.39898434520302
44	50	1.31688714708645	0.127907386828506	1.07815929535573	1.11379413026512	1.22850753598936	1.31274831562698	1.40075591298517	1.53409876869092	1.57913282218248	1.06618866890258	1.56758562527032
45	51	1.24712511031097	0.122882888472327	1.01794393575086	1.05211462873431	1.1621901202403	1.24309143699972	1.32766389401579	1.4558954951365	1.49922649445609	1.0062746489052	1.48797557171673
46	52	1.18852962370063	0.117109303619782	0.970116400434465	1.00268160222331	1.10758525737115	1.18468547030887	1.26528433699972	1.38749104694922	1.42878616312489	0.95899538860586	1.41806385879541
47	53	1.23966196120494	0.116617587664683	1.02165691165657	1.05427933973989	1.15913946275411	1.23600706516398	1.31620099256581	1.43751232310758	1.47843515264704	1.01109148938216	1.46823243302772
48	54	1.12594145108492	0.108848868529282	0.922736191151732	0.953079808244265	1.05073841967433	1.12243579455112	1.19732371637107	1.31076177283364	1.34906670643449	0.912597668767528	1.33928523340231
49	55	1.16390637562026	0.108534829160745	0.960924081906091	0.991318716303924	1.08897900321099	1.16053447790539	1.23515870707749	1.34799638998797	1.38604877309114	0.951178110465202	1.37663464077532
50	56	1.10804245524162	0.104235866070079	0.913183809968787	0.942342593928128	1.0360693289557	1.10477561306236	1.17645505390559	1.28488631077135	1.32146421179387	0.903740157744263	1.31234475273897
51	57	1.0874416322097	0.101848240365084	0.897005249394507	0.925511832409207	1.01712378627008	1.08426363645316	1.15429577776403	1.26021234507865	1.29593629391445	0.887819081094135	1.28706418332527
52	58	1.09977564714194	0.101242554614157	0.910313372076436	0.938710907592728	1.02990167141373	1.09667050128621	1.16626529778152	1.27143277477399	1.3068823139366	0.901340240098189	1.29821105418568
53	59	1.08901129631435	0.0998295018578111	0.902155564194317	0.930171192169643	1.02011870202402	1.08596236822248	1.15458083212507	1.25825201259106	1.29319198927472	0.893345472673043	1.28467711995566
54	60	1.05244533023298	0.0972986051994268	0.870400962642963	0.897678006655402	0.985287266535123	1.04944843389889	1.1163370565364	1.2174357809722	1.25151896685265	0.861740064042105	1.24315059642386
55	61	1.13269817746869	0.10011732029072	0.94498295596935	0.973201997489765	1.06365926970657	1.12974981214722	1.19852358612992	1.30225189545555	1.33716705668861	0.936468229698884	1.32892812523851
56	62	1.07362591884665	0.0968055890015941	0.892288105053743	0.91950941917825	1.00684326686356	1.07071776944779	1.13723892796816	1.23766278729443	1.27148880246915	0.883886964403521	1.26336487328977
57	63	1.03748657877685	0.0943169617069866	0.860878853064117	0.887374249341406	0.972409604287045	1.0346298929924	1.09945001142177	1.19734372951677	1.23032691323584	0.852625333831159	1.22234782372255
58	64	1.02007595424288	0.0927341776584436	0.846431978486128	0.872482741159571	0.956091071729804	1.01726720805072	1.08099954494412	1.17725045550324	1.20968013054142	0.83831696603233	1.20183494245343
59	65	1.00993820192178	0.0918125638110713	0.838019940422829	0.863811804551844	0.946589216067691	1.0071573697032	1.07025631979478	1.16555066639622	1.19765804777378	0.829985576852084	1.18989082699148
60	66	0.997358834330364	0.091045988581633	0.826909591396412	0.852473265554778	0.934533300883552	0.994589765408361	1.05716632570802	1.15169034623667	1.18354280499039	0.818908696710363	1.17580897195036
61	67	1.10424691476818	0.0957503508611736	0.924562865915364	0.951611017005972	1.03824505565633	1.10148061512681	1.16723369184396	1.26631926913287	1.29965011826512	0.916576227080275	1.29191760245608
62	68	1.1780979690435	0.0988637853868498	0.992302096865561	1.02033291412355	1.10999427653163	1.17533363791228	1.24318869102771	1.34529274223806	1.37960190521001	0.984324949685277	1.37187098840173
63	69	1.31993430396389	0.104025396050591	1.12392085929965	1.15361378849139	1.24836072192397	1.31720252886333	1.38853034114114	1.49557344203312	1.53147097980575	1.11604452770473	1.52382408022305
64	70	1.25750015969465	0.100041341189722	1.06906629840456	1.09759415537578	1.18865569788475	1.25484820308484	1.32345408424337	1.42645251556065	1.46100366337567	1.06141913096279	1.45358118842651
65	71	1.22019037034399	0.0961644728460838	1.03898914167753	1.06643825498435	1.1540254140171	1.21766502824049	1.28360278697418	1.38255692471263	1.41574178079046	1.03170800356566	1.40867273712231
66	72	1.21558473873462	0.0935065183642015	1.03922014842471	1.06597662684615	1.15127721302099	1.21318797822786	1.277279856261	1.37336866002594	1.40556890056285	1.03231196274078	1.39885751472845
67	73	1.18920386941834	0.0904134959438222	1.01859446834586	1.04449615765653	1.12703667218351	1.18691331901263	1.24887441669306	1.34172508202901	1.37282932661117	1.01199341736845	1.36641432146823
68	74	1.02981070098735	0.0824508431589132	0.874550388395567	0.898046450860155	0.973064536242963	1.02761108860737	1.0841593720104	1.16907826966742	1.19757021423528	0.868207048395877	1.19141435357882
69	75	0.892712658791602	0.0754479901827729	0.750966284093147	0.772341187673417	0.84073202044648	0.890588054493979	0.942377599572565	1.02033160840441	1.04653189162388	0.744834598033367	1.04059071954984
70	76	0.72818924345721	0.0676106739103391	0.601716861711677	0.620661052433705	0.681518310235126	0.726097817962455	0.772580722003983	0.842851787680826	0.866545724631434	0.595672322592945	0.860706164321475
71	77	0.788405444096361	0.0708008989532402	0.655754858025152	0.675673394275232	0.739566588433159	0.786287090447968	0.834935465501077	0.908363684655797	0.933093228522338	0.64963568214801	0.927175206044711
72	78	0.882984415343268	0.0765644589478574	0.739304398943929	0.760932800669526	0.830207620407258	0.880772410547217	0.933350272640949	1.01258166496932	1.0392338746702	0.732918075805467	1.03305075488107
73	79	0.923962649501227	0.0804206261078948	0.773071908074386	0.79577977609707	0.868523533583148	0.921630460856151	0.97685983883729	1.06010113375482	1.08810575407481	0.766338222329753	1.0815870766727
74	80	0.96121339720678	0.0836628875294847	0.80423930063238	0.827862665686357	0.903539181719256	0.958787183363968	1.0162432050587	1.10284048030436	1.13197414306638	0.79723413764899	1.12519265676457
75	81	1.16242297892922	0.093068322778273	0.987169260066733	1.01369099158206	1.09836941471423	1.15994011487201	1.2237703158824	1.31962451305399	1.3517854636523	0.980009066283807	1.34483689157464
76	82	1.40611656288932	0.102825426754938	1.21179610601511	1.24136525365538	1.33546374499143	1.40361091208355	1.47403824809587	1.57941510194988	1.61467546245465	1.20457872644964	1.607654399329
77	83	1.57845392885827	0.10790088922243	1.37404250000658	1.40526393556608	1.50439812629555	1.57599595987172	1.64983052861185	1.76002847128694	1.79683296648922	1.3669681859823	1.78993967173423
78	84	1.5690841443078	0.104373924707898	1.37116820344745	1.40144107075322	1.49748067771629	1.56677046871597	1.63816567405647	1.74461954759489	1.78014777637143	1.36451125188033	1.77365703673528
79	85	1.53134472348727	0.0984385671192808	1.34447024640901	1.37310416185688	1.46384950617702	1.5292359505222	1.59654133460211	1.69677864721619	1.73020255671453	1.33840513193348	1.72428431504106
80	86	1.44155639911699	0.0908095174508889	1.2690515377131	1.29551018897876	1.37931151123435	1.43965002753299	1.5017232944385	1.59410554231557	1.62489446898944	1.26356974491325	1.61954305332073
81	87	1.40504687371866	0.085508429676425	1.24243540410019	1.26741803409102	1.34646596569664	1.40331262917707	1.46173740011691	1.54859148589522	1.57751345019298	1.23745035155287	1.57264339588446
82	88	1.34084980977125	0.0801311026729586	1.18837942353424	1.21182396105587	1.28596750184107	1.33925389826897	1.39399251804054	1.47531955221078	1.502389219656	1.18379284853225	1.49790677101024
83	89	1.40126710984228	0.0789524573262891	1.25077862634678	1.27397962628316	1.34723720695147	1.39978456678263	1.45368097349496	1.5336117599355	1.56018042495633	1.24652029348276	1.55601392620181
84	90	1.43981729215212	0.0774050571673935	1.29208520402971	1.31490659182965	1.38687993104042	1.43843042275419	1.49124289249297	1.56945879547535	1.59543055659854	1.28810338010403	1.59153120420021
85	91	1.53382182576565	0.0771749515537864	1.3862724941024	1.40912594869688	1.48108671074689	1.53252765572024	1.5851462152385	1.66293228733199	1.68872558363294	1.38255892072023	1.68508473081107
86	92	1.65290160706362	0.0770669348067484	1.5052848263663	1.52821323060584	1.60028856118625	1.65170400669851	1.70420918329266	1.78167514853566	1.80732406483387	1.50185041484239	1.80395279928485
87	93	1.69695395546891	0.0746319496274003	1.55381125251419	1.576089488533	1.64603691375052	1.69585997783457	1.74667847693743	1.82155011264981	1.84631349111097	1.55067533419921	1.84323257673862
88	94	1.61732754800629	0.0690888087837721	1.48473263478034	1.50538901170967	1.57020717676792	1.61634387857929	1.66337564070173	1.73262149798368	1.75551244454222	1.48191348279009	1.75274161322248
89	95	1.50771326353876	0.0629856251786553	1.38677449737301	1.40562846480408	1.46476558625563	1.50683626689098	1.5497049423626	1.61278960115162	1.63363581941057	1.38426143818859	1.63116508888892
90	96	1.52470727655888	0.059988805446803	1.4093825900894	1.42739440271192	1.48382806060268	1.52392060610886	1.56472895304309	1.62470357323657	1.64450245888098	1.40712921788315	1.64228533523462
91	97	1.58534833744499	0.0583179813026825	1.47309245415094	1.49065880021243	1.54563341020868	1.58463330760827	1.62428381614551	1.68247692072121	1.7016676068742	1.47104509409173	1.69965158079825
92	98	1.51138249036837	0.0543958460986469	1.40663481982218	1.42303604074461	1.47434602955451	1.51072995737151	1.54770762899988	1.60195480171823	1.61983839144787	1.40476663201502	1.61799834872172
93	99	1.45462540965749	0.0508597847485752	1.35663689871893	1.37199161281818	1.42000557355235	1.45403269572773	1.48859913086351	1.53928101805022	1.5559822129707	1.35494023155028	1.55431058776469
94	100	1.41763198184075	0.0479247080436772	1.32524510097142	1.33973462033572	1.38501964039993	1.41709196815205	1.44965565558073	1.4973713878951	1.51308767167708	1.32369955407514	1.51156440960636
95	101	1.3686160567175	0.0451464779691567	1.28154946404679	1.29521295461452	1.33790069119126	1.36811967377586	1.39879031562231	1.44371237373616	1.45850351394912	1.28012895989796	1.45710315353705
96	102	1.38234431947715	0.0436699174970866	1.29806693138262	1.31130652009899	1.3526441192635	1.38188448496734	1.41154325341667	1.4549506624559	1.46923487624214	1.29675128118286	1.46793735777144
97	103	1.36963093303353	0.0419690126323636	1.28859794794712	1.30133687658135	1.34109445743781	1.36920227741625	1.39770012986013	1.43938717817533	1.4530999037672	1.2873716682741	1.45189019779296
98	104	1.28131253094076	0.0392258952056179	1.20557482658071	1.21748155687373	1.25464141112029	1.28091226810265	1.30754732302739	1.34650884297567	1.35932486908879	1.20442977633775	1.35819528554377
99	105	1.31531106744928	0.0384370480724184	1.24104529340913	1.25273273699941	1.28918563361456	1.31493667391541	1.34102837295494	1.37916649244111	1.39170446613417	1.23997445322734	1.39064768167122
100	106	1.30325896467354	0.0371451139103139	1.23146375893602	1.24276846924525	1.27801632657241	1.30290608186598	1.32811692302158	1.36495317910168	1.3770595537455	1.23045454140932	1.37606338793775
101	107	1.26361518181642	0.0355560214770366	1.19487906091528	1.20570502152298	1.23945469767216	1.2632817017751	1.28741213710761	1.32266287618726	1.33424642335531	1.19392537972143	1.33330498391141
102	108	1.20775465615154	0.0337973984515867	1.14241326599428	1.15270573953028	1.18479007822775	1.20743941245689	1.23037558471691	1.26387890078276	1.27488753252452	1.14151175518643	1.27399755711665
103	109	1.13429433048309	0.0319171486353645	1.07259279875134	1.08231080935778	1.11260647758221	1.13399497944202	1.15565585878537	1.18729896822151	1.19769703249668	1.07173671915778	1.19685194180841
104	110	1.06606782635568	0.0302865066686646	1.00752647459741	1.01674489538773	1.0454865671816	1.0657810314073	1.08633644852612	1.11636904391519	1.12623899355328	1.0067062732851	1.12542937942627
105	111	1.0421149393007	0.0294872588776891	0.985115253532121	0.994091671599838	1.02207739767655	1.04183683268705	1.06184931508408	1.09108685677229	1.1006950660509	0.984319911900427	1.09990996670097
106	112	1.00360771913985	0.0286745062611386	0.948186674131199	0.956912693424376	0.984121087473658	1.0033346418187	1.02279666754022	1.05123423927683	1.06058062405656	0.947405686868018	1.05980975141168
107	113	0.97370627681313	0.0281084790514845	0.919387192102303	0.927937823233414	0.954602852967462	0.973435816208152	0.992514870009769	1.02039729901168	1.02956235067237	0.918613657872221	1.02879889575404
108	114	0.936914012097894	0.027532487735137	0.883721689964464	0.892091716606893	0.918199557613448	0.936644332750878	0.955334487796899	0.982656211401683	0.99163888301598	0.882950336137025	0.990877688058762
109	115	0.98989646293884	0.0283522754582022	0.935100119105349	0.943727328464105	0.970628465278475	0.98962579071388	1.00886939917152	1.03698888782744	1.0462309987797	0.934326003040764	1.04546692283692
110	116	0.999970613193034	0.0286290753738574	0.944638977510998	0.953350540067999	0.980514563045006	0.999697410453438	1.01912884337936	1.04752260857078	1.05685482145275	0.943857625460274	1.05608360092579
111	117	1.00035241963375	0.0287343724705532	0.944819869052853	0.953562450232523	0.980824337254334	1.00007730866183	1.01958060191417	1.04808082048801	1.05744838690007	0.944033049591466	1.05667178967603
112	118	0.987460238426041	0.0285770538854317	0.932237622989825	0.940930014382399	0.968037994730416	0.98718457923706	1.00658198449626	1.03493076400747	1.04424938574115	0.931449212810595	1.04347126404149
113	119	0.993383475696494	0.0286645697715644	0.937989426854098	0.946709351362078	0.973902174914076	0.99310777920866	1.01256423815918	1.04099802877506	1.05034426847859	0.937200918944228	1.04956603244876
114	120	1.03845950871452	0.0293251876001294	0.981771526982645	0.990699232392359	1.01853238905815	1.0381834825527	1.0580857304216	1.08716133816037	1.09671610857471	0.98098214101827	1.09593687641078
115	121	1.10091929270144	0.0302103978679368	1.04249706472238	1.05170335605803	1.08039486787154	1.10064296987189	1.12114249586653	1.15107779421477	1.16091182561261	1.04170691288029	1.1601316725226
116	122	1.08664761455461	0.0299430367603337	1.02874569669211	1.03786922092614	1.06630423132522	1.08637259589944	1.10669119785433	1.13636412441407	1.14611242577987	1.02795926250436	1.14533596660486
117	123	1.04501303483379	0.029152120051217	0.988650049338228	0.997528834723295	1.02520526448492	1.04474196743323	1.06452531267767	1.09342187314002	1.10291645888473	0.987874879533406	1.10215119013418
118	124	1.01614774516635	0.0284913679966353	0.961066139365627	0.969742153138276	0.996788222895417	1.01588147147876	1.03521700064747	1.06346162359003	1.07274254736225	0.960304663892943	1.07199082643975
119	125	1.04494764013918	0.0287069194292739	0.989433758937901	0.998181545302362	1.02544449680412	1.04468477198998	1.06416422887261	1.09261040459046	1.10195536512796	0.988682078057802	1.10121320222056
120	126	1.07012220985983	0.028953963864243	1.01411908690348	1.02294669188418	1.05045333197525	1.06986108839232	1.08950643706173	1.11818843923885	1.12760925087534	1.01337244068591	1.12687197903374
121	127	1.05731099290556	0.0286809161119472	1.00183791116286	1.0105815152411	1.03782725128708	1.05705166867783	1.07651204305257	1.1049250514263	1.11425777916599	1.00109639732614	1.11352558848497
122	128	1.06865553151768	0.0286738900233935	1.01318796290383	1.02193261109407	1.04917804121412	1.06839908565081	1.08785346796968	1.11625321434888	1.12558044760666	1.01245470707182	1.12485635596353
123	129	1.04373562366367	0.0281576975819816	0.989270524943826	0.997856198864995	1.02460805061136	1.04348242361602	1.06258718121118	1.09047873909239	1.09963962416028	0.988546536402987	1.09892471092435
124	130	1.11736927175477	0.0289470019017838	1.06134777823202	1.07018582299334	1.09771095571126	1.11711931094457	1.13675510304895	1.16540536153334	1.17481125992197	1.06063314802728	1.17410539548227
125	131	1.13430608091993	0.028989629502434	1.07819241219658	1.08704729198795	1.11462059113815	1.13405912638787	1.15372236301164	1.1824072560787	1.19182316032053	1.07748640709516	1.1911257547447
126	132	1.11999644655464	0.0285494229687505	1.06473304703633	1.07345418227574	1.10061021332219	1.11975387490404	1.13911824990025	1.16736614660552	1.17663834946074	1.06403957753589	1.17595331557339
127	133	1.07449762406607	0.0276239637545371	1.021031403367	1.02946756078892	1.05573875916575	1.07426090771239	1.09299844206782	1.12033515016797	1.12930907306617	1.02035465510718	1.12864059302496
128	134	1.01234399844545	0.0264851846177406	0.961093368440093	0.969177219068129	0.994356349454646	1.01211303724838	1.03007987443214	1.05629860933699	1.06490715055362	0.960433036594674	1.06425496029622
129	135	1.04251462006926	0.0266350043176043	0.990958460461901	0.999094204038984	1.024428084141	1.04228779798811	1.06035389489797	1.08670874855213	1.09535978024525	0.99031001160676	1.09471922853177
130	136	1.00526765388123	0.0260428538928786	0.954866594192074	0.962817949886828	0.987581585588622	1.00504277073509	1.02270857483392	1.04848445650325	1.05694669512462	0.95422366025119	1.05631164751127
131	137	1.02793554899659	0.0262625264515945	0.977100377757809	0.985122346830865	1.01010194467013	1.02771189891435	1.04552535005235	1.07151164361427	1.08004169474417	0.976460997151463	1.07941010084171
132	138	1.01212478695956	0.0260118429533461	0.961778617203718	0.969722528013284	0.994460718828537	1.01190195887458	1.02954594793212	1.05528713447482	1.06373725979574	0.961141574770999	1.06310799914812
133	139	0.996404601572786	0.025761427686384	0.946546908904246	0.95441284554503	0.978909888634444	0.996182595083803	1.01365730302822	1.03915364365581	1.04752392817149	0.945912203307473	1.0468969998381
134	140	1.00855323281022	0.025877358284137	0.9584663123184	0.966369565394919	0.990980682348114	1.00833192188688	1.02588452997479	1.05149181359803	1.05989783458431	0.957833610573308	1.05927285504713
135	141	0.978403801772834	0.0254754650904606	0.92910401656567	0.936880875214902	0.961102468450681	0.978182702454435	0.995464112581922	1.02068091997485	1.02896006542679	0.928471890195532	1.02833571335014
136	142	0.878088352338384	0.024132050407755	0.831421662448991	0.838775266217424	0.861693277411448	0.877867292660578	0.894242448404819	0.918155495188024	0.926011294173802	0.830789533539184	0.925387171137583
137	143	0.845563134569909	0.0237270737175859	0.799692713415297	0.806917736486245	0.82944079816462	0.845341212347194	0.861443552031293	0.884965531735604	0.892694708883179	0.799058070083441	0.892068199056378
138	144	0.813333110683856	0.0234691277528799	0.767979211448949	0.775118653062906	0.797382788020775	0.813107384076215	0.829037367479674	0.852317544708248	0.85996978213442	0.767333620288211	0.8593326010795
139	145	0.795646301936516	0.0235650097022634	0.750124295450116	0.757286133519464	0.779627682201616	0.795413668916177	0.811411327350943	0.834800005416232	0.842490328054932	0.74945888292008	0.841833720952952
140	146	0.772940049860461	0.023684870087451	0.727209745424137	0.734398855932836	0.756835722528319	0.772698141557863	0.788780672229178	0.812306418053214	0.820045082935164	0.726517704489058	0.819362395231865
141	147	0.772846304417071	0.0242225156718417	0.726094146734105	0.733440062617052	0.756373461070178	0.772593258804833	0.789043302268432	0.813115711192647	0.821036481611824	0.725370173700261	0.820322435133881
142	148	0.794643480738736	0.0251792422132659	0.746053036252089	0.753685828924057	0.777518495309604	0.794377551627522	0.811478576494535	0.836508244589848	0.844745159276563	0.745292166000735	0.843994795476737
143	149	0.808231674900636	0.0260584350594405	0.757958436091068	0.765852293073971	0.790506216102394	0.807951639603033	0.825651867109068	0.851566286618089	0.860096310324779	0.757157142184133	0.859306207617139
144	150	0.909192209597059	0.0283293815365716	0.854508374670291	0.863101727584932	0.889927340091722	0.908897989570437	0.928136349213991	0.956286306747018	0.965548052177109	0.853666621785379	0.96471779740874
145	151	0.886271971883727	0.0285894184478622	0.83111629241819	0.839776677060756	0.866824805229597	0.885964577745711	0.905384048073743	0.933815820489195	0.943174523933086	0.830236711725918	0.942307232041537
146	152	0.891268865996757	0.0291164847023969	0.835107804175869	0.843923343700974	0.871461101090247	0.890951821358914	0.910731020643259	0.939695861096014	0.949231642068052	0.834200555980059	0.948337176013455
147	153	0.909696767123801	0.0297661875078621	0.852284027246094	0.861295687803629	0.889446742481642	0.909372127927775	0.929592902709115	0.959205225108624	0.968954379838137	0.851355039608391	0.96803849463921
148	154	0.846907412987497	0.0290486846148116	0.790922539760824	0.799699693818394	0.827137554788697	0.846575315597704	0.866315252860115	0.895247952131758	0.904779540251682	0.789971991142466	0.903842834832528
149	155	0.901667337879495	0.0303092159950701	0.843233166478717	0.852399019410552	0.881043189988783	0.901327749579053	0.921921301218948	0.95209402834716	0.96203133404869	0.842261274529158	0.961073401229833
150	156	0.975314803594669	0.0319474986110177	0.913695845721493	0.923367471808446	0.953580631992786	0.974966000745613	0.996668745371904	1.02845193883824	1.03891595243781	0.912697706317075	1.03793190087226
151	157	0.94083264064363	0.0317696609090571	0.879587485763582	0.889193162396345	0.919213878807523	0.940475069742179	0.962061615224697	0.993691831529472	1.00410981220743	0.878564105261878	1.00310117602538
152	158	0.969437168649898	0.032477367133699	0.906819415649389	0.916642329920424	0.947338323498509	0.969074515202006	0.991140685906238	1.02346905701313	1.03411582207764	0.905781529067848	1.03309280823195
153	159	0.974458427616529	0.0327191118253399	0.911376946707233	0.921272047227122	0.952194662002596	0.97409225200639	0.996323025880167	1.02889387214401	1.03962082469371	0.910328968438863	1.0385878867942
154	160	0.982303242138776	0.0329825149181022	0.91871392784891	0.928688688235302	0.959860243520276	0.98193411865558	1.00434385993606	1.03717691569035	1.0479902248775	0.917657512899296	1.04694897137826
155	161	1.00944505689634	0.0335365657066379	0.944776172859348	0.954922966097204	0.986627112418285	1.00907368860902	1.03185817327032	1.06523392445491	1.07622436686852	0.943713388111328	1.07517672568135
156	162	0.971060273931143	0.0329599333573472	0.907526043368933	0.917489434441416	0.948630552587133	0.970687388389379	0.99308351367782	1.02590306601568	1.03671355144483	0.906458804550742	1.03566174331154
157	163	0.92971682946153	0.0322709422613991	0.867534481925434	0.877280256113923	0.90775168210692	0.929343475878578	0.951274985515312	0.983426952291266	0.994020882334028	0.866465782629187	0.992967876293872
158	164	0.920739879791317	0.03217325515168	0.858752931091298	0.868466387451219	0.898839929186046	0.920365165412245	0.942231355853284	0.974291563543736	0.984856266566223	0.857680299694024	0.98379945988861
159	165	0.954577818803243	0.0329360638234132	0.891107315347708	0.901056527132957	0.93216113965859	0.954199044816267	0.976581597745666	1.0093911494443	1.02020083122612	0.890023133709353	1.01913250389713
160	166	0.947503978181282	0.0330681168439784	0.883791584148476	0.893775739651602	0.924995149634542	0.947119310882244	0.969593482519736	1.00254435859316	1.01340237112235	0.882690469167084	1.01231748719548
161	167	0.919504302272488	0.0327976322978978	0.856337225977432	0.866230217118334	0.897175227009184	0.919114380751937	0.941408326267224	0.974108452402724	0.984887234803419	0.855220942968608	0.983787661576368
162	168	0.915083217700573	0.0329132556905521	0.851702884369666	0.861627048143529	0.892673725296155	0.91468864545693	0.937062589326577	0.969885316508548	0.980705835911391	0.850573236547091	0.979593198854055
163	169	1.00539260523582	0.0347514521956241	0.938425757499868	0.948922546494858	0.981739979279087	1.00499223829325	1.02860879262873	1.06322835888101	1.07463467095723	0.9372797589324	1.07350545153925
164	170	1.02287913612603	0.0353347734356587	0.954787516039019	0.965460773793923	0.998829614736176	1.02247229174592	1.04648515790576	1.08168528859149	1.09328278442812	0.953622980192141	1.09213529205992
165	171	1.02299069791861	0.0354658213045022	0.954650770982973	0.965361951534012	0.998851219335004	1.02258087508072	1.04668343017667	1.08201739434021	1.09365957889053	0.953477688161782	1.09250370767543
166	172	0.95958914431957	0.0343148377437666	0.893502982870942	0.903852441966715	0.936226594446673	0.959180143299296	0.982505844536504	1.01672099395707	1.02799958729374	0.892332062341787	1.02684622629735
167	173	1.03146574232023	0.0355045150586518	0.963042835642977	0.973769011456216	1.00730144785553	1.03105839899902	1.05518599319191	1.09055196519843	1.10220351285941	0.961876892805275	1.10105459183519
168	174	0.989875368379405	0.0348021646053323	0.922830588274072	0.933334917747013	0.966184653965808	0.989467538619507	1.01312150947306	1.04780697069088	1.05923777519316	0.921663125752954	1.05808761100586
169	175	0.989906021823201	0.0348032423230236	0.922859165543974	0.933363820304202	0.966214573779891	0.98949817943405	1.01315288277948	1.04783941810104	1.05927057658073	0.921691666870075	1.05812037677633
170	176	0.946873122098831	0.0340346515425716	0.881332582606259	0.891595173094439	0.923700246916154	0.946465369905434	0.9696015091033	1.00354195859799	1.01473084586392	0.880165205075391	1.01358103912227
171	177	0.935629763343815	0.0338720716802877	0.87041069276809	0.880620965441793	0.912566071544927	0.935221044662371	0.958247913597797	0.992032745672193	1.00317151002689	0.869240502850451	1.00201902383718
172	178	0.954019597334817	0.0343359166342264	0.887900444100563	0.898253274227899	0.930641326342851	0.953607703409303	0.976948865307163	1.01119093586383	1.0224794714804	0.886721200731733	1.0213179939379
173	179	0.941956080047153	0.0343267878223639	0.875869365423188	0.886213607674204	0.918581348833632	0.941539133648542	0.964876300922295	0.999120802624132	1.0104122269207	0.874675575915319	1.00923658417899
174	180	0.876247447564927	0.0333099298966064	0.812168670837962	0.822186759768147	0.853556109066154	0.875825399216794	0.898478715398267	0.931747789753513	0.942724646460675	0.810959984967579	0.941534910162276
175	181	0.910851575217649	0.0341836504877857	0.845076097829892	0.85536320548999	0.887567899476565	0.910423981080073	0.933669134480529	0.967798516371444	0.979056991589364	0.843851620261589	0.977851530173709
176	182	0.87938259428637	0.0339229200491855	0.814142887316181	0.824338161257382	0.856270394793139	0.878946431089353	0.902019337142229	0.93591482937655	0.947100934134083	0.812893670989966	0.945871517582773
177	183	0.81917406913998	0.0331131491454035	0.755550424459218	0.765479301539785	0.796603065010929	0.818727939127927	0.841258753593905	0.874390637888357	0.885332981540355	0.754272296814989	0.884075841464971
178	184	0.76201465537937	0.0323457207165332	0.699928497958417	0.709602607371726	0.739955525597358	0.761557037818454	0.783574945058379	0.815987691254403	0.826701356441221	0.698617042774965	0.825412267983775
179	185	0.756306442673453	0.0327900428228737	0.693396052293621	0.703191848300539	0.733939201279445	0.755832619277344	0.778157179245844	0.811037305596284	0.821909468366931	0.692037958740621	0.820574926606286
180	186	0.761678518467432	0.0336946738808215	0.697061099558381	0.707115966167741	0.738689119327792	0.761181721255693	0.78412637050544	0.817935706442535	0.829119125127298	0.695636957661022	0.827720079273842
181	187	0.763816880522989	0.0346831379147288	0.697342902613585	0.707677467260725	0.74014614188129	0.763291984657678	0.786915443791911	0.821746778358149	0.833273720602835	0.69583793021012	0.831795830835857
182	188	0.796530783411294	0.0364324700263564	0.726715636878327	0.737566911274431	0.771664094211109	0.795975391528874	0.820792054753182	0.857389166095706	0.869502092741533	0.725123142159635	0.867938424662952
183	189	0.910220087988582	0.0400314336978227	0.833440536452452	0.845390240735183	0.88290896735171	0.909633295155823	0.936891559044356	0.977051556683851	0.990334253276281	0.83175847794085	0.988681698036315
184	190	0.9683994503541	0.0423047264121349	0.887247772162857	0.899880764594894	0.939539524567387	0.967783489884914	0.996587931169681	1.03901925161493	1.05305149666192	0.885482186586316	1.05131671412188
185	191	1.10978680232103	0.0460021429839603	1.02144370179376	1.0352194890268	1.07842211959361	1.10915125035488	1.14045868070375	1.18652205793796	1.20174161383552	1.01962260207247	1.19995100256959
186	192	1.1204156359742	0.04648267304991	1.03115131228074	1.0450703749904	1.08872303929584	1.11977289283762	1.15140758938475	1.19795336924035	1.21333253645927	1.02930959679637	1.21152167515202
187	193	1.16942408480106	0.0472325939199392	1.07866982518119	1.09283296139439	1.13722907339303	1.16878824414408	1.20092597574453	1.24818413431073	1.2637916999525	1.07684820071798	1.26199996888414
188	194	1.11928244283755	0.0456564831539183	1.03157417438838	1.04525780235862	1.0881586065351	1.11866171515407	1.1497296336243	1.19542445767487	1.21051818135244	1.02979573585587	1.20876914981923
189	195	1.06460096316564	0.0438661184863453	0.980349496634473	0.993489710156114	1.03469449980698	1.06399853317848	1.09385072756643	1.13776717532375	1.15227591618085	0.978623370932405	1.15057855539888
190	196	0.91854947419926	0.0402038182874262	0.841431127564955	0.853435484177721	0.891122195753553	0.917962983059848	0.945337431653064	0.985664056357769	0.99900072091032	0.839749990355905	0.997348958042615
191	197	0.874912076056726	0.03893307639125	0.80025860857364	0.81187283462762	0.848346847505983	0.8743346441523	0.900847859846039	0.939921008136879	0.952846959298898	0.798603246329876	0.951220905783576
192	198	0.776428094972285	0.0367649358521325	0.706032917970002	0.716960918693513	0.751324395890914	0.775847882081527	0.8008993217207	0.837874450876012	0.850120480518614	0.704368820702105	0.848487369242464
193	199	0.793224672552275	0.03760245572741	0.721227790829722	0.73240398380021	0.767548761372978	0.792630575957051	0.818252977273973	0.856071900055884	0.86859766031451	0.719523859326551	0.866925485777998
194	200	0.748053915720054	0.0372632197410428	0.676793043383693	0.687834655735504	0.722594413864154	0.74743526905485	0.772839053573818	0.810383460419637	0.822830395729166	0.67501800502761	0.821089826412498
195	201	0.752596832895069	0.0383061702061754	0.679381526113529	0.690716554386558	0.726417717839547	0.751947021855453	0.778067614638659	0.816693703134063	0.829504841251309	0.677516739290965	0.827676926499173
196	202	0.790717310909687	0.0403511238023828	0.713598595631316	0.725536730394666	0.763139735269877	0.790031030379657	0.817546799527179	0.858238885592894	0.87173597341322	0.711629108257017	0.869805513562357
197	203	0.928668969515397	0.0449941585916744	0.842564613345537	0.855920074829474	0.897937826244296	0.927942412649097	0.958608117330534	1.00389624300768	1.0189021658959	0.840480418675715	1.01685752035508
198	204	0.953942334828897	0.0467708709628347	0.864464006257524	0.878336663205748	0.921993099263357	0.953178066939212	0.985058468518273	1.03215502316699	1.04776380278289	0.862271427741741	1.04561324191605
199	205	0.896093797442718	0.0460292465766038	0.808137994180319	0.821750233012366	0.864632954980812	0.895305799595742	0.92669567559137	0.973125327817683	0.98852757807006	0.805876474152575	0.986311120732862
200	206	0.914388201007295	0.0468455266295557	0.824866496624517	0.838722510979114	0.882370502411461	0.913588335876665	0.945533998962508	0.992782337674191	1.00845532209656	0.822570968813366	1.00620543320122
201	207	0.863028064826172	0.0458694241266527	0.775456540185246	0.788990783602144	0.831662660834996	0.862215556873507	0.893507790939184	0.939836921920027	0.955216840195679	0.773123993537932	0.952932136114411
202	208	0.94246267641537	0.048411055902596	0.849955550503426	0.864272162311552	0.909373874915406	0.941633903175347	0.974648066009207	1.0234802467777	1.03967949515672	0.847577006846281	1.03734834598446
203	209	0.937641874088944	0.0488779614927584	0.844278474329213	0.858719165956802	0.904227654017231	0.936792697698335	0.970130443338129	1.01946123753786	1.03583090741077	0.841841069563138	1.03344267861475
204	210	0.878728613525481	0.0477965354958862	0.787535301291683	0.801615830637306	0.846035449062435	0.877862169358304	0.910477309687867	0.958796958146524	0.974845672255315	0.785047403953544	0.972409823097418
205	211	0.945438529919894	0.0499679789604154	0.850027902602768	0.864777057001422	0.911273051685967	0.944558379200045	0.978644595262955	1.02910231695656	1.04585080449969	0.84750129115748	1.04337576868231
206	212	1.09587668259263	0.0543205904248447	0.991983047750195	1.00808400838195	1.05876526154292	1.09497928948891	1.13200988782416	1.18673048170222	1.20486997000366	0.98940832535993	1.20234503982532
207	213	1.18620729841127	0.0569397724256129	1.07721827165133	1.0941291140921	1.14732160183104	1.18529635740134	1.22410000750239	1.28139281883951	1.30037297700212	1.07460534445707	1.29780925236548
208	214	1.33605433177347	0.0602339810613013	1.22059061461538	1.23854593215954	1.29494884244955	1.33514925501845	1.37617321971048	1.43665005942247	1.45666139334514	1.21799572889332	1.45411293465362
209	215	1.39774462881104	0.0606569503514018	1.2813716677362	1.29949157607822	1.35636796659445	1.39686729765339	1.43816493104436	1.49899036361838	1.51910327183067	1.27885700612229	1.51663225149979
210	216	1.4105680107323	0.0592905958628865	1.29673875123357	1.31448090990192	1.37013722756309	1.40973737455366	1.45009333262746	1.50948850973663	1.52911760173533	1.29435844284105	1.52677757862356
211	217	1.36856769088473	0.0563908493060352	1.26026059837436	1.27715262862724	1.33012228183721	1.3677932540347	1.40616889914015	1.46262444781857	1.48127574972365	1.2580416262449	1.47909375552456
212	218	1.25974563351522	0.052128645221916	1.15963356127518	1.17524538292779	1.22420448032304	1.25902667362623	1.29450306070146	1.34669834056113	1.36394340710174	1.15757348888027	1.36191777815018
213	219	1.10527764485145	0.0471721003687864	1.01474340887536	1.02884775434848	1.07310535512538	1.10460663194226	1.13671847664937	1.18399644034103	1.19962510406903	1.01282032812863	1.19773496157427
214	220	0.997723008198892	0.0436273810449821	0.914035879434879	0.927063156280158	0.967960467427027	0.997087182908359	1.02679244985418	1.07055173696345	1.08502339233111	0.912213341350727	1.08323267504706
215	221	0.954746245871325	0.0420303598744197	0.874134512853348	0.886680238987793	0.926071068281996	0.954129555611728	0.982749183431027	1.02491585798263	1.03886249293194	0.872366740517462	1.03712575122519
216	222	0.980347640920472	0.0424237914899046	0.898950797028084	0.911625905494311	0.951409470221709	0.979735756541568	1.00861880934129	1.05115658742527	1.0652216909763	0.897197009600259	1.06349827224068
217	223	0.927040346258469	0.0413758355578423	0.847708217390848	0.860049082335509	0.898807410894004	0.926424854337523	0.954602348731915	0.99613112831965	1.00987017688266	0.845943708565098	1.00813698395184
218	224	0.92203341212598	0.0414423199761233	0.842586348101089	0.854942139601194	0.893752887423428	0.921412588591402	0.949637192524647	0.991242389884028	1.00500847500692	0.840806464972778	1.00326035927918
219	225	0.906837982957142	0.0413482529184117	0.827597090043349	0.839914734024945	0.878617072211591	0.906209621089094	0.934373933000646	0.975904651956811	0.989649710702255	0.825795407237055	0.987880558677229
220	226	0.992565456306991	0.0436108224200186	0.908918921605117	0.921937799120393	0.96281264317082	0.99192681291789	1.02162209868314	1.06537160342257	1.07984126016387	0.907088244363754	1.07804266825023
221	227	1.22483387998263	0.0488761927632865	1.13089877105446	1.14556368589189	1.19152262127106	1.22418381722512	1.25743651427658	1.30632151295966	1.32246316762251	1.12903654216659	1.32063121779868
222	228	1.206738716385	0.0486604015839679	1.11323794754413	1.12783042942435	1.17357102192136	1.20608472052039	1.2391934995723	1.28787785890258	1.3039560134279	1.11136432928042	1.30211310348957
223	229	1.20458177202616	0.048029820584072	1.11227184100567	1.12668338243564	1.17184761479171	1.2039434740822	1.23662012946184	1.28465746934125	1.3005190247546	1.11044332368138	1.29872022037095
224	230	1.14865369838834	0.0459461479355338	1.06035406152773	1.07413818480866	1.11733863798397	1.14804114120148	1.1793010187993	1.22525871511891	1.24043437684743	1.0585992484347	1.23870814834199
225	231	1.12190297442182	0.0444863466443565	1.03639394890877	1.04974594229116	1.09158551228758	1.1213150297776	1.15157952593099	1.19606555319623	1.21075317448118	1.03470973499889	1.20909621384476
226	232	1.13110392638887	0.043928436460369	1.04663286789884	1.05983090642186	1.10117284388312	1.13053529754418	1.16041515322766	1.20431660394658	1.21880639412874	1.04500419092655	1.2172036618512
227	233	1.15313754907111	0.0437725027691023	1.06892947176741	1.08209512322429	1.12331932642412	1.15258373589475	1.18235206547741	1.22606909392024	1.24049284369106	1.06734344364367	1.23893165449855
228	234	1.01928767824249	0.0406416612358291	0.941177268925624	0.953371963337554	0.991588833795753	1.01874756611026	1.04639775389172	1.08704577777163	1.10046743860533	0.939630022220265	1.09894533426472
229	235	1.18778012607531	0.0433138844978356	1.10439225457774	1.117444327767	1.15828547506687	1.18725366930184	1.21670089027944	1.25991172658464	1.27415975774478	1.10288491245955	1.27267533969106
230	236	1.19674882748398	0.0430998562458184	1.11375430874356	1.12674922850133	1.16740328542624	1.19623146613443	1.22553039715812	1.26851320287196	1.28268341993959	1.11227310924217	1.28122454572578
231	237	1.20396000037046	0.0427000608676754	1.1217129057344	1.13459609665827	1.17489071160514	1.20345523298428	1.23247904484426	1.27504572074538	1.28907560086014	1.12026788106981	1.2876521196711
232	238	1.17176081436914	0.0413763127823773	1.09205731320989	1.10454352950801	1.14359381503929	1.1712738342385	1.19939695906419	1.24063924152776	1.25423173986604	1.09066324131568	1.2528583874226
233	239	1.13234760483857	0.0398852432363073	1.05551300637134	1.06755057791698	1.10519625906689	1.13187934002718	1.1589884973779	1.19874193401275	1.21184327191092	1.0541725280954	1.21052268158173
234	240	1.03571506484295	0.0374708559619575	0.963565853539073	0.974861265073702	1.0102010931862	1.0352632172462	1.06073648038809	1.09811016650386	1.11043204632119	0.96227218715751	1.10915794252838
235	241	1.01924609252138	0.036659733897261	0.948651248423424	0.959705068395633	0.994285753257391	1.01880660657106	1.04372735085128	1.08028625148349	1.09233845821952	0.94739301408275	1.09109917096001
236	242	0.819815268624363	0.0326363305350313	0.757088558432657	0.766881998181935	0.797572717485031	0.819382232051432	0.841585772502653	0.874225676600316	0.885002840669617	0.755848060775702	0.883782476473025
237	243	0.758385835682164	0.0313553952816841	0.698167328878107	0.707558261781653	0.737008011917437	0.757953750801905	0.779292650999775	0.810687301736222	0.821059792184439	0.696929260930063	0.819842410434265
238	244	0.816284904543505	0.0328890560634211	0.753087679070913	0.762950990274577	0.793867391983195	0.815843234450804	0.838220958999596	0.87112540657614	0.88199205324219	0.7518223546592	0.88074745442781
239	245	0.95744846023576	0.0364230559844615	0.887381880818216	0.898335877138333	0.932636230282111	0.956986633748872	0.981757257799304	1.01813638544803	1.0301395135077	0.886059270506215	1.0288376499653
240	246	1.09528201040238	0.0398613936666517	1.01853809928623	1.03055089849351	1.06813883713712	1.09479848015905	1.12189809070435	1.16166249733156	1.17477373804126	1.01715367881574	1.17341034198902
241	247	1.22388502553961	0.0426360551495293	1.14173546958217	1.15460946507862	1.19486395541729	1.22338996204086	1.25236642896312	1.29484930125593	1.30884794341064	1.14031835744653	1.30745169363269
242	248	1.19785239237209	0.0420105175420041	1.11691756095784	1.12959895672796	1.16925539908275	1.19736130379392	1.22591405221495	1.26778098452933	1.28157799632051	1.11551177798976	1.28019300675442
243	249	1.32137464063996	0.0433762476334327	1.23771533542668	1.25084569092621	1.29186485693844	1.32090003926479	1.35036706165813	1.3935225059449	1.40773102962907	1.23635719527843	1.40639208600149
244	250	1.29896603985296	0.0420776373909752	1.21779387591221	1.23053800558896	1.27034289514159	1.29851172532451	1.32709393623016	1.36894378889658	1.3827200015847	1.21649387056665	1.38143820913928
245	251	1.23194588266952	0.0399066415486433	1.15496179679958	1.1670483930629	1.20479954920554	1.23151500850069	1.25862252013879	1.2983131295165	1.31137855846476	1.15372886523418	1.31016290010486
246	252	1.10823892937096	0.0367984696690173	1.03727943831632	1.04841340437374	1.0832017349607	1.10783166494872	1.13283216533275	1.16945367665614	1.18151283832762	1.03611392881969	1.18036392992224
247	253	1.06477595650753	0.0352196582881002	0.996856630626984	1.0075145931262	1.04081374308354	1.06438766077664	1.08831488914586	1.12336183789378	1.13490190451798	0.995745426262851	1.1338064867522
248	254	0.997858880540739	0.033580625000069	0.93311887273109	0.943273555577405	0.975008454759368	0.997482213162383	1.02029870196436	1.05372905821881	1.06473942738463	0.932040855540604	1.06367690554087
249	255	0.937899529894414	0.0323029757116798	0.875647136183337	0.885405854904966	0.91591408184819	0.937528698114639	0.959480735470328	0.991658152100439	1.00225929845586	0.874585697499522	1.00121336228931
250	256	0.914790601334235	0.0318489207141134	0.853424647464443	0.863041711395963	0.893112123010129	0.914421015530846	0.936066195668968	0.967800188498509	0.978256848691685	0.852366716734573	0.977214485933897
251	257	0.945950336536078	0.0325224425002989	0.883273093548779	0.893098862191854	0.923815863380268	0.945577647786071	0.967678542904238	1.00007309239497	1.01074550733704	0.882206349235492	1.00969432383666
252	258	1.08819544266828	0.0351579989004603	1.02036913408197	1.03101862217704	1.06427987132479	1.08781683163688	1.11169829001747	1.14666374528841	1.15817333816406	1.01928576482337	1.15710512051318
253	259	1.13320984548784	0.0361070679964475	1.06353718342724	1.07448021702255	1.10865148528385	1.13282637961833	1.15735018915463	1.19324751625226	1.20506168452772	1.06243999221481	1.20397969876088
254	260	1.14996626684189	0.0362745530486576	1.07995935237232	1.09095750327955	1.12529600064372	1.1495848743261	1.1742207764695	1.21027600013994	1.22214057629746	1.07886814286652	1.22106439081726
255	261	1.13905653166772	0.0357002608820724	1.07015104519003	1.08097779485517	1.11477809531863	1.13868358137245	1.16292841420188	1.19840744083549	1.2100814376318	1.06908402033886	1.20902904299658
256	262	1.17584001436526	0.0357465888317706	1.10681289730425	1.11766638001145	1.15153592784553	1.17547779144662	1.19974924046157	1.23524922850121	1.24692559038495	1.10577670025499	1.24590332847553
257	263	1.18998997874308	0.0354314360048545	1.12155018140176	1.13231634444046	1.16590403174847	1.18963834533805	1.21369260863756	1.24886307066871	1.26042805736525	1.12054436417357	1.2594355933126
258	264	1.12174160365161	0.0338525709845099	1.05636465400393	1.06664590726689	1.0987265699822	1.12140108117349	1.14438543250284	1.17799885729365	1.18905369221249	1.05539056452197	1.18809264278125
259	265	1.04029158196446	0.0320431187127116	0.978428220622352	0.988152398301212	1.01850324432044	1.03996260249793	1.06172129819209	1.09355294870464	1.10402448409191	0.977487069287546	1.10309609464138
260	266	1.09112876554972	0.0323590507350996	1.02861996812931	1.03845399986167	1.0691320624956	1.09080889692504	1.11277677837077	1.14489463589614	1.15545532980522	1.02770502610893	1.15455250499052
261	267	1.07068622780024	0.0317947701044912	1.00926865860698	1.01893073340411	1.04907288829727	1.07037152166882	1.09195650474621	1.12351521707415	1.13389222607819	1.00836847839544	1.13300397720504
262	268	1.09227631814137	0.0318921289689572	1.03065548611759	1.04035313458305	1.07059956573404	1.09196593987486	1.11361472558228	1.14525823362542	1.15566098527826	1.02976774536221	1.15478489092052
263	269	1.11912043462243	0.0320403248380708	1.05719585068379	1.06694542486767	1.09734613144749	1.11881467886857	1.14056143159759	1.17233840826305	1.18278258532053	1.05632139793981	1.18191947130505
264	270	1.06202045079186	0.0309428444830629	1.00223195544444	1.01164167262039	1.04098925222524	1.06171995078923	1.08272407271102	1.1134242651042	1.12351664457571	1.00137247560506	1.12266842597867
265	271	1.06436294452673	0.0306616994881794	1.0051080523389	1.01443606930972	1.043524591107	1.06406852942698	1.08488035433976	1.11529409956149	1.12529095592277	1.0042660135299	1.12445987552357
266	272	1.01847876238894	0.0297373984062227	0.961021223765611	0.97006366920102	0.998266558207859	1.01818935423508	1.03837548123272	1.06788105630942	1.0775809659869	0.96019346151274	1.07676406326513
267	273	0.997938457921985	0.029250094219599	0.941425624797601	0.950318649713777	0.978056894438527	0.997652693993886	1.01750850870614	1.04653303607032	1.05607524627398	0.940608273251571	1.0552686425924
268	274	0.937425094628812	0.028251591357039	0.882863787110114	0.891444423521119	0.918218149607027	0.937141299708209	0.956322673735432	0.984373819437956	0.993599166786424	0.882051975569015	0.992798213688608
269	275	0.929361219352277	0.0281237498873324	0.875050144514508	0.883590638317638	0.910240580480094	0.929077546956336	0.948172625928557	0.976099436181723	0.985284362386759	0.874238669573106	0.984483769131449
270	276	0.86745775136572	0.0272817832578709	0.814803696119825	0.823076276153778	0.848903898473439	0.867171761623748	0.885699846355059	0.912814767450189	0.921737042434145	0.813985456180293	0.920930046551147
271	277	0.855465081783143	0.0272989877342346	0.80278987624796	0.811062928741298	0.836897340241203	0.855174717411405	0.873716296849168	0.900857698166585	0.909790382880869	0.801959065824043	0.908971097742243
272	278	0.916924451130577	0.0285980878976525	0.86172276554543	0.870397300430457	0.897476702107261	0.916627151657143	0.936048113368304	0.964465721292102	0.973815644356411	0.860872198851178	0.972976703409976
273	279	0.907317215858404	0.0288656059818154	0.851616433313264	0.860365310876648	0.887684406618939	0.907011121804503	0.926616351631837	0.955313239744711	0.964757483439371	0.850740628134046	0.963893803582762
274	280	0.879325212683255	0.0287723998886746	0.823829280930843	0.832540074046485	0.859751264672419	0.87901141204066	0.898557086739977	0.927180758531535	0.936604423499714	0.822931308901453	0.935719116465057
275	281	0.883506190083304	0.0291441800280169	0.82730059962828	0.836121026975656	0.86367797351379	0.88318575149175	0.902985096817389	0.931984403248195	0.941532781606313	0.82638359722839	0.940628782938217
276	282	0.915942557472861	0.030018804857988	0.858044086829045	0.867131630810602	0.89552040198299	0.915614636157511	0.936007246098062	0.965872058476271	0.975704552633264	0.857105699951205	0.974779414994518
277	283	0.98030911120606	0.0314434294024367	0.919641862670835	0.929168961766224	0.958921582051064	0.979972948886814	1.00133018958997	1.03259594565463	1.04288671766312	0.918679989577284	1.04193823283484
278	284	1.17275366301316	0.0347492100340446	1.10562686797199	1.11618761904003	1.14913235986889	1.1724104693848	1.19600084921881	1.23049037561308	1.24183077752824	1.10464521134643	1.24086211467988
279	285	1.16202525816921	0.0347221458333255	1.09495906249413	1.105508311443	1.13842083722755	1.16167943562298	1.18525269650949	1.21972184112158	1.23105671270587	1.09396985233589	1.23008066400253
280	286	1.17792647100936	0.0346448962061577	1.11099393298943	1.12152583867247	1.1543773980989	1.17758683258125	1.20110530240831	1.23548564474316	1.24678912513252	1.11002247444529	1.24583046757343
281	287	1.04626381858715	0.0321205900838855	0.984247758491984	0.993996679127118	1.02442337195403	1.04593513327069	1.06774596440472	1.09965213771125	1.11014774800492	0.983307462022732	1.10922017515156
282	288	0.957610755191356	0.0302219274511522	0.899285366688149	0.908448231561774	0.93705678755382	0.957292842105892	0.977818165291491	1.00785771359032	1.01774279482237	0.898375777387098	1.01684573299561
283	289	0.8788026082542	0.0286786392564219	0.823485124049578	0.832168474275249	0.859292880236584	0.878490663942371	0.897972285857335	0.926500817272418	0.935892822418684	0.822592475311613	0.935012741196787
284	290	0.872404255098454	0.0285918946307447	0.817257923332059	0.825913501100799	0.852952843869345	0.872091921155113	0.891515191249457	0.919960413260269	0.929325530833207	0.816364141622195	0.928444368574713
285	291	0.837386898143464	0.0282765463850248	0.782875725745965	0.791425246045957	0.818145146599581	0.837068642616288	0.856281720035533	0.884434153927434	0.893706664412256	0.781964867228816	0.892808929058113
286	292	0.89859833772923	0.0297067446955078	0.841309871592022	0.850299751563159	0.878387009492762	0.898271000710109	0.918452836200349	0.94801350524896	0.957747007478776	0.840373118126035	0.956823557332425
287	293	0.944540600493488	0.0309560678618221	0.88483439317362	0.894205673260259	0.923480813662538	0.944202440645375	0.965231759440236	0.996029026787621	1.00616851627812	0.883866707484317	1.00521449350266
288	294	1.09942263644695	0.0338644767158324	1.0340429092576	1.04431981743058	1.07639583123995	1.09907495750895	1.12207043589257	1.15571142437665	1.16677817070309	1.03304826208392	1.16579701080998
289	295	1.37443151764039	0.0381492284824787	1.30066832667607	1.31228935325984	1.34851148418842	1.37407857240379	1.39996680290402	1.43777761371056	1.45020044777829	1.29965902981473	1.44920400546604
290	296	1.45755318663871	0.0390665260397032	1.38198073381167	1.39389524040013	1.43101642417212	1.45720417056581	1.48370948365971	1.52240166147302	1.53510905104818	1.38098279560089	1.53412357767653
291	297	1.39936516087599	0.0372932068427305	1.32721766889746	1.33859349742129	1.37403396020188	1.39903388572216	1.42433523556451	1.46126683683614	1.4733952453651	1.32627047546423	1.47245984628774
292	298	1.20391080294225	0.0332627892116433	1.13959170055933	1.14972581765655	1.18131154287935	1.20360447817697	1.22617613607853	1.25914069276411	1.26997070693603	1.13871573608743	1.26910586979707
293	299	1.11605054237857	0.0308353026237103	1.05642538665745	1.06581992556784	1.09510055473088	1.11576657290209	1.1366909727678	1.16724980759037	1.17728945767159	1.0556133492361	1.17648773552104
294	300	1.15310640827213	0.0305358225332607	1.09402683535174	1.10334335174339	1.13236602521543	1.15283687613628	1.17355297189298	1.20378886568696	1.21371769654151	1.09325619610694	1.21295662043732
295	301	1.10331417455364	0.0294138686686663	1.04641032792912	1.05538255735046	1.08333492117656	1.10305279864894	1.12300849974043	1.15213737097213	1.16170338557026	1.04566299196305	1.16096535714422
296	302	0.992407255683052	0.0275456220690569	0.93914659847621	0.947537552082992	0.973691714795689	0.992152411837316	1.01084498942702	1.03814625726471	1.04711615536929	0.938417836427701	1.0463966749384
297	303	0.928957499248197	0.0263699893432077	0.877985878836258	0.886012441928644	0.91103782313891	0.928707992633277	0.946605186595774	0.972753648874685	0.98134703075724	0.87727232013551	0.980642678360884
298	304	0.929123111111401	0.0262795700969606	0.878323691722673	0.886323747527595	0.911265349248386	0.92887535669782	0.946710794261627	0.972767590040652	0.9813304841861	0.877615153721358	0.980631068501444
299	305	0.925740521583786	0.0263424276131188	0.874823912159056	0.882841401666583	0.907839258081334	0.925490671087577	0.943369421482507	0.969491906839107	0.978076996264448	0.874109363462073	0.977371679705498
300	306	0.889994272085958	0.0260303469068416	0.83970060927492	0.847615337331766	0.872301486037249	0.889740508429794	0.90741042906919	0.933238820568423	0.941730037257152	0.838974792148549	0.941013752023368
301	307	0.900904991060441	0.0264173430311763	0.84986551166126	0.857897158218733	0.882948817075101	0.900646791269061	0.918579700155845	0.944793569760531	0.953411782656269	0.849126998719335	0.952682983401546
302	308	0.899120632392745	0.0266647632059388	0.847611634333805	0.855715151635649	0.880994733612489	0.898857051696142	0.916959200664659	0.943425213917235	0.952127521184567	0.846857696509105	0.951383568276385
303	309	0.89030309772936	0.0268314550624606	0.838484449627887	0.846633759072427	0.872061637426248	0.890033568464163	0.908250743162162	0.934891828467975	0.943653440856026	0.837713445806937	0.942892749651782
304	310	0.99233884901132	0.0286463550802004	0.936980329419856	0.945694583047488	0.972869867366022	0.99206321294751	1.01150735821038	1.0399233376102	1.04926376914759	0.936191993054127	1.04848570496851
305	311	0.971581895128191	0.0286503870364765	0.916232607534449	0.92494137923108	0.952107069289918	0.971300291703895	0.990749743729153	1.01918298911423	1.02853149419422	0.915427136536697	1.02773665371968
306	312	0.988063909688146	0.0290607032261219	0.931919806614668	0.940754140642954	0.968310563768771	0.987779015442694	1.00750669099726	1.03634548212713	1.04582702558631	0.931104931364947	1.04502288801135
307	313	0.944938104733807	0.0284909558501054	0.889914894519434	0.898568084113623	0.925568358914414	0.944651775284692	0.963995721745015	0.992284824597411	1.00158848292148	0.889095831267601	1.00078037820001
308	314	0.813183258251135	0.0264808903166369	0.762103197071269	0.770121802019246	0.795168950590044	0.812895830843201	0.830884241334978	0.857225159747186	0.865896723814824	0.761280713230527	0.865085803271744
309	315	0.776000218075464	0.0259969854605079	0.725876918128689	0.733739814108916	0.758310872946912	0.775709926797441	0.793373117184933	0.819250836587737	0.827773196034059	0.725046126572868	0.826954309578059
310	316	0.764936216329499	0.0261755784569436	0.714486597537375	0.722396426553476	0.747122091932777	0.764637667104467	0.782424893107186	0.808494389647244	0.817082440656436	0.71363208255389	0.816240350105109
311	317	0.708367912850117	0.0257630919088376	0.65876643191053	0.666530740599268	0.690824928704955	0.708055605812891	0.725570453246849	0.751270398860112	0.759744179271922	0.657872252708795	0.758863572991438
312	318	0.731977839435465	0.0269080405300793	0.680182094335044	0.688287495768224	0.713653403072087	0.731648146104983	0.749942879614784	0.776792803593202	0.785647172559939	0.679238079996509	0.78471759887442
313	319	0.80420576898974	0.029095143593532	0.748183785793586	0.756954378621296	0.784394834599873	0.803854921100831	0.823634246389305	0.852653940128409	0.862221558839636	0.747179287546418	0.861232250433063
314	320	0.859356499143573	0.0310498124307494	0.79956944143188	0.808929812739054	0.838214880828095	0.858982569645769	0.880090499324865	0.911058700204445	0.92126853231203	0.798498866779304	0.920214131507842
315	321	0.870881029638255	0.0321011006470138	0.809092147488148	0.818760627340327	0.849019554892544	0.870486640654738	0.892312584036735	0.924346736520741	0.934911153388821	0.807962872370108	0.933799186906402
316	322	0.924887376226835	0.0337271723174593	0.859955838827436	0.870119081553358	0.901920810458423	0.924477440740278	0.94740707422146	0.981054006122015	0.992148504057116	0.858782118484615	0.990992633969056
317	323	0.996428145121115	0.0355188274141492	0.928019371301159	0.938733479899348	0.972246582318228	0.996006140427509	1.02014968295037	1.05556231452107	1.06723509832266	0.926811243389382	1.06604504685285
318	324	0.989187772914638	0.0357408070322383	0.920368107821179	0.931142640691094	0.964852086435115	0.988757350281507	1.01305425845746	1.04870112409446	1.06045345399991	0.919135791131451	1.05923975469783
319	325	1.13883746368441	0.0384997331150846	1.06461958313806	1.07625956283252	1.11263873461578	1.13840365023532	1.16456329369323	1.20289514869002	1.21552063470479	1.06337798677885	1.21429694058998
320	326	1.07443094322841	0.0373842337669538	1.00239888747232	1.01368768521316	1.04898490177845	1.07399738639756	1.09940436611434	1.13665311056538	1.14892682902594	1.00115784504518	1.14770404141164
321	327	1.08785361875541	0.0373350395428604	1.01589936380033	1.02717998269692	1.06244412978525	1.08742653683349	1.11279754707317	1.14998407727179	1.16223490894813	1.0146769412514	1.16103029625942
322	328	1.13322174281035	0.0377321567406888	1.06046512084295	1.07188028190098	1.10754867842239	1.13280298920255	1.15843832446861	1.19599161688764	1.20835807368073	1.0592667155986	1.2071767700221
323	329	1.18854195804711	0.0382803589015731	1.11468834408411	1.12628505971558	1.16250312940607	1.18813100753949	1.21413280935277	1.25220065182182	1.26473093926562	1.11351245460002	1.26357146149419
324	330	1.15365022294036	0.0372727468608018	1.08174417283786	1.09303422592332	1.12829613383986	1.15324883851652	1.1785667627649	1.21563538452794	1.22783727755774	1.08059563909319	1.22670480678753
325	331	1.1002422040657	0.0358288157459837	1.03113055115586	1.04197977547519	1.0758687293727	1.0998533129251	1.12419174858065	1.15983118143529	1.17156386366364	1.03001772520357	1.17046668292783
326	332	1.02495463078072	0.0340330599235593	0.959327754638064	0.969625001709127	1.00179898476211	1.02457797233238	1.04769968188556	1.08156908190601	1.09272199602132	0.958249833330545	1.0916594282309
327	333	1.07938070104071	0.0345147888900672	1.01278428449723	1.02324326223087	1.05590465270645	1.07901283625732	1.10245573966655	1.13677296525599	1.14806763582195	1.01173171481618	1.14702968726524
328	334	1.11722197809218	0.034896151836657	1.04986492896447	1.06044922842118	1.09349103759889	1.11685867488434	1.14055688101584	1.17523399285387	1.18664362395912	1.04882552049233	1.18561843569202
329	335	1.08984075617298	0.0342588506468615	1.02372039627341	1.03410881398532	1.06654201713863	1.08948180461968	1.11274820150104	1.14679711958395	1.15800098269908	1.02269340890513	1.15698810344083
330	336	1.1035548589218	0.0341541654540687	1.03762066350956	1.04798358888912	1.08033019930703	1.10320253063402	1.1263954445887	1.16032795733873	1.17149128272553	1.03661269463182	1.17049702321177
331	337	1.27406070599899	0.0363276718484318	1.20384587976202	1.21490165178136	1.24937350202818	1.27371544873456	1.29837154287478	1.3343974677205	1.34623758066553	1.20285846917606	1.34526294282191
332	338	1.3544364305241	0.0370280268384333	1.28282632623154	1.29411165112971	1.3292808912893	1.35409901736343	1.3792241530003	1.41591215999786	1.42796400790032	1.28186149792077	1.42701136312743
333	339	1.41751694681622	0.037110825395788	1.34570561662153	1.35703239142532	1.39231268269341	1.41719310414817	1.44236818696522	1.47910616162185	1.49116863227404	1.34477972904047	1.49025416459196
334	340	1.3031778942843	0.0345099191398671	1.2364093871619	1.24693840523537	1.27973824593564	1.30287328378286	1.32628548395132	1.36045644000844	1.37167746245087	1.23553845277016	1.37081733579844
335	341	1.22931514354428	0.0323392026674698	1.16674105707706	1.17660991811872	1.20735086756402	1.22903157613557	1.25097030004263	1.28298764551938	1.29350070614093	1.16593030631604	1.29269998077252
336	342	1.15740839242992	0.0303950334743759	1.09859481768704	1.10787090280979	1.1367648072315	1.15714233241176	1.17776194310011	1.20785343914318	1.21773395115983	1.09783412682015	1.2169826580397
337	343	1.02193715781638	0.0278756213165571	0.96802565813971	0.976522174349928	1.00299973896533	1.02168371235839	1.04059829374473	1.06821666910492	1.0772889536078	0.967300940035928	1.07657337559683
338	344	0.819961534743773	0.0245559107341082	0.772533103876585	0.77999303737947	0.803267923625383	0.819716417272408	0.836387942308578	0.860766152997409	0.868782932216509	0.771831949704921	0.868091119782625
339	345	0.71375493827013	0.0227768353378858	0.669805525400159	0.676708123995276	0.698262994179953	0.713512673555135	0.728982789365644	0.751628142910055	0.759081103834586	0.669112341007874	0.758397535532386
340	346	0.54484861414717	0.0201107293180313	0.506140022504238	0.512196761159574	0.531152641627788	0.544601200612164	0.558274883130138	0.578344422172129	0.584963212307451	0.505431584683829	0.584265643610511
341	347	0.505735298405766	0.0199133079281468	0.467453805719807	0.473432605505453	0.492165321940458	0.505473960520618	0.51902039377591	0.538929444717422	0.545501923647768	0.466705214866599	0.544765381944934
342	348	0.454012872834934	0.019739690123258	0.416142986456548	0.422039168930873	0.440547321713637	0.453726822438825	0.467166606572763	0.486962329072654	0.493508321185214	0.415323080193348	0.492702665476519
343	349	0.439759622637304	0.0206162490967152	0.400275588110755	0.406407206313179	0.42568416060749	0.439437496408496	0.453483944345632	0.474210852055987	0.481074223094478	0.399351774407742	0.480167470866866
344	350	0.406195475663914	0.0212321776403004	0.365642108544317	0.371913889343031	0.391680108310883	0.405825594386395	0.420307651415805	0.441738777057781	0.448850774950718	0.364580407488925	0.447810543838902
