# Supplementary material for: Evolution and Epidemic Spread of SARS-CoV-2 in Colombia: A Year into the Pandemic
Source: Vaccines (Basel). 2021 Jul 30;9(8):837. doi: 10.3390/vaccines9080837 (PMC8402472; doi:10.3390/vaccines9080837)
Supplement: Supplementary file 1 [file vaccines-09-00837-s001.zip › Supplementary_material/Supplementary Data S3/model_statistics/WHO-model- ME .csv]

t_start	t_end	Mean(R)	Std(R)	Quantile.0.025(R)	Quantile.0.05(R)	Quantile.0.25(R)	Median(R)	Quantile.0.75(R)	Quantile.0.95(R)	Quantile.0.975(R)	inferior	superior
2	8	2.90188777952404	0.804838860362789	1.54513302646845	1.71648409801361	2.32635761543715	2.82782916105884	3.39683436509327	4.34001187238687	4.67908980698142	1.32440361321297	4.47937194583511
3	9	2.13096762007679	0.591024078503104	1.13465050969531	1.26048018088545	1.70833372199828	2.07658353291446	2.49442590228804	3.18703736101131	3.43603530793469	0.972560426210711	3.28937481394288
4	10	1.67067539291637	0.463361984139685	0.889564284435093	0.98821455644089	1.33933105568676	1.62803835078944	1.95562613675737	2.49863247342765	2.69384648742407	0.762485904002584	2.57886488183015
5	11	1.30363439021639	0.376326833058143	0.673606912570834	0.752220129823018	1.03406737886337	1.26760662365358	1.53400559968916	1.97799514481942	2.13818185629199	0.566033797422429	2.04123498301035
6	12	1.17062213876374	0.337929503467292	0.604877541278137	0.675469705158973	0.928559553012348	1.13827035250744	1.37748814350134	1.77617660616368	1.92001916830599	0.508280311967853	1.83296396555964
7	13	1.10462211468578	0.318876937633323	0.570774365738727	0.637386522440841	0.87620708945706	1.07409433175316	1.29982495259824	1.67603524125038	1.81176791699088	0.479623316924463	1.72962091244709
8	14	0.807607515155204	0.269202505051735	0.369289582345588	0.421322338549544	0.613570403272839	0.777901125001236	0.969348409062781	1.29528128762505	1.41449667522685	0.279970605253804	1.3352444250566
9	15	0.803922072671831	0.267974024223944	0.367604363362476	0.419399672877734	0.610770431271182	0.774351244892217	0.964924876912682	1.28937039081472	1.40804174997956	0.278692985192901	1.32915116015076
10	16	2.30200789061853	0.460401578123705	1.48973813094039	1.60055163373739	1.97706031544615	2.27138827289561	2.59360806075471	3.10793194663442	3.2881970574231	1.39962079749606	3.20439498374099
11	17	2.37299309738209	0.474598619476418	1.5356760139856	1.64990658561207	2.03802536940966	2.34142928659018	2.6735851126174	3.20376879964349	3.38959260387269	1.44277980320831	3.30320639155587
12	18	2.19731218698231	0.430928373803002	1.43535727261953	1.53968594280952	1.89338603351875	2.16920662903621	2.47062782621824	2.95082801842406	3.11890985302821	1.35269257432843	3.0419317996362
13	19	1.79540138273462	0.352107180203665	1.17281579160515	1.25806168421324	1.54706642177165	1.77243661791971	2.01872480464723	2.41109148525979	2.54842943844126	1.10527130953543	2.4855314559338
14	20	1.7265016273959	0.315214628964705	1.16486339792996	1.242734675912	1.50475599057718	1.70735663145451	1.92739336012766	2.27558509759839	2.39689285389557	1.10868095462508	2.34432230016672
15	21	1.95570332555571	0.313163162911705	1.39069624647702	1.4706373645281	1.73637232701853	1.93901354933568	2.15685143741769	2.49770712884286	2.61552598127249	1.34190352624877	2.56950312486265
16	22	1.91546519498684	0.292105703757357	1.38623165928877	1.46161750253776	1.71119907368654	1.90063726481174	2.10357591854187	2.41989834301639	2.5289396422557	1.34293801562242	2.48799237435126
17	23	1.79228714582468	0.264258322771668	1.31217945041726	1.38087096939908	1.60768653515207	1.77931642204137	1.96275531852794	2.247952574495	2.34608597037594	1.27434083319221	2.31023345845715
18	24	2.53564241817492	0.292790766540385	1.99444361295609	2.0740164668851	2.33250126150237	2.52438184402465	2.72651199508646	3.03568182296062	3.14082329825787	1.96177251575577	3.10951232059408
19	25	2.28536831349856	0.258767005593619	1.80648881504262	1.877030459603	2.10592196884587	2.27560923697956	2.45417925491413	2.72699743928366	2.8196988080903	1.77818498253507	2.79255164446205
20	26	2.35416378630279	0.239029117251898	1.90906824194407	1.97526900983889	2.18883767918612	2.34607883729193	2.51067842190015	2.76063850144154	2.84519941895732	1.88566671648907	2.82266085611651
21	27	2.04792964458514	0.201788503843034	1.67158655159309	1.72769894525612	1.90845616065787	2.04130586716106	2.18018402814641	2.39075576239865	2.46191048240422	1.6524241770528	2.44343511211749
22	28	1.92272298013818	0.177755802394901	1.5901442903809	1.63997699697987	1.8000312367629	1.9172479200233	2.03944741881005	2.22414569733474	2.28641261310332	1.57432160744417	2.27112435283219
23	29	1.8893170725688	0.162007602415568	1.58514345994889	1.63096657193893	1.77766825743943	1.88468841661441	1.99592094170413	2.16345692328068	2.21979250408	1.57178217183429	2.20685197330331
24	30	1.91677524568074	0.151534388474499	1.63127759614342	1.67451751696632	1.81250756214228	1.91278344628872	2.0166920033911	2.172649790618	2.22495616596387	1.61976784427072	2.21378264709076
25	31	1.54985882122355	0.126969381864435	1.31099701460547	1.34709128378333	1.46243498562347	1.54639295788846	1.63350502474366	1.76444913140466	1.80841516853148	1.30099883276926	1.79871880967785
26	32	1.43187642157808	0.113913971722592	1.21731262933673	1.2497964150765	1.35348536861332	1.4288567208557	1.50697610943401	1.62425722794978	1.6635995481184	1.2086050370018	1.65514780615436
27	33	1.83479144512517	0.122048511447212	1.60336059645984	1.63875984394669	1.75106271176181	1.83208597378503	1.91557117912403	2.04005185607007	2.08159640322271	1.59557636268864	2.07400652756171
28	34	1.62604394959593	0.10987786756623	1.4178036487447	1.44962945050473	1.55064549639065	1.6235696676717	1.69874541196969	1.81089863934945	1.84834457785163	1.41068332916612	1.84140457002574
29	35	1.46732742557263	0.0987031239067358	1.28023615332698	1.30883656146405	1.399602097136	1.46511485645641	1.53264103026912	1.63336573243947	1.66699182547268	1.27386930271543	1.66078554842983
30	36	1.66482643500664	0.0993152186948294	1.47584302848057	1.50490436916892	1.59680656650033	1.66285196894686	1.73069406542474	1.83148370055139	1.86503006411211	1.47016860636477	1.8594842636485
31	37	1.30781917716858	0.0838966393321813	1.14854014712768	1.17294825714702	1.25029659401942	1.30602562467727	1.36338675017895	1.448808191261	1.47729028727969	1.1433817640775	1.47225659025965
32	38	1.51045461062711	0.0859267606172665	1.3467178395887	1.37195074501421	1.45164410775524	1.50882552260444	1.56748933618704	1.65451553039151	1.6834489755497	1.34203815981727	1.67887106143695
33	39	1.33637417992962	0.0776751714475132	1.18845388134143	1.21122761725858	1.28319520672392	1.3348695557095	1.38791305233364	1.46665323655972	1.49284476843153	1.1841308438925	1.48861751596675
34	40	1.68116530057936	0.0838489041434051	1.52082060571058	1.5456642551058	1.62387599202759	1.67977150517881	1.73693528419138	1.82142076467228	1.84943057062769	1.51682144845828	1.84550915270043
35	41	1.56249901301603	0.077833619801501	1.4136527328852	1.43671592129884	1.5093204309837	1.56120681363912	1.61426901597991	1.69268996587147	1.71868852523666	1.40994511820508	1.71505290782697
36	42	1.39814844251957	0.07017105884584	1.26398113777793	1.28476390996273	1.35020072793219	1.39697468974693	1.44481669346458	1.51553680012982	1.53898587501851	1.26061316718172	1.53568371785742
37	43	1.24139042567034	0.0628602476998553	1.12122858780051	1.13983549979472	1.19843340122513	1.24032956958168	1.28319105212762	1.34656407201358	1.36758082573541	1.11818434017863	1.36459651116206
38	44	1.32716604800871	0.0624246398585988	1.20762033622541	1.22618282429872	1.28454483018767	1.32618744040551	1.36872051485078	1.43148742562872	1.45227295055132	1.20481375388585	1.44951834213156
39	45	1.02595949051419	0.0533370941398838	0.924071297526251	0.939832240114122	0.989498163866714	1.02503535086508	1.06141345175108	1.11523910578638	1.13309931341769	0.921418786000014	1.13050019502836
40	46	0.995107954925171	0.0512506671226647	0.897181432107573	0.912335181777153	0.960077110047688	0.994228245476881	1.02917986473072	1.08088153476191	1.09803362629865	0.894656647364748	1.09555926248559
41	47	0.473298139136382	0.0348920017393704	0.407379027591095	0.41740504116445	0.449319961215939	0.472440991662498	0.496342037368371	0.532115124088661	0.544088013858077	0.404909815727216	0.541686462545548
42	48	0.473074676683082	0.0349706863754091	0.407013744470311	0.417059733884195	0.449041276895981	0.47221325376985	0.4961691372683	0.532028091221486	0.54403066552396	0.40453213138728	0.541617221978884
43	49	0.4563599551971	0.0355275743278542	0.389382679149884	0.399536417469849	0.431921118812041	0.455438347738446	0.479794266230984	0.516327274921611	0.528574248373835	0.386725909514506	0.525994000879694
44	50	0.287200891452151	0.0299427627989074	0.231524453689193	0.239786953247062	0.26647806371815	0.286160981437205	0.306790376783386	0.338162253111958	0.348786236826644	0.228513076366292	0.345888706538009
45	51	0.0941140168058553	0.0184572772382944	0.0614784004193978	0.065946946253605	0.0810964259126413	0.0929102156489015	0.105820515689694	0.126388175227186	0.133587360076935	0.0579377534187982	0.130290280192912
46	52	0.147779819689079	0.0253440299892921	0.102341821113919	0.108705603693008	0.129989300553062	0.146333550289504	0.163994824944171	0.191788138026414	0.201433757535881	0.0981055209100664	0.197454118468091
47	53	0.149267860896788	0.0287266132233734	0.0983684608941164	0.105361598808552	0.129021405461013	0.147429147241143	0.16751165532489	0.199447337668057	0.21061155642817	0.092963698978976	0.2055720228146
48	54	0.198850215811178	0.0382687418756663	0.131043545209868	0.140359596067222	0.171878488551021	0.196400736030043	0.223154057491816	0.265697826042281	0.280570467054713	0.123843481734872	0.273856949887484
49	55	0.240537403500623	0.0490994918858729	0.154116853109951	0.165860950119817	0.205857055271152	0.237204981026168	0.271588602383579	0.32658349033758	0.34588569934886	0.144302399404312	0.336772407596934
50	56	0.313282659409283	0.0653239501609687	0.198594332366287	0.214115044484928	0.267105544630973	0.308754215474345	0.354528322905362	0.427900664612211	0.453691375978526	0.185247717093784	0.441317601724781
51	57	0.399293219155731	0.0851296003599396	0.250234934611965	0.270316763957839	0.339064655005311	0.393259889354895	0.452951833806625	0.548854725019404	0.582618368745767	0.23243920245025	0.566147235861213
52	58	0.491273323211717	0.107204628120486	0.304105930098864	0.329200493449294	0.415358845132954	0.483497722908973	0.55872106367422	0.679875932141979	0.722601717184111	0.281152252095565	0.701394394327869
53	59	0.433835577770536	0.112015864513171	0.242814479568186	0.267425808720681	0.353975235457881	0.424233806084184	0.503245546735246	0.633009084091808	0.679375556733501	0.214284483324722	0.65338667221635
54	60	0.652980550702859	0.1498040122427	0.393136947112158	0.427597515470205	0.546691904943062	0.641561170626752	0.746836314390152	0.917326677748814	0.97767548240807	0.359364686707167	0.946596414698551
55	61	0.801241574109168	0.179163062610703	0.489419169137227	0.53100889554639	0.674250692226772	0.787927840575645	0.913736163915661	1.11690029268372	1.18867607104299	0.450081971392189	1.15240117682615
56	62	0.951326395929829	0.207596439045618	0.588886033075246	0.637480408917853	0.804321778708958	0.936269332045632	1.08193559617771	1.31654598294833	1.3992823441081	0.544437375400418	1.35821541645924
57	63	1.07543024832063	0.22928249933245	0.673966411043121	0.728053497134465	0.913214571737805	1.05918047232986	1.21995085250361	1.47824942899759	1.56918621934336	0.626036549629027	1.52482394701223
58	64	1.11114424773998	0.236896749592581	0.69634818433827	0.752231450297418	0.94354154527767	1.0943548323898	1.2604642415458	1.52734066418585	1.62129737747193	0.646826618538527	1.57546187694144
59	65	1.11262009508935	0.237211401304697	0.697273090014723	0.753230581413194	0.944794778862282	1.0958083796515	1.26213841914573	1.52936931318926	1.6234508219432	0.647685748532146	1.57755444164656
60	66	1.04792042217516	0.228674983662273	0.648679257753701	0.702207719768624	0.885989521068157	1.03133452188925	1.19179117867819	1.45022300250143	1.54136009581317	0.599717454197102	1.49612339015321
61	67	0.884719745913079	0.208530443928259	0.524340992036158	0.57183882941518	0.736603874212583	0.868391083910686	1.01505900666691	1.25331513110461	1.33782634972593	0.476000075813691	1.29343941601247
62	68	0.977894996868072	0.218663968785395	0.597323669085366	0.648082874162624	0.822905849957256	0.961645923139538	1.11519178737573	1.36314844799489	1.45074896302294	0.549313618048697	1.40647637568745
63	69	1.09247294869372	0.232916015260627	0.684646980631779	0.739591202742634	0.927686586400562	1.07596565710511	1.2392838188969	1.50167573873217	1.59405363460122	0.635957558782892	1.54898833860455
64	70	2.07429990171076	0.323951218935334	1.48855342243025	1.57171956518018	1.8475947248993	2.05746026703845	2.28265837701835	2.63432895701633	2.75571485472463	1.4393555125975	2.70924429082401
65	71	2.29362700798104	0.338176852746428	1.67922323931521	1.76712919987682	2.05738978041689	2.27702810392051	2.51177866176275	2.8767515013058	3.00233484195619	1.63080037659804	2.95645363936404
66	72	2.42925131920865	0.327560181059824	1.83004454645153	1.9167152375861	2.20103358001436	2.41454455228243	2.64144372832336	2.99195819053718	3.11201609402004	1.78723336433139	3.0712692740859
67	73	2.04275133560551	0.272974129436096	1.54307240600147	1.61542202443174	1.85261361428175	2.03060505239331	2.21965367308729	2.51151651090834	2.61144090414231	1.50772204191076	2.57778062930025
68	74	1.88176217223407	0.237079749252382	1.44599772082265	1.50950467288048	1.7168963989247	1.87181517820391	2.03578853819713	2.28795252578706	2.37404316021394	1.4170858636994	2.34643848076874
69	75	1.66306296232338	0.204708899624891	1.28621277458059	1.34126829849635	1.52079712887732	1.65467123767019	1.79618403455638	2.01348477761687	2.0875934432428	1.2618335190586	2.06429240558817
70	76	1.42386111545501	0.176608235547357	1.09890594855459	1.14634216375242	1.30109920746676	1.4165659579799	1.53867327467254	1.72626646880412	1.79026595144302	1.07770897378219	1.77001325712783
71	77	0.919397948521943	0.134107973944335	0.675539030829816	0.710477164717582	0.825745916762874	0.912885681017194	1.00595436744769	1.15053509299491	1.20025551080506	0.656546319591047	1.18224957745284
72	78	1.23117734636693	0.149302183615839	0.956057383841468	0.99631250574444	1.12745844115909	1.22514745098867	1.32832519010583	1.48661225296353	1.5405583017082	0.938545066479889	1.52380962625398
73	79	1.25391995960248	0.14881292088994	0.979321891649448	1.01958809025992	1.15059935236736	1.24803795019897	1.35083056887654	1.50831733992466	1.56193901914763	0.962246634658198	1.54559328454676
74	80	1.5403277229646	0.16327441208575	1.23700964394806	1.2819581985913	1.42728433948629	1.53456256225826	1.64708802029406	1.81836385777739	1.87640406216759	1.22030987527653	1.86034557065267
75	81	1.75582025057238	0.170540338622154	1.43752175599613	1.48503407692518	1.63798273408867	1.75030190064671	1.86764340708301	2.04543091669255	2.10547532008792	1.42156118687296	2.0900793142718
76	82	1.72615333640428	0.162382846558548	1.4225946604043	1.46801939298455	1.61403069030694	1.72106411757467	1.8327292486153	2.00164784458058	2.05863037768661	1.40788295714953	2.04442371565904
77	83	1.68781586359369	0.151570338973164	1.40383791143407	1.44647945039627	1.58326179694516	1.68328089885032	1.78742718521546	1.94462208290775	1.99756301165187	1.39073799920629	1.98489372798109
78	84	1.58814832009595	0.138230568436141	1.32879056613866	1.36782186515562	1.49285708850728	1.58413964996104	1.67907037460456	1.82214923472649	1.87028482845436	1.31721640596111	1.85908023423079
79	85	1.58535120195265	0.130315066062173	1.34023037677244	1.37726228048499	1.49561791424618	1.58178202434022	1.67119425393571	1.80561532527599	1.85075363272901	1.32993367247079	1.84076873143451
80	86	1.54329059438446	0.122007834244249	1.31342231001326	1.34823690982525	1.45933952309127	1.54007659917545	1.62373852000499	1.74930785145929	1.79142230242558	1.30415523926573	1.78242594950319
81	87	1.4503304878821	0.112567477061761	1.2380903738529	1.2702719152338	1.37290145597333	1.44741921959983	1.52458631921037	1.64031996006438	1.67911383709133	1.22969823284105	1.67096274292315
82	88	1.42363795882363	0.106407696979851	1.22271475936867	1.25324965667235	1.35049562734454	1.42098774338353	1.49389160004814	1.60306663822497	1.63962104854413	1.21507887274312	1.63219704490413
83	89	1.34518652052524	0.0991684659897204	1.1578342092368	1.18632969062215	1.27703682996404	1.34275037482208	1.41068084369876	1.51235348948926	1.54638229416393	1.15081632718539	1.53955671386509
84	90	1.24035237943137	0.0916894862354789	1.06714751665565	1.09348705137904	1.17733931599546	1.23809381854704	1.30090364237236	1.39492207339811	1.42639156929198	1.06064098640983	1.42006377245291
85	91	1.27612657920884	0.0900110287925583	1.10579634845	1.13176791174424	1.21431694979984	1.2740109081224	1.33563012933112	1.42770217092731	1.45847923697416	1.09970496277542	1.45254819564225
86	92	1.24727186907027	0.0866913876496865	1.08313687311882	1.10818404176241	1.18775646837644	1.24526395574614	1.30459863885519	1.39320903492627	1.42281697300138	1.07735674927688	1.41718698886365
87	93	1.25172629402727	0.0847776020695156	1.09106868613737	1.11561935048279	1.19354953855051	1.24981286059397	1.30781738989607	1.394360280668	1.42325715493131	1.08556219397102	1.41789039408353
88	94	1.30876231864823	0.0846567968319571	1.14808394591405	1.1726962366064	1.25071104503712	1.30693744093626	1.36482444020931	1.45105335231728	1.47981077176997	1.1428349968576	1.47468964043887
89	95	1.24754723260058	0.0806971220852552	1.09438431188758	1.11784540539837	1.19221120656243	1.24580771037644	1.3009871457236	1.3831828501213	1.41059519118869	1.08938087331348	1.40571359188768
90	96	1.36722634514178	0.0822973549606158	1.21066843683429	1.23473344295597	1.31085443346565	1.36557546059707	1.4217987368107	1.50535066386481	1.5331656640923	1.20592352941897	1.52852916086459
91	97	1.33497507612947	0.0792161967248199	1.18421318918209	1.20740260350664	1.28072497770205	1.33340853133735	1.38751758361117	1.46789126682471	1.49463911134943	1.17971133054882	1.49023882171012
92	98	1.35974990320732	0.0776050260149194	1.21188438963957	1.2346681770837	1.30663260555601	1.35827380426848	1.41125818915245	1.4898668162081	1.51600361966385	1.20764405221808	1.51185575419657
93	99	1.20107314493701	0.0706513614668829	1.06657638258611	1.0872722357205	1.15269463769413	1.199688108542	1.24794190983019	1.31959861850225	1.34344061033671	1.06259647646192	1.3395498134121
94	100	1.26491913581202	0.07027328532289	1.13092023294745	1.15159156631846	1.21683798497191	1.26361801696153	1.31158200508063	1.38268500586892	1.40631190114016	1.12718349657916	1.40265477504488
95	101	1.30334399540048	0.0695673559188085	1.17054482252233	1.19106545921755	1.25577134484456	1.30210646100051	1.34956766689441	1.41984393138571	1.44317572081365	1.16699197779962	1.43969601300135
96	102	1.3644847870321	0.0695405839470278	1.23157498417665	1.25215073840775	1.31695874381458	1.36330359693156	1.41072326184614	1.48084803205477	1.50410697534521	1.22818524249593	1.50078433156828
97	103	1.27972767426978	0.0655624348362583	1.1544379970624	1.17383011630139	1.23491745590259	1.27860822681603	1.32331762822652	1.38944381680377	1.41137886789215	1.15122530199071	1.40823004654884
98	104	1.23795196062028	0.0625260161526989	1.11842123405793	1.13693225190516	1.19522470922026	1.23689943966524	1.27953189948274	1.34256195731583	1.36346388402777	1.11540096896099	1.36050295227957
99	105	1.32964638579468	0.0629605811488651	1.20909344176217	1.227807829817	1.28665587196634	1.32865276130043	1.37155377994063	1.43487432071448	1.45584585582515	1.20624364674291	1.45304912484646
100	106	1.36096443499213	0.0621192434172884	1.24192030080526	1.26042451325354	1.31856645496316	1.36001943757069	1.40233229835762	1.46472785991471	1.48537877016435	1.23921071789424	1.48271815209001
101	107	1.27444655196867	0.0584756181997398	1.1623984763846	1.17981204748411	1.23453305280811	1.27355231517255	1.31338526778435	1.37213140920779	1.39157636627641	1.15983434029718	1.38905876364016
102	108	1.29069330776977	0.0570411243972562	1.1813012372736	1.1983238728422	1.25177537682129	1.28985310997326	1.32869535853246	1.38592875945122	1.40486003518043	1.17889270395115	1.40249391158839
103	109	1.22990255509761	0.0540910525255189	1.1261569139503	1.14230352730672	1.19299937366147	1.22910967213024	1.26594143276312	1.32020620274714	1.33815397460275	1.1238840921476	1.33592101804763
104	110	1.21375422390542	0.0523286603262449	1.11334519141594	1.12898278698881	1.17806117371691	1.21300229054645	1.24862760710194	1.30109059560053	1.31843633127849	1.11119004966598	1.31631839814486
105	111	1.24614260000003	0.051787919109485	1.14669375931525	1.16220006251316	1.21083216993514	1.24542526264835	1.28067107303263	1.33253205946816	1.34966792072209	1.14463827854544	1.34764692145462
106	112	1.1013116982387	0.0476584181990821	1.00987138396995	1.02411046064809	1.06880287730019	1.10062431409421	1.13307121619448	1.18085768567279	1.19665826745737	1.0079011985685	1.1947221979089
107	113	1.121481092782	0.0470977789136846	1.03105857709019	1.0451528062115	1.08936499880971	1.12082185480012	1.15287856346015	1.20005811798426	1.21564992005697	1.02916944611118	1.21379273945282
108	114	1.13345001788203	0.0466239037157267	1.04389868443903	1.05786622463837	1.10166394609605	1.13281079831224	1.16453928690046	1.21121426377862	1.22663390575169	1.0420671665992	1.22483286916485
109	115	1.11272803588741	0.0456557843306285	1.02503162302934	1.03871092261313	1.08160279870382	1.11210367171317	1.14317266378903	1.18887492822992	1.20397258337323	1.02324269859938	1.20221337317544
110	116	1.27672486561121	0.0483247488378729	1.18375427699742	1.1982911103418	1.24380651905432	1.27611521116198	1.30897863378108	1.35723822065306	1.37316000747498	1.18200835788898	1.37144137333344
111	117	1.33104884807719	0.0487005306064409	1.23729630076892	1.25196933411632	1.29788512822476	1.3304549421402	1.36356515540544	1.41215424087918	1.42817645677247	1.23559580808857	1.42650188806582
112	118	1.32270243840005	0.0475435573518759	1.23114779461766	1.24548377390169	1.29033187280524	1.32213284274053	1.35445209124168	1.40186405622334	1.41749399451626	1.22951706599038	1.41588781080973
113	119	1.43589550923473	0.048131326824047	1.34309712036596	1.35765429829864	1.40314495298935	1.435357756477	1.46805986214832	1.51597105225902	1.53174985931641	1.3415581086596	1.53023290980986
114	120	1.49434950191625	0.0475656687202846	1.40256470513697	1.41698109647552	1.46199779772316	1.49384485492256	1.52615108987781	1.57343931116188	1.58900212925717	1.4011207912245	1.58757821260801
115	121	1.4670917273536	0.0454271105659539	1.37939589561103	1.39317896054283	1.43620140484806	1.4666228848021	1.49747096343201	1.54260376481158	1.55745192040185	1.37805459064433	1.55612886406287
116	122	1.45732148616	0.0434103622542055	1.37347004556869	1.38666046149201	1.42781144243527	1.45689047615311	1.48636168401531	1.52945273019019	1.54362229364236	1.37223717614176	1.54240579617825
117	123	1.29040573378798	0.0391391610310239	1.21482489368618	1.22670947202245	1.26379551651177	1.29001004677113	1.31658461127133	1.35545172480069	1.36823520446105	1.21369297816718	1.36711848940879
118	124	1.1896730001608	0.0361004564143667	1.11996062345299	1.13092231125711	1.16512867166457	1.18930786570346	1.21381929432348	1.24966920038376	1.26146038175786	1.11891610558864	1.26042989473296
119	125	1.11999940883501	0.0339393760253033	1.05445886268595	1.06476488660733	1.0969246239355	1.11965660551628	1.14270050262994	1.17640326854798	1.18748805539184	1.05347823182541	1.1865205858446
120	126	1.04446700861748	0.032080549154394	0.982528701313975	0.992265294006805	1.02265370701016	1.04413857824087	1.06592228732742	1.09778903327118	1.10827173643773	0.981589132274863	1.10734488496009
121	127	0.992626961894324	0.030854313825181	0.93306705662771	0.94242719178794	0.971645463678367	0.992307293582353	1.01325998895229	1.04391715386238	1.05400349365633	0.932152506796969	1.05310141699168
122	128	1.01808395625817	0.0310368371789516	0.958153944676138	0.967576448418039	0.996981569776613	1.01776858207365	1.03884255232098	1.06966723803904	1.07980619229569	0.957251755387421	1.07891615712891
123	129	1.06499895898704	0.0316958360888409	1.00377449221242	1.01340571699173	1.04345250951516	1.06468453824865	1.08620265704175	1.117664722377	1.12801023291112	1.00287512025292	1.12712279772117
124	130	1.09510769523794	0.0321119717708841	1.0330659403297	1.04282892093009	1.07328081615135	1.0947938368608	1.11659243573059	1.1484570725246	1.15893306206287	1.03216823056701	1.15804715990887
125	131	1.15467280471623	0.0328302422584909	1.09121534024983	1.1012077233802	1.13236281302802	1.15436167093205	1.17664362749101	1.2091991948829	1.21989839878057	1.09032552988958	1.21902007954287
126	132	1.15329803940459	0.0325292398628935	1.090415313738	1.10031886854334	1.13119388635485	1.15299222035044	1.17506881706059	1.2073203899448	1.2179186920876	1.08954072927332	1.21705534953586
127	133	1.25944749505479	0.0335524756929211	1.19453652352243	1.20477140830412	1.23665722051968	1.25914955455044	1.28191298199773	1.31513988650273	1.32605162274207	1.19368464269667	1.32521034741292
128	134	1.32869914312127	0.0339134884519121	1.26305354501858	1.27341284348297	1.3056702912151	1.328410620247	1.35141347324487	1.38496962268623	1.39598437945096	1.26222870575552	1.39516958048701
129	135	1.30017544780671	0.0328239232801698	1.23663017393185	1.24666009508446	1.27788806303694	1.29989923656169	1.3221617317285	1.35463298420728	1.36529039479006	1.23584055817758	1.36451033743584
130	136	1.24002926651133	0.0311667471633762	1.1796888600846	1.18921371805181	1.21886771325332	1.23976816252406	1.26090618746758	1.29173546628356	1.30185349354261	1.17894244207112	1.30111609095155
131	137	1.22790340066675	0.0301286301318812	1.16955564723262	1.17877003687004	1.20744986578201	1.22765699095707	1.24808832145371	1.27787729202446	1.28765146952826	1.16885128560826	1.28695551572523
132	138	1.1906152236423	0.0289277548464072	1.13458647326164	1.1434362151096	1.1709781519075	1.19038095100067	1.20999691196801	1.23859335896408	1.24797531621467	1.13391682414334	1.24731362314126
133	139	1.21596347260506	0.0285970553467941	1.16055397241712	1.16931094660796	1.19655480365197	1.2157392978982	1.23512776581377	1.26338068020489	1.27264693028097	1.15991324412534	1.27201370108477
134	140	1.08543614327342	0.0264898153321932	1.03413205908336	1.04223489016084	1.06745351774395	1.08522065829721	1.10318386608187	1.12937243663932	1.13796480161512	1.03351610522232	1.13735618132452
135	141	1.02926964994903	0.0253158631969135	0.980243838991312	0.98798574948514	1.01208311232088	1.02906210150318	1.0462299366118	1.07126151842218	1.07947493260991	0.979650558083078	1.07888874181498
136	142	1.04550991385511	0.0251875262770876	0.996720487860361	1.00442794976552	1.02841273600358	1.04530765540126	1.06238660729488	1.08728180118684	1.09544874955132	0.996142362352017	1.0948774653582
137	143	1.01936899228877	0.0247233295687414	0.971482573499588	0.97904647426975	1.00258620336916	1.01916912298463	1.03593390127832	1.06037328395587	1.06839124342522	0.970911266334038	1.0678267182435
138	144	1.07896269142207	0.0253470447254485	1.02984976550354	1.03761177174613	1.06175990314292	1.07876421323993	1.09594911606421	1.12099063936584	1.12920354463356	1.02928248376019	1.12864289908395
139	145	1.09188997654338	0.0254203013088343	1.04262998352874	1.05041644793516	1.07463841354072	1.09169271278559	1.10892649971863	1.13403639086606	1.14227099556545	1.04206618597806	1.14171376710869
140	146	0.997229812541479	0.024157971145117	0.950437774561295	0.957828968224833	0.980830923386111	0.997034743072604	1.01341605411794	1.03729605779622	1.04513040602265	0.949880189097049	1.04457943598591
141	147	1.20630564675798	0.0263677302215764	1.155173886495	1.16326471815877	1.18841771579081	1.20611353471998	1.22398415353797	1.25000188783986	1.25852915731631	1.15462489552369	1.25798639799227
142	148	1.19672853502283	0.0261147576097892	1.14608642514262	1.1540999926469	1.17901238915392	1.19653858347378	1.21423761187788	1.24000502024225	1.24845011741356	1.14554361010764	1.24791345993802
143	149	1.18199032831395	0.0256349392648725	1.13227541386557	1.140143039792	1.16460029428141	1.18180501044372	1.19917834454719	1.22446975374007	1.23275838269382	1.1317458473548	1.2322348092731
144	150	1.15331245607669	0.0248556410018984	1.10510563100013	1.11273536244013	1.13645167445362	1.15313390201153	1.16997859319904	1.19449861461551	1.20253398324182	1.10459539971297	1.20202951244041
145	151	1.06187107033427	0.0234071804829158	1.01648448290905	1.02366524628787	1.04599081964459	1.06169908450843	1.07756383675567	1.10066355445907	1.1082350330392	1.01599299658776	1.10774914408079
146	152	1.0145349876412	0.0225229879954796	0.970866227043741	0.977774406636186	0.99925398099993	1.01436832009534	1.0296343075789	1.05186408758413	1.05915090027371	0.970389931170061	1.05868004411234
147	153	1.05615879709725	0.022761831595011	1.0120128571861	1.01899986919433	1.04071834750936	1.05599528421253	1.07142099880387	1.09387548300506	1.10123396180922	1.01154560717103	1.10077198702347
148	154	0.877379196212463	0.0206628141339652	0.837343682128928	0.843670783300984	0.863355336022435	0.877216994261358	0.891226237966282	0.911640895668468	0.918336484161866	0.836880080509891	0.917878311915034
149	155	0.865264004035732	0.0204742456511387	0.825596040072675	0.831864536149398	0.851367722710657	0.865102519286047	0.878984248777046	0.899214312038272	0.905849666035378	0.8251344825595	0.905393525511964
150	156	0.858699598522194	0.0205092746888174	0.818968110234525	0.82524561501158	0.844778742859502	0.858536322126572	0.872442464549349	0.892710533657242	0.899358966427009	0.818501420132112	0.898897776912277
151	157	0.898403072523773	0.0212524475132882	0.857227241748292	0.863734049060893	0.883978634728822	0.89823549683375	0.91264483392192	0.933643712889151	0.940531215406889	0.856748275397728	0.940057869649818
152	158	0.95757230022424	0.0222811769145561	0.914395100001242	0.921220128717508	0.942451162747724	0.957399489978554	0.972505054967212	0.994513944154002	1.00173156011888	0.91390119347171	1.00124340697677
153	159	0.979095216758569	0.0228252749338115	0.934864609363421	0.941855921774958	0.963604649164585	0.9789178501503	0.994392434677321	1.01693952636411	1.02433377705518	0.934357677888299	1.02383275562884
154	160	0.953631713794395	0.022699083925987	0.909656265182008	0.916604726307952	0.93822482988637	0.953451619424363	0.96884227456522	0.991273020635079	0.998630616548292	0.909141509299461	0.99812191828933
155	161	0.968153468252207	0.0229538865891949	0.923682327082936	0.930709599350857	0.95257401714121	0.967972070236089	0.983535175084195	1.00621610335665	1.01365547208138	0.923163850537385	1.01314308596703
156	162	0.976375718710226	0.0231293336290271	0.931564223203125	0.93864538241267	0.960677267943363	0.976193088099805	0.991875081526943	1.01472902570638	1.02222508157178	0.931042224797333	1.02170921262312
157	163	0.937663277569808	0.0227483665901723	0.893602303836826	0.900561919544818	0.922221112349193	0.937479320229044	0.952904908684464	0.97539213198835	0.982769657940611	0.89307647905307	0.982250076086546
158	164	0.94618528859518	0.022928142240668	0.90177548559822	0.908790348397075	0.930621201982053	0.946000095336784	0.961547493807108	0.984211941017637	0.99164752181421	0.901246129803471	0.991124447386889
159	165	0.922852264033477	0.0227535534648467	0.878789830752261	0.885747641665891	0.907404999103559	0.922665269299546	0.938095683851666	0.96059474370229	0.967977364819633	0.878255299242377	0.967449228824576
160	166	0.947262235059464	0.0231938156135583	0.902343450486767	0.909437382240291	0.931516773400027	0.947072940780052	0.962801344805337	0.985732789126011	0.993256755278282	0.90180235645689	0.992722113662039
161	167	1.01394088522254	0.0241688675441562	0.967118771596071	0.974516842874337	0.997536249836282	1.01374885743111	1.03013618870684	1.05401995298762	1.06185426913348	0.966569904835992	1.06131186560908
162	168	1.04288162257791	0.0246633040672088	0.995097227561834	1.00264838965839	1.02614220067129	1.04268720664735	1.05940910919765	1.08377802705787	1.09177085950334	0.994541546606183	1.09122169854964
163	169	0.991218062507745	0.0240831063992588	0.944572674229281	0.951940313911727	0.974869690832511	0.991023024455721	1.00735382086935	1.03116110488789	1.0389718277006	0.944015173965198	1.03842095105029
164	170	1.00151058141341	0.0241485644607167	0.954734157919628	0.962123502862178	0.985118556970959	1.00131649690392	1.01769103196578	1.0415597010917	1.04938996308282	0.954179395070407	1.04884176775642
165	171	0.921073823656742	0.0231209660883364	0.876309757964792	0.883376024305954	0.90537531189317	0.92088036862157	0.936561447970473	0.959431517103357	0.96693726962248	0.875756730123603	0.966390917189882
166	172	0.881350551668465	0.0226285064575608	0.837552311995987	0.844463182710814	0.865984133525362	0.881156898380223	0.896505866388816	0.918898491082282	0.926249297856957	0.836998679011645	0.925702424325284
167	173	0.823081330348105	0.0219820779737805	0.780555967795497	0.787260854637813	0.808149908433055	0.822885646436653	0.837799435509701	0.859569303357819	0.866718738424576	0.779996457519495	0.866166203176715
168	174	0.817467573076994	0.0221504207693382	0.774624790178644	0.781377770881552	0.802420293902664	0.817267516298642	0.832296768705064	0.854239788930297	0.861447251616356	0.774052748369091	0.860882397784897
169	175	0.82046598385091	0.0225654943674794	0.776829157029638	0.783705217411829	0.805135129489844	0.820259118193843	0.83557133236909	0.857932389794753	0.865278399920663	0.77623761489065	0.864694352811169
170	176	0.883069090122549	0.023884184988403	0.836871771482467	0.844153770368036	0.866844233239398	0.882853769274225	0.899059223955818	0.922718890792335	0.930490048092473	0.836256087545279	0.929882092699819
171	177	0.911270458050657	0.0247558386674696	0.863389996714069	0.870936636254979	0.894452957052603	0.911046293082878	0.927843594987943	0.952368928961937	0.960424818550316	0.862749014262416	0.959791901838897
172	178	0.941906265049676	0.0255786630427193	0.892434127566549	0.900231695880657	0.924529835721584	0.941674734791261	0.959030301350326	0.984370607074762	0.992694157654462	0.891772085485946	0.992040444613406
173	179	0.948483191090713	0.0259590626115741	0.898280598165519	0.906192046573396	0.930847377457866	0.948246376839178	0.965860851642736	0.991582132741467	1.00003156715784	0.897603428372027	0.999362953809398
174	180	0.991103722374332	0.0267378043388365	0.939385106225882	0.947537834933651	0.972940685277268	0.990863290310845	1.00900466245368	1.03548974757692	1.04418868156478	0.938697625870212	1.04350981887845
175	181	1.01419252034267	0.0271929821939994	0.961589159171659	0.969882374306443	0.995721067310997	1.01394949391025	1.03239904815756	1.05933165375383	1.06817696816031	0.960894275242428	1.06749076544291
176	182	1.0655690091453	0.0279446952498541	1.0114958074361	1.02002446906657	1.04658981249739	1.06532473459925	1.0842819198011	1.11194679390425	1.12103039091055	1.01079740645559	1.12034061183501
177	183	1.0252494500049	0.0273911633157687	0.972260207335656	0.980614853607532	1.00664383767633	1.0250055275512	1.04358916032392	1.07071609017291	1.07962487137959	0.971562769905992	1.07893613010381
178	184	0.976029325645646	0.0266134835228226	0.924558544494882	0.932670461711639	0.95794939256087	0.975787445518963	0.993845583264525	1.02021326689682	1.02887467871376	0.923866897940914	1.02819175335038
179	185	0.978624629614593	0.0265464476349852	0.927279921729887	0.935372816214083	0.960590891619975	0.978384604609644	0.996396714379071	1.02269519229385	1.03133336714386	0.926593592250022	1.03065566697916
180	186	0.996429759698877	0.0267841978746825	0.944618904261491	0.952786765588499	0.978235665184325	0.996189782077507	1.01436225255441	1.04089134140141	1.0496043757356	0.943932731864499	1.04892678753325
181	187	1.01575977711135	0.0270989740557372	0.963334799487952	0.971600713473945	0.997352816687337	1.01551880037971	1.03390404667069	1.06074083635957	1.06955419333063	0.962645787962101	1.06887376626059
182	188	0.988075445151439	0.0267634550785426	0.936309993661952	0.944469446745013	0.969894474551805	0.98783381334048	1.00599301091507	1.03250567380324	1.04121405758425	0.935619073197495	1.04053181710538
183	189	1.08532292228007	0.028041618002616	1.03105177273572	1.03961412025141	1.06627980570049	1.08508142695794	1.10410278240024	1.13185548869438	1.14096645826771	1.03036135099494	1.14028449356519
184	190	1.12570725113446	0.0285378116471762	1.07046251928917	1.07918161113442	1.10632960148814	1.12546610623959	1.14482202617118	1.17305546007197	1.18232237842186	1.069773140306	1.18164136196293
185	191	1.16524543092001	0.0288884095349306	1.10930655556059	1.11813886185339	1.14563255529193	1.16500670873596	1.18459807278894	1.21316630470086	1.22254093424852	1.10862414823154	1.22186671360847
186	192	1.13745590500003	0.0282341884913578	1.0827846724809	1.09141663274568	1.11828704078792	1.13722230172119	1.1563701156387	1.18429202088863	1.19345467537214	1.08211689555697	1.19279491444309
187	193	1.15411593505718	0.028024412281057	1.09983644093934	1.10840997869389	1.13509215128806	1.15388911202242	1.17289245631871	1.20059560687248	1.20968443619179	1.09918808698631	1.20904378312806
188	194	1.09357971881529	0.0268732554922416	1.04153734435791	1.04975575111339	1.07533599748098	1.09335960195199	1.11158348820054	1.13815452662103	1.14687298972816	1.0409081380505	1.14625129958009
189	195	1.06719709298608	0.0261696858324898	1.01651594723833	1.02451969889805	1.0494312491417	1.06698319058957	1.08472975932983	1.11060412901555	1.11909381919503	1.0159045087544	1.11848967721776
190	196	0.845521971424375	0.0230292583248377	0.800982454116824	0.808002146066532	0.829877112547785	0.845312900012043	0.860938919868792	0.883754960285427	0.891249613205267	0.800384625107693	0.890659317741057
191	197	0.794820155149693	0.0221899101278623	0.751918433728865	0.758676575027268	0.779742860570062	0.794613664260237	0.809672352545709	0.83166809649102	0.838895335724645	0.751327931299083	0.838312379000303
192	198	0.783108820749146	0.0221762898362702	0.740241921276749	0.74699256755836	0.76803923005582	0.782899499285532	0.79795022875113	0.819939090615726	0.827165264798426	0.739643292670057	0.826574348828236
193	199	0.855772148326296	0.0236260560780057	0.810086786660795	0.817285084503317	0.839720322758402	0.855554736363693	0.871586971474839	0.895000826182201	0.902693032362764	0.809465078413405	0.902079218239187
194	200	0.893942028643982	0.0247270075990187	0.846129020785533	0.853662260310886	0.87714197529157	0.893714050708233	0.910493561547179	0.934999452617011	0.943050603802153	0.845477093749906	0.942406963538059
195	201	0.944605761708225	0.0259405289948802	0.894441311707595	0.902346204353386	0.926982118501103	0.94436831486674	0.961970562274312	0.987675274045558	0.996119589686565	0.89376232487826	0.99544919853819
196	202	0.972987853088093	0.026699822918293	0.921354533051992	0.929491014718688	0.954848452513041	0.972743640130368	0.990861035219251	1.01731772633594	1.02600900203655	0.920656200168239	1.02531950600795
197	203	1.20429873282716	0.0299487857829955	1.14630875888542	1.1554643982507	1.18396554568588	1.20405048409738	1.22436130123807	1.25397986811361	1.26369947282423	1.14559911269248	1.26299835296183
198	204	1.46610485160708	0.0331159329978683	1.40191017718194	1.41206254852792	1.44363466709777	1.46585552158724	1.48830323796507	1.52099764330478	1.53171643886106	1.40119762293126	1.53101208028291
199	205	1.38206556561327	0.0317318199325687	1.32056524276638	1.33028882983503	1.36053246608987	1.38182272210883	1.40333393813266	1.43467066395654	1.44494593889827	1.31987119854544	1.44425993268111
200	206	1.2601863961775	0.0293066603762209	1.20339462984238	1.2123717993112	1.24029747397566	1.25995922004625	1.27982767067175	1.30877591274607	1.3182691769292	1.20274534184011	1.31762745051489
201	207	1.18691392689753	0.0273887008047042	1.13383415413388	1.14222568076791	1.16832749397351	1.18670326369781	1.20527071303391	1.2323207654956	1.24119087321591	1.13323207332031	1.24059578047475
202	208	1.11025851196607	0.0257227670082761	1.06040962496735	1.06828983192418	1.0928021900277	1.11005986763088	1.1274982890646	1.15290478698675	1.16123627070087	1.05984188862985	1.16067513530229
203	209	1.05754401101685	0.0246007001013162	1.00987181425266	1.01740740305712	1.04084875463964	1.05735326244319	1.0740313298506	1.09833128076628	1.10630020879943	1.00932663881827	1.10576138321543
204	210	0.957842899182253	0.0231090825659415	0.913080290033027	0.920151436130124	0.94215641715696	0.957657061026815	0.973326796771793	0.996168274248428	1.00366160349159	0.912549097353008	1.0031367010115
205	211	0.770439042633207	0.0205834995975953	0.730619483215979	0.736897707188899	0.756457576805592	0.770255743454943	0.784220692416376	0.804605629820966	0.811300266783579	0.73009538342192	0.810782701844493
206	212	0.814627336134257	0.0212039026035635	0.77359364368731	0.780066599166255	0.800227012131101	0.814443371675824	0.828827118693467	0.849815594064474	0.856706474492172	0.773067687031272	0.856186985237241
207	213	0.831491188916638	0.0217536703732122	0.78939636014172	0.796036050385404	0.816716989960411	0.831301488379431	0.846058593507668	0.867593414765461	0.874664060891725	0.788853994985142	0.874128382848134
208	214	0.808725061815732	0.0219296372386385	0.766309730516096	0.772995236360437	0.793827689425035	0.808526853528038	0.823406365720609	0.845130995546367	0.852266784018345	0.765742972828001	0.851707150803463
209	215	0.847636303590821	0.0229342318831079	0.803276622336777	0.810268906382889	0.832056723247337	0.847429471106207	0.862990414123245	0.885709227059737	0.893171385941036	0.80268520909993	0.892587398081713
210	216	0.833400525139663	0.0232127883232532	0.788519738100968	0.795589975947735	0.817628483343791	0.833185019010797	0.848937642155352	0.871946187426174	0.879506003746873	0.787903460026086	0.878897590253239
211	217	0.797788414108036	0.0231461895127568	0.753062077805009	0.760101905345108	0.782056933816905	0.797564578920895	0.81327589043272	0.836238447482926	0.843786773806368	0.752421882663033	0.84315494555304
212	218	0.786715855104329	0.0234137475736091	0.741489276875822	0.748603872786005	0.770799470137285	0.786483592173005	0.802379049237731	0.825620110108918	0.8332623496601	0.740824909860055	0.832606800348603
213	219	0.806294587498735	0.0242009411221543	0.759553322339749	0.766904803439598	0.789842007806168	0.806052469922784	0.822483233861104	0.846510259512916	0.854411771227715	0.758860742899313	0.853728432098157
214	220	0.82697079602011	0.0250827645180807	0.778533978152464	0.786150341711432	0.809917343770961	0.826717215616106	0.843747819389158	0.868656239254925	0.876848673675993	0.777808577564672	0.876133014475548
215	221	0.926299603285562	0.0271619922327586	0.873821428574028	0.88207947031399	0.907837282614468	0.926034125386452	0.944472525164914	0.971425308484294	0.980286450630877	0.873062098509355	0.979537108061769
216	222	0.945173034685834	0.0279936093192155	0.891096024699088	0.899603795307031	0.926144017156986	0.944896682672048	0.963900799619307	0.991684939092405	1.00082051298804	0.890305560420172	1.0000405089515
217	223	1.02214391051554	0.0294944662925962	0.965146093370092	0.974118477101096	1.00209858718286	1.02186023206398	1.04187999434412	1.07113699996375	1.08075383196559	0.964334756582049	1.07995306444903
218	224	1.12549330673777	0.0311557105767367	1.0652501650737	1.07474170068784	1.10432534081496	1.1252058374697	1.14634790027468	1.17722549934421	1.18737009674868	1.06442811400736	1.18655849946817
219	225	1.12971390297238	0.0312128069057918	1.06935878030788	1.07886833280222	1.10850743300172	1.12942645697114	1.15060702589884	1.18153998031873	1.19170254182204	1.06853680143703	1.19089100450774
220	226	1.02195242070881	0.0294399557746009	0.96505859438613	0.974014927911991	1.00194439071266	1.02166973685042	1.04165229539246	1.07085417686719	1.08045269926073	0.964250107390594	1.07965473402703
221	227	1.03098130089618	0.0292190514237282	0.97450133719426	0.983395607858487	1.01112578302202	1.03070528156176	1.0505359283046	1.07950852379676	1.08902984381285	0.973711960105672	1.08825064168669
222	228	0.99394484240896	0.0284799118233217	0.938902136555121	0.947568057645722	0.974590045552371	0.993672840091063	1.01300312790024	1.04124945467122	1.05053329898721	0.938124215235249	1.04976546958267
223	229	1.04056155131172	0.0290505558477783	0.984395535004303	0.993243149081384	1.0208226796491	1.04029121785468	1.06000573055485	1.08880208818833	1.09826383525138	0.983622461850072	1.09750064077336
224	230	1.02170674946984	0.0287605101289626	0.966107868743452	0.974864637290995	1.00216379129017	1.02143689771081	1.04095554042254	1.06946935323653	1.07883916015381	0.965336149617078	1.07807734932261
225	231	0.917057170503932	0.0271966979922603	0.864520620553212	0.872785794747004	0.89856967855969	0.916788331641695	0.935251599989715	0.962245583170078	0.97112149257747	0.863751642439101	0.970362698568762
226	232	0.896962475433331	0.0268498693844812	0.845103040940465	0.853260000741972	0.878709447043051	0.896694579725023	0.914923469615646	0.941578769917697	0.950344321923834	0.844336731439748	0.949588219426915
227	233	0.929281718854012	0.0274388360471722	0.87627402201664	0.884614123441669	0.910630248750818	0.929011671282773	0.947638808826296	0.974870474169191	0.983824056880369	0.875501600201554	0.983061837506469
228	234	0.974737047274193	0.0283636765382143	0.919931076067401	0.928556864516985	0.955459038027748	0.974461944784046	0.993715165821037	1.02185563265773	1.03110638653746	0.919144241259293	1.03032985328909
229	235	1.01118836078249	0.0291540737709395	0.954847679991249	0.963716778234558	0.99137450054136	1.01090818939569	1.03069680458092	1.05961563640295	1.06912121575586	0.95404637619145	1.06833034537353
230	236	0.970574027485008	0.0287081727053012	0.915115581892352	0.923840942460113	0.951059470980449	0.9702909934542	0.989780047280069	1.01827257057068	1.0276409143712	0.914306008982618	1.0268420459874
231	237	0.985408658813911	0.0289575686376404	0.929463103367118	0.938266362387104	0.96572554461578	0.985125020870385	1.00478257789174	1.03351847325272	1.04296608773357	0.928651824284136	1.04216549334369
232	238	1.09329809444034	0.0305347647617224	1.03426284337999	1.04356236155339	1.07255069483524	1.09301383870883	1.11373562486023	1.14400345225689	1.15394873147998	1.03344995550736	1.15314623337331
233	239	1.12513401522926	0.0310035458846706	1.06518135305845	1.07462801020562	1.1040701191238	1.12484925608599	1.14588749322483	1.17661136226627	1.18670492462306	1.06436706529531	1.18590096516322
234	240	1.14283444789589	0.0310925003666592	1.08269939453563	1.09217724850611	1.12171201388073	1.1425524877908	1.1636495149153	1.1944534414035	1.20457184231559	1.08189314717723	1.20377574861454
235	241	1.09571967583114	0.0301131000992213	1.03748679962734	1.04666297001598	1.0752611352568	1.09544382723588	1.1158775117233	1.14571732886659	1.15552016191314	1.03669799963666	1.15474135202561
236	242	0.991812626823144	0.0282683595506759	0.937174681851346	0.94577784878224	0.972602348680689	0.991544074191768	1.01073015406441	1.03876346509119	1.04797671860584	0.936406642103819	1.04721861154247
237	243	0.960275271168662	0.0275151637013548	0.907097119792025	0.915469485511066	0.941576112013282	0.96001248284437	0.978687963188665	1.00597745445841	1.01494681144648	0.906345550314007	1.01420499202332
238	244	0.885268595043904	0.0263235074176743	0.834420788867563	0.842419817479027	0.867374311034392	0.885007698434408	0.902878474511894	0.929007317701544	0.937599038589287	0.833674520505263	0.936862669582546
239	245	0.812007105155547	0.0252889324715578	0.763191843270424	0.770863059240173	0.794809903049988	0.811744589663623	0.828918138548293	0.85404661873622	0.862314202664068	0.762440797511294	0.861573412799801
240	246	0.789479122936784	0.0251804734201181	0.74089133951689	0.748522523047948	0.772352385965913	0.789211428290385	0.806314045713607	0.831348857350312	0.839588173416008	0.740125395033352	0.838832850840215
241	247	0.795498572346532	0.025714816862564	0.745890331225413	0.75367928092289	0.778006473624989	0.795221508851314	0.812688644079973	0.838262956556697	0.846681321687834	0.745097531295906	0.845899613397157
242	248	0.851858069359868	0.0272116078610056	0.799352317440153	0.807598555303861	0.833349606379595	0.851568339244399	0.870050697283086	0.897105883253438	0.906010312419109	0.798523317952297	0.905192820767439
243	249	0.908088002457515	0.0287594355927602	0.852588127935235	0.861306386670655	0.888528124125084	0.907784413688492	0.927316938266314	0.955905191310482	0.965313125069606	0.851719508695705	0.964456496219325
244	250	1.04082091187905	0.031396205507919	0.980187345198108	0.989722746342535	1.01947593976871	1.04050524164215	1.06182177068493	1.09299586111289	1.10324838587836	0.979284349083528	1.10235747467457
245	251	1.09780374095881	0.032643250963677	1.03474840142407	1.04466783557419	1.07561340004149	1.09748020833209	1.11964139753674	1.15204324931496	1.16269766921039	1.03382296907001	1.16178451284762
246	252	1.21004099509644	0.0343213624585162	1.1436990933497	1.1541462109587	1.18671811548739	1.20971651580168	1.23301015773365	1.26704261092989	1.27822686719454	1.14277112467775	1.27731086551514
247	253	1.23509179467284	0.0343877991395967	1.16860431745412	1.17907842193186	1.21172690240291	1.23477266417111	1.25810880048391	1.29219375366983	1.30339284647411	1.16769170835923	1.30249188098645
248	254	1.20226166396995	0.0333575713492698	1.1377630093241	1.14792453468668	1.17959732652427	1.20195316851128	1.22458970825118	1.25765110227778	1.26851345583597	1.13688082412538	1.26764250381452
249	255	1.23715639368995	0.033111731731485	1.17310200828212	1.18320090210323	1.21466477373376	1.2368610011724	1.25932600368728	1.29211949857207	1.30288945524317	1.17225739949624	1.30205538788367
250	256	1.32856979699614	0.0335835965730263	1.26355487310317	1.27381651706519	1.30576640543518	1.32828683225098	1.35106472565787	1.38428829746568	1.39519277324028	1.26274594771301	1.39439364627927
251	257	1.26528469695186	0.0320453631755409	1.20324914753772	1.21304018860261	1.24352549856966	1.26501417384071	1.28674899521042	1.31845198621586	1.32885759445919	1.2024757851278	1.32809360877592
252	258	1.24730012343557	0.0309703091369934	1.18733103383345	1.19679941127406	1.22627360003568	1.24704380314304	1.26804722919126	1.29867516918885	1.30872584879589	1.18659831752707	1.30800192934408
253	259	1.09995806180119	0.0283065964479045	1.0451712952203	1.05381565106856	1.08073550839853	1.09971525498352	1.11891592903691	1.14692871053744	1.15612466797618	1.04447713276329	1.15543899083908
254	260	1.07321436354885	0.0273125864213851	1.02034404241574	1.02868778070423	1.05466819113807	1.07298267676917	1.09150797177158	1.11853125279092	1.12740133078798	1.01968169416294	1.12674703293477
255	261	1.04373964902991	0.0265281340460861	0.992386996856589	1.00049142166248	1.0257262994946	1.04351490749589	1.0615080054526	1.08775449187199	1.09636947840045	0.991744506299585	1.09573479176024
256	262	0.966504862079423	0.0253119311861529	0.917525208092824	0.925250699509044	0.949313919278566	0.966283905159118	0.983454937641717	1.00851273059082	1.01674018515758	0.916893476954563	1.01611624720428
257	263	0.897362156322257	0.0242796488175843	0.850400152624132	0.857802632983522	0.880868613334068	0.89714319018831	0.91361700250737	0.937668595011617	0.945568515008169	0.849774044639792	0.944950268004722
258	264	0.902343955328199	0.0243698797381469	0.855206274988704	0.86263671931948	0.885789327705597	0.902124576543229	0.918659436298337	0.942799514271024	0.95072833573765	0.854578991041431	0.950108919614967
259	265	0.890617133439701	0.0243936040953864	0.843442481391001	0.850876641881097	0.874044758091908	0.890394433382259	0.906946741707263	0.931117277206321	0.939057359569408	0.842805669412744	0.938428597466659
260	266	0.92040446368994	0.0250688129628873	0.871920365197023	0.879561746524293	0.903374039371628	0.920176876155087	0.937186793001637	0.962023504705088	0.970181911268559	0.871269590282681	0.969539337097199
261	267	0.952446670000518	0.0257983980801785	0.902547816492749	0.910413049816907	0.93492128265285	0.952213751132994	0.969718150563895	0.995274799709063	1.00366916997098	0.901881809763368	1.00301153023767
262	268	0.976547868386355	0.0263835513241566	0.925515472555098	0.933559792884939	0.958625294238579	0.976310275778906	0.99421144084436	1.02034639599071	1.028930470977	0.924836107791008	1.0282596289817
263	269	1.02509200511288	0.0272127009239436	0.972443581573527	0.980745539785129	1.00660842454286	1.02485121366704	1.0433130967564	1.07025983399322	1.07910881441518	0.97175511130195	1.07842889892381
264	270	0.951152523529397	0.026299427369848	0.900298763697938	0.908311155783398	0.933284183475451	0.950910140904702	0.968756640471552	0.994820682753809	1.00338371053979	0.899605645884495	1.0026994011743
265	271	0.971065812665734	0.0265771270041812	0.919667936398923	0.927767750027379	0.953010104501092	0.970823360057425	0.988857221332423	1.01519090543727	1.0238415140882	0.918974643737539	1.02315698159393
266	272	1.0495661706837	0.0276777244406247	0.996013409537601	1.00445907294128	1.03076758703295	1.04932288767313	1.06809954927246	1.09550313091353	1.10450147698656	0.995317830780073	1.10381451058732
267	273	1.16390533176844	0.0292257769988197	1.10732207798433	1.11625401906153	1.14406177762762	1.16366072020189	1.18348223216751	1.21239103851799	1.22187868185793	1.10662280885075	1.22118785468612
268	274	1.20978054269102	0.0297287349554161	1.15220828624666	1.16129995868136	1.18959829285884	1.20953703680502	1.22969734392885	1.25909174904367	1.26873661246579	1.1515122221784	1.26804886320363
269	275	1.20038912426269	0.0292690789596115	1.14370169924372	1.15265490524566	1.18051990606911	1.20015124340188	1.21999902571007	1.24893477807349	1.25842839646083	1.14302172950186	1.25775651902353
270	276	1.02231760685243	0.0265112592248961	0.971010698434475	0.97910480550309	1.00431331652262	1.02208844817593	1.04007208905241	1.06631209109133	1.07492679408308	0.970355538771638	1.07427967493323
271	277	0.924894427338096	0.0247453704443065	0.877024475538656	0.884571765190807	0.908085820113884	0.924673750844647	0.941462473189842	0.965969838979617	0.974018454125192	0.876393501267255	0.973395353408937
272	278	0.837400247133936	0.0233332456466479	0.792286803060402	0.799393635103537	0.821546315927453	0.837183538617248	0.853017942831989	0.876146073727099	0.883745215770542	0.791667085666506	0.883133408601366
273	279	0.788167087764473	0.0227145978468647	0.744270529589714	0.751180747092244	0.772729708886165	0.787948890565282	0.803366608615122	0.825897721254555	0.8333036296298	0.743646475984618	0.832687699544328
274	280	0.784217428121543	0.0229759526194707	0.739826314052584	0.746811895243339	0.76860050798678	0.78399305686965	0.799589760018713	0.822388314249165	0.829883611697211	0.739184560987381	0.829250295255706
275	281	0.816987756484021	0.0239566280900552	0.770702487581951	0.77798600467529	0.800704158940564	0.81675360741128	0.833016106946776	0.856788214693552	0.864603660815459	0.770032765427513	0.863942747540529
276	282	0.938006853815272	0.0263004061983546	0.887160976327478	0.895169812071346	0.920136062227038	0.937761056346219	0.955609699881247	0.981682335508865	0.990249564191398	0.886458057666497	0.989555649964047
277	283	1.11094374335848	0.0292556288182322	1.05433692077664	1.06326447461028	1.09107364187419	1.11068694768642	1.13053390949064	1.15949896761439	1.1690099017999	1.05360271087475	1.16828477584222
278	284	1.32538699518947	0.0323361316322609	1.26275984796415	1.27265106680923	1.30343563593036	1.32512403085729	1.34705169391769	1.37901992053154	1.38950853581102	1.26200817719023	1.3887658131887
279	285	1.35343122990574	0.0325114928774356	1.2904527733768	1.3004022460801	1.33136297471758	1.35317091351026	1.37521571098818	1.40734817823924	1.41788903227856	1.28970870386597	1.41715375594552
280	286	1.27219089587845	0.0307828162658588	1.21256623352054	1.22198464539632	1.25129508969606	1.27194262367946	1.29281605753587	1.32324402698156	1.33322645825216	1.21185657599737	1.33252521575953
281	287	1.07763126066596	0.0274338789604792	1.02452636377842	1.03290707044397	1.05900268682839	1.07739846959571	1.09600606651927	1.12314952413092	1.13205907919351	1.02386085790342	1.1314016634285
282	288	1.03750402621909	0.0261759045426438	0.986828541494039	0.994827203570347	1.01973070802805	1.03728389787584	1.05503738013177	1.08093172825818	1.08943047212181	0.986199253315507	1.08880879912267
283	289	1.04459923967602	0.0258656099911765	0.994512894458522	1.00242131070666	1.0270387367269	1.04438575893258	1.06192702483827	1.08750537233168	1.09589876897229	0.993902644093318	1.09529583525873
284	290	1.02660622602046	0.0254905067228256	0.977247904316182	0.98504097275914	1.00930007858383	1.02639525834458	1.04368239521222	1.06889111066163	1.07716345030665	0.97664483284372	1.0765676191972
285	291	0.958733229204256	0.0245506422710606	0.911213048256442	0.918711574508268	0.942061829971235	0.958523678173585	0.975176194704861	0.99946968311018	1.00744426152811	0.910613970352977	1.00685248805553
286	292	0.931107865005513	0.0241378469648574	0.88439399055284	0.891763554569705	0.91471544006112	0.930899291803284	0.947272922245861	0.971163639242312	0.979007033717375	0.883797684954392	0.978418045056633
287	293	0.977342968011904	0.0247686699610466	0.929394511148647	0.93696210191675	0.960524663759329	0.977133739632174	0.993933190184592	1.01843753267293	1.02648044287032	0.928796374888253	1.02588956113556
288	294	1.02468870813604	0.025497974770321	0.975317235437187	0.983112069837147	1.00737724982923	1.02447722184075	1.04176962285965	1.06698674688633	1.07526203062462	0.974712677586209	1.07466473868587
289	295	0.924771011062592	0.0243276569924372	0.877698702946567	0.885122703742014	0.908248050443262	0.92455769316715	0.941061431850836	0.965146966877036	0.97305557660287	0.877088803357415	0.972453218767769
290	296	0.839290196422975	0.0231975610828444	0.794434110862927	0.801501579792496	0.823529367222011	0.839076483107307	0.854818055137103	0.877807810636939	0.885360785423794	0.7938229767006	0.88475741614535
291	297	0.80833641803186	0.0228632065068149	0.764140960814502	0.77110100343541	0.792800178446614	0.808120871875672	0.823637689337152	0.846307082352477	0.853756793912485	0.763524533278503	0.853148302785218
292	298	0.784748426490756	0.0228159250356461	0.740661611136839	0.747600462950089	0.769241169027767	0.784527319388908	0.800014653908304	0.822650608880633	0.830091761864405	0.74002921342089	0.829467639560623
293	299	0.86992800656062	0.0244977258100425	0.822570063066844	0.830028830254853	0.853281590944126	0.869698060191746	0.886323756089464	0.910611553143055	0.91859270322794	0.821912463972936	0.917943549148303
294	300	0.828719728697942	0.0244588894354521	0.78146853858011	0.7889029965764	0.812093923628129	0.828479114024033	0.845083238572321	0.869357222094056	0.877338297130297	0.780780305404455	0.876659151991428
295	301	0.841570299019304	0.025135503750434	0.793020484212351	0.800657255136534	0.824483020317365	0.841320068333392	0.858384800200739	0.883336905470525	0.891542138165775	0.792304711668453	0.890835886370155
296	302	0.847142462948973	0.0256709837257264	0.797569062061659	0.805364307683305	0.829689212565456	0.846883174198068	0.864313061752306	0.889805078893369	0.898189363343962	0.796827334846549	0.897457591051397
297	303	0.74391313928959	0.0244861992396622	0.696688951905006	0.704100311154616	0.727254279835546	0.743644498856571	0.760279154004044	0.784642328441132	0.792663967214703	0.695920188779853	0.791906089799328
298	304	0.687966554237084	0.0239810065525196	0.641761334519871	0.649002229995157	0.67164332229864	0.687687932529533	0.703986061800228	0.727881287331196	0.735755133841811	0.640963781394145	0.734969327080022
299	305	0.681705608827324	0.0244560524892048	0.634608951223601	0.641983912367746	0.665054724075074	0.681413179143528	0.698037717727905	0.722424815015477	0.730464093192132	0.633771745948483	0.729639471706166
300	306	0.559784952304833	0.0228913090088503	0.515811910236183	0.522671745404327	0.544179639940449	0.559472951498744	0.575050157549266	0.597962430306515	0.605531031756829	0.514917986647486	0.604651917962179
301	307	0.580168775205784	0.0242157768037425	0.533671188963985	0.540920213914454	0.56365704179363	0.579831894345745	0.596313280753257	0.620566476778069	0.628580785443727	0.532705852670449	0.627631697741119
302	308	0.53404020264384	0.0243501372709495	0.487374951182532	0.494628856744113	0.517420805158744	0.533670158043093	0.550256224267979	0.574713816455472	0.582808331788665	0.486313933592779	0.581766471694901
303	309	0.561901924376048	0.0263423685225747	0.511451283069908	0.519285945212874	0.543917032644509	0.561490328270946	0.579438147307152	0.605921909638416	0.614691567414424	0.510270882071802	0.613532966680295
304	310	0.620246448889662	0.0293038902738032	0.564134224851429	0.572845672314779	0.600237800748488	0.619785017089932	0.639752104214639	0.669221227668642	0.678980877793786	0.562810823953008	0.677682073826316
305	311	0.594867440152439	0.0303963062615079	0.536776236350755	0.545768414869256	0.574093043807442	0.594349794101804	0.615077571283073	0.64573222502729	0.655900286644822	0.535290679879884	0.654444200424994
306	312	0.556014140153	0.0309854566191086	0.496935431022486	0.506047995225908	0.534812920014919	0.555438662204697	0.576588062178697	0.607943322011919	0.618363114536709	0.495282645179548	0.616745635126453
307	313	0.571360694510848	0.0330426421174225	0.508426780710526	0.518118244172731	0.548740232712658	0.570723852462498	0.593286972354398	0.626775506125247	0.637913576030134	0.5065971159607	0.636124273060996
308	314	0.6225967759851	0.0363724920187692	0.553341448305023	0.564001517813646	0.597693168061084	0.621888618193493	0.646728464119429	0.683607664711477	0.695876332231659	0.551306691628312	0.693886860341887
309	315	0.739291036059254	0.0418541130839429	0.6595253177526	0.671820336404965	0.710646919268037	0.738501345401608	0.76707435480536	0.809455483981192	0.823544319300153	0.657256974414726	0.821325097703782
310	316	0.749397665650218	0.0443128129224256	0.665053946550853	0.67802934900672	0.719052196886992	0.748524423002168	0.778791267530883	0.823744742905791	0.838703731179843	0.662544552322264	0.836250778978172
311	317	0.794139577154605	0.0474589171209951	0.703836571424596	0.717721970802167	0.761634659381323	0.793194373242612	0.825614189423838	0.87378141595178	0.889813856052084	0.701120099597455	0.887159054711756
312	318	0.781353043432892	0.0485509157762222	0.689083790699687	0.70324540506206	0.748080997789334	0.780347671466874	0.813529205784357	0.862890161666218	0.879335462999841	0.686193248511497	0.876512838354287
313	319	0.765648822211705	0.0493197762323662	0.672027172841562	0.686370897744479	0.731831221063804	0.764590094310935	0.798312388494324	0.848538237321917	0.865286818979764	0.668982060796268	0.862315583627143
314	320	0.74744513619086	0.0499407788399426	0.652760764890178	0.667240162726617	0.713181904862981	0.746333161373928	0.780496301468019	0.831443240264781	0.848448411595583	0.649561209664572	0.845329062717147
315	321	0.755690171499246	0.0515376419355957	0.658047405950055	0.672963046435663	0.720319604397941	0.754518882303935	0.789784024803972	0.842412762232853	0.859988885047748	0.654676393305478	0.856703949693013
316	322	0.795716546493534	0.0543940633083646	0.692670424426906	0.708409504564616	0.758384175630082	0.794477456420894	0.831698300802611	0.887250334836026	0.905803898726851	0.689104182409139	0.902328910577928
317	323	0.905551678316402	0.0597103094332619	0.792294171600084	0.809625700567819	0.864594448076052	0.904239623253519	0.945078748667287	1.00595329088856	1.02626507543773	0.788519471827209	1.0225838848056
318	324	1.02688852384592	0.0652074864717352	0.903050094918007	0.922036852356177	0.98218693164021	1.02550862762428	1.07008599704058	1.13644723976221	1.15856838905409	0.899081850361322	1.15469519733052
319	325	1.15815041925328	0.0703526277218364	1.02435310591715	1.04491069752658	1.10995390589289	1.15672619191435	1.20479447908395	1.27624839723824	1.30004112121319	1.02025926891848	1.29604156958808
320	326	1.30996233405474	0.0750082250493649	1.16705819939564	1.18907433952374	1.2586200874249	1.30853095972331	1.3597443215236	1.43573295390235	1.4610005136182	1.16294621295798	1.45697845515149
321	327	1.37233119196833	0.0758900883248988	1.22760330806673	1.24993414038504	1.32041026666282	1.37093253527207	1.42272751378	1.49949925881175	1.52500721907938	1.22358661885153	1.52107576508514
322	328	1.32589247310926	0.072767803068369	1.18708964691778	1.20851316450439	1.27611280002481	1.32456149363944	1.37422131257229	1.44781193932452	1.47225885770375	1.18326757909525	1.46851736712326
323	329	1.19765794763932	0.0669511146178602	1.07001622397786	1.08970161594688	1.15184594350954	1.19641061857054	1.24211030486422	1.30986909618786	1.3323878593395	1.06643376298832	1.32888213229033
324	330	1.06170995525207	0.0610945426585182	0.945330630018535	0.963256369110255	1.01988855789979	1.06053832018395	1.10225422131859	1.1641601591106	1.18474730704996	0.941964651641377	1.18145525886277
325	331	0.934086398691551	0.0560227792898076	0.827500029392907	0.843886508126411	0.895714030946674	0.932966630076862	0.971238180009327	1.02810598861846	1.04703603106888	0.824281751283528	1.04389104609957
326	332	0.829177761991468	0.0522332893070126	0.729953621334091	0.745172536983321	0.793374739049352	0.82808122430171	0.863785531510038	0.916923449380871	0.934633122987259	0.726800514949723	0.931555009033212
327	333	0.66778988400488	0.046985532278156	0.578869959252153	0.592430127468539	0.635526760248561	0.666688244359399	0.698852220991769	0.746907525645196	0.762969943638383	0.575698240739694	0.759881527270066
328	334	0.562203037576154	0.0437674471157437	0.479691792639997	0.492200476763634	0.532096127681809	0.561067682673062	0.591072443615657	0.636078514423941	0.651165915493084	0.476418841229297	0.647987233923012
329	335	0.50348725983599	0.0427052320027789	0.423268307099352	0.435362132829231	0.474062987152572	0.502280372435049	0.531596095657387	0.575729338326289	0.590564228850699	0.419785005110543	0.587189514561436
330	336	0.35784583269834	0.0377202627508771	0.287750307627528	0.298142779853249	0.331733587003966	0.356521353967488	0.382514608023506	0.422067058011382	0.435467199659258	0.283914117706621	0.431777547690059
331	337	0.305134445679017	0.0370029867514377	0.236948836588529	0.246925648088392	0.279428798364746	0.303639999091629	0.329211524042791	0.368441319267473	0.381811283983648	0.232608591646199	0.377660299711835
332	338	0.298473145898671	0.0395337339457786	0.226060645945426	0.236555968763143	0.270943170551212	0.296729515185687	0.324103133093105	0.366338540017972	0.380792343286759	0.220987027364945	0.375959264432397
333	339	0.309497742321785	0.0442139631888265	0.228968133578914	0.240535938370187	0.27864098887026	0.307394880753582	0.338063219938537	0.385633348793539	0.401974633007907	0.222838374471685	0.396157110171885
