# Supplementary material for: Evolution and Epidemic Spread of SARS-CoV-2 in Colombia: A Year into the Pandemic
Source: Vaccines (Basel). 2021 Jul 30;9(8):837. doi: 10.3390/vaccines9080837 (PMC8402472; doi:10.3390/vaccines9080837)
Supplement: Supplementary file 1 [file vaccines-09-00837-s001.zip › Supplementary_material/Supplementary Data S3/model_statistics/WHO-model- NA .csv]

t_start	t_end	Mean(R)	Std(R)	Quantile.0.025(R)	Quantile.0.05(R)	Quantile.0.25(R)	Median(R)	Quantile.0.75(R)	Quantile.0.95(R)	Quantile.0.975(R)	inferior	superior
2	8	2.18375884779763	0.428270345303885	1.42650378148511	1.53018893735694	1.88170735478031	2.15582664899551	2.45538863666374	2.93262688467243	3.09967196622497	1.34434897100202	3.02316872459325
3	9	1.85476399741851	0.350517448420388	1.23247720644908	1.31824958573411	1.60788182783667	1.83273081604911	2.07764765030686	2.46644940354961	2.60220622888959	1.16774979851455	2.54177819632247
4	10	1.21959592476503	0.260018724824288	0.764314272934269	0.825651946746613	1.03563459542512	1.20116780206006	1.38349008729335	1.67641460913622	1.77954183574166	0.709959224109426	1.72923262542063
5	11	0.973931013373858	0.21777759512992	0.594902364985702	0.645455813154755	0.819570128620129	0.957747806696759	1.1106712592493	1.35762280570679	1.44486822433209	0.547086926919214	1.4007750998285
6	12	0.775901114566343	0.188183661787735	0.451990992085868	0.494392339739624	0.642082811280153	0.760741544155429	0.893216883367379	1.10913620620137	1.1858962821013	0.407061137462382	1.1447410916703
7	13	0.862742537188606	0.197926712310474	0.519427365560952	0.564957968495727	0.722309968686461	0.847654821437537	0.986748312867821	1.21200661266241	1.29174173002844	0.474806181060076	1.25067889331714
8	14	0.801217967715766	0.194323900590284	0.466738992000645	0.510523851898081	0.663033311205693	0.785563756157036	0.92236162906018	1.14532617671172	1.22459085472244	0.42034312255881	1.18209281287272
9	15	0.792183132902059	0.198045783225515	0.452801107732079	0.496894727865152	0.651177175155164	0.775741844531623	0.915292900432739	1.14357228840203	1.22492400589352	0.40401339778005	1.18035286802407
10	16	0.781993356219959	0.20190981636565	0.437675745249181	0.482037934223856	0.638044219003326	0.764686058129623	0.907105581604447	1.14100577165779	1.22458184382663	0.386250116143285	1.17773659629663
11	17	0.991924786967909	0.233798914430677	0.587877493665782	0.641130834558494	0.825861120861473	0.973617515481074	1.13805777886057	1.40518435376566	1.49993613580127	0.533678914683783	1.45017065925204
12	18	0.989881941905247	0.240081635492168	0.576642709451066	0.63073765475651	0.819158740929521	0.970541610108983	1.13955147950062	1.41501781737439	1.51294706578782	0.519321936340598	1.4604419474699
13	19	1.26397074241666	0.275821028730185	0.782417811183937	0.846982265165076	1.06865445984286	1.24396531809778	1.43750341060507	1.74921626332716	1.85914314046143	0.723361526105499	1.80457995872782
14	20	1.27633901501623	0.278520007082726	0.790073966861227	0.855270200313427	1.07911151334144	1.25613783257326	1.45156974414312	1.7663327857706	1.87733532513089	0.730439801134086	1.82223822889837
15	21	1.54495438364707	0.302990482685659	1.00921549681056	1.08257013312714	1.33126055994722	1.52519305650798	1.73712561787518	2.07475965839603	2.19293984631905	0.951093037583182	2.13881572971097
16	22	1.81319144875515	0.320529992251056	1.24022160869301	1.32008568295608	1.58795933600704	1.79433941461796	2.01788774036092	2.3706135507978	2.49325301157489	1.18495266394308	2.44143023356722
17	23	2.09374102075482	0.331049522805555	1.49579928165799	1.58055144508034	1.86197720007679	2.07631926399825	2.30652419786929	2.66636542267945	2.79065757805153	1.44488395605593	2.74259808545371
18	24	1.99511941671908	0.30425285869248	1.44387781451531	1.52239856237616	1.78235893125021	1.97967487015174	2.19105268558763	2.52052931229141	2.63410507127989	1.39878381368182	2.59145501975634
19	25	1.78877356286322	0.26665461886111	1.30474371124644	1.3738979525649	1.60243632299342	1.77554097894544	1.96069321784141	2.24879186660023	2.34798179375199	1.26613050989544	2.311416615831
20	26	1.42940338201917	0.220561730292701	1.03018822922393	1.0869636206835	1.27511024120748	1.41807505646082	1.57135419468187	1.81048981514686	1.8929769217378	0.997102390645473	1.86170437339286
21	27	1.70430932600292	0.225741284873859	1.29082723997499	1.35075650598581	1.54711061525112	1.69435303302957	1.85065892830731	2.09182701628671	2.17435957255081	1.26185640765016	2.14676224435569
22	28	1.46798597416773	0.199767588126301	1.10279624439452	1.15556188531407	1.32876725591363	1.45893434387908	1.59734160024642	1.81128892536992	1.88460324612912	1.07644150144018	1.85953044689528
23	29	1.40741663209569	0.186416886908225	1.06596361293388	1.11545313015123	1.27760212208831	1.3991947370964	1.5282719611379	1.72742828386305	1.79558357152312	1.04203953375557	1.77279373043581
24	30	1.19625410433868	0.164318138397894	0.896076412739476	0.939400988318564	1.08170931226573	1.18873896380359	1.30261010573317	1.47874452574625	1.53912946060025	0.874190553078803	1.51831765559855
25	31	1.57491931848379	0.181856018495711	1.23877395059986	1.2881976485083	1.44874579743463	1.56792523460218	1.69347080738228	1.88550006636659	1.95080475579465	1.21848152223219	1.93135711473538
26	32	1.53155945422966	0.17453739828622	1.20868277036237	1.25621532503285	1.41050395383275	1.52493445349381	1.6453950834524	1.8295035590146	1.89207926021733	1.18946615358866	1.87365275487065
27	33	1.67955247422149	0.176064939120517	1.35227088317784	1.40081735217472	1.55768557009553	1.67340428976578	1.79471881938472	1.97926078330788	2.04176881739101	1.33446519354528	2.0246397548977
28	34	1.62843320513638	0.165342341001148	1.3205496296141	1.36634233497839	1.51407305565522	1.62284064632305	1.73669824225041	1.90960179970551	1.96809467379553	1.30436221677413	1.95250419349863
29	35	2.08136293849598	0.177177379427392	1.74859993601749	1.79875503349901	1.95927747426131	2.07633765636024	2.19797114512628	2.38111316209024	2.44268158238994	1.73409527481829	2.42863060217367
30	36	1.90770510332085	0.160091055983431	1.60684410292579	1.6522346685141	1.79742415455953	1.90322879596367	2.01310712061567	2.17844516947238	2.23400231922742	1.59392663359332	2.22148357304837
31	37	1.77568089005459	0.143555291511487	1.50546607324418	1.54633316947597	1.67686192733058	1.77181380617781	1.8702848911846	2.01822001716454	2.0678702059118	1.49431251869208	2.05704926141711
32	38	1.32787096002731	0.115141014768124	1.11179860586378	1.14432435157817	1.24850288496157	1.32454444952375	1.40361336059558	1.5227650275641	1.56284579758379	1.10219457108178	1.55354734897283
33	39	1.39800468832624	0.110868983491852	1.18914928054639	1.22077514620641	1.32171357277992	1.39507495571551	1.47110249775599	1.58522812912652	1.6235081984564	1.18070148068221	1.61530789597027
34	40	1.28462118543636	0.101877086815743	1.09270474640913	1.12176563395398	1.21451756982638	1.28192906529483	1.3517904842138	1.45666009236612	1.49183550232845	1.0849420952775	1.48430027559522
35	41	1.16609188044456	0.0939663615425762	0.989194495132231	1.0159539305275	1.10141237462902	1.16356884558853	1.2280213797819	1.32483641149928	1.35732628525276	0.981917811821108	1.35026594906801
36	42	0.989219882230989	0.084207988510553	0.831065928379739	0.854903395025418	0.931195706668602	0.986831490994386	1.04464085389168	1.13168368582735	1.16094562008761	0.824172224750305	1.15426753971167
37	43	1.1330683403912	0.0884777725978867	0.966288712524977	0.991567709434119	1.07220252732673	1.13076618996634	1.19142487858182	1.2824220549796	1.3129298888061	0.959651906099343	1.30648477468306
38	44	1.20593227717021	0.0906434206175394	1.03481289448783	1.06080976545386	1.14361974245614	1.20366198018305	1.26577023005273	1.35879919624457	1.38995264728877	1.02827117275983	1.38359338158059
39	45	1.3352773732438	0.0946553033365428	1.1561911355331	1.18349020947999	1.27027307702502	1.3330413949899	1.39784445837322	1.49469185203824	1.5270696825463	1.14975297870417	1.52080176778342
40	46	1.40192433389504	0.0953888687787234	1.22118679968941	1.24879918609206	1.33646091269521	1.39976146496321	1.46503021092573	1.56242739283652	1.59495255355203	1.21496215108874	1.58888651670134
41	47	1.45038990830962	0.0944123413302031	1.27123301548629	1.29866702815991	1.38564260820511	1.44834185018264	1.5129047881988	1.60909904633545	1.64118512240241	1.26534171930242	1.63543809731682
42	48	1.51809661105095	0.093255933505077	1.34080325831939	1.36802944655649	1.45419909733578	1.51618748316834	1.57991311818702	1.67467610419592	1.70623886205822	1.335314981381	1.7008782407209
43	49	1.48632204863935	0.0886665397711417	1.31760163548376	1.3435469896179	1.42559533972806	1.48455928684194	1.54512728462281	1.63511015239392	1.66505964067902	1.31253563068791	1.66010846659079
44	50	1.55106510714379	0.0867071754275375	1.38575862362133	1.4112528180729	1.49173481068135	1.54944971386767	1.6086345495357	1.69638773243027	1.72555137456147	1.38111904330581	1.72101117098176
45	51	1.68054565803237	0.0863238320559378	1.51559223050814	1.54112079563222	1.62154359558279	1.67906783688903	1.73793680792886	1.82501156581197	1.85389714102679	1.51135094720273	1.84974036886201
46	52	1.56489044077945	0.0794452753949837	1.41303512454455	1.43654738606885	1.51059789734962	1.56354623870896	1.6177177222377	1.69781874690227	1.7243844975702	1.40917770100528	1.72060318055362
47	53	1.41377987095631	0.0715895265853963	1.27693139514682	1.29812221239021	1.36485748906825	1.41257169587045	1.4613852681437	1.53355877457953	1.55749408352854	1.27346439884894	1.55409534306369
48	54	1.42738203618789	0.0683592016656627	1.29652770083357	1.31683289299712	1.38069898489477	1.4262909139631	1.47287568994905	1.54165313641604	1.5644369493591	1.2933980009232	1.56136607145259
49	55	1.34861830163236	0.0637162257083844	1.22661200491156	1.24555353614292	1.30511296738593	1.34761499823388	1.39102996526008	1.45510546185386	1.47632612792919	1.22373449924393	1.4735021040208
50	56	1.26320156634566	0.0594160037218105	1.14941751453004	1.16708535951797	1.22263453316103	1.26227012399973	1.30275326199243	1.3624950404446	1.38227878014992	1.14674619905091	1.37965693364041
51	57	1.14821495104789	0.0548013096506853	1.04330470939177	1.05958608802326	1.11079221959748	1.14734322756412	1.18468744418339	1.23981737378694	1.25807898270648	1.04080438413254	1.25562551796323
52	58	0.989537412870175	0.0495388329353447	0.894812981066043	0.909487390623191	0.955688704430059	0.988710854547018	1.0224851209778	1.07240693406333	1.0889589586019	0.892441300316899	1.08663352542345
53	59	1.00643893402212	0.0491091914565218	0.912476042569538	0.927046587443672	0.97289433804935	1.00564028576133	1.03911295079946	1.08855557288866	1.10494034104857	0.910184918767342	1.10269294927691
54	60	0.974060060942705	0.0480468395329888	0.882154415349362	0.896400164922384	0.941236788146284	0.973270183008275	1.00602231583803	1.05441433326498	1.07045437960516	0.879888255458047	1.06823186642736
55	61	0.913092428223629	0.0465354991567134	0.824151213358213	0.837920194567801	0.881288724277802	0.912301993806664	0.94403451101309	0.990960938714559	1.00652546915772	0.82188284987647	1.00430200657079
56	62	0.911150010038132	0.0466184900510519	0.82205915590981	0.835849192881901	0.879288013723806	0.910355063677594	0.942145467323502	0.989162495155597	1.00475832922905	0.81977776953807	1.00252225053819
57	63	0.993627650736438	0.0490120375577974	0.899875741196129	0.914407669204266	0.960145001415384	0.992821905189703	1.02623198543541	1.07559613505859	1.09195840490391	0.897564057123155	1.08969124434972
58	64	1.05541096970663	0.0509557217856558	0.957889767992219	0.973018031377391	1.02060952876867	1.05459102793659	1.08931861906666	1.14060083450708	1.15759169555639	0.955537755006742	1.15528418440651
59	65	1.03261334503586	0.0506280345801362	0.935755796313195	0.950772522348747	0.998029276582091	1.03178604846535	1.06629560623809	1.117276183428	1.13417220904993	0.933382397258793	1.13184429281293
60	66	1.04560426563435	0.0508390191056388	0.948323124867661	0.963410217714914	1.01087958593402	1.04478042193258	1.07943090109101	1.13060855049641	1.14756710227893	0.945959788187295	1.1452487430814
61	67	1.37471550701208	0.0580405341982385	1.26329661031135	1.28066061672157	1.33513529405459	1.37389876892577	1.41340540908246	1.47155638766871	1.49077575434297	1.26095605998353	1.48847495404063
62	68	1.38165198312341	0.0577697715748702	1.27073020979577	1.28802208227742	1.34226045119553	1.38084690809284	1.42016591713196	1.47802808978223	1.49714883037545	1.26842323083666	1.49488073541016
63	69	1.30251434108153	0.0547971901728296	1.19731372079111	1.21371050278036	1.26514730210968	1.30174597669194	1.3390438001771	1.3939391611671	1.41208141516318	1.19511184834278	1.40991683382027
64	70	1.26830808448714	0.0522597241936236	1.16793543799466	1.1835899786329	1.23267913940013	1.2675903819399	1.30315467390648	1.35547435767507	1.37275928786155	1.16587902506764	1.37073714390664
65	71	1.35179399086869	0.0522633751234603	1.25128671709545	1.26699237396169	1.3161853840964	1.35112051095582	1.38666844481373	1.43889292411072	1.45612852316548	1.24935777562671	1.45423020611067
66	72	1.31744080392587	0.0501904973665876	1.22089262712839	1.23598604863629	1.28324939671599	1.31680349021812	1.3509374819671	1.40106950803513	1.41761071555582	1.21906742908736	1.41581417876438
67	73	1.21915413496295	0.0468905436524211	1.12897027466299	1.14306488700924	1.18720781976602	1.21855302687409	1.25044518879893	1.2972938305905	1.31275397911529	1.1272486694042	1.31105960052169
68	74	0.928231777375204	0.0397246528609772	0.85199539803957	0.863871223928006	0.901137995722022	0.927665152853951	0.954707892967617	0.994525154679933	1.00768816260094	0.850371457767689	1.00609209698272
69	75	0.800015334188224	0.036067476705292	0.730876870226036	0.741628326228938	0.775401797899775	0.799473383711051	0.82403810390417	0.860251001824729	0.872233578891373	0.729323079845852	0.870707588530597
70	76	0.785678676399243	0.0356024992359371	0.717439445505208	0.728049203143695	0.761381053449131	0.785140974139447	0.809390163940718	0.845142318339094	0.856973545578215	0.715897777896806	0.85545957490168
71	77	0.76048121327285	0.0355349534467818	0.692419763441489	0.702990509950153	0.736221139579352	0.759927805166286	0.78413803287156	0.819859661132686	0.831687548927434	0.690832704517158	0.830129722028543
72	78	0.579839530236667	0.0317750105235074	0.51922693570935	0.528582778446208	0.558103027054922	0.579259213688809	0.60094345946978	0.633075823054839	0.643749890585709	0.517560509610593	0.642118550862742
73	79	0.606839659582839	0.0334561534243439	0.543030918998034	0.552877584201657	0.583951260409409	0.606224937967128	0.629057982148094	0.662898636894428	0.674141678110323	0.541265598871125	0.672413720294553
74	80	0.847257449327355	0.0411464591154268	0.768520877184133	0.780732473410267	0.819153499298479	0.846591459600461	0.874635426312908	0.916054201888202	0.929778673307548	0.766610389461118	0.927904509193591
75	81	0.907075705474341	0.0445803387985734	0.821793210515967	0.835014153515688	0.876621930940424	0.90634547539892	0.936733481789454	0.981628166907002	0.996507910992768	0.819698241429137	0.994453169519545
76	82	0.979796817028709	0.0478662067994131	0.888214869367571	0.902415577222616	0.94710078354165	0.979017454957596	1.01164329465118	1.05983656151928	1.07580768141895	0.88597905170186	1.07361458235556
77	83	0.952410319080121	0.0479209638301007	0.860791133794827	0.874981742910425	0.919665011327919	0.951606717980445	0.984279651836571	1.03258008445401	1.04859615695178	0.858485229973123	1.04633540818712
78	84	0.981890925152778	0.0489114708670229	0.888354346578502	0.902847498394788	0.948472941093225	0.981078893381171	1.01442374321021	1.06370429852509	1.08004206853011	0.886024442253413	1.07775740805214
79	85	1.0221601114137	0.050055396012225	0.926395252541442	0.941243235924645	0.987967712274853	1.02134315319904	1.05546197266222	1.10586373705418	1.12256753567821	0.924051535229736	1.12026868759766
80	86	0.990040771109331	0.0493787456154379	0.895613539416849	0.91024400186806	0.956303011238031	0.989219962904067	1.02288379824115	1.07263742461806	1.08913244142406	0.893258429703073	1.08682311251559
81	87	0.746321977212781	0.0428750773333327	0.664645073163362	0.677226571985044	0.716973137082029	0.745501101702013	0.774776028431879	0.818217508104873	0.832663654332165	0.662286825639449	0.830357128786113
82	88	0.90758526014879	0.0473755649442377	0.817094880399834	0.831090434723841	0.875197549191845	0.906761065264947	0.939074551711315	0.986891525706171	1.00275931005643	0.814729152858084	1.0004413674395
83	89	1.17059097569042	0.0545790856657019	1.06604823061334	1.08228621052399	1.13333022378332	1.16974283072288	1.20692718920828	1.2617888696913	1.27995352621206	1.06361596778565	1.2775659835952
84	90	1.25987378067212	0.0574452997200588	1.14978407863562	1.16689703264033	1.22066635202091	1.2590007949159	1.29812959057168	1.35582839111675	1.37492445838856	1.14728099322081	1.37246656812344
85	91	1.28195990492627	0.0576781029367098	1.17139053134736	1.18858594232012	1.24259952273685	1.28109498859031	1.32037746340729	1.37828420331683	1.39744440094483	1.16891082317032	1.39500898668222
86	92	1.38216537281967	0.0586168684106316	1.26965077585947	1.28718302550707	1.34219023289551	1.38133682488025	1.42123732849919	1.47997399554147	1.49938843236403	1.26727631073483	1.49705443490451
87	93	1.42680341148313	0.0579121640049501	1.31554015374579	1.33290131758932	1.38732693690089	1.42601996061332	1.46542585822363	1.52337794723086	1.54251886321802	1.31329557003343	1.54031125293283
88	94	1.36654185556535	0.0548374356865484	1.26116165322939	1.27761056126005	1.32916563671115	1.36580840877206	1.40311855455728	1.45797502153327	1.47609009073064	1.25906048161972	1.47402322951099
89	95	1.24482743280289	0.0504429531542374	1.1479111009057	1.16303437853574	1.21044300697404	1.2441461486041	1.27846920102462	1.32894442648514	1.34561536628361	1.14595924462059	1.3436956209852
90	96	1.07542410110364	0.0452835236352831	0.98848960979442	1.00203901339825	1.04454428715704	1.07478857448806	1.10561113923735	1.15097704527485	1.16597015683128	0.986668394778482	1.16417980742879
91	97	1.07312358387132	0.0440679038015782	0.988478663499002	1.00168163164491	1.04308060216952	1.0725204268847	1.10250907394728	1.14662297500424	1.16119612261386	0.986750492420231	1.15949667532242
92	98	1.04876271744117	0.0429589947589047	0.966243500020857	0.979115906900693	1.01947648926572	1.04817621946752	1.07740961358178	1.12041014096162	1.13461488381026	0.964563087713713	1.13296234716862
93	99	1.10139066195352	0.0437073551935285	1.01738027794012	1.03049795362299	1.07160384831562	1.10081255811141	1.1305472923305	1.17425534884802	1.18868629705454	1.01572424577421	1.18705707813284
94	100	1.19915047424625	0.0453560364533094	1.11189012650716	1.12553438783881	1.16825459726092	1.19857868179964	1.22942304581527	1.27471700886365	1.28966021257549	1.11025264279776	1.28804830569473
95	101	1.39148725743076	0.048445368013154	1.29814355371829	1.31277206202947	1.35851214126266	1.39092508075865	1.42384954708248	1.47212009838165	1.48802571589988	1.29653433612498	1.48644017873655
96	102	1.36475558017407	0.0471728537251436	1.27385240597291	1.28810111963981	1.33264866682289	1.36421210788658	1.39627005633973	1.44326388340784	1.45874721596286	1.27229678687279	1.45721437347535
97	103	1.28787384629837	0.0444888638016528	1.20214190244988	1.21558025409072	1.25759387624121	1.28736160177392	1.31759542042335	1.36191475991847	1.37651678966277	1.20067567324713	1.37507201934961
98	104	1.32030458716341	0.043529153185522	1.23635631499756	1.24953061969412	1.29068970256478	1.31982624676137	1.34939803328307	1.39271022452018	1.40697119107511	1.23498744691979	1.40562172740703
99	105	1.33771680142859	0.0424939746524162	1.25571595013579	1.26859622244829	1.30881507588107	1.33726687314742	1.36612805962467	1.40837213291586	1.42227452546249	1.25442861110986	1.42100499174733
100	106	1.32069367327322	0.0410121671931912	1.24152428558012	1.25396642697759	1.29280486285249	1.32026917369887	1.34811973571672	1.38886893175626	1.40227542767063	1.24030982557457	1.40107752097187
101	107	1.43858227202332	0.0415282931002043	1.35832965975375	1.37096261350248	1.410358312156	1.43818268557629	1.46637064042425	1.50756496053727	1.52110567723513	1.35718681754692	1.51997772649972
102	108	1.39293567400157	0.0396046528862386	1.31638397409499	1.32843825204604	1.36602209018609	1.3925603388022	1.41944010253332	1.4587134023134	1.47162035113181	1.31531055434454	1.4705607936586
103	109	1.41307246406744	0.0384874809957966	1.33863611871248	1.35036772798534	1.38692610710703	1.41272305498551	1.43883792737061	1.47696906948331	1.48949445383368	1.33763700131568	1.48850792681921
104	110	1.38247777136311	0.03667423961079	1.31152344976973	1.32271216058495	1.35756778547356	1.38215348797025	1.40703425299353	1.44334954501723	1.45527495237357	1.31059626172596	1.45435928100026
105	111	1.3380281498804	0.0347686414266146	1.27074257713284	1.28135704298192	1.31441579754457	1.33772700772461	1.36131222420791	1.39572648244371	1.40702507408777	1.26988161268423	1.40617468707656
106	112	1.26232476597482	0.0325930853075044	1.19924426683357	1.20919659072816	1.24019083767751	1.262044260445	1.28415291238979	1.31640977327252	1.32699934150377	1.19844231877212	1.32620721317753
107	113	1.16725271003232	0.0303515450580185	1.10851577665486	1.11778155271829	1.14664003737196	1.16698964806928	1.18757861628097	1.21762119771333	1.2274845901007	1.10776368171861	1.22674173834604
108	114	1.09650326411903	0.0286477894747728	1.04106686807585	1.04981117874236	1.07704704221291	1.09625378541607	1.11568752689922	1.14404634604796	1.15335741484875	1.04035359674847	1.15265293148958
109	115	1.08357936378727	0.0279406694454445	1.02950221009447	1.03803427740575	1.06460505428502	1.0833392182511	1.1022918882288	1.12994361028999	1.13902123331167	1.0288156516742	1.13834307590034
110	116	1.00830269516986	0.0266266391325882	0.956784581673263	0.964909144556919	0.990217832406413	1.00806832487302	1.02613206871477	1.05249570612741	1.06115270401779	0.956114482469988	1.06049090786973
111	117	0.967302101157945	0.025870721777373	0.917254918962488	0.925145531982551	0.949729128098412	0.967071471427885	0.984623662731831	1.01024537130671	1.01865992126155	0.916595486474294	1.0180087158416
112	118	0.8956315470354	0.0248117373142905	0.847655709678757	0.855214365591591	0.878773742452371	0.89540243708321	0.912239597163494	0.936830245550462	0.944909384747055	0.847000541899391	0.944262552171409
113	119	0.879352089938869	0.024636447614928	0.83172258053695	0.839224922580637	0.86261203185303	0.879122024220464	0.895841351785406	0.920264034654111	0.928289030894899	0.83106465261361	0.927639527264128
114	120	0.906299258489695	0.0252139198424746	0.857548601479267	0.865228659172583	0.889167680787569	0.906065445879233	0.923175955373618	0.948167416145062	0.956378640305657	0.856879975598445	0.955718541380945
115	121	0.908173516764392	0.0255443758913264	0.858791417474972	0.866569178021527	0.890816042669837	0.907934030760389	0.925269925539098	0.950594766434374	0.958916581676944	0.858106540017393	0.958240493511392
116	122	0.912979129955966	0.0259164170018477	0.862884237892767	0.870772741505208	0.895367678068673	0.91273391493548	0.930323271376176	0.956021971650847	0.964467544587029	0.862182952632344	0.963775307279587
117	123	0.972115502600477	0.027024068361098	0.919864400252634	0.928096041084197	0.953754122551634	0.971865097919484	0.990203914687284	1.01698911967162	1.02578962022296	0.919148328612725	1.02508267658823
118	124	1.002314692638	0.0276929007227706	0.948765890535603	0.957203039233527	0.983499702068571	1.00205966227179	1.02085167269037	1.04829628023231	1.05731279731935	0.948036607221371	1.05659277805463
119	125	1.13021772598676	0.0295690251307551	1.07299965526279	1.08202476064996	1.11013565924912	1.12995987249097	1.15001870416893	1.17929025513176	1.18890114420984	1.07226243673048	1.18817301524304
120	126	1.20302678498105	0.0305175587723625	1.14395004855964	1.15327382018915	1.18230476673403	1.20276874532023	1.22346751146025	1.25365994842136	1.26356992761257	1.14321236978722	1.26284120017488
121	127	1.23992357730181	0.0307209312267426	1.18043580069583	1.18982855637286	1.21906665091475	1.23966986777415	1.26050393205161	1.29088402623622	1.30085315306814	1.17971055209739	1.30013660250622
122	128	1.25963262073752	0.0304344331679908	1.20068173023381	1.20999395557182	1.23897349087765	1.25938751681926	1.28002455984276	1.31010735920299	1.31997640634192	1.19998113172826	1.31928410974678
123	129	1.25384051082436	0.0296938579033936	1.19631051190972	1.20540150696148	1.23368658977226	1.25360611209002	1.27373891083442	1.3030790714686	1.31270256899627	1.19564054933371	1.31204047231501
124	130	1.21419782760442	0.0285161276066474	1.1589442486925	1.16767679051812	1.19484424665506	1.21397459573595	1.23330806060095	1.26148033017456	1.27072000599343	1.15830621749539	1.27008943771345
125	131	1.16564372616423	0.0272707170194981	1.11280093846046	1.12115302408139	1.1471358241348	1.16543106316284	1.18391980147666	1.21085984228765	1.21969505182728	1.11219312080601	1.21909433152245
126	132	1.12952907910334	0.0262681181186822	1.07862553679901	1.0866719448493	1.11170225916055	1.12932545680817	1.147133927687	1.17308078865221	1.18158978222886	1.07804356759072	1.18101459061595
127	133	1.08075148971797	0.0252432117511453	1.03183649880514	1.03956799420134	1.06361977116024	1.0805549600684	1.09766896872731	1.12260536684746	1.13078333474021	1.03127479468573	1.13022818475022
128	134	1.04974880453861	0.0245391685634826	1.00219852063981	1.00971420431062	1.03309481378603	1.04955759965615	1.06619436034565	1.09043562308762	1.0983856825302	1.00165203415418	1.09784557492303
129	135	0.974538455144785	0.0234166646873229	0.929177869521741	0.936343996121649	0.958643588005143	0.974350906048382	0.990228872708385	1.01337266235231	1.0209648590564	0.928641792357632	1.02043511793194
130	136	0.871802685976129	0.0220233664168612	0.829167023211919	0.835896512356517	0.856848797619667	0.871617242515308	0.886554420425968	0.908341425452218	0.915492200152445	0.828636887799081	0.914968484153177
131	137	0.839586967777868	0.0216204643893871	0.797741408621401	0.804343793645142	0.824904794216334	0.839401389977937	0.854066841107536	0.875463166092989	0.882487141445373	0.797210857574669	0.881963077981066
132	138	0.833338193074337	0.0217351488751147	0.791277537966336	0.797912232824754	0.818576878690807	0.833149235117228	0.847893522565936	0.869408707613239	0.876472671454393	0.790737301279112	0.875939084869561
133	139	0.810886690202934	0.0217810372062686	0.768753451853042	0.775395754981291	0.796091239916603	0.810691680099248	0.825469558300917	0.847042824327067	0.854128144801775	0.768195857278648	0.85357752312722
134	140	0.801792172656024	0.0220686032314055	0.759116666360408	0.765841142827587	0.786798822600652	0.801589708977352	0.816564815504969	0.83843382640351	0.845618252342019	0.75853771032247	0.845046634989579
135	141	0.773372723751269	0.0221234701051767	0.730614025602935	0.737346188282362	0.758337912261705	0.773161775794677	0.788177579587985	0.810118824089232	0.817330209359656	0.730010722345123	0.816734725157416
136	142	0.770051707309382	0.0225706152658598	0.726444004562922	0.733306240370636	0.754710248341765	0.769831199722994	0.78515278984492	0.80754934814289	0.814912522896307	0.725813301388297	0.814290113230468
137	143	0.837707420704053	0.0241222996873811	0.79108988985024	0.798428574819289	0.821313434982242	0.837475893272935	0.853849017027146	0.877776030176641	0.885640689085993	0.790427713316787	0.88498712809132
138	144	0.83465264035682	0.0246986217780686	0.786940150985706	0.794446756187515	0.817863544923379	0.834409029931909	0.851176174941176	0.875689504633651	0.88374953238102	0.786243341671805	0.883061939041834
139	145	0.871676688285385	0.0258055196743227	0.821826227589896	0.829669124004901	0.854135111374704	0.871422048670375	0.888940681380957	0.91455285437379	0.92297422890494	0.821097869723713	0.922255506847058
140	146	0.849393291627994	0.0259545851273743	0.799278527771145	0.807157410054994	0.831746079218348	0.849128944825001	0.866752338762095	0.89253088748943	0.901010298858949	0.798522304778341	0.900264278477648
141	147	0.925429477900296	0.0275298666225214	0.872251754458001	0.88061722766768	0.906715067760666	0.925156504174334	0.943846318186123	0.971172869512361	0.980158471187202	0.871470939320154	0.979388016480438
142	148	0.962039006154286	0.0284931362827982	0.906997028617614	0.915656614619214	0.94267042871954	0.961757722826329	0.981100955345502	1.00938088393491	1.01867947594789	0.906192459040001	1.01788555326857
143	149	0.978787536430786	0.0290657747283216	0.922641534284345	0.931474297928763	0.959029304021635	0.978499842024079	0.998232151884485	1.02708213004835	1.03656846396661	0.921818617963276	1.0357564548983
144	150	0.995278030913926	0.0294905285135829	0.938309695195003	0.947272262407081	0.975231396379744	0.994986773602675	1.0150071645255	1.04427730794902	1.05390153957059	0.937476595027303	1.05307946680055
145	151	1.03259114942582	0.0301237798463597	0.974386341709963	0.983546559098106	1.01211645642086	1.03229823054464	1.05274653002039	1.08263491592755	1.09246057310601	0.973548540926956	1.09163375792469
146	152	1.04470849280815	0.0303228324191307	0.98611478808103	0.995337225167451	1.02409928898894	1.0444151324259	1.06499790286935	1.09508044258337	1.10496932266828	0.985275741266654	1.10414124434965
147	153	1.10395303494648	0.0311127022445677	1.04380797074516	1.05328052247096	1.08281156432992	1.10366076566968	1.12477590086259	1.15562250743542	1.1657590246965	1.04297213854712	1.16493393134583
148	154	1.06202204424974	0.0303807106527258	1.00330432817012	1.01254916568695	1.04137572360424	1.06173236325478	1.08235258187753	1.11248305405862	1.12238597653256	1.0024758513704	1.12156823712908
149	155	1.00547084490957	0.0293325992488231	0.94879474689691	0.957714377403072	0.985533905796345	1.00518561934366	1.02509685813578	1.05420024590718	1.06376783887997	0.947978950381877	1.06296273943726
150	156	0.956919551548899	0.0284038687588984	0.902051789340254	0.91068354731879	0.937611332107981	0.956638532584452	0.975921430958115	1.00411414027277	1.01338430359702	0.901247968781458	1.01259113431634
151	157	0.901808436146703	0.0274921153871839	0.84872304010365	0.857069398291339	0.883116156364752	0.90152908089472	0.920196189864787	0.947500383640989	0.956481366423547	0.847923889987822	0.955692982305583
152	158	0.872042387401394	0.0271061239747054	0.819717834496868	0.82794089806946	0.85360972689761	0.871761552476847	0.890168909111631	0.917101833871334	0.925962882554996	0.818914384410971	0.925170390391817
153	159	0.843729287840265	0.0268834504817841	0.791854636577395	0.800002251936501	0.82544440631727	0.843443779038624	0.861702935926098	0.888430224210827	0.897226441279691	0.791037724895968	0.896420850784562
154	160	0.8286334910898	0.0269840191218795	0.776582924392715	0.784753880378703	0.81027691710071	0.82834060264915	0.846670787430641	0.873512175224779	0.882348496353707	0.775744813610916	0.881522168568684
155	161	0.834956387302403	0.0275276968962147	0.781867769168861	0.790199157214933	0.816228029243771	0.834653886365973	0.85335498933895	0.880745480194691	0.889764069715558	0.781002101385822	0.888910673218984
156	162	0.865262481901184	0.0285423756245999	0.810217492698278	0.818855785155856	0.845843702414201	0.864948660114606	0.8843391645262	0.912739658079467	0.922090869931755	0.809319425676968	0.921205538125399
157	163	0.878585666367827	0.0293024725548474	0.822085050365529	0.830949354478997	0.858647900394782	0.878259923791173	0.898168340838829	0.927333120909803	0.93693742456695	0.821152820160326	0.936018512575328
158	164	0.969924238560517	0.0313041701918983	0.909531671340216	0.919014217783428	0.948630345250017	0.969587480107766	0.990851031365891	1.02198297789706	1.03223055112486	0.908568064984396	1.03128041213664
159	165	1.01731086628024	0.0324968035893116	0.954607143804171	0.964455013638855	0.995207582663842	1.01696486310746	1.03903697152966	1.07134697206479	1.08198087091964	0.953617131245188	1.08100460131529
160	166	1.0584429229537	0.0333875393259157	0.994007708361153	1.00413054007282	1.03573611022557	1.05809188464863	1.08076706828325	1.11395273418481	1.12487303422306	0.993003345874901	1.12388250003249
161	167	1.06029384796698	0.0334292975759008	0.99577754126864	1.00591323137669	1.03755872668725	1.05994254532689	1.08264601368718	1.11587279457577	1.12680655354241	0.994772424718219	1.12581527121575
162	168	1.00501795813582	0.0324030794745496	0.942504313364993	0.952320147454579	0.982976747723444	1.00466974052477	1.02667957639126	1.0589035757593	1.06951046889994	0.9415079223657	1.06852799390593
163	169	0.993449910643414	0.0320301106542143	0.931655816011747	0.941358667010826	0.971662400940344	0.993105701117828	1.01486219740511	1.04671528921666	1.05720009394822	0.930670893761154	1.05622892752567
164	170	1.0008040430662	0.0320513807473715	0.938962291194554	0.948674191193655	0.979003266107791	1.00046190864135	1.02223185902929	1.05410095140832	1.06459009148032	0.937983336801351	1.06362474933105
165	171	0.948175976633988	0.0311926995473233	0.888017071870398	0.897458530264344	0.926954535495473	0.947833943754169	0.969024567969998	1.0000601334352	1.01027859948351	0.887038285521234	1.00931366774674
166	172	0.928366265064678	0.0308940948478425	0.868794515753025	0.878141163312998	0.907345935840949	0.928023590529235	0.949013045239606	0.979760266155988	0.989885378268371	0.867813839162907	0.988918690966449
167	173	0.961856897152076	0.0315575011357396	0.900991747596985	0.910544679196541	0.940387754840442	0.961511796499799	0.982949845432845	1.01434629000083	1.02468319859724	0.900004194926026	1.02370959937813
168	174	0.937244893517126	0.0313461583733876	0.87680646924377	0.886287909358652	0.915916071985303	0.936895459235852	0.958192797310637	0.989393835297221	0.999669095943328	0.875806423105286	0.998683363928965
169	175	0.935812058625464	0.0315104310747718	0.875063748831403	0.884592184595166	0.914370222281406	0.935458411929376	0.956868385423281	0.988238259369095	0.998570084653288	0.874051613718911	0.997572503532016
170	176	0.907387954114332	0.0312150945748324	0.847230840361762	0.856661390269999	0.886143139894788	0.907030035261418	0.928242602175639	0.959335417770514	0.969579060790461	0.84620636874766	0.968569539481003
171	177	0.862310687799884	0.0306408760600057	0.803293469284521	0.812537464896515	0.841450678726563	0.86194778959366	0.882775103478371	0.913321796135063	0.923390194003748	0.802254570722273	0.922366804877496
172	178	0.833781843973512	0.0304048953955738	0.775246352651563	0.784408470633256	0.813077587381486	0.833412288961001	0.854083251260835	0.884415810278502	0.89441745067717	0.774188248998187	0.893375438948836
173	179	0.810226857898522	0.0303645352635245	0.751798506320579	0.760936906131296	0.789544790805327	0.809847569795195	0.830495466443216	0.860810603779864	0.870810634243953	0.750712368782014	0.86974134701503
174	180	0.772386112088986	0.0301566111888629	0.714403215498162	0.723461243836828	0.751837529055305	0.771993674944503	0.792506904134371	0.822649628137237	0.83259915365435	0.713279154158815	0.831493070019157
175	181	0.78749617702671	0.0310799949891063	0.727750504098105	0.737080930428289	0.766316140992302	0.787087338269427	0.808230543222932	0.839306019431106	0.849565201170149	0.726579386848062	0.848412967205358
176	182	0.843962588302527	0.0329512030771126	0.780606457582207	0.79050388701804	0.821509782572823	0.843533784284665	0.865947959954786	0.898883988930171	0.90975552995917	0.779378230271386	0.908546946333668
177	183	0.920151464987339	0.0352602807519361	0.852331121694267	0.862931725349728	0.896129654187115	0.919701111902506	0.943682350683637	0.978907409843731	0.990531080241006	0.851041314713544	0.989261615261134
178	184	0.968201398194305	0.0369123322546651	0.897196539792403	0.908296530974239	0.943055335039032	0.967732348794988	0.992836155411788	1.02970624574868	1.04187177670296	0.895853226975162	1.04054956941345
179	185	1.00035528622011	0.0380003550273634	0.927252472414199	0.938681617340327	0.974468923274218	0.999874156013489	1.02571717393419	1.06367014433939	1.07619227346656	0.925874590366481	1.07483598207375
180	186	1.03951194326839	0.0389573571284665	0.964549025539045	0.9762734896851	1.01297708387035	1.03902532089899	1.0655163400003	1.10441032014434	1.11724024672494	0.9631555232966	1.11586836324019
181	187	1.12045191008826	0.0404835730928743	1.04249995059487	1.05470425220975	1.09288690458991	1.11996437084178	1.14748545219803	1.1878626179751	1.20117446922429	1.04110410682623	1.19979971335029
182	188	1.1394553608989	0.0406948343178179	1.06108032837835	1.07335471355982	1.11174944295531	1.13897093522112	1.1666332091612	1.20720843726391	1.22058330024375	1.05969348563598	1.21921723616183
183	189	1.13498926610674	0.040253921004023	1.05745382510233	1.06959898225647	1.10758525707667	1.13451341511084	1.16187455245132	1.2020027296555	1.21522888611429	1.05609158093885	1.21388695127462
184	190	1.20890062836981	0.0410091450306923	1.12984980753115	1.14224668030284	1.18099343846943	1.20843694668365	1.2363023600069	1.27713624441196	1.29058647569766	1.12852270410965	1.28927855262997
185	191	1.23267119580879	0.0408178221117702	1.1539575126492	1.16630900035547	1.20489993240579	1.23222068737745	1.2599513604518	1.3005701234192	1.3139450457821	1.15266826446972	1.31267412714786
186	192	1.22987905010591	0.0400503722846272	1.15262426591575	1.16475180806141	1.20263375285005	1.22944433758096	1.25665046729902	1.296489142514	1.30960423664589	1.15138032042804	1.30837777978378
187	193	1.17734504840365	0.0383599745372367	1.10335157596476	1.11496700359832	1.15124957264501	1.17692846278604	1.20298640425079	1.24114411078426	1.25370591081848	1.10215949831067	1.25253059849664
188	194	1.09696233668218	0.0362248877872784	1.02710259687422	1.03806549526478	1.07231654095923	1.09656361206586	1.12117348306523	1.15721927011581	1.16908796439969	1.02596155661912	1.16796311674525
189	195	1.07288787009344	0.035162479725473	1.00506858782087	1.01571326813101	1.04896641046971	1.0725037599779	1.09639061146903	1.13137271234619	1.14288998886941	1.00396940983152	1.14180633035537
190	196	1.01900826041577	0.0338356139363121	0.953762124746611	0.963999631373575	0.995986954048041	1.01863378718672	1.04162135397461	1.07529425749608	1.08638246693472	0.952690457100597	1.08532606373094
191	197	0.914623649761827	0.0318045805356959	0.853341845156951	0.862946025007268	0.892975584197809	0.914255024980354	0.935869878914754	0.967558693573359	0.978000286607363	0.852286671911863	0.976960627611791
192	198	0.86629957448787	0.0308606445440211	0.806861727201597	0.816170977112182	0.845289468558774	0.865933147078078	0.886910239916657	0.917678095835915	0.927819765146755	0.805812711181589	0.926786437794152
193	199	0.852375086670847	0.0307574366087465	0.793149615638722	0.802422391938561	0.831432795346931	0.852005160765587	0.872914124118609	0.903589639342587	0.913702781539097	0.792090510917704	0.912659662423991
194	200	0.859419383484181	0.0312567807819726	0.799240945986235	0.808660905961	0.838135555765551	0.8590404804925	0.880290171663501	0.911470340914337	0.921751059457891	0.798156093151515	0.920682673816848
195	201	0.855214929089073	0.031674627003299	0.794252298518898	0.803790222968351	0.833642926211453	0.854823916114588	0.876360691911871	0.90797342394324	0.918399615641254	0.793132660162607	0.917297198015539
196	202	0.749107892365108	0.0301335386696748	0.691203580497861	0.700241262076726	0.728568905942482	0.748703881567432	0.769206472475215	0.79935265016914	0.809308117333247	0.690046156572546	0.808169628157671
197	203	0.793965403641789	0.0315572916688435	0.733310687911338	0.742781079862084	0.772458588325819	0.793547346226051	0.81501650021773	0.846575769290726	0.856995857765909	0.732113111970855	0.855817695312722
198	204	0.802949049089434	0.0324572915822059	0.740585569921136	0.750317790105714	0.780825098899651	0.80251175537807	0.824596311923738	0.857071967576146	0.867797581046071	0.739332757588311	0.866565340590558
199	205	0.906134026849707	0.0353516553386464	0.83816147540281	0.848780315398863	0.882045744231568	0.905674335195171	0.929721205123496	0.965055798871443	0.976718917820818	0.83684478238596	0.975423271313454
200	206	0.913845442003368	0.0363220954228813	0.844032531702694	0.85493284861635	0.889091334257164	0.913364262518575	0.938075022494983	0.974399393888283	0.986392801050157	0.84265413497452	0.985036749032215
201	207	0.998520254623013	0.0385762029129708	0.924333601926932	0.935926548598049	0.972237320926206	0.998023522339075	1.02426170605303	1.06280837076326	1.07552974269244	0.922910896913591	1.07412961233244
202	208	1.10769816598276	0.0410258579993615	1.02873767104847	1.04109145611534	1.07975750777937	1.10719171510126	1.13508674621027	1.17603243612023	1.18953672963669	1.02728748430401	1.18810884766151
203	209	1.33248053635458	0.0451234847488078	1.24549622828117	1.25913783988129	1.30177394822157	1.33197121298076	1.36263191228115	1.40756058946039	1.42235924523971	1.24403850624691	1.42092256646224
204	210	1.43466236322358	0.0464489090218376	1.34505680333937	1.3591251652472	1.40306581546264	1.43416111472158	1.4657124999047	1.51190937270439	1.52711643930562	1.34362250154078	1.52570222490638
205	211	1.44673332930167	0.0455226776922183	1.3588748836707	1.37267833277238	1.41577404707808	1.44625588758051	1.47717215150701	1.52241692940392	1.53730500294365	1.35750888102492	1.53595777757841
206	212	1.31312081603557	0.0417970960910843	1.23246730954869	1.24513533903877	1.28469259616083	1.31267737059572	1.34106563555855	1.38261893192047	1.39629435414993	1.23119850769704	1.39504312437409
207	213	1.29730999590533	0.0399219554145948	1.22023441155347	1.23235003195595	1.27016449384874	1.29690051447542	1.32400912111611	1.36366674346409	1.37671260163492	1.21906296329272	1.37555702851794
208	214	1.23559597578782	0.0376678081250206	1.16286201245946	1.17429761915356	1.20998509796596	1.23521322240991	1.26078961291426	1.29819994375588	1.31050506947877	1.16176707186278	1.30942487971286
209	215	1.18875495149649	0.0359240489361967	1.11937893152956	1.13028874695533	1.16433134272229	1.18839309743349	1.21278410183585	1.2484554775448	1.26018733455574	1.11834381558155	1.25916608741144
210	216	1.18131327718305	0.0349721444035055	1.11375495896175	1.12438380540348	1.15754058945858	1.18096818460211	1.20470977789837	1.23941989510187	1.25083270638784	1.11276787415218	1.24985868021393
211	217	1.13359478409923	0.0335889151221688	1.06870938903983	1.07891751091953	1.11076220903895	1.13326304989169	1.15606573418776	1.1894036366473	1.20036537641078	1.06776051045978	1.19942905773868
212	218	1.06995713902243	0.0320714650014011	1.00801364195066	1.01775642900698	1.04815414982143	1.06963671369964	1.09141083128767	1.12325085275812	1.13372156612679	1.00709706761969	1.13281721042518
213	219	1.10629097001462	0.0321509282569521	1.04416591235672	1.05394390399415	1.08443907712738	1.10597952981669	1.12780336025497	1.15970039027355	1.1701858977667	1.04327515063099	1.16930678939824
214	220	1.05253027219643	0.0310509277885111	0.992543794311409	1.00198210091029	1.03142363232199	1.05222494119235	1.0733040692915	1.10411995877765	1.11425190193632	0.991670453730953	1.11339009066192
215	221	1.00377218377249	0.0300606054036431	0.945711728974037	0.954843954603778	0.983336368460017	1.0034721183559	1.02388089655255	1.05372396691955	1.06353786628264	0.944853397181349	1.06269097036363
216	222	0.923870783924173	0.0286480168696897	0.868567771698692	0.877259400438494	0.904389980998583	0.923574688371854	0.943028812375572	0.971492180112135	0.980856462328855	0.867720670859581	0.980020896988764
217	223	0.793661618099139	0.0264995901199606	0.742566424418259	0.750582456166036	0.775630797311923	0.793366705737776	0.811370955375331	0.837746757547475	0.84643275081434	0.741722421464017	0.845600814734262
218	224	0.724564910000515	0.0254586158692949	0.675519519638816	0.683203896157536	0.707234681351082	0.724266756964613	0.741570123403802	0.766942956277166	0.775304653056625	0.674666022896697	0.774463797104333
219	225	0.716743972618951	0.0257462035356194	0.667163927236429	0.674927497293829	0.699214483668811	0.716435719224541	0.733937436411356	0.759611934103405	0.768075768069552	0.666281413689137	0.767206531548765
220	226	0.690416503411289	0.0259657850212893	0.640455656013189	0.648268930212447	0.67272994617759	0.690091016091978	0.70774824993028	0.733674350293799	0.742227035350549	0.639523564769562	0.741309442053017
221	227	0.713397766435807	0.0272774453547484	0.660929568573445	0.669131087515453	0.694814826048305	0.713050136841621	0.731601759445427	0.758850249110872	0.767841478123971	0.6599339735405	0.766861559331114
222	228	0.73688019945318	0.0287265810087648	0.681645220861253	0.690274358757667	0.717306326220469	0.736506940182945	0.756047187221995	0.784759270000864	0.794236338965337	0.680576100676001	0.793184298230359
223	229	0.819543911920387	0.0313819583085758	0.759182366427312	0.76861732856732	0.798164442074322	0.81914338764703	0.840486774497298	0.87183672877518	0.882181561663197	0.758035273635579	0.881052550205196
224	230	0.954551450094281	0.0349720592380804	0.887228991856454	0.897765113260679	0.93073614475574	0.954124391711574	0.977901222248478	1.01279453033402	1.02430080475147	0.886006213987643	1.02309668620092
225	231	1.0452509739231	0.037498169813549	0.973038237822108	0.984346176643124	1.01972037350174	1.04480259502195	1.07029279918242	1.10768524081839	1.12001176891935	0.971754561088546	1.11874738675766
226	232	1.01863172811088	0.03744564705179	0.946551964902302	0.957831567404039	0.993131157910716	1.01817292175243	1.0436321570003	1.08099692815632	1.09331880550833	0.945238259889367	1.09202519633238
227	233	0.970224371088965	0.0365407637960865	0.89991804388342	0.910912664538769	0.945334346420172	0.969765674740986	0.994614375161016	1.03110074226461	1.0431373851008	0.898604474048635	1.04184426812929
228	234	0.97651501799392	0.0365451560659889	0.906191887812329	0.917191107735018	0.951623501874338	0.976059166486194	1.00090961444062	1.03739388866522	1.04942866886505	0.904886512104582	1.04814352388326
229	235	1.01095728742644	0.0371886649724961	0.939373080604415	0.950574925110673	0.985631563003076	1.01050132162568	1.0357859670308	1.07289499963847	1.08513266599787	0.938067504080344	1.08384707077253
230	236	0.987951961041568	0.0368443909961913	0.917048409680304	0.928139501208194	0.962857459302523	0.987493977502541	1.01254721888452	1.0493266538053	1.06145814935681	0.915736954689033	1.0601669673941
231	237	0.879781091956066	0.0348036021053073	0.812880550477886	0.823327616349856	0.85606298144493	0.879322198134135	0.902998968337269	0.937799906983598	0.949289437613765	0.811566031829663	0.947996152082468
232	238	0.867289147129102	0.0346086046682423	0.800774902349268	0.811158940291015	0.843701872454622	0.866828846035412	0.890374653950125	0.924989493977128	0.936419192432236	0.799456281979347	0.935122012278857
233	239	1.04775963971355	0.038335520500074	0.973960593696687	0.985510742405186	1.02165420623202	1.04729213570611	1.0733554504911	1.11160324490039	1.12421542752315	0.972622019533402	1.12289725989369
234	240	1.16304843954631	0.0408653566452332	1.08432234621801	1.09665706184614	1.13523051031801	1.16256985382077	1.19034466468759	1.23107232520901	1.24449425367544	1.08295234052165	1.24314453857097
235	241	1.26501739223552	0.0427409768129491	1.1826226611932	1.19554524614375	1.23593267721376	1.26453606355164	1.2935774119313	1.3361314020265	1.35014743506056	1.18124507768214	1.3487897067889
236	242	1.24078239032149	0.0418505513265827	1.16010187908128	1.17275615715057	1.21230401767676	1.24031189403551	1.26874787596587	1.31041353668965	1.3241366547398	1.15875530972139	1.3228094709216
237	243	1.19146730549302	0.0401187910131514	1.11412311622291	1.12625463299529	1.16416775668062	1.19101704577239	1.21827602709704	1.25821586206644	1.2713702469867	1.11283447510724	1.2701001358788
238	244	1.26658201089274	0.0403771597665072	1.1886703509617	1.20090728252281	1.23911921785818	1.26615297779469	1.29357711451898	1.33372021616529	1.34693179925384	1.18744277775038	1.34572124403509
239	245	1.20705506220984	0.0385776470921292	1.13261874162937	1.14430912028254	1.18081567449732	1.20664410478	1.23284646487291	1.27120282307714	1.28382678985332	1.13144287390927	1.28266725051041
240	246	1.12496301539448	0.036422022417582	1.05470053174157	1.0657319682936	1.10018718760645	1.12456997098157	1.14931038539917	1.18553477844016	1.197459108469	1.05357585145602	1.19635017933294
241	247	1.11826148070134	0.0355586463444361	1.04964486317587	1.06042255024461	1.09407653027046	1.11788460356902	1.14203559694434	1.17738597855617	1.18901983254713	1.04856653386624	1.18795642753643
242	248	1.0739208103498	0.0343051419199114	1.00772783563041	1.0181237064538	1.05058755299503	1.07355555325876	1.09685590062414	1.13096384452526	1.14218948425241	1.00668273218677	1.14115888851282
243	249	1.08759672147916	0.0341209438270664	1.02174050070778	1.032087897287	1.06439213765153	1.08723991922737	1.11041235452203	1.14432263537825	1.15548059482607	1.02071967157811	1.15447377138021
244	250	1.07359922496242	0.0335992295023812	1.00874748066694	1.01893763827378	1.050749892231	1.0732487395264	1.09606649283797	1.12945635401044	1.14044272445785	1.00774473513775	1.13945371478709
245	251	1.04508488347356	0.0328844724510085	0.98161808447562	0.991589359557067	1.02272065283081	1.04473999121497	1.06707314648877	1.09975687090327	1.11051165223393	0.980631317469584	1.10953844947754
246	252	1.04079775121981	0.0325726786082776	0.977927409982582	0.987806229634431	1.01864652982287	1.04045797409892	1.06257858091606	1.09494828798535	1.10559899393768	0.976955301147591	1.10464020129204
247	253	1.02693193118385	0.0321702596320564	0.964839267010376	0.974595666530381	1.00505420513209	1.02659602271501	1.04844348277666	1.08041401465348	1.09093351183285	0.963878222305023	1.08998564006268
248	254	1.01624805136622	0.0318668583124791	0.954741929694908	0.964405945635017	0.994576485927679	1.01591498390812	1.03755653935357	1.06922628494106	1.07964694443713	0.953789009073765	1.07870709365868
249	255	1.02091272601535	0.0318413930814254	0.959450624920881	0.969108937604623	0.999259410471437	1.02058170984985	1.04220520013624	1.073845645035	1.0842559415778	0.958503595575753	1.08332185645494
250	256	1.03248665535109	0.0319546597714524	0.970798578547229	0.980494138381239	1.01075764846624	1.03215701677219	1.05385632239648	1.08560360375154	1.09604801836132	0.969855522199046	1.09511778850314
251	257	1.10826707737841	0.0330421402965752	1.04444372779283	1.05448338734818	1.08580512192385	1.10793871925083	1.13037108823372	1.1631708306859	1.17395643818689	1.04350448239712	1.1730296723597
252	258	1.16946150853932	0.0338299985709381	1.10408765253506	1.11437800665596	1.14646920025935	1.16913531509497	1.19209823151327	1.22565768944259	1.23668907540909	1.10315471134028	1.23576830573836
253	259	1.21698416567676	0.0342303540105369	1.15081043147978	1.16123290169594	1.19372454541776	1.21666324608442	1.23989394930807	1.27383011877229	1.28498164124343	1.14989267181611	1.28407565953741
254	260	1.2439452572598	0.0341095074508665	1.17798208221456	1.1883768505114	1.22077196757845	1.24363350542596	1.26677870383423	1.30057708075686	1.31168007545908	1.1770906226561	1.3107998918635
255	261	1.25539215300091	0.0335998006395908	1.19039360211725	1.2006413542379	1.23256900522	1.25509240637997	1.27788854437688	1.3111654173396	1.32209412381683	1.18953654374731	1.32124776225451
256	262	1.28547140644376	0.0332350720056327	1.22114950526476	1.23129742772584	1.26290130468923	1.28518499368214	1.30772928679665	1.34062236737253	1.35142095400262	1.22033066531272	1.3506121475748
257	263	1.35440998084845	0.0332928632130008	1.28993571910379	1.30011728366239	1.33180807147173	1.35413719908131	1.37671452765536	1.40963316326713	1.4204344270676	1.28915596895097	1.41966399274593
258	264	1.2788222478075	0.031501525058315	1.21781862369548	1.22745174443673	1.25743615627307	1.27856359565269	1.29992637964357	1.33107503893582	1.34129575953647	1.2170792586932	1.34056523692179
259	265	1.23648617596439	0.0300600075907183	1.17826483301614	1.1874607971536	1.21608041956173	1.23624258990038	1.25662639628918	1.28634245055777	1.2960917881095	1.17756856108658	1.2954037908422
260	266	1.26464347726096	0.0295464544731107	1.20739006490047	1.21643948716265	1.24459125950906	1.26441338218054	1.28444486534987	1.31363234389924	1.32320449198937	1.20673242649366	1.32255452802826
261	267	1.27942964857602	0.0289956891191835	1.22322408129908	1.2321124830209	1.25975479250065	1.27921061233218	1.29886573018933	1.32749396778657	1.3368799727046	1.22259809790242	1.33626119924962
262	268	1.27925547551031	0.0283023893529368	1.22437924703751	1.23306088043271	1.26005374082254	1.27904675983683	1.29822968620397	1.32616201969788	1.3353178106262	1.22378279237856	1.33472815864207
263	269	1.27249993392719	0.0275139140442259	1.2191393113142	1.22758429951511	1.25383557563041	1.27230163804526	1.2909481268842	1.31809197446725	1.32698744904544	1.2185726624005	1.32642720545387
264	270	1.22072511523556	0.0262476012770732	1.16981737236674	1.17787487664225	1.20292033065154	1.2205369981658	1.23832483053178	1.26421703904238	1.27270190567038	1.16927981673249	1.27217041373862
265	271	1.23248133511185	0.0257046009069505	1.18261091322891	1.19050799319217	1.2150478180035	1.23230264154052	1.24972005550604	1.27506421770932	1.28336725225957	1.18210031733423	1.28286235288948
266	272	1.19366266051146	0.0247182281048404	1.14570244307382	1.15329786742873	1.17689877299046	1.19349204411306	1.21024055634639	1.23460944225231	1.24259247163315	1.14521493342597	1.24211038759694
267	273	1.21083098892226	0.0243632404103662	1.16354590624468	1.17103764812776	1.19431037943751	1.21066758785143	1.22717347216508	1.25118170614141	1.25904466167516	1.16307903771794	1.25858294012658
268	274	1.16506047016888	0.0234233290554108	1.1195992387692	1.12680210008896	1.14917727793271	1.16490350000456	1.1807725465993	1.20385428024454	1.21141374552626	1.11915074522028	1.21097019511749
269	275	1.13838004088562	0.0227086349231809	1.09430253272923	1.10128696290532	1.12298210628652	1.13822904563522	1.15361337300834	1.17598817785147	1.18331563829754	1.09387111643618	1.18288896533505
270	276	1.07439561860872	0.0216795392183251	1.03232034737812	1.03898637732106	1.05969459605347	1.07424980296114	1.08893768509489	1.11030225079391	1.11729954388992	1.0319037217408	1.11688751547664
271	277	1.0798810419993	0.0214268859814488	1.03828923838112	1.04488030485911	1.06535261942444	1.07973932863391	1.0942549804222	1.11536517673263	1.12227818699342	1.03788434547566	1.12187773852294
272	278	1.08262483519644	0.021240190724083	1.0413909137793	1.04792633800166	1.06822383723822	1.08248593345952	1.09687441397532	1.11779713923404	1.12464811990366	1.04099406137723	1.12425560901564
273	279	1.17110999286142	0.0219176824501575	1.12854195338282	1.13529331771924	1.15625315662171	1.17097326365163	1.18581777810918	1.2073930640689	1.21445504973784	1.12815133525911	1.21406865046373
274	280	1.15352020926678	0.0215658350299884	1.11163511632962	1.11827826006279	1.13890194674547	1.15338581612759	1.16799196738654	1.18922058597999	1.19616904397079	1.111251172608	1.19578924592555
275	281	1.1373529494469	0.0211346947385208	1.09630293219205	1.10281417194832	1.12302735674391	1.13722204133531	1.15153583682599	1.17233826669135	1.17914690347105	1.0959289477594	1.1787769511344
276	282	1.04483793503723	0.0199460488653759	1.00610628724009	1.01224750050579	1.03131624137672	1.04471101383123	1.05822126963493	1.07786130965168	1.08429086227202	1.00574367926109	1.08393219081337
277	283	0.956655254763079	0.018823191398985	0.920114514028597	0.925905843968391	0.943892809901474	0.956531802278365	0.969283121948773	0.987825773558281	0.99389756236716	0.919761799621069	0.99354870990509
278	284	0.884711750734736	0.017962070529174	0.849853409250601	0.855375547399583	0.872531170696548	0.884590193969572	0.896759819731863	0.914462595647187	0.920260885704289	0.849506092497555	0.919917408971917
279	285	0.878313544586507	0.0179135783862609	0.843550894154944	0.849057497242756	0.866165555068957	0.878191762571722	0.89032877752648	0.907985001863364	0.913768268538852	0.843202930949435	0.913424158223578
280	286	0.913124439933753	0.0184291039064861	0.877357629056336	0.88302418576993	0.900627543223503	0.913000461332872	0.925486185504218	0.943647596773965	0.949595807361162	0.87700339627704	0.949245483590466
281	287	0.962588042872793	0.0191638091610801	0.925390325569562	0.931284770153484	0.949593865250507	0.96246087079845	0.9754435880607	0.994325111482324	1.00050846497956	0.925026976917076	1.00014910882851
282	288	1.01521522953929	0.0199023554344786	0.976578182754109	0.982702079935751	1.00172134637146	1.01508517674589	1.02856733991177	1.04817200140861	1.05459135204757	0.976206612887709	1.05422384619086
283	289	1.14003412802204	0.0212248653518579	1.09880968820204	1.10534842426794	1.12564728251523	1.13990241101358	1.15427738641615	1.17516913074756	1.18200710147312	1.0984333919324	1.18163486411168
284	290	1.33418659144542	0.0229588981461289	1.28956334060335	1.29664850386932	1.31863010412025	1.33405490028199	1.34959951966088	1.37217388971541	1.37955822952187	1.28918715107901	1.37918603181183
285	291	1.41339236065632	0.0233818283591549	1.36793227756731	1.37515383308955	1.39755206526306	1.41326342711897	1.42909210300744	1.45207069234906	1.45958515988443	1.36756397707238	1.45922074424026
286	292	1.3150243432219	0.021987422531647	1.27227904188727	1.27906845931481	1.30012801291491	1.31490180081622	1.3297870876065	1.35139823053118	1.35846604049446	1.27192899505987	1.35811969138392
287	293	1.11555317617015	0.0195530621459178	1.07755551246398	1.08358726761153	1.10230330635567	1.11543893829359	1.1286785130765	1.14790876067524	1.154200041799	1.07722917436415	1.15387717797615
288	294	1.11425208386069	0.0189291815031041	1.0774570821652	1.08330023923054	1.10142679027562	1.11414489453644	1.12696052824882	1.14556956113917	1.15165623143562	1.07715088811461	1.15135327960678
289	295	1.12389129629888	0.0186462545627811	1.08763919334211	1.0933978147992	1.1112590131098	1.12378817922739	1.13641116949867	1.15473651959364	1.16072940304134	1.08734463735583	1.16043795524193
290	296	1.14420805888423	0.0185933373787854	1.10805279984542	1.11379747291192	1.13161275132529	1.14410734678561	1.15669357813406	1.17496218304848	1.18093565457453	1.10776511762181	1.18065100014665
291	297	1.07301461907448	0.0178046204091823	1.03839886245759	1.04389754222341	1.06095251078419	1.07291614283456	1.08496937643931	1.1024676074183	1.10819000610462	1.03811756307248	1.10791167507647
292	298	0.977650944234934	0.0167838617767226	0.945028934819959	0.950208726698527	0.966278658266472	0.977554900039279	0.988918530546136	1.00542077737087	1.01081876287021	0.944754575152558	1.01054731331731
293	299	0.956341107290597	0.0164447025427353	0.924378743045515	0.929453691180733	0.945198544939489	0.956246850997623	0.967380919014472	0.983550040300834	0.988839120283654	0.924109490306836	0.988572724274358
294	300	0.955527337092677	0.0164040538642281	0.923643542604761	0.928706119150723	0.94441239858402	0.955433466314912	0.966539945229449	0.98266875690551	0.987944589492039	0.92337539151879	0.987679282666564
295	301	0.828189184072899	0.0153237047619945	0.798424715719099	0.803146149596055	0.817802633217566	0.82809467621255	0.838472710175983	0.853554593647688	0.858490730489127	0.798154722739389	0.858223645406408
296	302	0.932887399991859	0.0163639275054669	0.901087424140804	0.906135307393868	0.921798565292526	0.932791720977688	0.943871933157345	0.959965862543663	0.965231109685502	0.900814102081144	0.964960697902574
297	303	0.867270002387067	0.015967735021243	0.836253194106917	0.841173611984306	0.856447179664242	0.867172007745416	0.877985999344895	0.893700661617119	0.898843703758559	0.83597324174543	0.898566763028703
298	304	0.851085050367536	0.0160126693530009	0.81998711038253	0.824918937802466	0.840230628780216	0.850984629459562	0.861830001310985	0.877593708006414	0.882753671548264	0.819700218435654	0.882469882299418
299	305	0.903976201462343	0.0167116694262952	0.871515525335145	0.876664709108921	0.892648921953628	0.903873221524856	0.915191220650555	0.931638967955403	0.93702210156456	0.871221329386804	0.936731073537881
300	306	0.912923733717574	0.0170409400820417	0.879826399988562	0.885075883080008	0.90137273065588	0.912817705276061	0.924359153246754	0.941133257237913	0.946623615693263	0.879523491156772	0.946323976278376
301	307	0.909879688603765	0.0172351666069831	0.876409657836797	0.881717176602823	0.898196189358826	0.909770866651901	0.92144455908881	0.938413402431287	0.9439681427556	0.876098762054078	0.943660615153452
302	308	0.904031734883548	0.0173595648071522	0.870324434082599	0.875668555395865	0.89226310841008	0.90392062230016	0.915679235567023	0.932773929775085	0.938370476401396	0.87000698786153	0.938056481905567
303	309	0.651031615640952	0.0148731968883835	0.622203838181606	0.626762075182532	0.640939016242456	0.650918356859413	0.661000750087464	0.675687492692801	0.680503029180968	0.621880149739721	0.680183081542184
304	310	0.602588345994064	0.0144834556649965	0.574532438323697	0.578964725757407	0.59275718428597	0.60247231138737	0.612293016951667	0.626607771545223	0.631303663961633	0.574200772890671	0.630975919097457
305	311	0.570701088928951	0.0144771539921407	0.542675812827891	0.5470988952466	0.560870818708855	0.570578678092173	0.580397917799111	0.594720838008568	0.599422010074138	0.542325867104355	0.599076310753547
306	312	0.510115323595577	0.0142804874702493	0.48250663522294	0.486855477153342	0.500412023720911	0.509982070819628	0.519673363688442	0.533829708686079	0.538481269015758	0.482125568153889	0.538105079037266
307	313	0.521707639046146	0.0152133036973234	0.492312494678157	0.496938717347536	0.511367411747752	0.521559770185103	0.531886673719953	0.546980956506765	0.55194310093817	0.491889563799393	0.5515257142929
308	314	0.538385133673882	0.0163977280249261	0.506721797260899	0.511700174472811	0.527236166262308	0.53821866628742	0.549352634441583	0.565637930331314	0.570994479437709	0.506245586745027	0.570524680602738
309	315	0.537290770535399	0.0174411964653764	0.503646017736342	0.50892801591553	0.525426259740133	0.537102060592618	0.548949568615819	0.566297234690804	0.572007932107744	0.503106025463261	0.571475515607536
310	316	0.560958378719325	0.0189638544200099	0.524400798493107	0.530134315650688	0.548053642923842	0.560744694768074	0.573630178122783	0.592511340639813	0.598730289692012	0.523789224056106	0.598127533382545
311	317	0.536990795208591	0.019713552268532	0.499042905242993	0.504981507909248	0.523565990299258	0.536749578727123	0.550152651849289	0.56982289864492	0.576309475208226	0.498352232762268	0.575629357654914
312	318	0.49316658773809	0.0200335231945405	0.454677994211648	0.460683479640287	0.479510397378966	0.492895345530651	0.506527101123642	0.526574934502246	0.533196596218328	0.453900882276791	0.53243229319939
313	319	0.501814222677528	0.0214364411947865	0.460673506689915	0.467082637446946	0.487194010158174	0.501509015912524	0.516101735352517	0.537586904567878	0.544689363539647	0.459798797935747	0.54382964741931
314	320	0.52434036627617	0.0233328400577735	0.479600068873612	0.486560548343281	0.508419656013161	0.523994307666909	0.539883846294231	0.56330063233143	0.571047236992905	0.478607999762934	0.570072732789406
315	321	0.529122456303916	0.0250266334089839	0.481201762233127	0.488641171548257	0.512034087420807	0.528727935608403	0.545780770187824	0.570949501063007	0.579285115541951	0.480070254822307	0.578174657785524
316	322	0.553792502231695	0.0273165696410416	0.50154042919926	0.509639713441111	0.535131145399375	0.553343424710395	0.571964335597206	0.599477152818118	0.60859656727193	0.500252025735254	0.607332978728136
317	323	0.574276709405985	0.029616059965646	0.517690175852087	0.526446263165223	0.554033204112329	0.573767679163997	0.593965341870596	0.623843526006076	0.633755922556189	0.516229231873318	0.632324186938651
318	324	0.626542849313734	0.0328397684246067	0.56382357672476	0.573522358366843	0.604091163893218	0.625969185627189	0.648369208954704	0.681520184849721	0.692522092060426	0.562176903201505	0.690908795425963
319	325	0.691218843165276	0.0364811352457816	0.621557880073011	0.632327103919583	0.666275413021886	0.690577148987664	0.715462791088904	0.752299488660525	0.764526372886291	0.619715818083544	0.762721868247008
320	326	0.736498231485415	0.0395943902205821	0.660930017220415	0.672603659318139	0.709419606266245	0.735788817267067	0.762803557800467	0.802812713499973	0.816097840883878	0.658893226653074	0.814103236317756
321	327	0.81496463646656	0.04343776107479	0.73204183608581	0.744856131596882	0.785260894325174	0.814193019710216	0.843827274677898	0.887705231956069	0.902272313689846	0.729826624759971	0.900102648173148
322	328	0.884429081187524	0.0468089507484269	0.795053754543638	0.80886915087046	0.85242299671408	0.883603420942351	0.915535150563219	0.962805451297978	0.978496400694364	0.792683537720608	0.976174624654441
323	329	1.0003479003401	0.0510487900228699	0.902783898842657	0.9178870057049	0.965459110747244	0.999479676920946	1.03429027422695	1.08577042053799	1.10284578144824	0.900292271895271	1.10040352878492
324	330	1.05391481762256	0.0532307367381352	0.952153838285248	0.967912960302152	1.01753951001837	1.05301876715722	1.08931337514091	1.14297322141848	1.16076781359922	0.949582573615811	1.1582470616293
325	331	1.15432422969592	0.0559929497087767	1.04717479565369	1.06379379112685	1.11608033832733	1.15341900370386	1.19158136447051	1.24794251050014	1.26661783536144	1.04457804826672	1.26407041112512
326	332	1.14537920884762	0.0555590524642955	1.03906009084376	1.055550303383	1.10743167477346	1.14448099757912	1.18234763284344	1.2382720284235	1.25680263556517	1.0364834660176	1.25427495167764
327	333	1.17184952643294	0.0555509951488267	1.06548683415844	1.08199768775765	1.13391789697495	1.17097185351396	1.2088244315896	1.264695218626	1.28319981982563	1.06296957594124	1.28072947692464
328	334	1.12960335988505	0.0537297525931263	1.02673608452032	1.0427023836413	1.09291385464966	1.12875158628925	1.16536437321082	1.21940984400401	1.2373110558968	1.02429304480253	1.23491367496758
329	335	1.13646438554467	0.0530456148428444	1.0348614980598	1.05064223788449	1.10025006505842	1.13563917309338	1.17177916581752	1.22510143641999	1.24275675817574	1.0324949804527	1.24043379063665
330	336	0.95987432437149	0.0480538210839782	0.867989420580194	0.882223939433161	0.927040289273651	0.959072543557874	0.991834368173842	1.0402596889183	1.05631553800929	0.865688835046892	1.05405981369609
331	337	0.904571879221726	0.0461012517698807	0.816460621933577	0.830101117487742	0.873064952479977	0.903788820766903	0.935225225050416	0.981713757403774	0.997133046970725	0.814213425752759	0.994930332690692
332	338	0.78764789599088	0.0429059148758295	0.705788974154881	0.718427460673859	0.758299368251686	0.786868955097561	0.816147338633788	0.859525407307191	0.873933308549304	0.703552302834254	0.871743489147506
333	339	0.740823428321651	0.0419408677122435	0.660892372734311	0.673212876331752	0.712119938400242	0.740032100804102	0.768664335947635	0.811133312143454	0.825251350605935	0.658619327605653	0.823027529037648
334	340	0.655366687020635	0.0401831097600283	0.578968145971554	0.590701398526253	0.627834618921695	0.65454560871923	0.682003754875662	0.722832799598974	0.736431126384584	0.57660779189098	0.734125582150291
335	341	0.622313561027332	0.0402541179181235	0.545911353467167	0.557614442750498	0.594710310010437	0.621445835748878	0.648970974684731	0.689972629907237	0.703646718663126	0.54341548990781	0.701211632146854
336	342	0.448165682559159	0.0354306081502735	0.381412812465365	0.391522839018068	0.423786612729675	0.447232350650166	0.471527452291561	0.507992305602069	0.520222180994032	0.378721690584623	0.517609674533695
337	343	0.413939034207605	0.0356261996851386	0.347060902511289	0.357133391549153	0.389385148078365	0.412917412378284	0.43737941776697	0.474229651647138	0.486622413472228	0.344111682824733	0.483766385590477
338	344	0.373223343415017	0.035913432964752	0.306162342600589	0.316179877020962	0.348413506594349	0.372072053710939	0.396778403079774	0.434194147695892	0.446826260322998	0.302833014804103	0.443613672025931
339	345	0.308820280018818	0.0351933371333713	0.24371613558089	0.253300495367125	0.28441091515404	0.30748442944069	0.331773845938575	0.368897074044371	0.381514700813238	0.23984133923741	0.377799220800226
340	346	0.214121520671903	0.0319193517112001	0.15618170647156	0.164459675030263	0.191816398331621	0.212537540983408	0.234700815179362	0.269187081108414	0.281060410677906	0.151559591317951	0.276683450025855
