# Supplementary material for: Evolution and Epidemic Spread of SARS-CoV-2 in Colombia: A Year into the Pandemic
Source: Vaccines (Basel). 2021 Jul 30;9(8):837. doi: 10.3390/vaccines9080837 (PMC8402472; doi:10.3390/vaccines9080837)
Supplement: Supplementary file 1 [file vaccines-09-00837-s001.zip › Supplementary_material/Supplementary Data S3/model_statistics/WHO-model- NS .csv]

t_start	t_end	Mean(R)	Std(R)	Quantile.0.025(R)	Quantile.0.05(R)	Quantile.0.25(R)	Median(R)	Quantile.0.75(R)	Quantile.0.95(R)	Quantile.0.975(R)	inferior	superior
2	8	2.22265764568178	0.555664411420445	1.2704408895794	1.39415599767004	1.82703199164306	2.17652771210501	2.56807129398525	3.20856325341735	3.43681478940929	1.13355539929771	3.31175989206585
3	9	1.62963033959789	0.420768744382465	0.912091730308208	1.00454004653632	1.32964840304909	1.59356290009839	1.8903572073129	2.37779209805311	2.55195994972018	0.804923600608262	2.45433707858753
4	10	1.36345613979841	0.352042861514898	0.76311605124812	0.840464405235162	1.11247148194219	1.33327974295706	1.58159742003754	1.98941757310103	2.135137876007	0.673452131229204	2.05346014836761
5	11	1.21898624703238	0.314740895600819	0.68225734895928	0.751409980267785	0.994595570125022	1.19200729871063	1.41401358437002	1.77862168824385	1.90890167303459	0.602094091654773	1.83587840240998
6	12	1.37154588154517	0.323276464516358	0.812865013440265	0.886499024143017	1.14192772872252	1.34623220540764	1.57360566049365	1.94296466681739	2.07397905231052	0.737924011093112	2.00516775199723
7	13	1.39141389785714	0.319212240494595	0.837722059844177	0.911152905050562	1.1649270618627	1.36708073184522	1.59140793113719	1.95470000893739	2.0832952104814	0.765757906487734	2.01706988922654
8	14	1.53844018635166	0.327996549800434	0.964132274147092	1.04150572252789	1.30638504739593	1.5151943194603	1.7451819118872	2.1146869641919	2.24477518972231	0.895566948742814	2.18131342396051
9	15	1.4468976557799	0.308479616705528	0.906763057609244	0.979532517270378	1.22865060298874	1.42503499864829	1.64133753110494	1.98885575035165	2.11120327496415	0.842277607037064	2.05151770452273
10	16	1.33943836220333	0.285569218335935	0.839418890436964	0.906783852621792	1.13740024722088	1.31919941748959	1.51943742925	1.84114590155568	1.95440682732466	0.779722694264894	1.89915403014176
11	17	1.18469223710095	0.258521040559128	0.733343166873378	0.793858022840592	1.00162654105313	1.16594158877094	1.34734062601315	1.63950229117828	1.7425343579971	0.677990997605062	1.69139347659684
12	18	1.00940790585354	0.231574055496137	0.60772949833037	0.661000258237961	0.845101941124696	0.991755293511011	1.15449453940472	1.41804652492839	1.51133653251942	0.555522757081111	1.46329305462597
13	19	0.820271647717956	0.205067911929489	0.468856120891214	0.514513172825539	0.674266027937368	0.803247398977873	0.947746530315654	1.18412004286905	1.26835625616354	0.418338540336158	1.22220475509976
14	20	1.07149363546511	0.23381908053249	0.663271448321049	0.718004045521677	0.905920061127152	1.05453463149998	1.21860079805152	1.48284610577582	1.57603334916938	0.61320823762143	1.52977903330879
15	21	1.20317558407329	0.250879451920821	0.762710110700026	0.82231807592795	1.02583038038735	1.18578389955862	1.36158133612148	1.64337098338259	1.74242132428031	0.711451858308482	1.6948993098381
16	22	1.22064489934614	0.254522055958916	0.77378415804771	0.834257591583936	1.04072476036702	1.20300069905245	1.38135059835152	1.66723164528346	1.76772013174856	0.721781669666659	1.71950812902561
17	23	1.14711703910634	0.244566174481198	0.718892141168799	0.776584602532871	0.97408827512197	1.12978407404442	1.30127120002855	1.57678762588309	1.67378614517355	0.66776733712319	1.62646674108949
18	24	1.10936089571647	0.236516537663653	0.69523056711968	0.75102414217179	0.942027190388585	1.09259842685672	1.25844123556768	1.52488932983425	1.61869524551227	0.645788481895709	1.57293330953723
19	25	1.07849657152221	0.229936241635606	0.67588805946848	0.730129361500139	0.915818377083354	1.06220046331676	1.22342924044152	1.48246429140167	1.57366036549973	0.627821537916426	1.529171605128
20	26	1.10774648512034	0.230981109268653	0.70221624796721	0.757096445704322	0.944467302400424	1.09173421089664	1.25358838664911	1.5130280689605	1.60422229566509	0.655023510953785	1.5604694592869
21	27	0.809971483638572	0.196446940045887	0.471838237602837	0.516101458550242	0.670277123602382	0.794146245722895	0.932438671178421	1.15783916484806	1.23796983020435	0.424935481148633	1.19500748612851
22	28	0.568209416993814	0.164027929928729	0.293602097296117	0.327866896290455	0.450714423373524	0.552506152038639	0.668620307968356	0.862140088117711	0.931959969074425	0.246714674333504	0.889704159654124
23	29	0.72899913968876	0.188226768494273	0.408015284543599	0.449371131546666	0.594805164311369	0.712864724584288	0.845632745261469	1.06368196008621	1.14159423929554	0.360074673439984	1.09792360593754
24	30	0.943044697678817	0.222277766896903	0.558908054894855	0.609537176600813	0.785164320198295	0.925639572278735	1.08197654510403	1.33593965136272	1.4260222532074	0.507380274560887	1.37870912079675
25	31	1.14173419612113	0.255299527476291	0.697400908411958	0.75666444937519	0.960777744127341	1.12276270818983	1.30203406598683	1.59153406291041	1.6938114075391	0.641347122267594	1.64212126997466
26	32	1.37866593044885	0.287471718667994	0.873955936565069	0.942258079602997	1.17545386939408	1.3587375648546	1.56017610770546	1.88306645835309	1.9965638831701	0.815221361859582	1.94211049903812
27	33	1.43366479607347	0.292645601047609	0.918576086586844	0.988573925591008	1.22696100012087	1.41380270095753	1.61873792842835	1.94652160646016	2.06156773709594	0.860079418020158	2.00725017412678
28	34	1.3082514124858	0.272789276713817	0.829319172404125	0.89413282532154	1.11541828298176	1.28934087595813	1.48049106861425	1.78688999237329	1.89459060573509	0.77358443012672	1.84291839484488
29	35	1.22147341863992	0.254694814173994	0.774309368208756	0.834823848413405	1.04143115789831	1.20381724225033	1.38228819750327	1.66836328773415	1.76891998130018	0.722271582858888	1.72067525442095
30	36	1.1513543538604	0.240073978467262	0.729859896021899	0.786900523506696	0.981647475576847	1.13471173581529	1.30293750989468	1.57259036982763	1.66737457485434	0.680809356064562	1.62189935165623
31	37	1.05706211698786	0.22536640057419	0.662455200928614	0.715618490518712	0.897617051382698	1.04108988388748	1.19911433845418	1.45300122745516	1.54238483579712	0.615343971862448	1.49878026211327
32	38	0.983697883453781	0.214660476756895	0.608924494064329	0.659172426707266	0.831691031297888	0.968128461710325	1.11875141964612	1.36134506772518	1.44689676029436	0.562963349010267	1.4044324178973
33	39	0.974123500819936	0.212571175178225	0.602997800310731	0.652756667213287	0.823596139257635	0.958705617067632	1.10786255392422	1.34809502541612	1.43281403891441	0.557483997470614	1.39076300416926
34	40	1.11877153038506	0.22836828234967	0.716818029556482	0.771441390387281	0.957468607437062	1.10327198920195	1.26319479591052	1.51898335130454	1.60876049864664	0.671169696979705	1.56637336379041
35	41	1.08317438849649	0.225857472938976	0.686639646526658	0.74030248854236	0.923517074054509	1.06751729946604	1.22578121652756	1.47946599279551	1.56863734388712	0.640493741536097	1.52585503545688
36	42	1.08036669571492	0.225272028523774	0.684859810149831	0.738383552888661	0.921123228474316	1.06475019137362	1.22260387305454	1.47563107384555	1.56457128417032	0.63883351980832	1.52189987162151
37	43	0.929285171248879	0.207794481339503	0.56763152474937	0.615867559020686	0.782000323294835	0.913843816797923	1.05975712568925	1.29538819913144	1.37863421211857	0.522007987823454	1.3365623546743
38	44	0.921930781762588	0.206149989857067	0.563139272589471	0.610993565502719	0.775811550317658	0.906611630633434	1.0513701774151	1.28513645978693	1.36772366144076	0.517876801642736	1.32598476188244
39	45	1.02306379998338	0.218117935033949	0.641148636668588	0.692602033960553	0.868746970267218	1.00760528224133	1.16054719206967	1.40626831030201	1.49277707126974	0.595552647316836	1.45057495264991
40	46	0.901975124140262	0.206927285037629	0.543047945752636	0.590649019611936	0.755156487121594	0.886201305531631	1.03161997192632	1.26712172843288	1.35048274204295	0.496397645466509	1.30755260281402
41	47	0.675133557439411	0.18043703301801	0.369101798273717	0.408163446379671	0.546307361049348	0.659128773781805	0.786542508089515	0.996717469090628	1.07203473425094	0.321476972724111	1.02879014215471
42	48	0.691221334107872	0.184736672190033	0.377897135482367	0.417889584707752	0.559325334634059	0.674835172007033	0.805285051799514	1.02046827790111	1.09758028030686	0.329137456615408	1.05330521160034
43	49	0.678932924260457	0.188302113155522	0.361503188177628	0.401592913528205	0.544280447324321	0.661605984619286	0.794731865578705	1.01540003463814	1.09473155645331	0.309860782475634	1.04800506604528
44	50	0.735740171708462	0.204057608808734	0.391750654945304	0.43519474251155	0.589821137645008	0.716963463301422	0.861228169012393	1.10035994594195	1.18632924481748	0.335787258443344	1.13569308497358
45	51	0.926736264590406	0.239282274605674	0.518687252299314	0.571260652025077	0.756142889782206	0.906225475521913	1.07500611302989	1.35220001332698	1.45124558233959	0.457743006363285	1.39572952281753
46	52	0.869364620564775	0.241118362809276	0.462900046223763	0.514234408754369	0.696943906622815	0.847177703759844	1.01764363176548	1.30020630063892	1.40178926398805	0.396772629458593	1.34195661167096
47	53	0.915334949122874	0.253868237945134	0.487377310091071	0.541426134949715	0.733796959549218	0.89197483084288	1.07145466916072	1.36895870833967	1.47591318335445	0.417753202750411	1.41291669549534
48	54	0.94941479776274	0.263320287309064	0.505523394182282	0.561584570663806	0.761117766361844	0.925184933062647	1.11134718390024	1.41992792525764	1.53086454071549	0.433307034636975	1.46552256088851
49	55	1.05583247198895	0.282183097715232	0.577233437432682	0.638321434059739	0.854362881427738	1.03080280177533	1.23006346150268	1.55875331283466	1.67654099111163	0.502753600467097	1.60891134351081
50	56	1.08273230554712	0.289372380639225	0.591939826753987	0.654584184816466	0.876129799872086	1.05706494518792	1.261402242283	1.59846624626481	1.71925484469238	0.515562439494235	1.6499021716
51	57	1.25047346529764	0.312618366324411	0.714753630517335	0.784356099536503	1.02789335561337	1.22452063445761	1.44480415882316	1.80514674309941	1.93356170152806	0.637741467301797	1.86320546329349
52	58	1.01165796850206	0.280583436820456	0.538665261162823	0.59840178101145	0.811016275628846	0.985839605698641	1.18420656283679	1.51301770698172	1.63122727280169	0.46171443233397	1.56160150467016
53	59	0.914636667375127	0.264032863059866	0.472606112770905	0.527761554801886	0.725507050399255	0.889359399001966	1.07626630592461	1.38777167963597	1.50015950941295	0.39713225577779	1.43214107897246
54	60	1.43662401594391	0.329584152913845	0.864941504258073	0.940758280198731	1.20277812121348	1.41150021149542	1.64311629814555	2.01821253987039	2.15098608421819	0.79063907623277	2.08260895565504
55	61	1.90806848940236	0.381613697880471	1.23480132135636	1.32665146389885	1.63872873977729	1.8826887641752	2.14976752892725	2.57607588520763	2.72549247888494	1.16010564155663	2.65603133724808
56	62	2.12897133055378	0.395340051196433	1.4258055129957	1.52302037116107	1.85069308109429	2.10455103152213	2.3806502282477	2.81823692658891	2.97085439220409	1.35410483020877	2.90383783089879
57	63	2.40893523931205	0.396026513827089	1.69611271850348	1.79658491329549	2.13133119861915	2.38726822194237	2.66293465958814	3.09520399547316	3.24484712771197	1.63272327221095	3.18514720641314
58	64	2.03490051244512	0.334535583513131	1.43275775277093	1.51762965689365	1.80039997650538	2.01659772703637	2.24946151103312	2.61461250336861	2.7410205867024	1.37921076875939	2.69059025613086
59	65	2.13974714315379	0.312114198843771	1.57220571748152	1.65351846382129	1.92178747973581	2.12459091422034	2.34119293756277	2.67768073910954	2.79339681410918	1.52800331342	2.75149097288758
60	66	2.03234551637467	0.279164126267814	1.52236625408859	1.59597144098629	1.83774255221412	2.0195778593058	2.21303634267126	2.5122754403634	2.61486489118493	1.48518382888975	2.57950720385958
61	67	1.62878613458255	0.23034514417319	1.20891646353148	1.26930432336214	1.4680773858812	1.6179405239041	1.77767740166079	2.02526710257133	2.11027481556207	1.1773096520031	2.08026261716201
62	68	1.34117996948718	0.193582654103789	0.988880235173903	1.03942195174633	1.20603769807356	1.33187780576911	1.46618671569388	1.67467190323804	1.74632910067284	0.96175796744375	1.7206019715306
63	69	1.21806695359505	0.174009564799293	0.901132637823385	0.946659175872369	1.09662635311579	1.20979087970515	1.33048995234652	1.5177081255773	1.58202128706115	0.877008206588437	1.55912570060167
64	70	1.08575062374263	0.158373005501052	0.797768719481169	0.839028438106852	0.975153518255672	1.078060049148	1.18796826082638	1.35870892127316	1.41742557899129	0.775339532960567	1.39616171452469
65	71	1.26145684885274	0.167084041334676	0.955415098485082	0.999772177275093	1.14510508847497	1.25408762674687	1.36977856330742	1.54828086430686	1.60936793152185	0.933972127836772	1.5889415698687
66	72	1.16577141174555	0.158641395305588	0.875763363763993	0.917666131766467	1.05521367851346	1.15858324237208	1.2684965695363	1.43839851658304	1.49661960364832	0.854834276946596	1.4767085465445
67	73	1.27604376512135	0.163380662343963	0.97607237081419	1.01971341533951	1.1623783698762	1.26907766290416	1.38211817530019	1.55613811510566	1.61559468934531	0.955817666927184	1.59626986331552
68	74	1.27103230737859	0.16013501874535	0.9766961238143	1.01959176121189	1.15967406702859	1.26431363115043	1.37506909280017	1.54539272865247	1.60354246687862	0.957167670637701	1.58489694411947
69	75	1.50744985749751	0.170685085376897	1.19157655714498	1.23810647156276	1.3890854060971	1.50101268130101	1.61879909957716	1.79875247108471	1.85989914244267	1.17290709015879	1.84199262483623
70	76	1.4490112520149	0.163026502794764	1.14719585386354	1.19168153964567	1.33597575217754	1.44290188790034	1.55538876515386	1.72718190464528	1.7855400810072	1.12947930653717	1.76854319749264
71	77	1.32922653299518	0.150505267648608	1.05069841492539	1.09172717386852	1.22485611657149	1.32355041358371	1.42741113679147	1.58608891630107	1.64000631698216	1.0342362084039	1.62421685758645
72	78	1.11652499699685	0.132507138735081	0.87201528595134	0.907869422364391	1.02452547198771	1.11128749321418	1.20281688261528	1.34304745732221	1.39079368288861	0.856811005076092	1.37623898891761
73	79	1.22357938077666	0.134305285269593	0.974574146824568	1.01135958578335	1.13051463242678	1.218668931223	1.31129264222706	1.45255019278153	1.50048602557682	0.960341021648254	1.48681773990506
74	80	1.13487684571584	0.126883088655558	0.899886757696626	0.934543111847882	1.04691536582209	1.13015171090056	1.21768885300814	1.35132947015951	1.39671522250263	0.886185991950949	1.38356769948074
75	81	1.18189966009869	0.127447517996643	0.945367170177298	0.980365859225991	1.09362491148109	1.17732182367165	1.26518535911162	1.39904980077184	1.44444377653932	0.93210252482527	1.43169679537211
76	82	1.10739315356078	0.121552190018249	0.88203246539332	0.915324905502782	1.02316546324526	1.10294898074939	1.18677751286979	1.31462180873679	1.35800584567116	0.869150861125014	1.34563544599655
77	83	1.16611414070988	0.122919223212443	0.937693475952652	0.971559481120203	1.08102202514633	1.16179805474216	1.24650241161346	1.37539219323476	1.41905930693363	0.925192463213489	1.40703581820627
78	84	1.17453274856979	0.121793372414583	0.947999515101506	0.981633042655458	1.09025248294078	1.17032564677816	1.25422790585011	1.38178404482793	1.42497133200139	0.935817738637211	1.41324775850238
79	85	1.27860677940888	0.125377709969575	1.04471439240422	1.07960102315281	1.19195675697575	1.27451102405996	1.36079292382038	1.49158421004313	1.53577216731809	1.03286646786852	1.52434709094925
80	86	1.41603764619171	0.12980795819993	1.17306977984893	1.20949840462906	1.32645684258657	1.41207313547154	1.50129748827555	1.6361007679677	1.68153309957764	1.16161404811984	1.67046124426357
81	87	1.76098309488033	0.141445565967843	1.49466737374297	1.53496155494603	1.66362836329326	1.75719748573404	1.85421166071704	1.99991810888547	2.04881036227754	1.48374978558336	2.03821640417731
82	88	1.96784032183774	0.144289053010098	1.6951890246432	1.73667111523156	1.8686926240266	1.96431485205217	2.06314529774735	2.21103554776354	2.26052520913465	1.68503377793795	2.25064686573753
83	89	1.86152112206006	0.132627888436963	1.61063759390913	1.64887032356106	1.77043143853748	1.85837228936525	1.94917858942395	2.08491314546	2.13029805667823	1.60157046072362	2.12147178339651
84	90	1.89587785657166	0.12447047924208	1.65975000437163	1.69589212866718	1.81050539584357	1.89315459100521	1.97828191395595	2.10515308777344	2.14748095812187	1.65191571725718	2.13983999588613
85	91	1.83577495670765	0.113849929760374	1.61939412125544	1.65260764192025	1.7577556225343	1.83342193624772	1.91122943249917	2.02696878897752	2.06552716259404	1.61262909437731	2.05892081903798
86	92	1.93690890432707	0.108959638672714	1.72921540538952	1.76123797816867	1.86234567788027	1.93486613506822	2.009245419017	2.11954800839233	2.15621082780254	1.72334801252855	2.15046979612559
87	93	2.00652083105411	0.103478410810503	1.80880767906074	1.83940141776644	1.93579009376321	2.00474228115394	2.07531284460464	2.17970711635549	2.21434099552507	1.80370314586552	2.2093385162427
88	94	1.99390638807777	0.0959318658246348	1.81029243398132	1.83877973955203	1.9283901380968	1.99236809128429	2.05774579063537	2.154280363692	2.1862621001475	1.80587993106149	2.18193284509406
89	95	2.02084972511635	0.089397128577225	1.84940981959975	1.87608692014932	1.95985532944216	2.01953164605223	2.08040731341717	2.17010865798485	2.1997799799757	1.84563135310499	2.19606809712771
90	96	2.06834732085423	0.0836079850426009	1.90770283761687	1.93277243769619	2.01135738711728	2.06722087917359	2.12410933730837	2.20776462706532	2.23539314709432	1.90447567017073	2.23221897153773
91	97	1.91438650966404	0.0742926047940428	1.77152536670487	1.79384695823035	1.86376686937036	1.91342555807538	1.96395862779025	2.03820397610093	2.06270855734249	1.76877300426772	2.06000001506036
92	98	1.82142445233655	0.0668665952278959	1.69270862458932	1.71285183040502	1.77588872221251	1.82060626773902	1.86606828559667	1.93278799255765	1.95478987651875	1.69036592568987	1.95248297898322
93	99	1.9221697532049	0.0637193068550127	1.79929473380254	1.81857534563384	1.87881658110021	1.92146570758909	1.96475544597917	2.0281657352552	2.0490457502596	1.79727991176907	2.04705959464072
94	100	1.86475754155299	0.0585603137283543	1.75173306635199	1.76949117696042	1.82493219369665	1.86414457359643	1.90391469195374	1.96211480381892	1.98126541972879	1.74997932664542	1.97953575646057
95	101	1.80953070518999	0.0537589777639548	1.70568581843945	1.72202230451926	1.77298648931038	1.80899836155042	1.84549461090529	1.89885498459815	1.9164008232392	1.70416310877263	1.91489830160734
96	102	1.73426325807472	0.0490523724058923	1.63944313625898	1.65437571373887	1.70093068901029	1.73380080980348	1.76709170924262	1.81572826020374	1.83171140874632	1.63812060815917	1.83040590799026
97	103	1.60340457388545	0.0441155511447613	1.51809499793994	1.53153752572757	1.57343266673954	1.6029999984057	1.632935450197	1.67665166958755	1.69101329695617	1.51693809364172	1.68987105412919
98	104	1.52285318016978	0.0404265645779505	1.44463988924767	1.45697308802506	1.49539439665416	1.52249546591855	1.54992201615436	1.58995347117655	1.6030993136079	1.443617113597	1.60208924674256
99	105	1.32440437495733	0.0357165298976779	1.25531798188549	1.26620858119647	1.3001421352783	1.324083321071	1.34831663108607	1.38369531556025	1.39531527404664	1.25439997635788	1.39440877355678
100	106	1.09352796198177	0.030991686974978	1.03362152182997	1.04305538223492	1.07246786712249	1.09323519735066	1.11426891221885	1.14499919149193	1.15509814252384	1.03278425551081	1.15427166845273
101	107	1.0254547155549	0.0290158479881357	0.969366280054917	0.978199192710896	1.00573751280527	1.0251810550136	1.04487359915634	1.07364372216746	1.08309832562934	0.968583653498153	1.08232577761164
102	108	0.979796741556494	0.0278806254433637	0.925906988604873	0.93439263864588	0.960850180138356	0.979532301687704	0.998455035403718	1.02610287563217	1.03518926911804	0.925150715687502	1.03444276742549
103	109	0.97851195830881	0.027720886605882	0.92492762179214	0.933365970458866	0.959674558631351	0.978250196562679	0.997064009805612	1.02455084194316	1.0335838501752	0.924179020561281	1.03284489605634
104	110	1.0093867516636	0.0281802130438573	0.954903446295492	0.96348598946363	0.990239248544804	1.00912451728667	1.02824839122759	1.05618202173197	1.06536029871231	0.954153534097637	1.06461996922956
105	111	1.00407166302003	0.0281749302828027	0.949602412683605	0.958181832284124	0.984927047479925	1.00380813945081	1.02292900970179	1.0508603992263	1.06003848118737	0.948848799665737	1.05929452637432
106	112	1.06757162401867	0.0290771659882187	1.01133520860663	1.02019840103465	1.04781813686766	1.06730764660029	1.08703734725764	1.11584530038537	1.12530818728778	1.01058037868176	1.12456286935558
107	113	1.20081964119996	0.0308105106196289	1.14118435776905	1.15059425425733	1.17989713254658	1.20055614047941	1.22145490502704	1.25194385507174	1.26195236506038	1.14043104038549	1.26120824201443
108	114	1.24817675032711	0.0312434975696814	1.18768468865042	1.1972342115722	1.22696364763636	1.24791607146431	1.2691056841144	1.3000084902297	1.31015021677666	1.18693949509054	1.30941400556369
109	115	1.2507246449851	0.030818742056003	1.19104347029565	1.20046771002375	1.22980204799401	1.25047152220959	1.2713713099204	1.30184500645292	1.31184428451871	1.19031991055533	1.31112937941486
110	116	1.22851906021568	0.029875150037735	1.17065596140682	1.17979529284754	1.20823875368682	1.22827690054708	1.24853538559952	1.27806885779427	1.28775832218824	1.16996376614172	1.28707435428964
111	117	1.22440451449132	0.0291112601797306	1.16800586306296	1.17691746388843	1.20464553747713	1.22417380721979	1.24391199460039	1.27267852995657	1.28211424697297	1.16734644453905	1.28146258444359
112	118	1.19309045371588	0.0280824353454186	1.13867860246719	1.14727778294415	1.17403095811572	1.19287013030389	1.21190977192318	1.23965466895471	1.24875437599948	1.13804888043886	1.2481320269929
113	119	1.14216377912018	0.0268911959225558	1.09006021226033	1.09829455465129	1.12391274460467	1.1419527432272	1.16018476068875	1.18675286743173	1.19546663717436	1.08945703511197	1.19487052312839
114	120	1.17378712870315	0.0267392046756954	1.1219585510755	1.13015406113769	1.15564284468053	1.17358409271881	1.19171008039744	1.21811277152197	1.22676953553806	1.12137828753879	1.22619596986751
115	121	1.16240498864613	0.0261826833222073	1.11164872320323	1.11967618789399	1.14463951950109	1.16220840991557	1.17995616454569	1.20580433829816	1.21427838765926	1.1110869293346	1.21372304795765
116	122	1.13964333551407	0.0255215107040447	1.09016560719016	1.09799161520827	1.12232707080713	1.1394528290847	1.15675192644796	1.1819448914984	1.19020368932213	1.08962117453414	1.189665496494
117	123	1.1173854459433	0.0248738166873043	1.0691602092048	1.07678886015369	1.1005092249395	1.1172008815846	1.13406047068163	1.15861159841975	1.16665954016095	1.06863276523619	1.16613812665042
118	124	1.0289155048443	0.0235245988649303	0.983319663995912	0.990529165279052	1.01295219465756	1.02873622559253	1.04468338026225	1.06791338317726	1.07553016818214	0.982807291069036	1.07502371861956
119	125	1.10247396787669	0.0240636844619365	1.05580944764419	1.06319357617567	1.08614923967822	1.10229889358142	1.11860784497834	1.14235155469085	1.1501334149178	1.05530914633129	1.14963878942208
120	126	1.07739661507032	0.0236178068553354	1.03159886845894	1.03884533611484	1.06137397663009	1.07722404324117	1.09323113040762	1.11653655300104	1.12417506721607	1.03110571363387	1.12368751650678
121	127	1.03284214746056	0.0229577169934395	0.988331111921211	0.995372392711642	1.01726608255546	1.03267205327378	1.04823279023656	1.07089210975095	1.07831980821689	0.987845022153421	1.0778392727677
122	128	1.01129768556281	0.0225401668168515	0.967597512582761	0.974510211966469	0.996004674003332	1.01113022937647	1.0264081507272	1.04865636823676	1.05594949228172	0.967118958601781	1.05547641252384
123	129	1.00222742492764	0.0223213788554043	0.958951077692472	0.965796818188883	0.987082921476367	1.00206171759304	1.01719128842908	1.03922327524118	1.04644546739248	0.958477522371046	1.04597732748423
124	130	0.998310826057237	0.022228636894264	0.955214168334189	0.96203151214627	0.983229267359902	0.99814584812128	1.01321253993165	1.03515289549371	1.04234503392646	0.954742697744479	1.04187895436999
125	131	1.0794659585281	0.0231037290838895	1.03465364115347	1.04174689879792	1.0637941889747	1.07930113387538	1.09495805019492	1.11774725081	1.12521495540489	1.03418264952368	1.12474926753252
126	132	0.992442732886508	0.022141930721985	0.949515116453407	0.956305497987763	0.977419829309944	0.992278071619943	1.00728613685438	1.02914164312692	1.03630609984764	0.949044548671417	1.0358409171016
127	133	1.08595636909256	0.023074139370901	1.04119802730718	1.04828355213942	1.07030530259586	1.08579294888021	1.10142928867687	1.1241866278987	1.13164340918505	1.04073105592559	1.13118168225952
128	134	1.0001952006273	0.0220690961427045	0.95740361440228	0.964173706758858	0.985222669748391	1.00003288866054	1.01499079285738	1.03677035611958	1.04390918671428	0.9569397721876	1.043450629067
129	135	1.00727157014978	0.0220435394662299	0.964525742056727	0.971289495563248	0.992317078838349	1.00711077146237	1.02205077242753	1.04380214439712	1.05093119840735	0.964066232795968	1.05047690750359
130	136	1.00371081517617	0.0219341225240166	0.96117650650275	0.967906946751592	0.988830674413878	1.00355104401959	1.01841678702573	1.04005967825204	1.04715308469219	0.960719935029097	1.04670169532324
131	137	0.947711267005747	0.0212928505586142	0.906432996866565	0.912961723642737	0.933263859728821	0.947551804964333	0.961984842452777	0.983004750675624	0.98989574100994	0.905977279910863	0.989445254100631
132	138	0.882968601115392	0.0205564007077425	0.843133976695828	0.84943058508337	0.869017938705491	0.88280908165097	0.896745369250532	0.917050753434745	0.923709755301565	0.842678055728217	0.923259146502568
133	139	0.857616468089452	0.0203331721582213	0.818222731174632	0.824447678582606	0.843815769879171	0.857455780831695	0.871241999081198	0.891333377396591	0.897923370966555	0.817763450659338	0.897469485519566
134	140	0.755133972032866	0.0192613656164854	0.717849861925921	0.723733607266176	0.742054656006751	0.754970210408312	0.768034769807242	0.787092943819352	0.793348718309642	0.717381695424554	0.792886248641177
135	141	0.956399117777316	0.0220050919619218	0.913751457523108	0.920494078260328	0.941466352947999	0.956230356685193	0.971147913856635	0.992879817627857	1.00000582700046	0.91326913753195	0.999529098022683
136	142	0.908678979318437	0.0218974683841498	0.866262696898926	0.872963332986967	0.893815050828039	0.908503089325739	0.923351167980277	0.94499460350955	0.952094822741655	0.865759941285503	0.951598017351371
137	143	0.848616805824943	0.0214788080402357	0.807036364792568	0.813599064849801	0.834032490375794	0.848435600490161	0.863003587405582	0.884252656000302	0.89122701351057	0.806518342066081	0.890715269583805
138	144	0.8261557727767	0.0214027120042239	0.784734837510856	0.7912694737177	0.811620890090233	0.825970957808596	0.84048918684008	0.861672493949693	0.86862698737308	0.784206457248421	0.868105088304978
139	145	0.798304742333371	0.0213127687966395	0.757073995829151	0.763574809164214	0.783827987110113	0.798115084216209	0.812574749572062	0.833681618216142	0.840613290584529	0.756531715491957	0.840077769174784
140	146	0.79993067564686	0.0217151296946902	0.757930857438659	0.76455072275159	0.785178909962395	0.799734189345258	0.814468250004938	0.835980862956498	0.843047098920923	0.757369021445267	0.842492329848453
141	147	0.828556309151103	0.0225755443401147	0.784894511288976	0.791775817763213	0.8132196396062	0.828351280730373	0.84366947556448	0.866036172995379	0.873383255705659	0.784308242244478	0.872804376057728
142	148	0.5862253247387	0.0194225115059761	0.548771008610367	0.554648134597001	0.573010749476908	0.586010839858961	0.599206090268738	0.618534145613661	0.624898523854767	0.548157202186987	0.624293447290414
143	149	0.579038712842744	0.0197565459295656	0.540958956265509	0.546929801847616	0.5655934844424	0.57881403346746	0.592239018887333	0.611914029343816	0.618395285008745	0.540315882820796	0.617761542864693
144	150	0.604368298560299	0.0209150274114656	0.564065389264167	0.570382515165577	0.59013290707337	0.604127050900304	0.618340706858697	0.639177003804381	0.64604217767619	0.563374844833826	0.645361752286771
145	151	0.649451750887006	0.0227493026045659	0.605623430231744	0.61249095847501	0.633966235086338	0.64918614577142	0.664647731727205	0.687318551200836	0.694789460118532	0.604863117782057	0.694040383991955
146	152	0.739714807091461	0.0255530240010275	0.690473036643419	0.698191609173021	0.7223229311139	0.739420589718633	0.756785957758508	0.782241612253924	0.790628565406595	0.689630880049447	0.789798734133475
147	153	0.800494076757548	0.0278527511546213	0.746827310798476	0.755237917159184	0.781535756926941	0.800171059557399	0.819100276832609	0.846852083021403	0.855996494758038	0.74590268449449	0.855085469020606
148	154	0.843170286886523	0.0296626271821447	0.786027209507506	0.794980030476594	0.822978074082549	0.84282246988146	0.86298334600852	0.892546984949378	0.902289948723657	0.785031537609519	0.901309036163526
149	155	0.923802716466915	0.0318932116209545	0.862342503533248	0.871976447099558	0.902095701480961	0.923435717087048	0.945109666722193	0.976880860357958	0.987348525215381	0.861292021689845	0.986313411243986
150	156	0.97361200732121	0.0333749897705708	0.909288498957739	0.919373113652295	0.950897883137512	0.973230673917017	0.99591044113981	1.02915167030552	1.0401025698122	0.908197027370891	1.03902698727153
151	157	1.01883892142519	0.0345418744343405	0.952254016878921	0.962696117851537	0.995332899516173	1.01844858828534	1.04191944212718	1.07631319320461	1.08764202481571	0.951136847533881	1.0865409953165
152	158	1.09860968359656	0.0360442145193158	1.02909098191364	1.04000210933091	1.07408814852007	1.09821551797844	1.12270153894996	1.15856179855304	1.17036836553415	1.0279630231387	1.16925634405442
153	159	1.0379070216476	0.0350077349747272	0.970418258283831	0.981003485930879	1.01408503387309	1.03751345432855	1.06129998252494	1.09615305762024	1.10763236349551	0.969291861097133	1.10652218219806
154	160	1.01215819408931	0.0343548876623514	0.945935021547853	0.956320090513865	0.988779185742516	1.01176952701407	1.03511351742857	1.06932208276368	1.08059009743068	0.944822614271104	1.07949377390752
155	161	1.01586494104072	0.0342059518371223	0.949919992395896	0.96026352638453	0.992588889388371	1.01548104207644	1.03872250521062	1.07277587613344	1.08399152460306	0.948821275439964	1.08290860664148
156	162	1.03846588079339	0.0344816936167142	0.971973892084299	0.982406880460823	1.01500499031501	1.03808425712384	1.06151076377644	1.09582664007761	1.10712657515019	0.970881761304631	1.10605000028215
157	163	1.03970422057733	0.0344469376105101	0.973276843740915	0.983700263602367	1.01626741378474	1.03932381934711	1.06272635240679	1.09700576660069	1.10829335626866	0.972188222860727	1.10722021829393
158	164	1.00353668473332	0.0337525912798681	0.938464527576524	0.948671454718874	0.980569353414013	1.00315830261247	1.02609154244503	1.05969261662399	1.07075912556006	0.937381605824783	1.06969176364187
159	165	0.941357747960604	0.0325770281953782	0.878582357488197	0.888421846796788	0.919184850898671	0.940981983125727	0.963121025155485	0.995575423599864	1.00626854670165	0.877506772697663	1.00520872322355
160	166	0.948790433460043	0.0326587135666872	0.885851843624886	0.895718281822163	0.926562985200011	0.948415740020945	0.970609429654425	1.00314070484183	1.01385834334611	0.884779354869336	1.01280151205075
161	167	0.969472334143371	0.0331165440834281	0.905643110894999	0.9156511336089	0.946934790832516	0.969095280363067	0.991598852214033	1.02457970568028	1.03544429135359	0.904563907739852	1.03438076054689
162	168	0.995040253917088	0.0337350240407381	0.930010680612131	0.940208868554033	0.972083300156223	0.994659038419306	1.01758164559038	1.05117200623089	1.06223621201046	0.928919606797242	1.06116090103693
163	169	1.0373627698152	0.0345979854390253	0.97065142024958	0.981117672340451	1.0138218711579	1.0369781593731	1.06048440519722	1.09491981450745	1.10625979810304	0.969550718354713	1.10517482127569
164	170	1.07900003406394	0.03534382125904	1.01083039550304	1.02153020733694	1.05495531351592	1.07861415015792	1.10262410274424	1.13778615166059	1.14936258932848	1.00972614439622	1.14827392373166
165	171	1.15028669566052	0.0364116891179527	1.08001897119409	1.09105718476062	1.12552246421512	1.1499025211886	1.17463213798971	1.21082666588674	1.22273762434889	1.07891978498933	1.2216536063317
166	172	1.16549190698035	0.0364038511127693	1.09522467524322	1.10626627270526	1.14073566369807	1.16511290714252	1.18983500176456	1.22601034918628	1.23791293701177	1.09414035879932	1.23684345516138
167	173	1.1395297095791	0.0355582542319607	1.07089362478215	1.08167915344311	1.11534869816063	1.13915987383296	1.16330756227651	1.19864181396199	1.21026751458491	1.06983553128445	1.20922388787374
168	174	1.1391901334241	0.0350064631843177	1.07160321421403	1.08222764377177	1.11538725614689	1.13883157932749	1.16260214985843	1.19737568825513	1.20881466170568	1.07057746558284	1.20780280126536
169	175	1.1221278278196	0.034224577894584	1.0560429712837	1.06643306141182	1.09885796664286	1.12177990039335	1.14501841219123	1.17900941064571	1.19018990400709	1.05504765514621	1.18920800049298
170	176	1.09865747307731	0.0334001704970443	1.03416131962314	1.04430237600793	1.0759487151213	1.09831902659511	1.12099728938334	1.15416704604872	1.16507696753906	1.0331931389031	1.16412180725152
171	177	1.05574626388032	0.0323356020094647	0.99331284285346	1.00312790059537	1.03376002540346	1.05541615520161	1.07737264989274	1.10949066203965	1.12005564308881	0.992368483941771	1.11912404381887
172	178	1.03112560154613	0.0316260488715945	0.970063490066253	0.979662657039558	1.00962157811423	1.03080228135189	1.052277172683	1.083691424719	1.09402509320557	0.96913854575781	1.09311265733446
173	179	1.04228181777483	0.031569805973953	0.981316743280907	0.990903389556173	1.02081813835128	1.04196309449233	1.06339805581916	1.0947474439863	1.10505814942212	0.980404998065886	1.10415863748378
174	180	1.11487201361843	0.0325103281175521	1.05205555984355	1.06194164506992	1.09277528900364	1.11455602274054	1.13662427491219	1.16888025927045	1.17948419822028	1.05115177050803	1.17859225672883
175	181	1.10256323270609	0.0321924848409487	1.04036206379878	1.05015104344078	1.08068233149836	1.10224993133794	1.12410260245906	1.15604412489505	1.16654484829342	1.03946596241784	1.16566050299435
176	182	1.07731383351088	0.0315630725707488	1.01633181556976	1.0259282144536	1.05586018622544	1.07700560489361	1.0984314792202	1.12975085185305	1.14004747028755	1.01545021127221	1.13917745574955
177	183	1.08617198642582	0.0313681572270356	1.02555399881355	1.03509608534892	1.06485311484327	1.08587003527563	1.10716169934169	1.13827787357632	1.14850591946069	1.02469039826083	1.14765357459081
178	184	1.11882955282896	0.0315444971540563	1.05785010860151	1.06745399105708	1.09739461043584	1.1185331095767	1.13994134044777	1.17121631246934	1.18149364271226	1.05700233840701	1.18065676725091
179	185	1.09251194918521	0.0309009043118479	1.03277931307904	1.04218620055875	1.07151385109925	1.09222062648097	1.1131924744787	1.14383142900004	1.15390013148051	1.03194617673399	1.15307772163643
180	186	1.08769780660954	0.0305215364586679	1.02869197435609	1.03798594830751	1.0669586929603	1.08741233494572	1.10812572563131	1.13838343754599	1.14832593466608	1.02787559515055	1.14752001806853
181	187	1.02475300901784	0.0293265766754546	0.968072978121587	0.976996913568225	1.00482300360487	1.02447326474827	1.04437806350281	1.07346334053899	1.08302278709604	0.967272918733944	1.08223309930173
182	188	0.988168925998276	0.0285497811771987	0.932997691611495	0.94168230800278	0.968765459031999	0.987893989985152	1.00727268365741	1.03559337869153	1.0449025826139	0.932211354890966	1.04412649710559
183	189	0.971339759607785	0.0281695713618544	0.916906206486339	0.925474006594153	0.952194160383946	0.971067460383345	0.990188523947067	1.01813435299531	1.02732075033963	0.916127399738551	1.02655211947702
184	190	0.849767084854936	0.026337499491136	0.798923990661027	0.806914770839727	0.83185751424789	0.849495000738822	0.867380055905715	0.89354750606357	0.902156391890775	0.79814558585231	0.901388583857562
185	191	0.856430040460408	0.0265312696075679	0.805212505770006	0.813262224478033	0.838388774343032	0.856156086104161	0.874172668261701	0.900532343215171	0.909204416302435	0.804428752029575	0.908431328891241
186	192	0.852120620460152	0.0267465674205433	0.800497946917117	0.80860886042651	0.833931046874029	0.851840794235924	0.870005154976402	0.896586896944401	0.905333503578493	0.799697348315887	0.904543892604417
187	193	0.903270681477017	0.0279689240647944	0.849277415600118	0.857763482436743	0.884251882488247	0.902982020772914	0.921974810716976	0.94976253216547	0.958904362474127	0.848451590310019	0.958089772644014
188	194	0.944836400074851	0.0290753303041897	0.888701923440487	0.897525781424992	0.925066215213618	0.944538173003948	0.964281486776502	0.993164302181501	1.00266565629803	0.887848752678639	1.00182404747106
189	195	1.04155108228259	0.0309295817517862	0.981804786866212	0.991203940605886	1.02052587754328	1.04124493982622	1.06224255976526	1.09294250726354	1.1030371406663	0.980929102049093	1.10217306251609
190	196	1.10962186854257	0.0321663309953767	1.04746479016526	1.05724835610999	1.08775991876984	1.10931106557479	1.13114501028238	1.16305556153328	1.17354519582146	1.04657585979164	1.17266787729351
191	197	1.29578601151726	0.0347431924724875	1.2285771747363	1.23917302507695	1.27218590604345	1.29547550809189	1.31904763452043	1.35345815607857	1.36475939765301	1.22768935427119	1.36388266876334
192	198	1.35594567936682	0.0351985960325709	1.28782715820159	1.29857323323108	1.33204149502278	1.3556411215231	1.37951786221702	1.41435700240928	1.42579496292929	1.28695643114298	1.42493492759066
193	199	1.39655644410387	0.0349357527757387	1.32891510366022	1.33959336479443	1.37283654182334	1.39626514150828	1.41995879420617	1.45451318511059	1.46585322010942	1.32808236866342	1.46503051954431
194	200	1.32309791958584	0.0329438842126009	1.25930949264643	1.26938038006692	1.30073108624331	1.32282450580202	1.34516670150057	1.37774810028409	1.38844012236186	1.25852790652914	1.38766793264254
195	201	1.35239274834228	0.0321542894494548	1.29009868922597	1.2999418286377	1.33056834561231	1.35213792500791	1.37393936494301	1.40571289513682	1.4161349371314	1.28937034102135	1.41541515566322
196	202	1.35405421783058	0.0311297396335673	1.29372170482314	1.30326044007615	1.33292952171089	1.35381566747833	1.37491886697835	1.40566171380061	1.41574238378452	1.29303992814879	1.41506850751237
197	203	1.30741714435141	0.0296299691889245	1.24998208151098	1.25906491682742	1.2873119012267	1.30719331669448	1.32727838982789	1.3565328695008	1.36612419307257	1.24934240474111	1.3654918839617
198	204	1.25472089579202	0.0281126938836917	1.20022002601672	1.20884048450745	1.2356464657868	1.25451094204993	1.27356645223423	1.30131747940347	1.31041490781969	1.19962001577998	1.30982177580406
199	205	1.16131002402269	0.0262514176748902	1.11042252990971	1.11847027119829	1.14349754540065	1.16111222554676	1.17890687975611	1.20482448642814	1.21332158332239	1.10985724537991	1.21276280266548
200	206	1.06960589435568	0.0245643129154605	1.02199725823722	1.02952444875787	1.05293661328282	1.06941785419086	1.08607019029108	1.11032876305371	1.11828314011858	1.02145984104138	1.11775194766999
201	207	1.0289267139487	0.0236550503557847	0.983080887736166	0.990329238200913	1.01287435513221	1.02874544289853	1.04478146673674	1.0681425226987	1.07580268172656	0.982562815251363	1.07529061264604
202	208	0.928046936979356	0.0222354470943085	0.884973029179085	0.891778251159975	0.912954131885646	0.927869360370073	0.942946163612703	0.96492135385051	0.972129990701188	0.884465460674511	0.9716284132842
203	209	0.865639091808939	0.0213950113401	0.824208716045562	0.830750612429922	0.851113907738777	0.865462832849713	0.879972133972423	0.901128807722372	0.908071124985068	0.823704869582343	0.907573314035535
204	210	0.839361908383277	0.0211499320910736	0.798415853569972	0.804878967634149	0.825001321231823	0.839184272336688	0.853528852559322	0.874450783122008	0.881317446115975	0.797908041484773	0.880815775281781
205	211	0.768430608622348	0.0204714761184833	0.728826276121998	0.735070918135943	0.754525507694799	0.768248825257823	0.782137545888361	0.802410380247608	0.809067991741893	0.72830651543012	0.808554701814575
206	212	0.773130773829725	0.020887798859596	0.732728539636536	0.739097210136858	0.758941511768472	0.772942672291234	0.787114984829662	0.807805970648608	0.814601963709071	0.732190688064916	0.814070859594533
207	213	0.767664204573839	0.0212911742456097	0.726496359009661	0.732982252848979	0.753198252385206	0.767467376573453	0.781915593111149	0.803017556394356	0.809950596574735	0.725933503052444	0.809394906095234
208	214	0.772475537868072	0.0219191615487191	0.730106863061596	0.73677876659008	0.757580457088825	0.77226822743595	0.787144628211736	0.808879466001961	0.816022328792862	0.729513981232582	0.815437094503561
209	215	0.877971688546349	0.0240022776368317	0.83155264460614	0.838868008792561	0.861665385230415	0.877752970859984	0.89403956598023	0.917821436230562	0.925633675339441	0.830927224378159	0.925016152714539
210	216	0.908991966396639	0.0250571746663425	0.860538265147665	0.868172987692869	0.891968005717507	0.908761735640994	0.925764950779764	0.950596285313981	0.958754037497997	0.859879904050608	0.95810402874267
211	217	0.990976417146362	0.0266665283819462	0.939393923495114	0.947525607865652	0.972862117491164	0.990737234456835	1.00882998171421	1.0352431024341	1.04391815387905	0.938710021517748	1.04324281277498
212	218	1.17859035129875	0.0294188277198089	1.12162914624703	1.13062174207294	1.15861649039113	1.17834558560282	1.19829739039948	1.2273938802853	1.23694252868475	1.12092944896793	1.23625125362958
213	219	1.17966719674411	0.0295193673100101	1.12251308676253	1.13153571945758	1.15962475111652	1.17942098021035	1.19944123901014	1.22863854275496	1.23822052393175	1.12180923681649	1.23752515667173
214	220	1.2087686315405	0.0295790993190246	1.15148324022093	1.16053030313286	1.18868850265646	1.20852736891984	1.22858575720836	1.25782993027248	1.2674250880834	1.15079359687521	1.26674366620579
215	221	1.28649695299586	0.0299753283465414	1.22841067557682	1.2375921708715	1.26615400741194	1.286264152497	1.30658611968692	1.33619584009153	1.34590620739647	1.22774530943664	1.34524859655508
216	222	1.27722607037392	0.0292554192685851	1.22052381236653	1.2294891548647	1.25737372698745	1.27700270794779	1.29683492333024	1.32572489660537	1.33519767023364	1.2198854486075	1.33456669214035
217	223	1.2708201547069	0.028473406404816	1.21561998709052	1.22435105423825	1.25150098167689	1.27060750705921	1.28990751750906	1.31801461667251	1.32722877372219	1.21501227815346	1.32662803126034
218	224	1.2203947673763	0.0271736131108652	1.16771083948148	1.17604476765146	1.20195816943736	1.22019308849582	1.23861151226436	1.26543271306017	1.27422481255512	1.16713448567901	1.2736550490736
219	225	1.07752998566443	0.0248844890913301	1.02930385675272	1.03692795353904	1.06064287209977	1.07733843083354	1.09420828273554	1.1187854297743	1.12684469756389	1.02875638704543	1.12630358428344
220	226	1.06284073022921	0.0241804638757716	1.01597107665417	1.02338260726804	1.04643284332517	1.06265736098765	1.07904872378629	1.10292434328989	1.11075244928298	1.0154470210327	1.11023443942572
221	227	1.04363301297301	0.0236457629964298	0.997797670826188	1.00504614646534	1.0275883423538	1.04345443643996	1.05948301482357	1.08282902117756	1.09048318426357	0.997287317500007	1.08997870844601
222	228	1.01050957742478	0.0231037751362153	0.965729385415713	0.972809918327082	0.994831829587215	1.01033350523994	1.02599538656116	1.04880983567647	1.05629036654647	0.965226178157795	1.05579297669176
223	229	1.05139369727936	0.0234629986174592	1.00590498798129	1.013100459107	1.0354744498242	1.05121916828478	1.06712268817508	1.09028227055895	1.09787423423507	1.00540621998914	1.09738117456958
224	230	1.02879167754424	0.0231496213795683	0.983914629602502	0.991012373845049	1.01308429404989	1.02861804702893	1.04430978396148	1.06716325157748	1.07465544708831	0.98341841964029	1.0741649354482
225	231	0.996698902224981	0.0227109781013976	0.952678360965734	0.959639177352967	0.981288007459398	0.996526408588786	1.01192175929862	1.03434701946669	1.0416997041778	0.952185385146241	1.04121241930372
226	232	1.07647952647814	0.0235243393528869	1.03086149410514	1.03807988910748	1.06052058029611	1.07630817196409	1.09225167655728	1.11546367043704	1.12307134656283	1.03037182134649	1.1225872316098
227	233	1.11643525481295	0.0239114160116699	1.07005667250365	1.07739777156334	1.10021555128176	1.11626455069957	1.13246887116991	1.15605502601514	1.16378392891387	1.06956887943007	1.16330163019582
228	234	1.16004514402056	0.0242572636281527	1.11298401819114	1.12043594037542	1.14359301401838	1.15987607025859	1.17631296402623	1.20023107427045	1.20806709680329	1.11250090730938	1.20758938073174
229	235	1.17895585720754	0.0242120614476786	1.1319737926331	1.13941524541315	1.16253598289238	1.17879011470977	1.19519505292418	1.21906183230372	1.2268798177243	1.13150021677009	1.22641149764499
230	236	1.06388475417116	0.0226717961500878	1.01990821764328	1.02686965625993	1.04850634441187	1.06372371025372	1.07908760746511	1.10144918817557	1.10877648476417	1.01944803371699	1.10832147462534
231	237	1.03497137167177	0.0220057297751877	0.992285792861155	0.999043114595243	1.02004494581437	1.03481541271452	1.04972778424933	1.07143161955378	1.07854324732643	0.991840141312401	1.07810260203114
232	238	0.981793487446173	0.0211985667368757	0.940680268704333	0.947187096824702	0.967413325780097	0.981640920801399	0.996007333900344	1.01692029741144	1.02377372475502	0.940244296641897	1.02334267825045
233	239	0.939154969996314	0.0206320501893023	0.899147898608154	0.905477899387791	0.925157736143942	0.939003887611275	0.952987506714682	0.973347397041367	0.980020624897044	0.898716151625282	0.979593788367347
234	240	0.964041639475716	0.0209080804510643	0.92349372086493	0.929910625314317	0.94985817577243	0.96389049260153	0.978060335696743	0.998688230019477	1.00544850821649	0.92306180179163	1.0050214771598
235	241	0.989433088710667	0.0212744416238288	0.948170887550609	0.954701728313302	0.975001794732259	0.989280614373043	1.00369816808737	1.02468455357289	1.0315617839094	0.947735183127963	1.03113099429337
236	242	1.01387596780123	0.0216405137443269	0.971900513443024	0.978545016492684	0.999196953191939	1.01372200446164	1.02838714459835	1.04973210268359	1.05672637809881	0.971460560862353	1.05629137474011
237	243	1.08908149413983	0.0224851803129866	1.04545268105369	1.05236245920432	1.07383230401319	1.08892675501224	1.10416200063905	1.12632835885535	1.13358967220526	1.04501054072638	1.13315244755328
238	244	1.16884460911729	0.0232747077813816	1.12366756138649	1.13082641009602	1.15306298680644	1.1686901262808	1.18445782706953	1.20738976360406	1.21489956568421	1.12322618186578	1.2144630363688
239	245	1.26249660891506	0.0240312122487747	1.21583103694343	1.22323053906977	1.24620576398468	1.26234413675339	1.27862124122336	1.30228277553286	1.31002866365524	1.21539543290746	1.30959778492265
240	246	1.27329699761416	0.0237926714878125	1.22708672813005	1.23441591498399	1.25716932959452	1.27314880503404	1.2892631182097	1.31268357893029	1.32034942960882	1.22666336149804	1.31993063373027
241	247	1.15202534482504	0.0221379653706714	1.10904005859772	1.11585508629527	1.13701722611146	1.15188354274089	1.1668788825837	1.18867930351462	1.19581647685601	1.10863493269852	1.19541575695156
242	248	1.11261525208941	0.0212205990233751	1.07140830509945	1.07794208036592	1.09822958904193	1.1124803434845	1.12685384886624	1.14774860965768	1.15458887004446	1.07102287800359	1.15420762617522
243	249	1.07285769275284	0.0204363114617272	1.03317323211927	1.03946571405522	1.05900379400503	1.07272793529987	1.0865701405893	1.10669228623307	1.1132795509226	1.03280252228786	1.11291286321783
244	250	1.08466987778146	0.020285723512911	1.04527113963155	1.05151990748767	1.07091930712892	1.08454341778465	1.09828259209581	1.11825121489785	1.12478727450048	1.04490985969615	1.12442989586677
245	251	1.07148808733275	0.0199868321413182	1.03266892181912	1.03882598876884	1.05794029159154	1.07136381616696	1.08490041281437	1.10457408640884	1.11101347254035	1.03231389633577	1.11066227832973
246	252	1.00483365069089	0.0192068777410979	0.967537787437644	0.973451239438608	0.991812968103508	1.00471127681536	1.01772093134417	1.03663349065942	1.0428249513881	0.967188170318335	1.04247913106344
247	253	0.975094789549669	0.0187900812949616	0.938611047373038	0.944395071623241	0.962356143525096	0.974974097220204	0.9877018667419	1.00620620029447	1.01226441307485	0.938266230211545	1.01192334888779
248	254	1.06436159731496	0.0195699678313265	1.02634710358103	1.0323777247076	1.05109729195197	1.06424165813627	1.07749515476585	1.09675459360238	1.10305769261043	1.02600446036556	1.10271873426436
249	255	1.06203955953516	0.0195537332342396	1.02405706583265	1.03008250015051	1.04878617149471	1.06191955747609	1.07516213111926	1.09440595709261	1.10070401213375	1.02371424239605	1.10036487667427
250	256	1.09356432663909	0.0197916012494915	1.05511387159604	1.06121494601766	1.08015081180176	1.09344493117039	1.10684768624028	1.12632097627305	1.13269329348801	1.05477278819009	1.1323558650881
251	257	1.0262299968491	0.0190566126312329	0.989216015335431	0.995087125634138	1.01331302029783	1.02611204178888	1.03901838843294	1.05777522374585	1.06391430433336	0.988879036091888	1.06358095760632
252	258	0.981310678324892	0.0184889863252017	0.945403994823353	0.951098329889638	0.968777561749405	0.981194563068413	0.993717215567004	1.01191910672109	1.01787723230464	0.945072265127496	1.01754909152229
253	259	0.974248659999289	0.0183266775363795	0.938656664863306	0.944301219045972	0.961825665000023	0.974133747493032	0.986546386801526	1.00458807821815	1.01049369052303	0.938328372027985	1.01016894797059
254	260	1.00722024627458	0.0186266932640026	0.971039948195489	0.976779142829389	0.994594930149529	1.00710542641242	1.01972039516056	1.03805301094358	1.04405305335287	0.970711927477135	1.04372856507203
255	261	0.949570917024532	0.0181240908467046	0.914377124663413	0.919957396860596	0.937284364261363	0.949455610356057	0.961731771938308	0.979577758999382	0.985419984668303	0.91404769896499	0.985094135084073
256	262	0.916381458516154	0.0178316730565455	0.881761819305455	0.88724955188209	0.904291965210827	0.916265800193078	0.928344870669856	0.94590788651718	0.951658371305221	0.881431379325325	0.951331537706983
257	263	0.864833024080997	0.0173802870472191	0.831100312409937	0.83644494320605	0.853047600442759	0.864716598081727	0.876491529786032	0.893618244990275	0.899227371739041	0.830767661468448	0.898898386693547
258	264	0.830251944290643	0.0171560165269683	0.796963789998644	0.802235782462398	0.818616878224486	0.8301337787721	0.841758196214756	0.858671179865413	0.864211619867707	0.796626151897785	0.863877736683501
259	265	0.874058611830366	0.0178230906424151	0.839471487582108	0.844950303433332	0.86197199940545	0.873937470171082	0.886013165739231	0.903580145847155	0.909334170532477	0.839125354171232	0.908991869489499
260	266	0.924500125246958	0.0186359341619691	0.888331464957176	0.894061790806493	0.911863056654443	0.924374908145428	0.937000692586282	0.95536558700389	0.961380380356609	0.887973694289498	0.961026556204417
261	267	0.981637007585432	0.0195082841262442	0.943769991618507	0.949770651426031	0.968409378033872	0.981507779830046	0.994723763765171	1.01394417175295	1.0202384105765	0.943400770697994	1.01987324447287
262	268	1.02167469480299	0.020118100145656	0.982620489992453	0.98881010853181	1.0080342254568	1.02154264734069	1.03517121694248	1.05498970735053	1.06147931078814	0.982243218517507	1.06110617108848
263	269	1.00537497521704	0.0200474471069022	0.9664626864955	0.972628682771462	0.9917815275255	1.00524172786346	1.01882316771362	1.03857578690394	1.04504449386864	0.966081978887514	1.04466797154657
264	270	0.897203126757801	0.0189315382156139	0.860477787353683	0.866292268677336	0.884362456275367	0.897069974568607	0.909898645948779	0.928568179577151	0.93468515482766	0.860097311855198	0.934308941660404
265	271	0.826752844226146	0.0181627172523926	0.791533992049439	0.797106390977956	0.814430859816276	0.826619844033916	0.83892984316682	0.856852973825208	0.862727520929901	0.791153918411457	0.862351770040836
266	272	0.737607893219966	0.0172613663068734	0.704160447198379	0.709446970144442	0.725893048805894	0.737473248468084	0.749175959631454	0.766228102551294	0.771820508979531	0.703775615258495	0.771440171181438
267	273	0.718411159845667	0.0173023239622838	0.684895627017186	0.690190237956153	0.70666644257829	0.718272260684688	0.730004461439373	0.747105880271076	0.752716039377818	0.684498604879591	0.752323714811744
268	274	0.666442714629349	0.0170882747340859	0.633367229065013	0.638586300267013	0.654838622040165	0.666296666690864	0.677887598866111	0.694797312902504	0.700348171700684	0.632949696150541	0.699935733108157
269	275	0.686904662334598	0.0179097749143497	0.652246507023112	0.65771355923936	0.674741358801224	0.686749013799928	0.698898291896927	0.716626697981936	0.72244734784701	0.651801503502473	0.722007821166724
270	276	0.728852087751468	0.0191405935450014	0.691815552488855	0.697656959940275	0.71585225098775	0.728684542396712	0.741669281748115	0.760618729374386	0.766840761164103	0.691336524403266	0.766367651099671
271	277	0.802370576174452	0.0208636797213457	0.761994754664909	0.768364057571488	0.788201406210789	0.80218974714142	0.816342622645473	0.836993920489094	0.843774025401137	0.761477763920615	0.84326338842829
272	278	0.99342403433964	0.0240305456096168	0.946877995163787	0.954230524276081	0.977111793808592	0.993230277838726	1.00952505856541	1.03327846667394	1.04107116760696	0.946324164944791	1.04052390373449
273	279	1.06744724214448	0.0255607256653204	1.0179313589245	1.02575442446206	1.05009739188437	1.06724322628748	1.0845746921895	1.10983597771676	1.11812252227249	1.01734821984046	1.11754626444851
274	280	1.04704387203204	0.0255680936329123	0.997525285450155	1.00534603552018	1.02968689243322	1.04683576094773	1.0641739872804	1.08945159573595	1.09774512785012	0.996930408511529	1.09715733555255
275	281	0.905789962906759	0.023705606771375	0.859918207723634	0.867153591012027	0.889690051749781	0.905583169941228	0.921664447081872	0.945131726086393	0.952836895304951	0.859326973634864	0.952252952178654
276	282	0.900409431275563	0.0235085032104766	0.854917678214286	0.862093456380126	0.884443642611432	0.900204847533161	0.916152201235798	0.939423261565182	0.947063806875586	0.854332764983028	0.946486097568097
277	283	0.963303669499617	0.0243815753584134	0.916103813037947	0.923553433412612	0.946748347364973	0.963097975053395	0.979634761924127	1.00375554955199	1.01167246109078	0.915515781797127	1.01109155720211
278	284	1.14034601828147	0.0267669159861702	1.08848142568762	1.09667843425365	1.12217966888755	1.1401365951816	1.1582840728369	1.18472796474624	1.19340073681406	1.08788286294858	1.19280917361437
279	285	1.17634207453726	0.0273493977039925	1.12334301576204	1.13172070454299	1.15778147603712	1.17613012780096	1.19467162709322	1.22168641529716	1.23054560092806	1.12273725503744	1.22994689403709
280	286	1.11268583119182	0.0264326496125333	1.06147607310691	1.06956789284347	1.09474502792117	1.11247652934587	1.13039847187647	1.1565177184178	1.16508502594311	1.06087783795125	1.16449382443238
281	287	1.06291175861399	0.0254448266154419	1.0136202266288	1.02140788622952	1.0456406078303	1.0627087260151	1.07996158104272	1.10510819489824	1.11335709977759	1.01303989844772	1.11278361878025
282	288	1.02267016102518	0.0246087421472578	0.975001210910621	0.982531822324342	1.00596597993761	1.02247277923358	1.03915917380327	1.06348178819463	1.07146080739374	0.974437026416558	1.07090329563381
283	289	0.913026461914753	0.0230500511213392	0.868402856173514	0.875446200545765	0.897375518731657	0.912832497187757	0.928465962063466	0.951268356013184	0.958752344342594	0.867848361716928	0.958204562112578
284	290	1.042667987323	0.024555465776366	0.995090213572352	1.00260927246175	1.02600218291145	1.04247522827124	1.0591236626093	1.08338422195481	1.09134118720825	0.994539274401321	1.09079670024468
285	291	0.920303452610906	0.0231454226862835	0.875493089552085	0.882566414737798	0.904588142181263	0.920109425845208	0.935807252352951	0.958702334816944	0.966216444981776	0.87493842414579	0.965668481076022
286	292	0.844851912370754	0.022225250670373	0.801847612867645	0.808630028400186	0.829756872939071	0.844657029497317	0.859734508161098	0.88173856114712	0.888963705503004	0.801290421056823	0.888413403684685
287	293	0.904728128520843	0.0231071836258469	0.860000425997954	0.867058658615	0.889037197811772	0.904531413333357	0.920204617964761	0.943068613299056	0.95057373803323	0.859438048614183	0.950018208427503
288	294	0.907479177708825	0.0234154065442367	0.862160728617471	0.869310793103848	0.891577871536877	0.907277792141645	0.923160951456088	0.946334508359133	0.953942074759079	0.861584980882122	0.953373374535529
289	295	0.927102545292175	0.0239776809471537	0.880697246747885	0.888018459938171	0.910819147242785	0.926895841660615	0.943160613658197	0.966891717145382	0.974682513616542	0.880106290635754	0.974098799948596
290	296	0.908950532406037	0.0240030081558715	0.862508708025712	0.869832724706457	0.892647644675922	0.908739255567133	0.92502310530874	0.948789026373092	0.956593015075284	0.861904636420528	0.955996428391545
291	297	0.662184912303947	0.0206730997835782	0.622281099320259	0.628551544864716	0.648126336674358	0.661969789934711	0.676008982593762	0.696552084552357	0.703311232928129	0.621665636728133	0.70270418787976
292	298	0.653291094012225	0.020762953934266	0.613225029199078	0.619518325319117	0.639169382374109	0.653071143852293	0.667173037726633	0.687814135749451	0.694607101504263	0.612595704301063	0.693986483723386
293	299	0.639238947805498	0.0210636394797782	0.598616244615308	0.604991397159669	0.624908450705769	0.639007605857834	0.653317259231259	0.674275630387059	0.681176330180602	0.597954214425132	0.680523681185863
294	300	0.599316046557558	0.0211890220297381	0.558500371145706	0.56489427439503	0.584891420041907	0.59906635004401	0.613468480157296	0.634589560753912	0.641550704260265	0.557785563379272	0.640846529735845
295	301	0.646233039386581	0.0229919397322555	0.601949385228922	0.608885396402592	0.630580172736029	0.645960387681126	0.66158868989284	0.684510727143325	0.692066125927827	0.601168837511361	0.691297241261802
296	302	0.715704493697405	0.0253674731961049	0.666842171785854	0.674496097533703	0.698434957912938	0.715404807270394	0.732647342860716	0.757935152973819	0.766269881834827	0.665984246233039	0.76542474116177
297	303	0.693821972157751	0.0261493994653599	0.643509840691477	0.651377577277868	0.676009985365663	0.69349348563344	0.711275878880499	0.737386871380355	0.746000831952921	0.642569149205645	0.745074795109856
298	304	0.724328397785931	0.0277971726939596	0.670864253733054	0.679220568186298	0.7053907169714	0.723972842975657	0.742878492126142	0.770649065013994	0.77981309290691	0.669845939305771	0.778810856266092
299	305	0.711587178168155	0.0285550098295562	0.656713483294013	0.66527877677684	0.692124592374137	0.711205256947192	0.730633437100049	0.759198356923577	0.768631255681841	0.655619358902224	0.767554997434085
300	306	0.680579949598493	0.0288890099679585	0.625128793127914	0.63376905332559	0.660878226896383	0.680171236545084	0.699836142060781	0.728785014653601	0.738353735755467	0.623957490061295	0.737202409135692
301	307	0.658564170117058	0.0293931573927992	0.602207078624561	0.610973958635349	0.638507653997441	0.658126928169857	0.678144059340809	0.707645867299387	0.717406008971336	0.600953581627171	0.716174758606944
302	308	0.723504961239257	0.0319435243886162	0.662243128775618	0.671776470312179	0.701710817443592	0.723034901898136	0.744786704172643	0.776836881651578	0.78743803635649	0.660895653437569	0.786114269040945
303	309	0.719479547650547	0.033116730483203	0.656027553872911	0.665887637576753	0.6968743550486	0.718971504467191	0.741530936294569	0.774804456230023	0.78581863161726	0.654570755903469	0.784388339397625
304	310	0.799084083272501	0.036209956205687	0.72968054095914	0.740471324406578	0.774371889415117	0.798537206629098	0.82320014096156	0.859562305776029	0.87159539978297	0.728112569109355	0.870055597435648
305	311	0.824181909122566	0.0380166766129197	0.751345148403663	0.762662729525088	0.798231422518835	0.823597456702265	0.849495300287909	0.887694728732531	0.900339975414124	0.749669222961243	0.898694595283889
306	312	0.844670391586014	0.0395553152111307	0.76891248788578	0.780677667117278	0.81766488730897	0.844053022773913	0.871002920214187	0.910769038694	0.923936654066016	0.767141973772198	0.92219880939983
307	313	0.916991348766406	0.0421188075920938	0.83628734242115	0.848829219800109	0.888242113838194	0.916346569147124	0.94503772694487	0.987352901131118	1.00135948679304	0.834438485885903	0.99954421164691
308	314	0.962142056461038	0.04391557565401	0.877983084241574	0.891064749390514	0.932168547494873	0.961473984806086	0.991387318208166	1.03549823864594	1.05009752481722	0.876067528179178	1.0482165847429
309	315	0.914107057202379	0.0433328303291023	0.831138309561951	0.844017683112079	0.884518300799255	0.913422424072389	0.942949516051145	0.986531801634249	1.00096640792605	0.829174709757338	0.999039404647419
310	316	0.895723323667357	0.0431956143489207	0.813051404415347	0.825876678986829	0.86622224740931	0.89502906027417	0.924467606118971	0.967938189700604	0.982340568523128	0.811059919543472	0.980386727791241
311	317	0.891679595151947	0.043406283545235	0.808623500553098	0.821503899697102	0.862031288133597	0.890975365868464	0.92056024567289	0.964257507437257	0.978737646787809	0.806603279403286	0.976755910900607
312	318	0.829813757796049	0.0422912251077058	0.748984433787745	0.761497613927438	0.800910713298723	0.829095415015451	0.857933765365831	0.900580264348039	0.914725230504964	0.746922956584946	0.912704559007152
313	319	0.814994525460861	0.0424269203199473	0.733950578964646	0.746486477305425	0.785990907696695	0.814258424726856	0.843195751194282	0.886013512505958	0.90022152836059	0.731837761633764	0.898151289287958
314	320	0.761888748124694	0.0416886974917653	0.682361942060944	0.694638059089782	0.733371110907554	0.761128515166815	0.78957769336664	0.831732698141194	0.845735731787857	0.680178901040834	0.843598595208554
315	321	0.814673343298384	0.0439882258392056	0.73072919503203	0.743694397987698	0.7845880343463	0.813881766578892	0.843895792403535	0.888352466446062	0.903115790908377	0.728456420653541	0.900890265943227
316	322	0.85242428755841	0.046093826444701	0.764465462988795	0.778049910133189	0.820898262105917	0.851593608778683	0.883044830064515	0.929632225489722	0.945103616551738	0.762080387726796	0.942768187390024
317	323	0.869940707240063	0.0476724570953242	0.779002851848886	0.793039543076212	0.837329151861741	0.869070050857147	0.901603203784761	0.94981180227592	0.96582624312155	0.776502691333228	0.963378723146899
318	324	0.874248499545053	0.0487199641173152	0.781356126703243	0.795684261559055	0.840912773786098	0.873343647138446	0.906597893493512	0.955899317472578	0.972282871994881	0.778757369875116	0.969739629214991
319	325	0.930095725336062	0.0510456345055436	0.832727410843322	0.847755720101498	0.895175954628035	0.929162061150999	0.963997755784736	1.01562059003052	1.03276977425421	0.830046281705197	1.03014516896693
320	326	0.909718170379959	0.0511756453373526	0.812169674717007	0.827209884535046	0.874697668491988	0.908758732221293	0.943692840870849	0.995499236912775	1.01271885571896	0.809413905518748	1.01002243524117
321	327	0.876133084304757	0.050753026868222	0.779472245579858	0.794356347812609	0.841387554318496	0.875153264790245	0.909810571113527	0.961252128517532	0.978361920146478	0.776657151643042	0.975609016966472
322	328	0.764152092620987	0.0478530602482811	0.673231570804679	0.687180915587917	0.731354427786071	0.76315343346078	0.795861192867809	0.844529852164213	0.860747630455298	0.670360094534356	0.857944090707618
323	329	0.805288535733267	0.0497508918859572	0.71072159665486	0.72523988639856	0.771197095915874	0.804264227665354	0.838263450215226	0.888831258112442	0.905676251955845	0.707776787636791	0.902800283829744
324	330	0.656117423742233	0.0458252286323862	0.569370395232308	0.582604567794259	0.624654924669998	0.655050875088161	0.686417383217828	0.733268461930546	0.748925185992453	0.566299975622756	0.74593487186171
325	331	0.548456962825613	0.0429584647501818	0.467490723366535	0.479760548670729	0.518903219878278	0.547335782616186	0.576788654075067	0.620977941858545	0.635794281816885	0.464258371915256	0.632655553735969
326	332	0.471835919767303	0.0412244957179085	0.394501003510918	0.406136200536871	0.443415034137545	0.470635864081605	0.498948828329606	0.541629295364985	0.555989993677217	0.391035908160203	0.552635931374404
