# Supplementary material for: Evolution and Epidemic Spread of SARS-CoV-2 in Colombia: A Year into the Pandemic
Source: Vaccines (Basel). 2021 Jul 30;9(8):837. doi: 10.3390/vaccines9080837 (PMC8402472; doi:10.3390/vaccines9080837)
Supplement: Supplementary file 1 [file vaccines-09-00837-s001.zip › Supplementary_material/Supplementary Data S3/model_statistics/WHO-model- PU .csv]

t_start	t_end	Mean(R)	Std(R)	Quantile.0.025(R)	Quantile.0.05(R)	Quantile.0.25(R)	Median(R)	Quantile.0.75(R)	Quantile.0.95(R)	Quantile.0.975(R)	inferior	superior
2	8	1.95654203689272	0.618712917444618	0.938237956722326	1.06150343135563	1.51160222368467	1.89172465864072	2.3309940562162	3.07279161283667	3.34271361447514	0.743864718701266	3.16921935508417
3	9	1.55162318778494	0.490666334373155	0.744063629536085	0.841818528274734	1.19876650577941	1.50022017922655	1.84857997426826	2.43685779697351	2.65091771939701	0.589917172413552	2.51332920315632
4	10	1.46748781969867	0.442464225668838	0.73256463226656	0.82299482334727	1.14995143148749	1.42326606198293	1.73692292103354	2.26289546577095	2.45342031741664	0.600257937387751	2.3347177020096
5	11	1.33982897893786	0.403973636943807	0.668837798910818	0.751401339782798	1.04991553019799	1.29945413446434	1.58582553977176	2.06604298901068	2.23999381437095	0.548040650528001	2.13161730734773
6	12	1.02766311685514	0.342554372285045	0.469913016030399	0.536123574272721	0.780755083632737	0.989862377110563	1.23347491037721	1.64821745744786	1.79991646284457	0.356256547176447	1.69906968653382
7	13	0.981232080880835	0.327077360293612	0.448681789771283	0.511900876624581	0.745479644842829	0.945139223299346	1.17774505397019	1.57374904186978	1.71859410664985	0.340160454705356	1.62230370705631
8	14	1.18594488814719	0.357575837820384	0.592019415229178	0.665100241800101	0.929329023030775	1.15020723717395	1.40368787505737	1.82875065402148	1.98272261265797	0.485096246019234	1.88679353027514
9	15	1.20101376303901	0.362119274550292	0.599541743282344	0.673551150804706	0.941137280666819	1.1648220216634	1.4215234399203	1.85198715943519	2.00791551942282	0.491259984920439	1.91076754115758
10	16	1.20021811904231	0.361879378859042	0.599144560665881	0.673104938657851	0.940513798862966	1.16405035386302	1.42058171333402	1.85076026053468	2.00658532156991	0.49093453647859	1.90950170160603
11	17	1.07072233662245	0.338592132534446	0.513452978973581	0.580910306511435	0.827227953434507	1.03525087044024	1.27564210503171	1.68159260246488	1.82930806722388	0.407081756854936	1.73436291638997
12	18	1.1521860971277	0.347397179348777	0.575167148384445	0.646167675629155	0.902874990815283	1.1174657445996	1.3637308702216	1.77669392543916	1.9262829593492	0.471287625604092	1.8330845686513
13	19	1.24403032754684	0.359120622244613	0.64280862362354	0.7178275301066	0.986788312495628	1.20964980293481	1.46386862985658	1.88755832644712	2.04042106820771	0.540153907947398	1.94790674714628
14	20	1.43743715881776	0.3841712402367	0.785860270725337	0.869027021738452	1.16315133836089	1.40336112971984	1.67463965560481	2.12212637207303	2.28248551057087	0.684461527953823	2.19041278968169
15	21	1.50034400367762	0.387387155988371	0.83973114952531	0.924845100543896	1.22416106281284	1.46713796592403	1.7403861672706	2.18915052673005	2.34950081325367	0.741065177940408	2.25962282941482
16	22	1.51608669364759	0.379021673411896	0.866574540392751	0.950961278738983	1.24622831445949	1.4846212186967	1.75169519458545	2.18857819317492	2.34426978931179	0.773204213760269	2.2589691735349
17	23	1.40813078597152	0.352032696492879	0.804868411403522	0.883246227587083	1.15748819859223	1.37890587148661	1.62696232442991	2.03273621767694	2.17734149028829	0.718146700845473	2.09811487109756
18	24	1.78995669776812	0.381620050209686	1.1217563327805	1.21177941160234	1.51996332791839	1.76291041055672	2.03049821482771	2.46041290965925	2.61176899919376	1.04198139935713	2.5379319961791
19	25	1.58387778807689	0.345630469305789	0.980445314549428	1.06135083010315	1.33912756464458	1.55880905336936	1.80133103238524	2.19193743419217	2.3296864604653	0.906442068237543	2.26131350791624
20	26	1.77550184032996	0.348204558856245	1.15981674982968	1.24411780956024	1.52991932911654	1.75279160818705	1.99635003082801	2.38436786918495	2.52018362100833	1.09302090497172	2.4579827756882
21	27	1.96621811904134	0.347581541316497	1.34489173788735	1.43149604543817	1.72197724674992	1.94577504275904	2.18819002263274	2.5706845904351	2.70367436934396	1.284958298061	2.64747794002167
22	28	2.40698648890067	0.362866866324476	1.74892006761121	1.84280074019883	2.15332858512638	2.38877650552306	2.64080391318526	3.0332953913667	3.16850875447777	1.6957674309047	3.11820554689664
23	29	2.88560788790797	0.36946423067749	2.20726138818805	2.3059499643646	2.62856830191038	2.86985494897645	3.12548144325435	3.51900502346491	3.65345837397176	2.16145799578009	3.60975778003585
24	30	4.09191681980454	0.399330192294658	3.34678255955131	3.45796675538396	3.81596437762032	4.07893396452707	4.35371948902315	4.77015472000925	4.91082266289274	3.30922964290701	4.87460399670207
25	31	4.34314350220787	0.361928625183989	3.6627605512111	3.76545716389759	4.09385798356295	4.33309407705452	4.58147566882584	4.9551105382512	5.08063148226832	3.63376339684725	5.05252360756848
26	32	3.54880800767251	0.2762743287005	3.02797025479431	3.10692912804194	3.35876342274823	3.54164127910232	3.73104106669588	4.01513399007622	4.11037056147572	3.00731032341952	4.09030569192549
27	33	2.93084540737698	0.209882198973282	2.53389917951672	2.5943734102109	2.78668442954295	2.9258369405841	3.06954718139339	3.28440217467065	3.35625249091816	2.51947629738935	3.34221451736462
28	34	2.471408178341	0.165127904753984	2.15833673234014	2.20621249003494	2.35811768246374	2.46773146211982	2.58069100889889	2.74914575575219	2.80537291874533	2.14775748502319	2.7950588716588
29	35	2.4745580132603	0.145562236074135	2.19745578810778	2.24009523053545	2.37488429790659	2.47170443775212	2.57112122277584	2.71875476482594	2.76787616279804	2.189256030555	2.75985999596561
30	36	2.03111361443646	0.118456951547366	1.80555334537684	1.8402751944398	1.95001018511111	2.02881122927731	2.10970735287533	2.22980580893164	2.26975758546403	1.79893798940362	2.2632892394693
31	37	1.8112057033486	0.10124947684807	1.61817444735721	1.64794446163985	1.74192468423522	1.80931938052348	1.87843054253723	1.9809014604978	2.01495635265879	1.61275672872638	2.00965467797082
32	38	1.45744740344026	0.0834531955559964	1.29845408387274	1.32294896088508	1.40032467396007	1.45585487459538	1.51283420845626	1.59737819271616	1.62549055773748	1.29387914015051	1.62101566673001
33	39	1.68453212708862	0.0839125222038679	1.52406076756179	1.54892521964287	1.62720023173365	1.68313900533502	1.74034543159996	1.82489115510358	1.85292023425426	1.52006358356903	1.8490006706082
34	40	1.80002236024643	0.0825038896127539	1.64192867504154	1.66649916965237	1.74370864522118	1.79876199743416	1.85496218771566	1.93784480480167	1.96527839315997	1.63831473660544	1.96172998388743
35	41	1.64263904581332	0.0748201583054992	1.49924829455515	1.52153855067775	1.59157357360818	1.64150319730755	1.69246635938917	1.76761406063284	1.7924845611736	1.49599153553454	1.7892865560921
36	42	1.28158815508594	0.0621661568465859	1.16262552573106	1.18107676083458	1.23912788532682	1.28058312817993	1.32295287861092	1.38552782532036	1.40626209955537	1.15974248766663	1.40343382250525
37	43	1.16951292063553	0.0561384166485818	1.0620577775303	1.07873062110478	1.13117449139183	1.16861479997611	1.20687233744176	1.26335882442261	1.28207186069932	1.05948162400431	1.27954421726675
38	44	0.98687575486264	0.0497180822679771	0.891823750956843	0.906545339702321	0.952901904962397	0.986040960288167	1.01993962708484	1.07005376437354	1.08667167523881	0.889428313617405	1.08432319610787
39	45	1.00793682901732	0.0492998018011266	0.913614771987196	0.928239709117604	0.974261059607176	1.00713316569162	1.04073655271692	1.09037534840082	1.1068259003048	0.911309217487114	1.10456444054753
40	46	0.835111751412732	0.0446386007636453	0.749903094839415	0.763069091944205	0.804585703849215	0.834316541689584	0.864770977771114	0.909866980576253	0.924839355966687	0.747620093915987	0.922603408909477
41	47	0.718444556336037	0.0414794157998432	0.639437867607851	0.65160535351595	0.690049084526201	0.717646442482026	0.745970051078655	0.78800624196755	0.801986669019471	0.637144901368344	0.799744211303729
42	48	0.946484141416972	0.0481747743730132	0.854406785057211	0.868661993203205	0.913560647517767	0.945666923197294	0.978516818058812	1.02709392947879	1.04320552938393	0.852061583645866	1.04090669918808
43	49	1.07045848228249	0.05242057740953	0.970168611508127	0.985718181071506	1.03465044861041	1.06960292174869	1.10533389901146	1.15811721114908	1.17561028559385	0.967714150559813	1.17320281400517
44	50	1.1485513633799	0.055195856070018	1.04290333066532	1.05929508840185	1.11085611481522	1.14766730330057	1.18528292661432	1.2408232802634	1.25922328992517	1.04036748548267	1.25673524127714
45	51	1.22255840157272	0.0569402214462046	1.11349027842826	1.13043181022285	1.18368620936364	1.22167452512783	1.26046710543135	1.31770000623291	1.33664938392023	1.11095556753816	1.33416123560728
46	52	1.27529265334598	0.0574362924554755	1.16518935289376	1.18231168806087	1.23609683939615	1.27443049023042	1.31354864489544	1.37121456290547	1.39029543005909	1.16271752013325	1.38786778655872
47	53	1.22040855272358	0.0550762669799043	1.11483419216563	1.13125108136023	1.18282241241064	1.21958013374808	1.25709165445369	1.31239186307638	1.33069062880157	1.11245906944297	1.3283580360042
48	54	1.23135267175924	0.0539983867680791	1.12777816311887	1.14389969647751	1.19451388273769	1.23056343313865	1.2673311294032	1.32149783543536	1.33941224937518	1.12551583369381	1.33718950982468
49	55	1.09377944326495	0.0497172474211339	0.998493214724166	1.01330662910336	1.05984774559964	1.09302624393732	1.12689009795553	1.17682151334067	1.19334592967876	0.996333638319524	1.19122524821037
50	56	1.08151192695588	0.0484151230979	0.988689231199388	1.00312721222195	1.04847460424201	1.08078955995728	1.11376181505836	1.16236072392819	1.17843967080616	0.986618285683995	1.17640556822776
51	57	1.08913376129398	0.0479000480528258	0.997262352545136	1.01156090137256	1.05645434239638	1.08843162793802	1.12104780051763	1.16910168315531	1.18499523845116	0.995249667110445	1.18301785547752
52	58	1.11939974777394	0.048126754145074	1.02704785748913	1.0414319476544	1.08657377674084	1.11871011311598	1.15147396215655	1.19971997421278	1.21567068339042	1.02507130964959	1.21372818589828
53	59	1.06639205583347	0.0465855532586402	0.97702861711089	0.99093994550539	1.03461178625603	1.06571376615579	1.09743293673933	1.14415789411595	1.15961006588055	0.975084371446533	1.1576997402204
54	60	1.13345333770649	0.0475586455751226	1.04214431837552	1.0563771260482	1.10102327892429	1.13278823500176	1.165158380114	1.21279829322243	1.22854199676263	1.04023839237925	1.22666828303373
55	61	1.04229155677481	0.0451890700015126	0.955592614353374	0.969092533028941	1.01146650288407	1.04163856468417	1.07240479785498	1.11771801502078	1.13270131123556	0.953720979571844	1.13086213397777
56	62	0.950554258735179	0.0427242367002071	0.86864969425878	0.881387681923877	0.921398945227295	0.949914231544238	0.979011894510702	1.02190404680732	1.03609595207625	0.866814754802773	1.03429376266758
57	63	0.863812838606033	0.0404517424250259	0.786338062061225	0.798369871119415	0.836195318754604	0.863181478597016	0.890742131414872	0.931409454463679	0.944875482544546	0.784527423452982	0.943098253759083
58	64	0.801658464856393	0.0390241234869402	0.726987448882617	0.738567483976681	0.775003356430512	0.801025332317112	0.827623416938456	0.866909142410823	0.879927413038281	0.725171182821991	0.878145746890796
59	65	0.813542647652491	0.039744159131653	0.737500534754678	0.749291633956212	0.786394552059098	0.812895529523717	0.839985341967381	0.880001064865722	0.893262168538784	0.735644095754451	0.89144119955053
60	66	0.810441966602133	0.0404211714029529	0.733144350597994	0.745120767233818	0.782824420682069	0.809770057489408	0.837327089189617	0.878055135935924	0.89155786658045	0.731216470652345	0.88966746255192
61	67	0.815044350335375	0.0414310327279371	0.73585380636837	0.748114525158717	0.786730109892772	0.814342438682359	0.842593464527065	0.884368489268968	0.898223670005064	0.733839526188618	0.896249174482131
62	68	0.867025527221857	0.0436801150281095	0.783517027399214	0.796450766201388	0.837177600594443	0.866292113514521	0.896073987581933	0.940102059089327	0.954701822897779	0.781412501766762	0.952638552676952
63	69	1.0349450737738	0.0487336601925404	0.941620587728044	0.956110993397705	1.00167111478098	1.03418024821815	1.06738531932216	1.11638807061015	1.13261587854276	0.939427099796423	1.13046304775118
64	70	1.09519707625928	0.0509531793366915	0.997594566816703	1.01275572918972	1.06041258067588	1.09440699221324	1.12912032379936	1.18033349894807	1.19728944532046	0.995328844759365	1.1950653077592
65	71	1.17128448418744	0.0529132394006826	1.06985872224243	1.08562994953854	1.13517406091105	1.170487788455	1.20652644967159	1.25965664600157	1.27723768548128	1.0675745349621	1.27499443341278
66	72	1.09564249064614	0.0508092038760162	0.998308418393095	1.01342961354519	1.06095758351211	1.09485718401308	1.12947135717571	1.18053414681829	1.19743927440577	0.996056451049149	1.19522853024313
67	73	1.04046907252794	0.048831633128788	0.946949642225722	0.961472041066409	1.00712951447383	1.03970524495526	1.07297600472063	1.12207161600577	1.13832915106264	0.944759071595512	1.13617907346036
68	74	1.03962583702886	0.0482114937667505	0.947268140789986	0.961616238185885	1.00671425691095	1.03888068058167	1.07172514312715	1.12017725764115	1.13621808078215	0.94513130924603	1.13412036481169
69	75	0.994432068802904	0.0468259772945184	0.904760776982509	0.918683954601329	0.962460621508761	0.993697182402788	1.02560243842986	1.07268697322808	1.08827954236387	0.902653153305648	1.08621098430016
70	76	0.877871380138247	0.0438388047073498	0.794040832147487	0.807028837453888	0.847918293454987	0.877141752930176	0.90702912723942	0.95120277684922	0.965848208636399	0.791947322911841	0.963795437364652
71	77	0.963471302070788	0.0459316921168118	0.875538431448603	0.889185598703239	0.932105880609478	0.962741497954169	0.994041186952261	1.04024646006783	1.05555147013419	0.873445185521837	1.05349741861974
72	78	0.87930249205461	0.0441866127783273	0.794820234421127	0.807906063656014	0.849109412916212	0.878562449303892	0.908688878614261	0.95322330367323	0.967990217321953	0.792696731009089	0.965908253100132
73	79	0.851203836431827	0.0438392279536979	0.767438621312996	0.780400963530473	0.821238856847875	0.850451343143412	0.880348554045128	0.924573564671027	0.939245265411275	0.765278949642579	0.937128723221075
74	80	0.943014520536819	0.0466290670320764	0.853826251294381	0.867649523746947	0.911158849395119	0.942246078998997	0.974032541068094	1.02100077145536	1.03656964466396	0.851621549153949	1.03440749191969
75	81	0.883952984454276	0.0457693506074587	0.796511969687199	0.810040271284262	0.852666598766522	0.883163161030164	0.914378416705442	0.960559891449789	0.975882348431547	0.794245057263657	0.973660911644895
76	82	0.850891050383105	0.0454172043290393	0.76419281254331	0.777589756231044	0.819833138777347	0.850083123274689	0.881068277982904	0.926948294863351	0.942180505917158	0.761873329898188	0.939908770868022
77	83	0.807920047879171	0.0447465529318113	0.722588798706934	0.735754150018426	0.777305631343094	0.807094104093699	0.837634145913148	0.882903356621947	0.897944885354482	0.720216804132821	0.895623291625521
78	84	0.663507132204279	0.0411489655205023	0.585300254465658	0.597304671328514	0.63530847719774	0.662656676187498	0.690778766268947	0.7326106303651	0.746546846134512	0.582855159784095	0.744159104624464
79	85	0.725768331137794	0.0439254976343681	0.642220920514194	0.655059971254734	0.695677898098015	0.724882359733494	0.754893026281822	0.799498873925383	0.814350410838314	0.639674355774433	0.811862306501156
80	86	0.802651026228539	0.0476285757929252	0.712005750943468	0.72594833874009	0.770033265826586	0.801709144385565	0.834242101076975	0.882566613247018	0.898648699902455	0.709299017674405	0.896003034782672
81	87	0.711136398471759	0.0463894236493247	0.623114028385923	0.636591300561	0.679321805369332	0.710127949117712	0.741851764099186	0.789121480730942	0.804889394426048	0.620213128119083	0.802059668824436
82	88	0.641945073211236	0.045392371441696	0.556055655580636	0.569150065151389	0.610773295688486	0.640875482344725	0.671950998487008	0.718388643333437	0.733912502751513	0.552976025185512	0.73091412123696
83	89	0.654829594805464	0.0472582553542836	0.565476518448243	0.57908337187183	0.622365184570511	0.653693089419306	0.686055222189468	0.734452641155437	0.750640911622323	0.562203414311069	0.74745577529986
84	90	0.647024154297446	0.0487712806841283	0.554962366585924	0.568946258962843	0.613494795881326	0.645799143219944	0.679218274254271	0.729280792076615	0.746047078005002	0.551432444156554	0.742615864438337
85	91	0.775847258103009	0.0557025868796258	0.670507977339154	0.686553949572403	0.737585354283935	0.774514595179409	0.812656566892928	0.869686517275023	0.888759458082319	0.666670187818943	0.885024328387076
86	92	0.757263744776251	0.057408016338811	0.648923158913394	0.665374128028942	0.717792750287896	0.755813543048815	0.795154049782885	0.854100273168642	0.873845107609156	0.644744032752181	0.86978345680032
87	93	0.713944097057787	0.0577189592736369	0.605299421947601	0.621730765147835	0.674212174779786	0.712389267176969	0.75198131902887	0.811461268682228	0.831424010508449	0.600814936881459	0.827073257234115
88	94	0.712489473799461	0.0593741228166218	0.60087315476893	0.61772045799453	0.67159436915582	0.710840873048448	0.751587689158177	0.8128822126697	0.833473830540054	0.596116193078883	0.82886275452004
89	95	0.726019793503658	0.0618029090680107	0.609945599101185	0.627440670644545	0.683434013823395	0.724266877550843	0.766694999414521	0.830578489832631	0.852054749914709	0.604886091730357	0.847153495276958
90	96	0.80966094980682	0.067471745817235	0.682822058562179	0.701967048113508	0.763188446723161	0.807787507883812	0.854091498393421	0.923745554978494	0.947145520165435	0.677416328005039	0.9419055716086
91	97	0.822558063135263	0.0702758780156279	0.690591737406191	0.710477181114993	0.774130421381261	0.820557573311808	0.868805293110717	0.941463048237864	0.965891955918312	0.684817342224632	0.960298784045893
92	98	0.684792780619437	0.0658942160382907	0.561748790930482	0.580129032605372	0.639271519843828	0.682680386280594	0.72801176756139	0.796662435443455	0.819839923356891	0.555640117184387	0.813945444054487
93	99	0.783796054689322	0.0721542753555836	0.648768711526451	0.669007272326022	0.73399776478942	0.781583056904473	0.83118237933145	0.906133896727334	0.931398330440171	0.642373674992378	0.925218434386265
94	100	0.773275800509286	0.0737289546954542	0.635538664271253	0.656128453372213	0.722352341211772	0.770933807063079	0.821646738398763	0.898412267613324	0.924320757880988	0.628767049306196	0.917784551712376
95	101	0.798032024443405	0.077148667745642	0.654006502684903	0.675513107805406	0.744730471913259	0.795547324925524	0.848625537650306	0.929026878022418	0.956176214853568	0.646820635661946	0.949243413224863
96	102	0.905784917717173	0.0844648791002821	0.74781834578225	0.771472311422238	0.847474313639308	0.90316081138165	0.961235500803587	1.0490489826019	1.07866242524644	0.74023375468062	1.07133608075373
97	103	0.917425070020687	0.0870781340713931	0.754712938874975	0.779044642366776	0.857287456746596	0.914671515442075	0.974561598607074	1.06519855065566	1.09578363693161	0.746751927240756	1.08809821280062
98	104	0.957048489571766	0.0904325820013173	0.788030765722841	0.813314105520143	0.894600307924241	0.954201642956289	1.0163939021078	1.11049416467314	1.14224277612862	0.779800628849184	1.13429635029435
99	105	1.22157464289342	0.103241900690984	1.02761102498294	1.0568601231679	1.15044511526942	1.21866736616714	1.28953540462492	1.39620650373286	1.43205857920455	1.01922051753909	1.42392876824775
100	106	1.25014698233718	0.104910004270822	1.05298838005002	1.08273347980261	1.17787826792045	1.24721359282911	1.31921846179383	1.4275668970336	1.46397430769294	1.04452337396637	1.45577059070799
101	107	1.40418847148351	0.109984529404208	1.19689443068571	1.22830828520312	1.32852341852833	1.4013179667197	1.47672476316473	1.5898605106789	1.62779408645465	1.18861879385126	1.61975814911576
102	108	1.39742077688643	0.107177281055979	1.19524786526462	1.22592525958961	1.32371536338383	1.39468169333372	1.46814065629924	1.57825983141148	1.61515851474946	1.18735330601671	1.60748824775615
103	109	1.27821367838947	0.0992086218447015	1.09116098997001	1.11952341269256	1.20997347485161	1.2756479025398	1.34365725838522	1.445656302069	1.47984634679875	1.08376477957386	1.47266257720509
104	110	1.16906380324415	0.0915681440593644	0.996480161769799	1.02263391604317	1.10606850284335	1.16667395082437	1.22945423853698	1.32364594425014	1.35522772352525	0.989590240887794	1.3485373656005
105	111	1.11610312013438	0.0868885100599993	0.952299206309128	0.977131838732029	1.05633393742851	1.11384917793715	1.17341557133712	1.2627630360372	1.29271501829718	0.945801640416778	1.28640459985198
106	112	1.02087487992382	0.0814746852349657	0.86743248496105	0.890658153240272	0.964803914753478	1.01870823734056	1.07458428491107	1.15848245701236	1.1866291325081	0.861184496863284	1.18056526298435
107	113	0.907569996764568	0.0758948158316531	0.764918240648036	0.786445010728225	0.855292385546944	0.905455327910012	0.957542731298098	1.03590856377314	1.06223817670889	0.758816157734528	1.05632383579461
108	114	0.849534727984475	0.0731163078557494	0.712279502640723	0.73295145799591	0.799142333815377	0.847438034628323	0.897641860255962	0.973270276105848	0.998704170172417	0.706226764587207	0.992842691381744
109	115	0.903597002358222	0.0758281759791789	0.761092221294195	0.78259175962931	0.851361709521566	0.901476770094579	0.953521357387895	1.03183480586723	1.05814981330252	0.754973777439031	1.05222022727741
110	116	0.93463716343913	0.0781582860181664	0.787730992927025	0.8098997726327	0.880800436317257	0.93245942716878	0.986100273744914	1.06680327145984	1.09391813294319	0.781446922843524	1.08782740403474
111	117	0.927014299198698	0.0789126976299636	0.778805615438453	0.801144099363158	0.872638885388538	0.924776098301019	0.978950207612788	1.06051948386422	1.08794132603373	0.772345411843969	1.08168318655343
112	118	0.904709235604358	0.0787448315277389	0.756962735884111	0.779197420297054	0.850425352795998	0.902425644803895	0.956504160167253	1.03801088377367	1.06543194744629	0.75036936580999	1.05904910539873
113	119	0.857280204556712	0.0772983528850273	0.712483664743992	0.734219628203247	0.8039548846777	0.854958074597136	0.9080745944041	0.988262102133133	1.0152718572995	0.705775432902059	1.00878497621137
114	120	0.895747903493427	0.0797995657093679	0.746181925140513	0.768653390013227	0.840710817755801	0.893379317775504	0.948203414404969	1.03092220139869	1.05877300494919	0.739340754703066	1.05215505228379
115	121	1.02210576481338	0.0863837035914575	0.859814141306216	0.884287203222127	0.962590858658533	1.01967321243591	1.07896932755265	1.16822228149328	1.19822013159055	0.852793705774126	1.19141782385264
116	122	0.9808072383722	0.0856935262968301	0.820050834577046	0.844236965782506	0.92172862824781	0.978312677755528	1.03716695126634	1.12588701104062	1.15573865281402	0.812847926830413	1.14876654991399
117	123	0.945323878102899	0.0845523380876723	0.786879270268425	0.810677883574811	0.887004051722497	0.94280421299694	1.00089746897059	1.08856502602952	1.11808608280359	0.779601295451061	1.11104646075474
118	124	0.978732592176987	0.0861725997832655	0.817134195926231	0.841433827914603	0.919314408984569	0.976204732449654	1.03539559216078	1.12465445247015	1.15469519524676	0.809834296601786	1.14763088775219
119	125	0.924805737880832	0.0840732488982575	0.767379279134949	0.790997025143337	0.866796737433759	0.922259315152258	0.980039356532915	1.06730089229512	1.09670179075584	0.760022170040248	1.08958930572142
120	126	0.93324828180355	0.0848407528912318	0.774384678219438	0.798218030435556	0.874709717671774	0.930678612802974	0.988986127702913	1.07704427330247	1.10671357232177	0.766960406136736	1.09953615747036
121	127	0.898473717368657	0.0837831061523821	0.741782200066676	0.765245238612992	0.840633777463398	0.895870791963374	0.953476721438842	1.04058140146073	1.06995581405747	0.734258829309988	1.06268860542733
122	128	0.595631553794665	0.068777607584237	0.468502001554278	0.487193952077698	0.547912963065454	0.592986404293431	0.640467506156504	0.713092614351239	0.737790726297418	0.460827442929561	0.73043566465977
123	129	0.562168496553052	0.0676771340354835	0.437400645722759	0.455670019063021	0.515162824630188	0.559455051472482	0.606217184353903	0.677923466765377	0.702353791619885	0.429521313843504	0.6948156792626
124	130	0.711018641106205	0.0785188736050218	0.565494225772283	0.586980609261565	0.656602140760481	0.708130419495057	0.762287522082827	0.844909271100853	0.872954039959774	0.557121648840362	0.864915633372048
125	131	0.848640968462622	0.0899557627456924	0.681528382945173	0.706292713531924	0.786359906450257	0.845464662867241	0.907460374728098	1.00182450933989	1.03380166233734	0.672327673481065	1.02495426344418
126	132	1.06321416217303	0.105273889033363	0.866924086756038	0.896179249253343	0.990442310698895	1.05974163194259	1.13220139257588	1.24209477996133	1.2792358861487	0.856877339667642	1.26955098467843
127	133	1.06716214199277	0.108353898844813	0.86539660754996	0.895405969549003	0.992218434327026	1.06349716695809	1.13811153589183	1.25142053140356	1.28975270284807	0.854788500256933	1.2795357837286
128	134	1.0999508005996	0.110549214952724	0.893985733757266	0.92464555342476	1.02350651374938	1.09624948759061	1.17236115038767	1.28788220972517	1.32694742836397	0.883274339292261	1.31662726190694
129	135	1.32684381247797	0.120622164770725	1.10097981298989	1.13486483215912	1.24361673012055	1.32319039089659	1.40608897948701	1.53128546567958	1.57346773013362	1.09042436952735	1.56326325542859
130	136	1.75837072102453	0.13730568514859	1.4995510152316	1.53878064193404	1.66391510895882	1.754798091062	1.84893227364836	1.99014773697911	2.03749182016468	1.48925157813329	2.02748986391576
131	137	1.60869013066622	0.127980515143312	1.36763116092875	1.4041261717682	1.52061904342954	1.60529754547069	1.69306342213839	1.82482687254977	1.8690273365137	1.35784832098533	1.85953194034711
132	138	1.60869417378525	0.121605849125551	1.37917360177127	1.41403111767046	1.52508812880832	1.60563103417805	1.68896145820738	1.81380617512278	1.85562105581738	1.37034670949917	1.84704163807133
133	139	1.50057755989061	0.110925885098825	1.2910344214606	1.32289997466896	1.42434439378402	1.49784515429614	1.57383244124452	1.68757588234473	1.72564765948041	1.28316282509692	1.71799229468431
134	140	1.40283339376973	0.101772231004116	1.21044599413657	1.23973436797512	1.33291389084439	1.40037305162624	1.4700711446016	1.57432508964146	1.60920178312167	1.20335982100166	1.60230696653779
135	141	1.34109778349704	0.095067901279939	1.16123091743521	1.18864898674073	1.27581013665779	1.3388520587208	1.40393759556028	1.50120714238568	1.53372610630949	1.15476469698836	1.52743087000572
136	142	1.3235868036013	0.0909043148888585	1.15140267001159	1.17769513833864	1.26119147383606	1.32150627499932	1.38371434549403	1.47657550644997	1.50759370365919	1.14541434641914	1.50175926078346
137	143	1.06467917711393	0.0789192712499007	0.915613275184628	0.9382783324169	1.01043975601068	1.06272985143351	1.11679386137869	1.19772953069588	1.22482216534872	0.909997405464129	1.21936094876374
138	144	1.05676469235138	0.0764648095155115	0.912203621230211	0.934214381094389	1.00423426035009	1.05492099916505	1.10728551308739	1.18560417215564	1.21180262522369	0.906893665700974	1.20663571900178
139	145	0.917238092153907	0.0701429500151742	0.784909246032378	0.804992184844168	0.869003610909612	0.915450724612876	0.963524384900158	1.03558105048771	1.05972364829257	0.779757910124166	1.05471827418365
140	146	0.84393496765794	0.066928396434412	0.717855002918411	0.736946622664617	0.797880229309203	0.842166372876589	0.888061999528499	0.956956340029562	0.980064909937531	0.712755310646492	0.975114624669387
141	147	0.872763024546723	0.0683600759339317	0.743920936969931	0.763445987373117	0.825733966973078	0.870978883407188	0.917847423544971	0.988166115935674	1.01174345117112	0.738777275716217	1.00674877337723
142	148	0.863257138340493	0.0688954200032599	0.733505446550844	0.753145193133955	0.815843236902789	0.861425014039064	0.908674092134801	0.979618825308727	1.00341980133437	0.728222115134104	0.998292161546882
143	149	0.794911748391754	0.0671823046286975	0.66869436205799	0.687727543462292	0.74862583578313	0.793019904582627	0.839135659099381	0.908549436135483	0.931879353928449	0.663234431319507	0.926589065464001
144	150	0.762834627270175	0.0669050227252396	0.637346328341863	0.656221213766905	0.716705551738608	0.760879535169707	0.806832791626325	0.876117296007527	0.899432470083958	0.631700782728706	0.893968471811645
145	151	0.78829249094655	0.0694052838103574	0.658137632171355	0.67770908364064	0.740435795450096	0.786256497808945	0.833930102035374	0.905821127116922	0.930016593930366	0.65225813467825	0.924326847214851
146	152	0.80304315134528	0.071826363010948	0.668446046441501	0.688662729707306	0.753501043875813	0.80090272111402	0.850252359295817	0.924725069572236	0.949802911158621	0.662263479843823	0.943822822846738
147	153	0.920281776224502	0.0789135112774685	0.772119545243405	0.794439872258173	0.865897908427809	0.918027169104776	0.972208263030062	1.05381463442497	1.0812555595695	0.765611294120664	1.07495225832834
148	154	0.886193925061486	0.0792635943073935	0.737660018139083	0.759970029581227	0.831522000395126	0.883831864859885	0.93829139108513	1.02047534760013	1.04814986400722	0.730837280218995	1.04155056990398
149	155	0.965916262086666	0.0840722193767682	0.808174148786764	0.831913094308284	0.907959867799638	0.963478177668698	1.02121531062068	1.1082362745973	1.13751247769408	0.801134712108201	1.13069781206513
150	156	1.04038389709796	0.0882442104135798	0.874622986491314	0.899613135294232	0.979582876048057	1.03789003813129	1.09846675735599	1.18966174611181	1.22031591047306	0.867425244687346	1.21334254950858
151	157	1.02400050969329	0.0881319315677785	0.858557690135434	0.883474967937945	0.963259217296399	1.0214732262349	1.08198722447158	1.17314716629211	1.20380432441611	0.851261923820448	1.19673909556614
152	158	0.925625765460334	0.0838022192321287	0.768676253708301	0.792229540322758	0.867808746674414	0.92309796542389	0.980687695157507	1.0676449029003	1.09693906358526	0.761373415765362	1.08987811515531
153	159	0.982851745721564	0.0862018005375011	0.821170053176112	0.845488841845529	0.923418100742748	0.980332765046988	1.03953988113138	1.12880745453218	1.15884720197368	0.813896216668062	1.15180727477507
154	160	1.00390993198544	0.087379143875335	0.839963138200191	0.864635839260665	0.943673861706308	1.00137594714816	1.06138413159433	1.15182800696542	1.18225576992304	0.832646809989787	1.1751730539811
155	161	1.05852791676476	0.0901078802136458	0.889293170976281	0.914800769805059	0.996438374506954	1.05597218689569	1.11783186599874	1.21097320819495	1.2422853308781	0.881916471546018	1.23513936198351
156	162	1.02307351166346	0.0887117241519434	0.856598071803752	0.881657908105021	0.961923461910274	1.02051056324083	1.081430118641	1.17323189608444	1.20411258808585	0.849198532325647	1.19694849100127
157	163	0.964164165178977	0.085894570731063	0.803174498225352	0.82736230942184	0.904923406013202	0.96161466943082	1.02062617160938	1.1096629306075	1.13964094858567	0.795810806546093	1.13251752381186
158	164	1.01974118420159	0.0880922211296698	0.854400446920165	0.879295948895135	0.959022737220512	1.01720563944721	1.07769605290064	1.1688357179129	1.19948985037819	0.847080430787436	1.19240193761574
159	165	1.03663787825464	0.0888909647129014	0.869742711220221	0.894885115466739	0.9753779698434	1.0340982092084	1.09512970597307	1.18705400337895	1.21796443011354	0.862411587417352	1.21086416909193
160	166	1.03037331342841	0.0886804151841065	0.863900870732237	0.888973219669523	0.969254001361215	1.02783030157798	1.08872090493384	1.18044817500491	1.21129612605328	0.856559699667563	1.20418692718926
161	167	1.00382336686395	0.0873716093486161	0.839890709878889	0.864561283462289	0.943592490619232	1.00128960052704	1.06129261058893	1.15172868716771	1.18215382640092	0.832575012540658	1.17507172118723
162	168	0.975983018353524	0.0859305133067778	0.814838603837714	0.839069970364643	0.91673175989872	0.973462260195089	1.03248683379318	1.1214949373302	1.15145128602344	0.80755921227224	1.14440682443481
163	169	0.959118551468965	0.085108008994774	0.799573922034221	0.823551405893024	0.900425048086737	0.95660235794835	1.01506959489815	1.10326900246446	1.13296107394819	0.792306853839208	1.12593024909872
164	170	1.12948530935572	0.0925310419181526	0.955410807958028	0.981715104988223	1.06577373985942	1.12695950399357	1.19044386684856	1.28587155535475	1.31791253377505	0.948124467196137	1.3108461515153
165	171	1.17373492376633	0.0945822555249488	0.995678080608423	1.0226129082926	1.10863148200435	1.17119535190749	1.23607033438243	1.33351993143211	1.36622275711226	0.988353702937431	1.35911614459523
166	172	1.22872870704843	0.0962414599995878	1.04733700365464	1.07482555353841	1.16251834812978	1.22621688496854	1.29220125770781	1.39120017671843	1.42439377890448	1.04009544544924	1.41736196864763
167	173	1.15655073852222	0.0920102364550176	0.983243944278505	1.00948164595525	1.09323296274656	1.15411167531261	1.21721002318091	1.31193996089762	1.34371741652193	0.97621067507039	1.33689080197406
168	174	1.02771588042741	0.0850543714451893	0.867776276771785	0.891928514319514	0.969140838013656	1.02537045188422	1.08373452165242	1.171503991458	1.2009832043262	0.861009312394841	1.19442244845998
169	175	1.04128903848332	0.0841832292640118	0.882830540474815	0.906795690733038	0.983339942305554	1.03902131567663	1.09676641052978	1.18351804814234	1.21263375107676	0.876289909125862	1.20628816784079
170	176	0.997554506197911	0.0817228493934938	0.843812972912745	0.867044766914392	0.941284838304467	0.995323730374694	1.05139273075436	1.13567388067008	1.16397227653358	0.837377721386663	1.15773129100916
171	177	0.811809343646607	0.0734977645713328	0.674158594417831	0.694815731309103	0.761101597791175	0.809592365938088	0.860100770565937	0.936365581223956	0.962057685145148	0.667753725086794	0.955864962206419
172	178	0.740284081541873	0.0702646555123764	0.608989216710887	0.628622834060553	0.691758137283857	0.738062196955531	0.786388405447161	0.8595247246885	0.884204290619879	0.602565356737616	0.878002806346131
173	179	0.677209490602817	0.0680621146908259	0.550402457122557	0.569278865819818	0.630144843230303	0.674930693863893	0.721790553744567	0.792913696438949	0.816965078373714	0.543807745808798	0.810611235396836
174	180	0.82058673731661	0.0768549895342852	0.676882868150635	0.698394021719903	0.767524678567333	0.818188612128255	0.87103507730249	0.950960038630181	0.977917438228416	0.669950957829411	0.971222516803809
175	181	0.977753073927199	0.0867615554750915	0.815108683805167	0.839552021401002	0.917919226209796	0.975187993786054	1.03479117898577	1.1247041951968	1.15497314799728	0.80770042519602	1.14780572265838
176	182	1.08324219812876	0.093929010940667	0.906976055615826	0.933509703345202	1.01849581035197	1.08052851836736	1.14503085602774	1.24223165152902	1.27492848934369	0.899141336685053	1.26734305957247
177	183	1.18402184186434	0.0993609057508661	0.997291725551918	1.02546349118675	1.11557570108103	1.18124361074645	1.2494398618908	1.35205732661153	1.38653900759419	0.989274466592639	1.37876921713603
178	184	1.56370505989432	0.113742806373828	1.34870998605604	1.38143513020005	1.48555797155269	1.56094806901838	1.6388470535186	1.75537958326729	1.7943668358494	1.34076915940162	1.78664096038702
179	185	1.50192000411212	0.109538774315166	1.29489188369741	1.32639955335859	1.42665783772232	1.49925786640663	1.57428046680224	1.68652148857912	1.72407581460782	1.28722400645439	1.71661600176984
180	186	1.49506487434005	0.105192397479816	1.29598869886778	1.3263475462778	1.42283337724806	1.4925984956518	1.5646080196562	1.67219545057411	1.70815639804243	1.28888777527961	1.70124197340049
181	187	1.45635610784218	0.0990924818888623	1.26860117307662	1.2972856509884	1.38835097304311	1.45410926234333	1.5219121633527	1.62309093408443	1.65687893199654	1.26213484334001	1.65057737234435
182	188	1.41794998715155	0.0934968533779542	1.24060673437133	1.26774515381837	1.35381747491212	1.41589551747952	1.47984309633377	1.57516295319825	1.60696797916217	1.23469615453076	1.60120381977234
183	189	1.25433643110536	0.0843757991723007	1.09440253044376	1.11885142524774	1.19644182265865	1.25244502909076	1.31016939134983	1.39627332510218	1.42501839780525	1.08895986472765	1.41971299748307
184	190	1.2224997754758	0.0802610423447698	1.07023983673687	1.09354499781745	1.16744991363469	1.22074375963755	1.27563555176087	1.35744460974876	1.38473846299883	1.06518813248006	1.37981141847155
185	191	1.13457448315538	0.0751390307219822	0.992073047979638	1.01387479202427	1.08303061085932	1.13291618034158	1.18431078190099	1.2609309180467	1.28649939331085	0.98730198294029	1.28184698337046
186	192	1.31094387910278	0.0790528903308537	1.16056641920547	1.18367945026812	1.25679291436606	1.30935519908945	1.3633631294157	1.44362753579299	1.47034926111861	1.15600021405431	1.46588754415125
187	193	1.31291591565189	0.0777704269228447	1.16489774015086	1.18766696751877	1.25965728546404	1.31138066117834	1.3645010619932	1.44340184557537	1.46965842841323	1.16048587888311	1.46534595242066
188	194	1.28109118787254	0.0750988954312838	1.13811309658739	1.16011747113345	1.22966977399145	1.27962402867554	1.33091334152674	1.40706960138765	1.43240666140058	1.13389735282723	1.42828502291786
189	195	1.15676342992382	0.069378060119407	1.02476791611938	1.04506077058198	1.10924346625767	1.15537671945971	1.20277183133629	1.27319636747245	1.29663914628201	1.02078243208978	1.29274442775785
190	196	1.15926026054873	0.0676094313673876	1.03052149654215	1.05033902890733	1.11297039180735	1.15794617176487	1.2041177205414	1.27266404235706	1.29546656140038	1.02674577506866	1.29177474602881
191	197	1.12544316221516	0.0653048358632608	1.00107406550674	1.02022331952863	1.08073439688993	1.12418029091236	1.1687753467532	1.23497084393777	1.25698874669694	0.997445683923164	1.25344064050715
192	198	1.05136211058189	0.0621683448660317	0.933032691381347	0.951236439720772	1.00878915159379	1.05013700103647	1.09259965471548	1.15566681240024	1.17665341831705	0.929512154644469	1.17321206651931
193	199	0.997041804248861	0.0597985935994668	0.883271743896074	0.90076263589988	0.956083221805904	0.995846565648348	1.03669753537611	1.09739811144569	1.11760399786659	0.879836560793906	1.11424704770382
194	200	0.915215531496426	0.0568687260646598	0.807138582298172	0.823726384092047	0.876243272805458	0.914037917809547	0.952904158648412	1.01072170201409	1.02998443520131	0.803752828409692	1.02667823458316
195	201	0.898845666657406	0.0562878990397492	0.791899002722333	0.808307134339323	0.860266908321179	0.897670978441161	0.936143984133319	0.993391244113402	1.01246765557719	0.788521384539497	1.00916994877531
196	202	0.951935126510757	0.0582574836486061	0.841166023286888	0.85817940838176	0.912020241278305	0.950746957271702	0.990554870815551	1.04974387194757	1.06945617754564	0.837750458559489	1.06611979446202
197	203	0.999922309456968	0.0602975839995346	0.885221917329044	0.902851379403757	0.958618666652733	0.998710543939589	1.03990508726189	1.10112675500171	1.12150874825573	0.88173904481788	1.11810557409606
198	204	0.993739585269425	0.0605893718621079	0.87852333743042	0.896222904020254	0.952229315860312	0.99250845717456	1.03390788639595	1.09545583245834	1.11595190345459	0.874984416419693	1.11249475411916
199	205	1.0445614813817	0.0623133137378401	0.925987687185164	0.944221634245383	1.00188379852159	1.04332264281632	1.08588878623337	1.14912719256934	1.1701751759982	0.922427386455532	1.16669557630786
200	206	1.06380853479412	0.0629043173582746	0.944078286960572	0.962497538190776	1.0207315809386	1.06256892193632	1.10553426464659	1.16934803531131	1.19058308864447	0.940516072771901	1.18710099681634
201	207	1.12862915142656	0.064625117216492	1.00550670122876	1.02447522948678	1.08439401982029	1.1273959168861	1.17152000470735	1.23698981513635	1.25875968113887	1.00196392168223	1.25529438117088
202	208	0.983847019804196	0.0599862115004519	0.869777736714609	0.887301106115772	0.942749980444179	0.982628147450629	1.02361545002449	1.08455069322719	1.10484272814889	0.86627404526331	1.10141999434508
203	209	0.873087527339589	0.0560085909928462	0.766754375996351	0.783048995922294	0.834686003058066	0.871890168914871	0.91018390562097	0.96721043962361	0.986224813491601	0.76331068899361	0.982864365685567
204	210	0.785303490330095	0.0529451505172454	0.684954062477047	0.700292521130283	0.748973745054066	0.784113957588271	0.820336632966389	0.874372154799256	0.892412545713121	0.681530995316294	0.889075985343896
205	211	0.845752789622202	0.0554071074736782	0.740634662960144	0.756725990665486	0.807751166647948	0.844543151065965	0.882435886503662	0.938905862717095	0.957744819036893	0.737154858973793	0.954350720270612
206	212	0.911998293122142	0.0586254706815658	0.80070447305049	0.817757512521834	0.87180125450847	0.910742405198781	0.950826387895394	1.0105231084372	1.03042884745495	0.797092370586273	1.02690421565801
207	213	0.988657626224809	0.0622795764471022	0.870349215334831	0.88849526037992	0.945968430619019	0.987350186012208	1.02992167939839	1.09327987609982	1.11439573891174	0.866589656388488	1.11072559606113
208	214	1.04450475787591	0.0649023676988496	0.921160164422921	0.940091265677372	1.00002702751951	1.04316078691328	1.0875175226546	1.15350274368271	1.17548665432598	0.917296117186167	1.17171339856566
209	215	1.30372229555482	0.0728802919160664	1.16477664641644	1.18620537275465	1.25385318951685	1.30236450327359	1.3521113446304	1.42587084093951	1.45038386124466	1.16087692339933	1.44656766771031
210	216	1.52756456959328	0.0785694434572146	1.37743389751487	1.4006672506069	1.4738617055113	1.52621772227305	1.57979929058702	1.6590561649148	1.685349007864	1.37356846041714	1.68156067876942
211	217	1.5760860473917	0.0781236849132801	1.42666658178123	1.44982292756758	1.52271253023926	1.57479541973966	1.62805269794424	1.70675166643781	1.73283981565464	1.42296362496167	1.72920846982173
212	218	1.42040018756029	0.0711982280004586	1.28426460222818	1.30535328274814	1.37175137112799	1.41921074995021	1.46775244270635	1.5395044203356	1.56329503399011	1.28085166067939	1.55994871444119
213	219	1.20408568889056	0.0624289347847861	1.08482120972474	1.1032720456113	1.16141063973816	1.20300693110306	1.24558482955785	1.30857912006959	1.32948045119782	1.08172497671238	1.32644640106875
214	220	1.10207975876854	0.0572943984500188	0.99263205036708	1.00956236385977	1.06291321228444	1.1010870532953	1.14016419914714	1.19798340581489	1.21716873769189	0.989782737806502	1.21437677973058
215	221	1.15316153092939	0.0570900028252476	1.04396777016464	1.06089090642068	1.11415865596075	1.15221954245548	1.19113757813095	1.24864540085968	1.26770836860886	1.0412651253919	1.26505793646687
216	222	1.12627701857209	0.0556228572634957	1.01988292817456	1.03637368801199	1.08827761084426	1.12536147866364	1.16327842888108	1.21930337485711	1.23787388631377	1.01725621833564	1.23529781880854
217	223	1.08338901747162	0.053900618192466	0.980308164303252	0.996280920146008	1.04656284104615	1.08249526337847	1.1192409452531	1.1735458268452	1.19154884248052	0.977743805814384	1.18903422912885
218	224	1.05991594890247	0.0526676469373803	0.959189940398642	0.974798537944937	1.02393271585506	1.05904371785468	1.09494839465298	1.1480086538923	1.16559861976683	0.956687360905203	1.16314453689973
219	225	1.03928865041622	0.0516426682349929	0.940522896822122	0.95582773141356	1.00400569637615	1.0384333940825	1.07363932067694	1.1256669604843	1.14291460348234	0.938069020675633	1.14050828015681
220	226	1.01503959875101	0.0506886586653101	0.918110449765407	0.933127842965661	0.980406314449681	1.01419596661392	1.04875327092175	1.09982909431656	1.11676288842482	0.915689827767004	1.11438936973502
221	227	0.905773648092008	0.0476722972680004	0.814736356018369	0.828811831204488	0.873179605381653	0.904937429428885	0.937456165779226	0.985587920518305	1.00156293538981	0.812335945446727	0.999211350737288
222	228	0.898250954268173	0.0474078721541366	0.807725316560832	0.821720110962868	0.865836531324462	0.897417061481413	0.929756387855463	0.977626319459577	0.993515368972792	0.805331524846066	0.991170383690281
223	229	0.86476065070668	0.0467609005652002	0.775528877890724	0.789309920410904	0.83277837769733	0.863917950266805	0.895824336536673	0.943085949058327	0.958781243523068	0.773109285598887	0.956412015814472
224	230	0.816120036751074	0.0459103389525968	0.728608008897206	0.742100777305157	0.784702687709981	0.815259312264298	0.84659915680432	0.893075350441322	0.908523295080129	0.726135772403985	0.906104301098164
225	231	0.820998681289637	0.0467049831606504	0.732000526591466	0.745715723283706	0.789032579849661	0.820113200118002	0.851999569461297	0.899302143253872	0.915028746458571	0.729456914294762	0.912540448284511
226	232	0.812852215576782	0.0473260857000494	0.722731538660341	0.73660541772983	0.780450443953795	0.811933923228052	0.844253011946768	0.892231443534537	0.908191248387406	0.720093087604686	0.905611343548879
227	233	0.94435017927889	0.0520637107106351	0.845052457616724	0.860375615725297	0.908731769174161	0.943393563377413	0.978925831292468	1.03158789428055	1.04908406121725	0.842305306286045	1.04639505227173
228	234	0.956038459288683	0.0534441746018415	0.854147600491489	0.869861596165838	0.919468720882575	0.955042770525049	0.991522850467995	1.04561175839701	1.06358751155008	0.851287877069073	1.06078904150829
229	235	0.867528939870524	0.0515692426723347	0.76938912824205	0.784483262687314	0.832211567309531	0.866507329684687	0.901732720404791	0.954059482084665	0.971474218385489	0.766453224232748	0.9686046555083
230	236	0.774140881780359	0.0490591850106617	0.680964346036851	0.695251478571344	0.740510450005311	0.773104795602918	0.80664195506509	0.856564538638823	0.873205110585184	0.677984879159462	0.870296884401256
231	237	0.743124655501078	0.0485795784542553	0.650953092779719	0.665064122635044	0.709806900662109	0.742066341869457	0.775288830424721	0.824795268196476	0.841310202019686	0.647908681730737	0.838340629271418
232	238	0.750197128805356	0.0497923322683481	0.655772826694986	0.670217454055344	0.716039385960422	0.749095805792512	0.783154414519224	0.833933597943922	0.850879809799522	0.652604157559393	0.847790100051318
233	239	0.795856875858704	0.0527069091833776	0.695898037820203	0.711191055741226	0.759700990296114	0.794693645311739	0.830744823652463	0.884490666773495	0.902425890195412	0.692551333859284	0.899162417858124
234	240	0.681267925745184	0.0502237378187296	0.586383596659575	0.600815095340462	0.646753605522383	0.680034142991134	0.71443743868313	0.76592941503424	0.783163257941946	0.582829399620474	0.779706451869894
235	241	0.728070583199959	0.053384725279094	0.627193806382382	0.642541540419469	0.691387463453292	0.726766213727318	0.763331955081782	0.81804906773771	0.836359479521114	0.623436521652934	0.832704644746983
236	242	0.654301449107028	0.0522189405020478	0.555956800460091	0.570842648579607	0.618364318626826	0.652912799616479	0.688725003065433	0.742497210279898	0.760537041533051	0.551952325723014	0.756650572491041
237	243	0.633856858649151	0.0531920859606867	0.533892347222054	0.548973882238148	0.597214751004204	0.632369554288101	0.668877885463767	0.723813344870499	0.742272843855918	0.529600370166205	0.738113347132097
238	244	0.650578295082454	0.0559928644946302	0.545467500251088	0.561298195604656	0.611987526743371	0.64897263595632	0.68741899748522	0.745335647885302	0.764813061690848	0.540832280672979	0.76032430949193
239	245	0.572236977204703	0.0548103618142161	0.469866102144799	0.485163704190838	0.534376525535721	0.570487971607374	0.608191204327672	0.665276544277012	0.684546150330726	0.464808668048839	0.679665286360567
240	246	0.631686188810652	0.0602289149174084	0.519169223207185	0.535988947032804	0.590087000133707	0.629773022882946	0.671200232033622	0.733909713630798	0.755074265093859	0.513637515572531	0.749734862048772
241	247	0.595068519916551	0.0613766314421705	0.480875936997729	0.497837876984686	0.552601556906012	0.592959683321305	0.635237161890261	0.699492984739883	0.721243829383813	0.474770322289897	0.715366717543206
242	248	0.580236459530192	0.0636892255993694	0.462155101162468	0.479599210796088	0.536104006059682	0.577907863683877	0.621831171796041	0.688817247487839	0.711549011640417	0.455405577355428	0.705067341704956
243	249	0.602712309447626	0.0682437306183798	0.476419069641715	0.495022774459928	0.555387543383119	0.600138581829148	0.647232237268296	0.719181636841861	0.743629449368357	0.468954597435602	0.73647002145965
244	250	0.685858945957842	0.0766813613069044	0.54384348878483	0.564787938060231	0.632699725983832	0.683003326869172	0.735906099751276	0.816671350326791	0.844100074757171	0.535563477796309	0.836154414119375
245	251	0.674431084385732	0.0800402440664778	0.526736272351236	0.548393775914352	0.618859252512933	0.671267397620881	0.726555246538716	0.811260791706103	0.840101649520022	0.517552206015436	0.831309962756028
246	252	0.686361057259162	0.0844852058881814	0.530831591960926	0.553553502350887	0.627646666963631	0.682897716943322	0.741301322270935	0.830983295310511	0.861568608821441	0.520770053718327	0.851952060799998
247	253	0.620363224628403	0.0836497601443445	0.467342479995081	0.489475764027024	0.562082761226167	0.616607525379806	0.67455126442453	0.764062909571517	0.794722359072616	0.456409694745488	0.784316754511318
248	254	0.610375418463997	0.0863201194930938	0.45303240041711	0.475662299107729	0.550151017201793	0.606311107001732	0.666171306898304	0.758953695016668	0.790809699490015	0.441187984257533	0.779562852670461
249	255	0.692142214371356	0.0959828555318889	0.516924911393198	0.542185389247157	0.62521483752599	0.687710497055351	0.754240660744557	0.857217519734891	0.892538434230023	0.504015817528854	0.880268611213858
250	256	0.848110463080627	0.111362359578125	0.644005832090615	0.673617313317832	0.770580390829367	0.843241276434428	0.920334673484753	1.03921431665627	1.07988021000901	0.629840238307503	1.06638068785375
251	257	1.1305681581634	0.134173755344633	0.882983111332095	0.919288205330054	1.037411503524	1.12526477935784	1.21794538522995	1.35993971853287	1.40828647515995	0.867587597687919	1.39354871863888
252	258	1.29278614395817	0.147326654204506	1.02024660789378	1.0603687382461	1.19060344832017	1.28719399464176	1.38887456138232	1.54428014197194	1.59710016096627	1.00402590171734	1.581546386199
253	259	1.51118318532246	0.159292694245577	1.21516973714391	1.25905715414418	1.40091115469186	1.50558991077659	1.61535943964066	1.78238946178534	1.83897826872076	1.19896950460113	1.8233968660438
254	260	1.47462762204869	0.15374055728193	1.18875799049077	1.2311816404091	1.36822664944375	1.46928822346698	1.57520946921879	1.73628778327171	1.79083642956127	1.17329612977611	1.77595911432127
255	261	1.42187691190329	0.145119704633639	1.15172486368109	1.19188826143356	1.32149192742559	1.41694289846857	1.51688452072662	1.66869682049636	1.72006484536711	1.13744229082136	1.70631153298523
256	262	1.34481675532306	0.135159169369387	1.09300069886871	1.13048586564303	1.25135479525279	1.34029147314819	1.43334676193855	1.57458458467122	1.62234632142088	1.07990478335906	1.60972872728706
257	263	1.24384962824305	0.125011591288038	1.01093960019158	1.04561042844556	1.15740467295221	1.23966409848323	1.32573291485527	1.45636678196357	1.50054262842381	0.998826909318499	1.48887234716761
258	264	0.929990975875252	0.104632159492763	0.736282613520812	0.764834004184948	0.857443578706238	0.926069920405888	0.998265205711435	1.10852388674109	1.14597879077283	0.724911943269436	1.13507000848107
259	265	0.786973672527749	0.0940613448198121	0.613484585628833	0.638906469584696	0.721654948948138	0.783229367897096	0.848212009889531	0.947813970319461	0.981737470697468	0.602613436680917	0.97133390837458
260	266	0.613794937173258	0.0827640924445689	0.462394346987283	0.484293288030994	0.556131536197432	0.610079002551706	0.667409244343268	0.755973157270538	0.786307990370237	0.451577315981903	0.776012558364613
261	267	0.577650116106997	0.0816920628504909	0.428743050235748	0.450159646007284	0.520654648515704	0.573803712865562	0.630454505761939	0.718262362448124	0.748410405973601	0.417533672920035	0.73776655929396
262	268	0.460013247595081	0.0756257120516799	0.323891778904331	0.343078073274152	0.407001637228533	0.455875687206048	0.508517290502372	0.591063976603001	0.619640013898688	0.311786851973789	0.608239643216374
263	269	0.371727331237507	0.0715389582517053	0.244970653605031	0.262385926245043	0.321306826776981	0.367148313919134	0.417160534163175	0.496691157147601	0.524493828265921	0.231510973064165	0.51194368941085
264	270	0.203709558834646	0.0564988661292665	0.108466760632059	0.120495430877892	0.163307929023378	0.198510719443992	0.238454303722596	0.304664401600693	0.328467326356849	0.0929717812212837	0.314447336448009
265	271	0.202832204746977	0.0611562107769332	0.101253105809624	0.113752122691657	0.158943182403002	0.196719992778422	0.240072797075162	0.312771302271187	0.339105132916759	0.0829660316241877	0.322698377869766
