# Supplementary material for: Evolution and Epidemic Spread of SARS-CoV-2 in Colombia: A Year into the Pandemic
Source: Vaccines (Basel). 2021 Jul 30;9(8):837. doi: 10.3390/vaccines9080837 (PMC8402472; doi:10.3390/vaccines9080837)
Supplement: Supplementary file 1 [file vaccines-09-00837-s001.zip › Supplementary_material/Supplementary Data S3/model_statistics/WHO-model- QU .csv]

t_start	t_end	Mean(R)	Std(R)	Quantile.0.025(R)	Quantile.0.05(R)	Quantile.0.25(R)	Median(R)	Quantile.0.75(R)	Quantile.0.95(R)	Quantile.0.975(R)	inferior	superior
2	8	3.09200708355687	0.749921870627235	1.80120807019913	1.9701796889228	2.55873404927116	3.03159539163602	3.55951664287547	4.41996659345021	4.72585956609998	1.62216021712749	4.56185394998625
3	9	2.58543750165475	0.578121400527725	1.57925239379016	1.71345366568667	2.17566472026608	2.54247689267378	2.94843380716018	3.60400158407185	3.83560687650422	1.45231955662041	3.7185554466891
4	10	2.39605352710778	0.489092378150829	1.53519670582082	1.65218260761264	2.05059386267627	2.36285842934947	2.70536232283625	3.25318022282759	3.44545437773809	1.43743246593215	3.3546745882834
5	11	2.10022780398543	0.411888559827377	1.37193853038621	1.47165762136652	1.80973009426346	2.07336404079572	2.3614674713336	2.82045086073303	2.98110629443601	1.29292622672377	2.90752938124709
6	12	1.67111870845749	0.334223741691498	1.08145991656357	1.16190382747649	1.43522639273109	1.64889071513431	1.88280282200457	2.25617090271484	2.38703248679055	1.01604017474215	2.32619724217282
7	13	1.2505653947427	0.266621438008681	0.783722674888142	0.84661790986403	1.06193269454105	1.23166932262821	1.41862135811249	1.7189841773461	1.82473013650335	0.727987376245688	1.77314341323972
8	14	1.21444909840657	0.247898384139931	0.778120452722659	0.8374152144423	1.03935151679657	1.19762403332017	1.37122347087023	1.64888711536257	1.74634202254062	0.728568265492304	1.70032993132083
9	15	1.14005575945589	0.232712907415674	0.730455236733118	0.786117787508393	0.97568410596857	1.12426134503363	1.28722662606264	1.54788146743091	1.63936659295931	0.683938460921169	1.59617305799061
10	16	0.964042631475524	0.210371349138143	0.596757583300482	0.646001512789507	0.815073025848062	0.94878430210369	1.09639766507976	1.33414405328206	1.41798633882404	0.551714787164763	1.37637047578628
11	17	0.809983430582398	0.190914925471186	0.480047515030993	0.523532993277892	0.674379582654428	0.795034125193189	0.929312339033516	1.14744188109561	1.22481405131993	0.435790176658874	1.18417668450592
12	18	0.722291413040154	0.180572853260038	0.412851950952085	0.453055335585258	0.593725948518106	0.707300685623655	0.834539609518447	1.04267865572642	1.11685297797551	0.368368620650478	1.07621420542983
13	19	0.747643868258643	0.186910967064661	0.427343069646579	0.468957594562113	0.614565751193461	0.732126965757326	0.863831980570345	1.07927671497139	1.1560545586652	0.381298372811908	1.11398936370538
14	20	0.744964935967201	0.192349119367296	0.416951219521923	0.459212800142804	0.607831980890075	0.72847716134472	0.864152931914897	1.08697763844194	1.1665962729948	0.3679606620073	1.1219692099271
15	21	0.746475091862709	0.199503860107919	0.408104879008018	0.451294181386633	0.604035798592612	0.728779078652572	0.869656654613465	1.10204085710458	1.18531691679657	0.355447526051188	1.13750265767423
16	22	0.801753473051579	0.214277628915365	0.438326084394189	0.484713664580318	0.648766187443239	0.782747025006555	0.934056944162581	1.18364978853285	1.27309265247825	0.381769320377465	1.22173762572569
17	23	0.85960048084884	0.229737892060178	0.469951581849392	0.519686054569094	0.695575068184082	0.839222705849566	1.00144972903747	1.26905085113864	1.36494707290782	0.409314212410891	1.30988674928679
18	24	0.849367176393564	0.235572069706389	0.452252249416484	0.502405800093827	0.680912547014345	0.827690611194441	0.9942354193411	1.27029847796816	1.36954479270028	0.387645919769041	1.31108843301809
19	25	0.755938567226701	0.227924053822711	0.377361809129187	0.42394459377787	0.592367872380327	0.733158867307453	0.894731122592155	1.16567233691244	1.26381630883562	0.309207421734188	1.20266971271921
20	26	0.792108693790686	0.238829757316566	0.395417805989741	0.444229482362559	0.62071147309783	0.768239031452678	0.937542191305877	1.22144739296354	1.32428735479894	0.324002369450217	1.26021501813115
21	27	0.838528676154322	0.252825908614302	0.418590493935472	0.470262683233002	0.657087056221681	0.813260178891963	0.992485019640853	1.29302793094266	1.40189462781089	0.342989895270291	1.33406745703835
22	28	0.81164721955442	0.256665387033472	0.389216390189858	0.440351544899886	0.627069451507632	0.784758533369791	0.966983999756249	1.27470952415104	1.38668332179781	0.308583060968814	1.31471137814002
23	29	0.688197660373559	0.24331461622343	0.297114902920155	0.342449115977152	0.512372607851095	0.659744940393785	0.833100267994298	1.13106264464489	1.24070643003137	0.211301012575636	1.16509430817148
24	30	0.729733780008841	0.257999852152572	0.315047251231856	0.363117607413903	0.543296819255696	0.699563798188351	0.883381973951875	1.1993278481294	1.31558917619193	0.2240540697898	1.23541349022788
25	31	0.785961711011615	0.277879427804647	0.339322480898028	0.391096786033418	0.585159285957958	0.75346705175035	0.951448907457213	1.29173925259187	1.41695882558108	0.241318032514506	1.33060538950872
26	32	0.961209393150303	0.320403131050101	0.439526141946457	0.50145520163968	0.730267641047807	0.925853034130916	1.15371238942395	1.54163565478678	1.68352506049505	0.333219256292105	1.5891995300085
27	33	1.26638198187217	0.381828534103332	0.632173322603575	0.710210879757122	0.992361063114581	1.22822041321981	1.49889345694829	1.95278625569853	2.11720141198413	0.517998055029643	2.01476590871471
28	34	1.32230698719174	0.398690557652753	0.660090883762511	0.741574676618564	1.03618496342905	1.28246015614585	1.56508645854909	2.03902372851574	2.21069966284581	0.540873494192343	2.10374048019113
29	35	1.42977885995028	0.412741604836964	0.738787600832076	0.825007722810596	1.13412755076032	1.39026491387051	1.68244163696605	2.16939324734879	2.34508021558719	0.620805314469827	2.23875240543073
30	36	1.36954874876106	0.395354669382757	0.707665823479125	0.790253882011348	1.08635189090239	1.33169934636185	1.61156798670985	2.07800653003119	2.24629260157998	0.594653596770858	2.14444390075127
31	37	1.50784681316434	0.402989011899992	0.824353883950135	0.911594372834877	1.22012571333399	1.47210164575622	1.75666814539506	2.22607400096299	2.39428797432695	0.717988349840352	2.29770527648832
32	38	1.52169408464807	0.392899723190954	0.851680627772852	0.938005760854691	1.24158102633312	1.48801552086511	1.76515207795509	2.22030240982328	2.38293450078143	0.751610627193798	2.29177754210234
33	39	1.42020750262	0.366696000387073	0.794879358211385	0.875447195665949	1.15877606839534	1.38877506856865	1.64742851383094	2.07222343329643	2.22400907672881	0.701483341861339	2.13893166337866
34	40	1.14004769330193	0.31619233959035	0.607027382347263	0.674345076449104	0.913942521136876	1.11095271666426	1.33449446590539	1.70503510126403	1.83824666785587	0.520310707704843	1.75978467889901
35	41	1.06710430385215	0.295961483369788	0.568188099554638	0.631198622292877	0.855465962966832	1.03987090390499	1.249109836721	1.59594226229971	1.7206305861902	0.487019796447369	1.64718881125694
36	42	0.952014513954984	0.274822917952171	0.491919791530963	0.549329234220146	0.755155863080527	0.925704256316347	1.12024936312848	1.44448481915854	1.56146552740704	0.41336159476873	1.49066743314124
37	43	1.10433658120847	0.295146366183097	0.603751085295559	0.66764541620292	0.893611636901048	1.07815706772901	1.28657160466604	1.63036120796749	1.7535599590836	0.525849703489602	1.68282345892734
38	44	1.03792799106989	0.287869430157064	0.55265294178991	0.613940657569777	0.832076175839186	1.01143919518076	1.21495720593879	1.55230668660276	1.67358583528423	0.473703907962049	1.60215207417774
39	45	1.12531164931347	0.300752188934036	0.615218350211007	0.68032624948612	0.910584329160235	1.09863489877102	1.31100792914267	1.66132725396719	1.78686596396819	0.535837359002757	1.71478593962418
40	46	1.20647970484756	0.311511720294122	0.675257532237445	0.743700672111771	0.984391229030208	1.17977755485402	1.39950610277547	1.76037340428739	1.88931674387021	0.595916733071078	1.81704267662403
41	47	1.5164940916881	0.347907604954997	0.913028507324078	0.993060367775267	1.26964737759415	1.48997351248017	1.73446645081802	2.13041641968749	2.27057159828767	0.834595185976309	2.1983929973999
42	48	1.63244770115741	0.356229293267165	1.01051085626378	1.09389735481238	1.38019216565617	1.60661022894061	1.85656919048734	2.25915361176475	2.40112673808107	0.934238286353763	2.33065711596105
43	49	1.53030596070241	0.333940138160044	0.947283509051207	1.02545254054946	1.29383397490831	1.50608513101531	1.74040423876665	2.117799079122	2.25088899147103	0.875783289908726	2.1848286314961
44	50	1.32765301542398	0.29687223930206	0.810964953277384	0.879878908146956	1.11722980136402	1.30559222995864	1.51405595082025	1.85069782875175	1.96962991072595	0.745783426391944	1.90952260445602
45	51	1.1534493463514	0.264619428275725	0.694451854936567	0.755324295937608	0.965697094244883	1.13327772489905	1.3192396890498	1.6204002641444	1.72700265714428	0.634795266930974	1.67210342577182
46	52	1.36819933043228	0.279282518831389	0.876631127486242	0.943432653700391	1.17093425424799	1.34924419858204	1.54482146446421	1.85763754953377	1.96743032629428	0.820805593522753	1.9155930673418
47	53	1.37316390614455	0.27463278122891	0.888639278497411	0.954740312718192	1.17933039087541	1.35489908870044	1.54710545964159	1.85390327690201	1.96143268402565	0.834883654935888	1.91144415735322
48	54	1.1555484455233	0.24636375636918	0.724176058681591	0.782292564473888	0.981247905616127	1.13808808171491	1.31083565245329	1.58837714713841	1.68608861367845	0.67267548303971	1.6384214080069
49	55	1.04346234348869	0.227702151136807	0.645919636782348	0.699220377215958	0.882220331235873	1.02694700318711	1.18672104287402	1.44405344217866	1.53480281870901	0.597166127260552	1.48975855971684
50	56	1.0526567945026	0.224427182664555	0.659694408780991	0.712636139551359	0.893876218638754	1.03675112592713	1.19411701117067	1.44694582269176	1.53595692348348	0.612779516480072	1.49253407252513
51	57	0.992463285129284	0.216573244217595	0.614350415854245	0.665046090959972	0.839101950932729	0.976755129494323	1.12872023805387	1.37347555670792	1.45978957169539	0.567979726462799	1.41694684379577
52	58	0.991782719738754	0.216424732673905	0.613929135151016	0.664590046530524	0.838526550557231	0.976085335713418	1.12794623669672	1.3725337184126	1.45878854498253	0.567590243697899	1.41597519577961
53	59	0.712578122997075	0.183986880215961	0.398824566155627	0.439248855058055	0.581406924176783	0.696807142477526	0.826584506835699	1.03972207005304	1.11587934192734	0.351963837773792	1.07319240822036
54	60	0.57828633099627	0.166936884434689	0.298808985807481	0.333681454126633	0.458707621564485	0.562304576375527	0.68047795964076	0.877429717726448	0.94848781986539	0.25109003750428	0.90548262448826
55	61	0.60625509514089	0.175010771188587	0.313260854372218	0.34981992634994	0.480892972646144	0.589500384457301	0.713389212317295	0.919866523705059	0.994361344287378	0.263233983611258	0.949276206670521
56	62	0.717796195895538	0.199080845356489	0.382196243554782	0.424580772751811	0.575435982892241	0.699477432853531	0.840223664938242	1.0735232541114	1.15739584673248	0.327597738996819	1.10799465279426
57	63	1.41478105761449	0.295002243247533	0.89684982919643	0.96694119508162	1.20624571318519	1.39433065441726	1.60104602208148	1.93239471337324	2.04886528334435	0.836576660849322	1.99298545437965
58	64	1.60757225890534	0.328144313247618	1.03000187947362	1.10849064789048	1.37579472688118	1.58530083730137	1.81509526864741	2.18264000376895	2.31164154486211	0.964409404940009	2.25073511287067
59	65	1.65389347936971	0.330778695873943	1.07031265651688	1.14992738349022	1.4204326481081	1.63189460338883	1.86339563700209	2.232915187568	2.36242790231858	1.00556723545679	2.30221972328264
60	66	1.56985650301187	0.307874190092233	1.02548238794495	1.10001938014779	1.35271828693279	1.54977665583591	1.76512522093521	2.10820136593996	2.22828642379142	0.966423090431093	2.17328991559264
61	67	1.46233825005842	0.281427127439172	0.963690121239876	1.03220006704317	1.2639890137663	1.44432485257687	1.64106793947806	1.95393347899577	2.06330641451483	0.910741080277644	2.0139354198392
62	68	1.47399098637871	0.269112704266303	0.994495528800047	1.06097769135465	1.2846769047971	1.45764605452108	1.64550116545178	1.94276788933984	2.04633369925429	0.946530086016755	2.00145188674066
63	69	1.31273527429179	0.24376882069656	0.879159415783347	0.939102624819309	1.14114739572763	1.29767758540349	1.4679218482283	1.7377401807861	1.83184493819209	0.834948385726537	1.79052216285705
64	70	0.756474009184482	0.178302633895241	0.448334440660637	0.48894716535191	0.629828472214477	0.742512290271088	0.867919767676998	1.0716391562164	1.14389993785585	0.407000846749811	1.10594717161915
65	71	0.877327964474237	0.187046950504717	0.549816764451078	0.593940605322173	0.7449936270642	0.864071518586272	0.995226793980319	1.20594484351996	1.28013039790107	0.510715941484992	1.24393998746348
66	72	0.842991544912905	0.183955836417674	0.521825052814314	0.564885613459852	0.712727473706062	0.829649144660061	0.958727271334318	1.16662076955169	1.23993530514425	0.482438105534264	1.20354498429155
67	73	0.835230583635543	0.18676323618959	0.510180539165599	0.553534519518639	0.70285269434672	0.821352075843513	0.952497241951898	1.16427967976838	1.23910021727801	0.469174640703947	1.20128652656714
68	74	0.829725109298553	0.19035199486056	0.499548717126142	0.543336849585208	0.694666939303573	0.815214805168406	0.948985144991677	1.16562273889834	1.24230636827756	0.456635199371856	1.20281501922525
69	75	1.09653557710456	0.223829387392871	0.70257103472068	0.756108738233189	0.938438602968511	1.0813440944162	1.23808838257841	1.48879305604216	1.57678585296084	0.657829977814531	1.53524117639458
70	76	1.28553770840699	0.247401847334064	0.847177450240171	0.907404363355203	1.11116941661331	1.26970217807184	1.44265850816152	1.7176977808435	1.81384724071252	0.800630087632226	1.77044532918176
71	77	1.3457296071838	0.25431899089607	0.894227550893887	0.956459959137259	1.16660350512743	1.32974336604988	1.50744351313981	1.7895397967597	1.88803857045359	0.847264385027504	1.8441948293401
72	78	1.34828151350271	0.250369591607754	0.902965290059733	0.964531641011046	1.17204737921847	1.33281609258978	1.50767022871439	1.78479470073566	1.8814476262934	0.857557113951517	1.83900591305391
73	79	1.40643560792575	0.24862503891663	0.962000914675809	1.02394896650162	1.23173013838762	1.39181267767171	1.5652120865609	1.83881040954741	1.93393798401956	0.919130531649153	1.89374068420234
74	80	1.32252765113725	0.233792067606466	0.904607934347214	0.962860165030246	1.15824511095764	1.3087771249897	1.4718315241065	1.72910696950574	1.8185592323154	0.864295198628573	1.78076010364592
75	81	1.27894624600401	0.222635964597718	0.880367747662586	0.936060329874806	1.12258535385729	1.26605105283409	1.42125987910173	1.66582569181886	1.75077866370494	0.842579755392486	1.71531273661554
76	82	0.9133251462333	0.18266502924666	0.591055878581231	0.63502130505051	0.784401699523166	0.9011767661394	1.02901795906711	1.23307674626621	1.3045972042728	0.555301688909847	1.27134860355675
77	83	0.768537911307358	0.163852833237173	0.481638617328503	0.520291032246397	0.652613240732995	0.756925285645527	0.871817099755987	1.05640577836377	1.1213922068397	0.447386358162499	1.08968946445222
78	84	0.800047390162751	0.166821412777678	0.507161416499563	0.546797524183914	0.682122318174111	0.788482850464074	0.90537874012572	1.09275377902312	1.15861695625089	0.473077421118502	1.127017359207
79	85	0.686585989405811	0.15751362862478	0.413369616467811	0.449603687139792	0.574827231915955	0.674578914525073	0.785272010456998	0.964536606752807	1.02799124366632	0.377859277301242	0.995312701510379
80	86	0.612122599946328	0.153030649986582	0.349880955314161	0.383952245494281	0.50316681702306	0.59941836052771	0.707249935848574	0.883642195004633	0.946502943678445	0.312182525972627	0.912062673920029
81	87	0.986956549916823	0.201461662132828	0.632361684360832	0.680549256430951	0.844658527487293	0.97328318294608	1.11436369605833	1.34001494234362	1.41921444036056	0.592091692136481	1.38182140769717
82	88	1.2083737644535	0.232551639396303	0.79632592495119	0.852937739016456	1.04447186738884	1.19348875619737	1.35606344405737	1.61459358216986	1.70497170489026	0.752572551236744	1.66417497767025
83	89	1.40767780220371	0.257005628655422	0.949754301905197	1.01324550730296	1.22688074662487	1.39206821030855	1.57147193267277	1.85536496351084	1.9542714649963	0.90394677003908	1.91140883436833
84	90	1.89571007498948	0.296060173861238	1.36039427940666	1.43640011375058	1.68852340570444	1.88032027282968	2.08612962836471	2.40752262511978	2.51845762977243	1.31543213422145	2.47598801575751
85	91	2.11960386495939	0.302800552137056	1.56809460788187	1.64731703955695	1.90828053385751	2.10520235923596	2.31523533001198	2.64102067571846	2.75293441350321	1.52611478277076	2.71309294714802
86	92	2.10020650946598	0.283191787965274	1.58216296464635	1.65709401367426	1.90290111844222	2.08749179057815	2.28365721930326	2.58669410535227	2.69049003145253	1.54515060505404	2.65526241387792
87	93	2.07490565034824	0.25936320629353	1.59793018276265	1.66750122556693	1.89458239467541	2.06410891354042	2.24346345010336	2.51914166707446	2.61322589259865	1.56655376601292	2.58325753468356
88	94	1.64216433275111	0.212002503749362	1.25314438653328	1.3096895119062	1.49463864038322	1.63305026297892	1.77975845724544	2.00573072470595	2.08296780494383	1.22663942540236	2.05768924009986
89	95	1.54210874207424	0.189820464314181	1.19266678940241	1.2437181366174	1.41018987283963	1.53432734579403	1.66554794665973	1.8670444522789	1.93576321020586	1.17006063201844	1.91415685213003
90	96	1.54966284104892	0.178939651686551	1.21890812892695	1.26753923479824	1.42551272440521	1.54278091905374	1.66631315763395	1.85526290480489	1.91952032381371	1.19894112374328	1.90038455835456
91	97	1.46390814335636	0.165754957081967	1.15715863898309	1.20234456691766	1.34896257257856	1.45765690083085	1.57204113459732	1.74679666935962	1.80617715866403	1.13902842747571	1.78878785923702
92	98	1.35593437814552	0.152554536330117	1.07350601629667	1.1151341752247	1.25015968525254	1.35021744750055	1.45547875844357	1.61623680876378	1.67084636232314	1.05692748693849	1.65494126935255
93	99	1.45404790833353	0.151594973808541	1.172167836641	1.21399942754931	1.34913185403779	1.44878302571273	1.55322604816169	1.71205637395007	1.7658437463374	1.15692175966879	1.75117405699828
94	100	1.50108832750926	0.148629891927426	1.22395813916399	1.26526174901654	1.39834611365857	1.49618567028243	1.59848726178724	1.75363914646266	1.80607644738677	1.2097737393315	1.79240291568701
95	101	1.7217142726567	0.153382498242858	1.43423396862273	1.47742630169766	1.61592766051913	1.71716162137986	1.82253884781191	1.98153237224944	2.03506431554603	1.42108457610069	2.0223439692127
96	102	1.75349661923546	0.148197512839892	1.47507356073524	1.51705887459336	1.65139447841083	1.74932339908852	1.85105018800845	2.00417010805923	2.05563359700599	1.46302949406927	2.04396374440165
97	103	1.68308949885693	0.137423682121205	1.42452387934208	1.46360410261336	1.58847349538708	1.67935078117846	1.77363046720582	1.91532842717118	1.96290014801926	1.41373908189937	1.9524399158145
98	104	1.51864332540399	0.122775036044704	1.28754328357058	1.32249468912361	1.43412883915553	1.51533601880901	1.59955298415927	1.72607385450288	1.76853696156699	1.27800425475637	1.7592823960516
99	105	1.3696255104891	0.11001096833828	1.16249529636355	1.19383457421377	1.2939067120883	1.3666812080284	1.44213513448691	1.55546005454686	1.59348658512842	1.15400401254607	1.58524700843213
100	106	1.19563167688888	0.0979499634891079	1.01136280124637	1.03920756426107	1.12818894873376	1.19295795207314	1.26016016762018	1.36117641483049	1.39509381812959	1.00364974845023	1.38761360532753
101	107	1.0826432177193	0.089908625525896	0.913600435433044	0.939121523794128	1.0207210344526	1.08015540244697	1.1418538083356	1.23465136941489	1.2658228135778	0.906422311688539	1.25886412375005
102	108	0.998539289590178	0.084391972911073	0.839989589527709	0.863898381260306	0.940396605968058	0.996162824055478	1.05409176125793	1.14128682882314	1.17059302487109	0.833131022684475	1.16394755649588
103	109	1.02527884169509	0.0845635736067268	0.866238926393933	0.890260709548847	0.967045642303566	1.02295488591308	1.08097904134925	1.16822446879054	1.19752446771778	0.859534237425905	1.19102344596427
104	110	1.01273011952827	0.0838141410486576	0.855122694156868	0.878922752990653	0.95500919603686	1.01041889112932	1.06793191829781	1.15442156717836	1.18347092541071	0.848454403072901	1.17700583598364
105	111	1.05338689178096	0.0854409592926117	0.892583048021776	0.916897764410284	0.994568349659046	1.05107773557992	1.10968855164864	1.19775302051925	1.22731238602246	0.885922611567437	1.22085117199447
106	112	1.10665348655017	0.0874886399516264	0.941820927295086	0.96678556999101	1.04645436003163	1.10434881430196	1.16434059855463	1.2543830953879	1.28458227120455	0.935175752244984	1.27813122085536
107	113	1.24981303253724	0.0926423056322365	1.07482650988993	1.10143272565991	1.18614208186092	1.24752474448538	1.31098978228566	1.40599911137196	1.43780280266483	1.06823411349805	1.43139195157642
108	114	1.18020229898546	0.0892149079960633	1.01181684004022	1.03738970595317	1.11886556506873	1.1779550574243	1.23908958480524	1.33068065557604	1.36135772218806	1.00534107931317	1.35506351865774
109	115	1.21065511342779	0.0887695398350172	1.04291452824503	1.06843514825122	1.14965744709907	1.20848617320648	1.26928865962544	1.3602737285974	1.3907207678901	1.03666681535116	1.38464341150442
110	116	1.12577868357981	0.0839105888034896	0.967318458001002	0.991404085556187	1.06810321966038	1.12369459597839	1.18118252539726	1.2672624904702	1.29608177388315	0.961313929524973	1.29024343763465
111	117	1.07798129643236	0.0805721050283775	0.925841878057508	0.948962958791437	1.02259778770866	1.0759745483977	1.13117748355066	1.21384502445352	1.24152409158006	0.920059970576743	1.23590262228798
112	118	1.13442386879493	0.0814468871932016	0.980399486840686	1.00386149396813	1.07847829896199	1.13247528340805	1.18824549160665	1.2716332155097	1.2995211780873	0.974787969896251	1.2940597676936
113	119	1.18639909835986	0.0824604376107826	1.0302746670831	1.05409941534538	1.12978833091401	1.18448918070966	1.24092805044423	1.32521383978252	1.35337677034135	1.02477664064273	1.34802155607699
114	120	1.09341646864499	0.0783011796716349	0.94532693051498	0.967888174995232	1.03963403887133	1.09154794973225	1.14516222212557	1.22531861230181	1.25212395620178	0.939946156488586	1.24688678080139
115	121	1.28519609481709	0.083659139990522	1.12644448071874	1.15075386521687	1.22782326233423	1.2833813026073	1.34059077113221	1.42582887448135	1.45426047030466	1.12122418043566	1.44916800919851
116	122	1.22283407359255	0.080456575137478	1.07021426269272	1.09357191782131	1.16764821003523	1.22106997564218	1.27609704281046	1.35811385596442	1.38547855837505	1.0651391863231	1.38052896086201
117	123	1.39402942142532	0.0842163972235321	1.23383869387051	1.25845792682024	1.33633992820376	1.39233388915485	1.44987072826421	1.53538463349759	1.56385527410524	1.2289652828672	1.55909355998345
118	124	1.53686873179895	0.0863191477268767	1.37232401901727	1.39769556825867	1.47780012501686	1.53525297879991	1.59417609362745	1.68155345946663	1.71059526922997	1.36768320225427	1.70605426134363
119	125	1.44575269761679	0.0810737854526953	1.29119996586395	1.31503245114642	1.39027471957531	1.44423751630401	1.49957905807286	1.58164144357018	1.60891573730839	1.28684807812951	1.60465731710408
120	126	1.33247492654951	0.0746042732411523	1.19024882973569	1.2121819989651	1.28142507199836	1.33108283969993	1.38200734180955	1.45751646061	1.48261182443275	1.18625055099685	1.47869930210217
121	127	1.33231243552107	0.0715222789466179	1.19580262393677	1.2168916710892	1.2833992432287	1.33103281528174	1.37983077400584	1.45209816107722	1.47609395835163	1.1921287687857	1.47249610225644
122	128	1.17139068966187	0.0647780531563222	1.04785426002375	1.06691535054123	1.1270721688431	1.17019682812056	1.21440784361777	1.27993845888441	1.30171147355073	1.04442570547548	1.29835567384827
123	129	1.30414957672065	0.0663794657067576	1.17727724989818	1.19691933670782	1.25878467439008	1.30302354116585	1.34828703223167	1.41522087351277	1.43742086110592	1.1740458239354	1.43425332950589
124	130	1.18506536536473	0.0618599085344328	1.06690895665266	1.08518343446397	1.14277561452388	1.18398918568879	1.22618201902711	1.28861829057758	1.30933740368381	1.06381994463724	1.30631078609222
125	131	1.09786537280994	0.0581867483855464	0.986769858613785	1.00394172334683	1.05807887773405	1.09683758026666	1.13653151766957	1.19529496306813	1.21480153977484	0.983819345974269	1.21191139964561
126	132	1.07742216055213	0.0564722656827484	0.969568189742174	0.986246509960787	1.03881355869784	1.07643567100993	1.1149554331561	1.17196286068056	1.19088207530433	0.966736519813944	1.18810780129032
127	133	1.12403272166727	0.0569176093561324	1.01523065998839	1.03207852468766	1.0851367384992	1.12307215605313	1.16188162959549	1.21926353503772	1.23829342152471	1.01247420732926	1.23559123600529
128	134	1.12130732272548	0.0563478130933088	1.01357355080877	1.03026090957052	1.08280439450745	1.12036360271672	1.15878153749858	1.21557288903372	1.23440400637728	1.0108656090626	1.23174903638837
129	135	1.12996751008674	0.0560104100067076	1.0228419240226	1.0394437576815	1.09170161693889	1.12904220063626	1.16722475681485	1.22364761369011	1.2423513900874	1.0201871064736	1.23974791369989
130	136	1.03880692150977	0.0530805540889809	0.937363237564722	0.95306612640005	1.00252894551592	1.03790296499106	1.07409953072997	1.12763123264632	1.14538754619396	0.934769035495368	1.14284480752417
131	137	1.09940133786276	0.0539674891355994	0.996158078757142	1.01216411889106	1.0625355440048	1.09851841078447	1.135304683717	1.18965033549408	1.20766204587106	0.993625059156987	1.20517761656854
132	138	1.11566009254481	0.0539274660417567	1.01245437001186	1.02846377260411	1.07882851112791	1.11479131879818	1.15154465237276	1.20581991117158	1.22380283879017	1.00996225910297	1.22135792598666
133	139	1.14969014216289	0.0543177535883125	1.04568040386116	1.06182796148202	1.11260206924108	1.14883483119355	1.18584586652648	1.24046989669046	1.25856040500361	1.0432273451298	1.25615293919598
134	140	1.19877114916657	0.0548879603649793	1.09359247841439	1.10993966189475	1.16130736547031	1.19793353763063	1.23532187499204	1.2904598332681	1.30870977105447	1.09119074685121	1.30635155148193
135	141	1.22989206448887	0.0548381767277545	1.12474551843679	1.14110261231173	1.19247347243915	1.22907712276343	1.26642230814533	1.32146138239742	1.33966974078081	1.12240923810247	1.33737489087527
136	142	1.24146787152174	0.0541305715442279	1.13762676005828	1.15379286711616	1.20454122343955	1.24068122519067	1.27753701357872	1.33182622140312	1.34977932179258	1.13537195129505	1.34756379174842
137	143	1.23332200533962	0.0528297103103638	1.13193744042057	1.14773028944636	1.19728970235216	1.23256776202879	1.26853212284058	1.32148653521515	1.33899277339501	1.12977577313131	1.33686823754793
138	144	1.12237363114661	0.0492667343496036	1.02787692379666	1.04258501189854	1.08876251546737	1.12165285697274	1.15519904707996	1.20462089832766	1.22096633893241	1.02581083182138	1.21893643047183
139	145	1.09728118557665	0.0476628489520651	1.00583984107681	1.02007731806034	1.06476801413485	1.09659114883821	1.12904216275011	1.17683885142552	1.19264385844076	1.00386200163061	1.1907003695227
140	146	1.11677285604408	0.0473191845661096	1.02594233775367	1.04009613921005	1.08450274355286	1.11610460112809	1.14831451659081	1.19572906971187	1.21140092574651	1.02402725429451	1.20951845779366
141	147	1.06296034754312	0.0456580564512942	0.975343974200896	0.98899090357063	1.03181851905742	1.06230669191514	1.09338963932639	1.13915948902002	1.15429130529373	0.973470556898581	1.15245013818765
142	148	1.02474533744469	0.0443866477272469	0.939584171201174	0.952845051505152	0.994467952802809	1.02410454236802	1.0543242049237	1.09883145236378	1.11354800291226	0.937747507899284	1.11174316699009
143	149	1.01084054860156	0.043743348658593	0.92691192277515	0.939981280073297	0.981002279885782	1.01020963206192	1.0399910684817	1.0838519491937	1.09835453623141	0.925103585230717	1.0965775119724
144	150	1.06825766407534	0.0447836909504098	0.982274760870243	0.995677733642452	1.03772011926509	1.06763191929644	1.09811309582091	1.14297208379938	1.15779654427453	0.980481629812533	1.15603369833814
145	151	1.18913360737888	0.047152214648128	1.09850040799353	1.11265252668694	1.15699935518756	1.18851042983888	1.22058854203475	1.2677404181648	1.2833082029738	1.09671526666855	1.28155194808921
146	152	1.2582800200301	0.0482528360764627	1.1654708355564	1.17997699182184	1.22540652250897	1.25766326987955	1.2904812048115	1.33868685265867	1.35459407962737	1.16370446132023	1.35285557873997
147	153	1.25776438217489	0.0475730180596865	1.16623878991641	1.1805499762876	1.22535832933767	1.25716464078398	1.28951666272191	1.33702457325799	1.35269819369846	1.1645212667779	1.35100749757187
148	154	1.26698304085323	0.0467016144896202	1.17709077872647	1.19115676430504	1.23517833181925	1.26640927229403	1.29816228926708	1.34476650562279	1.36013592641947	1.17544787645358	1.35851820525289
149	155	1.25088292706113	0.0452553560107643	1.16374485242607	1.17738686452226	1.22006847564462	1.2503372089736	1.28110249475764	1.32624049406892	1.34112222130838	1.16218242928003	1.33958342484223
150	156	1.22040382679738	0.0435858509570492	1.13646092486746	1.14960729914511	1.19072964258307	1.21988498685748	1.24951242653863	1.29297017429161	1.30729520581422	1.13497555892156	1.3058320946732
151	157	1.27547334243058	0.043493279984157	1.19164138791534	1.20478630125264	1.2458743360532	1.27497900699756	1.30453347512404	1.34784661490818	1.36211452319089	1.19022651366163	1.36072017119953
152	158	1.2416716773158	0.0419521982031134	1.16079752924223	1.17348162973705	1.21312371654706	1.24119923148389	1.26970462593571	1.31147328823419	1.32523065738463	1.15944536883769	1.3238979857939
153	159	1.19737814495605	0.040226705498154	1.11982297563036	1.13198827828329	1.17000569454537	1.19692769423127	1.22425955988576	1.26430454719926	1.27749315211634	1.11853380217967	1.27622248773243
154	160	1.14341939336366	0.0383922658314268	1.06940023914463	1.08101104727463	1.11729532213515	1.14298972670766	1.16907508577108	1.20729337833328	1.21988027299129	1.06817055233407	1.21866823439326
155	161	1.12617586326131	0.0373323663449649	1.05418488493175	1.06548116073524	1.10077576738595	1.12576337150409	1.15112630233813	1.18827761904469	1.20051096570061	1.05300442522518	1.19934730129744
156	162	1.11471934891184	0.0365530874332327	1.04421856287304	1.05528397689075	1.08985173028943	1.11431983339517	1.1391514558778	1.17551751068645	1.18749051785761	1.04307529754271	1.18636340028098
157	163	1.11308749271045	0.0360564406348926	1.04353084714263	1.05445132613395	1.08856024303433	1.11269818936928	1.1371903627572	1.17305161404906	1.1848564877483	1.04241686906606	1.18375811635484
158	164	1.06710512026899	0.0348980691083508	0.999793470619176	1.01035902947359	1.04336396757175	1.06672471475672	1.0904315930593	1.1251488145296	1.13657855387852	0.998704904816623	1.13550533572136
159	165	1.12813889194456	0.0354978364912889	1.05962831885233	1.07039202178167	1.10399735207973	1.12776659073095	1.15187458563416	1.18715572042873	1.19876519568318	1.05856313242164	1.19771465146749
160	166	1.13867756882618	0.0353428924123807	1.07045157368013	1.08117398781774	1.11464403147711	1.13831192575006	1.16231251779542	1.19742839638068	1.2089814581473	1.06940549969791	1.20794963795445
161	167	1.18707353740242	0.035710545525383	1.11810514683671	1.12895196863801	1.16279593557409	1.18671546504778	1.2109608031738	1.2464165278246	1.25807680038422	1.11708086817267	1.25706620663217
162	168	1.22806131598042	0.0358414856253095	1.15880925151491	1.16970797483571	1.20370030421445	1.22771265064577	1.25204224584088	1.28760399014113	1.29929479548687	1.15781200415481	1.29831062780603
163	169	1.21466018017807	0.0350496181336652	1.14692707710775	1.15758936949849	1.19083940914915	1.21432307214901	1.23811346781458	1.27288090061129	1.28430902024486	1.14596292863608	1.28335743172005
164	170	1.22734107728639	0.0345216649091107	1.16060418414677	1.17111535280768	1.20388351046581	1.22701742656907	1.25044583026139	1.28467080702271	1.29591723239876	1.15967861406453	1.29500354050825
165	171	1.24106121342998	0.0339793673117787	1.17534837479479	1.18570401061847	1.21797658279863	1.24075111696131	1.2638078054629	1.29747618636128	1.30853628805497	1.1744616534989	1.30766077336107
166	172	1.1821015052217	0.0324503442893433	1.11934788881623	1.12923665300608	1.16005524063107	1.18180458266402	1.20382409222806	1.23597919004773	1.24654249199094	1.11849883041459	1.24570418002881
167	173	1.22400065885027	0.0323001420013123	1.16150469381829	1.17136063179752	1.2020624464902	1.2237165478625	1.24562915919953	1.27760981667643	1.2881111890111	1.1606923805277	1.28730893717284
168	174	1.2002408828652	0.031347393138013	1.13958021116399	1.1491486410116	1.17895126696022	1.19996798783243	1.22123301327536	1.25226399668786	1.26245238118747	1.1387999923147	1.26168177341571
169	175	1.17285428578627	0.0303742272197997	1.11407041302948	1.12334431514895	1.15222676722661	1.17259208867925	1.19319598068549	1.22325863665589	1.23312819047297	1.11332080043547	1.23238777113708
170	176	1.16833992138273	0.0297238440881464	1.1108017757967	1.11988222301336	1.14815646619543	1.16808786203029	1.18824860402406	1.21765741899746	1.22731048778743	1.11008118696996	1.22659865579549
171	177	1.10018224039286	0.0283311340732282	1.04534844378796	1.05400011065051	1.08094293913796	1.09993906201167	1.11915645044117	1.14719387558245	1.15639798812377	1.04465321760933	1.15571126317638
172	178	0.963624105607539	0.0260915854924574	0.913157925851692	0.921112641830261	0.945899595312478	0.963388626079299	0.98109191771762	1.00693881357701	1.01542848372414	0.912484598042322	1.01476361317276
173	179	0.976441390290234	0.0259669819271411	0.926204224089458	0.934125683190497	0.958803721486865	0.976211215736229	0.993828143751399	1.01954224567951	1.02798660782842	0.925546105713037	1.02733667486743
174	180	0.90718273657138	0.0249693830328315	0.858897802013363	0.866506168834028	0.890218604471476	0.906953660309054	0.923897150883637	0.948640706420389	0.956769480192277	0.85824274582703	0.95612272731573
175	181	0.920056701598103	0.0252283456488357	0.871268492547207	0.878956753889296	0.902917088464024	0.919826121223053	0.936944957265929	0.961943182074714	0.970155267473142	0.870609144126385	0.969504259069821
176	182	0.949773937607475	0.025820898457658	0.899834031425204	0.907705151286123	0.932232813814626	0.949539955757811	0.967059995883069	0.992640859414489	1.00104353094516	0.899164976630466	1.00038289858448
177	183	1.00535602549498	0.0268023476732048	0.953504407526822	0.961680034305587	0.987150637373627	1.00511785594476	1.02330178287874	1.04984443671575	1.05856112923907	0.952823424055494	1.05788862693446
178	184	1.05734913665597	0.0276720916327922	1.00380199799689	1.0122480247654	1.0385553457561	1.05710774254417	1.07587978153478	1.10327366776804	1.11226808629182	1.0031118370557	1.11158643625624
179	185	1.31055367265865	0.0308643367287838	1.25075206094338	1.26020294114901	1.28960603501664	1.31031138931793	1.33123719411011	1.36173085607881	1.37173215099042	1.25005957267023	1.37104777264707
180	186	1.41674049063334	0.0319114835004324	1.35487869796326	1.36466258084024	1.3950879171166	1.41650090025829	1.43813188330458	1.46963566617005	1.47996384693902	1.35419398297249	1.47928699829418
181	187	1.50368534973979	0.0321832649499873	1.4412622370962	1.451143074484	1.48185473053797	1.503455750637	1.52526567943169	1.55701080935122	1.56741324761878	1.44060615043781	1.56676454904176
182	188	1.46945326729958	0.0307003434662696	1.40989149120392	1.41932296332529	1.44863131274809	1.46923947197698	1.49004216016595	1.52031284735188	1.53023001790122	1.40928059410569	1.52962594049346
183	189	1.42275656685103	0.0289335984938308	1.36660710368995	1.3755018879602	1.40313571672937	1.42256043758534	1.44216361322177	1.47068026114833	1.48002061064872	1.36604671380312	1.47946641989894
184	190	1.28877770508968	0.0263730800672694	1.23760046976279	1.24570682978069	1.27089263565899	1.28859781316916	1.30646667139158	1.33246220870729	1.34097724597318	1.23708646815783	1.34046894202153
185	191	1.19543296213272	0.0244322325600205	1.14802136336898	1.15553139692834	1.17886420134345	1.19526651777645	1.21182027919872	1.23590228473259	1.24379044547011	1.14754578631508	1.24332013795036
186	192	1.06452216589806	0.0223627266968272	1.02113866355984	1.02800776066732	1.04935459590708	1.06436557655964	1.0795190353775	1.10157071219442	1.10879554758535	1.02069122157228	1.10835311022384
187	193	0.988674483620615	0.0211026046882805	0.947742395297875	0.954221738758185	0.974360339041	0.988524347282338	1.00282496226124	1.02363935779189	1.03045977947466	0.947313378431586	1.03003558880964
188	194	0.890121804105971	0.0198098542393698	0.851714449249273	0.857790054405572	0.87668136576513	0.88997485088266	0.903402046620765	0.922954825311068	0.929364276798602	0.851294489796807	0.928949118415136
189	195	0.872951594685001	0.019593404620335	0.834967442757609	0.840975259887655	0.859657356265101	0.872805007694371	0.886086036546383	0.905427951754345	0.91176878310183	0.834548521629145	0.911354667740858
190	196	0.822826899685619	0.0191666323992809	0.785685628611128	0.791556447242763	0.809819365077953	0.822678084269175	0.835672208644834	0.854604975876724	0.860813870714169	0.785260300183028	0.860393499188209
191	197	0.843262103230372	0.0196639933493959	0.805157517173841	0.811180491596436	0.829916944431322	0.843109260213358	0.856440645845105	0.875865077150014	0.882235277593322	0.804720676265556	0.881803530195188
192	198	0.850307167894549	0.0200922256601438	0.811378716783803	0.817530502385743	0.836670287993436	0.850148917563666	0.863771537086693	0.88362364059949	0.890134936254105	0.810926405600667	0.889687930188431
193	199	0.799446436381527	0.0198440407881479	0.761021454966533	0.767088318606981	0.785973843627393	0.799282251283912	0.812740049105838	0.832364605583959	0.838804460915877	0.760552116436757	0.838340756326297
194	200	0.82193437683687	0.0204844452399001	0.782271306825789	0.788533186445712	0.808026638552031	0.82176421035301	0.835656614736954	0.855916021764457	0.862564481367085	0.781784864166665	0.862083889507074
195	201	0.850327426929725	0.0212515456025913	0.809180477076043	0.815676290241868	0.835898611484496	0.850150392587477	0.86456325527697	0.885582445102306	0.892480440425219	0.808674397548646	0.891980456310804
196	202	0.870974323126945	0.0219534605288295	0.828472813287128	0.835181407750072	0.856068117570001	0.870789879771511	0.885679464989407	0.907396392893333	0.91452400094579	0.827945540490439	0.914003105763451
197	203	0.912146756812458	0.0228824630480154	0.86784410678864	0.874837617901294	0.896610245636523	0.911955417871423	0.927474687312009	0.95010857161215	0.957536761628073	0.867297129238348	0.956996384386568
198	204	0.920827793373618	0.0233439112169691	0.875637638944617	0.882769850357476	0.904976888667618	0.92063053700772	0.936463666821313	0.959558597241301	0.967138930375784	0.875073727388359	0.966581859358877
199	205	0.93448556266843	0.0237897365753086	0.888434783278697	0.895702250054933	0.918331490362138	0.934283694086652	0.950419575919063	0.973957468874501	0.981683535182793	0.887857678980826	0.981113446356035
200	206	1.05311498915849	0.0254819031665079	1.00375791086462	1.01155443790516	1.0358175169218	1.05290947033659	1.07018842284334	1.09537658510477	1.10364000534569	1.00317045895213	1.10305951936484
201	207	0.976975341932792	0.0247038833671414	0.929150961751139	0.936699287481034	0.960201274853676	0.976767128310427	0.9935224331144	1.01796163350272	1.02598297341692	0.928555730533195	1.02539495333239
202	208	0.953428859676477	0.024414811286191	0.906171592949319	0.91362863221296	0.93684969805386	0.953220468025775	0.969780851418698	0.993939931590637	1.00187038917342	0.905575829555542	1.00128188979741
203	209	0.918447537627493	0.0239549730592215	0.872091201825305	0.87940350216899	0.902178641085403	0.918239281277473	0.934489411913367	0.958201956103133	0.965987366935994	0.871495790431418	0.965399284823567
204	210	0.928270598638361	0.0241619185733235	0.881512567619142	0.888888522231607	0.91186138084016	0.928060970517155	0.944451298784422	0.968367737299247	0.976219918801183	0.880913238234647	0.975627959042075
205	211	0.922100810862869	0.0242490236702115	0.875180441783027	0.882580529509536	0.905631295407923	0.921888255996055	0.938338618268749	0.962346137941955	0.970229101183364	0.874572724469255	0.969628897256484
206	212	0.950461353989391	0.0248237550906185	0.902424643207295	0.910001807856784	0.933602273909851	0.950245250550446	0.967084857635702	0.991658050343038	0.999726152225507	0.901806794011778	0.999115913967003
207	213	0.877173598480904	0.0240434355550993	0.830676608408588	0.838003865457812	0.860839031943242	0.876953930428329	0.893268703157006	0.917092641244017	0.924918932145909	0.830048464792909	0.924298732168898
208	214	0.888119753460277	0.0243709518801984	0.840990109122727	0.84841689258043	0.871562547822506	0.887896841785565	0.904433961348376	0.928582988406994	0.936516174425687	0.840352687775088	0.935886819145466
209	215	0.897668514082137	0.024745033599139	0.849818408019739	0.857358023655454	0.880856623491719	0.89744115134632	0.914232554826753	0.938754561618924	0.946810691433035	0.849168248227825	0.946168779936449
210	216	0.939220503726848	0.0256193395987073	0.889672656781753	0.897481456152485	0.92181589921029	0.938987572407245	0.95637118794719	0.981754103344195	0.990092067724469	0.889006598113382	0.989434409340314
211	217	0.971961747672899	0.026365708420775	0.920966615832587	0.92900441053809	0.954050790838278	0.971723356857631	0.989612832720979	1.01573225970214	1.0243116222788	0.92028495916818	1.02363853617762
212	218	0.986441146489436	0.0267880644112673	0.934629884765251	0.942796134967645	0.968243130928523	0.986198669098604	1.00437483546437	1.03091327263028	1.03963037440715	0.933936540243352	1.03894575273552
213	219	0.978013644965235	0.0267974088005176	0.926190552143064	0.934357188864789	0.959808139508505	0.977768907697403	0.9959523604093	1.02250492440866	1.03122754632232	0.92549072371622	1.03053656621425
214	220	1.08107835369417	0.0282351556675421	1.02644020560828	1.03505866089903	1.06190241722849	1.08083255227466	1.09998633967293	1.12793649946171	1.13711335895623	1.02573744858579	1.13641925880256
215	221	1.08015596706053	0.0282496312237769	1.02549077142208	1.03411326466076	1.06097002274613	1.07990970345493	1.09907345706635	1.12703869900331	1.13622064638492	1.02478668986193	1.13552524425913
216	222	1.0789862313288	0.028123022725147	1.02456364035828	1.03314843373302	1.0598867126928	1.07874190551741	1.09781940803496	1.12565744843957	1.1347972938372	1.02386510678751	1.13410735587009
217	223	1.07396664515573	0.0278412883194545	1.02008551611182	1.02858578363282	1.0550591498105	1.07372607081339	1.09261188803859	1.12016812953043	1.12921492675726	1.0193977200496	1.12853557026186
218	224	0.983062205382781	0.0264153343996537	0.931964627444187	0.940020100297	0.965118719048303	0.9828256181066	1.00074778589937	1.02691133325308	1.03550427705312	0.93128814995946	1.0348362608061
219	225	0.96852941823744	0.0260342320499964	0.918169282777095	0.926108441460675	0.950844763996622	0.968296160063692	0.985959795746605	1.01174606190059	1.02021512857854	0.917502323419447	1.01955651305543
220	226	0.934569457948346	0.0255209710631154	0.88521260022378	0.892991123192613	0.917231544341871	0.934337161615323	0.951654143472512	0.976940178751137	0.98524642415516	0.88454835466464	0.984590561232052
221	227	0.850447197518644	0.0244083268897035	0.803274685424187	0.810701262803218	0.833859227136959	0.850213697883289	0.866780628557462	0.890989623188305	0.898946654989672	0.802606876814825	0.898287518222463
222	228	0.86288030232925	0.0247447897251646	0.815056969590803	0.822586140890387	0.846063772843158	0.862643778689172	0.87943899597867	0.903981269903699	0.912047765458111	0.814380514467928	0.911380090190573
223	229	0.9045078873963	0.0256449683920271	0.854936849025974	0.862743059707309	0.887081051330905	0.904265533487522	0.921670531898718	0.947099408779575	0.955456189071803	0.854243749347927	0.954772025444673
224	230	0.887109316517623	0.0257810908382043	0.837292659841134	0.845133406727357	0.86958678556579	0.886859579776925	0.904359608095548	0.929937103768641	0.938345191367389	0.836578378474743	0.937640254560504
225	231	0.92619041172352	0.0266923639143489	0.874606715930739	0.882727046369708	0.908049648779731	0.925934003968245	0.944051663091669	0.970528409984635	0.979231236369722	0.873873378451397	0.978507444995644
226	232	0.930622620656231	0.0270685421603103	0.87831886567134	0.886550911429745	0.912224936711516	0.930360190890375	0.948734228501207	0.975589504551834	0.984417726433711	0.877568278022023	0.983676963290439
227	233	0.981603229911925	0.0280687291772087	0.927353636024833	0.935895062382441	0.962528157991556	0.981335703159922	1.00038666928521	1.02822395831526	1.03737314057963	0.926588520724596	1.03661793909925
228	234	1.06887295491738	0.0295093178979142	1.01181121527631	1.02080200318681	1.0488239707805	1.06860140393578	1.08862591928218	1.11787019431031	1.12747788155058	1.01103469183747	1.12671121799729
229	235	1.02063435001184	0.0289374321778611	0.964699067156381	0.97350748870341	1.0009701461412	1.02036088117027	1.04000044373009	1.06869404119725	1.07812371797575	0.963916982943236	1.07735171708045
230	236	1.05763844681956	0.0293788457449878	1.00083377360586	1.00978292697539	1.03767723423331	1.05736643291191	1.07730313506044	1.10642183345865	1.11598893758671	1.00005590915939	1.11522098447974
231	237	1.08646661617474	0.0296468379811424	1.02912986830318	1.03816613950487	1.06632586127627	1.08619696646928	1.10631342377446	1.13568689497918	1.14533574668782	1.0283588137317	1.14457441861778
232	238	1.11858233183421	0.0299274526427387	1.06068763517925	1.06981544978013	1.09825372944674	1.11831544210137	1.13861999539342	1.16825960134405	1.1779937271334	1.05992452465445	1.17724013901398
233	239	1.19316612852622	0.0306747796824566	1.1337950493078	1.14316290370348	1.17233551735748	1.19290326900103	1.21371019385992	1.24406599310969	1.25403100429476	1.13304356034861	1.25328869670384
234	240	1.16311853447268	0.029951826100588	1.1051479521409	1.11429454050822	1.14277864253634	1.16286144499062	1.18317817057104	1.21281948602172	1.22255012290817	1.10441295531553	1.22182411362983
235	241	1.11866942698905	0.0289128477228879	1.06271235648607	1.07154063488343	1.0990346128989	1.11842034546305	1.13803271482615	1.16664786077269	1.17604199533534	1.06200024545219	1.17533860852591
236	242	1.17067223205958	0.029085585447296	1.11435303669222	1.12324504004381	1.15092521682858	1.17043136181278	1.19015667192035	1.21892105605302	1.22836026251892	1.11366448458288	1.22767997953628
237	243	1.15657362281002	0.0284987941135386	1.10138507855218	1.11009988810539	1.13722601988431	1.15633955440283	1.17566606506653	1.20384578770999	1.21309234833739	1.10071598634749	1.21243125927256
238	244	1.14143039306407	0.0278979123567558	1.08740015119683	1.0959333142736	1.12249170161755	1.14120311509158	1.16012132611524	1.18770273917458	1.19675222717587	1.08675048484483	1.19611030128331
239	245	1.09286180646606	0.0268799725970708	1.0408069962136	1.04902723110365	1.07461341979681	1.09264143489533	1.11086996353294	1.13744809076845	1.14616896062691	1.0401770601758	1.14554655275632
240	246	1.05313087210564	0.0260131453344334	1.00275733452058	1.01071145367616	1.03547048183943	1.05291669826247	1.07055778901258	1.09628085844102	1.1047215326137	1.00214510725015	1.10411663696113
241	247	1.04165139627396	0.0255894614624013	0.992095018229483	0.999920885386242	1.02427925063173	1.0414418581256	1.05879512194518	1.08409666223502	1.09239855327261	0.991496051807653	1.09180674074027
242	248	1.03211884614823	0.0252942955808922	0.983132656298161	0.990868818731627	1.01494734491548	1.03191222310442	1.04906510518391	1.07407368492142	1.08227924882281	0.982542026809678	1.08169566548678
243	249	1.03013164544865	0.0251551086526498	0.981412900763302	0.989107327284934	1.01305502198354	1.02992689584891	1.04698506895733	1.07185438445295	1.08001395647429	0.980827632489455	1.07943565840784
244	250	0.952299246327133	0.0241030493013133	0.905638583486987	0.913003102166649	0.935933046040869	0.952095901657833	0.968443778420152	0.992289019133049	1.00011549081621	0.905057269696559	0.999541222957708
245	251	0.978713718013413	0.0243766014531198	0.931514088331264	0.93896590145994	0.962163499852886	0.978511344619896	0.995043326673215	1.01915185002258	1.02706341000368	0.930935579165298	1.02649185686153
246	252	0.951588915883539	0.0240696561259611	0.90499252566353	0.91234698841373	0.935245458290131	0.951385982885221	0.967711154046349	0.991523067745664	0.999338548291088	0.904412389876655	0.998765441890422
247	253	1.00885719109884	0.0248665066773125	0.960702829505426	0.968306830841536	0.991975486321516	1.00865289363788	1.02551618886061	1.05010442994786	1.05817254941952	0.960118838011305	1.05759554418637
248	254	1.02660091375405	0.02518176326303	0.977833191515176	0.985534726276163	1.0095057093826	1.02639502440349	1.04347167574176	1.06836940989323	1.07653867931473	0.977244657758508	1.07595716974959
249	255	1.04641585889989	0.025461822612497	0.997100976956039	1.00489005596113	1.02913141044105	1.04620935028788	1.06347518985974	1.08864608282602	1.09690430349336	0.996510686579396	1.09632103122038
250	256	1.02855251980383	0.0251993288415885	0.979750070146727	0.987457257326023	1.01144552106228	1.02834673430435	1.04543518936326	1.07034973669153	1.0785244226315	0.979161835274317	1.07794320433334
251	257	1.03293547081723	0.0251561633499894	0.98421311488536	0.991908483602557	1.0158584197941	1.03273125983315	1.04978990901848	1.07465904159048	1.08281833225076	0.983629390651252	1.08224155098321
252	258	0.926597112071477	0.0237355040455446	0.880654901841294	0.88790438441233	0.910479206966811	0.926394452169112	0.942494095535769	0.965981132624558	0.973691012281482	0.880075524142209	0.973118700000744
253	259	0.874840700889477	0.0230061969511577	0.830325125056297	0.837345938677798	0.859215291743124	0.874639040022822	0.890246277638265	0.91302334831221	0.920502288798931	0.829748554865208	0.919932846913746
254	260	0.767581031937231	0.0216241458330219	0.725778400043671	0.732362163706679	0.752887196439167	0.76737797772526	0.782053516672556	0.803492538584834	0.810537592614634	0.725197706104508	0.809964357769954
255	261	0.787139799028948	0.0221487997314752	0.744322225157779	0.751066006476386	0.772089585239637	0.786932065364079	0.801963560942349	0.823922192077892	0.83113789439068	0.743728151555256	0.830551446502639
256	262	0.793882540593217	0.0227008972173255	0.75000757756452	0.756915551224791	0.7784553638107	0.793666175354102	0.809073856306471	0.831587573728107	0.838987076744249	0.749388782047259	0.838376299139175
257	263	0.833450524192142	0.0238420844048787	0.787370208335328	0.794625344625756	0.817247765635665	0.833223189196221	0.849405463484348	0.8730511664803	0.880822752740329	0.78672003875858	0.880181009625704
258	264	0.900697333851334	0.0253944351152503	0.851606725995539	0.85933819081114	0.88344144762995	0.900458686555798	0.917693069057845	0.942870526915366	0.95114414100207	0.850924241025443	0.950470426677224
259	265	1.01699389392044	0.027546753164097	0.963713399663475	0.972111659132348	0.998280812671329	1.01674519016252	1.03543586114566	1.06272448207148	1.0716877380401	0.963002257718814	1.07098553012207
260	266	1.22229873770785	0.0306149253441557	1.16302414470526	1.17238136421563	1.20151232641332	1.2220431431268	1.24280652253569	1.27308796936797	1.28302584214326	1.1622934840333	1.28230399138239
261	267	1.34300187583444	0.0321590624443884	1.28070378612798	1.29054632567176	1.32117327342223	1.34274519459734	1.36455066684776	1.39633299061014	1.40675865329692	1.27997011344344	1.40603363822544
262	268	1.25999713210459	0.0306951389738539	1.20054712237868	1.2099368016919	1.23915995485458	1.25974788327965	1.28056260024915	1.3109076745396	1.32086359174687	1.19983465971583	1.32015960449334
263	269	1.10415007673863	0.0279464504863609	1.05004904215908	1.05858788527657	1.08517417040278	1.10391430732783	1.12286896832462	1.15051650082508	1.15959095861016	1.04937503378536	1.1589251196919
264	270	1.09253041100113	0.0270524469491472	1.04014586652933	1.04841715845237	1.07416414882547	1.09230713474789	1.11065327719327	1.13740528067775	1.14618380619564	1.03950761498081	1.14555320702146
265	271	1.12593393287481	0.0269999597597184	1.07363087258185	1.0818940767461	1.10760701061814	1.12571812004046	1.14402559489426	1.17070994753438	1.17946343081489	1.07301401174576	1.17885385400385
266	272	1.11119113907709	0.0265473831958133	1.05976252856418	1.06788811695717	1.09317183085434	1.11097973239015	1.12897999023516	1.15521528991533	1.16382114771119	1.0591582680133	1.16322401014089
267	273	1.01447492535882	0.025104306276418	0.965862410049477	0.973538201202529	0.997431348378294	1.01426785491521	1.03129277248924	1.05611798703925	1.06426419583451	0.965270485057044	1.0636793656606
268	274	0.93332430459297	0.0238297724656634	0.887197724506443	0.894476751233455	0.917142734805354	0.93312150401905	0.949284799370376	0.9728636306756	0.9806033741399	0.88661795056027	0.980030658625671
269	275	0.91863353301569	0.0235237942738124	0.873100917284964	0.880285812366616	0.902659426860575	0.918432746605259	0.934388759841	0.957666155891596	0.965307191920412	0.872526896239018	0.964740169792362
270	276	0.935110459026739	0.0238056449214029	0.889028885191925	0.896301211768788	0.918945584390952	0.934908455454174	0.951055127451995	0.974608760344119	0.982339993121422	0.88845139498079	0.981769523072689
271	277	0.82671624718929	0.0225589284308548	0.783087459778127	0.789963356474106	0.811390705605837	0.826511064821755	0.841818117834245	0.864169035496845	0.871511058119073	0.782500747464814	0.870931746913765
272	278	0.764857762474646	0.0218978140390007	0.72253568770218	0.729198989760357	0.749976214170644	0.764648795097653	0.779511514174906	0.80122934410512	0.808367369332731	0.721938046958205	0.807777477991088
273	279	0.706855721844805	0.0213611051717738	0.665603454831565	0.67209063324312	0.692332991497047	0.706640556713773	0.721143899897868	0.742354760886676	0.749330740457243	0.664987955708128	0.748723487981481
274	280	0.712396872077494	0.0219432877649907	0.670032533193683	0.676691698645031	0.697476109615825	0.712171585295404	0.727072048801739	0.74887052208687	0.756041481830347	0.669388028058112	0.755405716096875
275	281	0.789570241531135	0.023817267008303	0.743573414081988	0.750807001434791	0.773377873956385	0.789330773028584	0.805501563596699	0.829150333358908	0.836927933100594	0.742888398194861	0.836252084867409
276	282	0.834855013425996	0.0253218998896717	0.785956406092077	0.793645382936096	0.817638976082306	0.83459901542388	0.851791986457477	0.876937879518675	0.885208419399295	0.78522408964224	0.884485937209753
277	283	0.895938571851053	0.0270012938185398	0.843791920116726	0.851992813367501	0.877581646064622	0.895667336509349	0.913999822966729	0.940809542018956	0.949626613991506	0.843016035966715	0.948861107735391
278	284	0.962547310804601	0.0285961212649697	0.90730889114372	0.915998791071373	0.943108272484065	0.96226414018074	0.981677663571208	1.01006175457021	1.01939494784033	0.90649891312526	1.01859570848394
279	285	0.889549225126259	0.0278802135991937	0.83573730236468	0.844192481284695	0.870588915746365	0.889257968602159	0.90819203522408	0.935899475349072	0.945016314167491	0.834904006471839	0.944194443780679
280	286	0.8964568020152	0.0282077652021974	0.842016014894893	0.850569212355579	0.877273128996319	0.896160959049652	0.915317976122861	0.943353542926954	0.952578819294952	0.841169582218893	0.951744021811507
281	287	0.845634298956754	0.0276256683799455	0.792348784390439	0.80071295245537	0.826840727196695	0.845333487573917	0.864099956322982	0.891581744911285	0.900629276767204	0.791487988932061	0.899780608981447
282	288	0.739197640281128	0.02611826438679	0.68888638395124	0.696767930283024	0.721417485287727	0.738890048550653	0.756642491060924	0.782676579202208	0.79125688748511	0.68800584208302	0.790389438479236
283	289	0.744480867737799	0.0266225814776968	0.693209046759019	0.701238498044341	0.72635543196677	0.744163551273476	0.762260398659117	0.788805638651865	0.797555942887648	0.692300608041514	0.796661127434085
284	290	0.684779378182935	0.0261449981498841	0.634488043865662	0.642349618742731	0.666968176153165	0.684446666718951	0.702227894895712	0.728344053928025	0.736961449490242	0.633535181809162	0.736023574556708
285	291	0.636543986515689	0.0259651707958574	0.58666366255788	0.594445640336513	0.618843636651004	0.636190974211502	0.653859523202269	0.679846498742192	0.688430408105344	0.585652251755808	0.687435721275569
286	292	0.647198475276197	0.0271081610809861	0.595150926919577	0.603264299187539	0.628713865945561	0.646820036008897	0.665270554776904	0.692423552348335	0.701396615097728	0.594066479557464	0.70033047099493
287	293	0.563973987629092	0.0263527738040326	0.513499516208536	0.521338797385583	0.545982681253205	0.563563579362329	0.581517919879946	0.608009132001189	0.616780711007231	0.512322550973188	0.615625424284996
288	294	0.544762207950541	0.0270694517455619	0.492992326718535	0.501014636479168	0.526268000457574	0.544313909656768	0.562767741801331	0.590038983457401	0.599079651877858	0.49170608252924	0.597818333371842
289	295	0.557229721247108	0.0287752190720247	0.502251664416548	0.510758411182005	0.537560623077201	0.556734484287601	0.576358982165648	0.605390350999035	0.615022073970618	0.500830291865939	0.613629150628276
290	296	0.641078558329323	0.0326300394813334	0.578712147433606	0.588367574172439	0.618778611525705	0.640525034973583	0.662775131216679	0.695677684143031	0.70659049375873	0.57712368094591	0.705033435712737
291	297	0.740781725457344	0.037132032683181	0.669782893802949	0.680781279525515	0.715409893987736	0.740161397712507	0.765477360939934	0.80289819082906	0.815305716529933	0.668002941398309	0.813560509516378
292	298	0.82772983849424	0.0412834120836434	0.748783355158308	0.761015245677592	0.799523171310082	0.827043596611073	0.855188458721592	0.896785292233123	0.910576055194824	0.746814350810299	0.908645326178181
293	299	0.892993223885017	0.0445384538953079	0.807822107187344	0.821018436280535	0.862562567054215	0.892252874409723	0.922616853069225	0.967493440493503	0.982371553259627	0.805697854250214	0.98028859351982
294	300	0.961811372952283	0.047385045292064	0.871168895164157	0.885219491747356	0.929440686964213	0.96103332043612	0.993333931389601	1.04105729233906	1.05687532333081	0.868936684179837	1.05468606172473
295	301	0.990340689066989	0.0487905838147553	0.897009567772497	0.911476934132801	0.957009821530464	0.989539557902755	1.02279827183412	1.07193720644893	1.08822443298064	0.894711144790069	1.08597023334391
296	302	0.943192689754362	0.0479451789119014	0.851551121861013	0.865739577163391	0.910426638937102	0.942380417465492	0.975073314537686	1.0234165708705	1.03945018325016	0.849220139087036	1.03716524042169
297	303	0.837964645451953	0.0453119385475171	0.75149786321612	0.764851877878957	0.806973394819623	0.837148057446076	0.868065772812096	0.913862907947501	0.929071858367091	0.749153245898819	0.926776045005086
298	304	0.816012219705032	0.0449199942897786	0.73033561727949	0.743557679250353	0.785281680054845	0.815188113115771	0.845844442695676	0.8912779035637	0.906371972410415	0.727969030897066	0.904055408512998
299	305	0.869344390911513	0.0469401849391997	0.779766924009578	0.793602194991817	0.837240118933689	0.86849969311119	0.900527898297927	0.947967968033089	0.963722028747236	0.777341628430682	0.961347153392344
300	306	0.967677095143521	0.0504436556225759	0.871323011597493	0.886226277878798	0.933192526664859	0.966800717322056	1.00120636168462	1.05211735547817	1.06901139042778	0.868807530123272	1.06654666016377
301	307	1.12338200902894	0.0552780148910064	1.01763795335288	1.03403021077427	1.08561986795767	1.12247545480927	1.16015594724657	1.21582618137092	1.23427777985152	1.01503709984257	1.23172691821531
302	308	1.26004907844563	0.0590072044384384	1.14703614737413	1.16458702094099	1.21976323308369	1.25912810973346	1.29933100280523	1.35865267601999	1.37829565365968	1.14439495774629	1.37570319914497
303	309	1.28747025788809	0.0592606220355391	1.17392630092757	1.19157039456503	1.24701947197781	1.28656114172151	1.32693004116757	1.38647122956136	1.40618050868199	1.17131943869843	1.40362107707774
304	310	1.34630014576292	0.0593827537633282	1.23241243967739	1.25013580468548	1.30578544428072	1.34542715949831	1.38586322493768	1.44544234892477	1.46514883880051	1.2299099483868	1.46269034313904
305	311	1.29947890479604	0.0567679995332873	1.19058283524566	1.20753483492294	1.26075225667568	1.29865235782144	1.33730455222356	1.39424242615676	1.41307205934049	1.1882136257108	1.41074418388129
306	312	1.19460838106018	0.0527947304443709	1.09335994082301	1.10911533600137	1.15858767327103	1.19383073130914	1.22978139084127	1.28275408389123	1.3002760316027	1.09113070938921	1.29808605273115
307	313	1.07035173021232	0.0485521404504688	0.977294127939592	0.991762104997897	1.03721598530434	1.06961769652141	1.10268732394634	1.15144523487692	1.1675806769188	0.975189534929405	1.16551392549524
308	314	0.936484716403291	0.0444435978237098	0.851391481663191	0.864600105504471	0.906137096770382	0.935781743712607	0.966066047181483	1.0107672562716	1.0255727732207	0.84937526466882	1.02359416813776
309	315	0.796697550014761	0.0405508376062531	0.719191968025998	0.731191207007288	0.768984389508813	0.796009661306483	0.823660870248275	0.864550372736034	0.878112218740153	0.717217908306505	0.876177191723017
310	316	0.729422385059027	0.0388783437551006	0.655203524358828	0.666672775386779	0.702836477562614	0.728731760571069	0.75525547457134	0.794527809611702	0.807565866756943	0.65322083129903	0.805623938819024
311	317	0.611863213467475	0.0361802302773032	0.542998815605816	0.553592885759199	0.587086947297051	0.611150234127849	0.635862305707084	0.672565619795415	0.68477923488273	0.540949962123961	0.682776464810989
312	318	0.475178300186396	0.0327904179505474	0.41307952615977	0.422559566484673	0.452669698602448	0.474424262126298	0.496864996919726	0.530369186799603	0.54156195200956	0.410909081003323	0.539447519369469
313	319	0.400375730358333	0.0313598474724725	0.341270058528065	0.350227079042906	0.378801382288431	0.399557264415445	0.421057975903812	0.453316329009906	0.464132315193209	0.338910429312287	0.461841031404379
314	320	0.330733461697011	0.0301916962488706	0.274210908109735	0.282688060120694	0.309899930730419	0.32981521269903	0.350566181855374	0.381911225832401	0.39247379728067	0.271557737049224	0.389909186344797
315	321	0.242957166292075	0.0278690983020043	0.191422613462341	0.199004593514749	0.223624553932766	0.241892399559881	0.261129409362962	0.290541998811815	0.300541689266866	0.188333733620147	0.297580598964004
316	322	0.198824740352904	0.0275720306220465	0.148491826037585	0.155748149732659	0.17959918518883	0.197551685442545	0.216663137173829	0.246244264904503	0.256390549161851	0.144783560333693	0.252865920372115
