# Supplementary material for: Evolution and Epidemic Spread of SARS-CoV-2 in Colombia: A Year into the Pandemic
Source: Vaccines (Basel). 2021 Jul 30;9(8):837. doi: 10.3390/vaccines9080837 (PMC8402472; doi:10.3390/vaccines9080837)
Supplement: Supplementary file 1 [file vaccines-09-00837-s001.zip › Supplementary_material/Supplementary Data S3/model_statistics/WHO-model- RI .csv]

t_start	t_end	Mean(R)	Std(R)	Quantile.0.025(R)	Quantile.0.05(R)	Quantile.0.25(R)	Median(R)	Quantile.0.75(R)	Quantile.0.95(R)	Quantile.0.975(R)	inferior	superior
2	8	2.75685263258644	0.668634976377413	1.60596825168079	1.75662439163208	2.28138309816133	2.70298919456372	3.17368704613642	3.94086954195466	4.21360560760725	1.44632807888671	4.06737718628617
3	9	2.33957722952692	0.536735827058774	1.40857832374839	1.5320477914994	1.95875348966329	2.29866250155743	2.67585494460786	3.28670831771116	3.50293327120784	1.28757500849172	3.39157945056211
4	10	1.76474341455992	0.415954011829873	1.04589879106251	1.14064234811284	1.46929786767039	1.73217276281352	2.0247300975027	2.49997768694817	2.66855154008908	0.949473551373366	2.58001327774647
5	11	1.55016154451142	0.355631448352012	0.933298513231231	1.01510714874595	1.29783462436398	1.52305218599058	1.77297307456724	2.17771346798922	2.32098021022115	0.853123905741481	2.24719918328137
6	12	1.57382745652552	0.335541141151369	0.986309287963591	1.06546248387466	1.33643457485459	1.55004688716122	1.78532466450531	2.16332908859743	2.29640960932666	0.916166819868836	2.2314880931822
7	13	1.30189086352355	0.291111647012455	0.795228761614693	0.862805490753757	1.09555076059354	1.28025815173378	1.48467678402166	1.81478636842875	1.93141065888961	0.731312035379134	1.87246969166796
8	14	1.79855224236719	0.328369211332004	1.21347564528995	1.29459665867807	1.56755268464479	1.77860828469341	2.00782761786899	2.3705501431563	2.49692033223855	1.15494858815647	2.44215589657792
9	15	1.62067255187233	0.300951337594198	1.08538984346929	1.15939434038367	1.40883413290933	1.60208267807689	1.8122623001814	2.14537376151872	2.26155331448363	1.0308079301877	2.21053717355696
10	16	1.41956769220906	0.268273077343362	0.943292422159529	1.00893942559845	1.2306132202608	1.40270431095295	1.5901545880094	1.88772905481263	1.99163230262083	0.893752460616075	1.94538292380205
11	17	1.27735729118942	0.241397837704451	0.848794643455259	0.907865217509361	1.10733202661724	1.2621832610112	1.43085501893274	1.69861887192055	1.79211323072744	0.804217529288692	1.75049705309014
12	18	1.13581535177054	0.21858776636481	0.748509473789757	0.801721956051808	0.981755162492473	1.12182413366743	1.27463680778586	1.51764315929858	1.60259440722347	0.707383329695511	1.56424737384557
13	19	0.957586538675463	0.195466533692733	0.613543763977358	0.66029736255238	0.819523043610619	0.944320065951151	1.08120228253617	1.30013856285808	1.37698122951576	0.574472132637707	1.34070094471322
14	20	0.93220805625276	0.190286172660915	0.597283291423937	0.642797800546766	0.797803595480071	0.919293178847771	1.05254766802928	1.26568157925197	1.34048771951092	0.559247157837367	1.30516895466815
15	21	0.544290993014373	0.145467886754768	0.297568950753602	0.329060354198284	0.440431634244897	0.531387976279406	0.634108611634932	0.803551141886169	0.864271733528382	0.259173934975028	0.829408051053718
16	22	0.597885737953418	0.154373433735235	0.334632108893537	0.368549941930588	0.487827084068492	0.584653161732132	0.693542324554851	0.872374518748269	0.936273963911658	0.295313807832358	0.900457668074479
17	23	0.599399420028133	0.160196233398306	0.327697240610739	0.362377088711984	0.485024498874012	0.585189997408957	0.698310901570966	0.8849091654853	0.951777601452872	0.285414802567454	0.913384037488813
18	24	0.808691080266759	0.196136396613806	0.471092355454415	0.515285605077528	0.669217549152607	0.79289085889598	0.930964671608433	1.15600885205232	1.23601284680824	0.4242637429037	1.19311841762982
19	25	1.11525881827243	0.243369426390497	0.69036278626824	0.747330937692171	0.942922387386274	1.09760712339044	1.26837457638361	1.54341298993303	1.64040646848044	0.638254742547061	1.59226289399781
20	26	1.43533035943971	0.287066071887943	0.928870129276225	0.997963717290664	1.23272153182796	1.41623864950629	1.61714666802838	1.93783396497322	2.05023148859476	0.872680858539345	1.99797986034008
21	27	3.8953739383795	0.475895669611856	3.01886129755053	3.14701398806249	3.56470858579539	3.87601120299459	4.20493891500702	4.70978697457704	4.88190253044233	2.96261842594026	4.82812945081873
22	28	4.30088003358493	0.477875559287214	3.41551955980436	3.54616760819952	3.96964450287024	4.28319394580471	4.6128411177076	5.11592510486451	5.28673332836919	3.36424393738199	5.23751612978786
23	29	3.33267734099352	0.361479610671793	2.66202429131605	2.761206092829	3.08226817659058	3.31961716877332	3.56885322374922	3.94870069037918	4.07753918660458	2.62417730407681	4.04117737791024
24	30	2.47099497840494	0.25903065674779	1.98949101803116	2.06091366361785	2.29170167691486	2.46194963260625	2.64043026842855	2.91193251272162	3.00389572357692	1.96329489117927	2.9786950656306
25	31	2.00163513326586	0.20117190012836	1.62683026581875	1.68262346328959	1.86252566563017	1.99489967004879	2.13340384516539	2.34362325759363	2.41471217727396	1.60733820901427	2.39593205751744
26	32	1.81121274616383	0.171912706003024	1.48998075074872	1.53801725306409	1.6924869610886	1.80577658215108	1.92401368460438	2.10295233386119	2.16333448376721	1.4742638423979	2.14816164992976
27	33	1.54251126358069	0.14640868993659	1.26893546625937	1.30984553938105	1.44139897782415	1.53788157872556	1.63857768010494	1.79096998330243	1.84239417217617	1.25555023130497	1.8294722958564
28	34	0.878716856249857	0.103557774632866	0.687541821921383	0.715594552399432	0.806829854196423	0.874652087912483	0.946174202335356	1.05570543698444	1.0929875571648	0.675743617969439	1.08169009453027
29	35	0.644745464480792	0.0846592270434577	0.489582262470129	0.512093325649869	0.58580601658942	0.64104384052671	0.699651321808176	0.790025293231097	0.820940075490715	0.478813379475615	0.810677549485969
30	36	0.566464375400101	0.0785544750472595	0.423062689980637	0.443736419328077	0.511689541652515	0.562837360706827	0.617287106491661	0.701565627433495	0.730473038876703	0.412497604307473	0.72043114649273
31	37	0.527703873523723	0.0778056913828542	0.386345558721732	0.406570432135226	0.473351836500126	0.523884897753682	0.577894890770921	0.661865641240655	0.690759099104842	0.375204718413329	0.680203028634118
32	38	0.492733542839021	0.0789005125326523	0.350381716687443	0.370522639802471	0.437473760564563	0.488528604156029	0.543412201763411	0.629289763169637	0.658973866996778	0.338088538275023	0.64737854740302
33	39	0.384499792691584	0.0739970196046139	0.253387786184802	0.271401443392788	0.332346851857404	0.379763441442446	0.431494069512926	0.513757345523175	0.542515309716118	0.239465634266541	0.529533951116627
34	40	0.407349664159907	0.0814699328319814	0.26361522469053	0.283224124960899	0.349848868373982	0.401931398198715	0.45894950091895	0.549961205542702	0.581859850477315	0.247668595809224	0.567030732510591
35	41	0.399703871420864	0.0872225355406193	0.247422996200783	0.267840131935344	0.337939250076058	0.393377581356282	0.454579887902291	0.553152449610836	0.587914487124271	0.22874770176125	0.570660041080478
36	42	0.451401325684105	0.100936404936318	0.275727656804859	0.299158365148729	0.379857543778829	0.443900670250045	0.514778225500367	0.629236286615483	0.669673131819636	0.253565972008922	0.649236679359289
37	43	0.564768921783309	0.12324268258241	0.349600863989575	0.378449630687084	0.477497466349917	0.555830074116007	0.642306996533018	0.781586906921816	0.830704565891854	0.323213263921786	0.806324579644833
38	44	0.667848077201312	0.145736398405035	0.413408485838987	0.447522603357573	0.564648217120992	0.657277750122844	0.759538062492949	0.92423873343677	0.982321132865178	0.382204736327445	0.95349141807518
39	45	0.58656736851285	0.146641842128213	0.335273932492256	0.367922795684929	0.482160331623243	0.574393512678432	0.677723276003786	0.846751413975294	0.906987817492463	0.299149357941554	0.873985379084147
40	46	1.10572941900783	0.212797725905019	0.728682654522358	0.780485623203721	0.955750037837174	1.09210880590355	1.24087371659666	1.47744321836868	1.56014424355341	0.688645876233989	1.52281296178166
41	47	1.2131687289646	0.233474430746716	0.799485836777925	0.856322292959179	1.04861645053381	1.19822465530302	1.3614444580121	1.62100047311214	1.7117372265011	0.755558844701037	1.67077861322816
42	48	1.25481823234432	0.241489881409347	0.826933121946028	0.885720840237239	1.08461668146443	1.2393611111308	1.4081844408368	1.67665131793817	1.77050317034568	0.781498064781996	1.72813839990664
43	49	1.22444006613319	0.235643600596187	0.806913718994709	0.864278232688321	1.05835896144124	1.20935714971306	1.37409339888586	1.63606090324578	1.72764067584271	0.762578608964663	1.68630152330171
44	50	1.17185685325789	0.22552395656005	0.772261050373782	0.827162062162752	1.01290805199518	1.15742166817785	1.31508336833994	1.56580075648007	1.65344766309954	0.729829898400191	1.61388380811559
45	51	1.12487446446525	0.216482191621183	0.741299360115111	0.793999266305042	0.972298279754032	1.11101801856811	1.26235870496975	1.5030242665801	1.58715721069484	0.700569368887733	1.54917956004277
46	52	1.09041333337326	0.209850143850337	0.718589257579823	0.769674673946118	0.942511401717782	1.07698138711018	1.22368567060786	1.45697831396825	1.53853380032402	0.679107051426603	1.50171961531992
47	53	0.474356186497703	0.136934835983107	0.245106763555504	0.273711920203659	0.376268271304106	0.461246687329053	0.558181842850806	0.719737252138437	0.778024727639237	0.205963907970814	0.742748465024592
48	54	0.393709109491354	0.124501752154929	0.18879882132192	0.213603164563113	0.304175200006027	0.380666102088514	0.469058970774795	0.618328677192007	0.672644275269305	0.149685675267692	0.637732543715016
49	55	0.42002635262727	0.132823995159522	0.201418962346655	0.227881336647247	0.324507604061439	0.406111493421236	0.500412929018004	0.659660477100307	0.71760676790534	0.159691322114607	0.680361383139934
50	56	0.625625129968642	0.17351719117852	0.333119032832386	0.37006103216197	0.501545165109769	0.60965865010353	0.732331882762189	0.935673843380955	1.0087764900088	0.285531435258743	0.965718824678542
51	57	0.682408054424106	0.196994236959463	0.352610199687805	0.393761532484555	0.541298935843856	0.6635487497986	0.802999510150849	1.03541286465486	1.11926513408023	0.296299349983558	1.06851675886465
52	58	0.723830852262171	0.218243213512436	0.3613337535023	0.405937982172233	0.567207654837374	0.702018696722446	0.856728336255329	1.11616160051367	1.21013700793623	0.296074153777797	1.15158755074655
53	59	0.953560015810618	0.264469963941341	0.507730548212456	0.564036492103424	0.764440865084466	0.92922436165718	1.11619941120385	1.42612743981791	1.53754841307348	0.435198886485589	1.47192114513565
54	60	1.11399618899416	0.297728004956288	0.609032082758994	0.673485295973431	0.901428038233826	1.08758768388612	1.29782521819361	1.64462194159341	1.76889830947574	0.530449299279839	1.69754307870849
55	61	1.33097531965905	0.332743829914763	0.760767395914988	0.834850669988937	1.09406614816675	1.3033517208527	1.53781645952533	1.92135685410674	2.05803879505692	0.678797413026117	1.98315322629199
56	62	1.41621301898949	0.343482109745209	0.824996272644547	0.902389305651738	1.1719612454901	1.38854302267788	1.63034355184953	2.02445015939036	2.16455643941403	0.742988083888884	2.0894379540901
57	63	1.36316430695925	0.330615907215582	0.79409344298071	0.868587476567549	1.12806175170705	1.33653077737019	1.56927390735909	1.94861801261225	2.08347617134136	0.715157128816713	2.0111714851018
58	64	1.43351119690859	0.328870023250452	0.863067383855652	0.938719883060905	1.20017199004108	1.40844182970733	1.63955605995286	2.01383955825398	2.14632541423541	0.788925951337706	2.07809644247948
59	65	1.70035319809833	0.347083143154203	1.08944837789304	1.17246712100278	1.45519863932722	1.67679638269503	1.91985338624801	2.30861094432734	2.44505780184323	1.02007023751609	2.38063615868057
60	66	1.58629610941271	0.323801337418608	1.01636984903519	1.09381982198822	1.35758614302553	1.56431944911283	1.79107256107381	2.15375285748266	2.28104706874484	0.951645488072238	2.22094673075318
61	67	1.50372241520895	0.30074448304179	0.973129861724603	1.04551569008894	1.29145947964481	1.48372100439593	1.69420208901871	2.03016981485778	2.14792296804103	0.91426322844704	2.09318160197086
62	68	1.52519344425201	0.28823446819692	1.01347996730714	1.08401156634912	1.32217943973552	1.50707530963899	1.70847319665684	2.02818928236094	2.13982365757481	0.960253886586049	2.09013300191798
63	69	1.74572051560134	0.295080624265466	1.2159583024417	1.29031884503538	1.53868629134919	1.72912304995979	1.93467369280192	2.25774596491715	2.36977031569938	1.16736249204102	2.32407853916165
64	70	1.55378207265706	0.266471427080481	1.07603925396882	1.14294914265646	1.36672953899607	1.53857575104955	1.72426938632688	2.01649299099627	2.11790866943608	1.03149807557932	2.07606606973481
65	71	1.60554825231005	0.257093477487393	1.14170175959121	1.20732997666148	1.42548694302189	1.59184666439978	1.77068219427117	2.05051004571797	2.14723425236819	1.10164503643476	2.10945146818535
66	72	1.67270116523741	0.249351567434263	1.22007970793393	1.28474657378885	1.4984552323098	1.66032723541314	1.83346506133889	2.10286916898393	2.19562272380558	1.18397209306625	2.16143023740856
67	73	1.75086331636599	0.242801056287943	1.30762846981689	1.37152811805399	1.58156185411436	1.73965271381065	1.90794937397181	2.16844266725335	2.25779149211328	1.27497324604163	2.22675338669036
68	74	1.84576571019769	0.236326082620839	1.41186451590778	1.47499020622012	1.68135153043825	1.83568941582781	1.99919971801868	2.25091525204901	2.33691771448567	1.38256658826085	2.30896483213454
69	75	1.66539495139175	0.211505370332228	1.27684875970087	1.33342575352829	1.51828157441835	1.65644982348951	1.80276073091763	2.02787931017209	2.1047651397566	1.25084442554058	2.07994547724291
70	76	1.34677265479967	0.178384395889255	1.02003245675243	1.0673895271235	1.22255170395455	1.33890503187752	1.46242046556804	1.6529953695162	1.71821392357287	0.997139238856726	1.6964060707426
71	77	1.26501716597955	0.163313013883511	0.965341366146808	1.00890007267977	1.15137291640817	1.25799627624044	1.37101077816065	1.54508519426612	1.60458364420953	0.944923658767873	1.58511067319123
72	78	1.26749302809482	0.157213161333414	0.978224359950844	1.02045114133411	1.15821280349862	1.2609990230699	1.36969654343011	1.53668829782172	1.59365937257472	0.959355231881333	1.57563082430832
73	79	1.79515210569605	0.182270080635003	1.45574742691356	1.50622838689456	1.66908377050043	1.78898698102387	1.91450131126093	2.10510672526799	2.16958809653929	1.43790274765145	2.15240146374065
74	80	1.8057531900301	0.177926148727523	1.4739142801764	1.52339114288268	1.68277304313286	1.79991270266511	1.92236792610889	2.10803865061914	2.1707790201311	1.45701793852416	2.15448844153605
75	81	1.77252833861051	0.16748818484921	1.45949435076762	1.5063210651648	1.65686944267049	1.76725575696329	1.88244066450919	2.05672167940572	2.11552258043588	1.44425149630605	2.10080518091496
76	82	1.63659995365898	0.150661237699203	1.35465703975819	1.39691602724421	1.53261897741539	1.63197911887618	1.73554464245831	1.89204664213397	1.94479986894122	1.34130392776854	1.93189597954942
77	83	1.68257749717404	0.143230508297711	1.41357129479255	1.45411676470082	1.58388339099295	1.67851505016772	1.776843778577	1.92489611045589	1.97466813080698	1.40184570091052	1.96330929343755
78	84	1.53308930235434	0.129109410114423	1.29048984869534	1.32708186514589	1.44414432621362	1.5294665049344	1.61808563109573	1.75145487115554	1.79627496470655	1.28003485853007	1.7861437461786
79	85	1.31665840710677	0.113319912963744	1.10393226370715	1.13597086426479	1.23855733925002	1.31340882961033	1.39121764295735	1.50843096722152	1.54784989777856	1.09455137769783	1.53876543651571
80	86	0.939620031488964	0.0912639652572919	0.769283892924024	0.794709917298051	0.87655976611561	0.936666909078382	0.999461736701933	1.09460399589572	1.12673651298607	0.760742659584672	1.11849740339326
81	87	0.889031671855057	0.0859459357099555	0.728582909804358	0.752541914606882	0.829652139572007	0.88626364187784	0.945394366901943	1.03496387772485	1.06520905532857	0.720577637863545	1.05748570584657
82	88	0.883056368545343	0.0849721386815446	0.724388254947864	0.748090008128924	0.824355634002328	0.880332386449464	0.938788266925824	1.02731491497739	1.05720282981541	0.716510976729516	1.04960176036117
83	89	1.03226284873502	0.092699940359036	0.858582830554551	0.88466226103807	0.968317911959958	1.0294892786283	1.09318481827061	1.18932472096886	1.22170322569728	0.850570965631308	1.21395473183873
84	90	0.974104530083442	0.0912332481873605	0.803516116233555	0.829051640007271	0.911115464512812	0.971257756545128	1.03399089465732	1.12886845403714	1.16086912364799	0.795287363636215	1.15292169653067
85	91	1.0111783728313	0.0934834736380386	0.836272064527357	0.862479560715344	0.94665361356664	1.00829898644267	1.07256486957842	1.16969945769778	1.20244622320613	0.827950764500747	1.19440598116186
86	92	1.05741184033123	0.0957335698385808	0.878116623783032	0.905023312289543	0.991363116842556	1.05452414447372	1.12031321860512	1.21965096880662	1.25311588899004	0.869774043447616	1.24504963721485
87	93	1.03119074596838	0.0945291006978618	0.854256032393376	0.880784183578237	0.965955972060737	1.02830369930128	1.09327889764715	1.19144570480696	1.22453055961285	0.845913708600575	1.21646778333619
88	94	1.03377080913474	0.0943699319089105	0.857098737139164	0.883595700127308	0.968651616011794	1.03090064593819	1.09576177630284	1.1937367175387	1.22675205858279	0.848805742593272	1.2187358756762
89	95	0.975114551225656	0.09132784533448	0.804349259125762	0.829911259954139	0.912060174093494	0.972264825949236	1.0350630102591	1.13003894546814	1.16207279565855	0.796111974370075	1.15411712808124
90	96	0.902161656696475	0.0876256862710094	0.738616044839399	0.763028449326061	0.84161531713963	0.899326261837835	0.959617745440053	1.05096711571699	1.08181865557414	0.730415311605297	1.07390800178765
91	97	1.01548984391293	0.0930898013662399	0.841249136872518	0.867373370639487	0.95124833415136	1.01264675539531	1.07663264189053	1.1733047620292	1.20588586710028	0.833033833235103	1.19794585459076
92	98	1.11525514909213	0.0981927406802488	0.931115533282654	0.958804699774798	1.04754877527286	1.11237468041292	1.17982202159647	1.28153152259582	1.31576262242018	0.922797377358846	1.30771292082542
93	99	1.4794745411055	0.113470517491895	1.2654304388616	1.29790914866895	1.40144129255046	1.4765746240231	1.55434695095647	1.67093210466307	1.70999740518085	1.25707232682139	1.70187675538962
94	100	1.59872012157351	0.116909993880388	1.37778251751045	1.41140191476237	1.51838959663672	1.59587125792555	1.67594541547644	1.79575631953004	1.83584648653374	1.36957653356795	1.82786370957907
95	101	1.64312159014777	0.114760589819229	1.4258801174052	1.45902259141581	1.56432973119859	1.64045062142017	1.71900208926786	1.83633172595927	1.87554102052483	1.41819083410208	1.86805234619346
96	102	1.66196918369408	0.109826014996821	1.45366835641112	1.48554056061093	1.58663336123766	1.65955064159324	1.73466875981649	1.84664785101794	1.88401362663128	1.44671019430031	1.87722817308785
97	103	1.54020498074385	0.10004706450922	1.35034231289643	1.37941880156922	1.47159570515287	1.53803927149509	1.60645359328081	1.70837874413484	1.7423745384184	1.34411273430577	1.73629722718192
98	104	1.35033202436847	0.088653640648036	1.18215083085655	1.20789292584216	1.2895258034821	1.34839238849347	1.40902401090031	1.49938753742241	1.52953540726365	1.17657088869832	1.52409316003862
99	105	1.29379658944472	0.0826576320873081	1.13684883369818	1.16090461223617	1.23712711030404	1.29203674837462	1.34854780308382	1.43269166463464	1.46074486027234	1.1317876305536	1.45580554833584
100	106	1.1426538760448	0.0748577443575564	1.00063408450899	1.02237426461698	1.09131180266314	1.14101959448893	1.19221455541974	1.26850828804728	1.29396065039665	0.995932697103985	1.28937505498561
101	107	1.14627084227933	0.0729354671185751	1.00776493019523	1.02899836561159	1.09626994499015	1.1447242897464	1.19458596194884	1.26881885487718	1.29356523456981	1.00331732672693	1.28922435783174
102	108	1.02859272106525	0.0678233955347463	0.899946449622194	0.919632884938937	0.982070462966689	1.02710239166756	1.07349049754946	1.14263631498463	1.1657079455049	0.895658865817143	1.16152657631335
103	109	1.15922713131624	0.0710767757608292	1.0240916974728	1.04484573482222	1.11052779863177	1.1577747898061	1.20634336771916	1.27856268756917	1.30261570958353	1.01991665082502	1.29853761180747
104	110	1.36846907760629	0.076619558802643	1.22240102661313	1.24492667663949	1.31604021310942	1.36703938630852	1.41933951221781	1.49688835917682	1.52266162417299	1.21829474235311	1.51864341285947
105	111	1.57014995859604	0.0810821952092099	1.4152339690774	1.43920409768374	1.51472679558173	1.56875449051203	1.62405197978041	1.70585594829399	1.73299601072855	1.41122885598599	1.7290710612061
106	112	1.4414973440178	0.0755549903954389	1.29719809145309	1.31951223643549	1.38984238548169	1.44017750662532	1.49171360534214	1.56798459583642	1.59329686305123	1.29340956284274	1.58958512519286
107	113	1.45187002956378	0.0725935014781891	1.31305781271186	1.33456319263769	1.40226938303087	1.45066031727932	1.50015201375744	1.57330335376215	1.59755672424916	1.30958676666653	1.59415329246103
108	114	1.35858653395458	0.0671777805972511	1.23009436449094	1.25000934077205	1.31269255788031	1.35747945203518	1.40327371966167	1.47094012769481	1.49336996417072	1.22691808398397	1.49025498392519
109	115	1.47431166392656	0.0672228255832562	1.34548405096994	1.36550972979621	1.42843090169479	1.47329009089076	1.51907883633155	1.58659831006231	1.60894463962791	1.34255492578338	1.60606840206974
110	116	1.38553707431378	0.0628492379958781	1.26507689813409	1.28380524512394	1.3426438815818	1.38458689049677	1.42739449620027	1.49051009769232	1.51139692631923	1.26235256784186	1.5087215807857
111	117	1.34216207508943	0.0595488127011023	1.22797076890087	1.24573787657443	1.30153143685696	1.34128149412057	1.38183281272275	1.44159004250482	1.46135752579096	1.22544640219527	1.45887774798359
112	118	1.31747561579395	0.0568532692451174	1.20838688818571	1.22537573336249	1.2786959681769	1.31665790621587	1.35536389519682	1.41236480361817	1.43121121012959	1.20604320807352	1.42890802351438
113	119	1.38029955325582	0.0563035931670838	1.27213768175329	1.2890123372034	1.34191762596054	1.37953407162991	1.41784704103227	1.47419791620835	1.49281150224504	1.26994451064834	1.49065459586331
114	120	1.38688225312208	0.0547358764842012	1.28166242361336	1.29809450680169	1.34958148017418	1.38616223538307	1.42339814405103	1.47812606237967	1.49619380353259	1.27959993521304	1.49416457103111
115	121	1.41053373425109	0.0534277749713907	1.30774697302826	1.32381832952633	1.37413900625473	1.4098592178727	1.44619317853784	1.49954999009525	1.51715364694696	1.30581529530716	1.51525217319501
116	122	1.53557212200541	0.0538217750235282	1.43188134960776	1.44812855695903	1.49893528441688	1.53494335039112	1.57152353846564	1.6251604953481	1.64283609618984	1.43008144295929	1.64106280105152
117	123	1.52380735361568	0.0516322424712494	1.42427710881557	1.43988605253795	1.488671373742	1.52322422937665	1.55830767115389	1.60971775400292	1.62665139732905	1.42260815837203	1.62500654885933
118	124	1.39661685240211	0.0473225567467933	1.3053942861888	1.31970036877801	1.36441363360231	1.39608240089331	1.42823746689302	1.47535640743361	1.4908766184273	1.30386464117839	1.48936906362582
119	125	1.25012103318021	0.0427782610969863	1.16767215937661	1.18059904584217	1.22100774095973	1.24963311973373	1.27870245240911	1.32130734580209	1.33534263785837	1.16627564143012	1.33396642493031
120	126	1.11445296469973	0.0388473882695889	1.03960405848284	1.0513337528696	1.08801058299492	1.11400161893867	1.14040333625024	1.17911176585506	1.19186679229247	1.03831208369134	1.19059384570813
121	127	1.07658208170312	0.0371456108194209	1.00499943501793	1.01622025214157	1.05130033450237	1.07615489674306	1.10139815606871	1.13840108529218	1.15059234878687	1.00377668449705	1.14938747890918
122	128	1.14233186663442	0.0376615663498249	1.06969954574702	1.08109799745427	1.11670897118088	1.141918004947	1.16750361180278	1.20497746196203	1.21731609707932	1.06851519658877	1.21614853668008
123	129	0.995477516729532	0.0348273497655793	0.928378455537929	0.938892651062781	0.971770697993148	0.995071394624376	1.01874162352588	1.05344770899224	1.06488450067342	0.927215911188996	1.06373912227007
124	130	1.07449114684833	0.0358362861428336	1.0053921232586	1.0162329742507	1.05010769302471	1.07409277076713	1.09844033149379	1.13410822272584	1.14585407705318	1.00425202600837	1.14473026768828
125	131	1.08118192138218	0.0357427717806184	1.01225317837138	1.02306968591662	1.05686391212388	1.08078807370584	1.10507059767255	1.14063761312028	1.15234883736893	1.01112608869216	1.15123775407219
126	132	1.11380738672115	0.0360987047696276	1.04416979747036	1.0551028456334	1.08925128038975	1.11341742242534	1.13793839292749	1.17384213716461	1.18566108151199	1.04305392537268	1.18456084806962
127	133	1.14353865028136	0.0363073884538397	1.07347553066107	1.0844808171489	1.11884475216256	1.1431544196653	1.16781369814109	1.20390713429489	1.21578529301465	1.07237616891183	1.21470113165088
128	134	1.1236401863554	0.0356217886627055	1.0548984484665	1.06569656314253	1.09941288478956	1.12326377990947	1.14745716677004	1.18286777136519	1.1945209838919	1.0538214805765	1.19345889213431
129	135	1.07418714532397	0.0343838926378263	1.00784437217859	1.018263260125	1.05079993348389	1.07382030041273	1.09717445923891	1.13136237705094	1.14261464087729	1.00679471575383	1.14157957489411
130	136	1.09877333160431	0.0343366666126346	1.03249671022519	1.04291111567297	1.07542277494238	1.09841567869984	1.12173401011266	1.1558555388589	1.16708243988554	1.03147346504354	1.16607319816507
131	137	1.08050191836089	0.0337163319115121	1.01542119192746	1.02564802876264	1.05757348656492	1.08015124015582	1.10304807511142	1.13655200783829	1.14757549561554	1.01441790781433	1.14658592890745
132	138	1.10499784283362	0.0337965662215772	1.03974220761006	1.05000127035609	1.08201849084869	1.10465330383545	1.12760161179608	1.16116967348289	1.17221144164829	1.03875657303933	1.17123911262791
133	139	1.2302199837154	0.0353517327865224	1.16189900799371	1.17265479712285	1.20619462336082	1.2298813765682	1.25387622642038	1.28894019366478	1.30046521587621	1.16093058745382	1.29950937997699
134	140	1.19557705714796	0.0344846115766075	1.12893542850566	1.13942599884189	1.17214035378552	1.19524552134745	1.21865235143033	1.25285901776563	1.26410275662073	1.12798721845781	1.26316689583811
135	141	1.12833671533822	0.0329309812442204	1.06470825808402	1.0747219516294	1.10595393718159	1.12801636333843	1.1503702761038	1.18304423239026	1.1937856870162	1.06379199209955	1.1928814385769
136	142	1.0943654095861	0.0318043486968243	1.03291004566096	1.04258263281322	1.07274907504307	1.09405732664138	1.11564590124215	1.14719908866482	1.15757156481574	1.03202888614033	1.15670193303188
137	143	1.11105548870454	0.0315518556657449	1.05006797446743	1.0596716707616	1.08961442211467	1.11075683215184	1.13217098787518	1.16345805436827	1.17374022622748	1.04921385159968	1.1728971258094
138	144	1.13561799822537	0.0315449443951491	1.07462512350644	1.0842340968431	1.1141850479128	1.13532592876607	1.15673256148939	1.18799817790617	1.19827066343409	1.07378990721088	1.19744608923986
139	145	1.10198460474804	0.0307533913878601	1.04252602556911	1.05189238001267	1.0810887722963	1.10169853680116	1.12256859249681	1.15305263605607	1.16306886850047	1.04170795762784	1.16226125186825
140	146	0.970581507609757	0.0285218527091729	0.915477748307527	0.924148547305561	0.951194559380713	0.970302137482063	0.989663913085577	1.01796742796999	1.02727288700379	0.914678676299778	1.02648433891974
141	147	0.95976067446328	0.0280708585295373	0.905524505473544	0.914059666851863	0.940680955858526	0.959487018344996	0.978542079127389	1.00639515102133	1.01555199181435	0.904741791745387	1.01477955718117
142	148	1.10392461281856	0.0300227915247206	1.04585816164521	1.05501005275267	1.08352892956189	1.10365245398871	1.12402361352521	1.15376753386954	1.16353770574335	1.0450799414301	1.16276928420701
143	149	1.10670043790533	0.0301205707886972	1.048445454005	1.05762692248883	1.08623822314491	1.10642719053611	1.12686478349784	1.15670602742888	1.16650824955734	1.04766411915948	1.16573675665117
144	150	1.02909093456948	0.0289340008370295	0.973155742783334	0.981965698878119	1.00943025717083	1.02881977706945	1.04845602133094	1.077141115854	1.08656707669405	0.972380292928902	1.08580157621006
145	151	0.920192730297479	0.0271114383163296	0.867815852002708	0.876057095922987	0.901764111190678	0.919926484527723	0.938331113609161	0.965236556223031	0.974082644767112	0.867054311197473	0.973331149397485
146	152	0.896893570833124	0.0266104209804185	0.845489879423969	0.853576750973111	0.878804551698217	0.896630411569777	0.91469571887123	0.941108053912115	0.949792758016665	0.844737145711504	0.949049995954744
147	153	0.926991931917596	0.0271356685722058	0.874563309464161	0.882813862747658	0.908547741857976	0.926727166180567	0.945147499496849	0.972073144043289	0.980925179946448	0.873806021516072	0.980177842319119
148	154	0.95098053741776	0.027742953601021	0.897375933744076	0.905812175386747	0.93212405722408	0.950710769315258	0.969542941986441	0.997069105955931	1.00611819450298	0.896604348359759	1.00535672647576
149	155	0.874550959567572	0.0268616191942403	0.822688903955142	0.830841527649503	0.856286290894827	0.874275958922607	0.892515849246961	0.91919844717822	0.927975802554248	0.821902185946861	0.927199733188283
150	156	0.902283513677537	0.0274938254071582	0.849194443056835	0.857541467144229	0.883590139017563	0.902004270764838	0.920672484728858	0.947978086644591	0.956959480141953	0.848395615879507	0.956171411475567
151	157	0.912519205995863	0.0279226342435753	0.858605554303257	0.867081414281636	0.893533656133084	0.912234415560012	0.931194304934298	0.958928447358065	0.968051279119055	0.857790842878455	0.96724756911327
152	158	0.920213009231505	0.0283579075994291	0.86546481891113	0.874070483200579	0.900930429895042	0.919921726798831	0.939178060798068	0.967349129852166	0.976616513749665	0.864631510336624	0.975794508126386
153	159	1.05455591884369	0.0306733263473613	0.995286744451419	1.00461507194532	1.03370817017922	1.0542585406619	1.07507949395218	1.10551115301866	1.11551505087345	0.994436199202863	1.11467563848452
154	160	1.08792709700646	0.0314057501157683	1.02723610060566	1.03678976532526	1.06658274199693	1.08762490996316	1.10894203619548	1.14009521941292	1.15033537939193	1.02637182677955	1.14948236723336
155	161	1.12908150449218	0.0319993102810501	1.06722734444603	1.07696792508915	1.10733668916494	1.12877922129354	1.15049679894505	1.18222620245498	1.19265349761462	1.06636285634133	1.19180015264304
156	162	1.2090486667128	0.0328696352020349	1.14547587892128	1.1554957021619	1.18671906648412	1.20875081115773	1.23105357217848	1.26361764634537	1.2743141272749	1.14462418171681	1.27347315170879
157	163	1.18481857366028	0.0321397226994146	1.12265565468191	1.13245370329972	1.16298516881642	1.18452797594242	1.2063351955441	1.23817470187728	1.24863292017172	1.12182471716942	1.24781243015113
158	164	1.21424597106881	0.031975993056347	1.15237550583066	1.16213319728785	1.19252822809914	1.21396529699142	1.23565774861448	1.2673161519664	1.27771146998759	1.15157302467837	1.27691891745925
159	165	1.19609736141311	0.0311331707528201	1.13584859601108	1.14535267797039	1.17495371844944	1.19582725090544	1.21694655428737	1.24776341851203	1.25788112943552	1.13507634673758	1.25711837608863
160	166	1.09270524345486	0.0291725364784365	1.03626933557709	1.04516753252025	1.07288972000647	1.09244564281854	1.1122377739623	1.14112847799706	1.15061642707363	1.03552707195713	1.1498834149526
161	167	1.02169513285533	0.0276842505269612	0.968148956582597	0.976589031447534	1.00288859862516	1.02144509598112	1.04022909982399	1.06765413502126	1.07666223490083	0.967434001822484	1.07595626388817
162	168	1.0222495072009	0.0273403030513347	0.969359404641566	0.977698242385861	1.00367830485505	1.02200577659428	1.04055501668098	1.06763216138372	1.07652469819756	0.96866251322028	1.07583650118151
163	169	0.972036776818401	0.0265144768336382	0.920757732917962	0.928839370979555	0.954024057112066	0.971795706901136	0.989786704278055	1.01605649627137	1.02468578831649	0.92006840222447	1.02400515141233
164	170	0.955072290624988	0.0262378536904029	0.904333126628861	0.912328520886023	0.937246601505372	0.954832031615119	0.972636071540552	0.998635607937174	1.00717681375794	0.903646097391799	1.00649848385818
165	171	0.885382881372701	0.0252966537535057	0.836490427097339	0.844188522635433	0.868191771974251	0.885141972518743	0.902311374549096	0.927399004629283	0.935644386693285	0.83580144001583	0.934964322729572
166	172	0.883962313244196	0.0253911540174912	0.834890925092996	0.842616314797291	0.866706305726713	0.883719211187	0.900953313770091	0.926137557486648	0.934415215952354	0.834195651369914	0.933728975118479
167	173	0.889961763007438	0.025712419123348	0.840273609767289	0.848095123185982	0.872486670221739	0.889714150951931	0.907166932487153	0.932673032728773	0.941057060314518	0.839565421525676	0.9403581044892
168	174	0.911314102900098	0.0263403181330868	0.860412865730614	0.868425261172657	0.893412211690615	0.911060338218064	0.928939363795081	0.955068561765266	0.963657448624594	0.859687079359248	0.962941126440948
169	175	0.919514063494146	0.0267908029882795	0.867748240843444	0.87589532244657	0.901304919932239	0.919253885850392	0.937439586025974	0.964020297006121	0.972758438396199	0.867004089637118	0.972024037351173
170	176	0.950891188663417	0.0275418237888405	0.897669702941168	0.906046952373172	0.932172416966335	0.950625292717823	0.969320105710998	0.996642423081609	1.00562372311717	0.89690921403729	1.00487316328954
171	177	1.00311063230421	0.0285440343199149	0.947938593180927	0.956626156036693	0.983713244664455	1.00283990018933	1.02221289315586	1.05051860322523	1.05982120398759	0.947164325037176	1.05905693957124
172	178	1.10216934886019	0.0301089721537351	1.04393971628428	1.05311649791462	1.08171447955772	1.10189518950845	1.12232535487424	1.15215738480324	1.16195699175188	1.04315576343887	1.16118293428151
173	179	1.05237934562703	0.0294609657150598	0.995422002729697	1.0043937611013	1.03236122050868	1.05210444216369	1.07209779655986	1.10130265357156	1.1108989267856	0.99463585282551	1.11012283842854
174	180	1.02671074029649	0.0289357830840087	0.970773955454634	0.979583723884105	1.00704851349828	1.02643892075703	1.04607665479018	1.07476496060345	1.0841922376811	0.969996605451834	1.08342487514115
175	181	1.06768047408726	0.0292982892859074	1.01102212276265	1.01995045889318	1.04777572014386	1.06741249396227	1.08729310081294	1.1163245963497	1.1258617198924	1.01025582708688	1.12510512108764
176	182	1.01598859012492	0.0284422201413769	0.961000803878466	0.969662323298038	0.996662681838663	1.01572319268692	1.03502518681027	1.06322015436015	1.07248459320884	0.960241838647819	1.07173534160202
177	183	0.967698356121252	0.027625981836019	0.914303245315071	0.9227104279255	0.948924393468651	0.967435478749287	0.98618575452632	1.01358298567177	1.02258736198773	0.913551431722655	1.02184528051985
178	184	0.933578295335937	0.0270517188759116	0.881304197102919	0.889532249912416	0.915192565527369	0.933317021384053	0.951679208960796	0.978515572799786	0.987337176156259	0.88055692633915	0.986599664332723
179	185	0.933569714324546	0.0270856045901412	0.881231083847085	0.889469069845982	0.915160781201954	0.933307783030459	0.951693114705346	0.978563833114424	0.987396862931337	0.880481929327869	0.986657499321223
180	186	0.94291416573217	0.0273682356656898	0.890029715581466	0.898353536658086	0.924313081928055	0.942649389804727	0.961226615848886	0.988377972454882	0.997303299643737	0.889272423827418	0.996555907636922
181	187	0.991169146054461	0.0282615006605388	0.936544771380656	0.945145727410294	0.97196347181696	0.990900549474766	1.010082021487	1.03810877484108	1.04731991727853	0.935776604759805	1.04656168734912
182	188	0.995066296484392	0.0285003480599785	0.939983773250196	0.948656039074973	0.97569766977403	0.994794210646593	1.01413832077918	1.04240466628445	1.05169504508797	0.939205614286834	1.05092697868195
183	189	1.01158263905605	0.028831838779521	0.955855584295507	0.964630239984324	0.991989438349793	1.0113087333079	1.03087725339508	1.05946935837844	1.06886626163677	0.955072235048189	1.06809304306391
184	190	1.07414062786133	0.0297341746237139	1.01664618909035	1.02570465613134	1.05393848887858	1.0738662749014	1.09404369264317	1.12351244510295	1.13319417680247	1.01586164559885	1.13241961012381
185	191	1.12506630911485	0.0303960980004589	1.06627264309821	1.0755403851883	1.104417977375	1.12479258219721	1.14541624885098	1.17552594288366	1.18541552830455	1.06548995703395	1.18464266119575
186	192	1.12455991876717	0.0302283578877643	1.06608674410051	1.0753049046191	1.10402625921899	1.12428908260258	1.14479833749425	1.17473878207487	1.18457221899072	1.06531233730715	1.18380750022718
187	193	1.17731436032607	0.0306131736065101	1.11807111800806	1.12741676452084	1.15652400762937	1.17704903078424	1.1978154747013	1.22811702143372	1.2380654356883	1.11731254005731	1.23731618059483
188	194	1.12239089406535	0.0295059681344295	1.06529840445781	1.07430285795667	1.10235100027493	1.1221323488184	1.14214894525983	1.17136085364421	1.18095266217975	1.06455919652186	1.18022259160883
189	195	1.03161713506365	0.0278612001209326	0.977726333825129	0.986221291482352	1.01269082939137	1.03136632725106	1.050270033037	1.07786850912956	1.08693324330053	0.977009182826625	1.08622508730068
190	196	0.988116807719046	0.0269030991253373	0.936084865789136	0.944285469800908	0.969840314024394	0.987872658129302	1.00612715197406	1.03278096431043	1.04153621865542	0.935386733433385	1.04084688200471
191	197	0.884893110476908	0.0252826602993402	0.836027702241888	0.843721539392761	0.867711510755262	0.884652334887493	0.901812239248996	0.926885991501503	0.935126812433542	0.835339096290201	0.934447124663614
192	198	0.855245016604888	0.0248550534319342	0.80721773679485	0.814776849945894	0.838351881795203	0.855004250220218	0.871875690674366	0.896534461926501	0.904640537338081	0.806529111878297	0.903960921331479
193	199	0.83011151784345	0.0246834088770146	0.782431808204638	0.789932453567085	0.813332145635944	0.829866876520216	0.846624205468484	0.871125078763982	0.879181488430992	0.781732036444501	0.878490999242398
194	200	0.912408955048727	0.026251617756096	0.861675813238626	0.86966253301861	0.894567952503268	0.912157198927678	0.92997551677407	0.956014142776881	0.964572791185417	0.860955784246779	0.963862125850675
195	201	0.947475149362993	0.0272155125674179	0.894877973984132	0.903158434196402	0.928979294896039	0.947214580383409	0.965686956042868	0.992680691770544	1.00155310134464	0.894132744730854	1.00081755399513
196	202	1.00826934265978	0.0284612977917401	0.953251024052135	0.961915849259477	0.988929311374596	1.00800155468639	1.02731745649514	1.05553628788774	1.06480946293361	0.952485198987972	1.06405348633159
197	203	1.06529508001034	0.0294780216034345	1.00829564362113	1.01727619193369	1.0452670324103	1.06502319467876	1.08502674338537	1.11424139626755	1.12383960338835	1.0075181576676	1.12307200235307
198	204	1.19256861474914	0.0312323464636801	1.13213270759807	1.14166517759173	1.17135674127947	1.19229597640172	1.21348328256542	1.24440204831451	1.25455388973875	1.13135321568032	1.25378401381795
199	205	1.30131620253304	0.0324518765313709	1.23848163741371	1.24840164526234	1.27928319121881	1.3010464537282	1.32305515766748	1.35515089939022	1.36568371584114	1.23771052453155	1.36492188053453
200	206	1.3594868367917	0.0326758183405241	1.29619049622078	1.30619008626109	1.33730696056048	1.35922505356695	1.38138133991305	1.41367655533036	1.42427085900308	1.29544223284427	1.42353144073913
201	207	1.27597752229623	0.0308654058956482	1.21619267948257	1.22563644322798	1.25502569152062	1.27572865682548	1.29665806181196	1.32716750569164	1.33717663662144	1.21548132674076	1.3364737178517
202	208	1.29263359734781	0.0301101398080102	1.23428590008921	1.24350876021944	1.27219919460896	1.29239981329533	1.31281314900726	1.34255589444261	1.35230986100879	1.23361772332411	1.35164947137151
203	209	1.25637391450243	0.0288231943611405	1.20051038067487	1.20934287439193	1.23681468989579	1.25615350490211	1.27569286760406	1.3041567929687	1.31349000960144	1.19988045355459	1.31286737545026
204	210	1.15317936706819	0.0268763302552859	1.10109849946612	1.10933070206089	1.13493954615849	1.15297057796074	1.17119158422094	1.19774023187423	1.20644675782412	1.10050175976783	1.20585697436855
205	211	1.05455562513397	0.0250800479382001	1.00596699708967	1.01364449101977	1.03753276350813	1.05435680909484	1.07136175489081	1.09614494002719	1.10427410027505	1.0053987311751	1.10371251909285
206	212	0.944881397090999	0.0233179690891234	0.899726470169084	0.906856675674993	0.929050861244156	0.944689588871544	0.960502840595626	0.983560395081264	0.991126345934114	0.899178177676317	0.990584616505681
207	213	0.867469645044125	0.0221483616793696	0.824597721686027	0.83136314577289	0.852429834625771	0.867281153925863	0.88230397933838	0.904219106076472	0.911412739074852	0.82405885615256	0.910880433935689
208	214	0.850927078054012	0.0219708426809342	0.808404815746181	0.815113629610679	0.836006703013012	0.850737990620013	0.865641326992856	0.88738552239961	0.894523899618971	0.807864226399381	0.893989929708643
209	215	0.798597261514499	0.0215131104944955	0.756983902278664	0.763543867114609	0.783983515607591	0.798404091966921	0.813000431659902	0.834309576510849	0.841308377307769	0.756431564945288	0.84076295808371
210	216	0.787083510465145	0.0217049074096726	0.745112391933603	0.751725619413602	0.772337055927916	0.786884005260728	0.801612482866179	0.823121933793434	0.830188389741271	0.744541891942187	0.829625128988103
211	217	0.813662520381995	0.0225236648147088	0.770110429766556	0.776972226939283	0.798359381393072	0.813454697760764	0.828739110386756	0.851061717666472	0.858395638395251	0.769516137345166	0.857808903418825
212	218	0.81767433472495	0.0231088429899763	0.773003553083505	0.78003856962064	0.801971268976984	0.81745664685979	0.83314009749479	0.856052655134271	0.863582206082246	0.772381002464597	0.862967666985304
213	219	0.833069984091933	0.0238605051631485	0.786954869032185	0.7942152941699	0.816854560453839	0.832842193697095	0.84903709204443	0.872701690155741	0.880479599777842	0.786303393972162	0.879836574211704
214	220	0.897444240486823	0.0252926660387527	0.84855009394933	0.856250681492388	0.880257557322195	0.897206643985137	0.914371918110129	0.939448265138511	0.947688614815156	0.847870615050868	0.947017865922778
215	221	0.923280037863625	0.0261456967118814	0.872740251413373	0.880699218021011	0.905513091690533	0.92303324926448	0.94077795817681	0.966702678569438	0.975222289377334	0.872034472308338	0.974525603418913
216	222	0.950998683318995	0.0269198492155962	0.898962163239127	0.907156903498789	0.932705725900825	0.950744689325011	0.969014760225196	0.995706862329805	1.00447861572431	0.898235778856426	1.00376158778156
217	223	0.954069227408155	0.0272258034504727	0.901447272922977	0.909732791996054	0.935567271786622	0.953810263463133	0.972288884828624	0.999289015076109	1.00816283751215	0.900706652645229	1.00743180217108
218	224	1.00021477812799	0.0280556601209014	0.945975810782686	0.954519028808293	0.981151259743862	0.999952473346825	1.01899235625885	1.04680527550622	1.05594438711273	0.945225684291027	1.05520387196496
219	225	1.0792690517216	0.0292765566066643	1.02264391424527	1.0315691040385	1.05938067499832	1.07900434189145	1.09886886608395	1.12787195108905	1.13739849936594	1.02188700077253	1.13665110267066
220	226	1.05896889298353	0.0290373769542123	1.00281453245386	1.01166358446148	1.0392415032311	1.05870349907456	1.0784069747647	1.10717948672655	1.11663145090262	1.00205563415327	1.11588215181378
221	227	1.0040254014027	0.028151474355386	0.949600902960376	0.958173414440223	0.984896832539068	1.0037623042819	1.02286716627396	1.0507748391712	1.05994504425222	0.94884851166614	1.05920229113925
222	228	0.993071705224046	0.0278224835348037	0.939282650007226	0.947755210306725	0.974166788502907	0.992811886935213	1.01169339222199	1.03927446651528	1.0483372717243	0.938539637495831	1.04760377295226
223	229	1.03486432307133	0.0283126281991504	0.980109859445735	0.988738704832306	1.01562961785118	1.03460613484569	1.05381757526941	1.08187064720791	1.09108603523338	0.979371571800995	1.09035707434166
224	230	1.03172470134926	0.0282584771336522	0.977075793340692	0.985687807104456	1.01252663254464	1.03146671714749	1.05064153955103	1.07864160555347	1.08783969842319	0.976338086167302	1.08711131653122
225	231	1.01015428357923	0.0279201589584833	0.956166321887086	0.964672597837519	0.991184838686432	1.00989706215308	1.02884332946794	1.05651337743892	1.06560399933255	0.955430772020606	1.06487779513786
226	232	0.936967226915533	0.0268143064530862	0.885142708321297	0.893302172089667	0.918744531553952	0.936711447024971	0.954911095064283	0.981504772886004	0.990245306509806	0.884411186267484	0.989523267563582
227	233	0.996208990165511	0.0276086368652926	0.9428253642782	0.951235957829664	0.977450840615545	0.995953955952513	1.01468912503579	1.04205196983414	1.05104194040654	0.942096061909538	1.05032191842148
228	234	1.02849758787588	0.0281279171280859	0.974100066080945	0.982672725618759	1.00938841987902	1.02824118000009	1.04732724362039	1.07519708307635	1.08435224073175	0.973366870304827	1.08362830544692
229	235	1.10419148614179	0.0292200053068384	1.04765718915114	1.0565724526193	1.08434492058771	1.10393374906135	1.12375709015082	1.15268968644035	1.16219046876542	1.04692027574039	1.16146269654319
230	236	1.14410743614996	0.0296995492339398	1.08663101376033	1.09569823860404	1.12393778224768	1.1438504591198	1.16399695687014	1.19339320774476	1.20304422539574	1.08589631965144	1.20231855264848
231	237	1.13293024342794	0.0293304522057017	1.07616616675884	1.08512147807222	1.11301161020061	1.13267714127542	1.15257296749178	1.18160236522575	1.19113266659603	1.07544255710477	1.19041792975112
232	238	1.12470162220492	0.028857482078017	1.06884652314245	1.07765994147941	1.10510535760723	1.12445482436977	1.14402884996224	1.1725851546712	1.18195924136488	1.06814095733201	1.18126228707784
233	239	1.15599518236812	0.0288548290570524	1.10012600055349	1.10894619617132	1.13640424735236	1.15575510916118	1.17532441091142	1.20386308178613	1.21322866969862	1.0994397174163	1.21255064731994
234	240	1.10821353253207	0.0278801371344812	1.05423680561264	1.06275699300282	1.08928340034291	1.10797974097966	1.12688880600955	1.15446755798454	1.16351886695761	1.05356846374849	1.16285860131565
235	241	1.10197287273303	0.0274210853339418	1.0488777003465	1.0572604374529	1.08335574804913	1.10174543569921	1.12034206575471	1.14746111799477	1.15636054093303	1.0482275454785	1.15571819998755
236	242	1.12149730750503	0.0273211064021791	1.06858208719228	1.07693964595158	1.10295056832091	1.12127545629685	1.13980220405125	1.16681172514114	1.17567328050282	1.06794793895676	1.1750466760533
237	243	1.01543580615004	0.0257175395133735	0.965650079442797	0.973507736854386	0.997973278385635	1.01521870176704	1.0326616661151	1.05810443982961	1.06645530917981	0.965029428703831	1.06584218359626
238	244	0.999826384063229	0.0252574844786298	0.95092969996326	0.958647410525831	0.982676526229989	0.999613708342147	1.01674440181071	1.04173081537122	1.04993167701891	0.950321714485114	1.04933105364134
239	245	0.976503705389696	0.0248192364994033	0.928459104252384	0.936041455713652	0.959650745378012	0.976293441325341	0.993127454330886	1.01768318646755	1.02574321012838	0.927858001850865	1.02514940892853
240	246	0.945726787626196	0.024402297877459	0.898498297615465	0.905949716539582	0.929155287613352	0.945516914242649	0.962069502560685	0.986219757537468	0.994147960751164	0.897898283786376	0.993555291466016
241	247	0.921085469121844	0.0241307130415271	0.874391729342178	0.881756617637359	0.904696728715176	0.920874751208953	0.937244503931785	0.961133100280639	0.968976691054655	0.873789271560451	0.968381666683237
242	248	0.959209510691547	0.024741953474694	0.911323444259606	0.918878659633708	0.942407389203669	0.958996786876412	0.975779739814608	1.00026598367585	1.00830445887611	0.910715281881147	1.00770373950195
243	249	0.935182549104282	0.0246015500137495	0.887580277223393	0.895087861160805	0.918473564668254	0.93496682956848	0.951656375658627	0.976013077775037	0.984010726614372	0.886963511077333	0.983401587131231
244	250	1.06067492648438	0.0263689625826265	1.00961638727375	1.01767771584015	1.04277223122414	1.06045641884728	1.07833942411148	1.10441748805966	1.11297521689762	1.00899175982243	1.11235809314633
245	251	1.15113335111317	0.0276121834824	1.09764450157996	1.10609500190474	1.13239083266265	1.15091258124482	1.16963520560435	1.19692476777799	1.20587680849941	1.09701347148766	1.20525323073867
246	252	1.22602384145616	0.028450700493054	1.17088943016325	1.17960494188418	1.20671606623238	1.2258037759904	1.24509172038972	1.27319340555531	1.28240885815247	1.17026046848978	1.28178721442255
247	253	1.31997410376299	0.0291818349158206	1.26339224370283	1.27234382190697	1.30017579334806	1.31975906044824	1.33953799232597	1.36833791891533	1.37777802971894	1.26277770732798	1.377170500198
248	254	1.32482508075822	0.0286519834001488	1.26925741901177	1.27805166604554	1.30538867537517	1.32461853439805	1.34403632683155	1.37230304476627	1.3815665215179	1.26866719329392	1.38098296822251
249	255	1.31704675664283	0.0277966859570174	1.26312401910992	1.27166122173423	1.29819311056124	1.31685120920614	1.33568723339529	1.36309932239467	1.37208076789554	1.26256525216708	1.37152826111858
250	256	1.39821536897564	0.0277815502690053	1.34428923025997	1.35283475040716	1.37937805468244	1.39803137336396	1.41685210652559	1.44422361385226	1.45318713438027	1.34376353044839	1.45266720750289
251	257	1.40260541709638	0.0269781701262748	1.35022236261833	1.35852723465663	1.38431586561009	1.40243245191412	1.42070641618746	1.44727359993772	1.45597141386283	1.34972820364888	1.45548263054387
252	258	1.35983527217349	0.0256755567221751	1.30997283792865	1.3178801402727	1.34243041700801	1.35967367900175	1.37706397171701	1.40234161344671	1.41061602296598	1.30951118099802	1.41015936334895
253	259	1.27220020703218	0.0239526693192966	1.22568242914954	1.23305961887044	1.25596348405313	1.27204988522205	1.28827306149539	1.31185355689583	1.31957224755329	1.22525297516636	1.319147438898
254	260	1.23738949008629	0.0228325517004167	1.19303888372369	1.20007432679035	1.22191357644778	1.23724905602427	1.25271231397088	1.27518368701914	1.28253816822225	1.19263768875347	1.28214129141911
255	261	1.27649885668297	0.0225408843191911	1.23269773557024	1.23965006541058	1.26122380687206	1.27636618073798	1.29162927390816	1.31380021786675	1.32105396129197	1.23231872341736	1.32067898994858
256	262	1.24246806065575	0.0217076738016119	1.20028215410888	1.20697902819827	1.22775836387178	1.24234164169124	1.25703994568674	1.27838831987121	1.28537239299401	1.19992102000459	1.28501510130691
257	263	1.12368975781843	0.0201495906609189	1.08454061256827	1.09075331104155	1.11003421515011	1.1235693217687	1.13721401087514	1.15703702311343	1.16352332843825	1.08419656012303	1.16318295551384
258	264	1.01019940766954	0.0186690222513759	0.97393666527631	0.979688991279317	0.997545442419009	1.01008440551108	1.02272800695508	1.04110210711222	1.04711569503617	0.973608124056844	1.04679069128224
259	265	0.991257823596094	0.0182012432870678	0.955901634898712	0.961510644662439	0.978921304437754	0.991146423504354	1.00347290345598	1.02138499858918	1.0272470871418	0.955583386753441	1.02693226043875
260	266	0.986455740060677	0.0180492846014162	0.95139362073257	0.956956242762956	0.974222422908942	0.986345659024262	0.998569055833825	1.01633073399299	1.02214343820503	0.951079142241902	1.02183233787945
261	267	0.972100324472263	0.0179190902596067	0.93729344568144	0.942815020719549	0.959954816909628	0.971990223583356	0.984125809028923	1.00176119258801	1.00753289485933	0.936978907563434	1.00722174138109
262	268	0.990062878117705	0.0181183179024	0.954866709227728	0.960450585715371	0.977782762225921	0.98995235755204	1.00222251349224	1.02005216642992	1.02588712362099	0.954550975029001	1.02557478120641
263	269	0.992293011803785	0.0181835044072944	0.956970639157052	0.962574436736494	0.979968635086129	0.99218194472703	1.00449631224489	1.02239044698279	1.02824656682101	0.956653343165488	1.02793268044208
264	270	1.02511874445581	0.0185165015266874	0.989144884127712	0.994853136909933	1.01256952919176	1.02500726007057	1.03754642850026	1.05576463557257	1.06172615875042	0.988826401463502	1.06141108744812
265	271	1.04584128001742	0.0187175641544479	1.00947383952024	1.01524524691235	1.03315634790733	1.04572961853692	1.05840448783592	1.07681820076996	1.08284328094256	1.0091548542747	1.08252770576014
266	272	1.06442200527101	0.0188577970981559	1.02777885043461	1.03359478447297	1.05164264109179	1.06431064283066	1.07707997112952	1.09562909365019	1.10169802117318	1.02746072295862	1.10138328758339
267	273	1.05724494901378	0.0187218326712041	1.02086584201609	1.0266399022065	1.04455775152601	1.05713444150875	1.06981168016132	1.08822694713821	1.09425205857185	1.02055015697822	1.09393974104934
268	274	1.12345350312998	0.0191882203090199	1.08615664745447	1.09207910314649	1.1104523887603	1.12334426216536	1.13633553177782	1.15520053410186	1.16137116392112	1.0858445913243	1.16106241493565
269	275	1.11227901030778	0.0189641997235431	1.07541705291294	1.08127057812747	1.09942978302958	1.11217123319076	1.12501074763035	1.14365508015558	1.14975345393143	1.07510917884963	1.14944884176592
270	276	1.05476704536528	0.018289230357786	1.01922212012682	1.02486530622991	1.04237420443504	1.05466133798399	1.06704465262664	1.08502936212774	1.09091269466249	1.01892015386402	1.09061393686654
271	277	0.942796521915464	0.017102225230751	0.909571574731226	0.914843337431346	0.931205572457565	0.942693113103841	0.954274743495473	0.971102443445498	0.976609130414996	0.909276160463192	0.976316883367736
272	278	0.842346843064994	0.0160483412650061	0.811183260183692	0.816124634733069	0.831467565948969	0.842244927914114	0.853115020659583	0.868916693488732	0.874089598697528	0.810892094185582	0.873801591944406
273	279	0.766431294672249	0.0153316925386479	0.73667326329617	0.74138846525393	0.756035256603357	0.766329065364861	0.776715890849927	0.791822837866845	0.796770283843796	0.736381177296499	0.796481412047999
274	280	0.76597065652147	0.0155193486768824	0.735852199464985	0.74062360809789	0.755446668560484	0.765865846447527	0.776380389282033	0.791675221977821	0.796684737505074	0.735552733114781	0.79638857992816
275	281	0.699307835698521	0.0151594199025131	0.669908388440595	0.674561028317508	0.68902413162249	0.699198298048387	0.70947213113239	0.724428286435132	0.729329772702618	0.669595372689595	0.729020298707447
276	282	0.657354953090814	0.0151046251640997	0.628080521094101	0.632708930363446	0.647104960144734	0.657239265941592	0.667478833906025	0.682395595819675	0.687286821240283	0.627749887769179	0.68696001841245
277	283	0.709072196129941	0.0162033967899449	0.677666268558428	0.682632139769047	0.698076937546316	0.708948775720914	0.719932912432876	0.735933251373241	0.741179507090784	0.677313538421649	0.740830853838233
278	284	0.805099015236273	0.017926534708931	0.770343229976652	0.775841153715805	0.7929363222768	0.804965966920751	0.817116670311705	0.834810717291753	0.840610898376156	0.769963007206769	0.840235023265778
279	285	1.02371357133493	0.0209708695918265	0.983019810773756	0.989465509847876	1.0094919652872	1.02357037814564	1.03777908014505	1.05845007829909	1.06522108268061	0.982610666934946	1.06481647573491
280	286	1.13490601968829	0.0226845137662705	1.09087619219677	1.0978528624855	1.11952428117238	1.13475488383178	1.15012300245691	1.17247471550155	1.17979473546702	1.0904443727064	1.17936766667018
281	287	1.11475714711658	0.0226606614486945	1.07078096374607	1.07774738985407	1.09939022107173	1.11460360306071	1.12995669224952	1.15229065762114	1.1596059041526	1.07034225067713	1.15917204355602
282	288	1.00654259174536	0.0213482571471241	0.965131271292088	0.971687126775634	0.992062326174959	1.00639166720561	1.0208583321239	1.04191287463868	1.04881159905043	0.964700007736999	1.04838517575373
283	289	1.0550612414007	0.0215858718417165	1.01317354505698	1.01980848374274	1.04042266354501	1.05491403405222	1.06953934611421	1.09081613720871	1.09778550055514	1.01275293259094	1.09736955021046
284	290	1.09242397287453	0.0218179556712654	1.05007577154804	1.05678606148725	1.07762988484963	1.09227872647818	1.10705972534965	1.12855733336852	1.13559759334685	1.04966077975885	1.13518716599021
285	291	1.10134092822836	0.0218098002812993	1.0590050381244	1.06571421258029	1.08655302217057	1.10119696544005	1.11597189799426	1.13745871445838	1.14449494294578	1.05859371967702	1.14408813677971
286	292	0.994573130419168	0.0205778644845149	0.954646018353985	0.960969328380226	0.980617299483815	0.994431214338074	1.00837425634429	1.02866102161991	1.03530673552057	0.954240516029519	1.03490574480882
287	293	0.915007321041565	0.0195659156708824	0.877056630572751	0.883063860938583	0.901735396031874	0.914867863257121	0.928127220974553	0.947426484896196	0.953750534032542	0.876658126326635	0.953356515756494
288	294	0.9123397481285	0.0194688557981895	0.874576503133847	0.880554256083026	0.899133811302179	0.912201266779917	0.925394724299195	0.944597613205542	0.95088996669146	0.874180790764048	0.950498705492951
289	295	0.92603288246161	0.0197072884723199	0.887806063524179	0.893857457324094	0.912665416064516	0.925893086564104	0.939247955184104	0.958685164675791	0.965054145422469	0.887406597055863	0.964659167867357
290	296	0.787123537098307	0.0183349711757712	0.751593866554417	0.757209943919851	0.774680413698687	0.786981178946172	0.799411473998475	0.817522727673237	0.823462211746727	0.751186993593795	0.823060080602818
291	297	0.768275200635586	0.0183026452736598	0.732817426164321	0.738419944911303	0.755852311175032	0.768129864018713	0.780539656826295	0.798626213651205	0.804558905204561	0.732402015899213	0.80414838537196
292	298	0.703891075772487	0.0178214550643417	0.66939097722287	0.674836144031504	0.691790112503749	0.70374067741116	0.715828088184711	0.733459031101566	0.739245868895973	0.668961023846377	0.738821127698597
293	299	0.701159903754648	0.0182319443157222	0.665877070654484	0.671442952487107	0.688778026673147	0.701001884416499	0.713369522414376	0.731415874609242	0.73734074006261	0.665425292895833	0.736894514613464
294	300	0.755803709498955	0.0195277907355031	0.718010039705065	0.723972738807359	0.742542349349085	0.755635535532903	0.768881741531008	0.788208338191916	0.794553090025024	0.717529239657369	0.794078179340541
295	301	0.779373461549881	0.0205240461888326	0.739661409948082	0.745924462038786	0.765433755000617	0.77919330865461	0.793116781751319	0.813436980455221	0.820109298241831	0.739146331019769	0.819600592079993
296	302	0.781194946033372	0.0212143426970507	0.740163916508106	0.746631036628609	0.766783343440947	0.781002920271958	0.795397219773482	0.816413874505921	0.823317231970659	0.739614834347153	0.822775057719592
297	303	0.780425175996165	0.02179652492248	0.738284248070797	0.74492249078252	0.765615131900588	0.780222266716058	0.795014027249066	0.816620005200719	0.823719209276427	0.737703987148105	0.823146364844226
298	304	0.636451930332629	0.0201870294140448	0.59749598354622	0.603615202846027	0.62272215254925	0.636238511830595	0.649949060337795	0.67001665067845	0.676620701460501	0.596885352681101	0.676018507984157
299	305	0.624010288300728	0.0205173318929527	0.584439775278072	0.590650133117116	0.610051721664589	0.623785434140048	0.637723741567173	0.658137444871433	0.664858611531307	0.58379631779054	0.664224258810915
300	306	0.618919509655302	0.0211542333380685	0.578146991766866	0.584539771796846	0.604522872436183	0.618678514077127	0.633053438297052	0.654121309359439	0.661061565334048	0.577457212312688	0.660381806997916
301	307	0.577834144238572	0.0213427910916005	0.536754628646735	0.543182224401424	0.563299010283781	0.5775713941676	0.592082856433046	0.613382333748667	0.620406821081761	0.536002273699035	0.619666014778109
302	308	0.621327792311355	0.0232039116087118	0.576675212967172	0.583659721665835	0.605523534224968	0.621038960877555	0.636817197777893	0.659981099210665	0.667621747954287	0.57584812555828	0.66680745906443
303	309	0.648747551791362	0.0249333938708548	0.600792859213833	0.608287739961317	0.631760665377793	0.648428157042517	0.665386269460421	0.690296855219534	0.698517304513609	0.599878099804486	0.697617003778237
304	310	0.67622504187398	0.0267510492169137	0.624803362235594	0.632833277428504	0.657994620215446	0.675872322888782	0.69407096919801	0.720819971203776	0.729651154781753	0.623792985408829	0.728657098339131
305	311	0.682997167236707	0.0281424080011677	0.62894544742122	0.637375581267313	0.663810607706181	0.682610676909413	0.701762420058455	0.729937116917788	0.739245232585938	0.627838047554418	0.738156286918995
306	312	0.665171234509592	0.0289478623281469	0.609636946233874	0.618283132078252	0.645424068408976	0.664751350337608	0.684460693945326	0.713491612420586	0.723091632788752	0.608433424346424	0.72190904467276
307	313	0.615539954208299	0.0289525640123815	0.560094622354539	0.568703909094338	0.595772222427319	0.615086075750392	0.634812926611037	0.663924235963787	0.673564567765711	0.558792928744031	0.672286979672567
308	314	0.601435344023048	0.0297754864071876	0.544484964298024	0.55331128394459	0.581093261066339	0.600944046709815	0.621241881442743	0.651235283250896	0.661177639337897	0.54307539066496	0.659795297381135
309	315	0.614598356874693	0.0314455875209359	0.55450386973581	0.563805668529549	0.593106472590224	0.614062141408955	0.635505734264033	0.667220147623396	0.677740011410953	0.552965005333659	0.676231708415727
310	316	0.607236494667548	0.0327876888141414	0.544666691984751	0.554330619815724	0.584811681459486	0.606646473800462	0.629018154404159	0.662155012424901	0.673159213642335	0.54297262459183	0.671500364743265
311	317	0.646357507963368	0.0355270216762699	0.578593413762622	0.589051793670605	0.622053359067326	0.645706710720399	0.669952255746111	0.705883183015869	0.717819887900169	0.576724545477879	0.715990470448857
312	318	0.688848242480792	0.0385077874092078	0.615433477284498	0.626755781525982	0.662498884058776	0.688130825259526	0.714415582645702	0.75338791561265	0.766339869424189	0.613372979158745	0.76432350580284
313	319	0.757535080146054	0.0422814850759047	0.676922234706199	0.689355489272149	0.72860414783694	0.756748584742317	0.785608695557539	0.828397518566603	0.84261733798116	0.674663369397281	0.840406790894827
314	320	0.800888240885483	0.0452688798587925	0.714610690178251	0.727910365608169	0.769907813072257	0.800035486429208	0.830939128074712	0.876774983951764	0.892011728992397	0.71216123636225	0.889615245408717
315	321	0.800495300154616	0.0467654347709517	0.711451208606195	0.725157247362133	0.768475826445448	0.799584795947376	0.831522288538492	0.878939216935982	0.894713488612102	0.708835048003551	0.892155552305682
316	322	0.78540670058953	0.0475349759539346	0.694993970651578	0.708888041318757	0.752843654340277	0.784447926490946	0.816924651617906	0.865195883802708	0.88126781213717	0.692238147719819	0.878575253459242
317	323	0.770991233490793	0.0481869520931746	0.679430609488849	0.693479498141234	0.737965705195563	0.769987571370098	0.802922743443746	0.851926616958707	0.868255304619453	0.676544807388171	0.865437659593415
318	324	0.814405251068044	0.0507026562675572	0.718052596478976	0.7328395546418	0.779657598996515	0.813353289920834	0.848006236755406	0.899559350565533	0.916735820895921	0.715028044783632	0.913782457352456
319	325	0.879301900510681	0.0540150863706524	0.776611214773064	0.792380987846977	0.842291604302482	0.878196108057631	0.915106849821546	0.969994841197808	0.98827641351122	0.773432331224203	0.98517146979716
320	326	1.01107329002444	0.059270165933312	0.898230948647352	0.9155974215244	0.970490060194556	1.00991536661481	1.05039433858688	1.1104990063439	1.13049572856737	0.894903764795147	1.12724281525373
321	327	1.10217262182222	0.0629043140857675	0.982317256963108	1.00078511394409	1.05911732828746	1.10097614015036	1.14392369856935	1.20764150165609	1.22882721317769	0.978880166214119	1.22546507743033
322	328	1.21442900918987	0.0663513447515117	1.08784964655697	1.10739023771934	1.16904151375499	1.21322083610465	1.25849953521219	1.32558902789538	1.34787406060395	1.0843803734769	1.34447764490283
323	329	1.25820411996619	0.0670625049245932	1.13018162130839	1.14996530109651	1.21234523349629	1.25701283958613	1.30276444649527	1.37050655965303	1.39299632354364	1.12676161031399	1.3896466296184
324	330	1.29834937471526	0.066957256507407	1.17041611666445	1.19021225379096	1.25258199113592	1.29719853734789	1.34286227804346	1.41041215609799	1.43282252665973	1.16711315196074	1.42958559746978
325	331	1.20860518898032	0.0630886773250293	1.08810175275279	1.10673922993689	1.16547540576266	1.20750763235718	1.25053857292878	1.31421506199169	1.33534573405681	1.08495138142326	1.33225899653738
326	332	1.13092840518749	0.0594402773220426	1.01741424605576	1.03496589880347	1.09028920209232	1.12988720529256	1.17043264206884	1.23044258581692	1.25035941074457	1.01442546163629	1.2474313487387
327	333	0.958413633682626	0.0534934325962602	0.856424363291859	0.872154592820972	0.921810972384276	0.957418580202561	0.993931639993228	1.0480669433157	1.06605748811369	0.853566505793956	1.0632607615713
328	334	0.884429128902304	0.0506422646028124	0.787946523221675	0.802810855675425	0.849765095225731	0.883462727716432	0.918039744007421	0.969343936650265	0.986403485041859	0.785170290280791	0.983687967523816
329	335	0.730366812022718	0.0459177680570046	0.643134312501329	0.656515257235379	0.698893678908501	0.729404762623578	0.760791286914435	0.807500068230052	0.823066285484594	0.640367986630989	0.820365637414447
330	336	0.644907962292141	0.0435788415748246	0.562317434451588	0.574939917974542	0.615004057893568	0.643926633273152	0.673742208726114	0.718223484494794	0.733074979684431	0.559493432805485	0.730322491778797
331	337	0.527855800178245	0.0403661419252416	0.451702673139968	0.463260082090936	0.500097630395303	0.526827198845991	0.554492818749381	0.595960273271008	0.609853950814139	0.448738162004772	0.606973438351718
332	338	0.525657336169446	0.0418190522770013	0.446888645122979	0.458813794544635	0.496879131947351	0.524548771342316	0.553227244627045	0.596282412945293	0.610725404607777	0.443691993706523	0.607622678632369
333	339	0.46076746935262	0.0412122953317203	0.383538783316497	0.395138645629603	0.432341361182889	0.459539340304596	0.487855014076798	0.530585721875515	0.544974803689148	0.379991370502448	0.541543568202792
334	340	0.399538982311858	0.0407777766256219	0.323627858421617	0.334913535071877	0.371331396829703	0.398152553789164	0.426235557116173	0.468893913296408	0.483328023737628	0.319614540125639	0.479463424498077
335	341	0.319796465386094	0.0390693564833295	0.247837868127535	0.258358752156578	0.292650005853627	0.318206853083334	0.345210658451726	0.386656904065488	0.400786984328483	0.243220526678768	0.39637240409342
