# Supplementary material for: Evolution and Epidemic Spread of SARS-CoV-2 in Colombia: A Year into the Pandemic
Source: Vaccines (Basel). 2021 Jul 30;9(8):837. doi: 10.3390/vaccines9080837 (PMC8402472; doi:10.3390/vaccines9080837)
Supplement: Supplementary file 1 [file vaccines-09-00837-s001.zip › Supplementary_material/Supplementary Data S3/model_statistics/WHO-model- SA .csv]

t_start	t_end	Mean(R)	Std(R)	Quantile.0.025(R)	Quantile.0.05(R)	Quantile.0.25(R)	Median(R)	Quantile.0.75(R)	Quantile.0.95(R)	Quantile.0.975(R)	inferior	superior
2	8	3.38161613861153	0.845404034652883	1.93288580618806	2.12110957826658	2.77969973500107	3.31143271285573	3.90713853288085	4.88160167203072	5.22887021303738	1.72462423069188	5.03860804653118
3	9	2.34718259124021	0.586795647810052	1.34161765533881	1.47226393302711	1.92939191186509	2.29846821669997	2.71194812481206	3.38832380503843	3.629363189914	1.19706312153251	3.49730206094791
4	10	1.65140518692156	0.42639098578585	0.924278947059181	1.017962542186	1.3474149420408	1.61485582034364	1.91561584332147	2.4095637573334	2.5860588106281	0.815678854781295	2.48713151906183
5	11	1.3612007783978	0.351460529705285	0.761853742592985	0.839074150776059	1.11063128689197	1.33107429785274	1.57898122016993	1.98612677739951	2.13160603702081	0.672338140175446	2.05006341662016
6	12	1.37418304223112	0.333288343061855	0.800512262329676	0.875608446391874	1.13718010504782	1.34733422838733	1.58195866859144	1.9643690896595	2.1003173344059	0.720937889829887	2.02742819463236
7	13	1.0585524550402	0.282910043763491	0.578720477477468	0.639965845960259	0.856563848549657	1.03345830463624	1.23323228975529	1.56276889551891	1.68086001254877	0.504048769263762	1.61305614081665
8	14	1.00864446564853	0.269571572537319	0.551435315260736	0.609793124240949	0.816179095519079	0.98473343903422	1.17508860141795	1.48908841507807	1.60161184371618	0.480284183475382	1.53700474782167
9	15	0.987982782604582	0.264049505466993	0.540139380874352	0.597301753213257	0.799459989478215	0.964561563915649	1.15101737606756	1.45858502770562	1.56880345840173	0.470445751889275	1.50551981331989
10	16	0.991984913873943	0.265119120040339	0.542327383280944	0.599721309571797	0.802698450591938	0.968468820260738	1.15567992961955	1.46449347960496	1.57515838430418	0.472351438594878	1.51161838915301
11	17	1.00606133518381	0.268881201881298	0.550023093798485	0.608231448893444	0.814088867338485	0.982211544518735	1.17207920884362	1.4852748714751	1.59751012850626	0.479054179496469	1.53306849087116
12	18	1.02144987307243	0.272993961628626	0.558436150659462	0.617534850553975	0.8265410279987	0.99723528018859	1.19000712703606	1.50799337564118	1.62194536349666	0.486381708280323	1.55651803786454
13	19	0.886597861911691	0.255938757118831	0.458118052834664	0.511582667497228	0.703266141222855	0.862095485291554	1.04327263460671	1.34522860046482	1.45417110532976	0.384957897958783	1.3882378258646
14	20	0.896993272555122	0.258939653685492	0.463489513208048	0.517581003535653	0.711511976954817	0.872203604167602	1.05550506592163	1.36100148275101	1.47122134471689	0.389471551331559	1.40451499377869
15	21	0.612642600930506	0.216601868780863	0.264495590992584	0.304852703196803	0.456120828642534	0.587313615704816	0.741636806412395	1.00688682965654	1.10449316824621	0.188102938120016	1.037182263741
16	22	0.796923025160599	0.252009187933917	0.38215556665428	0.432363072084954	0.615693705641721	0.770522130017248	0.949441821276365	1.25158485819142	1.36152732507792	0.302985016810123	1.29086103351108
17	23	0.855912923032776	0.270663431555596	0.410443515598504	0.464367484883608	0.661268632792342	0.827557778784969	1.01972147728377	1.34422976947152	1.46231040615446	0.325412597183807	1.38641324888174
18	24	0.925635574343862	0.292711669820472	0.443878236994661	0.502194851847556	0.715135563722387	0.894970620555781	1.10278797047698	1.45373070230795	1.58143018553064	0.351920701495737	1.49935044719199
19	25	0.983280469561924	0.310940586257555	0.471521204886504	0.533469546139987	0.759671357051969	0.950705824641635	1.17146521103242	1.54426325781093	1.67991535600846	0.373836920497117	1.59272401862673
20	26	1.22885986843686	0.354741287919175	0.634969826028105	0.709073906539422	0.974754818284567	1.19489860076034	1.44601732936987	1.86454029724398	2.01553893816879	0.533566944115278	1.92415279275844
21	27	1.77922506587056	0.431525463431226	1.03646416736538	1.13369503758319	1.47236524184243	1.74446253343367	2.04824279577721	2.54336912589821	2.71938827129617	0.933435157545354	2.62501497419576
22	28	1.74639497533456	0.423562996903078	1.01733942980146	1.11277620531288	1.44519729939435	1.71227387781732	2.01044881585023	2.49643912234137	2.66921037932413	0.916211501404523	2.57657844926459
23	29	1.50406582798151	0.376016456995377	0.859703577021494	0.943421223257157	1.23634712282305	1.47284983892684	1.7378062179786	2.17122522479251	2.32568236133657	0.76707357227057	2.24105808369245
24	30	1.50711969527652	0.355231518863276	0.89321464767687	0.974127192612877	1.25480437344261	1.47930382678822	1.72915256823691	2.13502177068104	2.27898659416824	0.810865918304496	2.20337347224854
25	31	1.44710369468003	0.33198835610182	0.871250955436366	0.947620788715513	1.21155197447032	1.42179662070776	1.65510226715313	2.03293470712106	2.16667678886902	0.79640651672046	2.09780087263959
26	32	1.33808416206651	0.306977560021064	0.805614075163073	0.876230482782074	1.12027805230475	1.31468363106446	1.53041287809556	1.87978079533235	2.00344723474969	0.736408144425225	1.9397601797078
27	33	1.37847291663341	0.300807451615197	0.853296461709645	0.923709761799217	1.16546307655537	1.3566552157295	1.56772578081877	1.90767647020134	2.02756154178927	0.788890311467621	1.96805552179919
28	34	1.1745519462096	0.269460696708773	0.707156998566735	0.76914311375633	0.983364726922943	1.15401128067453	1.34337545830845	1.65004582984916	1.75859853618575	0.646408980660409	1.7026949117588
29	35	1.3462655336831	0.280715768921166	0.853416864353955	0.920113820460441	1.14782921362572	1.32680550993867	1.52350999171778	1.83881200987545	1.94964210135613	0.796062626597612	1.89646844076858
30	36	1.51658382497458	0.291866693199235	0.999438296920565	1.07048962560667	1.31087680510782	1.49790221881932	1.70194350903244	2.02641482516299	2.13984496001146	0.944525106304078	2.08864254364508
31	37	1.39199158110759	0.27299200903171	0.909295115734969	0.975387058169444	1.19945514982301	1.37418678292047	1.56513633088661	1.86934190930046	1.97582131631973	0.856927243405437	1.92705591880974
32	38	1.49593498758507	0.273119112420518	1.00930105426484	1.07677296822823	1.30380249770043	1.47934672099357	1.66999851984094	1.97169079409389	2.07679843722083	0.960621527240857	2.03124844792929
33	39	1.75862289779133	0.285286305712809	1.24450623039895	1.31711175109109	1.5587319648668	1.74322066973631	1.94173395094405	2.25267954777332	2.36023974505255	1.19946173859422	2.31778405698843
34	40	1.45035742900127	0.248734247024644	1.00441468166888	1.06687083677551	1.27575570294016	1.43616328820163	1.6094965684487	1.88226884676248	1.97693397724044	0.962838304832965	1.93787655316957
35	41	1.65418149686777	0.252260313342982	1.19713935140625	1.26224200498336	1.47777879366218	1.64137620664548	1.81663251872999	2.08980621198193	2.18397346705301	1.15975128271552	2.14861171102001
36	42	1.71252196216069	0.244645994594385	1.26693317517371	1.33094049106051	1.54178447124945	1.70088634701237	1.87058129859177	2.13379772723475	2.22421779911339	1.2330158127557	2.19202811156569
37	43	1.58305698698738	0.223878066100704	1.17497540876849	1.2336678432167	1.42686023279112	1.57251587333339	1.72776804244465	1.96840651400986	2.05102758447489	1.14425597743	2.02185799654476
38	44	1.3899580525602	0.198565436080028	1.02829861911173	1.080249768414	1.25138000473967	1.38051407617376	1.51824595327564	1.73188396939594	1.80527287172699	1.00076979784334	1.77914630727705
39	45	1.17888232096526	0.173816715479543	0.863090024181946	0.908272079700543	1.05746070787815	1.17035078794953	1.29100827999771	1.47859764246712	1.54314518205632	0.838201558625356	1.51956308330517
40	46	1.18798939133782	0.168007070918531	0.881748624448547	0.92579377888671	1.07077308865772	1.18007891730135	1.296586365487	1.47717111620481	1.53917327785802	0.858695532337503	1.51728325033814
41	47	1.24882322980252	0.168391289954753	0.940784563174214	0.985340007716343	1.13150164520349	1.24126281313113	1.35790655419752	1.53809812158831	1.59981717782809	0.918776301491208	1.57887015811384
42	48	1.18660864576925	0.161476983694979	0.891416935275762	0.93406868182953	1.07407478124995	1.17929199360239	1.29116993380941	1.46410874262513	1.52337048517747	0.870113757727093	1.50310353381141
43	49	1.20702286352836	0.159874083846062	0.914187329578901	0.956630325792022	1.09569187736308	1.19997163575447	1.31067031376204	1.48146994015806	1.53992099764881	0.893669659190083	1.52037606786665
44	50	1.26491942120846	0.160644927138482	0.969806467073673	1.01277845892827	1.15318222187463	1.25812531750394	1.36925301618335	1.540237600192	1.59863478638251	0.950055364017034	1.57978347839988
45	51	1.25803222102332	0.157254027627916	0.968838104288605	1.01101959503894	1.14870076019369	1.25148607142666	1.36023018995803	1.52737614164297	1.58442017503292	0.94981432687261	1.56625011517404
46	52	1.4685774921873	0.166283656726534	1.16084956546824	1.20617962051948	1.35326528572339	1.46230631041074	1.57705538939693	1.75236833246087	1.81193822450859	1.14266152500329	1.7944934593713
47	53	1.52222604436977	0.165108596354308	1.21590009844105	1.26120215019789	1.407849729833	1.51626071011643	1.6301011978869	1.80359945392258	1.86244742941044	1.19861319551532	1.84583889322421
48	54	1.71933547785904	0.169411158532111	1.403377342608	1.45048639707554	1.60224077698842	1.71377449799199	1.83036939660742	2.00715449969504	2.06689231092609	1.3872896071361	2.05138134858198
49	55	1.67744358214373	0.159937970114416	1.37865461829257	1.42331941908209	1.56697687683249	1.67236316727342	1.78237318070551	1.94889829920272	2.00510079602714	1.36396516071948	1.99092200356799
50	56	1.93925189613404	0.162738404027719	1.63341570348914	1.67955687081658	1.8271472848812	1.93470156625603	2.04639689540019	2.21446905927412	2.27094493063323	1.62028462423971	2.25821916802837
51	57	1.76841196446192	0.146354815526356	1.49320058154714	1.53475983606617	1.66762067788544	1.76437613707366	1.86480439865687	2.0158311400692	2.06655663116248	1.48155652603026	2.05526740289357
52	58	1.60704636269892	0.130348672390021	1.36172412237344	1.39881863801351	1.51731283277388	1.60352351548796	1.69294013868022	1.82729123559036	1.87238698453718	1.35156296481448	1.86252976058336
53	59	1.45564883706642	0.116173424525326	1.23685782929777	1.2699749308012	1.37569816255332	1.45255945675286	1.53223220144019	1.65186123635224	1.69199512176601	1.22794892499679	1.68334874913606
54	60	1.6125339680881	0.115773191843708	1.39359503825156	1.4269452563607	1.53300978475485	1.60976413909164	1.68903905352298	1.80757105995728	1.84721258037497	1.38561851207443	1.83944942410176
55	61	1.41290507886804	0.103599226807508	1.2171420394125	1.24692609039669	1.34171724709081	1.41037379921584	1.48133384466258	1.5875187231022	1.62305219252385	1.20985059432532	1.61595956341075
56	62	1.35108512901235	0.0967532156979228	1.16809760461763	1.19597551096291	1.28462862030493	1.34877628495459	1.41502500921535	1.51407062437482	1.54719277184547	1.16144882624442	1.54072143178028
57	63	1.39012021447165	0.0941508210969157	1.21169990852931	1.2389649543689	1.3255112946251	1.38799522715823	1.45241287908303	1.5485241635187	1.58061594687433	1.2055846051217	1.5746558238216
58	64	1.48169691659221	0.093898726797183	1.30335807806919	1.33070348860301	1.41732864947505	1.47971385933407	1.54390360429636	1.63945486620543	1.67130473323035	1.29765541206973	1.66573842111469
59	65	1.39997213467393	0.0881899550182726	1.23244348355132	1.25813888784883	1.33952281155693	1.39812075577709	1.45840340863002	1.54812072586135	1.5780214910526	1.22711982283812	1.57282444650975
60	66	1.56221890486737	0.0895993991316534	1.39152411010799	1.41781983259533	1.50088775934849	1.56050627985318	1.62168321644388	1.71245998962806	1.74264600134544	1.38660408256933	1.73783372716541
61	67	1.41415696039981	0.0819199131876282	1.25813774330864	1.28216201216552	1.35807457525413	1.41257544429089	1.46851542857384	1.55154669147199	1.57916342157444	1.25359393055206	1.57471999024756
62	68	1.55266932348373	0.082175974803946	1.39576547340909	1.42001924629456	1.49648068543033	1.55121982644483	1.60727793000868	1.69026383291925	1.71781025388428	1.39160441286799	1.71373423409946
63	69	1.43446143191381	0.0757079787681549	1.28989655806252	1.31224553829114	1.38269723469303	1.43312974722673	1.4847740190165	1.56121988340236	1.58659389342503	1.28607379352823	1.5828490702994
64	70	1.20794387864249	0.0664951220345789	1.08111670014726	1.10068933452093	1.16245342352254	1.20672395265878	1.25210455452167	1.31935976175486	1.34170353017758	1.07761343945472	1.33827431783027
65	71	1.07077872601219	0.0601409249345923	0.956135897851985	0.973812954201402	1.02962400263942	1.06965298644701	1.11070634157244	1.17158455617835	1.19181878400539	0.952902513140385	1.18865493888399
66	72	1.01548300917189	0.0570352080624595	0.906760411970445	0.923524613517349	0.976453542749955	1.0144154035374	1.05334873643487	1.11108316004568	1.13027247905521	0.903694001369466	1.12727201697431
67	73	0.922532765125787	0.0537119341828532	0.82025183917452	0.83599776171213	0.885758926785298	0.921490564879009	0.958170563666816	1.01262286669419	1.03073617514023	0.817257374127395	1.02780815612418
68	74	0.983177149838199	0.0553080357874945	0.877751694945011	0.894006389094621	0.945328771787514	0.982140237852711	1.01989524648342	1.075884965566	1.09449505415211	0.87477339969471	1.09158089998169
69	75	0.988516013363051	0.0556965676374036	0.882354757798597	0.898721772910893	0.950400921791375	0.987470161687326	1.02549107912959	1.08187780354651	1.1006205190804	0.87935074079374	1.09768128593236
70	76	1.16280215393326	0.060697778357411	1.04686548869359	1.06479665332134	1.12130687881659	1.1617461918895	1.20314637024273	1.26440968378164	1.28473955760265	1.04383450835273	1.28176979951378
71	77	1.40015950267861	0.0666742620323148	1.27251302391009	1.29232455378397	1.35463019396237	1.39910132338849	1.4445353231962	1.51160403557283	1.53381935469168	1.26947794909527	1.53084105626195
72	78	1.41673722876574	0.0663447993600782	1.28967104577353	1.30940438505759	1.37144180504544	1.41570173682866	1.46090389307254	1.52760226566268	1.54968786390009	1.28670142201999	1.5467730355115
73	79	1.30786124744823	0.0619290249506498	1.18928346206833	1.20769123060597	1.26557509705165	1.30688390265609	1.34908202416795	1.4113651111077	1.431993045244	1.18648035854496	1.4292421363515
74	80	1.21401911899528	0.0574854713812451	1.10394956932388	1.12103653706325	1.17476709960078	1.21311190099657	1.2522822077864	1.31009633637415	1.32924416759532	1.10134759508804	1.32669064290252
75	81	1.07139630928527	0.0522787868194142	0.971368884163955	0.986879838156995	1.03568668487908	1.07054611483223	1.10617916575214	1.15881290341574	1.17625517392178	0.968929887119217	1.17386273145132
76	82	1.01116751855063	0.0496362612926566	0.916210175384347	0.930931630895304	0.97726043474881	1.01035545188119	1.04418939680818	1.09417347083003	1.11073962902859	0.913880446417027	1.10845459068424
77	83	0.906540142531574	0.0464434584139885	0.817786789676154	0.831523879912115	0.874797247099824	0.905747142524871	0.937418620716741	0.984261433936427	0.999799899455231	0.815510964040156	0.997569321022991
78	84	0.674531540107032	0.0399558000795513	0.598484836205995	0.610182890758024	0.647169067448785	0.673742778578474	0.701034233686592	0.741570772569902	0.755060511743921	0.596218171951111	0.752844908262952
79	85	0.569598724958071	0.0369994131253411	0.499383698468029	0.510136767755132	0.544225637359014	0.568797802196396	0.594098791964134	0.631792759126594	0.644365086394683	0.497079875232402	0.64211757468374
80	86	0.614689297074367	0.0394323367926519	0.53982641333344	0.551298491624253	0.587653054741228	0.61384630781454	0.640806663289951	0.680955673558696	0.694342569764669	0.537401916960769	0.691976677187964
81	87	0.571139046879249	0.0396969079017143	0.495979887539661	0.507449252303567	0.543886312275167	0.570219602024765	0.597389584125817	0.637965226382027	0.651523015947892	0.493333107391889	0.648944986366609
82	88	0.580167779231052	0.0420897944911197	0.500602400410644	0.512715150850337	0.551251271456652	0.579150259086553	0.607975198667934	0.651091352046142	0.665515255763577	0.497671782028457	0.662663776433646
83	89	0.434630768064271	0.0384162954263204	0.362602038328039	0.373430045235814	0.408139656748079	0.433499442606442	0.459888818702712	0.499690696774906	0.513088090401623	0.359334829028683	0.509926707099859
84	90	0.318635813065593	0.0347660174404018	0.25415640341673	0.263687086235492	0.294548759447087	0.317372281129477	0.341345844563432	0.377894823300344	0.390294685165522	0.250494418882405	0.38677720724878
85	91	0.298601020542153	0.0359473385902484	0.23232941724668	0.242033364653048	0.273633521129613	0.297159748974623	0.321997890362367	0.360085348550856	0.373061742600792	0.228144236905266	0.36905780417904
86	92	0.450347961932922	0.0480072540466941	0.361192234417862	0.374397640947527	0.417105567209473	0.448643251940824	0.481732506062318	0.532113539634542	0.549190018308468	0.356253744001401	0.544442179864442
87	93	0.509990794365062	0.056319061705857	0.405610813468651	0.421022305024881	0.470959589508455	0.50791916593141	0.546764313122314	0.60602623535262	0.626141845719592	0.399605433421582	0.620376155308541
88	94	0.899166953339064	0.0820823372178335	0.745498763724267	0.768545645365982	0.842526713581024	0.896670504538012	0.953086283030472	1.0383042333113	1.06702075670096	0.738285572392111	1.06004833428602
89	95	1.01759342710756	0.0940765456156778	0.841577489196042	0.867951249334098	0.952659313920813	1.01469577349679	1.07936936820895	1.17712019147695	1.21007470695677	0.833203397700831	1.20198345651429
90	96	1.21851345869241	0.106870700057972	1.01806479565812	1.04821458317366	1.14482920608658	1.21539049343593	1.28879390154224	1.39946546527216	1.43670794534357	1.00904688657878	1.42798003080604
91	97	1.51216292756841	0.11954697610961	1.28693101135336	1.32104341206738	1.42990512194118	1.50901375759217	1.59098824482609	1.71402488391121	1.75528990016793	1.27785085439357	1.74647500074324
92	98	1.52284358770878	0.117841174768469	1.3006335201747	1.33433300296295	1.44179152039346	1.51980506070077	1.60058374318038	1.72171917419123	1.76232004399454	1.29187488516258	1.75381229025498
93	99	1.31029206878853	0.105245191615859	1.11213492678388	1.14211655818182	1.23785347864622	1.30747531622893	1.37966050892604	1.48807608881519	1.52445527498176	1.10401149322145	1.51657264435562
94	100	1.18989427958622	0.0958844135253016	1.0093860448692	1.03669169688151	1.12389452839421	1.18731974425781	1.25308789085728	1.35187912193467	1.38503218266004	1.00196082907663	1.37782773009582
95	101	0.763474519732221	0.0741552007285909	0.625070380584793	0.645729924972006	0.71223582301796	0.761075003290924	0.812098022442172	0.88940447420982	0.915513281207542	0.618130326304183	0.908818713160259
96	102	0.644692448362452	0.0668514926909352	0.520350010828915	0.538811208485793	0.598431626037006	0.642383200912466	0.688436538199231	0.75845117137264	0.782156357915884	0.513663522688219	0.775721374036686
97	103	0.58438069169245	0.0641441141758852	0.465455958946792	0.483024659924163	0.539933030292367	0.58203546427871	0.626272486538204	0.693736997951759	0.716631119547685	0.458658227907715	0.710103155477185
98	104	0.436000702562428	0.0572496969778052	0.331073613012501	0.346296425583502	0.396143670438946	0.433497527691858	0.473130071729545	0.534244289982296	0.555150007862161	0.323791296485929	0.548210108638926
99	105	0.439405093639312	0.0603569314642224	0.329144567713261	0.345058443469397	0.397330784423434	0.436644650838274	0.4784715165526	0.543168775302436	0.565349219956872	0.321105507969436	0.557704679309188
100	106	0.480935965831295	0.0673445054646338	0.358088415928335	0.375778276684883	0.433964318070535	0.477796272125597	0.524486541119505	0.596804511860292	0.621621680629815	0.348940735120613	0.612931196541977
101	107	0.821339980504266	0.094840171768068	0.646035997205504	0.671811069363258	0.755538922569158	0.817692478913839	0.88316605402934	0.983311697034256	1.0173689034652	0.635453243838853	1.00722671716968
102	108	1.49393895256061	0.137528228041691	1.23657275837667	1.27514806650861	1.39902190799618	1.48972091194541	1.5842587184972	1.72711857435041	1.77527334804719	1.2243836255989	1.76349427952232
103	109	1.60759512881664	0.148622222234219	1.32952497147988	1.37119026451055	1.50501215090791	1.60301741270174	1.70518882325996	1.85961567305804	1.91167725005589	1.31629557323757	1.89889468439571
104	110	1.45379925274274	0.13861431997634	1.19484617855382	1.23355606704302	1.35806046585061	1.44939618165248	1.5447391648826	1.68906240496722	1.73777173191889	1.18211518558912	1.72548331989637
105	111	1.28645814079934	0.123789492315281	1.05530654765813	1.0898358420691	1.20094147333205	1.28248977698084	1.36764973504816	1.49661752365176	1.54015896984304	1.04383073586139	1.52908554573729
106	112	1.20356251127982	0.11423709809692	0.990101785628394	1.0220223501685	1.12466846399495	1.19995014535275	1.27851945989437	1.39742534244223	1.43754966915719	0.979657799009855	1.42746722354978
107	113	1.12928214379185	0.107186717624056	0.928995591477529	0.958946111884289	1.05525720697695	1.12589272255278	1.19961296818213	1.31118032649933	1.34882829680931	0.919196177248703	1.339368110335
108	114	0.888121296450322	0.0931004088238684	0.715059867645165	0.740730487435463	0.823679967853606	0.884870231876022	0.949019473401431	1.04660240145189	1.07965568029881	0.70564449515554	1.0705980977451
109	115	0.476281907295557	0.0673564332810302	0.353505611809092	0.371163943033171	0.429288218114761	0.473110485320599	0.519819984614622	0.592218989292195	0.61707654107166	0.344263298064738	0.608300516526376
110	116	0.404624223722068	0.062434873196126	0.291617550217713	0.307689079769709	0.360948139621597	0.401417490764264	0.444806539017297	0.512499162395774	0.535848961263811	0.282251872257661	0.526996575186475
111	117	0.468290248451937	0.0698085885825864	0.341574120610154	0.359678288471787	0.419508270583925	0.464826036916633	0.513297788598405	0.58872029629132	0.614687627536688	0.331465414830067	0.605115082073806
112	118	0.630797983363061	0.0866467667324458	0.472510975757739	0.495356502311194	0.570397251125407	0.626835166870285	0.686880675957288	0.779758298313697	0.811599940480911	0.460970320567467	0.800625646158655
113	119	0.637158476038238	0.093943892087751	0.466480084323683	0.490899934487297	0.571532918188373	0.63254738086962	0.697759949069866	0.799147636531436	0.834034080432805	0.453028447546246	0.82128850453023
114	120	0.645668807387572	0.100836526583847	0.463343083707695	0.489230268178988	0.575102125578584	0.640427122312651	0.710524698355891	0.819989450194969	0.857773325006104	0.448029215283232	0.843308399491912
115	121	0.697336839188786	0.110258635408956	0.498187661603055	0.526415033168832	0.620146084196715	0.691534386703348	0.768205942239581	0.888053879415915	0.929450354865339	0.481229913787231	0.91344376459034
116	122	0.743675463220804	0.11908337895569	0.52882595319224	0.559224351159956	0.660272689495158	0.737329011333499	0.820164015093794	0.949777750929743	0.994579530684274	0.510272040467651	0.977078885973957
117	123	0.744165599510539	0.124027599918423	0.521204437152489	0.552567070289769	0.657186253002166	0.737286634848311	0.823650955358626	0.959232252349744	1.0062054769918	0.50107150367043	0.987259695350649
118	124	0.687464882349708	0.123472337827221	0.467099033959133	0.497735924248235	0.600654891644145	0.680087084358004	0.766238314960929	0.902364355360263	0.949740838066072	0.445459100208356	0.929470664491061
119	125	0.639199425802701	0.123013986851015	0.421236449312363	0.451182679616803	0.552499431501612	0.631325629622848	0.717323563529635	0.854079524884802	0.901887285899977	0.398092011574712	0.880306840030689
120	126	0.788563124397495	0.141630118124589	0.535790384467225	0.570932720531902	0.6889868998408	0.780100351120078	0.878920938642647	1.0350656065161	1.08940925109292	0.5109680928733	1.06615815592169
121	127	0.88322009565678	0.156132729729785	0.604121891605815	0.643024322652794	0.773507727278395	0.874037118643845	0.982929300868816	1.15474487183269	1.21448353668973	0.577199945386401	1.18924024592716
122	128	0.887990087799272	0.162124067309551	0.599123183313852	0.639174650323828	0.773939846326425	0.878143258605977	0.991314558831304	1.17039971381837	1.2327918271276	0.570226915872551	1.20575325972599
123	129	0.866943047125703	0.16383683596794	0.576077358822512	0.616168587658136	0.751546813062401	0.85664442507953	0.971122033486483	1.15285349751815	1.21630816667938	0.54582284862854	1.18806324562286
124	130	1.11801660701724	0.188979298455552	0.778739530996478	0.826362458483186	0.985425107480958	1.10738704629672	1.23902841169673	1.44593447842597	1.51767854252189	0.747617182044358	1.48841603199012
125	131	1.27943047619806	0.204872840075558	0.909800140760799	0.962098002813489	1.13594308716696	1.26851194471233	1.41102253373715	1.63401195851148	1.71108961568953	0.877879709649963	1.68098124274615
126	132	1.2793627844631	0.204862000723011	0.909752005319959	0.962047100412598	1.13588298702099	1.26844483065185	1.41094787976794	1.63392550668274	1.71099908585856	0.877833263045995	1.6808923058802
127	133	1.51964408498234	0.219341730384243	1.12046558577263	1.17773263596836	1.36651910693536	1.50910412882932	1.66128485413917	1.89751212360775	1.97870438617177	1.08973429342922	1.94955387653545
128	134	1.49956737809237	0.212070852379049	1.11300781180533	1.16860483753646	1.35160836014042	1.489582197335	1.63664644713208	1.86459376983707	1.94285744766474	1.08390850742943	1.91522624875531
129	135	1.39016706519834	0.196599311756789	1.03180879091179	1.08334975880928	1.25300233571646	1.38091034914027	1.51724558790498	1.72856310871403	1.80111709255418	1.00483241415503	1.77550171624165
130	136	1.17472212357306	0.173203327838047	0.860044236825581	0.905066847871901	1.05372899929194	1.16622069777055	1.28645239754511	1.47337976961678	1.53769952522695	0.835243601010487	1.51420064613563
131	137	0.974073030071274	0.152124649460464	0.6990116238321	0.738065714612779	0.867614268574227	0.966165285411491	1.07191634155025	1.23705775970442	1.29405951200221	0.675908717128764	1.27223734301378
132	138	0.910825544899792	0.144014163647365	0.650707122930461	0.687576265133526	0.810002947374803	0.903246679637272	1.00339112551345	1.1599303423584	1.21400029132599	0.628557784150956	1.19309330564863
133	139	0.972131915320009	0.148248727260998	0.703536687353324	0.741796314506797	0.868463304554147	0.964606482751943	1.06760138062817	1.22814051502115	1.28348087169061	0.681564409888453	1.26269942075157
134	140	0.711855921880794	0.127853097848948	0.483671561945274	0.515395439542872	0.621965939790427	0.704216361918278	0.793424211303104	0.934379961143366	0.983437346673726	0.461263850096856	0.962447993664733
135	141	0.915023973350216	0.146521099539965	0.650671494263094	0.688073915436752	0.812404563167779	0.907215250446481	1.00913607212447	1.16861380324623	1.22373825544559	0.627842618251884	1.20220532844855
136	142	1.5886398534643	0.197046522582283	1.22607869976485	1.27900455127017	1.45167111585316	1.58050045154056	1.71673884417026	1.92604157826512	1.99744750937573	1.20242866920302	1.97485103772557
137	143	2.11193643292421	0.230431156352624	1.68456320986831	1.74773312188145	1.95228606089196	2.10356167082709	2.26245982341098	2.50470854943466	2.58689554462627	1.66029136647306	2.56358149937535
138	144	2.36243656094635	0.236243656094635	1.922172676757	1.98773704712146	2.19909377162994	2.35456645600292	2.51720196594507	2.7639830794157	2.84741992824447	1.89939899500087	2.82547412689184
139	145	2.38012325328141	0.219108105444045	1.9700909274385	2.0315485845469	2.22890270674347	2.37340312824931	2.52401947793513	2.75162186041124	2.82834139197963	1.95067136661108	2.80957513995174
140	146	2.08343073076275	0.185606761514054	1.7355534380984	1.78782008622393	1.955419316714	2.07792160899543	2.20543762913755	2.39783424224937	2.46261275835556	1.7196414781952	2.44721998333029
141	147	1.8175552840663	0.157012862165344	1.52285704555928	1.5672300216292	1.70933259397542	1.81303600717752	1.92085225733095	2.0832967896274	2.1379337713478	1.50981007422223	2.12530049391037
142	148	1.49722549850695	0.130813199178186	1.25182703753123	1.28874774012632	1.40704059974805	1.49341749259434	1.58325993619492	1.71869321046762	1.76426244924037	1.2408316281177	1.75361936889619
143	149	1.14715630562441	0.106972877079796	0.947095181257574	0.977052398811298	1.07330723191575	1.14383293373938	1.2173832268216	1.32859703419835	1.36610179586579	0.93748946654801	1.35682314470081
144	150	1.07959226029447	0.0989660602415229	0.894352673826289	0.922125990073616	1.01129552926958	1.0765697028781	1.14459467451361	1.24736918605951	1.28200696119574	0.885618782221084	1.27356573836785
145	151	0.907541787285256	0.0885670096415524	0.742279268984603	0.766938691022575	0.846338594841681	0.904662333913779	0.965606716950678	1.05796743454604	1.08916602482049	0.733950448387814	1.0811331261827
146	152	0.790403831675129	0.0819610592776946	0.637957902897816	0.660591643067059	0.73368728207795	0.787572655294218	0.844034824729188	0.929873947669369	0.958936906793437	0.629760155490847	0.95104750785941
147	153	0.720942952729352	0.078661325062553	0.57505233379592	0.596616383821491	0.666443769504455	0.7180840950381	0.772326496239755	0.855021935890187	0.883077768473818	0.566766755606748	0.875119149851956
148	154	0.730048351007805	0.0806203535102172	0.580629118791029	0.602690564059281	0.674175446911782	0.727082829005058	0.782689392818983	0.867522431140099	0.896317790468508	0.57203245812778	0.888064243887831
149	155	0.726065204277876	0.0827428092267915	0.572999304824057	0.595533026202852	0.668676516961881	0.722924495310078	0.780031172858108	0.867311335276349	0.89697654948081	0.563889298193365	0.888241110362388
150	156	0.795764579943621	0.0895305100880048	0.630014311823574	0.654444855762207	0.733688010888883	0.792409453776319	0.854184731575127	0.948529682516321	0.980578688094677	0.620284780171132	0.971244379716111
151	157	0.624046640702529	0.0819413383287421	0.473864777766312	0.495653148727978	0.56699937711132	0.620463853198085	0.677189807591868	0.764662424896491	0.79458472304356	0.463441617578195	0.784651663826864
152	158	0.74292675643582	0.0921487230537384	0.573375186053028	0.598125938153771	0.678873384147161	0.739120368564245	0.802832195330829	0.900712530521437	0.934105484043661	0.562315259250492	0.923538253621147
153	159	0.822016901319619	0.10042534808571	0.637051807754958	0.664095085041513	0.752238617436037	0.817930901876701	0.887342502114262	0.993877495706587	1.03019798717656	0.625183219071628	1.01885058356761
154	160	0.751037792867622	0.099477385803188	0.568828690011263	0.595237712708157	0.681765055246949	0.7466503543987	0.815529655128049	0.921805168465139	0.958174780454347	0.556062116693374	0.94601346904187
155	161	0.822576726804486	0.107090368260847	0.626183516635828	0.654703367823197	0.748038606489612	0.817934097337775	0.892055825155262	1.00628789030313	1.0453479283367	0.612679605013226	1.03247384859575
156	162	0.822472841798023	0.10990755656909	0.62128714579347	0.650417268112402	0.7459177030181	0.817582384552108	0.893699018813948	1.01121173485227	1.0514442870164	0.607054030922606	1.03789165267344
157	163	0.801532227921582	0.111152521027237	0.598622605721971	0.627875390297519	0.724027275387317	0.796400097298626	0.873445058895471	0.992696954672202	1.03360018337243	0.583673286708198	1.01939116913497
158	164	0.886044463424719	0.119474211075453	0.66748994860367	0.699102192842771	0.802804387492897	0.880680321268323	0.963439464835314	1.09128601415653	1.13507590111892	0.651875009716832	1.12021391713261
159	165	0.841444376526594	0.118998204926648	0.624536234887393	0.655733102288289	0.75842090893793	0.835841444427885	0.918362835455527	1.04626972089231	1.09018540788075	0.608207894870364	1.07468085818282
160	166	0.768481145939436	0.11585289179743	0.558379577081956	0.588352959643256	0.687495516203684	0.762667225106021	0.843132284607395	0.968443457858765	1.01161317264905	0.541409478016473	0.995552813862398
161	167	0.85117399376454	0.124156487363694	0.625410635013526	0.657756183536599	0.764471414076733	0.845144969282387	0.931307490800755	1.06515959889306	1.11119051147791	0.607827278531701	1.09452070899738
162	168	0.928363517777765	0.132623359682538	0.686808441165704	0.721507007521728	0.835806189357333	0.922055814373496	1.01404797895783	1.15673842908414	1.20575543316452	0.668421732799991	1.18830530275554
163	169	0.969017679372921	0.138431097053274	0.716884613718137	0.75310267227387	0.87240715356336	0.962433754005401	1.05845436677074	1.20739340433767	1.25855692232843	0.697692729148504	1.24034262959734
164	170	0.833851923954246	0.130225791821986	0.598386537153307	0.631818659520322	0.742718261122411	0.827082525875114	0.91761035992781	1.05897911257904	1.10777526990494	0.578609371983152	1.08909447592534
165	171	0.868700295567551	0.134043365719133	0.626082763252507	0.660587228515642	0.774930755972773	0.86181566112173	0.954968954553057	1.1003003472109	1.15043075460845	0.605975298758051	1.13142529237705
166	172	0.848634768392834	0.134180938486541	0.606277120412134	0.640628853441079	0.754696294468284	0.841573384791162	0.93488001096984	1.08073079740802	1.13110887351277	0.585640128959213	1.11162940782645
167	173	0.899676867407988	0.140505920867262	0.645623653048908	0.681694934121598	0.801349039724688	0.892373087584359	0.99004726187604	1.14257577788821	1.19522394323192	0.624285262508154	1.17506847230782
168	174	0.818671341029676	0.136445223504946	0.573387342541628	0.607889997522732	0.722983636176441	0.81110365551905	0.906114758069074	1.05527043296088	1.10694660938653	0.551238702959982	1.08610397909937
169	175	0.728364843796444	0.130818187755745	0.494888573426864	0.527348171557259	0.636390188881542	0.720548111888012	0.811824814497893	0.956049522839654	1.00624461688969	0.471961195795184	0.984768491797705
170	176	0.830306952590142	0.142396467603197	0.575011701803443	0.610766874135544	0.73035019421879	0.822181028899666	0.921411621873909	1.07756948656919	1.13176379373238	0.551209876087875	1.10940402909241
171	177	1.03032775055734	0.16290912141195	0.736081250679393	0.77778770101313	0.916277018564858	1.02175452241125	1.13503812784829	1.31211561548465	1.37327965420147	0.711025872589914	1.34962962852476
172	178	0.974299610966664	0.162383268494444	0.682387469517229	0.723449030659858	0.86042180806771	0.965293319089331	1.07836589853931	1.25587585734376	1.31737560219183	0.656028404717554	1.29257081721577
173	179	1.02259623944284	0.16811378618667	0.720002123472678	0.762652704893959	0.904752951904831	1.01339856151419	1.13041933396039	1.31391824671187	1.37744195701699	0.693093218516969	1.35209926036871
174	180	0.917124299709633	0.159650848313464	0.631306168327784	0.67124296834576	0.804998888528292	0.907877237886245	1.01917650988006	1.19455311419155	1.25547235539712	0.604208637015244	1.23003996240402
175	181	0.947926716555421	0.162568090708039	0.656466807571755	0.697286992206981	0.83381026665108	0.938649689380274	1.05193710662578	1.23021600876328	1.29208738233776	0.629293258767665	1.26656017434318
176	182	0.846398753713447	0.154530563351038	0.571061684860052	0.609237236848085	0.737690353057114	0.83701312647307	0.94488375338991	1.11558098759585	1.17505080338779	0.543518849545413	1.14927865788148
177	183	0.862725741249203	0.157511449807518	0.582077434788736	0.620989391170968	0.751920361249787	0.853159065751965	0.963110511400423	1.13710048629513	1.19771747171241	0.554003299626468	1.17144818287194
178	184	0.770022485548448	0.15101383383526	0.503004252768671	0.539565021151785	0.663515101891417	0.760173219833906	0.865802770712545	1.03408333992515	1.09298566287415	0.474035371231339	1.06600959986556
179	185	0.768776575750949	0.15375531515019	0.497511665245531	0.534518847355733	0.660257362955171	0.758550874544728	0.866159117834875	1.03792228051773	1.09812346191431	0.467416158056577	1.07013699344532
180	186	0.807157780755137	0.161431556151027	0.522349957433494	0.561204724769367	0.693220741396239	0.796421560957837	0.909402150617701	1.08974059689665	1.15294732497293	0.490751930699124	1.12356363081115
181	187	1.09353755371049	0.19331195492771	0.747978877222354	0.796144979295552	0.957699844040778	1.0821678733014	1.21699008936516	1.42971937404192	1.50368335397279	0.714646122052182	1.4724289853688
182	188	1.32928032805289	0.218532339776829	0.935936024378504	0.991377826994771	1.17609497700691	1.31732419926742	1.46944035693199	1.70797193521408	1.79054687067398	0.90095694209031	1.75760371401548
183	189	1.41588103720524	0.226722416495307	1.00682982851697	1.06470522897391	1.25709079655776	1.40379805030414	1.56150731575855	1.80827844080905	1.89357638799795	0.971505100874439	1.86025697353604
184	190	1.35963575236094	0.217715962872948	0.966833932670764	1.02241025693512	1.20715338792694	1.34803275708495	1.49947708761547	1.73644533244151	1.81835485418349	0.932912465129961	1.78635903959192
185	191	1.43322894563683	0.216067393243366	1.0413863459825	1.0972871572288	1.28218952283354	1.42238589545906	1.57245444691165	1.80616167794075	1.88667384813419	1.00973685487983	1.85672103639383
186	192	1.76266232550244	0.231448902297949	1.33846340429131	1.40000614504698	1.60152843622771	1.75254249768436	1.91276882720281	2.15984120445714	2.24435877765795	1.30902247699846	2.21630217400642
187	193	1.60550518020752	0.212654356062041	1.21599394482764	1.2724489237205	1.45741977072035	1.59612608469916	1.74337043801965	1.97055725712821	2.04830514279434	1.18870264232592	2.02230771808912
188	194	1.34432754136412	0.18465758921353	1.00699357807294	1.05568090960028	1.21560428921811	1.33588216979808	1.4638483867643	1.66178488783626	1.72964432565411	0.982398666505603	1.70625641622264
189	195	1.11785863686038	0.159694090980055	0.826997973448463	0.86877911989054	1.00640875004539	1.11026342163037	1.22103278485377	1.39284883429635	1.4518710603048	0.804858218539475	1.43085905518129
190	196	0.974572870371909	0.143692930423127	0.713509828163031	0.750861482991485	0.874194564677577	0.967519918205314	1.0672665309639	1.2223452018217	1.27570615211688	0.692934726742579	1.25621101400124
191	197	1.10542444274954	0.15042921299649	0.830428863339274	0.870162505374158	1.00058980757287	1.09860837396968	1.20283196120736	1.36393881564204	1.41914604758903	0.810583185276423	1.40026570022266
192	198	1.05878866282969	0.146827569758169	0.7907540160868	0.829395652175597	0.956408044561573	1.05200934500508	1.15378233556644	1.31130882155286	1.36534017963465	0.771006626103678	1.3465706995557
193	199	0.850836607394663	0.131286938791378	0.613208188085181	0.64700311403864	0.758995316039219	0.844093546473742	0.935331263964061	1.0776741061478	1.12677364712307	0.593514207363563	1.10815900742576
194	200	0.865627993476655	0.132007031445071	0.626459271024342	0.660527285624113	0.773317011695726	0.858927025232243	0.950638104132044	1.09358904174562	1.14286647122524	0.606894211844315	1.12436177510899
195	201	0.858136108504129	0.13241327626562	0.618469026429887	0.652553885958544	0.765506891943872	0.851335197485732	0.943355661997346	1.08691969250962	1.13644046847961	0.598606087023513	1.11766612998475
196	202	0.948895853031758	0.141453042063111	0.692131146487479	0.728815595636876	0.850049001843496	0.941876326208936	1.04009456652478	1.19292308476032	1.2455406504997	0.671647890588061	1.22614381547546
197	203	1.0257765604397	0.149624889267276	0.753702033598609	0.792682671814291	0.921288553727866	1.01851079334459	1.12234795896454	1.28365734582594	1.33913064685615	0.732511777475839	1.31904134340356
198	204	0.893535411068199	0.141280353449517	0.638354797829746	0.674524055838173	0.794626721441618	0.886100414843404	0.984343826123672	1.13791147061397	1.19095501374659	0.616625918307146	1.17044490382925
199	205	0.856323450116526	0.138914007025501	0.60598543908712	0.641339129781519	0.758990876121318	0.848823667710576	0.945485423946812	1.09689366877849	1.14926778453977	0.584051996346545	1.12859490388651
200	206	0.846172231653347	0.139109857969724	0.595783340593909	0.631075605781801	0.74865992547106	0.838561388430261	0.935393084412786	1.08723374108631	1.1397979865221	0.573516910032687	1.11882755327401
201	207	0.894656431706699	0.145132437775238	0.63311213832358	0.670048423041708	0.792966803415505	0.886820924498562	0.98780970613831	1.14599568134855	1.20071430375041	0.610196853667233	1.17911600974616
202	208	0.952126839621961	0.152462313016937	0.677055259215272	0.715974293146042	0.845346364414153	0.944001484575148	1.0500550445498	1.21599936136052	1.27335902841526	0.653300706108765	1.25095297313516
203	209	0.857104948531861	0.146992285991857	0.59357009301443	0.630479256602489	0.753922105160466	0.848716762229467	0.951150003356327	1.1123478328638	1.16829125078524	0.569000067987821	1.1452098290759
204	210	0.799586106382214	0.14360990413319	0.543279965926008	0.578913541468359	0.698617948959988	0.79100503566672	0.891206993332374	1.04953433981167	1.10463763063192	0.51811069428116	1.08106151848327
205	211	0.715955497799984	0.137785699794204	0.471819184412128	0.505361405132874	0.61884443187382	0.707136203795702	0.803460904811639	0.956638737013535	1.01018732913459	0.445895526203343	0.986015469396625
206	212	0.636586590563925	0.132737479928028	0.40354129138444	0.435079191469175	0.542755249518012	0.627384847031302	0.720397282001568	0.869488996611389	0.921895411469646	0.37642112990499	0.896752051222859
207	213	0.677343216618813	0.141235823928806	0.429377496159179	0.462934569156701	0.57750444636229	0.667552343459882	0.766519778247502	0.925156895400049	0.980918562607186	0.400521001718353	0.954165431519273
208	214	0.575053309092603	0.135541364801048	0.340813035942926	0.371685850397134	0.47878042432433	0.564439946882811	0.65977168861042	0.814634257692199	0.869565162250551	0.309392234082549	0.840714384102656
209	215	0.454479081143233	0.126049817745206	0.241990969832963	0.268827113566103	0.364342439061461	0.442880392486733	0.531995128115035	0.679710849547952	0.732815531692399	0.207421438362628	0.701536723923837
210	216	0.504190094800805	0.139837172260412	0.26845999097276	0.298231477525814	0.404194288608986	0.491322739237211	0.59018486264135	0.754057759509313	0.812971042508882	0.230109237170398	0.778270952431212
211	217	0.574013830304975	0.159202792153083	0.305638189426935	0.339532637585309	0.460169912468237	0.559364514245181	0.671917749051813	0.858484899387273	0.92555690175135	0.261976357684933	0.886051302925017
212	218	0.764141896578734	0.197300589305919	0.427684418801056	0.471033901184582	0.623478851491878	0.747229692041177	0.886398041634265	1.11495872366034	1.19662690893035	0.377432741539132	1.15085105161834
213	219	1.04617228778664	0.246585172994459	0.620028000677942	0.676193720303025	0.871026744725996	1.0268638076013	1.20029716545682	1.4820326595877	1.58196633388075	0.562865348717499	1.52947922685578
214	220	1.08280509993972	0.26261881170641	0.630773873331697	0.689946871825797	0.896055605006271	1.06164923375308	1.2465245615777	1.54784974277795	1.65497190060945	0.568072228995161	1.59753797088429
215	221	1.18316647527637	0.278875012646836	0.701219438422355	0.76473994770746	0.98508597050421	1.1613295878817	1.35747370018981	1.67610189885518	1.78912168972048	0.636571450488574	1.72976150006417
216	222	1.24143360000994	0.284804400397854	0.747424123161141	0.812939868444933	1.03935974650276	1.21972330235635	1.41987030608117	1.74400318465394	1.85873712848089	0.683216975230146	1.79965022478973
217	223	1.21295933097643	0.278271955071102	0.730280753137277	0.794293789812951	1.01552036512603	1.19174699379062	1.38730330524623	1.70400167682078	1.81610401378308	0.667546299037065	1.75837236291579
218	224	1.17313395449087	0.269135387097996	0.706303274922539	0.768214556641977	0.982177548234274	1.15261808691702	1.34175365240946	1.64805379251968	1.75647544731859	0.645628595778794	1.70063931320294
219	225	1.01465254160213	0.246089388372177	0.59107249659967	0.646521102558027	0.839657198776641	0.994828241368169	1.16806737855659	1.4504269287384	1.55080673828278	0.532317340392666	1.4969877428116
220	226	0.814370595659219	0.217649696772844	0.445223982731789	0.492341560113256	0.658975762837415	0.795065044843355	0.948756114647195	1.20227677925805	1.29312719754367	0.387777189984445	1.24096400133399
221	227	0.75354079216529	0.2089946126389	0.40122873564627	0.445723916714811	0.604091368648234	0.734309796942558	0.882064867010981	1.1269822380456	1.21503149248026	0.343911351393045	1.16317023293753
