# Supplementary material for: Evolution and Epidemic Spread of SARS-CoV-2 in Colombia: A Year into the Pandemic
Source: Vaccines (Basel). 2021 Jul 30;9(8):837. doi: 10.3390/vaccines9080837 (PMC8402472; doi:10.3390/vaccines9080837)
Supplement: Supplementary file 1 [file vaccines-09-00837-s001.zip › Supplementary_material/Supplementary Data S3/model_statistics/WHO-model- SN .csv]

t_start	t_end	Mean(R)	Std(R)	Quantile.0.025(R)	Quantile.0.05(R)	Quantile.0.25(R)	Median(R)	Quantile.0.75(R)	Quantile.0.95(R)	Quantile.0.975(R)	inferior	superior
2	8	3.20708186993297	0.828064978144942	1.79497937716907	1.97691592540133	2.61672305871297	3.13610182709558	3.72018744371574	4.67945014451414	5.02220920209556	1.58407451276888	4.83008922709705
3	9	2.52937428897038	0.632343572242596	1.44575595256511	1.58654318273959	2.07915409454378	2.47687863442472	2.92245344930606	3.6513303852693	3.91107959481476	1.2899808873749	3.76876769056587
4	10	2.18643268162261	0.515347125261078	1.29581857599334	1.41320131152244	1.82038978041127	2.14607920198782	2.50854374642832	3.09735277829829	3.30620771932452	1.1763523161109	3.19651304713432
5	11	1.87018627689789	0.429050157189183	1.12597430756443	1.22467201298299	1.56576746001878	1.83748029831089	2.13899636789801	2.62729381803416	2.80013741372694	1.02924796880709	2.71112458498869
6	12	1.6631269865228	0.371886499707936	1.01588117019348	1.10220843850839	1.3995336215183	1.6354918384645	1.89663058168136	2.31833579040473	2.46731986440352	0.934229447095246	2.39202452595035
7	13	1.30751774718527	0.30818488851882	0.774917883127435	0.845114423458855	1.08861890177932	1.28338579415207	1.50014473146802	1.85226088182743	1.97715909812031	0.70347536568838	1.91156012868215
8	14	1.11245102262293	0.26980900409416	0.648043715781108	0.708836800972608	0.92058854744194	1.09071593384738	1.28065292944124	1.59022803763652	1.70028307342446	0.583625374598376	1.64127667064749
9	15	0.920900814251479	0.237775567806989	0.515421195042382	0.56766355186525	0.751381627650733	0.900519177020024	1.06823704072062	1.34368551321777	1.44210741450381	0.454860701349782	1.38694092715318
10	16	0.899436412397761	0.232233483079272	0.503407732264303	0.55443242164321	0.733868387406175	0.879529831377792	1.04333851879273	1.31236682463113	1.40849470336043	0.444258785562389	1.35461403923313
11	17	0.848872939838293	0.226870836127033	0.464086735354329	0.513200537649078	0.686894512232682	0.828749472999471	0.988951954457767	1.25321349953942	1.34791296691548	0.404206101029308	1.29353977864728
12	18	0.875652795612805	0.234028053639565	0.478727531704865	0.529390753801171	0.708564346558417	0.854894482833754	1.02015095900295	1.29274930660465	1.39043630952252	0.416957810479259	1.33434778074635
13	19	0.846921517564118	0.234893765990093	0.450950039091359	0.500959178167394	0.678951934656145	0.825307367636676	0.991372628431068	1.26664079401825	1.36560133996549	0.386529736223537	1.3073132989047
14	20	1.01980211350593	0.263311773469041	0.570775501460722	0.628628491791496	0.832077201007336	0.997231564752273	1.18296169901607	1.48799230607759	1.59698435103344	0.503711037506615	1.53589318950525
15	21	0.991789179174669	0.265066807741526	0.542220373299451	0.599602974838541	0.802540065179381	0.968277725667828	1.15545189524088	1.46420451130836	1.57484758002848	0.472258236001278	1.51132012234806
16	22	1.08913676044165	0.281213902328854	0.609581577021092	0.671367895794351	0.888648743849865	1.0650316776757	1.26338929438336	1.58915842430642	1.70556065684252	0.537957511877097	1.6403160090062
17	23	0.954774945512097	0.264806924813246	0.508377447110421	0.564755130338682	0.765414838297076	0.930408285330149	1.11762155956889	1.42794446712191	1.53950740170926	0.435753372878134	1.47379651814606
18	24	0.883769466951789	0.255122269823094	0.456656579885831	0.509950633516002	0.701022605010151	0.859345256997189	1.03994442100696	1.34093709700319	1.44953205711879	0.383729818098525	1.38380911580505
19	25	0.819229349264349	0.24700694261426	0.408956339487056	0.459439257027124	0.641963735751173	0.794542424227905	0.969642279288435	1.2632679842327	1.36962903754927	0.335095741740399	1.3033629567883
20	26	0.844126385088522	0.254513681361607	0.421384850066999	0.473401983889274	0.661473527656418	0.818689204635114	0.999110484481223	1.30165970968445	1.41125316056721	0.345279569619772	1.34297320055727
21	27	0.803857506837412	0.25420206358306	0.385480920158933	0.43612530972453	0.62105120766576	0.777226882450655	0.957703455970022	1.26247561174237	1.3733747507265	0.305621462214615	1.30209355146021
22	28	0.847430155091585	0.267980944799914	0.406375698648794	0.459765239132084	0.654714942331763	0.819356032548347	1.00961523817501	1.33090739883402	1.44781776385454	0.322187503283753	1.37267280689942
23	29	1.25489331559404	0.335384345993263	0.686061852982319	0.758667044302034	1.01543975719526	1.22514468910652	1.46197285700864	1.85263208400049	1.99262680290761	0.597539997447244	1.91224663374084
24	30	1.31597071797019	0.351707968405097	0.719453437214076	0.795592424139939	1.06486262196651	1.28477418447134	1.53312910857275	1.94280226328453	2.08961071979865	0.626623099896198	2.00531833604418
25	31	1.40833494895401	0.36363052021205	0.78823438005084	0.868128692001442	1.1490890113748	1.37716528161769	1.6336564534769	2.0549002013924	2.20541695757129	0.695619129338392	2.12105076856963
26	32	1.43930240651386	0.359825601628465	0.822685685875992	0.902798542276947	1.18311137455586	1.40943054363909	1.66297819221653	2.07773465295821	2.22554103496307	0.734044227322069	2.14456058570565
27	33	1.69315882859903	0.378601823745134	1.03422539953898	1.12211151868724	1.42480563805245	1.66502466007568	1.93087890461014	2.36019903650759	2.51187338383996	0.951099254058565	2.43521840313949
28	34	1.65529503509809	0.361214990277217	1.02465371607324	1.10920727141461	1.39950899356355	1.62909594801577	1.88255327331521	2.29077216649988	2.43473231354908	0.94731365415474	2.36327641604143
29	35	1.79328496902454	0.358656993804907	1.1605194790537	1.24684420006819	1.54014786873379	1.76943200985634	2.02044413915653	2.42110709844403	2.56153525029108	1.09031726116692	2.49625267688215
30	36	2.25540784117036	0.381233506622638	1.57097419968083	1.66704533440178	1.98792710264672	2.23396451515285	2.49952852008984	2.91692622452273	3.06165763880025	1.50819016818999	3.00262551415073
31	37	2.33226133396141	0.364238026232093	1.67367099993919	1.76717974420052	2.07736293780849	2.31332751017255	2.56653141957549	2.96193600660972	3.09841754212914	1.61835480254651	3.04616786537632
32	38	2.50294698131652	0.347096295419405	1.86932052354884	1.9606682776352	2.2609220442959	2.48692086233718	2.72750938434149	3.09989762046347	3.2276262497499	1.82263824229449	3.18325572033856
33	39	2.181244458607	0.29411894279831	1.64321183830898	1.72103415470172	1.9763258999395	2.16803913332502	2.37177374344473	2.68650352143023	2.79430448653139	1.60477133072231	2.75771758649169
34	40	1.74896235149738	0.238003630028155	1.3138743467302	1.37673947013387	1.58309680432266	1.73817821535909	1.90307698470719	2.15797439069686	2.24532126531952	1.2824752366422	2.21544946635256
35	41	1.40812163969578	0.195271337462061	1.0516525920785	1.10304351255215	1.27196192328601	1.39910557778812	1.53445718796026	1.74395740413171	1.81581567689956	1.02538981827014	1.79085346112142
36	42	1.21033383417761	0.169480636302417	0.901173038028023	0.945691723501114	1.09212397138714	1.20243241321735	1.31993415212869	1.5019311185135	1.56438654119816	0.878151787024875	1.54251588133035
37	43	0.829551784814728	0.134571069434206	0.58704021535093	0.621288626055245	0.735262167419164	0.822286471830795	0.915926243576137	1.0626009372549	1.11333765502428	0.565792488723685	1.09331108090577
38	44	0.962798319468546	0.14195686760509	0.704889377043199	0.741789758319442	0.863632759897078	0.955830579343892	1.05437207793907	1.20757712624944	1.26029338260268	0.68456285896257	1.24103377997452
39	45	1.11502559276055	0.15316054423881	0.835230683556096	0.875613416949415	1.00825866572093	1.10802074822173	1.21415976757209	1.3783342396749	1.43461889319056	0.814830926052478	1.41522025946861
40	46	1.24354321273935	0.163285223371723	0.944274497630746	0.987692375492447	1.12986463037515	1.23640376066438	1.34944206737354	1.52374951886026	1.58337594474481	0.92350417493077	1.56358225054792
41	47	1.30217626387614	0.166726585949376	0.996061661708502	1.04059644481308	1.1861830795058	1.29506750067624	1.41042300502644	1.58800675352294	1.64868095751382	0.975392155415362	1.62896037233692
42	48	1.62968906261644	0.183354344662123	1.29024017799767	1.34027280228636	1.5025591196873	1.62281791937086	1.74933083173992	1.94254492864386	2.00817981008389	1.27031454707868	1.9890635781542
43	49	1.79311289189754	0.186944941996101	1.44550206860619	1.49708824022844	1.66373178385666	1.78662030740456	1.9154180787494	2.11128556231934	2.17761544752893	1.42670080558518	2.1595249782099
44	50	1.72373513295111	0.1750187856948	1.39783307303707	1.44630573671178	1.6026822049904	1.71781527693293	1.83833624004907	2.0213587525215	2.08327484571969	1.38069831298931	2.06677195291292
45	51	1.87162987834443	0.171572029647144	1.55049016899579	1.59863924380949	1.75322758232893	1.86638983636049	1.98432099803057	2.16249553078341	2.22254514140832	1.53534870023603	2.20791105645284
46	52	1.70370308577749	0.153617733893477	1.41594383229468	1.4591404765436	1.59772780308107	1.69908823528091	1.80464856225438	1.96400801512942	2.01768545102313	1.40261232734628	2.00479384420871
47	53	1.49387213709488	0.13469791440942	1.24155379914163	1.27943027174895	1.40094894915061	1.48982565937746	1.58238499824625	1.72211747183279	1.76918390408951	1.22986422485242	1.75788004933734
48	54	1.44220378275914	0.124587431117962	1.20836500048209	1.24357431405914	1.35633064624565	1.43861780202915	1.52416843434132	1.65306581700708	1.69641947034929	1.19801241776793	1.68639514775034
49	55	1.3295048338623	0.114004098973755	1.11545908464262	1.14770462446116	1.25093801119146	1.32624766726227	1.40452154830459	1.52241594548433	1.56205906737139	1.10605679987374	1.55295286785086
50	56	1.30154290399997	0.108461908666664	1.09764736119273	1.12842323756868	1.22683761330504	1.29853131619704	1.37296572023869	1.4849357283078	1.52255154595366	1.08895756301331	1.51412824498663
51	57	1.19443604623164	0.100589661092507	1.00542583540999	1.03393482271146	1.12513865731207	1.19161351017982	1.26065702806889	1.36456553981789	1.39948505510678	0.997280310490328	1.39159178197296
52	58	0.906128552030042	0.0852414038332872	0.74677817582708	0.770623477568946	0.847270784985085	0.903457012722504	0.962074611384314	1.05074689764355	1.08065936203789	0.739055400516799	1.07320170354328
53	59	0.825580703489254	0.079811899071505	0.676583309986503	0.698832339650988	0.770439140385194	0.823010230233669	0.877920743670572	0.96109760012841	0.989184152940574	0.669149381309104	0.982012025669404
54	60	1.07711551443638	0.0910328759860001	0.90608935299549	0.931879555519397	1.0143975150214	1.07455204204863	1.13703947508812	1.23109602452582	1.26270835942484	0.898691077503819	1.25553995136894
55	61	1.75795695579001	0.117721504952571	1.53478194177358	1.5689064938883	1.67718800352243	1.75532991687042	1.83586240509753	1.95596868427973	1.99606036795223	1.52722280608297	1.98869110549705
56	62	1.73902289956466	0.116979339267373	1.51728915352164	1.55118531317929	1.65875731263481	1.73640064341861	1.81643019955837	1.93580543958546	1.9756578575179	1.50974339460061	1.96830240452871
57	63	1.57202513123501	0.106470976646445	1.37025754168118	1.40109036953154	1.49896177697012	1.56962207758147	1.64246913545941	1.75115711291292	1.78744828357284	1.36334201700797	1.78070824546204
58	64	1.40373544154549	0.0944254641496049	1.22475245173831	1.25211335690847	1.33894523715078	1.40161876217919	1.46621844304174	1.56257787299	1.59474665667713	1.21866153181226	1.58880935127871
59	65	1.30903545265762	0.0863152416465249	1.14531415974708	1.17036804282276	1.24982903991378	1.3071387894033	1.3661744737295	1.45417269165573	1.48353473329099	1.13985757903043	1.47821332628481
60	66	1.3329816240308	0.0836387058140618	1.17407856380098	1.19845569318412	1.27565538174127	1.33123271302462	1.38840150830598	1.47347336419472	1.5018231061234	1.16904976063524	1.49691348742636
61	67	1.17883857984789	0.0762527288032956	1.03411110563251	1.05628007962661	1.1265501849522	1.17719486179479	1.2293352902304	1.3070040669386	1.33290667356522	1.02938323139343	1.32829392830235
62	68	0.816311560136824	0.061707353727691	0.699844241937139	0.717532248551353	0.773886727546424	0.814757208593557	0.85704218081185	0.920393057131774	0.94161149072405	0.69536514683055	0.937257973443098
63	69	0.956581718658218	0.0655438993652027	0.832423122265666	0.851384502822764	0.911595131622228	0.955085137861128	0.999937023356819	1.06688402602525	1.08924475484506	0.828115675902421	1.08504776141402
64	70	1.03233643707633	0.0682187119547573	0.902949841953443	0.922747343644939	0.985541397010657	1.03083415342402	1.0774939659448	1.147050066727	1.17025991444483	0.898627761645004	1.16604511250765
65	71	1.20757756252822	0.0744624224397479	1.06603025550623	1.0877631409185	1.15655418109405	1.20604739130786	1.2569330126289	1.33261163414306	1.35782028803212	1.06163121454632	1.35352391051013
66	72	1.27495342106943	0.0766045267793787	1.12921717593991	1.15162063847107	1.22248236312817	1.27341950974849	1.32575246325757	1.40351860651557	1.42940635957627	1.12480854858184	1.42509829355701
67	73	1.49258444170119	0.0817931235611359	1.33655952300396	1.36064271254148	1.43663177760321	1.49109062935238	1.54690877591698	1.62962177401591	1.65709825034332	1.33226991952136	1.65289896388102
68	74	1.50339333794465	0.0800175534668644	1.35063378455667	1.37424152154905	1.44867650929552	1.50197394162989	1.55656294767197	1.63738690970541	1.6642189145421	1.34655893314959	1.6602277427397
69	75	1.44386498699817	0.0754720318891989	1.29971373372987	1.32200744511744	1.39226857110949	1.4425502046878	1.49402821549109	1.57020742919561	1.59548778153935	1.29593980449534	1.591790169501
70	76	1.34321199594622	0.0696422977789332	1.21016708013676	1.23074982132098	1.29560605022493	1.34200859288756	1.38950616261562	1.45977914025517	1.48309551961397	1.20671309229951	1.47971089959292
71	77	1.29634345890699	0.0656429027048259	1.17086237792582	1.19029296813769	1.25148484190614	1.29523564155724	1.33999448727451	1.40617286121838	1.42811997040447	1.16768336960553	1.42500354820845
72	78	1.22567360213152	0.061670331766232	1.10776726008197	1.12602940470883	1.18353308926485	1.2246394337329	1.26668680735892	1.32884548418626	1.34945684976796	1.10479975186971	1.34654745239334
73	79	1.36324221898478	0.0632188441285643	1.24213527235403	1.26094966829872	1.32008586992899	1.36226510905505	1.40533344807385	1.46886781375809	1.48990184980665	1.23933328449279	1.48715115347676
74	80	1.23923859735375	0.058811661166171	1.12663577638234	1.14411458430663	1.19907996910475	1.23830836232063	1.27838320507593	1.33753576003231	1.35712771677834	1.12396774146805	1.35450945323944
75	81	1.26211426553834	0.0577277628268626	1.1514911807499	1.16868517814438	1.22271264562623	1.26123423926394	1.30055659231139	1.35854523162684	1.3777383348132	1.14896785039769	1.37526068067899
76	82	1.32943532757831	0.0576925791722852	1.21874963976466	1.23598400846537	1.29008078787616	1.32860087254917	1.36788024565042	1.42573307313574	1.44486304163399	1.21635787240064	1.44251278275599
77	83	1.52870685342906	0.0603332469800373	1.41272709081798	1.43083954277962	1.48759164908112	1.52791320562678	1.568956912579	1.62928138759089	1.64919676228421	1.41045368934819	1.64696001750993
78	84	1.49901094685205	0.0579984748248556	1.38747616015648	1.40490463890328	1.45949455564502	1.49826300379082	1.53771201384005	1.59566857340639	1.61479615189038	1.38533393619534	1.61268795750877
79	85	1.39655117592798	0.0537532798239405	1.29316979060968	1.30932666465772	1.3599290460437	1.39586158160487	1.43242158661292	1.48612797145126	1.5038513955637	1.29119474747306	1.5019076043829
80	86	1.38341319753768	0.0511673854516276	1.28493130325926	1.30033990173903	1.34856610028206	1.38278241733078	1.41757268637274	1.46863815471779	1.48547970176535	1.28312512205249	1.48370127302287
81	87	1.40740270695483	0.0496044275165729	1.31184619374107	1.32681665631196	1.37363496882464	1.4068199744267	1.440535211165	1.48997652171038	1.50627078910964	1.31017802902235	1.50462738488731
82	88	1.40170754501188	0.0477700653396972	1.30963131165534	1.32406914845496	1.36919817027438	1.40116491588681	1.4336254012269	1.4811969078303	1.49686744970513	1.30807821694608	1.49533687307769
83	89	1.43518909134789	0.0466373789920049	1.34522528694045	1.35934863260506	1.40346337072586	1.4346839525768	1.46636416020785	1.51275263178254	1.52802351945753	1.34377982852356	1.52659835417222
84	90	1.38275058350129	0.0441253442394464	1.2976078082544	1.31098014618625	1.35273818907614	1.38228124639683	1.41225135310552	1.45612197892987	1.47056052851411	1.29626490879197	1.4692362582106
85	91	1.41104360292439	0.0429168251935492	1.32817124602068	1.34120154914216	1.38186437146551	1.410608522374	1.43974855161971	1.4823697614012	1.49638845784218	1.32692662554503	1.49516058030375
86	92	1.35832901151393	0.0405878423862588	1.27993316027326	1.29226451950681	1.33073703832777	1.3579247683238	1.38548031751089	1.42577241856422	1.43902211757591	1.27877684043686	1.43788118259099
87	93	1.26585418833337	0.0377909017019292	1.19285969408135	1.20434166916945	1.24016377561154	1.26547813743927	1.2911346663902	1.32864945571239	1.34098572476207	1.19178402099759	1.33992435566916
88	94	1.25615572790979	0.0363988449448197	1.18581946554725	1.19689054091161	1.23141721382242	1.25580417649429	1.28051101384978	1.31662009256447	1.3284898068037	1.18481399181795	1.32749746400164
89	95	1.38485024101042	0.0371579450425988	1.31297088091947	1.3243029030694	1.35960973427496	1.3845179177219	1.40972847926247	1.44653116680577	1.45861814978957	1.31202066872693	1.45767981329392
90	96	1.39996606087249	0.0364149979844887	1.32949531502201	1.34061203242139	1.3752354537227	1.39965033919535	1.42435249674633	1.4603970471848	1.47223101166351	1.3285926648229	1.47133945692209
91	97	1.41559209431094	0.0355009166103265	1.34685863646572	1.35770880031884	1.3914880779904	1.41529533554299	1.43937261064353	1.47448766155544	1.48601199438379	1.3460102977547	1.48517389086718
92	98	1.45155343246571	0.0346789529233203	1.38437203271213	1.39498652135218	1.4280147380129	1.45127727106441	1.47479107993251	1.50906235691026	1.52030422339351	1.383582684736	1.51952418019542
93	99	1.45443404037866	0.0334198151280862	1.38966274717006	1.39990335760814	1.4317553664228	1.45417807618904	1.47683368429881	1.5098378416379	1.52065994728637	1.38893120272761	1.51993687802971
94	100	1.54333223165825	0.0330849117667775	1.47916135837529	1.48931858777679	1.52088980474442	1.54309582078281	1.5655169434531	1.59815229550525	1.60884660067033	1.47848580459537	1.60817865872113
95	101	1.58645732353489	0.0321829060229382	1.52400060698841	1.5338949063037	1.56463329414145	1.58623970781067	1.60804412642275	1.63976204849938	1.65015072588573	1.52337882772993	1.64953581933985
96	102	1.46825471796097	0.029578834219289	1.41084770779919	1.41994298104646	1.44819730855735	1.46805609520649	1.4880956053809	1.51724397578006	1.52679047908695	1.41028020289117	1.52622923303078
97	103	1.42712854911952	0.0277701927085779	1.37321358279337	1.38175991440807	1.4083009518563	1.4269484283922	1.44575979364194	1.4731115924932	1.48206712180473	1.3726989714107	1.48155812682833
98	104	1.35479146555174	0.0258678032087752	1.30456091924729	1.31252535467369	1.33725531938252	1.35462683288763	1.37214814272787	1.39761915381756	1.40595760141555	1.30409057126254	1.40549235984094
99	105	1.28423589178067	0.0242136319787081	1.23721192367146	1.24466924269575	1.2678221561454	1.28408371630558	1.30048373819046	1.32432162559411	1.33212465669541	1.2367771731024	1.33169461045893
100	106	1.20754663046721	0.0226951979848008	1.16347023059071	1.17046041662656	1.19216243949118	1.20740445204374	1.22277583017547	1.24511782815587	1.25243101500663	1.163064042417	1.25202921851742
101	107	1.12035755933652	0.0212526150266381	1.07908635039526	1.08563081187504	1.10595058063335	1.12022317842423	1.13461804700257	1.15554269262468	1.16239244046091	1.07870243388431	1.16201268478873
102	108	1.07109253829449	0.0203327209382612	1.03160796938874	1.03786905671051	1.05730909928775	1.07096388127798	1.08473572598706	1.10475488096392	1.11130825109827	1.0312404052555	1.11094467133349
103	109	1.09188025794628	0.0202304140463408	1.05258558191917	1.05881864310488	1.07816780252098	1.09175531710144	1.10545651306769	1.1253680576271	1.1318849594233	1.05222864641545	1.13153186947711
104	110	1.09512661758581	0.0200746448815065	1.05613072719828	1.06231729030803	1.08152044582602	1.09500395799706	1.10859907585783	1.1283543481106	1.13481956935309	1.05578031361806	1.13447292155356
105	111	1.08976012045032	0.0198631290014658	1.05117314295973	1.05729530048449	1.07629767511459	1.08963944064266	1.1030910104825	1.12263659043797	1.12903290846855	1.05082838760745	1.1286918532932
106	112	1.09599988785105	0.0197421384165146	1.05764392125973	1.06373038443518	1.08262019449333	1.09588135239659	1.10925036348086	1.12867372668469	1.13502947890465	1.05730529655468	1.13469447914742
107	113	1.11496597056853	0.0197285041150292	1.07663050115564	1.08271513543342	1.10159663199744	1.11484961226318	1.12820846472882	1.14761371464064	1.15396269203046	1.07629810250307	1.15363383863399
108	114	1.17455709155265	0.0200552034160046	1.13557495346638	1.14176504174582	1.16096856437475	1.17444294803498	1.18802118863882	1.20773849540741	1.21418789545848	1.13524889285728	1.21386529024802
109	115	1.17201517019753	0.0198106721539762	1.13350509806428	1.13962099550583	1.15859293016305	1.1719035515952	1.18531573258337	1.20479008620694	1.21115955936404	1.13318625277574	1.21084408761933
110	116	1.13040060648754	0.019170349756647	1.09313628010074	1.09905409471415	1.11741201140606	1.13029223899268	1.14327106802228	1.16211676975565	1.16828077418356	1.09282672096451	1.16797449201057
111	117	1.11404337555616	0.0187187921548046	1.07765402194729	1.08343354794655	1.10136124635826	1.11393853603657	1.1266112171086	1.14501082040252	1.15102852139406	1.07735454293274	1.15073220817958
112	118	1.10449000543168	0.0183673955736783	1.0687807426545	1.07445297230616	1.0920465138485	1.10438819201878	1.11682250817336	1.1348743334555	1.14077786342643	1.06848991010727	1.14049010075609
113	119	1.06402121222774	0.0178105369254595	1.02939642716347	1.03489595302814	1.05195463448393	1.06392183765563	1.07597945976858	1.09348544722219	1.09921073280065	1.02911255985384	1.09892986460164
114	120	1.06406636936538	0.017627045804728	1.02979539419166	1.03523941490308	1.0521246482688	1.06396903593475	1.07590198533357	1.09322533709149	1.09889048049023	1.02951735958811	1.09861537914264
115	121	0.95461330490522	0.0165625677957066	0.92242429477901	0.927534649691539	0.943390425377401	0.954517519607786	0.965731767021324	0.982018692603433	0.987346652916596	0.922150672025635	0.987075937784805
116	122	0.955263316744244	0.0164749553436246	0.923242954198123	0.928326920705521	0.944100106467773	0.955168606603727	0.966323281649692	0.982522777802082	0.987821907194943	0.92297240427074	0.987554229217749
117	123	0.978993190410548	0.0166795779712077	0.946571805249808	0.951720232850621	0.967691949310894	0.978898466042048	0.990191170611508	1.00658926151053	1.01195288438079	0.946301217586981	1.01168516323412
118	124	0.994188994195781	0.016877348325706	0.961382198633657	0.966592063350696	0.982753938071633	0.994093492561386	1.00551994210324	1.0221116899029	1.02753851570361	0.961109391477397	1.02726859691416
119	125	1.0779078414726	0.0176374716312838	1.04361318403346	1.04906177774516	1.06595969340403	1.07781164417337	1.0897511229159	1.10708204300398	1.11274917839027	1.04333839707528	1.11247728586991
120	126	1.1019579479748	0.0178503011425662	1.06724667194915	1.07276211915167	1.08986614294503	1.10186156550201	1.1139446845046	1.13148254623677	1.13721695583853	1.06697135773537	1.13694453821423
121	127	1.02467035488316	0.0171350516000948	0.991358487438171	0.996649543497717	1.01306146600636	1.02457484282378	1.03617512415779	1.05301696667674	1.05852500757654	0.991085653746971	1.05825505601934
122	128	1.16943117371766	0.0181509056807831	1.13412363410831	1.13973661002726	1.15713792550861	1.16933726747197	1.1816220527605	1.19944606017384	1.20527237316211	1.13385539858333	1.205006948852
123	129	1.1799712740389	0.0180999331006692	1.14475975273413	1.15035820958398	1.16771313404624	1.17987872856283	1.19212852825544	1.20990001954114	1.21570872209793	1.14449540516158	1.21544714291621
124	130	1.14403602179894	0.0176172411292679	1.10976453215266	1.11521328967831	1.13210459613887	1.14394559258829	1.15586886867278	1.17316721619576	1.1788214116612	1.10950622918558	1.17856581441231
125	131	1.05897042359168	0.0166751488642802	1.02653713888087	1.03169233223245	1.04767600767422	1.05888289942753	1.07016942759962	1.08654706786561	1.09190109935997	1.02628713181769	1.09165371536567
126	132	0.968744496355063	0.0157068463042388	0.9382015551414	0.943054621917734	0.958104627377622	0.968659609446225	0.979291828382389	0.994723927810865	0.999769841277387	0.937959077598755	0.999529915111371
127	133	0.919138415515868	0.0151618517605889	0.889659325251922	0.894342384777231	0.908866967692335	0.919055048296552	0.929318983053617	0.944218819486492	0.949091273191511	0.889421186065114	0.948855644966623
128	134	0.945619952762181	0.0153703474670585	0.915731949650142	0.920480809728999	0.935207918188741	0.945536676219127	0.95594120588091	0.971043159710643	0.975981208029274	0.915494071726747	0.975745833797616
129	135	0.859430253929685	0.0147412752517797	0.830778111728059	0.835327610270542	0.849442008415301	0.859345972742205	0.869326622871093	0.883820388483023	0.888561357397146	0.830537354436197	0.888323153423173
130	136	0.832772098907531	0.0146280572267334	0.804345774386015	0.808858048369173	0.822859494378909	0.83268645076698	0.842591336752478	0.856978303164673	0.861685152859452	0.804101106743133	0.861443091071928
131	137	0.819704093110056	0.014686830346868	0.791168480371872	0.795696932556074	0.809750745345701	0.819616378985138	0.829561822049653	0.844010454665718	0.848738175973205	0.790917905630195	0.848490280589918
132	138	0.863063792795909	0.0153241469570307	0.833287550676473	0.838013445452094	0.852678971339131	0.862973098421466	0.873349746588152	0.888423507039211	0.893355441521762	0.833028464760128	0.893099120831689
133	139	0.889706229160185	0.0158598202105321	0.858890188185243	0.863780860395717	0.878958196343583	0.889611992376614	0.900351532670683	0.915953048313493	0.921057807863689	0.858620981547543	0.920791476772828
134	140	0.91567708244173	0.0163722728084601	0.883866176448886	0.888914538693994	0.904581608994727	0.915579505743827	0.92666618568348	0.942772469338479	0.948042506531435	0.883587427737148	0.947766737146312
135	141	0.906229878657823	0.0165124263338353	0.874152026484858	0.879241477645702	0.895038425131592	0.906129589586665	0.917312005201154	0.933560374997066	0.938877662970453	0.873865523043506	0.93859423427214
136	142	0.91141445252887	0.0167351780646194	0.878906117564886	0.884063335436307	0.900071609539726	0.911312025439562	0.922645637855312	0.939114957936182	0.944504869724697	0.878613503522216	0.944215401535524
137	143	0.916202928555187	0.0169405981417231	0.883297633295659	0.888517334150165	0.904720470174462	0.916098520080616	0.927571569341222	0.944244669972849	0.949701566012374	0.88299935619741	0.949406500912964
138	144	0.947560513485835	0.0173930203989288	0.913774207292405	0.91913419065034	0.935771814277743	0.947454095966505	0.959233204989101	0.976349836363074	0.981951579101356	0.913470193503934	0.981650833467735
139	145	0.972923125046509	0.0177838246559997	0.938376370915307	0.943857303908137	0.96086978728853	0.972814771793417	0.984858344912661	1.00235854918887	1.00808563919041	0.93806682872075	1.00777942137227
140	146	0.950909231166196	0.0177037861387172	0.916523681285763	0.921977679839308	0.938909077957165	0.950799365227828	0.962789617512474	0.980215545431284	0.985919137390118	0.91620981033431	0.985608651998082
141	147	0.984926654170811	0.0180971990597143	0.949772786794307	0.955349648914487	0.972660614830715	0.984815816116928	0.997071866901604	1.01488173832413	1.02071040239077	0.949456144013771	1.02039716432785
142	148	1.00538716873987	0.0183557743781693	0.969728975007119	0.975386329500267	0.992946250182865	1.00527546126133	1.0177063128994	1.03576905255625	1.041680184198	0.969409850958656	1.04136448652108
143	149	1.03510601981226	0.0186755855993253	0.998822724348041	1.00458016469989	1.02244905643028	1.03499370578772	1.04764054756713	1.06601498847057	1.07202758400134	0.998501872037579	1.07171016758693
144	150	1.06644878680637	0.018962273599698	1.02960378266778	1.03545147776178	1.05359840584064	1.06633640101183	1.07917665388007	1.09782945419243	1.10393246760683	1.02928273055097	1.10361484306178
145	151	1.01202209074402	0.0184247811261681	0.976228938700533	0.981907919946882	0.999534569940558	1.01191027965017	1.02438772419164	1.04251765955567	1.04845065336279	0.975909519736732	1.04813466175131
146	152	0.942845425226735	0.0176952947844909	0.908478902540825	0.913929281159661	0.930850556964551	0.942734725949711	0.954719618204501	0.972139174838711	0.977841039985664	0.908162647449133	0.977528203004337
147	153	0.928866348017551	0.0175102030615811	0.894860686015093	0.900253503872257	0.916996687459262	0.928756321153687	0.940616066310033	0.95785450404992	0.963497280816692	0.894546350016852	0.96318634601825
148	154	0.873271358786437	0.0170218309905928	0.840224542448128	0.845462830848528	0.861730821006976	0.873160764600212	0.884691335921707	0.90145713384898	0.906946669757929	0.839908570044875	0.906634147527999
149	155	0.871426286664512	0.017126342742	0.83817920059277	0.843448608772886	0.859814403232109	0.87131409323875	0.882915866112135	0.899786666849114	0.9053109556215	0.837858654890192	0.904993918438832
150	156	0.887353330731404	0.0174799173371209	0.853420618188206	0.85879851197889	0.875501577833191	0.887238554774509	0.899079964388505	0.916299661036344	0.921938302385085	0.853092692750647	0.921613968712161
151	157	0.880924722560699	0.0176573835200935	0.846653320101623	0.852083511530653	0.868951566185984	0.880806749647076	0.892769274678541	0.910168350291027	0.915866551966619	0.846316250861315	0.915533194260082
152	158	0.91222452231716	0.0182117387665939	0.876875775200786	0.882476998518631	0.899875725242346	0.912103331540802	0.924441207278837	0.942385439241436	0.948261983164291	0.876529514334636	0.947919530299684
153	159	0.936068061496724	0.0186840304625206	0.899802531477261	0.905549041434331	0.923399031678055	0.935943752604506	0.94860158009096	0.967011110870703	0.973040025154707	0.899447361790184	0.972688761203264
154	160	0.92830290739923	0.0188083660581957	0.891801442214016	0.897584056036888	0.915548569438054	0.92817588491405	0.940918776041984	0.959455044420937	0.965526227160142	0.891438509925166	0.965167304873293
155	161	0.983693714665998	0.0195221904850994	0.945799194921459	0.951804334362968	0.970456750500896	0.983564573172977	0.996789899491728	1.01602360872563	1.02232213122532	0.945430221315203	1.02195720801679
156	162	1.00792328910907	0.0198975293563039	0.969298212220036	0.975419594699255	0.99443219582907	1.00779235899621	1.02127165323081	1.04087359841606	1.0472924273805	0.968924131570713	1.04692244664742
157	163	0.994057205423823	0.0198375494013375	0.955552630611007	0.961653949688738	0.980606026088704	0.993925248203274	1.00736453596199	1.02691057963671	1.03331167847775	0.955175608597201	1.03293880225044
158	164	0.97234220873358	0.0196322630509317	0.934240486378065	0.940276927905853	0.959029413345857	0.972210082260484	0.985510970851304	1.00485818539748	1.01119479108425	0.933862973153754	1.01082144431341
159	165	0.991967907453382	0.0198314271640819	0.953475894271066	0.959575061817807	0.978520753690783	0.991835753921606	1.00527099842171	1.02481154120615	1.03121093447812	0.953098310211781	1.03083750469498
160	166	1.0084737163963	0.0200258039046544	0.969601856920044	0.975761822037086	0.994895237076212	1.00834116511505	1.02190769931043	1.04163775562099	1.04809885013213	0.96922314074318	1.04772429204943
161	167	1.02746178603779	0.0202438331397348	0.988163723751805	0.994391938196137	1.01373602620166	1.02732883596706	1.04104261471981	1.06098513903883	1.06751538891826	0.987783873083907	1.06713969899167
162	168	0.987455565772716	0.0198445950855556	0.948939976103148	0.955042408919274	0.973999115981226	0.987322632018131	1.00076710225025	1.02032217216655	1.02672660316418	0.948560159405027	1.0263509721404
163	169	0.964850749406405	0.0195850755114575	0.926842622614251	0.932863757434545	0.951569578985568	0.964718236401677	0.977987465207564	0.997289755720453	1.00361193276824	0.926464001403948	1.00323749740886
164	170	0.988171120639828	0.0198150085845477	0.949712113187113	0.955805780746942	0.974734889025889	0.988038678933431	1.0014629753237	1.02098823164628	1.02738277957639	0.949333703814115	1.02700853746554
165	171	1.00965835236336	0.020073087684966	0.970695161477335	0.976869492769664	0.996047728802552	1.00952533066374	1.02312396671034	1.04290096146593	1.04937749083549	0.970315100500823	1.04900160422589
166	172	1.02002422311039	0.0202193221572779	0.980776049761738	0.986995809692228	1.00631465453357	1.01989062776411	1.03358815712341	1.05350834279457	1.06003160403799	0.980394351682129	1.05965409453866
167	173	1.05248307206465	0.0205423661360998	1.01260186660912	1.01892336096786	1.03855557160815	1.05234942643811	1.0662648831048	1.0864986609098	1.09312377095126	1.0122200344379	1.09274610969141
168	174	1.06789778421829	0.0206552381196671	1.02779397969181	1.03415158130218	1.05389440103947	1.067764616229	1.08175599863796	1.10209823560125	1.10875836788125	1.02741351750374	1.10838205093284
169	175	1.05743996680517	0.0204682839890298	1.0176994315762	1.02399937744044	1.04356327820055	1.05730790529831	1.07117269284844	1.09133103032302	1.09793099314652	1.01732213018667	1.09755780342367
170	176	1.05278493419417	0.0202984801532083	1.01337261887218	1.01962088103959	1.03902363777237	1.05265448044711	1.06640402069191	1.086393977276	1.09293860393265	1.01299991309388	1.09256995529445
171	177	0.906993795118761	0.0187218073162788	0.870667112942097	0.876420423902241	0.894296895726521	0.906864982323572	0.919550273597543	0.938006558946191	0.944052505858577	0.870299052778854	0.943688537458667
172	178	0.865925995526693	0.018210861708856	0.830597479904001	0.836191100466257	0.853574362736262	0.865798337661952	0.87813846646529	0.896096343657821	0.90197997622461	0.830232706577335	0.90161928447605
173	179	0.83855357210946	0.0179846107844419	0.803671128138428	0.80919242449359	0.826354073112495	0.838425002543248	0.850612915453005	0.868353282736401	0.874166662087608	0.803303734971954	0.873803409246967
174	180	0.852517516301698	0.0183517545001844	0.816924360797941	0.822557820841128	0.840068715843224	0.852385836644302	0.864822770760272	0.882926383597935	0.888858992069575	0.816548077481336	0.888486955122059
175	181	0.86944059217068	0.018843088237171	0.832897124766237	0.838680370655466	0.856658012885621	0.869304469360638	0.882074781929588	0.900665141553042	0.906757629700133	0.832508139225825	0.906373045115535
176	182	0.907545758605829	0.0195863048258705	0.86955922720247	0.875571251382827	0.894259318220003	0.907404861120158	0.920678604505382	0.940000880559395	0.946332994101314	0.869156601147123	0.945934916064536
177	183	0.971153300054873	0.0205745429782674	0.931242361744472	0.937560801623616	0.957197921937997	0.971008008692581	0.984950293790606	1.00524140110438	1.01188991252611	0.930827195817468	1.01147940429228
178	184	1.15318434086126	0.0226813271473141	1.10915378422	1.11613221171622	1.13780604468557	1.15303564222796	1.1684005380993	1.19074369498597	1.19805993545628	1.10872893965252	1.19763974206999
179	185	1.28383080054334	0.0240441363456337	1.23713311010192	1.24453937272698	1.26753249793831	1.28368070068222	1.29996547656875	1.32363423296294	1.33138149235117	1.2367042933059	1.33095730778078
180	186	1.31766698383899	0.0241458955398957	1.27076236627764	1.27820365525853	1.30130143041468	1.31751949774538	1.33387175994226	1.35763340117929	1.36540974916566	1.2703410285808	1.36499293909719
181	187	1.2701869708219	0.0231748904252054	1.22516682365744	1.23230956367616	1.25447986951141	1.27004602964224	1.28574042953266	1.308545141411	1.31600807173201	1.2247641855885	1.3156097560553
182	188	1.24149657855726	0.0222549043912386	1.19825684417813	1.20511871988729	1.22641427026254	1.24136360159336	1.25643392615236	1.27832803396436	1.28549200700067	1.19787696595043	1.28511619116409
183	189	1.22063027889743	0.0214641715662862	1.17891989924457	1.18554073534844	1.2060851551634	1.22050446897064	1.23503825481509	1.25614897172933	1.26305562320797	1.17856050262751	1.26270005516735
184	190	1.27691155632423	0.021428189642848	1.23525469582063	1.24187093509736	1.26239387004225	1.27679169429053	1.29129857861713	1.3123610379626	1.31924958046875	1.23491230462425	1.31891080802421
185	191	1.1996174655591	0.0203120867189744	1.16013325326566	1.16640372313413	1.1858553995003	1.19950282516512	1.21325455985723	1.23322225691296	1.23975316740872	1.15980577558991	1.23942915552829
186	192	1.0621610809291	0.0186689131154137	1.02588245893532	1.03164112738965	1.04951018167844	1.0620517058252	1.07469274827852	1.09305412305171	1.09906127020291	1.02557001122289	1.09875215063531
187	193	0.976856918567642	0.0175363848940132	0.942785374285629	0.948192212341806	0.964972304015383	0.976751983745326	0.988627141690911	1.00587956719077	1.01152479637314	0.942485604175376	1.01122823295991
188	194	0.93400529441109	0.0169539145658579	0.901068667435484	0.906294636832683	0.922514825875803	0.933902714833331	0.945383939032962	0.962065860442594	0.967524870250645	0.900775621862008	0.967234966960171
189	195	0.91315246589887	0.016741709860942	0.880630999171988	0.885790405685852	0.901805278205104	0.913050153935339	0.924388121427986	0.940863521720071	0.946255360617569	0.880338714571423	0.945966217226316
190	196	0.878350289750125	0.0165081274900113	0.846289814712664	0.851374365300681	0.867160072941574	0.878246871417202	0.889427768365784	0.905678983767788	0.910998480031776	0.845994359869703	0.910706219630547
191	197	0.779960724925601	0.0156968384754165	0.749495778303374	0.754322561271575	0.769316754353363	0.779855426963934	0.790489908428045	0.805958069833147	0.811024068127831	0.749194921513785	0.810726528337418
192	198	0.719600860118434	0.01526923905639	0.689981749894891	0.69467073920587	0.709243893539915	0.719492863471721	0.729840097871138	0.74489936783956	0.749833702897348	0.68967315156791	0.749528568668958
193	199	0.743596761065948	0.0158355514818298	0.712880285294846	0.717742722508965	0.732855455912942	0.743484353390418	0.754215528871408	0.769834232875805	0.77495203673683	0.712559080161562	0.774634441970334
194	200	0.771210329534095	0.016586127251323	0.739041285726537	0.744132873815509	0.759959289810922	0.771091428950144	0.782331753917322	0.79869336645158	0.804055071616618	0.738701520121501	0.803719138946688
195	201	0.787906825002211	0.0172884721303353	0.754382762114895	0.75968711160957	0.776178028230311	0.787780379112123	0.799497781242471	0.816557857392893	0.822149465095127	0.754021419626754	0.821792230377669
196	202	0.823492416491607	0.0181879048528463	0.788226764963949	0.793806084320503	0.811152967361259	0.823358519157039	0.835685902182525	0.853635485264006	0.859518990851386	0.787844122980028	0.859140710003185
197	203	0.892956849769954	0.0194258810237777	0.855284657955466	0.861246171651299	0.879778640988509	0.892815986573489	0.905981501471481	0.925148025674115	0.931429550739119	0.85488212296335	0.931031576576559
198	204	0.972792717432588	0.0207117863078611	0.932617634544282	0.938977397790088	0.958743864262638	0.97264572943301	0.98668133670755	1.0071094270957	1.01380311622971	0.93219761626918	1.013387818596
199	205	1.12235034428927	0.0225783432631986	1.07852936864169	1.08547228603825	1.10704008220097	1.12219894493352	1.13749556340546	1.15974483998532	1.16703170560472	1.0780967914934	1.16660389708514
200	206	1.11679014777106	0.0226505678662619	1.07283255743277	1.0797962743382	1.10143025077886	1.11663701971399	1.13198311733115	1.15430635542983	1.16161794772093	1.07239503475319	1.16118526078894
201	207	1.11702325171039	0.0225167863235311	1.07332262536801	1.08024626662966	1.10175456859633	1.11687195869257	1.1321270077795	1.15431631151182	1.16158365939609	1.07289035051627	1.16115615290451
202	208	1.14811912877054	0.0225555408993014	1.10433226683842	1.11127218741913	1.13282620854062	1.14797142609895	1.16325103577439	1.18546989778049	1.19274536872522	1.1039102686079	1.19232798893317
203	209	1.14299739692664	0.0222203206333308	1.09985694498203	1.10669544686448	1.12793256664289	1.14285340955009	1.1579052640617	1.17979050140727	1.18695611336415	1.09944556848531	1.18654922536797
204	210	1.13624949114191	0.0218549933604123	1.09381402192894	1.10054179191507	1.12143314057303	1.13610937219047	1.150913095571	1.1724351492073	1.17948124109172	1.0934137041555	1.17908527812832
205	211	1.07223366063116	0.020931845550545	1.03159638923341	1.03803770854473	1.05804208360583	1.07209745516338	1.08627675771329	1.10689422232453	1.11364497275549	1.0312072433521	1.11326007791023
206	212	0.969266813024925	0.0196383366702022	0.931154620820407	0.937192408299445	0.955949655005345	0.969134185325054	0.982439391388558	1.00179362332496	1.00813271361329	0.930775673151329	1.00775795289852
207	213	0.96948297589399	0.0194637628817564	0.931706152182675	0.937691623791868	0.956284834853817	0.969352724675911	0.982539127895484	1.0017186271503	1.00800000277862	0.931334000645748	1.00763195114223
208	214	0.971625716692989	0.0194558754094165	0.933863229196968	0.939846660186042	0.95843310422339	0.971495858015258	0.984676768031709	1.00384773335725	1.01012617661882	0.933492200890532	1.00975923249544
209	215	1.01581606694117	0.0199525119270097	0.977082368832968	0.983221414352116	1.00228804413751	1.01568543514594	1.02920168577459	1.04885631682894	1.05529213116229	0.976709143564231	1.05492299031811
210	216	1.01931925702365	0.0200522898847102	0.980392441632574	0.986561957048437	1.0057234759248	1.01918776890735	1.03277170066595	1.05252507529179	1.05899330489471	0.980016768849618	1.05862174519768
211	217	0.985762132755812	0.0197310338011442	0.947465431116807	0.953533543694678	0.97238296925838	0.985630490297789	0.998997790592348	1.01843976661577	1.02480694385278	0.947089306505569	1.02443495900605
212	218	0.955973458380321	0.0194048793358418	0.918315032516624	0.92428076875207	0.942814483869127	0.955842164586449	0.968989307353771	0.988114003507679	0.994378012174905	0.917939894882071	0.994007021878571
213	219	1.04554607523514	0.0202951710918057	1.00614270751174	1.01238895218889	1.03178655421546	1.0454147611524	1.05916244848074	1.0791511229058	1.08569568652131	1.0057675398952	1.08532461057507
214	220	1.03564846685664	0.0202446608339631	0.996345805786852	1.00257545950169	1.02192270060646	1.03551655690729	1.04923043578624	1.06917143140525	1.07570075768349	0.995968931622077	1.07532800209121
215	221	1.05642892598537	0.0204334079021477	1.016755822651	1.02304514578693	1.04257593436915	1.0562971881749	1.07013830790545	1.09026207617696	1.09685068090623	1.01637944649716	1.09647840547358
216	222	1.04908615401755	0.0202875897321395	1.00969609839233	1.01594056697781	1.03533203397397	1.04895538078123	1.06269771586369	1.08267782079743	1.08921937966099	1.00932247814255	1.08884982989254
217	223	1.01742395951802	0.0198770218463789	0.978834814668644	0.984951423152265	1.00394748979326	1.01729451919434	1.03075932410246	1.05033802895194	1.05674869951704	0.978464996699121	1.05638292233693
218	224	1.01248294568433	0.0197278533721193	0.9741824174927	0.980253510795268	0.999107792469856	1.01235481860715	1.02571842534457	1.0451494340301	1.05151160600854	0.973816353074979	1.05114953829369
219	225	0.991089506260737	0.0194555806460168	0.953320287272762	0.959306519006842	0.977898447414874	0.990962201588853	1.00414178808936	1.02330674168274	1.02958218368997	0.952956568194544	1.02922244432693
220	226	0.976444572933302	0.019283620922578	0.939011356470418	0.944943816814511	0.963369700859091	0.976317632995432	0.989381065608334	1.00837833308876	1.01459917505168	0.93864867592505	1.01424046994156
221	227	0.995219782969614	0.0194729798309599	0.957415598402727	0.963407654186415	0.982017147691814	0.995092779753566	1.00828396984418	1.02746513162116	1.0337457128603	0.957052742500932	1.03338682343829
222	228	0.993197876623132	0.0194857088442849	0.955369958894907	0.9613655441147	0.979986429657985	0.993070448445172	1.00627041193348	1.02546487858947	1.03174995466813	0.955005887288334	1.03138986595793
223	229	0.956556940785419	0.019150298699144	0.919387482902891	0.925276966306924	0.943571546923926	0.95642914730271	0.969403024819368	0.988272830846503	0.994452634825512	0.919022355335097	0.994091526235742
224	230	0.983739597442249	0.0194428609525916	0.945997551487714	0.951978887585775	0.970556702839184	0.983611509314327	0.996782860986514	1.01593722792076	1.02220955408401	0.94563158997517	1.02184760490933
225	231	1.02142828770863	0.0198644779370314	0.98286181176915	0.98897522689932	1.00796063493496	1.02129951748781	1.03475556582123	1.05432059579455	1.06072655070878	0.982493910952046	1.06036266446521
226	232	1.08583473139224	0.0205313494862372	1.04596297667612	1.05228580805445	1.07191691507199	1.08570532944693	1.09961148432866	1.11982505683063	1.12644186338249	1.04559328639922	1.12607617638527
227	233	1.12444320374482	0.0208767869622438	1.08389380308275	1.09032571216739	1.11029248623114	1.12431400459146	1.1384530788992	1.15900140565125	1.1657268293552	1.08352470129882	1.16536170619082
228	234	1.07083355424027	0.0202477018906063	1.03151264141432	1.03774812072068	1.05710801729934	1.07070594002697	1.08441997663613	1.10435429173989	1.11087968485249	1.03114805853469	1.11051904994586
229	235	1.11023421695208	0.0204030645837262	1.0706012587288	1.07688867618814	1.09640528160321	1.11010923530233	1.12392690749698	1.14400608173254	1.15057743256527	1.07024421036798	1.15022422353619
230	236	1.20023939584196	0.0210051740678468	1.1594192905378	1.165899208289	1.18600562198222	1.20011686214015	1.21433959335182	1.23499755716538	1.24175584738568	1.15906925466898	1.24140953701494
231	237	1.21639875806373	0.0209226946982832	1.17573294977134	1.18218979683261	1.20222198957558	1.21627879973735	1.23044475763621	1.25101690819979	1.25774627709567	1.17539027645509	1.25740723967236
232	238	1.21123815426415	0.020547175873057	1.17129757695512	1.17764037471703	1.19731669262876	1.2111219703316	1.22503296150015	1.24523224789442	1.25183899289119	1.17096568955295	1.25151061897534
233	239	1.16869905597695	0.0197800674783368	1.13024888685779	1.13635517339322	1.1552974749365	1.16858746624952	1.18197899084797	1.2014235813849	1.20778337803038	1.12993012371941	1.20746798823449
234	240	1.10830199216162	0.0188689861776102	1.07162466293569	1.07744897562765	1.09551735980884	1.10819491168304	1.12096989397572	1.13952027006366	1.14558784869856	1.0713187792535	1.14528520506973
235	241	1.19450897399425	0.0192437591310832	1.15708638933191	1.16303303563785	1.1814735424232	1.1944056354182	1.20743175406765	1.22633740968938	1.23251882134678	1.15679120609733	1.23222674189118
236	242	1.16015033809147	0.0187023740736597	1.12378075016515	1.12956002541683	1.14748159779727	1.16004984151575	1.17270952501164	1.19108345378221	1.19709103790464	1.1234936849071	1.19680699127584
237	243	1.10481561027664	0.0179722046773932	1.06986845530979	1.07542110396051	1.09264100915088	1.10471815960329	1.11688397844079	1.13454252976536	1.14031656754169	1.06959008910895	1.14004113144433
238	244	1.07894941241507	0.0174775924658464	1.04496289692156	1.05036318332023	1.06711008047334	1.07885504237802	1.09068586965409	1.10785754634622	1.11347222327807	1.04469333118201	1.11320549364813
239	245	1.07474790347963	0.0172229933148878	1.04125362775093	1.04657637668371	1.06308156843789	1.07465590454569	1.0863139485933	1.10323324705296	1.10876499987578	1.04099083658245	1.10850497037681
240	246	1.06637560841715	0.0169995660175344	1.03331448561929	1.03856872220134	1.05486086920809	1.06628527723987	1.07779187574772	1.09449062253558	1.09995007420683	1.03305645902278	1.09969475781152
241	247	1.06306372203688	0.016846460572772	1.03029884780291	1.0355063630733	1.05165297214761	1.06297473426689	1.07437746451677	1.09092462641329	1.09633430483337	1.03004465931425	1.09608278475951
242	248	1.04467063954782	0.0165862531203413	1.01241231867898	1.01753921200514	1.03343604982028	1.04458286078698	1.05580953983401	1.07210148846415	1.07742779829558	1.01216158343195	1.07717969566369
243	249	1.05830664198719	0.0165887750188966	1.0260402214921	1.0311691616625	1.04707094044406	1.05821996784864	1.06944785824634	1.08573977570816	1.09106562294341	1.02579264295015	1.09082064102423
244	250	1.01629625271443	0.016168391232265	0.984851118930314	0.989848652874498	1.00534460668299	1.01621051231045	1.02715443136172	1.04303632090805	1.04822864059392	0.984606205899189	1.04798629952967
245	251	0.952102183898143	0.0155706172338808	0.921826230181936	0.926636379691951	0.941554208714243	0.952017304956126	0.962557630826705	0.977857517954114	0.982860496020497	0.921583774119736	0.982620593676549
246	252	0.950571910582724	0.0155145021025442	0.920404585312843	0.925197591176823	0.940062039522641	0.950487506666569	0.96098977122047	0.976234139480066	0.981218894741518	0.920163486461738	0.980980334703711
247	253	0.954034709028418	0.0155730935680838	0.923753487269686	0.928564581420328	0.943485140781802	0.953949975069495	0.96449190706653	0.979793871934172	0.984797465275175	0.923511445634973	0.984557972421862
248	254	1.01821274491201	0.0161682186550769	0.98676748297222	0.991765147538956	1.00726130233356	1.01812716771167	1.02907089801586	1.04495225393475	1.05014433348315	0.986523036348056	1.04990245347596
249	255	1.01592925235201	0.0162284048572684	0.984368402970274	0.989384089242109	1.00493676914639	1.01584284307337	1.02682753902401	1.04276916541139	1.04798115696379	0.984121578831767	1.04773692587226
250	256	0.967481951190751	0.01585609918127	0.936651428503148	0.941549560166695	0.956740483598193	0.967395330495058	0.978128991809543	0.993709813347762	0.998804730486582	0.936403996795462	0.99855990558604
251	257	0.887416842945533	0.0151700727901365	0.857930426041185	0.862612592321143	0.877138212546252	0.887330402124008	0.897601242508074	0.912515951171759	0.917394494104768	0.857683500276866	0.917150185614201
252	258	0.83696193438642	0.0147563917396823	0.808287140588889	0.812838636985049	0.826962193674527	0.836875213164242	0.846867138632875	0.861381045890664	0.86612955581074	0.808039406576643	0.865884462196198
253	259	0.813712602283425	0.0146716134622204	0.78520813860814	0.789731271413966	0.803769272611573	0.813624425330215	0.82355980860189	0.837994712911071	0.842718166262273	0.784956239897473	0.842468964669377
254	260	0.830693332291332	0.0150513610973959	0.801452354077125	0.806092056264306	0.820492401595921	0.830602428683388	0.840795167263292	0.855604688953661	0.860450906078805	0.801192664540437	0.860194000042228
255	261	0.875341477903542	0.0157546657332824	0.844732343940089	0.849589563828691	0.864664225650729	0.875246960608161	0.885915695074026	0.901415799229305	0.906487743672721	0.844462333066308	0.906220622740775
256	262	0.932940437089168	0.0165883932160341	0.900708046100614	0.905823670296032	0.921698790811119	0.932842120832839	0.944074906946376	0.960392569727408	0.965731549032209	0.900427186385741	0.965453687792595
257	263	1.02265541412518	0.0176477350930058	0.988355835240679	0.99380163854649	1.01069751175667	1.02255390158149	1.03450265569125	1.05185545834786	1.05753187826334	0.988065853342891	1.05724497490747
258	264	1.2021550956311	0.0193193640945163	1.16458475660594	1.17055505499652	1.18906858628686	1.20205160590181	1.21512878869906	1.23410814919958	1.24031355634447	1.16428914200585	1.24002104925636
259	265	1.41817401487836	0.0209898402194319	1.37732971485563	1.38382631624925	1.40396070406852	1.41807046207779	1.43227444055214	1.45287494151137	1.45960679530867	1.37703392804827	1.45931410170844
260	266	1.45393337352996	0.0209443092755063	1.41316978886844	1.41965542697264	1.43975236873213	1.45383280525901	1.46800474666181	1.48855436756916	1.49526847789346	1.41288252734997	1.49498421970995
261	267	1.36153416974507	0.0196295736369606	1.32332965842832	1.32940808522044	1.3482433062895	1.36143983610703	1.37472219804483	1.39398203485454	1.40027476994902	1.32306020541662	1.40000813407351
262	268	1.1320339333322	0.0171955072569442	1.09857943139705	1.10389911257145	1.12038877080303	1.13194686838423	1.14358418451436	1.16046574055281	1.16598321675302	1.09833073910859	1.16573712755581
263	269	1.08991850518104	0.0162874082284833	1.05822692476207	1.06326718771276	1.07888904037497	1.08983737490855	1.10085952814026	1.11684656538042	1.12207114095528	1.05799518505321	1.12184182530887
264	270	1.07161695378984	0.0158104445155485	1.0408505774141	1.04574437472415	1.06091101249194	1.07153919997112	1.08223813397415	1.09775475818827	1.10282519749782	1.04062848253937	1.10260542504032
265	271	1.02328033574002	0.0152830579191567	0.993542870565607	0.998272377779484	1.01293101694663	1.02320425076655	1.03354671267455	1.04854782645795	1.05345018433321	0.993325542218477	1.05323512926157
266	272	0.904363538147813	0.0142707300911157	0.876607317835928	0.881018995354596	0.894697599262947	0.904288475880853	0.913947650098189	0.92796412518805	0.932546329798086	0.876392907169226	0.9323341691264
267	273	0.822252108613257	0.0135673344726746	0.795873286040149	0.800063822061226	0.813060861104718	0.822177488516942	0.831362011251351	0.844694931158574	0.849054989588634	0.795660133046814	0.848844084179699
268	274	0.80936897847272	0.0135327819636296	0.783060172058572	0.787238911316198	0.800200610065169	0.809293556278284	0.818455127640685	0.831756317662553	0.83610640149142	0.782844725824006	0.835893231121434
269	275	0.850980633230881	0.014085531662969	0.823594982022195	0.827945297139014	0.841438201005288	0.850902919366422	0.860438348010473	0.874281058445322	0.878807924401316	0.823372991171462	0.8785882752903
270	276	0.762691246051596	0.013606476357067	0.736253694367006	0.740449432982872	0.753470246385826	0.762610334014703	0.771824041971532	0.785209057565973	0.78958861232802	0.736022552391745	0.789359939711447
271	277	0.791904169340696	0.0141456573330669	0.764419289189324	0.76878116986798	0.782317713992022	0.791819943729776	0.801398808755411	0.815314470167933	0.819867694771521	0.764178680967885	0.819629657713507
272	278	0.790239480806681	0.014454256788897	0.762160894295131	0.76661559553904	0.780442791997236	0.790151355033092	0.799940102076065	0.814163971268846	0.81881887671351	0.761909137500443	0.818569824112919
273	279	0.849827476937281	0.0153602789920842	0.819985698705485	0.824720885191957	0.839417300800173	0.849734935172848	0.860136771562074	0.875249737218943	0.880195160222808	0.819721330112796	0.879933623761766
274	280	0.929572817958735	0.0164506838657746	0.897606692833227	0.902680369717073	0.918424738991347	0.929475776977011	0.940615110698964	0.956796281960756	0.962090416807862	0.897329477581817	0.961816158335654
275	281	0.939994551633238	0.0168664860194402	0.907224418349247	0.912424767672881	0.928563961364947	0.939893674125683	0.951315173427077	0.967908438113928	0.973337961151276	0.906936239035136	0.973052864231341
276	282	0.966809312632337	0.0173114377195946	0.9331740587031	0.938511842271974	0.955077288918959	0.966705989885554	0.978428702266274	0.99545922644803	1.00103173884217	0.932878894701932	1.00073973056274
277	283	0.987481370371608	0.0176167511933084	0.953251805128895	0.958684165523178	0.975542639681713	0.987376610903758	0.99930590077894	1.01663591945959	1.02230627264698	0.952952538032723	1.02201020271049
278	284	0.892094483238621	0.0168140236553613	0.859440781655175	0.864619210429375	0.88069675254671	0.891988849644648	0.90337706084701	0.919930082081659	0.925348489140904	0.859138996874113	0.925049969603129
279	285	0.873786456508371	0.0166897868874087	0.84137805140177	0.846516624371424	0.862472195602614	0.873680197531951	0.884984882616162	0.901418747934961	0.906798719841565	0.84107447420905	0.906498438807692
280	286	0.842778400374911	0.016509206159111	0.810728340279224	0.815808269084363	0.831585131056721	0.842670603082344	0.853854158001806	0.870116238331178	0.875441060634461	0.810420356303054	0.875136444446769
281	287	0.768766561461515	0.0159640879050341	0.737792686651642	0.742697786867779	0.757939563197017	0.768656061689564	0.779473102150297	0.795212261224274	0.800368393951443	0.737476949167648	0.800056173755382
282	288	0.807083990503551	0.016631188154099	0.774813264658686	0.779924337587492	0.795805026374107	0.806969756437229	0.818238426223644	0.834633306606451	0.84000389565425	0.774486861721517	0.839681119285585
283	289	0.797095315047304	0.0168945907714922	0.764322980114574	0.76951124638196	0.785635960335628	0.796975956842487	0.808424555518699	0.825086525871741	0.830545948975542	0.763981917135179	0.830208712959429
284	290	0.799593589745555	0.0173252496782635	0.765993668415376	0.77131109859596	0.787840681627326	0.799468461210306	0.811210093361523	0.828302906243579	0.833904602015565	0.765636100376159	0.833551079114952
285	291	0.772642346333461	0.017429993676598	0.738854120663266	0.744197833429591	0.760815644953015	0.772511282882888	0.784326173603976	0.801533929238522	0.80717539000702	0.738479558727329	0.806805133939594
286	292	0.730525428882372	0.0173443700231967	0.696922787001599	0.702232501898254	0.718753213263061	0.730388168262087	0.742148014963499	0.759286565141124	0.764908106004547	0.696530463636907	0.764520394127838
287	293	0.699815173023174	0.0174031692745865	0.666117334985615	0.671437655577094	0.687999605598323	0.699670916267733	0.71147348453764	0.728684764378516	0.734332803911297	0.665704961244985	0.733925384801364
288	294	0.733122966147644	0.0183338043630397	0.697625580442561	0.703229439696599	0.720675111619975	0.732970142343128	0.74540422575583	0.763537789569516	0.769488830080484	0.697188709596086	0.769057222699202
289	295	0.772180724801496	0.0194447834037858	0.73453552359824	0.7404776861033	0.758977970672806	0.77201751370412	0.785205560744528	0.80444049256942	0.810753433793281	0.734068949330076	0.810292500272916
290	296	0.796386644808393	0.0204067581152802	0.756887686754579	0.763120413066302	0.782529138163229	0.796212349415457	0.810054150258076	0.830247415309488	0.836876101002877	0.756389398902444	0.836383890714342
291	297	0.813005451998565	0.0212265005391686	0.771929645842919	0.778408861373675	0.798589484352594	0.812820727480823	0.827220049672313	0.84823215623674	0.855131023327459	0.771401510941795	0.854609393055335
292	298	0.818943384403011	0.0218404317087453	0.776691249274455	0.783353244976317	0.804108321724331	0.818749238158559	0.833566806542421	0.855195775986964	0.862298826727627	0.77613613825387	0.861750630552151
293	299	0.847873658392985	0.0227172409645183	0.803927959583106	0.810856344730231	0.832442531201824	0.847670777900102	0.863083623798027	0.885583017627293	0.892972299870289	0.803347866102529	0.892399450683441
294	300	0.886899153663042	0.0237118469554515	0.841028120652404	0.848260358796497	0.870792659827107	0.886687845210262	0.90277529830388	0.926258742700398	0.933971024355123	0.840423933630357	0.933374373695727
295	301	0.916863432699808	0.024548081036946	0.869375587550277	0.876862526765395	0.900188754406827	0.916644358751332	0.933299296574378	0.957611621691949	0.965596245772162	0.868749193867394	0.964977671532222
296	302	0.942837317762759	0.0252525579732775	0.893986905812155	0.901688612550016	0.925684069744256	0.94261187605376	0.959744809814654	0.984755027100649	0.992968884758489	0.893342304135136	0.992332331390383
297	303	0.910910229946644	0.025081481272473	0.862408773918207	0.870051199255537	0.89386989284057	0.910680038060422	0.927699633118322	0.952554468256776	0.960719834966448	0.861750526652596	0.960069933240691
298	304	0.867410719656766	0.0246626610998621	0.819740345248047	0.827246800935573	0.850651057641028	0.867176990431883	0.883915591960575	0.908371912422004	0.916409344424147	0.819071903901036	0.915749535412495
299	305	0.880651145968291	0.0250593859987798	0.832214495099865	0.839841482530979	0.863621786390573	0.880413464759921	0.897421407759801	0.922271564070851	0.930438505740134	0.831534749410683	0.9297675425259
300	306	0.84919047166811	0.0249009120955773	0.801080804150709	0.808651411258106	0.832265033350783	0.848947093282151	0.865850601984022	0.890559720608892	0.898683223471556	0.800384683960779	0.897996259375441
301	307	0.826404006178012	0.024905700105677	0.778304501082498	0.785868915931472	0.809471777242186	0.826153821645229	0.84306350800942	0.867792501631709	0.875925273040156	0.777588833970885	0.875219178385139
302	308	0.793786134336386	0.0247937133468656	0.745928955820536	0.753449099816221	0.776925302838515	0.793528007433587	0.810365581169794	0.835003666613528	0.843110208685596	0.74519045617653	0.842381812496243
303	309	0.781668849172662	0.0250591528300956	0.733319088145999	0.740911959974164	0.764623917545679	0.781401078968888	0.798421884312504	0.823339130679544	0.831540306438212	0.732552909625674	0.830784788719649
304	310	0.730622831071787	0.0247562102121497	0.682900873922428	0.69038492407183	0.713776115490008	0.730343239375782	0.747164764415812	0.771814455328291	0.779933661734498	0.682100659055973	0.7791450030876
305	311	0.724229609538663	0.0252604084045493	0.675559825578083	0.683186825646438	0.707035430189182	0.723935944747297	0.741103666120342	0.766274115880595	0.774568240648354	0.674719209065746	0.773740010011579
306	312	0.690223690650561	0.0253731274940923	0.641382525772154	0.649025571490216	0.672944533530755	0.689912803988304	0.70716395259185	0.732482278671727	0.740831568632904	0.64049236076214	0.739955020538982
307	313	0.667035397675097	0.0257506159187715	0.61751317095869	0.625252042799839	0.649490985445997	0.666704063121449	0.684218625820932	0.709948972250016	0.718440535881288	0.616564190474305	0.717506604875889
308	314	0.638771595731065	0.0260994998485013	0.588634925608193	0.596456494375788	0.620979369571956	0.638416165367495	0.656176372874303	0.68229911145055	0.690928104686891	0.587616576028002	0.689926615434127
309	315	0.648602743689325	0.0273353465449148	0.596125820990789	0.604304518183859	0.629962004796361	0.648218768301562	0.666824918142866	0.694210754686502	0.703261717868823	0.595025464461292	0.702180022917358
310	316	0.635281130686958	0.0282138255240927	0.581179247578729	0.589596719011177	0.616030397896711	0.634863506213471	0.654076620904722	0.682390110318589	0.691756280068997	0.579982032659736	0.690580228714179
311	317	0.664357678632762	0.0301358762842628	0.606597663041645	0.615577806093369	0.64379062021126	0.663902070532015	0.684428090427288	0.714691686595249	0.72470681014396	0.605291361115607	0.723423996149917
312	318	0.659810600379928	0.0313839897929687	0.599724979950507	0.609051026404484	0.638379959026778	0.659313072426674	0.680698901982599	0.712267305369339	0.722723550265522	0.59829798038571	0.721323220374147
313	319	0.696010997836066	0.0336429614192604	0.631625511250535	0.64161306960048	0.673033402863221	0.695469008312256	0.718397787916357	0.752257721857535	0.763476475203168	0.630070793454316	0.761951202217816
314	320	0.678151366539824	0.0346067670082019	0.612011215780185	0.622249846314767	0.654499714618258	0.677562784409588	0.701161428566396	0.736060618696778	0.747636270858903	0.610322103203748	0.745980629875899
315	321	0.589866036984481	0.0335563064256381	0.525923195166174	0.535777204561909	0.566899230820282	0.589229841968045	0.612139362710281	0.646125022344184	0.657424174607146	0.52409567639023	0.655636397578732
