# Supplementary material for: Evolution and Epidemic Spread of SARS-CoV-2 in Colombia: A Year into the Pandemic
Source: Vaccines (Basel). 2021 Jul 30;9(8):837. doi: 10.3390/vaccines9080837 (PMC8402472; doi:10.3390/vaccines9080837)
Supplement: Supplementary file 1 [file vaccines-09-00837-s001.zip › Supplementary_material/Supplementary Data S3/model_statistics/WHO-model- SU .csv]

t_start	t_end	Mean(R)	Std(R)	Quantile.0.025(R)	Quantile.0.05(R)	Quantile.0.25(R)	Median(R)	Quantile.0.75(R)	Quantile.0.95(R)	Quantile.0.975(R)	inferior	superior
2	8	2.23947186065079	0.791772869471315	0.966844996404817	1.11436757648855	1.66731755064083	2.14688353984904	2.71100108980484	3.68060386014763	4.03739695347924	0.687597036487014	3.79134668481457
3	9	1.78485685634632	0.631042193284892	0.770574505167386	0.888149855478697	1.32885043757729	1.71106405630972	2.16066518527023	2.93343763353658	3.21780137577395	0.548014157507928	3.0216995551847
4	10	1.50838141079192	0.533293362093349	0.651212031425304	0.7505748862931	1.12301067205323	1.44601916172431	1.8259767940598	2.47904630582066	2.71936192618481	0.463126421088956	2.55363640049488
5	11	1.34492155889259	0.475501577228466	0.580641669413247	0.669236798409602	1.00131256783248	1.28931736446804	1.62809985511507	2.21039771395802	2.42467087885781	0.412938467524795	2.27690465026038
6	12	1.40451732237647	0.468172440792155	0.642234755923328	0.732725379212542	1.06706567698123	1.35285467836491	1.68580233145193	2.25263506304775	2.45996359062883	0.486899338423841	2.32213530632909
7	13	2.07974687714309	0.555835733248747	1.13701697071479	1.25734625929664	1.68289816967753	2.03044418960153	2.42294181190403	3.07038514215941	3.30239974917467	0.990308839975541	3.16918491431063
8	14	1.96356146098666	0.52478387463467	1.07349732254449	1.18710439477235	1.58888277465914	1.91701307654449	2.28758375182819	2.89885754934372	3.11791062052657	0.934985066702709	2.99213785527061
9	15	1.99028377508413	0.497570943771033	1.13761914465136	1.24840011573072	1.63601989563779	1.948976622576	2.29958520135041	2.87311516328862	3.07750351324678	1.01504472529291	2.96552282487535
10	16	1.71743818263787	0.429359545659467	0.981664313794396	1.07725845570682	1.41173990940301	1.68179377764315	1.98433785094853	2.47924328496278	2.65561228354423	0.875893473145313	2.55898289213042
11	17	1.49069964484509	0.372674911211271	0.852063648475993	0.935037321030107	1.22536007574279	1.45976106294822	1.72236285390969	2.15193019564878	2.3050147178196	0.760256818870993	2.22114247081918
12	18	1.40996645994125	0.341967096642118	0.821357421806042	0.898409093630896	1.16679201951629	1.38241850901654	1.6231525169353	2.01552081945965	2.15500912595854	0.739710950522703	2.0802219693598
13	19	1.82780132380331	0.373098382875144	1.17110679684392	1.26034811960332	1.56427147155885	1.80247883290736	2.06375390996233	2.48165036823385	2.62832445163915	1.09652849336803	2.55907415423859
14	20	1.62799880303669	0.339461216500815	1.0320115897631	1.11266623180128	1.38803567284453	1.60446637605973	1.8423352458155	2.22362058315266	2.35764411102042	0.962654818695096	2.29334278737829
15	21	1.46978885482438	0.306472161851325	0.931720054003758	1.00453662717104	1.25314549263804	1.44854332391048	1.6632959472076	2.00752773551161	2.12852677259742	0.869103417595785	2.07047429205298
16	22	1.49265346160154	0.292733427989925	0.97505079810843	1.04592217980191	1.28619375700141	1.47356110931448	1.67831917511839	2.004523381969	2.11870284801873	0.918895942741283	2.06641098046179
17	23	1.99953515142199	0.32436743386459	1.41499007943751	1.49754176859928	1.7722613297658	1.98202298525783	2.20773043186137	2.56127220128839	2.68356697842555	1.3637749810474	2.63529532179659
18	24	3.23441911584383	0.395147186198052	2.50663038859384	2.6130385328428	2.95986002234889	3.21834178862065	3.49145807894177	3.91064510444957	4.05355663305531	2.45993063089564	4.00890760079201
19	25	3.08254751111764	0.358338869483062	2.42046280401514	2.51774643446958	2.83388589801873	3.06867333629015	3.31608935226838	3.69467792107308	3.82346447290742	2.38020332693084	3.78489169530444
20	26	3.41799465101995	0.331984988214843	2.79837396289162	2.89086455738162	3.18860442676465	3.4072522697755	3.63567692839937	3.98176973412107	4.09865610079906	2.76730407411886	4.06868522792104
21	27	2.57355483606677	0.249965742827282	2.10701583256545	2.17665596985162	2.40083709328081	2.56546643628116	2.7374571632716	2.99804528725454	3.08605404822339	2.0836219801253	3.06348769200824
22	28	2.31298626401358	0.206057193815549	1.92677932772619	1.98480479379778	2.17087035972176	2.3068701389193	2.44843606605835	2.66203122753869	2.73394713803405	1.9091141641351	2.71685836389205
23	29	2.09428567885194	0.174523806570995	1.76620159190358	1.815722415958	1.97407894578456	2.08943979541091	2.20921065038559	2.38937926690941	2.44990609852743	1.75221901797279	2.43635233973109
24	30	1.93317957667983	0.152355894151028	1.64609772204389	1.68958607151164	1.82835270263476	1.92917861101312	2.03364552995796	2.19042116329624	2.24299680033115	1.63456202414382	2.23179712921585
25	31	1.61491797586453	0.12807132615641	1.37365673032178	1.41018963996301	1.52678959194472	1.61153366828885	1.69935758284879	1.83119085575992	1.87541042998193	1.36389817659796	1.86593777513109
26	32	1.74627201580006	0.123789941083268	1.51206353477909	1.54776518736899	1.66125957893246	1.74334780969056	1.82809707481852	1.95475382550512	1.99709746172745	1.50364373127685	1.98890030032326
27	33	1.45672617050595	0.106526367799532	1.2554116404988	1.28604505478604	1.38353038320909	1.45413033513978	1.52709252490117	1.63626215196201	1.67279161991965	1.24793448961887	1.66551785139303
28	34	1.70749462634337	0.109087830163411	1.50036202780337	1.53210976382403	1.63270479315025	1.7051720671444	1.77975281888866	1.89080210794225	1.92782545550239	1.49368247922308	1.92130677346365
29	35	1.94615117082618	0.110892254652475	1.7348515689994	1.76741189821196	1.87025192180383	1.94404535233375	2.01975498601028	2.13207369435796	2.16941747397888	1.72880235170732	2.16349998994503
30	36	1.86872706926364	0.102870039508502	1.67252144600346	1.70280092530508	1.7983519083155	1.86683980550199	1.93704502001574	2.04109093516772	2.07565744576407	1.66710179182697	2.0703523467003
31	37	1.66616929931355	0.0906276623191883	1.49325641721555	1.51995470079555	1.60417934463665	1.66452642272036	1.72636843477446	1.81798797871128	1.8484181642429	1.48853908116794	1.84379951745916
32	38	1.66359428664564	0.0843475785765211	1.50236317535678	1.52732837033821	1.60595246276279	1.66216897334566	1.71968243214263	1.80472213535177	1.83292507257569	1.49827303263566	1.82891554065562
33	39	1.68741297559171	0.079901320167838	1.53442297450607	1.55817282376776	1.63285504828388	1.68615199757351	1.74059634931467	1.82095448307474	1.84756880763643	1.53080638806274	1.84401956312067
34	40	1.69844049858798	0.0758051093007795	1.55309525978388	1.57570508997543	1.64671463680584	1.69731284927982	1.7489371370698	1.8250224567578	1.85019391405807	1.54986248435845	1.8470185128175
35	41	1.73109663474971	0.0723175993878718	1.59223953493954	1.61388691336414	1.68178581324732	1.73008970194467	1.77930981669707	1.85174112255272	1.87567592444644	1.58935413994948	1.87283912954994
36	42	1.73899903068412	0.0683671064910172	1.60756559298166	1.62809379781499	1.69241080081953	1.7381031833557	1.7846107086922	1.85296010115842	1.87552339545445	1.60499950196172	1.87299855940651
37	43	1.61769989183057	0.0620816240225664	1.49829419088673	1.51695700878596	1.5754048716452	1.61690580315494	1.65912928449187	1.7211515010639	1.74161824926322	1.49601990874634	1.7393798749148
38	44	1.57924001729854	0.0577427337864239	1.4680791259636	1.48547702625922	1.53991905006588	1.57853631193173	1.6177938804181	1.67540342515637	1.694399940664	1.46606425907715	1.69241577551994
39	45	1.56634895807034	0.0544015479367157	1.46152460238002	1.47795335590892	1.52932046451671	1.56571918849184	1.60269094225891	1.65689277244458	1.6747521878142	1.45972192411437	1.6729759920263
40	46	1.49514289946381	0.0505161971608139	1.3977593395007	1.41303273514737	1.4607672415364	1.4945740099225	1.52889841216964	1.57919360694341	1.59575936516787	1.39613115302861	1.594154645899
41	47	1.41256481277238	0.0467746950242135	1.3223638090554	1.33651784865541	1.38074066564969	1.41204855802405	1.44382619114511	1.49037277672379	1.5056996090272	1.32088641052492	1.50424321501984
42	48	1.27727013622813	0.0425284436043743	1.19526512613952	1.20813131443158	1.24833366491857	1.27679815315768	1.30569209944424	1.3480189425605	1.3619573496313	1.19391438676355	1.3606258856927
43	49	1.14711076752528	0.0387794218327554	1.0723537169079	1.08407825747411	1.1207217127493	1.14667380255492	1.17302348777524	1.21163381190683	1.2243510181936	1.07110310073308	1.22311843431748
44	50	1.10318885407837	0.0369374948918033	1.03197111898937	1.04314327887851	1.07805528741168	1.10277662854224	1.12787305438918	1.16464057458891	1.17674919972843	1.03079136409043	1.1755863440663
45	51	1.1463509645159	0.0369598384867026	1.07504619190133	1.08624240067057	1.1212101572191	1.145953777987	1.17105879861885	1.20781437343926	1.21991288579304	1.07390968108197	1.21879224794984
46	52	1.15039170914243	0.0365803281691435	1.07980357812572	1.09089093297213	1.12551186937164	1.15000400346191	1.17484891051271	1.21121499002371	1.22318311144034	1.07869426593091	1.22208915235395
47	53	1.11807304982271	0.0356247695832227	1.0493310369735	1.06012789952719	1.09384272672655	1.11769470607999	1.14189094001733	1.17730877030563	1.18896513140015	1.04824850143959	1.18789759820582
48	54	1.14821802426708	0.0356047294726282	1.07948556022721	1.09028781196298	1.12400661999326	1.14785002664664	1.17202827344921	1.20740351470063	1.21904176304949	1.07843275450073	1.21800329403343
49	55	1.24821313897577	0.0366330129832924	1.17743741688059	1.18857457774807	1.22331309448036	1.2478547842792	1.27272253922952	1.30907408468173	1.32102533911905	1.17641243352852	1.32001384442303
50	56	1.3339135245249	0.037327785621612	1.26174674495746	1.27311434315347	1.30855012731378	1.33356535130472	1.35889737567129	1.39590035983621	1.40805892423673	1.26075106470654	1.40707598434326
51	57	1.34205036107758	0.0366757095520859	1.27112126029362	1.28229934792461	1.317134239331	1.34171628317103	1.36660230184768	1.40294094742083	1.41487798116324	1.27016597035549	1.41393475179967
52	58	1.37710191784971	0.0361146890459652	1.30721971487747	1.31824184125992	1.35257390710731	1.37678622647453	1.40128579043936	1.43703884900014	1.44877815330703	1.30631712731962	1.4478867083798
53	59	1.30121091443012	0.0339960833302401	1.23542502400142	1.24580182163692	1.27812238462246	1.30091486021685	1.32397671270154	1.35762987745188	1.3686792420503	1.23457859110285	1.36784323775739
54	60	1.3077973397286	0.0329638618672062	1.24397988836745	1.25405306935453	1.28541516903173	1.30752039180584	1.32987760650273	1.36248630665116	1.37318865068372	1.24318817046887	1.37240650898832
55	61	1.22662926727757	0.0309573299855723	1.16669737538463	1.17615702039734	1.20560933967257	1.22636884626745	1.24736530713669	1.27798983579257	1.28804109840525	1.16595290050585	1.28730563404929
56	62	1.10568477034004	0.0285772495637094	1.05037720659039	1.05910301310371	1.08627786211124	1.10543857996134	1.12482330398426	1.15310630726549	1.16239140191977	1.04967336119517	1.16169617948491
57	63	0.987781019857089	0.0263901348447373	0.936728304671503	0.944777624780809	0.969855362134584	0.987546011713388	1.00545049313768	1.03158605110526	1.04016925491578	0.936056355561404	1.03950568415277
58	64	0.924512296155154	0.025171362081645	0.87582962045199	0.883502356292081	0.907412249865776	0.924283862334318	0.94136332489151	0.966301446631654	0.97449313028148	0.87517642647513	0.973848165835178
59	65	0.863227515788026	0.0242418437942945	0.816362427177237	0.823743998268807	0.846755303955549	0.86300060013037	0.879452365306021	0.903485065504424	0.911382134534216	0.815713501951209	0.910741529624843
60	66	0.861955334952378	0.0243602980476172	0.814865415509953	0.822281412048111	0.845401872624225	0.861725858241711	0.878258643204135	0.902412026104917	0.910349338472177	0.814209150779048	0.909701519125708
61	67	0.81483707547143	0.0239761688963474	0.76851637915512	0.775804920601913	0.798539771807152	0.814601925325502	0.830878040816147	0.85467135152942	0.862494096071069	0.767843784434589	0.861830366508271
62	68	0.849497055031233	0.024867174939384	0.801451372172478	0.809012193874788	0.832594766458266	0.849254423238944	0.866134849449887	0.890809557998539	0.898921579443222	0.80075739215004	0.898236717912425
63	69	0.913766342716141	0.0262689353835002	0.862999135404851	0.870991359528275	0.895913679948673	0.913514628782842	0.93134461064374	0.95739994768925	0.965964004631781	0.862279229364481	0.965253456067802
64	70	0.960297382336121	0.0274146978485414	0.907310638262022	0.915653522594261	0.941667003274994	0.960036515454849	0.978643388798043	1.00583108544526	1.01476659613523	0.90656457455298	1.01403019011926
65	71	0.986698987910095	0.0281454852924168	0.93229916230462	0.940864687713288	0.967572097249419	0.986431385144254	1.00553416313304	1.03344610825275	1.04261956234888	0.931533836736958	1.04186413908323
66	72	0.920981387762938	0.0273733304443647	0.868105346610962	0.8764235247119	0.902373514159509	0.920710206031606	0.939293644962841	0.966464279508422	0.975398515146056	0.867329660091983	0.974633115433893
67	73	0.897264647702656	0.0271028698620646	0.844923607369494	0.853154649778178	0.878838340801077	0.89699177175447	0.915393491531263	0.942305453609177	0.951156401685118	0.84414302277301	0.950386272632303
68	74	0.951619851366683	0.0280617384802672	0.897407765800537	0.905937607771749	0.932545153739507	0.951344033743777	0.970393878886268	0.998242937090107	1.00739936853384	0.896618843945359	1.00662085878801
69	75	1.00323493251135	0.0290701160217372	0.947060531633684	0.955902500267996	0.9834773969133	1.00295416424929	1.02268640107007	1.05152509387106	1.06100489935945	0.946257505108749	1.06021235991396
70	76	0.977231084663807	0.0289050788060066	0.92139225588254	0.930177462708866	0.957582680029388	0.976946109334682	0.99656883637043	1.02525678664687	1.03468938685503	0.920577130204034	1.03388503912358
71	77	1.00776041282269	0.0294369959708096	0.950883651895765	0.959834613741498	0.987752325123732	1.00747380604167	1.02745606898086	1.05666385687163	1.06626591890972	0.950063900719903	1.06545692492548
72	78	1.03589180697142	0.0298787321028182	0.97815105600848	0.987240470861989	1.01558538769847	1.03560455219565	1.05588508816367	1.08552299831651	1.09526498599525	0.977329492049897	1.09445412189294
73	79	1.14777556904876	0.0314488568675745	1.08695711302819	1.09654130048687	1.12640998330976	1.14748835070749	1.16882805582419	1.19998956815171	1.21022624775438	1.08613580958832	1.20941532850921
74	80	1.17888901677836	0.0317691760592007	1.11743738501457	1.12712460138937	1.1573083236124	1.17860365287863	1.20015863234177	1.23162683689852	1.24196233319184	1.11662143170232	1.24115660185439
75	81	1.17481191451121	0.0313869615004756	1.11409264894277	1.12366606347294	1.15349213224723	1.17453240887011	1.19582700522047	1.22691118711451	1.23711957328367	1.11329346997028	1.23633035905215
76	82	1.12038397712322	0.0301597228319546	1.06204469154881	1.07124147883455	1.09989673478438	1.12011336459824	1.140576222447	1.17044956172459	1.18026111729999	1.06127092037259	1.17949703387385
77	83	1.22834583182465	0.0310402190648189	1.16825442625301	1.17773902243318	1.20726944736186	1.22808438028379	1.24913720515987	1.27984447809992	1.28992303297457	1.1675070024576	1.28918466119169
78	84	1.21131609826432	0.0303588948030846	1.15253767096297	1.16181645650142	1.19070343850951	1.21106248205851	1.23165228820622	1.26168084976679	1.27153579412973	1.15181266445027	1.27081953207836
79	85	1.13610232039499	0.0288756632686318	1.08020536625822	1.08902696830812	1.11649493245666	1.13585769101971	1.15544303527555	1.18401212733888	1.19338947176979	1.07950602038847	1.19269862040151
80	86	1.09303732954939	0.0277631759337442	1.03929347176915	1.04777537742619	1.07418543170674	1.09280227674703	1.11163299385219	1.13910106989407	1.14811696215099	1.03862150471925	1.14745315437952
81	87	1.0478816789781	0.0267459517852272	0.996110124888158	1.00428000978957	1.02971992119772	1.04765413474021	1.06579538842091	1.09225952396183	1.10094633758093	0.995459613479058	1.10030374447715
82	88	0.965117558021222	0.0253890407766359	0.915991546807744	0.923739447026	0.947873722289514	0.964894933345633	0.982118708513843	1.00725506386025	1.01550871586126	0.915355038099016	1.01488007794343
83	89	1.08784078784381	0.0267970344560954	1.03594754730227	1.04414204163056	1.06964853109851	1.08762076323574	1.10579319322514	1.13229005948068	1.14098440051956	1.03531860030986	1.14036297537775
84	90	0.993663296578062	0.0255881317162023	0.944138473237107	0.951952491224227	0.976286732217258	0.993443662572858	1.01080043569406	1.03612329519005	1.04443627141717	0.943510558414305	1.04381603474182
85	91	0.941348417627264	0.0248325896966746	0.893300836292204	0.900878240843002	0.924482196551158	0.941130066992081	0.95797661265732	0.982563410094582	0.990636856721323	0.892676541821781	0.990020293432746
86	92	0.938809760854347	0.0247484041374212	0.890924632867172	0.898476520303783	0.922000797868441	0.938592301718361	0.955381669620307	0.979884776092023	0.987930680343701	0.890302888745002	0.987316632963693
87	93	0.853400732428864	0.0236690776868523	0.807635058651628	0.814845329131808	0.837319151290254	0.853181921705776	0.869243786388402	0.892702521098551	0.90040987743045	0.807009340162634	0.899792124695095
88	94	0.839465452862053	0.023639880928221	0.79376585797397	0.800963439070399	0.823401950228911	0.839243558600431	0.855287067063969	0.878724370379704	0.886426041920155	0.79313128624274	0.885799619481366
89	95	0.834434568538033	0.023860473566796	0.788318444335181	0.795579281708393	0.818219361698164	0.834207151224115	0.850401866374363	0.874065598881785	0.881843073244751	0.787668040347113	0.881201096728953
90	96	0.690648678380138	0.0220732274884098	0.648057956513428	0.654746917787322	0.675635114365932	0.690413538149443	0.705405915825637	0.727352526987455	0.734575665552422	0.647385152502855	0.733912204257421
91	97	0.632576586032625	0.0215456440221746	0.59104720476679	0.597559236088934	0.617914016828127	0.632331987006967	0.646972518500944	0.668428289533841	0.675495983024514	0.590347123749163	0.674806048316087
92	98	0.776253139907088	0.0245595624823599	0.728857422076115	0.736302806917111	0.759549816327945	0.775994145220119	0.792674133017771	0.817086930872665	0.82512068458381	0.728116397441663	0.824389882372514
93	99	0.864863800162247	0.026922034159512	0.812895770672763	0.821062529497666	0.846556112598215	0.864584467435959	0.882866986502688	0.909617903824213	0.918419235079716	0.812096613209603	0.917630987114891
94	100	0.892191689735789	0.0282843780458543	0.837609441764217	0.846183350294502	0.872954751270749	0.891892815855073	0.911102825398766	0.939219519276356	0.948472391771753	0.836754308765915	0.947629070705663
95	101	0.888936579170609	0.0288561024547746	0.833272024519072	0.842010982361049	0.869306988978009	0.888624362433992	0.908225821888332	0.936927180227178	0.946375412180678	0.832378618359251	0.945494539981967
96	102	0.903844126924911	0.0294958383334899	0.846950368593977	0.855881151263246	0.883778468356083	0.903523293746304	0.923560045327859	0.952901498490521	0.962561129233271	0.846032283791271	0.961655970058551
97	103	0.841710904715903	0.0287859055650842	0.786229707840401	0.794928551890351	0.822120388675594	0.841382775070055	0.860943727597173	0.889612543074587	0.899056807764619	0.785290529808338	0.898131279623468
98	104	0.890070894368364	0.0299363237684782	0.832356179998532	0.841409051616034	0.869700385308134	0.889735294367044	0.910075566525559	0.93987750461231	0.949692768624189	0.831395699782147	0.948746088954582
99	105	0.805485811344167	0.0288780654406562	0.749872748488638	0.758581461689235	0.785824317544758	0.80514072804094	0.824771131881158	0.853567277989119	0.863059922314459	0.748884803080481	0.862086819607853
100	106	0.757175506610904	0.0284162904035319	0.702497464909381	0.71104896349161	0.737820180831502	0.756820054837473	0.776143357646752	0.804514535483707	0.813873515485204	0.701479577419982	0.812871435801827
101	107	0.882926177085183	0.0312552478637649	0.822721608554217	0.832152529064687	0.861648633079207	0.882557396558352	0.903801715319927	0.934957775713806	0.945226461766154	0.821665891272204	0.944186462898162
102	108	0.99919833395326	0.0340328303105998	0.93359981278259	0.943886015262114	0.976037794906921	0.99881197292707	1.02193770189014	1.05582857161741	1.06699248080517	0.932493986544485	1.06590268136204
103	109	1.02012647075293	0.0350312868304022	0.952612821142367	0.963197104177111	0.996284747529637	1.01972550567731	1.04353110322971	1.07842357241946	1.08991873788527	0.951465148565345	1.08878779294052
104	110	1.10226299871337	0.0366607220056906	1.03157106435621	1.04266259200108	1.07731917587209	1.10185658620832	1.12676379181835	1.16324972175969	1.17526450955785	1.03040798358221	1.17411801384452
105	111	1.05733720672923	0.0358470885451732	0.988236296366679	0.999072967053862	1.03294297617527	1.05693212429362	1.08128985790471	1.11698322604016	1.12874013375078	0.987076913180693	1.12759750027777
106	112	0.884119576127437	0.0325448913414665	0.821474915409675	0.831277672615404	0.861956152013467	0.883720276873252	0.905847727208655	0.938323533676098	0.949033382735702	0.820331589098163	0.947907563156712
107	113	0.996056472628963	0.0343263729117365	0.929905379813387	0.940275101709695	0.972693776220186	0.995662178749072	1.01898935062566	1.05318282252989	1.0644482714375	0.92877678172196	1.06333616353597
108	114	0.95426694696308	0.03369633733373	0.889357440022068	0.899526054093989	0.931328104730096	0.953870356603688	0.976773468004387	1.01036065276913	1.02143020871588	0.88822212578897	1.02031176813719
109	115	0.942406675973559	0.03365738128477	0.87758522143343	0.887736968430664	0.919492007325708	0.94200602316308	0.964884595267197	0.998443054119835	1.00950497071171	0.87643820865541	1.00837514329171
110	116	0.885341382360036	0.0327679546792578	0.822273678675205	0.83214114127905	0.863024912209362	0.884937149722139	0.907217201789048	0.939920505902842	0.950706267036635	0.821116191188691	0.949566573531382
111	117	0.818545105312324	0.0316941930518753	0.757596021726447	0.767119746294454	0.796950583922947	0.818136073657003	0.839693745972887	0.871365717710746	0.881818638032482	0.756424486930649	0.880665723694
112	118	0.847967448578023	0.0325900364890459	0.785286644311361	0.795083081904523	0.825764163661379	0.847549972859588	0.869715647751158	0.902275872125665	0.913020688649155	0.784090977059493	0.911843920096553
113	119	0.88753873107719	0.0338863862161524	0.822356413288106	0.832545756619643	0.864453731510748	0.887107505605209	0.910153656228018	0.944002664224804	0.955171622528973	0.821121414093531	0.953956048060849
114	120	0.733506158869489	0.0313624586389848	0.673316654309127	0.682693034515261	0.712115933858019	0.733059220026457	0.754409184746319	0.785843844924206	0.796235521332382	0.672035739937079	0.794976577801899
115	121	0.648546231947615	0.0299790601768729	0.591111710705631	0.600035379672611	0.628081783860141	0.648084362967966	0.668507209527285	0.698632576922823	0.708605445612907	0.589787274000944	0.707305189894286
116	122	0.54882072381107	0.0282282920708894	0.494882038824255	0.503229277241757	0.52952645283695	0.548336830864175	0.567587522907156	0.596062793937534	0.605509240513783	0.493493271352127	0.604148176270013
117	123	0.678531652643433	0.0325331026338754	0.616257963433518	0.62592081604848	0.656314229956961	0.678011775907865	0.700182374354427	0.73291585512122	0.74375967260164	0.614766771481037	0.742296533805829
118	124	0.820131183249913	0.0375119271893906	0.748247484681941	0.759420271340772	0.794527719250802	0.8195593356689	0.84511129147317	0.882792738134065	0.89526455852011	0.746607805958708	0.893654560541119
119	125	0.827524744821158	0.039450694293099	0.751999271289545	0.763720812528658	0.800585008956486	0.826897916638443	0.853781194942071	0.893466867740187	0.906612328868532	0.750201384006684	0.904848105635632
120	126	0.883539551918196	0.0420733119961046	0.802991076948509	0.815492702794774	0.854809293011737	0.882871811382885	0.911541927719743	0.953864148843558	0.967882632496627	0.801075860405831	0.966003243430561
121	127	0.945893155003118	0.0444419372346597	0.86078282376392	0.873998873250298	0.915550248982326	0.945197224673379	0.975477448027443	1.02016134278821	1.03495829054343	0.858786958023185	1.03299935198305
122	128	0.952001273028522	0.0452309454748696	0.865402887328555	0.878844600032074	0.921115613809702	0.951285039905364	0.98210618869787	1.02760110807522	1.04266983634223	0.863348619897778	1.04065392615927
123	129	1.04309815451268	0.0477601835858996	0.95157803623826	0.965802366655031	1.01049943568149	1.04236931561133	1.0749023856048	1.1228801022535	1.13876009439226	0.949488194684319	1.13670811434105
124	130	1.0663689196532	0.0485214659290654	0.973376677545486	0.987832946509214	1.03325294613535	1.06563307563114	1.0986827688441	1.14741494767664	1.16354279321308	0.971266846432232	1.16147099287417
125	131	0.881776857531686	0.0440888428765843	0.797470826089275	0.810531875594325	0.851652465305977	0.881042152444463	0.911100375085438	0.955528014887995	0.970258025410361	0.795362725493581	0.968190989569791
126	132	0.815889846448202	0.0422451749084908	0.735181666979098	0.747668308358048	0.787012468506591	0.815160838318184	0.843972563158355	0.886598129224154	0.900740778543647	0.73308930362756	0.898690389268843
127	133	0.768114339778814	0.0411752505932762	0.689522813693722	0.701664935198289	0.739955635926913	0.767378723491457	0.795471182774882	0.837073032865445	0.850886160631442	0.687410848615992	0.848817830941635
128	134	0.747572816749182	0.0412778035028419	0.668849699614374	0.68099709581196	0.719332800124215	0.746813225688677	0.774984842171487	0.81673960980258	0.830612460776412	0.666668321883612	0.828477311614752
129	135	0.805961729194063	0.0439035329390091	0.722199481457839	0.735131829149083	0.775930810192846	0.805164676916624	0.835123820771351	0.879510485694938	0.894253389292163	0.719910804633605	0.892012653754521
130	136	0.864786566057826	0.0467623019068975	0.775552119123056	0.789333574636769	0.832803334596176	0.863943840363706	0.895851182811684	0.943114211680489	0.958809976505516	0.773132454320307	0.956440677795345
131	137	0.872551807217619	0.0481786138252035	0.780667783900026	0.7948459780073	0.839590633416355	0.871665227960401	0.904546566505064	0.9532818831728	0.969473993047949	0.778121724120221	0.966981890315018
132	138	1.028137430755	0.053306442561859	0.926300596116707	0.942055284656492	0.991698316996141	1.0272163075573	1.06357246686402	1.1173616519665	1.13520875461361	0.923656803333754	1.13261805817624
133	139	1.07063904919644	0.0551407163889259	0.965279667069471	0.981583622894264	1.03294927868808	1.06969256767891	1.10729709914768	1.16292305065384	1.18137702731409	0.962563245074143	1.17871485331873
134	140	1.1847045484623	0.0582250520302952	1.07331962317807	1.09058710285171	1.14492978105266	1.18375081672133	1.22343968631876	1.28207529670888	1.30150928704946	1.07058344648292	1.29882565044168
135	141	1.25041697604294	0.0594762702970969	1.13654781456273	1.15422174523117	1.20980344582679	1.24947410334819	1.29000271005456	1.34982846532224	1.36964425202879	1.13384348626063	1.36699046582525
136	142	1.27474860233169	0.0591787182001767	1.16138408121888	1.17899499404003	1.23434974248493	1.27383295170592	1.31414933737432	1.37362560941887	1.39331654866948	1.15875831465934	1.39073889000403
137	143	1.20951864382278	0.0563940975510522	1.10149935965517	1.11827732894403	1.1710187962668	1.20864229403689	1.24706320772978	1.30374929770799	1.32251801468664	1.09898621262272	1.32005107502284
138	144	1.07050351873299	0.051744740660548	0.971475069240902	0.986836487940332	1.03516270321869	1.06966990878407	1.10493564355372	1.15701409998729	1.17426916487799	0.969083827038317	1.17192321042766
139	145	0.895922975361205	0.046327074174299	0.807413351222023	0.821107708271272	0.864255890552513	0.895124596680051	0.926719780858424	0.973461619306649	0.988969566294438	0.805121909979579	0.986724040742831
140	146	0.922844973727164	0.0464922581168716	0.833960163643478	0.84772658166733	0.891075425773315	0.922064342555154	0.953763585459053	1.00062620163102	1.01616590401027	0.831720147818096	1.01396979963623
141	147	0.916043599578007	0.0464452541795628	0.827263102593485	0.841009968195595	0.884303634936536	0.915258763313349	0.946928044846398	0.993754411383048	1.00928411134695	0.825010901386063	1.00707629776995
142	148	0.890153589370769	0.0462144716797737	0.801868395699543	0.815525843546486	0.858561846341727	0.889353938637113	0.92087366692248	0.96750905149843	0.982982977316592	0.799573224878412	0.980733953863125
143	149	0.876729268787278	0.0463365816712113	0.788252559963736	0.801929827117487	0.845046749192549	0.87591308257039	0.907522100331801	0.9543128329338	0.969844132719335	0.785909568711704	0.967548968862852
144	150	0.78651519252	0.0443856201273749	0.701917176796471	0.714958858189956	0.756139907012619	0.785680408458652	0.815980525721316	0.86091909489349	0.875857026109664	0.699519377070345	0.873511007969654
145	151	0.79282016611449	0.0451751215796166	0.706741248951487	0.720005627383138	0.761900443063214	0.791962300912649	0.822804778746686	0.868561006908639	0.883774060245002	0.704276927818442	0.881363404410539
146	152	0.907029884225616	0.049263101094375	0.813034623336581	0.827548678532103	0.873334243963303	0.906138172171442	0.939753512702084	0.989552843796114	1.00609248211569	0.810474206080641	1.00358556237059
147	153	0.881345417812406	0.0496581886499758	0.78669370263925	0.801286277344654	0.84736259826059	0.880412952814721	0.914311808185567	0.96458532982659	0.98129604187359	0.784015368058453	0.978675467566358
148	154	0.827938632581374	0.0489570376563617	0.734755231219474	0.749090526695985	0.794412793011182	0.826973869336067	0.860412844422699	0.910077689454459	0.926604461372909	0.731982838774905	0.923894426387843
149	155	0.838539366041403	0.0499342925842601	0.743516060760979	0.758129677491175	0.804340816882562	0.83754839331346	0.871657719430101	0.922329410894468	0.939194034951052	0.740668152576254	0.936410579506553
150	156	0.748926176620071	0.0479450854772534	0.657895602434268	0.67184666706755	0.71605433051253	0.747903302281539	0.780683067625814	0.8294948736419	0.845769359826378	0.654953809084655	0.842898544155488
151	157	0.736355900245375	0.0484486612660071	0.644452590812509	0.658517906411137	0.703124542763502	0.735293610632729	0.768429345445479	0.817817537669965	0.834295783176593	0.641396524164001	0.831315276326748
152	158	0.736387705506971	0.0496472489772422	0.642288945173457	0.656671986268719	0.7023209044614	0.735272267593905	0.769238668020578	0.819908370152745	0.836825042795987	0.639079097511576	0.833696313502366
153	159	0.717056417877856	0.0504519135051958	0.621576381045353	0.636136957478092	0.682413065972743	0.715873504214589	0.75041039436692	0.802011003241319	0.819258434184083	0.618170667407673	0.81594216834804
154	160	0.744651668042561	0.0530542346166086	0.64429243198122	0.659586411497081	0.708213679790515	0.743392061857706	0.779716690144844	0.83401366392906	0.852168682124729	0.640665368194008	0.848637967891113
155	161	0.778491711366545	0.0560370595668945	0.672530013690324	0.688668437103176	0.739998354265571	0.777147579710697	0.815519973511674	0.872900058795408	0.892091497275094	0.668659074615431	0.888324348117658
156	162	0.811772348746469	0.0590477497651235	0.70016111173326	0.717149844331363	0.771203543875383	0.81034110124575	0.850781106995288	0.911277096811841	0.931516702356056	0.696038759206826	0.927505938286111
157	163	1.0173491290403	0.0679744979214585	0.888474034384683	0.908181972887033	0.97071337363601	1.01583561780483	1.06233513882269	1.1316791231535	1.15482489721089	0.884119113114241	1.15057914496636
158	164	1.18663103960246	0.0750491365479451	1.04408340533924	1.06594296489729	1.1351858854367	1.18504924046487	1.23635199456176	1.3127148806353	1.3381674528945	1.03953473196849	1.33372734723644
159	165	1.2277057567916	0.0768819167207978	1.08163058520957	1.10404194946444	1.17501221277599	1.22610128614774	1.27865038586692	1.35684266430273	1.38289855024821	1.07701720001884	1.37839431356437
160	166	1.18168707984311	0.0745874271009959	1.04000730650578	1.06173591236398	1.13055998269693	1.18011814533281	1.23110399989202	1.30699012993478	1.33228252909545	1.03549572272516	1.32787843696106
161	167	1.16557527081334	0.0725655467379546	1.02767553193156	1.04883859877394	1.11584449621398	1.16406970598866	1.21366493863017	1.28744765861105	1.31203059079463	1.02334679920695	1.30780374241973
162	168	1.04604902350231	0.0673819410029132	0.918140729175651	0.937737493374596	0.999846550995703	1.0446025623381	1.09067482402968	1.15929466461	1.18217700567811	0.913980419136601	1.17811762786802
163	169	2.05532960977862	0.0929452177727041	1.87717342145691	1.90487489563808	1.99189879533184	2.05392873701138	2.11723336853635	2.21056287338881	2.2414466367188	1.87315698294412	2.23750223661312
164	170	1.94058499769347	0.0887602917984874	1.77049461475382	1.79693153437763	1.88000237488821	1.93923189850721	1.99969264321271	2.08885405004003	2.11836472836734	1.76661482576843	2.1145551696185
165	171	1.71586883481452	0.0787294615929197	1.56501135036477	1.58845635392834	1.66213074027285	1.71466486667084	1.76829451624667	1.84738820054311	1.87356818885005	1.5615590900924	1.87017857953664
166	172	1.45525099548747	0.0670544263500664	1.32677718194475	1.34674054949754	1.40947966877287	1.45422122354132	1.49989979613028	1.56727412178492	1.58957676101148	1.32382431984134	1.5866776711336
167	173	1.36611096784846	0.0608514189762273	1.24943205932522	1.26758379223285	1.32458972564055	1.36520756161366	1.40664742853532	1.46771977237552	1.48792373074582	1.24684218665506	1.48537974904187
168	174	1.20995772001478	0.0546603181107284	1.10518310263488	1.12147506114595	1.17265501003601	1.20913471914267	1.24636329763636	1.3012477361167	1.31940926282651	1.10282349651775	1.3170919435118
169	175	1.15808639533093	0.0516879253943789	1.0589823385064	1.07439891434014	1.1228169720768	1.15731750450222	1.19251766924625	1.24439665687538	1.26155988530425	1.05677806155795	1.25939472910391
170	176	0.5828190482502	0.0358022895337909	0.514753588945496	0.525206112849655	0.558287876875508	0.582086106692045	0.606551291371573	0.642932159962553	0.655049555102984	0.51264656076397	0.652991535736431
171	177	0.525745241148051	0.0335886313729732	0.461968186574097	0.471743456652594	0.502717116619341	0.525030114770899	0.547993862185297	0.582186435533437	0.593586090027692	0.459911523657023	0.591578958639078
172	178	0.530636763330598	0.0343960725844562	0.465357632357224	0.475355859737341	0.507049746587886	0.529893759915833	0.553413892297729	0.588452171404499	0.600138096904713	0.463220461065064	0.598053065596132
173	179	0.601498868191999	0.0384283530761856	0.528532299708977	0.53971606977154	0.575152665209055	0.600680700621843	0.626953250515106	0.666072566411465	0.679114775335888	0.526179296162675	0.676818440221323
174	180	0.575750047214283	0.0399210830208059	0.500159973823475	0.511696610280883	0.548344509939568	0.574827634188911	0.602150151264503	0.642949993638306	0.656581798717547	0.497504724493503	0.653995369935062
175	181	0.668385487132899	0.0455835118808852	0.582023364297398	0.595215804807896	0.637101272233995	0.667349516666554	0.698540486640313	0.745089040042568	0.760634598067009	0.579041803846364	0.757729170419434
176	182	0.702654299220517	0.0493166637278585	0.609314415229066	0.623550560999054	0.668791884116726	0.701500852893652	0.735259457567254	0.785692643680384	0.802548714766757	0.605993638313914	0.79931496012712
177	183	0.760111026061025	0.0537479660982415	0.6584115254536	0.673916286701628	0.723201307791146	0.758844550399887	0.795640287988661	0.850625936052761	0.869007347801393	0.654765012508471	0.865457039613578
178	184	0.940424543749441	0.0621450030834122	0.822557610726774	0.840592483687698	0.897795801197131	0.939056012747762	0.981561567453894	1.04492488777644	1.0660682957456	0.818620337705953	1.06222874979293
179	185	0.920420386181456	0.0633643525338216	0.800410372360319	0.818733532751193	0.876926369409868	0.918966734618965	0.962329915416181	1.0270658933705	1.04869088633223	0.796226255215165	1.04461451714775
180	186	0.892700409965389	0.063441455631856	0.772681253316878	0.790973844974746	0.849130286055123	0.891197997942606	0.934632909253733	0.99955196724629	1.02125710428473	0.768355156926952	1.01704566300383
181	187	0.926963598992978	0.0652209312305814	0.803533257436067	0.822356217522596	0.882178941380982	0.925434405641854	0.970081436468769	1.03678732587982	1.05908367559718	0.799130573781039	1.05479662420492
182	188	0.897436776810786	0.0647669205840472	0.77497936578315	0.793627409145682	0.852944658688094	0.89587920864546	0.940231156624545	1.00655928844284	1.02874513554748	0.770493612466054	1.02437994115552
183	189	0.991015056879278	0.0687145308141365	0.860904948780547	0.880762490243811	0.943843024132574	0.989427344987239	1.03645647845368	1.10668358187534	1.1301474515725	0.856334576483571	1.12569553727499
184	190	1.00044367449281	0.0697042136958361	0.868482317597254	0.88861709382485	0.952588383393297	0.998825300107222	1.04653493415048	1.11779080989786	1.14160155435316	0.863823415648976	1.13706393333665
185	191	0.991826713793305	0.0697846840622883	0.859759488951066	0.879899562052929	0.943908305955156	0.990190517056078	1.03796166784754	1.10933521817583	1.13319172698997	0.85504873303122	1.12860469455539
186	192	0.999507857960283	0.0701516990347338	0.866734248499626	0.886984803544911	0.95133943427982	0.997867109915738	1.04588786590125	1.11762778961333	1.1416051217436	0.862010527852205	1.13700518806836
187	193	0.926590049615744	0.0675785248546171	0.798866738226521	0.818304986012483	0.880158033064682	0.924947678316434	0.971231897737276	1.04047753908463	1.06364619302288	0.794136140900695	1.05904395833079
188	194	0.948459792789561	0.0684491895853237	0.819040168265631	0.83874843050825	0.901438112571173	0.946813670391289	0.993687211210004	1.06378637338616	1.08723357823829	0.814299381202326	1.0826202043768
189	195	1.04710083127726	0.0722568220823187	0.91026024348301	0.931150419025231	0.99750097492819	1.04543923629442	1.09488954167969	1.16871922847458	1.19338355710878	0.905477459995915	1.1887242025586
190	196	0.948125050571266	0.0691491262202593	0.817433304938711	0.837323319592684	0.900613901429466	0.946444508705032	0.993804425744111	1.06465941413031	1.08836653379557	0.812592763179558	1.08365733796297
191	197	1.0362930828252	0.0723778484341575	0.899282019946019	0.920184500182929	0.986600194056926	1.03460854138077	1.08414981894928	1.15814792818402	1.18287666462347	0.894432499894255	1.17815366575615
192	198	1.08939724233629	0.0742962752708092	0.94863616916745	0.970138443810593	1.03840730001166	1.08770872068089	1.13854668369676	1.21441587398796	1.23975347985826	0.943776542805501	1.23501794186707
193	199	1.24459701122267	0.0793526071503806	1.09391474762591	1.11701253629517	1.19019514408696	1.24291097226125	1.29716105805822	1.37793283289761	1.40486040228314	1.08906590120793	1.40012812123742
194	200	1.2318088310388	0.0783781190088995	1.08296721406368	1.10578514879119	1.17807672465616	1.23014687035947	1.28372936228363	1.36350172470442	1.39009474959633	1.07818771778136	1.38542994429625
195	201	1.18964582899456	0.0756953514326928	1.04589884135044	1.06793575177911	1.13775289347526	1.1880407547815	1.23978919692488	1.31683106887095	1.34251385368776	1.04128294018648	1.33800871780264
196	202	1.02741765919365	0.0688009752780155	0.896985597284469	0.916929298032812	0.980213176967298	1.02588231660833	1.0729486001546	1.14314332921517	1.16657445115264	0.89256774764874	1.16226757073856
197	203	1.07325100395522	0.0689911875283642	0.942279043780823	0.962347274029864	1.02594662589497	1.07177305933102	1.1189443917733	1.18919623954266	1.21262156231617	0.938028276399626	1.20847373151081
198	204	0.9003655446173	0.0625797313243518	0.781881757172674	0.799962504599232	0.857403286357792	0.898916096410813	0.941747900444041	1.00571290237803	1.02708592292877	0.77770927122157	1.02302181801303
199	205	0.806627934949024	0.0589864765358834	0.695154737787681	0.712117272138505	0.766097485266962	0.805190552026085	0.845591652554229	0.906041771882189	0.926269107602549	0.691014440938692	0.922241428959355
200	206	0.696772775580681	0.0550847245608076	0.592990660208449	0.608708934803005	0.65887011410476	0.695321704492297	0.733093818829623	0.789786506469648	0.808800555410664	0.588806715441498	0.804738835719864
201	207	0.770420079847131	0.0589154960022488	0.65927249334031	0.676140850046487	0.729906266465971	0.768918807870469	0.809297542153189	0.86982043422489	0.890098639292514	0.654945707682723	0.885894452011538
202	208	0.829679596110056	0.0628978478608369	0.710978583231669	0.729002730704146	0.786434057166638	0.828090714043806	0.87119328690966	0.935776437956141	0.957409437524483	0.706399814302816	0.952959377917297
203	209	0.997859668549005	0.0710945576860299	0.863374729711432	0.883869205162764	0.949031470828913	0.996171751548262	1.04484804289137	1.11760791517629	1.14193628401867	0.858514335484387	1.13720500161362
204	210	1.04477285685626	0.0744369839584495	0.903965268192237	0.92542326708921	0.993649059357421	1.04300558444053	1.09397033386432	1.17015092521155	1.19562306344824	0.898876368297704	1.19066934541483
205	211	1.15010053039636	0.0788035898594239	1.00082434752655	1.02362166155671	1.0960130472241	1.14830118765862	1.20222671884087	1.28271726321946	1.30960162194606	0.995645494271885	1.30455556652083
206	212	1.11704302805425	0.0774529983567143	0.970386740521396	0.992769577282411	1.06387209999107	1.11525340590143	1.16826326209833	1.24742118781606	1.27386897170637	0.965235151275087	1.26885090483341
207	213	1.06149465936994	0.0746865036077007	0.920150761390337	0.941705514594335	1.01021036414142	1.05974353281316	1.11087022735757	1.1872572024613	1.21278944145552	0.915109112298847	1.20788020644103
208	214	1.02514092104867	0.0724884096945336	0.887981590176766	0.90889243698925	0.975361794992689	1.02343286001386	1.07305826344721	1.14721590090841	1.17200640745824	0.883063638047381	1.16721820404995
209	215	0.982769464421019	0.0703775831223659	0.849665674375911	0.869943860035586	0.934429484898468	0.981090028100284	1.02927886673246	1.10132392449628	1.12541673288505	0.844829401501182	1.12070952734086
210	216	0.990695392852998	0.0704056558154874	0.857501295238108	0.877801931461065	0.942342417384321	0.989028055577779	1.0372309756667	1.10927643564815	1.13336422481592	0.852700307454643	1.12869047825135
211	217	1.02149809981355	0.0715191722520686	0.886124371529961	0.906774287526799	0.972392748284815	1.0198294709948	1.06878464451294	1.14191389479983	1.16635391958431	0.881320522199497	1.16167567742761
212	218	1.04479757635472	0.0724436775774506	0.907626375314767	0.928561588204987	0.995065511091569	1.04312369912628	1.09270510994614	1.16674344764851	1.19148070468746	0.902807968302913	1.18678718440652
213	219	1.04910180476227	0.0725678892422067	0.911683720791844	0.932659345136654	0.999286451366577	1.04742907138806	1.09709387229834	1.17125024496747	1.19602531876609	0.906868741847548	1.191334867677
214	220	1.28722861791769	0.0801393533089955	1.13493601636983	1.15830791346182	1.23230734611442	1.28556591437808	1.340337497447	1.42182106272625	1.4489697631246	1.13015548543205	1.44430175040332
215	221	1.37410166059985	0.0822653145891764	1.21757888971585	1.24164454528698	1.31775614845323	1.3724603112318	1.4286580447557	1.51215766539038	1.53995166159443	1.21286164400507	1.53534167719464
216	222	1.34615121137721	0.0798793783408956	1.19412717709176	1.21751072839717	1.29144694234536	1.34457155179607	1.39913359386509	1.48018014893222	1.5071519208795	1.18958762982906	1.50271479292537
217	223	1.2960269380472	0.0759744446124603	1.15138192010445	1.17364283520287	1.24400602164932	1.29454267380456	1.34642994905737	1.42347408550527	1.44910654057055	1.14711702660678	1.44493684948762
218	224	1.25856670938183	0.0724223759366215	1.12060893317875	1.14185836985427	1.20899100540822	1.25717783581519	1.30662848300957	1.38001269875763	1.40441700890789	1.11661885254605	1.40051456621761
219	225	1.19829130054591	0.0686139602715387	1.0675693882265	1.08770870712236	1.15132585284744	1.19698194731904	1.24382949729939	1.31334028761195	1.33645385065601	1.06380793841369	1.33277466267813
220	226	1.16203407907229	0.0658929073886792	1.03646092935086	1.05581530767868	1.11693728824687	1.1607888353422	1.20577349901212	1.27250055592832	1.29468355838412	1.03288398059048	1.2911841775541
221	227	0.982543938522035	0.0593576500928809	0.869637836292508	0.886990036851579	0.941883059339657	0.981348888453996	1.02190217351366	1.08217433703837	1.10224109813032	0.866202944339989	1.09888493270408
222	228	0.858878461860144	0.0546491278529683	0.755098674098305	0.771008474537919	0.82141376139724	0.857719660107819	0.895080041919374	0.950701305713317	0.969243287017442	0.751766171268327	0.965990752451962
223	229	0.896384972156633	0.0555914360556015	0.790729031893721	0.806946760917401	0.858289148681582	0.89523602295033	0.93322840873057	0.989742427213713	1.0085699782348	0.787425757487654	1.00534418682561
224	230	0.862755398248515	0.055007275099294	0.758302362313051	0.774313763338701	0.825043991164202	0.861586635024348	0.899192827193169	0.955183870189765	0.973850077515986	0.754941139053899	0.970569657443131
225	231	0.864824852961181	0.0558242042150822	0.758863370115903	0.775095978403226	0.826546053488164	0.86362400436255	0.901794703663866	0.958650015019879	0.977610299501392	0.755409412699619	0.974240293222742
226	232	0.901884547000466	0.0578559206654092	0.792044212523866	0.808876277408855	0.862216426398283	0.90064769613883	0.94020447401123	0.999111912470117	1.01875343685964	0.788486942496264	1.01528215150467
227	233	1.12818071486453	0.0656852207248222	1.00309966352542	1.02235561498451	1.08320937422967	1.12690619078919	1.17176277346896	1.23835340360996	1.26050447080639	0.999437682243877	1.25692374748518
228	234	1.27063307758264	0.0704820417465356	1.13623029131262	1.15696529602254	1.22241010750264	1.26933010205969	1.3174357419107	1.38874549285961	1.41244027811172	1.13248827575943	1.40877787940585
229	235	1.37347939241308	0.0729996060933457	1.23411233199109	1.25565161348451	1.3235624340054	1.37218631403633	1.4219868250318	1.49571803872461	1.52019464808361	1.23040016447012	1.51655862035604
230	236	1.14952417740956	0.0653941456572613	1.02491309958215	1.0441164802391	1.10476672858509	1.14828436784758	1.19293017949779	1.25916104377013	1.28118070229617	1.02135165192133	1.27769670289779
231	237	0.984075349024181	0.0587050135950884	0.872367661167714	0.889545757562422	0.943868950066649	0.982908246354463	1.02300956464579	1.0825861026438	1.10241528647664	0.869013522377808	1.09913717567055
232	238	0.864847306600543	0.0538430414747244	0.762526829545803	0.778229651848534	0.827947479069539	0.863730189828985	0.900529446337152	0.955275620391271	0.973515954773519	0.759314945310083	0.970379667891003
233	239	0.852341497141321	0.0531676018106163	0.751310816145092	0.766814239135842	0.815903493946823	0.85123625111759	0.887574752410644	0.941638921513584	0.959652890882563	0.748132997592513	0.956549996690129
234	240	0.790128368791353	0.0516523073167993	0.692126820917974	0.707130393897309	0.754703217589831	0.789003115286127	0.824326974473197	0.876964766304894	0.894524293667946	0.688889846450426	0.891366891132279
235	241	0.764379879895732	0.0516520056142056	0.666489108743043	0.681449960528729	0.728936151194736	0.763216755540735	0.798555791986736	0.851277411531992	0.868880208788484	0.663141948891889	0.865617810899575
236	242	0.779950439142085	0.0533163143974235	0.678946044408906	0.694373274770262	0.743357761539143	0.778735900057092	0.815219260933131	0.869670602344253	0.887856551056855	0.675450462923135	0.884450415361035
237	243	1.05869419082101	0.0637259016594679	0.937465581789903	0.956100010736962	1.01504332377251	1.05741584954021	1.10095162262401	1.16564898609891	1.18718717490222	0.933791423568456	1.18359695807357
238	244	1.32003498181394	0.0728867387569479	1.18102876574088	1.20247816512982	1.27016985965224	1.31869372548509	1.36843806933813	1.44216701278773	1.46666315306017	1.17717697385032	1.46289298977756
239	245	1.50617720398034	0.0783024242797195	1.35659851685668	1.37973663552372	1.45264953594758	1.5048205051188	1.55822599216306	1.63724565507066	1.66346563533437	1.35270445239209	1.65964995556859
240	246	1.52098548249981	0.0770180937445152	1.37375991416033	1.39655761134899	1.46835336193445	1.51968569262186	1.57220075264061	1.649847108884	1.67559741002951	1.37003001876056	1.67194094623906
241	247	1.37230644607608	0.0702133059305075	1.2381244210969	1.25889395017547	1.32431827459467	1.37110915693288	1.4189895008565	1.4898030547812	1.51329234128193	1.23468836645229	1.50992452569988
242	248	1.38294231246155	0.06732057845417	1.25412722220597	1.27410395944936	1.33695954186609	1.38185009449549	1.42773449323364	1.49550636169538	1.51796420138028	1.25099397869138	1.51489064623173
243	249	1.42089596045392	0.0656108793184063	1.29519412805311	1.31472530230267	1.37610890196914	1.41988621184901	1.46458231999591	1.53051099696476	1.55233595623528	1.29229863698984	1.549493283918
244	250	1.37851979936238	0.0624026592348279	1.25890997209772	1.27750742817531	1.33593237648088	1.37757830190579	1.42008091997107	1.48274373435088	1.50347994043797	1.25621058726211	1.50082901146264
245	251	1.32231148336897	0.0589589549423286	1.20926377024381	1.22685000702823	1.2820810961769	1.32143530339111	1.36158676782028	1.42076171659741	1.44033832992702	1.206751931682	1.43787103505593
246	252	1.24220746440774	0.0551683703050131	1.13641845259987	1.15287769456338	1.20456522570075	1.24139085548733	1.27895953702237	1.33432278676237	1.35263708167034	1.13407745860991	1.35033747020556
247	253	1.22010704803434	0.0529980634865704	1.11843007555681	1.1342612464929	1.18395446458395	1.21933977096895	1.25542323919041	1.30857012395626	1.32614428881665	1.11623084360066	1.32398325246802
248	254	1.20772260476711	0.0514040877326483	1.1090604609226	1.12443240729534	1.17266503909309	1.20699338202225	1.2419852589341	1.29350026778305	1.31052876645279	1.10697059281112	1.3084746167231
249	255	1.08966627806693	0.0477850273773523	0.99800963743	1.01227613609812	1.05706636819363	1.08896785370003	1.12150485115052	1.16943883002668	1.18529191030924	0.996007624407322	1.18332493172654
250	256	1.00043802091339	0.0449209932263044	0.914320201579836	0.927713905812361	0.969783972971233	0.999765763919921	1.03035925814602	1.07545528703684	1.09037612394127	0.912392874189829	1.08848316763694
251	257	0.893106010851935	0.041915541959433	0.812831865719078	0.825297437295459	0.864488380128014	0.892450365225914	0.921008941657087	0.963151074184564	0.9771060322552	0.810951548611446	0.975260473092423
252	258	0.95983041637433	0.0433165403091359	0.876797990694712	0.889709592761134	0.930269561014897	0.959178879044137	0.98868104736092	1.03217371393512	1.04656537964899	0.874929997368424	1.04473083538024
253	259	0.957518093721214	0.0435235497146006	0.874102476000419	0.887070458151852	0.92781355441462	0.956858726799641	0.986503874315652	1.0302149112809	1.04468074141634	0.872211936280597	1.04282425116183
254	260	0.915797464108916	0.0428861455583453	0.833660222427447	0.846416110892724	0.886517910119269	0.915128108584946	0.944347373258656	0.987462073174782	1.00173849257598	0.831740618814559	0.999854309403273
255	261	0.855594599951125	0.0416991293182946	0.775807394215111	0.788180305765828	0.827111941962833	0.854917264984045	0.883338918123934	0.925319371055614	0.93923092884672	0.773864306487267	0.937324893414982
256	262	0.839996822900877	0.0416370966731585	0.760361655392064	0.772703149641518	0.811550669907332	0.83930896507163	0.867693166912786	0.909636868914069	0.923540908286642	0.758388113421486	0.921605532380267
257	263	0.8362211773914	0.042074853655976	0.755779059686389	0.768238487755174	0.807470628122848	0.835515611476939	0.864202616091074	0.906610645301505	0.920672839644596	0.753754464225687	0.918687890557113
258	264	0.880090315793335	0.0438949153310883	0.796149841234283	0.809155495844305	0.850099353192853	0.879360663668233	0.909285911533971	0.953514074684115	0.968177212782499	0.794056281744401	0.966124349842268
259	265	0.787584800395149	0.0422797673324632	0.706888223644704	0.719354828736153	0.758670196161791	0.786828364123971	0.815674849045039	0.85839508050443	0.872579985413242	0.704716456423522	0.870453144366777
260	266	0.816630989333925	0.0437760160000945	0.73307536177122	0.745984419945739	0.786693688343605	0.815848909081801	0.845715781276965	0.889945342213636	0.904630952947827	0.73082999797374	0.90243198069411
261	267	0.834238608118868	0.0451104575237307	0.748156303271707	0.761450938869508	0.803385161100906	0.833425651098394	0.864205889827025	0.909799386496072	0.924940709817827	0.745822111372356	0.922655104865381
262	268	0.888381573777095	0.0475539753844146	0.797611398613404	0.811635907908193	0.85586123822345	0.887533216020509	0.919977154100508	0.968021104713025	0.983972721398472	0.795175782023642	0.981587365530547
263	269	0.963802523724371	0.0505169785607288	0.867322301703449	0.882241808380335	0.929265394948804	0.962920064512736	0.997377722178433	1.04837342704768	1.06529751443784	0.864789245745343	1.0628158017034
264	270	0.946526193589676	0.0508121883751123	0.84954435291805	0.864526826244447	0.911776373290426	0.945617101966662	0.980285055889951	1.03162659784485	1.04867413868494	0.846934304374456	1.0461180828049
265	271	0.945408282744293	0.0511967288716756	0.847715728470285	0.862802543169915	0.910391427664205	0.944484290747248	0.979417938836375	1.03116588728881	1.04835161257938	0.845062694155809	1.04575387133278
266	272	0.913297096626173	0.050582847874527	0.816836088726857	0.831718597411241	0.878689640342968	0.912363424955037	0.946886805823927	0.998060481753167	1.01506387776532	0.8141547147921	1.01243947846025
267	273	0.844405976748529	0.0489151248746796	0.751245483897606	0.765590593229763	0.810918674749226	0.843461639102788	0.876863912252427	0.926442634142223	0.942932834742134	0.748532331994157	0.940279621502901
268	274	0.838632092799203	0.0491614839276469	0.745035308234614	0.759439883686377	0.804970439088658	0.837671656259245	0.871246833562639	0.921100492842721	0.937686721727261	0.742275584301015	0.934988601297391
269	275	0.859017422803917	0.0504432399585871	0.762985272746705	0.77776349729802	0.824477278861175	0.858030248472671	0.892481508875272	0.94363874600381	0.96065935843906	0.760148672485086	0.957886173122747
270	276	0.806474948084115	0.0497293756813319	0.711943250390914	0.726457454843244	0.772399224776493	0.805453030491576	0.839436751360976	0.889978359826216	0.906813839771609	0.709005371748704	0.903944524419525
271	277	0.787854710225253	0.0500288241281527	0.692842751992099	0.707409869972484	0.753558524070656	0.78679601912822	0.820996898433546	0.87191091338312	0.888882815649522	0.689798214934074	0.885911205516432
272	278	0.756795669930941	0.0500104655434237	0.661943631952485	0.676456985368555	0.722490687152031	0.755694360588134	0.789900209386338	0.840891101501255	0.857906012165802	0.658775157465831	0.854816182396052
273	279	0.709537947524481	0.0495562798549262	0.615728049577065	0.630039737236926	0.675513798480582	0.708384561384193	0.742304903984449	0.79297055776259	0.80990203900947	0.612407639008825	0.806668256040136
274	280	0.69391166021553	0.0503416429160775	0.598747216257398	0.61323471292349	0.659325972013466	0.692694651760308	0.727170819511365	0.778740042491024	0.795991801953813	0.595242040100018	0.792581280331041
275	281	0.700224297058914	0.0521916375906913	0.601663450521218	0.616644495970064	0.664350673077947	0.698928013164932	0.734684992359719	0.78822596263497	0.806151299793961	0.597928687381159	0.802519906736669
276	282	0.722190760522931	0.0549071467696646	0.618581500343543	0.634311318571641	0.684437288132565	0.720799733818381	0.758428044158939	0.814815257771713	0.833704532039941	0.614572752854388	0.829808768191474
277	283	0.825898071581188	0.0608860136292438	0.710870222105723	0.728365463669508	0.784056514923772	0.824402362244504	0.866109324357799	0.928532817910308	0.949425328896847	0.70656148486787	0.945234658294506
278	284	1.02796568085662	0.0702702872897915	0.894843053839949	0.915175965479293	0.979736953928986	1.02636493235419	1.0744495810969	1.14621582089646	1.17018469149667	0.890235917768633	1.16569544394462
279	285	1.15060210682572	0.076200486029894	1.00608761793744	1.02819734541911	1.09833009741752	1.14892037791358	1.20104100790453	1.27874352226864	1.30467319188842	1.00124915420713	1.29995505944431
280	286	1.30442820856044	0.0816864630177231	1.14922442839746	1.17303633574143	1.2484417111096	1.30272347046982	1.35855649693318	1.4416352094985	1.46931939395255	1.1443227410457	1.46453367607517
281	287	1.45173789020774	0.0852489842565604	1.2894437303744	1.31441890312597	1.39336510944244	1.45006956737416	1.50829213511745	1.5947477732993	1.62351257751729	1.28464988106489	1.6188258993506
282	288	1.4943368106356	0.0843303049324612	1.33360510423671	1.35838360154256	1.43662539234524	1.49275076555515	1.55031936819981	1.63570024675107	1.66408151732711	1.32904941296798	1.65962420830323
283	289	1.42683828357029	0.0793914058146045	1.2754593024509	1.29881022656546	1.37251734723165	1.42536606869677	1.47955443587876	1.55988827413946	1.58658341277031	1.27123112817366	1.58244543896691
284	290	1.26525811264407	0.0716311351606009	1.12874323923732	1.14978552344779	1.21623519828169	1.26390659820344	1.3128078159748	1.38534091173446	1.40945321976411	1.12486108772929	1.40565513755885
285	291	1.08269927199833	0.0636881924704898	0.961458074243391	0.980114211229257	1.03908879349164	1.08145074029742	1.12494880346377	1.18954325938019	1.21103546184178	0.957870414756167	1.20752812924049
286	292	0.94073485594534	0.057680154820481	0.831069882226622	0.847912178105277	0.90121442161463	0.939556253198374	0.97897057754621	1.03757792861677	1.05709741327034	0.827681752497197	1.05378795939348
287	293	0.835917853763629	0.0536241553212051	0.73411158936124	0.749712503690979	0.799151185184046	0.834771470092766	0.871434939902594	0.926033701674305	0.944238582739119	0.730814509334067	0.941021198193191
288	294	0.689431317320405	0.0487501559639633	0.597188449804134	0.611251484815427	0.655953687321278	0.688282606206534	0.721656854135898	0.771529604929945	0.788201802124267	0.593881011631037	0.784981623009773
289	295	0.564041479065417	0.0447313989383636	0.479776301631718	0.492536130116238	0.533260928748511	0.562859443891417	0.5935336523689	0.63957898430164	0.655023529734032	0.476367937146224	0.65171502098461
290	296	0.454969509334236	0.0413608644849306	0.377521634869307	0.389140674277128	0.426431271097467	0.453716765485531	0.482142364505395	0.525071745761676	0.53953587784774	0.373902214943772	0.5360368037247
291	297	0.432645523575598	0.0422218798018283	0.353861174734222	0.365616874260305	0.403468589124507	0.43127282357548	0.460326377778051	0.504356803243521	0.519229870922848	0.349890639164015	0.515400407987182
292	298	0.382753347749674	0.042268036302253	0.304415096221255	0.31598157948358	0.353460026202235	0.381198569257524	0.410352252609119	0.454828936067632	0.469925908983725	0.299907996597258	0.46559869890209
