# Supplementary material for: Evolution and Epidemic Spread of SARS-CoV-2 in Colombia: A Year into the Pandemic
Source: Vaccines (Basel). 2021 Jul 30;9(8):837. doi: 10.3390/vaccines9080837 (PMC8402472; doi:10.3390/vaccines9080837)
Supplement: Supplementary file 1 [file vaccines-09-00837-s001.zip › Supplementary_material/Supplementary Data S3/model_statistics/WHO-model- TO .csv]

t_start	t_end	Mean(R)	Std(R)	Quantile.0.025(R)	Quantile.0.05(R)	Quantile.0.25(R)	Median(R)	Quantile.0.75(R)	Quantile.0.95(R)	Quantile.0.975(R)	inferior	superior
2	8	2.4301345907115	0.673998067160694	1.29394432181923	1.43743924572896	1.94816703510368	2.36811551066903	2.84461885389815	3.63446617391793	3.91842099243968	1.10909837907654	3.75117080234647
3	9	1.97891014488853	0.528885982956003	1.08188859086005	1.19638370202904	1.60130268610571	1.93199790301019	2.30546523942278	2.92151721601851	3.14228257195236	0.94229361829476	3.01552667148229
4	10	1.38657075919369	0.400268500535471	0.716461344661539	0.80007588348168	1.09985407053431	1.34825092963875	1.63159803464168	2.10383390482545	2.27421159032238	0.602044498144169	2.17109702024321
5	11	1.40569882096787	0.375688812646703	0.768508626083286	0.849839071122717	1.13746917902545	1.37237518408234	1.63766393194248	2.07527022720169	2.23208866655749	0.669348748180329	2.1420488937554
6	12	1.29440740790996	0.345944931378657	0.707664574947843	0.782555959202663	1.0474139336519	1.26372205639673	1.50800747183792	1.91096778017875	2.0553706540883	0.616355342407789	1.97245947341213
7	13	1.04954316868538	0.302977015483317	0.542314270606665	0.605604995179921	0.83251743095416	1.02053756975152	1.23501275354636	1.5924643500648	1.72142908895321	0.455708218338074	1.64337811903268
8	14	1.00648760067303	0.290547943592299	0.520066830330897	0.580761169945707	0.798364942576951	0.978671902807473	1.18434863872674	1.52713644438434	1.65081064330063	0.43701363123213	1.57596157011394
9	15	1.15726553224545	0.309292223370362	0.632687835355185	0.699644511538146	0.936440904155649	1.12983127975734	1.34823476662923	1.70850161372555	1.83760506887538	0.551052774439542	1.76347829005136
10	16	1.16282579868257	0.310778267083711	0.63572768475714	0.703006064947478	0.940940183521225	1.13525973396201	1.35471257514713	1.71671038164948	1.84643413489735	0.553700395198499	1.77195120216665
11	17	1.15811934663828	0.309520414865352	0.63315462362887	0.700160699515035	0.937131797213224	1.13066485354074	1.34922947546362	1.7097621224224	1.83896082830346	0.551459333502189	1.76477935977437
12	18	0.976228244586978	0.281812819901404	0.5044313794848	0.563300985607031	0.774362650777324	0.949248806508355	1.14874201310581	1.481224139621	1.60118015897784	0.423875117580227	1.52858137159373
13	19	0.959861396108373	0.277088117713949	0.495974390044411	0.553857024186739	0.761380157960671	0.933334278865087	1.12948290380042	1.45639083737796	1.5743357471364	0.416768685389032	1.50295410682771
14	20	1.12206893481811	0.299885537030839	0.613445528021478	0.678365811422472	0.907960376048923	1.09546905638991	1.30723010953336	1.65653994907147	1.78171690489096	0.534293282237665	1.70984458739856
15	21	1.46574928679337	0.345480420070311	0.868695921690248	0.947387418725478	1.2203600159981	1.43869696339394	1.68168736139113	2.07641546154028	2.21642845321642	0.788607663455555	2.14289091013118
16	22	1.46291082631478	0.344811388519466	0.867013670118412	0.94555277908404	1.21799675803423	1.43591089042222	1.6784307313824	2.07239443060559	2.21213628359045	0.787080504816628	2.13874114781293
17	23	1.77967442857626	0.371087770686939	1.12816092546865	1.21632991165806	1.51735467391335	1.75394955798353	2.01397993642672	2.43078845224644	2.57729853869671	1.05234239802986	2.50700645912266
18	24	1.78635459351773	0.357270918703546	1.15603450543727	1.2420256137006	1.53419577341671	1.76259381711292	2.01263587844129	2.41175042528598	2.5516358748627	1.08610359285878	2.48660559417668
19	25	2.56482633783137	0.405534651516781	1.83234953878038	1.93617067939856	2.2809163673341	2.54348473916296	2.82548507809614	3.26628947638695	3.41854698604266	1.76997842085848	3.35967425480427
20	26	2.29773876509522	0.3588465067822	1.64889700848575	1.74102161880962	2.0466134227193	2.2790852033105	2.52854114104652	2.91809287536346	3.05255418564468	1.5943996118021	3.00107791838833
21	27	1.85419093779124	0.293173329013195	1.32466119033433	1.39971664935154	1.64894378843074	1.83876244726724	2.04262906591171	2.36129996717062	2.47137154997143	1.27957121292538	2.4288106626571
22	28	1.87278518289134	0.267540740413048	1.38549678813179	1.45549411104974	1.68606953765711	1.8600606700821	2.04563621185699	2.33348526626222	2.43236713440285	1.34840533168176	2.39716503410091
23	29	1.54304502516426	0.225076249476453	1.13377144521805	1.19240885437337	1.38586683922783	1.53211534885609	1.68831449398799	1.93096738401122	2.01441421296529	1.10189557619041	1.98419447413811
24	30	1.32790615586763	0.195789081211253	0.972194201063873	1.02308777083831	1.19113550064079	1.31829614220545	1.45420608299677	1.66550882693347	1.73821589331514	0.944159556693573	1.71165275504169
25	31	1.17436303674574	0.175063705361771	0.856588457435426	0.901989500096521	1.052029181072	1.16567559985809	1.28723148040347	1.47637358931143	1.54149361706837	0.83123817423667	1.51748789925481
26	32	0.92749887377843	0.150460185401519	0.656353405016467	0.69464560441671	0.82207626419063	0.919375728564836	1.02407176373047	1.18806467615514	1.24479199499373	0.632596910391453	1.22240083716541
27	33	0.894930623316455	0.145176917527835	0.6333061726257	0.670253777465169	0.793209829494128	0.887092714705659	0.988112447083169	1.14634690265486	1.20108229505538	0.6103838649619	1.17947738167101
28	34	0.988459862248267	0.152522668047976	0.712394925014117	0.751656197463284	0.881763195211471	0.980626107786955	1.08662157257835	1.25198844202676	1.30902985877713	0.689515432874235	1.2874042916223
29	35	1.00918032561245	0.155719904957835	0.72732841246095	0.767412694309369	0.900247043347402	1.00118235707576	1.10939973823307	1.27823308951946	1.33647022966858	0.703969311895089	1.3143913393298
30	36	1.12408672459305	0.16573754556175	0.822972760773301	0.866054710425998	1.00830890612671	1.11595174552613	1.2310009600423	1.40987098657224	1.47141829376907	0.799241135292018	1.44893231389408
31	37	1.00625144575053	0.157150073688709	0.722103410486593	0.762447649673315	0.896275828561564	0.998082469451135	1.10732700229842	1.27792385247377	1.33680865257522	0.698237301320661	1.3142655901804
32	38	1.40946605473091	0.185071959883582	1.07026666795663	1.11947768401751	1.28061962514901	1.40137400352919	1.52949472708639	1.72705958324929	1.79464181311331	1.04672501335909	1.77220709610273
33	39	1.22211977870158	0.171130998641254	0.909948447863536	0.954900645763074	1.10275881623456	1.21414141557341	1.3327873586185	1.51655656840324	1.57962016721766	0.886703021364723	1.55753653603844
34	40	1.262738702294	0.170267651882725	0.951267601443228	0.996319521425656	1.14410981875611	1.25509404089709	1.37303752778128	1.55523694603469	1.61764372957551	0.929014104603856	1.59646329998414
35	41	1.06839983052604	0.152628547218006	0.790408076247725	0.830340647599745	0.961880959303009	1.06114065982504	1.16700911670591	1.33122329554133	1.38763412798952	0.769247877978751	1.36755178307334
36	42	0.876244105680488	0.135207400891037	0.6315196780378	0.666323780742435	0.781660269596243	0.869299684936423	0.963261923363654	1.10985537663694	1.16042111745871	0.611237599934057	1.14125061142692
37	43	0.979718747639087	0.141410220669887	0.722367264357571	0.759287490121752	0.880998650474892	0.972923608734887	1.07103494354596	1.2233313179991	1.275676194397	0.702554715126108	1.25688278015207
38	44	1.07092329242081	0.148510340111998	0.799816737874225	0.838901240379328	0.967369304127488	1.06406627777759	1.16700567442753	1.32633754955849	1.3809881535197	0.779843025801296	1.36200355904033
39	45	0.940789191684176	0.140244572340193	0.68621809207296	0.722589136537295	0.842786814571017	0.933829634484566	1.03120877110968	1.18273163600336	1.23489967634434	0.665909829897398	1.21566855347096
40	46	1.21524929432946	0.159570049873696	0.922789739144831	0.965219744706507	1.10415720232717	1.20827228379446	1.31873866811728	1.48908016107512	1.54734992704487	0.902491996577012	1.5280065920819
41	47	1.48828580753486	0.17662702985326	1.16236356331079	1.21015577800235	1.36565390252661	1.48130441207338	1.60330964400673	1.79023172338708	1.85387564543537	1.14209682902247	1.83447478604725
42	48	1.49468497530751	0.174939644206811	1.17159442228689	1.21903636862294	1.37326818235492	1.48786549787133	1.60867008379883	1.79359706498898	1.85652331097767	1.15180327266216	1.83756667795286
43	49	1.3592852026132	0.161317474671566	1.06161302060801	1.10526273486414	1.2472827008074	1.3529089357051	1.46433908277013	1.63505925980672	1.69318669812436	1.04310295225693	1.67546745296947
44	50	1.10729745192689	0.139506365960669	0.850877765205625	0.888247570609775	1.01028442159336	1.10144427807397	1.19793217988402	1.34631466149941	1.39697352877937	0.833864974643975	1.3807299292098
45	51	1.0809794788688	0.133059375772023	0.83602945064576	0.871815162251145	0.98850766632569	1.07552491560335	1.1675072595656	1.30875124690278	1.35692136947953	0.820183102355639	1.34177585538197
46	52	0.867586531666537	0.116985344064908	0.653584908361131	0.684538611555201	0.786080499233115	0.862334134432603	0.943369253204697	1.06855252434937	1.11143018762704	0.638295257299317	1.09687780603376
47	53	0.731876377724637	0.106755141614314	0.537755233944312	0.565567341764809	0.657325733054861	0.726692360553605	0.800778639747338	0.915870497274767	0.955449875654225	0.522636300160582	0.941116455288693
48	54	0.490315674022726	0.0880632947213134	0.333145711950029	0.354996642663345	0.428400803608949	0.485053659790462	0.546498687435485	0.6435868921774	0.67737688297857	0.317711616368952	0.6629197316765
49	55	0.516170617250818	0.0927069796086801	0.35071289147436	0.373716048402348	0.450990900240584	0.51063113059324	0.575316229452746	0.677524013589553	0.713095791798567	0.334464937217806	0.697876297283831
50	56	0.531803475270638	0.0987534261841126	0.356157133724254	0.380440785964342	0.462291341391272	0.525703440147666	0.594671260536255	0.703977630035146	0.74210050066114	0.338246759949777	0.725360190591499
51	57	0.623700857508592	0.113871676264257	0.420808349462787	0.448939445363314	0.543594970761626	0.616784703943388	0.696273245500007	0.822057943175302	0.865880520822747	0.400512372030648	0.846889342986536
52	58	0.663040351182501	0.125302848459273	0.440585498168928	0.471247376748658	0.574785004061209	0.655163937615509	0.74271671738845	0.881705425045728	0.93023572500525	0.417446768202325	0.908633934162677
53	59	1.19614225545344	0.178310359596921	0.872474369008967	0.918717399374659	1.07153965007053	1.18729370519449	1.31110390746558	1.50375376246895	1.57008147752733	0.846653950643476	1.54563056026341
54	60	1.2472019724828	0.190196517719631	0.902606251634313	0.951691650128364	1.11419975972325	1.23754717749585	1.36968504660861	1.5756496095658	1.64664882367279	0.87441679775232	1.61998714721327
55	61	1.35349406427594	0.199561812480887	0.990927765978827	1.0428020225256	1.21408792537172	1.34369887175281	1.4822277108009	1.69760212443683	1.77171020981897	0.962352911813402	1.74463521673848
56	62	1.49626624641806	0.205527975425373	1.12080609439971	1.17499616977272	1.35299442360039	1.48686636132763	1.62929558726915	1.84960328489137	1.92513233803025	1.09343141458433	1.89910107825179
57	63	1.7495141983592	0.215350311165546	1.35307415426775	1.41099163723193	1.59985294007011	1.74068624550228	1.88955532202601	2.1181520401967	2.19611310701817	1.32742758847473	2.17160080824367
58	64	1.92808334655884	0.216926324519031	1.52648174263652	1.58567528568011	1.77767605020188	1.91995410450431	2.06963139268088	2.29822277928735	2.37587533569263	1.50290775050154	2.35325894261614
59	65	2.02617665354057	0.210104731471212	1.6353860608871	1.69340697889812	1.8807854698723	2.01891901731062	2.16365810501839	2.38370413704887	2.45820616613847	1.61437137985699	2.43798192722414
60	66	1.68267681415447	0.17836338557396	1.35132765302096	1.40043011972355	1.55918654806589	1.67637886722681	1.79930334389242	1.98640760505796	2.0498115838088	1.33308457842951	2.03226904987943
61	67	1.73808676424157	0.168027189611963	1.42440404799214	1.47124470671105	1.62199778519241	1.73267517271032	1.84827772521551	2.02338912582066	2.08251946339962	1.40875347260212	2.06742005588102
62	68	1.71183082927082	0.156268059970734	1.41927787958335	1.46315445040964	1.60399934343269	1.70707809897367	1.81448225625734	1.9767198851607	2.03139029966532	1.40554543172819	2.01811622681346
63	69	2.0288263956855	0.160392809685904	1.72663907946639	1.7724067264091	1.91846341543703	2.02460124305424	2.13458410299672	2.29965889517782	2.35502300487376	1.71445648870112	2.34319630266987
64	70	2.12155477462551	0.154320402312958	1.82986049216703	1.87426028826011	2.0155288157369	2.11781423089609	2.22350357522557	2.38160893104262	2.43450483448793	1.81908678609211	2.42402276315891
65	71	1.72253230952171	0.129109255130575	1.47876943753998	1.5158086717178	1.63378100771893	1.71930766968622	1.80776881075285	1.94025579470162	1.98461923998691	1.46947816946578	1.97558644957763
66	72	1.32334063597011	0.104293852620711	1.12682134274341	1.15659089997243	1.25158234520448	1.32060181102401	1.39211369777368	1.49943304297534	1.53542322091309	1.11892468483351	1.5277565871067
67	73	1.16698308586982	0.091686850394284	0.994197240929372	1.02037662097757	1.10390253142459	1.16458276643901	1.22744736883644	1.3217775111964	1.35340868159443	0.987276859097028	1.34668931264262
68	74	1.31777581594628	0.0936502493186151	1.14060737251764	1.16761031172168	1.25345899145982	1.31555800333287	1.37967523130165	1.47550667000338	1.50754709963886	1.13422132728179	1.50133030461076
69	75	1.94280467529251	0.111244672096969	1.73086360361685	1.76351573327035	1.86665900743677	1.94068180452677	2.01663632333731	2.12933503719846	2.16680934609498	1.72476511798246	2.16084423260257
70	76	2.12631743411572	0.113172457717878	1.91026266428373	1.94365215822385	2.04892893986097	2.12430991748397	2.20151762642394	2.31583062437893	2.35378034667485	1.90449941698868	2.34813545124276
71	77	1.87386995858284	0.09987760438178	1.68320334857046	1.71266760054428	1.8055713508082	1.87209575956297	1.94023459362292	2.04112435289399	2.07461883305143	1.67810985399455	2.06963006317113
72	78	1.73003502411306	0.0882854801295957	1.56130458580674	1.58742440255822	1.66969718772232	1.72853348957355	1.78873609761543	1.87776757969709	1.90729827838108	1.55699548305906	1.90307456516707
73	79	1.49672201578803	0.0760826558643365	1.35129897157102	1.37381417302644	1.44472662803604	1.49543304712789	1.54731234956459	1.62402670163091	1.64946992325671	1.34760001029393	1.64584402128213
74	80	1.30477586585343	0.0667581408670513	1.17719687770192	1.19694434763792	1.25914917061024	1.30363749476804	1.34916166859885	1.41649051952748	1.43882390885164	1.17392990975401	1.43562182195285
75	81	1.38920189662318	0.0657069950134268	1.26338693961746	1.28291898065485	1.34433667841181	1.38816608933144	1.43293801284044	1.49901808230421	1.52090309456499	1.26041618639686	1.51798760684949
76	82	1.05086414851962	0.055232193416738	0.945386242373025	0.961695323067463	1.01310200428376	1.04989666053718	1.08757167665563	1.143333206873	1.16184001700599	0.942609049422817	1.15911924761643
77	83	0.927737000385215	0.0503877572655597	0.831595866664941	0.846441271722366	0.893272102627511	0.92682493091459	0.961207695731044	1.01214392490481	1.0290611563091	0.828976996144718	1.02649700462571
78	84	0.89662431484884	0.0487699333235659	0.80357381001507	0.817941095639896	0.863265339465857	0.895740225158585	0.929019587411702	0.978323287127545	0.994698840478731	0.801035245534651	0.99221338416303
79	85	0.845503883838609	0.0474135034233367	0.755118484475145	0.769056178591903	0.813059299105056	0.844617776770097	0.876982570956757	0.924974226631634	0.940924756291807	0.75257341712887	0.938434350548349
80	86	0.858010343631768	0.0482668528244741	0.766006445051206	0.780191778503302	0.824980385742167	0.857105439353703	0.890053914543943	0.938915666587097	0.955156532747806	0.763407312095799	0.952613375167738
81	87	0.881953918937174	0.0496924738042828	0.787236854045303	0.801839503799539	0.847947636866007	0.881020810144232	0.914943070063629	0.965251301698993	0.981973551205507	0.78455667028078	0.979351167593568
82	88	0.625066826856222	0.0425304105816207	0.544482565446153	0.556793919442472	0.595879079718083	0.624102482642031	0.653203431206298	0.696629275219274	0.711131055743293	0.541707222116245	0.708426431596198
83	89	0.679694427912047	0.0451129036569832	0.594144017840357	0.607231155011538	0.648746792163659	0.678696606024414	0.709554424169955	0.755561435797223	0.770915061304709	0.59127313674436	0.768115719079734
84	90	0.587496100721744	0.0431935723673723	0.505885019740681	0.518299668027023	0.557814397604236	0.586437888933934	0.616024365840189	0.660302287037128	0.67512050040003	0.502836698881694	0.672155502561793
85	91	1.0826475590054	0.0610002793909906	0.966377086252229	0.984302652171235	1.04090295366416	1.08150211598931	1.12314357945935	1.18489973588478	1.20542722855823	0.963087011399061	1.20220810661174
86	92	1.19626273223594	0.0668731197057299	1.06876970520303	1.08843216461259	1.15050409694485	1.1950168562471	1.2406633045471	1.30834316005308	1.33083568990056	1.06519141761271	1.32733404685917
87	93	1.29682049378033	0.0707473580418852	1.16184924029438	1.18268662763206	1.2484268828334	1.29553419266022	1.34381197153368	1.41534211260666	1.43910141528621	1.15815567201823	1.43548531554242
88	94	1.43138920732779	0.0733322905471278	1.29125135194652	1.31294164648652	1.38126849474306	1.43013709327596	1.48014504100717	1.55410789619446	1.5786424874371	1.28765791785542	1.57512049680016
89	95	1.54930328670595	0.0741981705893242	1.40727189867924	1.4293114789448	1.4986327563446	1.54811896519551	1.59868282596698	1.67333496615163	1.69806488104579	1.40387487235088	1.69473170106103
90	96	1.44824977082483	0.0691211903050684	1.31592591169289	1.33646170322762	1.40104827584584	1.44715026124743	1.49425272504233	1.56378840548358	1.58682187226477	1.3127722378269	1.58372730382277
91	97	1.41832793430529	0.0654225891307886	1.2929837460521	1.31246007922031	1.37366995328012	1.41732215489566	1.46188954297979	1.52762662824921	1.54938773026585	1.29009965960894	1.54655620900164
92	98	0.921780605896409	0.0505132660423628	0.825423749913272	0.840296889699263	0.887225722988098	0.920858066967615	0.955329875411292	1.00641123159656	1.02337997540051	0.822774604453378	1.02078660733944
93	99	0.885034352138369	0.0477873632144345	0.793840187645485	0.807925158134092	0.852350661016861	0.88417440919944	0.916780660673471	0.96507693062402	0.981115321235908	0.791371120238077	0.97869758403866
94	100	0.883543417327964	0.0472273821997238	0.79339315002858	0.807322699043809	0.851247035034025	0.882702090026444	0.914922707785388	0.962634018707405	0.978474705532375	0.790977748216505	0.976109086439422
95	101	0.895805697602639	0.0479513796215936	0.804276964359882	0.818418675200348	0.863013592569387	0.894950250197619	0.927665319310503	0.976110768838514	0.992195691730422	0.801820993544315	0.989790401660962
96	102	0.876394831819552	0.0480984150867312	0.784648267159678	0.798808887627095	0.843491222284329	0.875515074559999	0.908339462317313	0.9569817513898	0.973140793963763	0.782121938249559	0.970667725389545
97	103	0.992519162009519	0.0518798076830975	0.893428954556028	0.908753750117753	0.95705155809802	0.991615374848902	1.02700158658233	1.07936751416517	1.09674533989643	0.890834738950647	1.09420358506839
98	104	0.94472049851693	0.0512346625634867	0.846959495099853	0.862055956562654	0.909677012030119	0.943794463551734	0.978754559280818	1.03054387443069	1.04774388650896	0.844300559892496	1.04514043714136
99	105	0.980098045013855	0.0525387699714686	0.879816879721674	0.895309976169233	0.944168120045498	0.979159413813029	1.01500481207918	1.06808791420492	1.0857131801554	0.877122055869777	1.08307403415793
100	106	1.03661525228143	0.0542589221565987	0.932984691419442	0.949010795512788	0.999520512877591	1.03566872553701	1.07267822395529	1.12744843994125	1.14562466020456	0.930267764854492	1.14296273970836
101	107	1.0538041125042	0.0548588508478214	0.949012679625568	0.965221845224537	1.01630185853495	1.05285231963139	1.09026885763697	1.14563307365174	1.16400432041523	0.946280764842466	1.16132746016593
102	108	0.988816897868086	0.0530824723322431	0.887501917372125	0.903153806244649	0.952514458757063	0.987867188114004	1.02408410306683	1.07771958044868	1.09552880386367	0.88477525209689	1.09285854363928
103	109	1.0038367885829	0.0532781248378	0.902117106218197	0.917838862262381	0.967406005154087	1.00289437633102	1.03924029118585	1.09304941199081	1.11091193126157	0.899411663900813	1.10826191326499
104	110	1.37213994683057	0.0621775961039447	1.25296428703053	1.27149358242732	1.32970562849617	1.37120088258926	1.41355061537963	1.47598957510817	1.49665209275371	1.25027185846684	1.4940080351943
105	111	1.48133285151371	0.0644057761527698	1.35777268365963	1.37701048355548	1.43739805487421	1.48039953910276	1.52425026437084	1.58883886045058	1.610196830108	1.35509753025428	1.60756817277313
106	112	1.5538814726478	0.0645214162659365	1.42997815197544	1.44929798065776	1.5098893898198	1.55298852861857	1.59690017257502	1.6615109015799	1.68285921003394	1.42741949676657	1.68034344852904
107	113	1.49255678926363	0.0607312744581638	1.37588321363471	1.39408720101618	1.4511575870401	1.49173316329013	1.53305816955134	1.59383586142616	1.61391086545351	1.37352349132563	1.61159008720163
108	114	1.47402121633572	0.057550859614692	1.36336668951063	1.38065302563241	1.43480631217935	1.47327228951273	1.51241972441371	1.56994408173056	1.58893175055986	1.36122153149092	1.58682090118052
109	115	1.61119100700269	0.0574692800009264	1.50050721246936	1.51784209423031	1.57206513758587	1.61050777143131	1.64957208514476	1.70687051107617	1.72575751054699	1.49855121820088	1.72383079580451
110	116	1.7121655655712	0.0566954673062905	1.60283319997088	1.61998926884485	1.67359161245806	1.71153981474181	1.75005738837332	1.80647636490602	1.82505397229218	1.60104244965087	1.82328868149153
111	117	1.3907868271129	0.0486277210534714	1.29709870004117	1.31177954774364	1.35768633836014	1.39022012539005	1.42326955676112	1.4717271875742	1.48769542361506	1.29547649384809	1.4860971603777
112	118	1.25208961385467	0.0436716403037024	1.16794650481441	1.18113249920718	1.22236333216349	1.25158190934993	1.28126244897663	1.3247785636256	1.33911792139412	1.16649319885941	1.33768602884992
113	119	1.37059821843337	0.0437375466869859	1.28620372425759	1.29945853880214	1.34084958927289	1.37013300611896	1.39983971921047	1.44332478608648	1.45763644183485	1.28487262692688	1.45632380993987
114	120	1.30681613249849	0.041449690775088	1.22682853674931	1.23939302766869	1.27862500878933	1.3063779238481	1.33452956440522	1.37573401292317	1.38929400023802	1.22557473857932	1.38805752641766
115	121	1.21450943205706	0.0388158897856593	1.13961341756448	1.15137599210073	1.18810799862955	1.21409593669107	1.24046011382872	1.27905334812004	1.29175527630846	1.13843028807716	1.29058857603695
116	122	1.13890398985351	0.0365115856551687	1.06845761630285	1.07952055175013	1.11406925241029	1.1385138443926	1.16331342945586	1.19961825512932	1.21156749911278	1.06734128196938	1.21046669773764
117	123	1.09787661086746	0.0350168256706783	1.03030878109108	1.04092096533836	1.07405958595253	1.09750434555657	1.12128782900541	1.15610209242908	1.16755996653274	1.02924363255293	1.16650958918199
118	124	1.04977987645552	0.0336890394490854	0.984780459669756	0.994987750341713	1.02686480750058	1.04941952088215	1.07230212156655	1.10580121331788	1.11682713761775	0.983749359135315	1.11581039377573
119	125	1.10147420531847	0.03413885621026	1.03557102105624	1.04592872777856	1.0782596911256	1.10112152793084	1.12430426503391	1.15822270207569	1.16938160178386	1.03456204714636	1.16838636349058
120	126	0.908592133920942	0.0307864699922612	0.84924578853284	0.858552846574868	0.887641798660336	0.908244437674813	0.929163446336923	0.959817450447096	0.969914379752655	0.84825065273611	0.968933615105773
121	127	0.949783367081164	0.0312794493668635	0.889458223660978	0.898925519196151	0.928502713520224	0.949440011225076	0.970689728684848	1.00181243822439	1.01205974679162	0.888475646322112	1.01109108784022
122	128	0.959290495105098	0.0314733002158813	0.898587744390075	0.908115187101123	0.937878636211547	0.958946315241582	0.980327163719106	1.01163983709426	1.02194916501473	0.897602826681971	1.02097816352823
123	129	0.95640877816153	0.0316178989037351	0.895434714889286	0.905002949948279	0.934897173997528	0.956060382237166	0.977540596268114	1.00900302189185	1.0193627194163	0.89443769631021	1.01837986001285
124	130	0.90609404665677	0.0309515830241352	0.846437595254081	0.855791353458934	0.885029872774718	0.905741642391511	0.926774065664002	0.957598828709801	0.967753152924404	0.845428943929465	0.966759149384075
125	131	0.93710543325439	0.0316438020583131	0.876102907492383	0.88567053022759	0.91557231641547	0.936749278907646	0.958250307021448	0.989755216899935	1.00013192565248	0.875083581220096	0.999127285288684
126	132	1.06285835913705	0.0339517648783475	0.997347237815416	1.00763602084175	1.03976545751302	1.06249686455691	1.08555719519714	1.11931379339219	1.13042379787825	0.996312899975486	1.12940381829861
127	133	1.14687636080527	0.0355119439885047	1.07832149508591	1.08909619380106	1.1227283269784	1.14650985036203	1.1706248606898	1.20590673300498	1.21751404993721	1.0772729505878	1.21647977102274
128	134	1.11899323683862	0.0350370373234169	1.0513668142361	1.06199283544745	1.09516602185179	1.11862757402716	1.14242184209212	1.17724095220519	1.18869766532226	1.05032064368472	1.18766582999251
129	135	1.25351471448059	0.0366939114261378	1.18261868244138	1.19377540299888	1.22857375993681	1.25315668790471	1.2780653824279	1.31447529115927	1.32644536001927	1.18159464808536	1.32543478087582
130	136	1.22527735315722	0.0357602345002958	1.15618228017934	1.16705629655746	1.20097156676982	1.22492947823207	1.24920391926862	1.28468504660556	1.29634934939232	1.15518729353664	1.29536741277779
131	137	1.22190042724326	0.0350116172849448	1.15423399050576	1.16488739120896	1.19810671803607	1.22156604274398	1.24532962189342	1.28005408272554	1.29146712382415	1.15327765736477	1.29052319712176
132	138	1.2421698111019	0.0345180366887219	1.17542874817947	1.18594322193631	1.21871675322472	1.24185009090799	1.2652743396679	1.29948699800592	1.31072779981489	1.174514459192	1.30982516301179
133	139	1.11323680547374	0.0319637081025462	1.05146282219105	1.06118808817417	1.09151410989609	1.11293090209269	1.13462603395956	1.16632899025608	1.17674919435631	1.05058793759275	1.17588567335473
134	140	1.14387707241665	0.0317132467685022	1.08255716042553	1.09221803984902	1.12233006671709	1.14358400939966	1.1651046079608	1.19653577239265	1.20686242121148	1.08171910875039	1.20603503608292
135	141	1.13802495042594	0.0311233316175148	1.07783449614221	1.08732008031911	1.11688079781085	1.13774123701371	1.15885982480756	1.18969759539557	1.19982770941796	1.07702322045561	1.19902668039627
136	142	1.06335329646888	0.0296868592598367	1.00595705833695	1.01499846447279	1.0431820781257	1.06307704181357	1.08322336765232	1.11265046091486	1.12231945158357	1.0051670523196	1.12153954061816
137	143	1.22740229904507	0.0314925658040498	1.16644686371079	1.17606506796663	1.20601662684097	1.22713296518418	1.24849436765701	1.27965825446931	1.28988832378913	1.16567687006914	1.28912772802101
138	144	1.24265215559743	0.0313517281693518	1.18195648720662	1.1915367436874	1.22136447708817	1.2423885007553	1.26365242112299	1.29466692005881	1.30484614068362	1.1812027683855	1.30410154280936
139	145	1.14500405976407	0.0296132743542047	1.08769189349121	1.09673384776892	1.12489349382077	1.14474877355166	1.16483633566972	1.19414507823924	1.2037669842879	1.08696204202983	1.20304607749832
140	146	1.0890504339856	0.0282703406694399	1.03433990526288	1.04297079501945	1.06985138882466	1.08880582326341	1.1079828265981	1.13596446430189	1.14515105345349	1.0336405662735	1.1444603016977
141	147	0.991256361377632	0.0264924406195377	0.940005973461527	0.948086402760103	0.973261167588126	0.991020357950848	1.00899428576149	1.03523135117886	1.04384792521895	0.939331177763339	1.04318154499193
142	148	1.00872853393115	0.0264358706622189	0.957574464108275	0.965642815389744	0.9907741690332	1.00849760731294	1.02643116353371	1.05260196604449	1.06119492931074	0.956914227433203	1.0605428404291
143	149	0.971123986576886	0.0258530135833911	0.921108008339215	0.928994424788642	0.95356360106702	0.970894578783193	0.988434292605707	1.01403608116512	1.02244365873043	0.920452079953439	1.02179589320033
144	150	0.834479179191173	0.0239697881298469	0.788154747603247	0.795447679397718	0.818189141964972	0.834249685691156	0.850519044194522	0.874293504610163	0.88210778983318	0.787498394456673	0.881459963925673
145	151	0.778077442734421	0.0232184351727651	0.733229899457693	0.740284451776727	0.762293507399822	0.777846502879496	0.793609629554861	0.8166581932484	0.82423738340986	0.732569309795802	0.823585575673041
146	152	0.781110670602756	0.0235406749797217	0.73564739065742	0.742797217027123	0.765106458861297	0.780874198118697	0.796857102795917	0.820230756175178	0.827917788766042	0.734970947642501	0.82725039356301
147	153	0.887219926834757	0.0256225114509638	0.837705220870739	0.845499501540435	0.869805992465204	0.8869732835032	0.904364993905377	0.92978167761002	0.938136271757726	0.836999804390868	0.937440049278646
148	154	1.07261951071147	0.0288634907254228	1.0167873151676	1.02558894067541	1.05301283703402	1.07236062259368	1.09194396824636	1.12053317393555	1.12992293263745	1.01604706888964	1.1291919525333
149	155	1.05695299669598	0.0291469286608541	1.00059112541198	1.00947184837197	1.03715038476659	1.05668508659386	1.07646355779147	1.10534801326865	1.11483736438677	0.999825016520705	1.11408097687125
150	156	1.114323353613	0.029985713909676	1.0563203816768	1.06546421763648	1.09395436521845	1.11405439982953	1.1343991531971	1.16409991776698	1.17385475375665	1.05555135435004	1.17309535287597
151	157	1.1518813492672	0.0302812278376726	1.09328877308909	1.10252981567106	1.13131491379402	1.1516160108281	1.17215853682203	1.20213797858549	1.21198180876645	1.09253014270537	1.21123255582904
152	158	1.10832970278301	0.0293913256105781	1.05146550582909	1.06043242211982	1.08836648738524	1.10806990824402	1.12800971380113	1.15711316843126	1.16667027757867	1.05072270458627	1.16593670097974
153	159	1.1239368598141	0.029205482462028	1.0674173199588	1.07633341743858	1.10410260360691	1.12368390193055	1.14349536415923	1.1724031665383	1.18189392621618	1.06669411418853	1.18117960543968
154	160	1.04612927563131	0.027820225836286	0.992306720780611	1.00079352844128	1.02723281971232	1.04588267369304	1.06475690856942	1.09230620655194	1.10135323645649	0.991601632992188	1.10065691827043
155	161	0.920666322399078	0.0258040607277063	0.870779744536368	0.878637543460357	0.903132840923787	0.920425258389576	0.937937018325296	0.963517394977045	0.971922833567416	0.870090363372774	0.971242281425382
156	162	0.912784247693423	0.0255230672290716	0.863439303059021	0.871212168064311	0.895441990807188	0.912546368635813	0.929867190946172	0.95516775675427	0.963481026056941	0.862759035924443	0.962809459462403
157	163	0.867851436835553	0.02494897464591	0.819635178751161	0.827225809818189	0.850895834172367	0.867612371017002	0.884546432443184	0.909292541634474	0.917426272080953	0.818951446529569	0.916751427141536
158	164	0.835340192352746	0.0246973505303042	0.787629547034433	0.795136006882022	0.818552072518707	0.835096807472829	0.851862997195747	0.876374588567335	0.884433958611505	0.78693338531335	0.883746999392143
159	165	0.888240747923774	0.0258030781252164	0.838381302479616	0.84622885566429	0.870703328192619	0.887990903671943	0.905505811077968	0.931104884372283	0.939520022524398	0.83766671479835	0.938814781049198
160	166	0.883415243569101	0.0261530332919208	0.832893464715564	0.840841978585285	0.865637440574715	0.88315717481432	0.900911724627346	0.926868807507816	0.93540358964964	0.832155298316936	0.934675188821265
161	167	0.884108480313219	0.0265604651263341	0.832810761129582	0.840878719866837	0.866051694822484	0.883842517262713	0.901875338438464	0.92824546808868	0.936917628360121	0.832049968665604	0.936166991960833
162	168	0.909326996683395	0.0272934600439132	0.856612895749077	0.864903786365667	0.890772022965977	0.90905394009639	0.927584310331908	0.954681631105168	0.963592838036578	0.855831814997325	0.962822178369465
163	169	0.94724714287335	0.028203873245175	0.892768194606179	0.90133819717787	0.928074423034024	0.946967238215157	0.966114737430609	0.994110872076828	1.00331674842987	0.891967551312807	1.00252673443389
164	170	0.97976741902344	0.0289927854329787	0.923759517884669	0.932571240089321	0.960059329807393	0.979481453885704	0.999163776322373	1.02793905432808	1.037400418495	0.922941559574801	1.03659327847208
165	171	0.985628804098801	0.0292947754521019	0.929041179312277	0.937943244047616	0.965714768429613	0.98533858702265	1.00522647285097	1.03430432435763	1.04386569020504	0.928211044212681	1.04304656398492
166	172	1.01764216594552	0.0298790028036973	0.959915689806588	0.968999355416939	0.99733286420755	1.01734975497921	1.0376327090366	1.06728242015567	1.07703037141017	0.959079320450272	1.07620501144077
167	173	1.03481392574317	0.030175786866632	0.97650827241434	0.985684445587912	1.0143039496514	1.03452062592323	1.05500417415574	1.08494388148963	1.09478635987188	0.97566938348457	1.09395846800177
168	174	0.947280259561802	0.0288515471325864	0.891569112169586	0.900328489356166	0.927663825000517	0.946987362787366	0.966577406388788	0.995231130930168	1.00465589567661	0.890731227181932	1.00382929194167
169	175	0.884846486056733	0.0278286637142643	0.83113694724909	0.839575356338342	0.865920709546349	0.884554763471012	0.903454255281478	0.931112711976295	0.940213839558308	0.830302305176775	0.939390666936691
170	176	0.872777258706036	0.027696749136015	0.819329843916511	0.827725289969254	0.85393982823202	0.872484299607403	0.891295334104819	0.918828541611633	0.92788951472505	0.818491630399447	0.927062887012626
171	177	0.882284962715862	0.0280976772703072	0.828066888864944	0.836582673292579	0.86317429914148	0.881986709870303	0.901070500549845	0.929004623870919	0.938197961187686	0.82721351526606	0.937356410165665
172	178	0.942518123954825	0.0294249700684895	0.885721198725629	0.894646211152081	0.922507909161839	0.942211930430773	0.962194556553755	0.991434494762041	1.00105510031843	0.884845182620586	1.00019106528906
173	179	0.930111693950305	0.0296207906814012	0.872954577323303	0.881931983732816	0.909965083251004	0.929797273472646	0.949915554556462	0.979363925388039	0.989055613341592	0.872054944214758	0.988168443685851
174	180	1.01162007213582	0.0311895829706364	0.951405445344274	0.960870254983901	0.990411953707019	1.01129955151868	1.03247879017799	1.06346321836242	1.07365616930343	0.950488489513376	1.07275165475827
175	181	1.1635287851787	0.0336724695308256	1.09845973211455	1.10870201550351	1.14064346915967	1.16320397473187	1.18606002351094	1.21946351633264	1.2304436897142	1.09753074489829	1.22952682545912
176	182	1.2917173522382	0.0355130171919827	1.22304243981238	1.23386395292787	1.26759009721699	1.29139191523185	1.31548984587246	1.35068084981505	1.36224167869396	1.22211183854191	1.36132286593449
177	183	1.31740767797091	0.0354762786261576	1.24878467447574	1.25960254077617	1.29330888404956	1.31708924648662	1.34115934702725	1.3762990167208	1.38784028477407	1.24787417186364	1.38694118407818
178	184	1.27807191084177	0.0341335362185174	1.21203898144236	1.2224502582173	1.25488655814949	1.27776805495122	1.30092602755451	1.33473004615332	1.34583161266965	1.21117017985348	1.34497364183007
179	185	1.28807477964994	0.0332801419635239	1.22366510253391	1.23382700334992	1.26547417139912	1.28778816998986	1.31036295185157	1.34330020979634	1.35411322211243	1.22284570140143	1.35330385789844
180	186	1.30568766319482	0.0325710202318197	1.24262264894731	1.25257898172476	1.28357371560722	1.30541683981708	1.32750638320143	1.35972014972663	1.3702917322849	1.24184846354046	1.36952686284919
181	187	1.22501428021524	0.0307022087121769	1.16557115639651	1.17495487118734	1.20416852196185	1.22475779598767	1.24558044219368	1.2759485820861	1.28591497120007	1.16483795113937	1.28519060929111
182	188	1.13890359473153	0.0288076263061095	1.0831349792745	1.09193712474269	1.11934302367739	1.13866071556657	1.15819940061184	1.1866985494112	1.19605246131493	1.08244064717156	1.19536654229151
183	189	1.06214643056301	0.0271720695058159	1.00955156637096	1.01785101551959	1.04369504052454	1.06191473221478	1.08034524384288	1.10723219149319	1.11605800649077	1.00888917433161	1.11540368679441
184	190	1.02306559632557	0.0262324511878352	0.972290952654278	0.980302822353402	1.0052519903787	1.0228413960785	1.04063479928861	1.06659313943486	1.07511434094523	0.971649991997415	1.07448120065373
185	191	1.01206901678857	0.0258571554901417	0.962018503578734	0.969916650851101	0.994510680165131	1.01184881882085	1.02938731332709	1.05497249967546	1.0633708865866	0.961388992027888	1.06274904154924
186	192	0.926482733240151	0.024647123936156	0.878799259380014	0.886317996559477	0.909741516846876	0.926264180782543	0.942985703645379	0.967392974085932	0.975408211603758	0.878174370325285	0.974791096155017
187	193	0.893808305925406	0.0241923501931715	0.847015385579679	0.854391159537442	0.8773740242945	0.893590047197125	0.910004661905046	0.933969954634691	0.941841561159576	0.84639129954679	0.941225312304022
188	194	0.961244960877805	0.0252001182947773	0.912482319674021	0.920173427946655	0.944129838163124	0.961024753363153	0.978120033296163	1.00306764345858	1.01125901237709	0.911852729020041	1.01063719273557
189	195	1.0990585662114	0.0271890985872003	1.04640881774824	1.05472212427181	1.08059963800968	1.09883436819051	1.11727309359369	1.14415976951396	1.15298240370446	1.04576793298049	1.15234919944232
190	196	1.21329254990756	0.0287497168080301	1.15759213057386	1.16639392557394	1.19377937245629	1.21306547669556	1.23255819196555	1.26096574295896	1.27028339844325	1.15694310496382	1.2696419948513
191	197	1.33835161210246	0.030062036745507	1.28007325549022	1.28929081860823	1.31795425628316	1.33812653447216	1.35850360760759	1.38818016696512	1.39790905819171	1.27943002008126	1.39727320412365
192	198	1.36202811674973	0.0298071755775087	1.30422739898716	1.31337331625878	1.34180672041385	1.36181068548305	1.38201248803744	1.41142459603138	1.42106447101198	1.30360605261781	1.42045018088164
193	199	1.53826019912583	0.0307960154113529	1.47848717857064	1.48795818602201	1.51737810241478	1.53805469162306	1.55891826864736	1.58926321764008	1.59920109597642	1.47790000891958	1.59862038933208
194	200	1.64732741378843	0.030781757957944	1.58754289857921	1.59702503075095	1.62646225059476	1.64713568970504	1.66798357507536	1.69828378552184	1.70820147636414	1.58699516819086	1.707659659386
195	201	1.59852808338526	0.0290210072877987	1.54214861510609	1.55109417982971	1.57885916087037	1.59835246298781	1.61800555882562	1.64656104440412	1.65590558376085	1.54164690910117	1.65540925766935
196	202	1.45520671861852	0.0262722346008715	1.40416479835323	1.41226407019413	1.43740124033471	1.45504861577111	1.47283984602133	1.49868867050816	1.50714712064234	1.40371313880081	1.50670029843622
197	203	1.32441520536904	0.0237833635798392	1.27820650106429	1.28553936266683	1.30829691539347	1.32427284377674	1.34037830428851	1.36377665664771	1.37143293558005	1.27779981275256	1.37103059798552
198	204	1.23903228453143	0.0220135475541524	1.19625815031659	1.20304693156214	1.22411416661559	1.23890191741179	1.2538082867691	1.27546233180429	1.28254728139399	1.19588573132529	1.28217883773757
199	205	1.17882193782366	0.0207675584479792	1.13846590335791	1.14487160560258	1.1647487511287	1.17869998455919	1.19276218092749	1.21318826389867	1.21987101992833	1.13811752326562	1.2195263523817
200	206	1.04348930017642	0.0190609538014422	1.00646138067245	1.01233600971872	1.03057040417409	1.04337324315663	1.05628168026656	1.07503847190048	1.08117675938354	1.00612983072559	1.08084876962725
201	207	0.9330265105066	0.0177022252682698	0.89864998733219	0.904101130457257	0.921026302086184	0.932914558670157	0.944904678227201	0.962333768713022	0.968039243852138	0.898330148980791	0.967722872032409
202	208	0.877465731075276	0.0170197303864424	0.844421441598428	0.84965969782571	0.865926905210355	0.877355692679795	0.88888460216263	0.905647115587973	0.911135356716847	0.844107059517849	0.910824402632703
203	209	0.869937161941635	0.0169859068506542	0.836960631365678	0.842187650165446	0.858420879784808	0.86982661199813	0.881332931687739	0.89806376992895	0.903541935713895	0.836644784514353	0.903229539368917
204	210	0.880037944938287	0.0172656059488306	0.846519948411726	0.851832427042338	0.868331743273419	0.879925035281009	0.891621061838182	0.908628608257385	0.914197594625794	0.846197357278579	0.913878532597995
205	211	0.864408976681493	0.0173542514652985	0.83072646101229	0.836063218353375	0.85264126969302	0.864292842283128	0.876050083613363	0.893150880364156	0.898751471209008	0.830394643809508	0.898423309553478
206	212	0.881171837218816	0.0177733653810441	0.846677460753274	0.852142474530818	0.869119639817251	0.881052342970086	0.893093771946109	0.910608806034899	0.916345286165898	0.846336041071969	0.916007633365662
207	213	0.869425515155789	0.0179082269724901	0.834676706912978	0.840180296713261	0.857280514582798	0.869302561732959	0.881436482206271	0.899090139332754	0.90487305382654	0.834325390289709	0.90452564002187
208	214	0.921939825756976	0.018698643280115	0.885651671480121	0.891400404098536	0.909259824250068	0.921813414492925	0.934482024250502	0.952910448143838	0.95894636110055	0.88529048492795	0.958589166586001
209	215	0.933427374140932	0.0190694042853426	0.896422375314644	0.902284032318936	0.920495453367804	0.933297518230448	0.946217736854611	0.965013666718601	0.971170329518057	0.89605134174166	0.970803406540204
210	216	0.921256426160594	0.0191513261729881	0.884099011259257	0.889983255083584	0.908267736361839	0.921123721921186	0.9341004529403	0.952982263946571	0.959167984205024	0.883719826861537	0.95879302545965
211	217	0.929536356659672	0.0193948258021008	0.891907924685714	0.897866421456073	0.916382259163529	0.929401468780967	0.94254341072766	0.961666407180006	0.967931341120218	0.891522498087555	0.96755021523179
212	218	0.948888522571206	0.0197470955292034	0.910575619482627	0.916642745675623	0.935495695459374	0.948751542036198	0.962132025008891	0.98160155302668	0.987979870496606	0.910184215333967	0.987592829808445
213	219	0.982143414581844	0.0202428510599221	0.942864796302512	0.949085766852457	0.968415071838799	0.982004343683173	0.995720153882217	1.01567544627889	1.02221235708022	0.942467426504396	1.02181940265929
214	220	1.12736990516644	0.0218218793539169	1.08500127447462	1.09171784429841	1.11257553233459	1.12722911025312	1.14201079499761	1.16350223065395	1.1705386579652	1.08459902163277	1.17014078870012
215	221	1.07406097886241	0.021349261961386	1.03262056930356	1.03918747390352	1.05958505593404	1.07391952807513	1.08838270388479	1.10941698573936	1.11630523758061	1.0322164254181	1.11590553230673
216	222	1.00127943628237	0.0204855308310287	0.961526967575888	0.967823689895273	0.987387060742291	1.00113973283662	1.01501951880757	1.03521172429956	1.04182582396404	0.961127795853555	1.04143107671119
217	223	1.03527834777363	0.0206478337346833	0.995200780906766	1.00155140726752	1.0212777851837	1.03514108259981	1.04912927527534	1.06947351268373	1.07613597739572	0.994808593653653	1.07574810189361
218	224	1.02659326255046	0.0204705454567731	0.986859735839863	0.99315586453796	1.01271292719404	1.02645720303156	1.04032527712293	1.06049477236436	1.06710000041467	0.986470993455186	1.06671553164574
219	225	0.996393705199685	0.0201178794328494	0.957349512762798	0.963535269470746	0.982751609439783	0.996258310495124	1.00988820493601	1.02971398500994	1.03620733062626	0.9569626615113	1.03582474888807
220	226	0.963468201180892	0.0197367374709012	0.925169261531172	0.931235632307323	0.95008353423852	0.963333434886521	0.97670595718164	0.996160470598043	1.00253300251939	0.924784195737926	1.00215220662386
221	227	0.837878668618888	0.0183938264044198	0.802211399748887	0.807854814266276	0.82539994622058	0.837744073480622	0.850210666871408	0.868361639833873	0.874310825914338	0.801826768866225	0.87393056837155
222	228	0.845433615751107	0.0185373583121562	0.80948755852448	0.815175194866082	0.832857604847487	0.845298133455419	0.857861935401507	0.876154179674369	0.882149603026318	0.809100393459281	0.881766838042933
223	229	0.892387833481067	0.0192636589967404	0.855027147874934	0.860940099221994	0.879320243972669	0.892249224722593	0.9053043234802	0.924308375404979	0.930536216605578	0.854631061847455	0.930144605114678
224	230	0.918615244721163	0.0198668859196196	0.880085402604511	0.886183210917774	0.905138312145865	0.918472028354	0.931936054969528	0.951535803185499	0.957958968844698	0.879676148318708	0.957554341123617
225	231	0.976320883999301	0.0207821948614494	0.936009132493162	0.942390553248367	0.962224290232097	0.97617342973788	0.990256735591481	1.01075419523373	1.0174706011289	0.93558778207086	1.01705398592774
226	232	0.973058953429549	0.0209611697886649	0.932405146930009	0.938839503772283	0.958840016685659	0.972908445743356	0.987113819455111	1.0077917991212	1.01456807769641	0.931975060643766	1.01414284621533
227	233	0.965596864929223	0.0209912361941135	0.924888704509489	0.931330724659547	0.951356801194017	0.965444758782655	0.97967111547361	1.0003818537567	1.00716942688817	0.92445404198876	1.00673968786969
228	234	1.07799305716916	0.0222420317003934	1.03483575429342	1.04167092274444	1.06290881943318	1.0778400891178	1.09291054195443	1.11483698006409	1.12201966020404	1.03439867503638	1.12158743930193
229	235	1.05192748135572	0.0220157175768923	1.0092155275377	1.01597868617729	1.03699557561807	1.05177389686567	1.0666919622015	1.08840016776843	1.09551223834854	1.00877667490501	1.09507828780643
230	236	1.05158750665859	0.0219462072410017	1.00900916492174	1.01575146186922	1.03670297538822	1.05143484110094	1.06630561477016	1.08794430811013	1.09503342940921	1.00857294046623	1.09460207285095
231	237	1.03918573187701	0.0216873872019755	0.997109532854337	1.00377231530804	1.02447673959258	1.03903486676283	1.05373026369478	1.0751137636251	1.0821192801978	0.996678452961133	1.08169301079288
232	238	1.00551655958258	0.0212122966033736	0.9643666760903	0.970881688923339	0.991128939573281	1.0053673992151	1.01974157753325	1.04066023039374	1.04751410438945	0.96394045823997	1.04709266092519
233	239	1.00879040410782	0.0211546435643804	0.967749826292935	0.974248135245384	0.994442357344454	1.00864253484495	1.02297725624585	1.04383706902816	1.05067130609359	0.967327302721637	1.05025350549401
234	240	0.967530833874625	0.020674868542957	0.927428893015991	0.93377671429054	0.953506738918659	0.967383572893031	0.98139439736623	1.00178727465553	1.00846964193245	0.927008091530429	1.00805357621882
235	241	0.847464612390837	0.0193406452039097	0.809977422500152	0.81590498673442	0.834340589375554	0.847317487659743	0.860428252713672	0.879526094647923	0.88578789450595	0.809556947791174	0.8853722769905
236	242	0.904108544648228	0.0200320344884551	0.865268541961338	0.871413034170893	0.890517711027743	0.903960601228474	0.917538102998592	0.937308704273601	0.943789292387175	0.864845757050856	0.9433713322456
237	243	0.968775446857814	0.0209468021666142	0.928151113890682	0.934580424415514	0.954565959244347	0.96862448089192	0.982820364188766	1.00348542857942	1.01025770190513	0.92771971461125	1.00983117910438
238	244	1.07311620682335	0.0223130499423297	1.02982450917548	1.03668015458336	1.05798317527361	1.07296156080676	1.08808065627169	1.1100797712496	1.11728674024367	1.02938262893639	1.11684978471032
239	245	1.13827703537578	0.0231292156133778	1.09339137186261	1.10050191597857	1.12259240193208	1.1381203812083	1.15379089752215	1.17658651689782	1.18405294697408	1.09294377277356	1.183610297978
240	246	1.25970073004928	0.0242564313936536	1.21260292408262	1.22006974904505	1.24325625939494	1.25954504187133	1.27597548227878	1.29986277798104	1.30768329496179	1.21215812451772	1.30724333558084
241	247	1.33418534177173	0.0246606661397862	1.28628449373521	1.29388294427358	1.31747019377843	1.33403340482527	1.35073486050978	1.37500601031778	1.38294963123247	1.28585043613775	1.38252024740571
242	248	1.44115442704022	0.0250834782138068	1.39240651987712	1.4001454665339	1.42415749040584	1.44100890259786	1.45799272466284	1.48265978484715	1.49072933445699	1.39199080974116	1.49031804433928
243	249	1.40639766353549	0.0240488926201759	1.35965339630875	1.36707592004105	1.39010308105243	1.40626059011522	1.4225428195924	1.44618697708881	1.45392090484107	1.35926183399994	1.45353349307103
244	250	1.37846358078337	0.0229457287560886	1.33385363152161	1.34093960491668	1.36291830720196	1.37833626565043	1.39387006558902	1.41642184025776	1.42379704892583	1.33348995242144	1.4234372091453
245	251	1.31569025795171	0.0215773927305694	1.27373550618132	1.2804009215109	1.30107294686593	1.31557230302202	1.33017898398206	1.3513819494706	1.35831533559381	1.27339856819979	1.35798194770363
246	252	1.34594171615141	0.0210637923076954	1.30497054794757	1.31148327885462	1.3316751454367	1.34583183598324	1.36008850420362	1.38077496472772	1.38753732236806	1.30465668322832	1.38722674907449
247	253	1.29250163196961	0.0199985663158875	1.25359906085293	1.25978377191557	1.27895717198588	1.29239848910044	1.30593365374632	1.3255713217515	1.33199035374318	1.25330444199047	1.33169882194875
248	254	1.31371973671919	0.0195555510286697	1.27566801488192	1.28172005865091	1.30047736158102	1.31362270573572	1.32685633630075	1.34605039628548	1.35232287609962	1.27539085670299	1.35204861673538
249	255	1.18065287994512	0.0180068815702568	1.14562087718232	1.15119114895933	1.16845803977991	1.18056133643857	1.19274792659602	1.2104268741646	1.2162051153865	1.14535939206742	1.21594636782282
250	256	1.18437822766204	0.0175429754156078	1.15024139954248	1.15567108059254	1.17249893252082	1.18429161344322	1.19616310278039	1.21338082369584	1.21900727588862	1.14999399584745	1.21876245947663
251	257	1.14637750906935	0.0168822410076401	1.11352502987148	1.11875075337424	1.13494588947139	1.14629463747425	1.15771878855367	1.17428694729573	1.17970093942586	1.11328831669437	1.17946670144432
252	258	1.09096968758689	0.0161789453061423	1.05948739779256	1.06449479192989	1.08001399924777	1.0908897113778	1.10183819214141	1.11771738935509	1.12290647432724	1.05925895478685	1.12268042038693
253	259	1.02160943526581	0.0154241442458838	0.991599834398467	0.996372054987461	1.01116412999793	1.02153181231662	1.0319701221043	1.04711159448316	1.05206015968939	0.991378112543875	1.05184075798774
254	260	0.996642399944317	0.0150729855459291	0.967316393676907	0.97197981859024	0.986434831632206	0.996566414210095	1.00676713459147	1.0215641755493	1.02640022563268	0.967099348274296	1.02618545161434
255	261	0.901246685893753	0.0142624464107478	0.873507193665698	0.87791606579443	0.89158624268085	0.901171451457701	0.910825114489844	0.924833937526498	0.92941372787213	0.873292290928687	0.929201080858818
256	262	0.914605102454114	0.0143680854303088	0.886658566901464	0.89110072242041	0.904873401741277	0.914529864569495	0.924254784783724	0.938366125779763	0.942979207374661	0.886443655010709	0.942766549897519
257	263	0.927894368153816	0.0145624860384006	0.899569500382948	0.904071843598879	0.918031037351038	0.927818187462231	0.937674652798927	0.951976752000659	0.956652163172866	0.899351895518551	0.956436840789081
258	264	0.945515889384577	0.0148390403162425	0.916653107734809	0.92124095436502	0.935465245349698	0.945438261955389	0.955481910143013	0.970055618650047	0.974819819947576	0.916431370364742	0.974600408404413
259	265	0.985241332387909	0.0152810293764309	0.955516175991144	0.960241737667058	0.974891824903062	0.985162330921607	0.995504718718169	1.01051040831264	1.01541544624597	0.955290514810105	1.01519214996571
260	266	0.961552526811354	0.0151958843294417	0.931997246189367	0.936694791779418	0.951259892912885	0.961472478668287	0.971757898569886	0.986683313370061	0.991562713001535	0.931768593525648	0.99133646009706
261	267	1.01407267137666	0.0156624047156666	0.983604683349738	0.988448566932417	1.00346504747224	1.01399203696707	1.02459239401661	1.03997182714031	1.04499889673047	0.98337435813395	1.04477098461936
262	268	1.09185503556588	0.016294528975743	1.06014928973936	1.06519187930335	1.08082080671384	1.09177397835548	1.10280090221638	1.1187946853372	1.12402142154643	1.05991775877342	1.12379231235833
263	269	1.19041540713745	0.0170128798379931	1.1573016606637	1.16257061915429	1.17889664526935	1.19033436131789	1.2018458191829	1.21853664974774	1.2239897291398	1.15707016265499	1.22376065161992
264	270	1.16276944326591	0.0167032855412662	1.13025945833156	1.13543206998385	1.15146007685444	1.16268946285435	1.17399162128365	1.19037963697494	1.19573394910644	1.13003100360503	1.19550788292679
265	271	1.10506755952292	0.0160475247838771	1.07383629037383	1.07880487831736	1.09420174404225	1.10498988106455	1.11584869602836	1.13159520899088	1.13674026777667	1.07361441094652	1.13652070809932
266	272	0.969685497877242	0.0147824094544959	0.940926536794721	0.94549938584961	0.959674392733089	0.96961038190059	0.979614717504752	0.994127837338475	0.998871335614578	0.94071197534643	0.998659020408054
267	273	0.863984669021905	0.0137836749144536	0.837178040392697	0.841438243957215	0.854648199571164	0.863911370333797	0.873241234062451	0.886781122612265	0.891207846718645	0.836968666189576	0.891000671854234
268	274	0.755480295710117	0.0128621507116558	0.730478987650193	0.734449163203381	0.746765579054611	0.75540730369874	0.764115442336427	0.77676041068582	0.780896409839256	0.730270480315272	0.780690111104962
269	275	0.722353722519787	0.0127041924154921	0.697666257623788	0.701584978430059	0.713744763093152	0.722279246751085	0.730881494481431	0.743376510336933	0.747464425420679	0.697453505385423	0.747253939654152
270	276	0.698003202567959	0.0127650294498116	0.673206042322957	0.677140150218081	0.689351431467956	0.697925388814665	0.706570147452235	0.719131684853702	0.72324257009466	0.672983744846328	0.72302266028959
271	277	0.718592306521287	0.0133485278716194	0.692665316264922	0.696777802856449	0.709544375837306	0.718509654392157	0.727550136608885	0.740688744286645	0.744988999971441	0.692429191892913	0.744755421149661
272	278	0.775534374101999	0.0143519074840028	0.747657549373571	0.752079542624829	0.765806508505427	0.775445844577658	0.785165732040339	0.799291188017379	0.803914302647986	0.747404635433354	0.803664112770645
273	279	0.923944662618877	0.0162095554845417	0.892444719199353	0.897444965819705	0.912960428653468	0.923849871625886	0.93482556309964	0.950767700249763	0.955983293348744	0.892173933869176	0.955715391368579
274	280	1.12898067673525	0.018436177249756	1.09313242451668	1.09882798372032	1.11649156901524	1.12888032448331	1.14136038842907	1.15947568047673	1.16539922061426	1.09284576932573	1.16511558414477
275	281	1.25325682130117	0.019714948724297	1.21491081111012	1.22100588771324	1.23990354206603	1.25315344437786	1.2664974072034	1.28586038301168	1.29219031219561	1.21461552180154	1.29189812080079
276	282	1.23874100869459	0.0195059184506891	1.20080185673822	1.20683219457399	1.22552925522676	1.23863862644767	1.25184115314822	1.27099905800672	1.27726198870445	1.20050940853124	1.27697260885794
277	283	1.14127326665183	0.0183480654035026	1.10559191964831	1.11126201264505	1.12884467321387	1.14117494186637	1.1535946742252	1.17161991549692	1.17751338348751	1.10531105846096	1.17723547484269
278	284	1.13415290788638	0.0178612294225483	1.09941272116171	1.10493458319615	1.12205512939301	1.13405914662337	1.14614847527934	1.16369106080508	1.16942593047618	1.09914489821819	1.16916091755458
279	285	1.2711233047154	0.0185649540918676	1.23499415522277	1.2407415972058	1.25855265637716	1.27103292450809	1.28359542763157	1.30181330730824	1.30776607609765	1.23473599469534	1.30751061473546
280	286	1.25745075039146	0.0181895715339427	1.22204971096077	1.22768190036525	1.24513473268185	1.25736304479358	1.26967115831951	1.2875187721593	1.29335021219325	1.22179919018494	1.29310231059799
281	287	1.1725281418979	0.0172095972564721	1.13903782733431	1.14436520092107	1.1608750076448	1.17244394592114	1.1840894922972	1.20097828298987	1.20649693396016	1.13879733127521	1.20625895252058
282	288	1.05870408024447	0.0159660084227339	1.02763995369733	1.03257993036408	1.04789187074191	1.05862382174923	1.06942879825174	1.08510199915038	1.09022430789882	1.02741070373591	1.08999745675303
283	289	0.993172159915607	0.015165143145371	0.963668955086178	0.968360058035794	0.982901788588966	0.993094973435735	1.00335838862771	1.018247551905	1.02311400786035	0.96344847935068	1.02289584048053
284	290	0.953127408039858	0.0147035747656577	0.924524369016228	0.929071819163147	0.943169215754329	0.953051800078152	0.963003178496287	0.977440902563445	0.982160119590286	0.924308401499169	0.981946414580547
285	291	0.853197024592724	0.0138845989354757	0.826198350616661	0.830488068645588	0.843791403895117	0.853121708240895	0.862520541403327	0.876162891514669	0.88062371376037	0.825983210679191	0.880410838506256
286	292	0.723276868228304	0.0128381106515766	0.698331157293958	0.702290397309771	0.714576789055502	0.723200911143349	0.731894145136073	0.744522435788574	0.748654235301512	0.698114171351214	0.748439565105394
287	293	0.644374007692492	0.0122698960357138	0.620547503631013	0.624325521669958	0.636056186198626	0.644296129983931	0.652606933308193	0.664688141847033	0.668643082329227	0.620325011462493	0.668423003922491
288	294	0.598755998467673	0.0121239455474682	0.575226868580085	0.578954420892251	0.590534529562905	0.59867416965141	0.606888264421214	0.618836701840912	0.622750152368424	0.574993065194635	0.62251893174071
289	295	0.709564896898934	0.0136962245131007	0.682972058208466	0.687187907837174	0.700279528561879	0.709476776031014	0.718754203129906	0.732242474480831	0.736658516865564	0.682720296853256	0.736409496944611
290	296	0.749418343351354	0.0147228067807296	0.720837095371571	0.725367029290673	0.739436108358042	0.749321932544607	0.759295479263826	0.773798523711482	0.778547483332372	0.720561642061124	0.778275044641584
291	297	0.76377067035714	0.0154970566123598	0.733695906918238	0.738460291159376	0.753261719216144	0.763665860142487	0.774165366147513	0.789438567069844	0.794441058513891	0.733396439396914	0.794144901317365
292	298	0.755012896884217	0.0159347846098375	0.724101038920701	0.728995093024828	0.744204817464791	0.754900796963766	0.765698774421361	0.781413084198656	0.786561805875865	0.723780719048936	0.786245074719499
293	299	0.640870381727769	0.0151054597593772	0.611602877567963	0.616228165319895	0.630618248047664	0.640751705935392	0.650993145400775	0.665917412744537	0.670812305904725	0.61126368059939	0.670477082856148
294	300	0.642595105375868	0.0155623515447681	0.612451982339863	0.617213365717096	0.632031105317357	0.642469480201586	0.653022159916804	0.668405364726362	0.67345214063721	0.612092896348123	0.673097314403614
295	301	0.668899812814107	0.0164522252788485	0.637039011541767	0.642070309686429	0.657730658255864	0.668764931622782	0.679921931823018	0.696189408852225	0.701527126925436	0.636653451267564	0.70114617436065
296	302	0.497899621177372	0.014798530176291	0.469313852551932	0.473810813924195	0.487839859556599	0.497753015303362	0.507799567087116	0.522488516100791	0.527318529604422	0.468894502031842	0.526904740322902
297	303	0.473829203344294	0.0150821497162276	0.444726026957997	0.449297184651886	0.463571106289363	0.473669189584004	0.48391286922673	0.498907045749604	0.503841713101804	0.444268189900488	0.5033902167881
298	304	0.458169250044566	0.0156416402930259	0.428021066837134	0.432748183831008	0.447524348281961	0.457991263411961	0.468620129085244	0.484197447802799	0.48932890171862	0.427511635070235	0.488826865018896
299	305	0.472793879097002	0.0169504817939879	0.44015082648748	0.445262556871883	0.461253224014882	0.472591326462	0.484113732752893	0.501016130572548	0.506588002938589	0.439570934780785	0.506016823413218
300	306	0.503212702310642	0.0187797312569127	0.46707335072122	0.472726340126894	0.490421851812594	0.502979103819862	0.515748909125272	0.534495895007605	0.540679551501588	0.466404429047093	0.540020975574191
301	307	0.491975336349974	0.0199686629116439	0.45361071077635	0.459597004580112	0.478363473843757	0.491705195066257	0.505292721963783	0.525275151394533	0.531875120601952	0.452836757043152	0.531113915656796
302	308	0.493272517351508	0.021446631189196	0.452127925857791	0.458533966183727	0.478642565875347	0.492961731452207	0.507563687804266	0.529071196631804	0.536183237283346	0.451237120220683	0.535307914482332
303	309	0.552383216584491	0.0242937860878868	0.505788182916134	0.5130400730645	0.535808978260153	0.552027110938498	0.568569272206912	0.592941079604782	0.601001919796582	0.504767395852233	0.599999037316749
304	310	0.638988268318239	0.0279410061070135	0.585391134594745	0.593734409234962	0.619926951467486	0.638581056198229	0.657605692224123	0.685631177116233	0.694899499012279	0.584223896348492	0.693752640287985
305	311	0.704344936784423	0.0312195404394932	0.644476772778499	0.653792012038978	0.683043823355857	0.703883729923864	0.725143299417888	0.756471094254143	0.766834036258199	0.643154637523016	0.765535236045829
306	312	0.758587640043189	0.0341304714919638	0.693159259762369	0.70333448145165	0.735296506426972	0.758075833987782	0.781320866653748	0.815586631910344	0.826924497506242	0.69169191591894	0.825483364167439
307	313	0.79948822292437	0.0364914778462831	0.729556650251656	0.740426809343637	0.77458185150318	0.798933091364933	0.823789460133739	0.860443258973038	0.872574479387592	0.727964926345656	0.871011519503085
308	314	0.792794457273405	0.0374978911109751	0.720993950235022	0.732140561761628	0.767190622144188	0.792203339249674	0.817753932641234	0.855464731146808	0.867954144283867	0.719298590695894	0.866290323850916
309	315	0.777882963683287	0.0380930926217401	0.705004114856724	0.716303707934048	0.75186190839012	0.777261243201213	0.80322630298494	0.841582988422274	0.854294891609787	0.703220502144676	0.852545425221897
310	316	0.771921216653141	0.0388395715185553	0.697664573736356	0.709165952957175	0.745381397319627	0.77126990416089	0.797751065009933	0.836898193053374	0.849879096263687	0.695795656476772	0.848046776829509
311	317	0.705672154103015	0.0380472926746861	0.633062396104802	0.644277675718591	0.679650590185919	0.704988481174487	0.730948478775264	0.769398735444388	0.782167026127616	0.63109946046063	0.780244847745399
312	318	0.739411759954289	0.0399828088335277	0.663114321896985	0.67489777306989	0.712065385262221	0.738691210730811	0.765972698627265	0.806383640156989	0.819803868394353	0.661045454640575	0.817778065268004
313	319	0.769740418791762	0.0420554116460836	0.689510738121965	0.701896132995559	0.740972504422475	0.768974643559491	0.797673599652968	0.840196870921775	0.854321772649317	0.687311811965438	0.852169025618086
314	320	0.847081858086579	0.0455394028173167	0.760167238858265	0.773593653228377	0.815937435487189	0.846265926847994	0.877336872613343	0.923353317054845	0.93863317776351	0.757824628564638	0.936339087608519
315	321	0.927918407986407	0.0490420117436673	0.834275855241499	0.848751689931572	0.894386057476421	0.927054567526235	0.960509124689308	1.0100318036397	1.02646992140767	0.83179606496882	1.024040751004
316	322	0.954758016948893	0.0508166417536289	0.857745209600622	0.872737743880645	0.920009073012375	0.953856602810265	0.988524370612935	1.03985313718742	1.05689330297908	0.85515739911178	1.05435863478601
317	323	0.884243381052785	0.0495081246913738	0.789860753496514	0.804415818909145	0.850366198757542	0.883319578617135	0.917113575807346	0.967222164853234	0.98387569349624	0.787207456657692	0.981279305447878
318	324	0.935923655242267	0.051288300372319	0.838088378298368	0.853189719403171	0.900838590411071	0.934986961629039	0.969987677368814	1.02185278419557	1.03908188255614	0.835398586512522	1.03644872397201
319	325	0.923276955238742	0.0513725040017967	0.825322809779928	0.840432700204617	0.888127023192513	0.922324316049331	0.957388465390738	1.00937079754851	1.02664465864305	0.82258684739522	1.02396706308226
320	326	0.829338042309116	0.0491257458644727	0.735838449202854	0.750221233526721	0.795695820770407	0.828368258239658	0.861923163541109	0.911762929068065	0.928348593655472	0.733051580414749	0.925624504203482
321	327	0.758761862547068	0.0474226164091918	0.668653562237171	0.682479609094197	0.726260181240742	0.757774120395165	0.790186878699515	0.838413458620383	0.854483142585947	0.665813534385052	0.851710190709084
322	328	0.7052662675122	0.0464031136107602	0.617243201500048	0.630714666358713	0.673437968930231	0.704248828757546	0.735985541948647	0.783288518644741	0.799071037260721	0.61431616483511	0.79621637018929
323	329	0.617594031281878	0.0444553911285078	0.533532362963721	0.546335317482763	0.587056432432132	0.616527703052832	0.64696933914409	0.692490181136708	0.70771515743859	0.530461464670003	0.704726597893753
324	330	0.552635655723318	0.043419157743048	0.470811317500625	0.483208805548692	0.522763274545444	0.551498962211087	0.58126907729531	0.625939990446304	0.640919224340841	0.467534106546943	0.637737204899692
325	331	0.489349087594593	0.0425923710562631	0.409434334889431	0.421460875685336	0.459987423672131	0.488113913871734	0.517364496390494	0.561450750028639	0.576282556714135	0.405868040324317	0.572830134864868
326	332	0.36191038498752	0.038579776667937	0.290262711641052	0.300874891921729	0.33519600213424	0.360540439297338	0.38713175470301	0.427619157328158	0.441342223697962	0.286294022718364	0.437526747256677
327	333	0.35907967402611	0.0409209266469544	0.283380063362279	0.294524243361016	0.330697772493301	0.357526418553017	0.38576885055202	0.428933751011971	0.443604851325952	0.27887465779808	0.439284690254141
328	334	0.375675487402201	0.0452260140343261	0.292297952979349	0.304506669362815	0.344263412875497	0.373862196886222	0.405111523680429	0.453030061912121	0.469355904170066	0.287032499894922	0.464318474909481
