# Supplementary material for: Evolution and Epidemic Spread of SARS-CoV-2 in Colombia: A Year into the Pandemic
Source: Vaccines (Basel). 2021 Jul 30;9(8):837. doi: 10.3390/vaccines9080837 (PMC8402472; doi:10.3390/vaccines9080837)
Supplement: Supplementary file 1 [file vaccines-09-00837-s001.zip › Supplementary_material/Supplementary Data S3/model_statistics/WHO-model- VA .csv]

t_start	t_end	Mean(R)	Std(R)	Quantile.0.025(R)	Quantile.0.05(R)	Quantile.0.25(R)	Median(R)	Quantile.0.75(R)	Quantile.0.95(R)	Quantile.0.975(R)	inferior	superior
2	8	2.2913123653068	0.317747854662244	1.71126166966442	1.79488558980475	2.06975164706248	2.27664132158939	2.49688707970345	2.83778833589878	2.95471697636632	1.6685265701688	2.9140981604448
3	9	1.52763587368872	0.230299773150557	1.10998256442945	1.16956556747172	1.36664746962532	1.51607859075623	1.67603217207999	1.92513372082234	2.01094923538508	1.07624831831363	1.97902342906382
4	10	1.10053547661883	0.176226714067974	0.782588307975449	0.827573677333958	0.977111058478204	1.09114361713433	1.21372781528609	1.40553798195043	1.47183833805198	0.755131117045597	1.44593983619206
5	11	1.45600650471607	0.191183020354819	1.105606782863	1.15644274251441	1.32290557692076	1.44764725466768	1.57999851368671	1.78408694469996	1.85390073408138	1.08128778482062	1.83072522461151
6	12	1.57775947319743	0.194208765962639	1.22023906227038	1.27247062317808	1.4427908811976	1.5697981852799	1.70405236622439	1.91020710219275	1.98051451200601	1.19711029191066	1.9584086544842
7	13	1.53853695564642	0.186575011089601	1.19473414703355	1.24503883537479	1.40892494716337	1.53100171557275	1.65993745752758	1.85774039511892	1.92515390776167	1.1728499339108	1.90422397738204
8	14	0.767350429731442	0.12615163355618	0.540285517923804	0.572290272801201	0.678921493807986	0.760448544276701	0.848260269531064	0.98595681497486	1.03362464761556	0.52009322796133	1.01460763150155
9	15	0.762532362622675	0.120566952773855	0.544764299378711	0.575630708725045	0.678124877647116	0.756187426353607	0.840027170797642	0.971079949820239	1.01634667094374	0.52622113518592	0.998843590059431
10	16	1.44808406475463	0.165024494781454	1.14280529839802	1.18774716127204	1.33362651588734	1.44182014991406	1.55571525087903	1.72978916548393	1.78895427037246	1.12463605498298	1.77153207452628
11	17	1.55360259585869	0.173698050718008	1.23191023591153	1.2793534470191	1.43318672517247	1.54713406868544	1.66696903732171	1.84991788371178	1.91204922679227	1.21315441645139	1.89405077526599
12	18	1.17299065535187	0.148969962199724	0.899325209419608	0.93917418639171	1.06937402295915	1.16669031714591	1.26974174470418	1.42829992310558	1.48245305930684	0.881009529440409	1.46497178126333
13	19	0.941003433054414	0.128054347621697	0.706910740426592	0.740734394144236	0.851761918402466	0.935201187442913	1.02392254152475	1.16106633647699	1.20806203585047	0.690016911715888	1.19198995439294
14	20	0.870786787466671	0.119611764205489	0.652279058390722	0.683816227500563	0.787406432784102	0.865316306688234	0.948206292608779	1.07641945836446	1.12037533967947	0.636347729623913	1.10522584530943
15	21	0.928052718476193	0.122923585468389	0.702898066016835	0.735531530722482	0.842452828463087	0.92263118811261	1.0077449106119	1.13906889989258	1.18401060268977	0.68712249095815	1.16898294599424
16	22	0.915439361851418	0.123437818370733	0.689634208908857	0.722295202671043	0.829437761325684	0.909897262018694	0.995401975045743	1.1274898875114	1.17273252242551	0.673501237844781	1.15737748585805
17	23	0.683489744079943	0.10806921743291	0.488295093844418	0.515961951356185	0.60783177448774	0.677802511538319	0.752951591475976	0.870419694845437	0.910994155881588	0.471674077911439	0.895305410248447
18	24	0.930029095379393	0.127749321030003	0.696655612305399	0.730338352190994	0.840976118285604	0.924186440939881	1.01271568797401	1.14965159040128	1.19659792574351	0.679640426160588	1.1804177645982
19	25	1.13935887067062	0.144698721273962	0.87353991295231	0.912246346966223	1.03871311639541	1.13323917466927	1.23333592956503	1.38734795536828	1.43994842223817	0.855749376973653	1.42296836436759
20	26	1.27732540331067	0.156050134784658	0.989909642933241	1.03193197241508	1.16889749329953	1.27097620187944	1.37883432514376	1.54437818858326	1.60081630602446	0.971467139132739	1.5831836674886
21	27	1.29002744598444	0.15643880646293	1.00175678892324	1.04393609984829	1.18135079206419	1.28370932247663	1.3918189426451	1.557672104282	1.61419676637752	0.983407385317098	1.59664750665178
22	28	1.27458186465344	0.152341670957257	0.993599092807477	1.03477235359953	1.16879171765974	1.26851759218211	1.37376342173419	1.53507866883788	1.59002114007519	0.975992189577214	1.57317153972966
23	29	1.27690660958337	0.148437378260443	1.00264633117594	1.04294485383732	1.17390165794176	1.27115940683115	1.37364838550219	1.53047394750112	1.58382215987079	0.985969348192903	1.56784387097384
24	30	1.57182322104696	0.160423535725956	1.27318185550101	1.31758074874908	1.46085197710484	1.56636888331581	1.67685000956465	1.84467191877563	1.90145704105678	1.25739309102409	1.88625335106984
25	31	1.98366945421081	0.175333265338135	1.65492790735778	1.704347295333	1.86276313052813	1.97850604674322	2.09894804745798	2.2806051586277	2.34175131406837	1.64001625414806	2.32732265427355
26	32	2.04483004426668	0.17040250368889	1.72449351863777	1.77284493022687	1.92746194029623	2.04009859423038	2.15704111317745	2.33295512711648	2.39205264424444	1.71084113703645	2.3788189514969
27	33	1.95235413250893	0.155320955140807	1.65979780561061	1.70408923493569	1.84546844467924	1.9482367903309	2.05475206554708	2.21466410331021	2.26830709945581	1.64792506043295	2.25678320458492
28	34	1.81837296465465	0.138248336464439	1.55749967757237	1.59710510839261	1.72331512499637	1.81487055851637	1.90961325804822	2.05158819097513	2.09914867987756	1.54740622518435	2.08933970412495
29	35	1.61329675811686	0.120583461203947	1.38560632298755	1.42020911685388	1.53041031530676	1.61029347771729	1.69290967580491	1.81662914680266	1.85805338060962	1.37695317415712	1.84964034207659
30	36	1.5595741451144	0.110834108316027	1.34989711176935	1.38185481300739	1.48345584384409	1.55694938666254	1.63283146750397	1.74624699105492	1.78416651048544	1.34233929281499	1.77680899741382
31	37	1.22559606537782	0.092912197938093	1.0502518782697	1.07687700479761	1.16171410103557	1.22324898149403	1.28691975748964	1.38232147181813	1.4142775658062	1.04348815741916	1.40770397333649
32	38	0.872982677027815	0.074857646982095	0.732435439890372	0.753608584173885	0.821393940053084	0.8708439484233	0.922240333357965	0.999652437349766	1.02568299984886	0.726261688942908	1.01970366511272
33	39	0.728174053718721	0.0664728925019537	0.603728656627677	0.622392755845628	0.682304982535608	0.726152349922098	0.771839645219149	0.840851857106114	0.864107412893287	0.597887184414892	0.85846092302255
34	40	1.00575665188952	0.078061855409669	0.858575089986085	0.880891934031166	0.952062156364343	1.00373778276638	1.05725063682881	1.13750812304237	1.16441040510735	0.852755415286566	1.15875788849247
35	41	1.11519006595776	0.0838228183545367	0.95694682189433	0.980987518703055	1.05756633283998	1.11309060092578	1.17052542092349	1.25655428084165	1.28536354300545	0.950897341982873	1.27948278993266
36	42	1.10608904540467	0.0845847433592338	0.946514897385636	0.970732730039196	1.04792352461845	1.10393367519692	1.16190526345859	1.24879773896364	1.27791107735199	0.940302948420572	1.27187514238877
37	43	1.03986079392376	0.0816991798748356	0.88589692925931	0.90922452607796	0.983651756945575	1.03772194709795	1.09373855620755	1.17779308785679	1.20597859830771	0.879730401369086	1.19999118647844
38	44	1.08094770646097	0.0824214899198027	0.92543682638684	0.949042155395831	1.0242727530834	1.07885356984075	1.13534009843549	1.21999675503282	1.24835851594643	0.919401586218153	1.24249382670378
39	45	1.05795374721863	0.0809037451064244	0.905324021287124	0.928487931020968	1.0023195006538	1.05589217541534	1.11134092910154	1.19445197739155	1.22229834796177	0.899382406810039	1.21652508762722
40	46	1.0323969656003	0.0794151512000233	0.882610396163085	0.905334691929753	0.977780539203629	1.0303613952319	1.08479467190327	1.16640295989342	1.19375064661785	0.876743269248257	1.18805066195235
41	47	0.754929028815434	0.0675229050647683	0.628396274608942	0.647401680530349	0.708355223890082	0.752916841907389	0.799309709292617	0.869320406411503	0.892895715611116	0.622584134888488	0.88727392274238
42	48	0.710266215473296	0.0653853049915418	0.58790612008889	0.606246051630693	0.665139625855203	0.708260824463617	0.75320711223769	0.821127243101141	0.844021558034132	0.582111017689874	0.838421413256718
43	49	0.730602049725763	0.0672573702762026	0.604738627610273	0.623603654954059	0.684183427871221	0.728539241795082	0.77477239953217	0.844637171001573	0.86818697958421	0.598777603984406	0.86242649546712
44	50	0.708437056214962	0.068169387518269	0.581144648486397	0.600159516448206	0.661344053934922	0.706251725894128	0.753148292589349	0.824169305716223	0.848147057486619	0.574825056679154	0.842049055750769
45	51	0.603655021913995	0.0650937950711685	0.482846098612547	0.50072167224871	0.558568711197263	0.601316892847733	0.64619317651383	0.714564414100242	0.737749378409645	0.476071183574505	0.731238860253486
46	52	0.618329596611795	0.0682830809710848	0.49177587800521	0.51046127676621	0.571006881337483	0.615817886228269	0.662915019075111	0.734766120843969	0.759154947821316	0.484494757908469	0.752164435315121
47	53	0.664794608234159	0.0738660675815733	0.527942879119001	0.548137378261313	0.613594948361025	0.662060838469547	0.713014982921237	0.790777561635176	0.817179689837138	0.520017115774276	0.809572100694043
48	54	0.694287103977532	0.0791213585977721	0.547920525021028	0.569468000462273	0.639410179311623	0.691283856168876	0.745891113945446	0.829351236869692	0.857718077117012	0.539209241125898	0.849364966829165
49	55	0.799347591487958	0.0888163990542175	0.634797369954523	0.659079191814646	0.737785231779142	0.796060512666982	0.857327665166873	0.950829220734523	0.982575082278817	0.625267449341691	0.973427733634224
50	56	1.04680804861063	0.105743581396176	0.849849373939192	0.879156246982958	0.97367837192089	1.04324963807359	1.11605954234738	1.22659854038122	1.26398625876351	0.839550629074125	1.25406546814714
51	57	1.40190253676503	0.125894564263893	1.1660299987085	1.20144812869064	1.31505976296174	1.39813578784709	1.48463985869939	1.61520619036789	1.65917900985962	1.1551491908078	1.64865588272226
52	58	1.6000825006434	0.135231653333541	1.34601878657929	1.38433078858229	1.50691331684255	1.59627439719159	1.68910106877559	1.82882446594985	1.87578539372265	1.33502846010966	1.86513654117714
53	59	1.5842531842289	0.131113726430489	1.33770174797946	1.37493310731715	1.49395809467386	1.58063763959376	1.67060750883075	1.8059066364065	1.85134967931791	1.32727028042515	1.84123608803266
54	60	1.4889808600494	0.121171543923936	1.26096203545955	1.29543278309669	1.4055597256238	1.48569521964611	1.56882078958139	1.69373692708421	1.73567014144822	1.25148463395849	1.72647708614032
55	61	1.31578393644293	0.108156773331937	1.11234255142836	1.14307768694967	1.24130856569672	1.31282164861487	1.387030552786	1.49859516141729	1.53605831771462	1.10379666071233	1.52777121217353
56	62	1.08891018435076	0.0940675126554598	0.91235439205453	0.938938554845106	1.02407320775319	1.08620265370603	1.1507961292717	1.24811779379568	1.28085119473215	0.904537859546057	1.27328250915546
57	63	0.929393409226609	0.0841433256713308	0.771805054141084	0.79545421145923	0.871341053505891	0.926855320096661	0.984679461613451	1.07199061778109	1.10140401667875	0.7644724909108	1.09431432754242
58	64	0.768475643056261	0.0753552365320123	0.627900287595944	0.648868052220956	0.716396745319675	0.76601398848329	0.817871635001601	0.8964805704498	0.923038672150087	0.620779379453517	0.916171906659005
59	65	0.69758463284474	0.0719503611379705	0.563719391510532	0.583603469195897	0.647801624992312	0.695112494002258	0.744673373763234	0.819998942316207	0.84549693871018	0.556561925014318	0.838607340675163
60	66	0.654924828069055	0.0710365713949124	0.523130691309609	0.542621514349828	0.605715390081693	0.652358293667224	0.701337196738901	0.775983347962448	0.801302189649038	0.515693148135027	0.794156508003084
61	67	0.763382431357108	0.0791590705923186	0.616148145417627	0.638008109791133	0.708604840719774	0.760648043917867	0.815179950843996	0.898084506401074	0.926153895122967	0.608230652996163	0.918534209718052
62	68	0.727162451138693	0.0803016591835719	0.578333876981896	0.600308112790769	0.671510414066608	0.724208651920537	0.779595401560495	0.864093092703785	0.892774623237701	0.569771199138892	0.884553703138494
63	69	0.780956295801522	0.0862421955431214	0.621117718051933	0.644717558463787	0.721187246041642	0.777783981152518	0.837268118111974	0.928016758633374	0.958820084366998	0.611921592537004	0.94999099906604
64	70	0.730932841062271	0.0861412614178468	0.571909931705271	0.595244708820375	0.671135910717026	0.727551692006162	0.787045102109844	0.878155197424038	0.909167150626525	0.562095968683292	0.899769713441251
65	71	0.634895184535677	0.082656312661669	0.483311630870147	0.505324308341435	0.577363902516435	0.63131183115848	0.688521726025798	0.776690264860695	0.806838248929777	0.472888811718806	0.796901557352548
66	72	0.514781448113251	0.0767390874358007	0.375485120663905	0.395386644941862	0.461156463839634	0.510973314511048	0.564257273777369	0.647167622346108	0.675712953850057	0.364372836739082	0.665190059487421
67	73	0.594048792682191	0.0857435575917088	0.438004684812701	0.460391125404573	0.53419023156434	0.589928585661681	0.649418026007095	0.741762362166604	0.773501481890716	0.425991419802442	0.76210616556194
68	74	0.384691304079833	0.0726998230088833	0.25562457782093	0.273414382069401	0.333486178304972	0.380121464851867	0.430918966039539	0.511559227383651	0.539716162848466	0.242199650982422	0.527182957177244
69	75	0.47891400415031	0.0860154943602685	0.32539883044428	0.346741645444398	0.418438885614868	0.47377435139315	0.533790552758234	0.628621094289239	0.661625341659151	0.310323635204183	0.647504373096436
70	76	0.675020321143131	0.109502755787982	0.477684554411054	0.505553065594393	0.598295264335458	0.669108413058073	0.745304679466478	0.864656359063819	0.905941684644889	0.460394919798685	0.889645722487576
71	77	0.845026445469538	0.131970958884335	0.606405566721736	0.640285715842615	0.752671492565897	0.83816633010319	0.929907335463998	1.07317058295623	1.12262066179294	0.586363366056242	1.10368952488283
72	78	1.06520519973219	0.157055938354882	0.779864084180018	0.820689329937873	0.9554920152013	1.05749634434567	1.16651909040834	1.33601960862228	1.39434296590533	0.757375560556619	1.37303483890775
73	79	1.20781408622199	0.172544869460285	0.893547510097962	0.938690836407071	1.08739569093986	1.19960767474902	1.31929078387525	1.50493308059589	1.56870489719463	0.869626142079836	1.54600203036415
74	80	1.11866711348637	0.166761047329933	0.815963468826802	0.859211299143139	1.00213512386634	1.11039169128504	1.22618260241063	1.40635436394453	1.46838597699911	0.791815460719702	1.44551876625304
75	81	1.18580788656722	0.16940112665246	0.87726720244751	0.921588023817182	1.0675834971995	1.17775099473587	1.29525349475613	1.47751341542021	1.54012331865462	0.853781678328397	1.51783409480604
76	82	1.26722157223539	0.172447013501342	0.951975846682875	0.997525163653688	1.14704265626817	1.25940785918395	1.37888629025142	1.56357379441662	1.62686151681637	0.929225425772758	1.60521771869802
77	83	0.818679035692813	0.136446505948802	0.573392731789091	0.607895711059437	0.722990431474206	0.811111279053777	0.906123274609813	1.05528035141056	1.10695701353877	0.551243884033161	1.08611418735246
78	84	0.725433588605439	0.126281778655965	0.499355103058298	0.530944600974372	0.636743822743938	0.718119280997712	0.806155581330402	0.944876231806463	0.993062572280559	0.477921302439748	0.97294587477113
79	85	0.662444060100928	0.120945184934195	0.446948225558049	0.476826775762186	0.577362136265487	0.655098287215002	0.739524517460393	0.873122739786778	0.919667499043361	0.425391497629905	0.899496622571951
80	86	0.649825708627484	0.122805515754617	0.431804464159696	0.46185524001427	0.563329323632248	0.642106274933162	0.727914095010461	0.864132705662936	0.911695778566202	0.409126897748434	0.890524519506534
81	87	1.40378430557172	0.187588568442134	1.06040357832569	1.11012243401618	1.27312114337516	1.39543734652335	1.52535207578799	1.72592101630046	1.7945893326641	1.03611071142514	1.7714578997183
82	88	1.45961639771481	0.198628633033365	1.09650876097038	1.14897356382094	1.32119142117665	1.45061637439861	1.58823451551949	1.80096204118576	1.87385836761567	1.07030427696942	1.84892851846021
83	89	1.2046181935462	0.17957387784682	0.878656776415378	0.925227487757822	1.07913264638558	1.19570694191216	1.32039447094344	1.51440945474913	1.58120717210374	0.852653392966431	1.55658299412596
84	90	1.11939671101194	0.166869809307493	0.816495642268424	0.859771678929262	1.00278871893304	1.11111589155929	1.22698232181047	1.40727159182372	1.46934366205348	0.792331884769257	1.44646153725463
85	91	1.03132728736888	0.155478438557164	0.74936398582705	0.789589263302694	0.922641875537296	1.02352481201371	1.13151160125638	1.29968336847438	1.35761856322366	0.726589547796836	1.33606502694092
86	92	1.02450508561545	0.152724200982026	0.74728103956161	0.78688855243721	0.917781991172692	1.01692623393682	1.12297062899059	1.28797671860424	1.34478691913412	0.725165651690678	1.32384451954022
87	93	1.01546290510054	0.151376272295615	0.740685611046949	0.779943551932916	0.909681738129508	1.00795094361693	1.11305940133263	1.27660916352605	1.3329179628472	0.718765411401136	1.31216039879995
88	94	0.36078319095217	0.0901957977380424	0.206218766506423	0.226300280882986	0.296564985254169	0.353295351038284	0.416850952208821	0.52081601104371	0.557865944331859	0.183999427385607	0.537566954518733
89	95	0.319487183605652	0.0853865414655494	0.174666616249237	0.193151397227534	0.258523959061769	0.311913388467429	0.372208206697231	0.47166735165419	0.507309041595084	0.152129562333176	0.486844804878129
90	96	0.372190487915855	0.0960991707543279	0.208312190733508	0.229426417124525	0.303677757993563	0.363953062790039	0.431737771584839	0.543062791378332	0.582840903086304	0.183836113237372	0.560544862594338
91	97	0.436135993455903	0.112609829289089	0.244102004764491	0.268843835633583	0.355852191211633	0.426483308319096	0.505914009186505	0.63636561845791	0.682977949591635	0.215420728049288	0.656851258862518
92	98	0.914561963413617	0.179360357609068	0.597422238507568	0.640845760214932	0.788062278347871	0.902863910487724	1.02832098642916	1.22818918595819	1.29814795357457	0.563015662499844	1.26610826432739
93	99	0.966356507375587	0.201499260905662	0.612587130650441	0.660462557854847	0.823917869239696	0.952387999597134	1.09358351507405	1.31990896827179	1.39946339303848	0.57141795600049	1.36129505875068
94	100	1.01860808325715	0.217167973036039	0.638356262718451	0.689585566690978	0.864963344645491	1.00321689149817	1.15549269836619	1.40014363534833	1.48627562750339	0.592958856106512	1.44425731040779
95	101	1.04466692913209	0.222723737643977	0.654687202691251	0.707227095651284	0.887091528051923	1.02888198760764	1.1850534358385	1.43596322857172	1.52429871817133	0.608128403349893	1.48120545491428
96	102	1.04584384479271	0.222974656905911	0.655424769469875	0.708023853566439	0.88809092018606	1.03004112004534	1.1863885101176	1.43758097635778	1.52601598420403	0.608813517257122	1.48287417232829
97	103	0.948010663320306	0.211981628657887	0.579069541781215	0.628277552691404	0.797757962937391	0.932258158999225	1.08111168322304	1.32149082317273	1.40641427878393	0.532526671150847	1.36349465548976
98	104	1.04195804777725	0.222146202198602	0.652989561168229	0.705393215167827	0.884791248763506	1.02621403751289	1.18198052420771	1.43223969343564	1.52034612403658	0.606551491467986	1.47736460408651
99	105	0.525310984098877	0.158387221137121	0.262233350577994	0.294604299100491	0.411643701591094	0.509481091167288	0.621759633507129	0.810040007201634	0.878241457305553	0.214872030670121	0.835749937527633
100	106	0.582046344742614	0.168022306908993	0.300751839777817	0.335851048646106	0.461690135364636	0.565960676863259	0.684902422653616	0.883134759715627	0.954654881145896	0.252722623200988	0.91137006628424
101	107	0.672432193281103	0.186499134780595	0.358041822716406	0.3977476920037	0.539069003544022	0.655271157765771	0.787122368566207	1.00567765673344	1.08424958527646	0.306893889111138	1.03797049745107
102	108	0.747235845701332	0.207245935118527	0.397871617193821	0.441994502910261	0.599036879524001	0.728165758018827	0.874684547561703	1.11755267198814	1.20486521005499	0.341033812869019	1.15343787853365
103	109	0.830817827802956	0.230427406054859	0.442375502517772	0.491433748690271	0.666042082808373	0.809614657591656	0.972522289981906	1.24255640135295	1.33963527361795	0.379180111935432	1.28245554367048
104	110	0.904928611651779	0.250982039226533	0.481836373661818	0.53527072366409	0.725454506544828	0.88183407186239	1.05927342459779	1.35339517466642	1.4591336965898	0.413003814767774	1.39685340853578
105	111	0.888082680891413	0.256367387437651	0.458885280468549	0.512439434343878	0.704443927634421	0.863539269214214	1.04501984275534	1.34748150569259	1.45660646069177	0.385602601513617	1.39056276026921
106	112	1.15762560291872	0.298897645416501	0.647914262246581	0.71358592729351	0.944530177702392	1.13200470572393	1.34283576383789	1.68909043004396	1.81281245423314	0.571786217902375	1.74346498793506
107	113	1.11441444589269	0.297839788814427	0.609260747697488	0.673738160277529	0.901766485078836	1.08799602554477	1.29831249486112	1.64523942527902	1.76956245350787	0.530648459816415	1.69818043196897
108	114	1.03884492667848	0.288123742338067	0.553141171383749	0.614483030504436	0.832811256000086	1.01233272982088	1.21603053427622	1.55367803922898	1.67506432941831	0.474122391695864	1.60356746166109
109	115	1.02714650162944	0.284879183002954	0.546912252736903	0.607563341634949	0.823432974595315	1.00093285842491	1.20233682340827	1.53618208230077	1.65620144237253	0.46878330294365	1.58550970031523
110	116	1.10174474892848	0.294453669869118	0.602334106469922	0.666078480025356	0.891514367349621	1.07562667768436	1.28355207432335	1.62653481764523	1.74944442638805	0.52461555598501	1.67887394187195
111	117	1.02693218818955	0.284819743149374	0.546798139856203	0.607436573944565	0.823261165848437	1.00072401444438	1.20208595662333	1.53586155892282	1.65585587703429	0.468685491616778	1.58517888476232
112	118	1.02734524939071	0.284934305714043	0.547018077549306	0.607680902132687	0.823592304797968	1.00112653397604	1.2025694696292	1.53647932592598	1.65652190914954	0.46887401019119	1.58581648859024
113	119	0.791890937096821	0.250417901967108	0.379742484832381	0.429632960160005	0.611805971382218	0.76565674767677	0.943446669040508	1.24368185498174	1.35293010152593	0.301071849241289	1.28271002495235
114	120	0.800146980704756	0.253028692193383	0.383701578651608	0.434112198762598	0.618184497190134	0.773639280625946	0.953282792269694	1.25664815014704	1.36703538975872	0.304210744005725	1.29608321740379
115	121	0.830022603312993	0.262476193589148	0.398028100946154	0.450320936072886	0.64126606493416	0.80252516751954	0.988876149024838	1.30356846202782	1.41807730378377	0.315569263878263	1.34447594274772
116	122	0.878668500090754	0.277859376853065	0.421355699298284	0.476713308624704	0.678849333964853	0.849559496831642	1.04683212140372	1.37996789572209	1.50118786230038	0.334064121458747	1.42327287872276
117	123	0.838578645375029	0.27952621512501	0.383451555245818	0.437479727834401	0.6371003587304	0.807733037890173	1.00652217879881	1.34495433384804	1.46874154034	0.29070726373001	1.38645002702005
