# Supplementary material for: Evolution and Epidemic Spread of SARS-CoV-2 in Colombia: A Year into the Pandemic
Source: Vaccines (Basel). 2021 Jul 30;9(8):837. doi: 10.3390/vaccines9080837 (PMC8402472; doi:10.3390/vaccines9080837)
Supplement: Supplementary file 1 [file vaccines-09-00837-s001.zip › Supplementary_material/Supplementary Data S3/model_statistics/WHO-model- VC .csv]

t_start	t_end	Mean(R)	Std(R)	Quantile.0.025(R)	Quantile.0.05(R)	Quantile.0.25(R)	Median(R)	Quantile.0.75(R)	Quantile.0.95(R)	Quantile.0.975(R)	inferior	superior
2	8	5.01318214647624	1.00263642929525	3.24426715972229	3.48559051750675	4.3055297578664	4.94650048064615	5.6482124488456	6.76827781990984	7.16084894823711	3.04801474505755	6.97834954789492
3	9	4.00336257847873	0.707701206697693	2.7382970401008	2.91462968632474	3.50607046281906	3.96173899369687	4.45531346007511	5.23410011877905	5.5048769461554	2.61626821335125	5.39045694360621
4	10	3.6933793678657	0.556797889620478	2.6836151027635	2.82766947979278	3.30415621575572	3.66543721812527	4.05215846973536	4.65441358594108	4.86189054847368	2.60205550420956	4.78470323152183
5	11	3.25304687585239	0.44268360862185	2.44378893304022	2.5607172323334	2.94453914863556	3.23298852505748	3.5396980582847	4.01380386708479	4.17626790032338	2.38538700295357	4.12070674875122
6	12	2.93374876225334	0.361119509304536	2.26896108019181	2.36608252345779	2.68278279028542	2.91894522662527	3.16858279424199	3.5519151156472	3.68264751182093	2.22595452401645	3.64154300049023
7	13	2.4564625979029	0.287507200502943	1.92547454868695	2.0034437319406	2.25691833568538	2.44525502471125	2.64379314604682	2.9477141863605	3.05113127574809	1.89294848491713	3.01997671088867
8	14	2.12615082440919	0.23623898048991	1.68847065511165	1.75305684529452	1.96240370958543	2.1174076625863	2.28036956825035	2.52907039824052	2.613509871647	1.66312242264896	2.58917922616941
9	15	2.34124505764003	0.223228957471591	1.92421870137956	1.98655835036214	2.18706423713625	2.33415421039336	2.48769761595437	2.72012040191552	2.7985634680895	1.90371630099571	2.77877381428435
10	16	2.22399479084444	0.198920141357344	1.85123367624272	1.90722294431129	2.08678997345079	2.218066957855	2.35473873951768	2.56098783016413	2.63043987512624	1.83411131378405	2.61387826790483
11	17	2.10382134902937	0.176548765729204	1.77203118155557	1.82208799629228	1.98220327819054	2.09888486751215	2.22005892360502	2.40239408451962	2.46366263045076	1.75778576820013	2.44985692985861
12	18	1.87529540537119	0.152106542849652	1.58902384482634	1.63231019695589	1.770583506398	1.87118452261019	1.97552661660843	2.13230367083045	2.18492682643109	1.57716658138587	2.1734242293565
13	19	1.60509174009104	0.129341978353282	1.36159760659251	1.39843119530258	1.51606227141992	1.60161885559944	1.69033590439862	1.82359899483963	1.86832036617653	1.35158146251861	1.85860201766347
14	20	1.55318965344139	0.118429600802603	1.32973953787614	1.36365750871201	1.47175467682859	1.55018063523267	1.63134486847704	1.75298613043263	1.79373851220014	1.32106763586829	1.78531167101449
15	21	1.5646396866207	0.112334582830643	1.35220351761728	1.38456319241712	1.48747747128032	1.56195212501966	1.63887247505718	1.75388393222468	1.79234804976326	1.34446390427264	1.78481546896876
16	22	1.36937302841723	0.100138473402498	1.18013040121535	1.20892687109596	1.30056645450686	1.36693285331183	1.43551983745231	1.53814306606333	1.57248203050045	1.17310162054833	1.56564443628612
17	23	1.28243132714915	0.0925515089933464	1.10744048188704	1.13408841477334	1.21885237923203	1.28020557235394	1.34358421804595	1.43836668775635	1.47007011921971	1.10103036952219	1.46383228477611
18	24	1.24418180938482	0.0877578184580602	1.0781153876433	1.1034368151086	1.18391943588018	1.24211909905242	1.30219583076965	1.39196306951639	1.42196970549247	1.07217648520702	1.41618713356262
19	25	1.24465738635538	0.085282518873415	1.08310828807628	1.10777990985784	1.18612303769586	1.24271010855669	1.30106919015453	1.38817735847965	1.41727204610228	1.07750364936349	1.41181112334727
20	26	1.19261499276168	0.0815254825410505	1.0381701082558	1.06175974331772	1.1366614683524	1.19075785229561	1.24654422151025	1.32980526334557	1.35761322908773	1.03282504698122	1.35240493854214
21	27	1.189099373168	0.0796279836582167	1.03814159891781	1.0612237815592	1.1344664595483	1.1873224182077	1.24179538522497	1.32303645362469	1.35015486273431	1.03302852519789	1.3451702211381
22	28	1.09151084025544	0.0747890904397388	0.949839249391813	0.971475197498068	1.04017874132639	1.08980316162069	1.14098155889668	1.21737166515723	1.24288645121971	0.94492422299355	1.23809745751733
23	29	1.02939476676017	0.0713756848893866	0.894245796570764	0.914872374462907	0.980395870820279	1.02774556647664	1.07659602897927	1.14954286489782	1.17391543573469	0.889498424376977	1.16929110914337
24	30	1.01482083566458	0.0700292907595156	0.882198765745299	0.902444939530757	0.966750042322163	1.01321046428615	1.06113631701777	1.13268998425978	1.15659396164956	0.877563425775933	1.15207824555323
25	31	0.908387654129741	0.0659013668964275	0.783809539997983	0.802774869254211	0.863112132801021	0.9067944895829	0.951926639598996	1.01943501015042	1.04201898763128	0.779220975012743	1.03755433324674
26	32	0.954734078011276	0.067509894079166	0.826994872003704	0.846469558500005	0.90837379032454	0.953143326882555	0.999360449641069	1.0684249286559	1.09151281923593	0.822414685616111	1.08705347040644
27	33	0.969483407689247	0.0683820871261264	0.840082190569429	0.859812991648053	0.92252614567172	0.967876115710653	1.01468872311958	1.08463657789658	1.10801815724451	0.835454516922039	1.10351229845645
28	34	0.973144137660077	0.0689843588951273	0.842626893935359	0.862522336116358	0.925769299251525	0.971514566775922	1.01874274760002	1.08932469205687	1.11292150915302	0.837934794225628	1.10835348109453
29	35	0.943418378558763	0.0682633580891274	0.814362617794852	0.834012550776341	0.896522247998821	0.941772435948268	0.988520444446464	1.05843881216242	1.08182727535872	0.809622196704074	1.07721456041345
30	36	0.935658381249143	0.06823990091292	0.80668507009414	0.826313555706818	0.888771944833905	0.93399993642561	0.980737129252842	1.05066046235845	1.07405586278238	0.80190817545982	1.06940858703847
31	37	1.00034068996067	0.0709122713718189	0.866175868341042	0.886627330347757	0.951641862411506	0.998665577303137	1.04721364861431	1.11976815342435	1.14402443302503	0.861352638071903	1.13932874184943
32	38	1.04319766175263	0.0728600851444021	0.905273726141532	0.926315474725368	0.993173680865415	1.04150189660174	1.09137325613916	1.16586439750366	1.19075789574203	0.900391894869601	1.18600342863566
33	39	0.977924637284674	0.0707601433428993	0.844148562000505	0.864517206517424	0.929313244386068	0.97621849304693	1.02467634620453	1.09715203243466	1.12139594680786	0.839234756332592	1.11661451823676
34	40	0.960225007645083	0.0700316062881079	0.827865375997806	0.848009226707861	0.912107521960653	0.958523018729823	1.0064873422898	1.07824658093015	1.10225625048597	0.822963059320392	1.09748695596977
35	41	0.898766911720225	0.0677471050036923	0.7708859229204	0.79031063787417	0.852192023108318	0.897065275984315	0.943487050183316	1.01302778407598	1.03631746024153	0.765982585912988	1.03155123752746
36	42	0.992872106521881	0.0714684980753486	0.857730765327962	0.878313374257393	0.943778480997141	0.991157829016933	1.04009718046948	1.11327854555821	1.13775490628537	0.852793850294198	1.13295036274956
37	43	1.1230186979369	0.0765892395112465	0.977913394777454	1.00007928205346	1.07045508164348	1.12127806438543	1.173685010918	1.25189570944302	1.27801529562104	0.972903788494853	1.27313360737894
38	44	1.06431088848785	0.0748846527969766	0.922591993990256	0.944203933655879	1.01289053197608	1.0625551160541	1.11381745375469	1.19040708953281	1.21600706757241	0.917536969005775	1.21108480796992
39	45	1.13126291842736	0.0767951308522951	0.98574408038261	1.00797862188849	1.07856198410532	1.12952566271537	1.18207022938557	1.26047328688886	1.28665386151245	0.98074446195686	1.28178137489786
40	46	1.08552670451832	0.0745542801569989	0.944311580132506	0.965875089544244	1.03435378823273	1.08382037943951	1.13483971687535	1.21099888509611	1.23643815459095	0.939400315410598	1.23165309362603
41	47	1.08795328696452	0.0738550814957963	0.948005538667308	0.969388845873291	1.03726997207122	1.08628254090596	1.13681547457662	1.21221692434513	1.2373951934746	0.94319732723276	1.23270924669628
42	48	1.16487540963719	0.0756667889730442	1.02128000788959	1.0432709033074	1.11298539564025	1.16323745788412	1.21498002599132	1.29206723408234	1.31777865904662	1.01656850325002	1.31318231602436
43	49	1.18677696639319	0.0756661357372248	1.04309492468159	1.06511966306689	1.13490243812156	1.18516925547486	1.23689905368918	1.31391842706846	1.33959502665816	1.03847134034823	1.33508259243815
44	50	1.13291638175279	0.0729775594464111	0.994386161133152	1.01561030521389	1.08287710366526	1.13134980168657	1.18124805582387	1.2555663141082	1.28034888018919	0.989880365237821	1.27595239826775
45	51	1.17370694804539	0.0730718028494354	1.03484514674254	1.05615585847163	1.12362922493256	1.17219087959429	1.22213211513599	1.29642958288066	1.32118401876284	1.0304862144605	1.31692768163028
46	52	1.03653198610074	0.0676158913151354	0.908233108019915	0.927877192790253	0.990159949109929	1.03506209929129	1.08130182070072	1.1502008017795	1.17318365982779	0.904004839123076	1.16905913307841
47	53	1.08860197063264	0.0683049625958289	0.958831101036803	0.978739095720642	1.04178552605433	1.08717369290288	1.13386155572111	1.20333692454564	1.22648922040187	0.954724243944815	1.22247969732046
48	54	1.08154785967227	0.06746510188116	0.953348637694714	0.973021144559014	1.03531117578686	1.08014539777714	1.12625582233	1.19485859079118	1.21771676451681	0.949316259985198	1.21377945935934
49	55	1.1081487060886	0.0678175994637498	0.979202273717676	0.999007573631521	1.06168374519768	1.10676555699765	1.15310599203065	1.22200797200017	1.24495508817877	0.975226211139649	1.24107120103755
50	56	1.1646167088723	0.0689859400519995	1.03331778991625	1.05351514019943	1.11737385815431	1.16325486765235	1.21037510256873	1.28036372088577	1.30365451561703	1.02940426637038	1.29982915137422
51	57	1.23792631225532	0.0704231674004526	1.10373223867901	1.12441242154655	1.18972687055755	1.23659115731981	1.28467037658281	1.35599460897164	1.37970765060395	1.09989690415043	1.37595572036021
52	58	1.27311982736547	0.0704036873259198	1.13885490673541	1.15957135299299	1.22495247545474	1.27182228521084	1.31987279552667	1.39109440103516	1.41475828783045	1.13512860020667	1.41111105452427
53	59	1.38336375511462	0.0719176570989879	1.24598169027013	1.26723313043331	1.33420072459162	1.38211768126175	1.43116849341455	1.50374490561816	1.52782691287519	1.2424051472006	1.52432236302863
54	60	1.39270971771245	0.070342463258491	1.25823632153541	1.2790614223961	1.34464108489882	1.3915256199374	1.4394876111669	1.51039712691914	1.53391202683178	1.2548384897258	1.53058094569909
55	61	1.53654102775384	0.0715638502577322	1.39946156732398	1.42075409506082	1.48768551451934	1.53543015041719	1.58418560547939	1.656117302244	1.6799333393589	1.39627588124868	1.67680617425899
56	62	1.50511232150135	0.0682732813565581	1.37425613671967	1.39460078598121	1.45851734105204	1.50408013449085	1.55058214154124	1.61914477421688	1.64183418737388	1.3712966900425	1.63892795296021
57	63	1.3975551057488	0.0630066500814061	1.27677640416049	1.2955582344442	1.35455746327816	1.39660836682509	1.43952073195122	1.50278141986564	1.52371390833664	1.27406207158924	1.52104813990835
58	64	1.42071249896087	0.0607452799785924	1.30413272604258	1.32229363770336	1.3792822264786	1.41984683260907	1.46119912578768	1.52208425139336	1.54221166870231	1.30165175020283	1.53977324771891
59	65	1.42965258830439	0.0585608517795813	1.31716402362921	1.3347114340276	1.38973018143733	1.42885308586966	1.46870347038975	1.52732093861653	1.54668456304943	1.31487331881641	1.54443185779237
60	66	1.39573349362706	0.0557402266160585	1.28860810757823	1.30533185387076	1.35774379159378	1.39499154705464	1.43291441001592	1.48866599857119	1.50707521588846	1.28648264945958	1.50498433779453
61	67	1.46346933368487	0.0549617444932174	1.3577144706744	1.37425391722877	1.4260327232293	1.46278134734177	1.50015597652379	1.55503154852706	1.57313389668092	1.35574431447816	1.57119435289158
62	68	1.42297461582878	0.0522038755863548	1.32248276625959	1.3382093918375	1.38742432811928	1.42233627528672	1.45782905329412	1.50991729009523	1.5270940403801	1.32065501967952	1.52529421197803
63	69	1.34929128020745	0.0488796658209342	1.25517691109291	1.26991058044206	1.3160086292313	1.3487010849764	1.38193056327238	1.4306852009102	1.44675962454803	1.25348713519841	1.44509542521648
64	70	1.37174552140113	0.0474144614385256	1.2803767635788	1.29469845564018	1.33947416436452	1.37119926558272	1.40342140693517	1.45065592478632	1.46621855914902	1.27881317698162	1.46467786582064
65	71	1.36365987122538	0.0456587096047352	1.27562710412354	1.28943709328307	1.33259208427537	1.36315031620275	1.3941721931118	1.43962079574722	1.45458835650297	1.2741688004001	1.45315094205066
66	72	1.37169179074754	0.0442942381073914	1.2862392651521	1.29965643527369	1.34156159316985	1.37121504170415	1.40130228404244	1.44535338744255	1.45985360616804	1.28487508405705	1.45850849743803
67	73	1.34321939114251	0.0423916280910797	1.2614076608453	1.27426020840698	1.31438879609543	1.34277346150067	1.37156387760961	1.41369968650421	1.42756527095167	1.260131800084	1.42630698220103
68	74	1.21211401102796	0.0389387120738125	1.13698714428265	1.14878452379957	1.18562792439278	1.21169707265294	1.23814559289333	1.27686571890612	1.2896102733002	1.13579413536329	1.28843388669263
69	75	1.09801406913309	0.0359088998250603	1.02875272184106	1.03962431457363	1.07358524840694	1.09762264508637	1.12201619865202	1.15773901254498	1.16949981696177	1.02763262547597	1.16839551279021
70	76	1.14855071744361	0.0358572101946555	1.07933809695112	1.09021409940143	1.12416630936428	1.14817759062219	1.17252837920295	1.20816010993956	1.21988376079909	1.07827058546209	1.21883084942514
71	77	1.11858980628109	0.0348709010808781	1.05127946715895	1.06185690675154	1.09487640612019	1.11822747218172	1.14190822526412	1.17655866514705	1.18795923494557	1.05024284016257	1.18693677239961
72	78	1.07885253591513	0.0338299698147976	1.0135574189895	1.02381677258934	1.05584592517753	1.07849895032024	1.10147370234271	1.13509441658951	1.14615702567215	1.01254579507813	1.14515927675214
73	79	1.05779841254324	0.0331047292173099	0.993901130790991	1.00394131365388	1.03528536733141	1.05745308541443	1.07993501597994	1.11283345826832	1.1236581356234	0.99291314327731	1.12268368180916
74	80	1.02083633034421	0.0322173089096082	0.958660049174918	0.968427885743507	0.998925301480583	1.02049742727135	1.04237792045329	1.07440080875559	1.08493854550862	0.957690404881377	1.08398225580704
75	81	0.96653958714884	0.0311463029001305	0.906450079094902	0.915885395642406	0.945353351427724	0.966205049216155	0.987361142926571	1.01833492276763	1.02853022175842	0.905492833464585	1.0275863408331
76	82	1.10817592872011	0.0332469402501766	1.04396295250043	1.05406249164392	1.08557366558758	1.10784346043308	1.13041576684687	1.16342344931526	1.17427827333014	1.04301192582977	1.17333993161046
77	83	1.0901221009609	0.0329735011715327	1.0264450098946	1.03645842649809	1.06770431621809	1.08978966333419	1.11217749424773	1.14491975444441	1.15568838582527	1.0254940386647	1.15475016325711
78	84	1.12230299111834	0.0332982151198837	1.05798040201847	1.0680996853131	1.09966779677455	1.12197369404453	1.14457921724062	1.17762956299265	1.18849692753899	1.05703848948337	1.18756749275332
79	85	1.18993413693355	0.033970398570013	1.12427662631393	1.13461455188785	1.16684865900075	1.18961088872635	1.21266723999829	1.24635635437077	1.2574286215627	1.12335215573633	1.25651611813078
80	86	1.15806337584746	0.0331145683675296	1.09406147984629	1.10413837521585	1.13555923006891	1.15774775653804	1.18022346308821	1.21306498594208	1.22385889184667	1.0931588218471	1.22296792984782
81	87	1.16245931042265	0.0326579900791959	1.09932421145547	1.10926833818178	1.14026830596734	1.16215349486753	1.1843169432491	1.21669345037291	1.22733231665971	1.09844964986742	1.22646897097787
82	88	1.27513350649997	0.0336377759631332	1.2100491235878	1.22031333846733	1.2522868290961	1.27483773268671	1.29765775813561	1.33096258835862	1.34189873284447	1.20920346561223	1.34106354738771
83	89	1.29937417654822	0.0333831962104883	1.23476041166518	1.24495561056893	1.2767044348624	1.29908829682561	1.32173227784184	1.35476790644721	1.36561255879211	1.23394311197566	1.36480524112077
84	90	1.34603239270535	0.0332277719336313	1.28168750736088	1.2918478537989	1.32347406201988	1.34575898547918	1.36829267903714	1.40114955037112	1.41193101682796	1.28090595971543	1.41115882569526
85	91	1.31733819832109	0.0319783730022014	1.2554001987546	1.26518346220277	1.29563039155423	1.31707944911918	1.33876393948074	1.37037555315388	1.38074663733685	1.25466058723678	1.38001580940541
86	92	1.28401242217641	0.0306151439366578	1.22470219768638	1.23407339080141	1.26323233581187	1.2837691079532	1.30452726865901	1.3347814219616	1.3447053714196	1.22400674006056	1.34401810429226
87	93	1.28366628777986	0.0296925492181182	1.22612319074937	1.23521996336545	1.2635161345892	1.28343735509226	1.30356687838349	1.33289352365628	1.34251038161898	1.22546889131235	1.34186368424737
88	94	1.21103378784846	0.0280425073294937	1.15668907685547	1.16528007114811	1.19200327459275	1.21081734543551	1.22982835433912	1.25752581048455	1.26660851491018	1.15607047348265	1.26599710221427
89	95	1.07417398745754	0.0257291795448647	1.02433194652523	1.03220650203394	1.05670976471703	1.07396856816904	1.09141428008661	1.11684217801325	1.12518340082084	1.02374479554961	1.12460317936548
90	96	0.920802136983703	0.0233133143354541	0.875670488687449	0.882793638001596	0.904972141092383	0.920605391866062	0.936417658925523	0.959481752893558	0.96705186251829	0.875108040886213	0.966496233081193
91	97	0.906022792073757	0.0228586738166298	0.861769330882287	0.86875433524284	0.890501858212378	0.905830560245136	0.921334171947889	0.943946970544846	0.951368682123653	0.861219791393163	0.950825792754352
92	98	0.923483184700447	0.0231087542393565	0.878741023817966	0.885804244358982	0.90779328371105	0.923290438111105	0.938962970504975	0.961819602546073	0.969320699904134	0.878190026391308	0.968776343009585
93	99	0.923110440176244	0.0233120590011686	0.877979781207422	0.885103115844366	0.907281561190453	0.922914208130105	0.938725404500729	0.961787131287204	0.969356260710064	0.877418804533953	0.968802075818534
94	100	0.943308464675403	0.0237993797629823	0.897233835098424	0.904506294242661	0.927148795824694	0.94310832190559	0.959249955736648	0.98279334174539	0.990520479976254	0.896661680339957	0.989955249010848
95	101	0.978147866378758	0.0244460584594827	0.93081574473628	0.938288002583458	0.961550124620523	0.977944220396444	0.994523611395321	1.01870238657008	1.02663728222758	0.930233591798172	1.02606214095934
96	102	1.00018091677239	0.0248881319557132	0.951990276596248	0.959598679572038	0.983283501877029	0.99997448865912	1.01685330206553	1.04146730047023	1.04954466173145	0.951400178139193	1.04896165540559
97	103	1.08214295618719	0.0259872359941724	1.0318025547204	1.03975548093986	1.06450328861109	1.08193493889263	1.0995558615492	1.12523999862841	1.1336654941878	1.03120797363861	1.13307793873577
98	104	1.14108551775622	0.0266961675778737	1.08935604123336	1.09753216205928	1.12296754697683	1.14087733521674	1.1589765460287	1.18534900420538	1.19399807031857	1.08876102930359	1.19341000620886
99	105	1.19120830382019	0.0271290257265626	1.13862398332223	1.14693903322386	1.17279952916424	1.19100236127459	1.20939257766385	1.23618006422867	1.24496297116929	1.13803541339613	1.24438119424425
100	106	1.3065814539394	0.0280741918380288	1.25213060334626	1.26074899336093	1.28753769460226	1.30638038504107	1.3254060249995	1.35309977964801	1.36217495585269	1.25155603793686	1.36160686994193
101	107	1.39554377200788	0.0284982947237952	1.3402413742397	1.34900142646584	1.37621768997868	1.39534978962254	1.41465839065309	1.44274780975706	1.45194854988419	1.33968711434924	1.45140042966652
102	108	1.41014637820418	0.0279141148661871	1.35596094820233	1.3645480259543	1.39121954404976	1.40996219408337	1.42887243010441	1.45637299977496	1.46537850621039	1.35543471306646	1.46485804334191
103	109	1.38980624598395	0.0267915234864155	1.33778669467522	1.34603367657654	1.37164302643512	1.38963409490795	1.40778180061648	1.43416603880546	1.4428041130835	1.33729485995058	1.44231763201732
104	110	1.2988136499328	0.0249541247401576	1.25036014278601	1.25804214013662	1.28189637169771	1.29865383878051	1.31555671520934	1.34013029050269	1.34817534645804	1.24990356544209	1.34772373442351
105	111	1.26451418638064	0.02375329065758	1.2183826367475	1.22569880762688	1.24841279743268	1.26436545811178	1.28045344395463	1.30383689111426	1.31149094274641	1.21795773669179	1.3110706360695
106	112	1.27260290358298	0.0231076991507625	1.22771135777514	1.23483415190405	1.25694170012278	1.2724630444736	1.28811164401693	1.31084872765527	1.31828925387808	1.22731181324749	1.31789399391848
107	113	1.1783784491927	0.0216590266551675	1.13630584841836	1.14298027831516	1.16369822695841	1.17824575157388	1.19291401530307	1.2142292639742	1.22120515638535	1.13592675694857	1.22083014143683
108	114	1.13880313952349	0.0207777583777761	1.09843972365605	1.10484364287816	1.12472072748802	1.13867677682133	1.15274780122854	1.17319367107254	1.17988466119828	1.09807873310305	1.17952754594393
109	115	1.10185486618623	0.0200304143010441	1.06294199159366	1.06911607438625	1.08827921274538	1.10173349217372	1.11529820755242	1.13500767600137	1.14145749641413	1.06259525415618	1.14111447821628
110	116	1.0942184681768	0.0196622601457496	1.05601687427506	1.06207903550651	1.08089306235003	1.09410069855798	1.10741549112273	1.12675962392525	1.13308933439109	1.05568043829113	1.13275649806247
111	117	1.22162763885866	0.0205409875802698	1.18169616760667	1.1880382139433	1.20771091460146	1.22151251237016	1.23541886144219	1.25560977080797	1.26221336212482	1.18136730320133	1.26188797451599
112	118	1.23279658705172	0.0204165845341244	1.19310202747423	1.19940761765316	1.21896506528178	1.2326838812053	1.24650524591352	1.26657000643473	1.2731316424514	1.19278008136484	1.2728130927386
113	119	1.1834188720198	0.0196745228894286	1.14516825080912	1.1512441824392	1.17008984755543	1.18330984313765	1.19662904191463	1.21596546912641	1.22228909322337	1.14485680715652	1.22198093688308
114	120	1.15633111343809	0.0190382876263978	1.11931452569305	1.12519513001924	1.14343366696526	1.15622663051258	1.16911466096551	1.18782349769766	1.19394146700901	1.11901606969035	1.19364615718583
115	121	1.17264270719246	0.0187941853292857	1.13609290545968	1.14190121510543	1.1599120873002	1.17254230263252	1.18526387401121	1.20372668841601	1.2097630979174	1.13580610394706	1.20947931043786
116	122	1.16175473958274	0.0183942648242981	1.12597927938896	1.13166534283598	1.1492956483679	1.16165766116046	1.17410800359963	1.19217527969563	1.19808188670676	1.12570198052711	1.19780749863836
117	123	1.13032218327544	0.017854117745221	1.0955966294827	1.10111597530504	1.11822907220405	1.13022817916119	1.14231281851283	1.15984904786447	1.16558195302246	1.0953281124948	1.16531625405607
118	124	1.10257089555597	0.0173574033123187	1.06881055649825	1.07417669731808	1.09081438693466	1.10247981297014	1.11422811315808	1.13127578480954	1.13684884782586	1.06855038506382	1.13659140604811
119	125	1.06353180571514	0.0168117119477054	1.03083387956885	1.03603090532139	1.05214471090191	1.06344322366815	1.07482233540317	1.09133486756153	1.09673313474885	1.03058085029764	1.09648276113264
120	126	1.04433251659807	0.0164753190767871	1.01228836309476	1.01738159541377	1.0331733634162	1.04424588003652	1.05539722546651	1.07157896300496	1.0768690169964	1.01204089120757	1.07662414198857
121	127	1.07007195124584	0.016547064745992	1.03788332987206	1.04300069527207	1.05886512231015	1.06998666057256	1.08118580302741	1.09743414147967	1.1027452710263	1.03763970434369	1.10250419814798
122	128	1.03555669916069	0.0161884798863403	1.00406823234283	1.00907366680652	1.02459224197988	1.0354723441834	1.04642919922066	1.06232747403847	1.06752454688619	1.00382727858346	1.06728611973792
123	129	1.08758891111513	0.0164975673476261	1.05549194765152	1.06059584175078	1.07641646991723	1.08750549540104	1.09867041907193	1.11486651906951	1.12015991783302	1.05525367911378	1.11992414311647
124	130	1.07195725003789	0.016292347815632	1.04026001461277	1.04530023624032	1.06092370082872	1.07187471037708	1.08290082101217	1.09889581412939	1.1041235501878	1.04002424831925	1.10389025175653
125	131	0.999224987954758	0.0156243382377471	0.968833898803559	0.973664879623904	0.988642613284739	0.999143552705445	1.00971858836057	1.0250628793509	1.03007886549055	0.968601285008774	1.02984869090074
126	132	1.04182349232958	0.0158416746733244	1.01100316058817	1.01590391933123	1.03109512943402	1.04174319874835	1.05246432548967	1.06801695404036	1.0731001245466	1.01077380996987	1.0728731746893
127	133	1.10533460621118	0.0162584371578606	1.07369576448795	1.07872850367898	1.09432543913765	1.10525489177057	1.11625687485224	1.13221262193345	1.13742645729624	1.07346806938177	1.13720114304059
128	134	1.12751368534521	0.0163665806510807	1.09566138270961	1.10072879366083	1.11643185425556	1.12743449587997	1.13850919027785	1.15456869947309	1.15981601399112	1.09543518726909	1.15959218342132
129	135	1.12597043508946	0.0162300200537286	1.09438233720419	1.09940808820865	1.11498136245952	1.1258924548574	1.13687449976787	1.15279877960578	1.15800168704728	1.09415959578415	1.15778127439477
130	136	1.09730807257913	0.0158366282143257	1.06648589521339	1.07138972165269	1.08658530813483	1.09723188744219	1.10794778594525	1.12348629790972	1.12856320266364	1.06626828127905	1.12834786387921
131	137	1.05614758759388	0.0153419745163256	1.02628950888269	1.03103961975918	1.04575948924337	1.05607330086814	1.06645470437085	1.08150895418373	1.08642783052321	1.02607731754188	1.08621785764588
132	138	1.09752347551716	0.0154718947414387	1.0674062271997	1.07219907330985	1.08704859107508	1.09745077344048	1.10791910582308	1.12309587108223	1.12805388271087	1.06719856182394	1.12784838921038
133	139	1.08552908165529	0.0152664454484213	1.05581126956379	1.06054066536291	1.07519338299553	1.08545751543973	1.09578676440439	1.11076161677925	1.11565359763893	1.05560684857639	1.1154513147342
134	140	1.03190068115662	0.0147655650586467	1.00316133859672	1.00773419659275	1.02190344290468	1.03183025471929	1.04182114600793	1.05630739667416	1.06104025032379	1.00296017364168	1.06084118867157
135	141	1.00514233114823	0.0144523849168289	0.977013509144874	0.981488997262564	0.995356957448789	1.00507306438398	1.01485219563558	1.0290319402401	1.03366478943935	0.976815656711242	1.03346900558521
136	142	1.26462354580274	0.016123269015259	1.23321766720535	1.23822050703645	1.25371153970068	1.26455502546445	1.27546085631004	1.29126031359511	1.29641881903932	1.23302193853283	1.29622515307265
137	143	1.2408202934043	0.015905338404678	1.20983995665402	1.21477476095183	1.23005558394315	1.24075233370385	1.25151091843796	1.26709764249895	1.27218683873302	1.20964583013113	1.27199475667747
138	144	1.23599969311612	0.015633046276384	1.20554719228931	1.21039852139342	1.22541974595943	1.23593378430285	1.2465077915571	1.26182568571555	1.26682674754315	1.20535892241441	1.26664046381783
139	145	1.17977511527762	0.0149207188402001	1.15071018325556	1.1553404648703	1.16967725130779	1.17971221466276	1.18980440983808	1.20442432532689	1.20919750559074	1.15053050635082	1.20901972420441
140	146	1.12548613068468	0.0142363985915741	1.09775425309933	1.10217216170666	1.11585138756738	1.12542610532688	1.13505543877666	1.14900485154489	1.1535591267449	1.0975827894452	1.15338947192417
141	147	1.05713115970727	0.0135318504416881	1.03077366063247	1.03497215584686	1.04797286654411	1.0570734219338	1.0662265115992	1.07948711229836	1.08381677711389	1.03060873284156	1.08365358657298
142	148	1.07164373179773	0.0134344368564897	1.04547259826541	1.04964221113904	1.0625520016402	1.07158759298737	1.08067426374073	1.09383674697366	1.09813389693201	1.04531223555901	1.09797522803645
143	149	0.817969924799621	0.0116367018944766	0.795319609631162	0.798923830679284	0.810091299995008	0.817914742979891	0.825788394691524	0.837204249100525	0.840933832902617	0.795161989086447	0.840777860512795
144	150	0.806742166970947	0.0115049478172128	0.784348684982671	0.787911947229328	0.798952675127844	0.806687476953765	0.81447204002748	0.825758939311098	0.829446447023657	0.78419246924921	0.829291864692684
145	151	0.791612519110349	0.0114907608721911	0.769249436642657	0.772807199178579	0.783832111351892	0.791556921229034	0.799332318410128	0.810607488454585	0.814291558917033	0.769090627800854	0.814134410419843
146	152	0.800876031713278	0.0117826861218143	0.777947016028147	0.781594288837005	0.792897548454056	0.800818249191033	0.808791524997811	0.820354876016123	0.824133419814964	0.777781966914522	0.823970096512034
147	153	0.80927112338368	0.0121246773351278	0.785679712357114	0.789431609904948	0.801060482724214	0.809210572664804	0.817415756410052	0.829317180867475	0.833206638182354	0.78550675580683	0.833035490960531
148	154	0.864849057498129	0.012832661881953	0.839878334173856	0.843850011833348	0.856159310229453	0.864785587824494	0.873469615111705	0.8860646039831	0.890180472746535	0.839697040209501	0.890001074786757
149	155	0.843643322237725	0.0129546217524098	0.818441665161625	0.822448555638139	0.834869795576954	0.843577014642579	0.852344565590837	0.86506427008382	0.869221798792853	0.818252263603002	0.869034380872448
150	156	0.874505233125414	0.0134316913781399	0.848375540858005	0.852529971542898	0.865408602070938	0.874436467456868	0.883526901274783	0.896715060666828	0.901025713858351	0.84817911802426	0.900831348226568
151	157	0.865167435805806	0.0135797144842577	0.838754139889716	0.842952625695995	0.855969742239401	0.865096387534173	0.874287678172479	0.887624598054716	0.891984491940698	0.838551195416661	0.891783676194951
152	158	0.901053646981607	0.0140686628084428	0.873688214207118	0.878038308284172	0.891524989580668	0.900980427362818	0.910502486147219	0.924318744478118	0.928835179537107	0.873479067877059	0.928628226086155
153	159	0.864861948600117	0.0139803343731976	0.837675667524581	0.841995538185813	0.855391745667502	0.864786619921835	0.874250034201571	0.887985312031185	0.89247631493632	0.83746049322865	0.892263403971584
154	160	0.882764763367201	0.0143052851658816	0.854947129025079	0.859367190565292	0.873074338134401	0.882687491743894	0.892370953227366	0.906425916750985	0.911021524522841	0.854726404442073	0.910803122292329
155	161	0.900908662027616	0.0146416647219863	0.872437569751967	0.876961306106627	0.890990250373065	0.900829343964624	0.910740607447006	0.925126579125753	0.929830510817665	0.872210999172522	0.929606324882709
156	162	0.907412934000729	0.014889633760968	0.878461883535788	0.883061351259062	0.897326130869076	0.907331494541545	0.917410958330777	0.932042314203622	0.936826796629699	0.878229251829231	0.936596616172226
157	163	0.925108426759485	0.0152128009742895	0.89552953158434	0.900228623152908	0.914802602060206	0.925025039919686	0.935323349780664	0.950272670522815	0.955161200857668	0.895291336849877	0.954925516669092
158	164	0.931905552580243	0.0154271239081447	0.901911557673423	0.906676210209604	0.921454234491426	0.931820425109973	0.942264071502485	0.957425272563253	0.962383318213689	0.901668389720279	0.962142715440206
159	165	0.95238759037452	0.0157338858640521	0.921796668823782	0.926656266134056	0.941728546959474	0.952300948072345	0.96295218327178	0.978414459456265	0.983470891294005	0.921549174080978	0.983226006668063
160	166	1.11135432774238	0.0171241239909571	1.07804226665403	1.08333845106655	1.099756842002	1.11126637754528	1.12285593712202	1.13967021055378	1.14516620105736	1.0777910447201	1.14491761076466
161	167	1.11213931774137	0.0172099238923316	1.07866143386113	1.08398372367378	1.10048352026003	1.11205054670572	1.12369834405326	1.14059771790281	1.14612167857904	1.0784078669124	1.14587076857034
162	168	1.05742483883234	0.0167068292990339	1.02493077849074	1.03009543156807	1.04610880774414	1.05733685337757	1.06864495515232	1.08505437251828	1.09041891168915	1.02467945340623	1.09017022425844
163	169	1.02560571631514	0.0162835590170649	0.993936100046293	0.998969429119773	1.01457615445245	1.02551953949013	1.03654133503984	1.05253596053463	1.05776506682248	0.993689940641689	1.05752149198858
164	170	0.987655158060975	0.0158436025074122	0.956843690183163	0.961740041067139	0.976923134226455	0.987570440262427	0.998294829283863	1.01385925521428	1.01894806864455	0.956601697146447	1.0187086189755
165	171	0.976899836742107	0.015691272075799	0.9463849189601	0.951234070619193	0.966270939707394	0.976815825312821	0.987437151194259	1.00285217353532	1.00789218300059	0.946144943473541	1.00765473001067
166	172	0.959036185940437	0.0155433116787083	0.928811153379401	0.933613729110961	0.948507113500751	0.958952215950394	0.969473720981435	0.984745072094111	0.9897384114547	0.928571295050169	0.989501076830706
167	173	0.849629592595161	0.0146618673017287	0.821133251763919	0.825657664953504	0.839694879907659	0.84954525523191	0.859472367479176	0.873889202757104	0.878605213911563	0.820892332683773	0.878366852506549
168	174	0.809801239680023	0.01438070959691	0.781858222430078	0.786293150358385	0.800055756855043	0.809716115523135	0.819453927040908	0.833599695374034	0.838228008574325	0.781615048870079	0.837987430489967
169	175	0.840770053768843	0.0148212289094846	0.811969228918743	0.816540739183371	0.830726383034382	0.840682965041964	0.850718787413735	0.86529643604953	0.870065794737072	0.811720445106253	0.869819662431432
170	176	0.845296411844362	0.0151332333373477	0.815893258219898	0.820559433816857	0.835040572787701	0.845206104114132	0.855453804736917	0.870341437900586	0.875212774782691	0.81563527450316	0.874957549185563
171	177	0.926745471355675	0.0161570669104391	0.895345840031339	0.900330564517982	0.91579712000095	0.926651577862562	0.937591467598365	0.953480657563731	0.958678689618184	0.895077620211214	0.958413322500136
172	178	0.973343424219245	0.0168495379408324	0.940596066613516	0.945795214210801	0.961926208978993	0.973246198553731	0.984654651871197	1.00122327993827	1.00664330518161	0.940318329855213	1.00636851858328
173	179	1.04032348201899	0.0176250082219009	1.00606278487979	1.01150367188958	1.02838196422503	1.04022395027527	1.05215649829157	1.0694828040821	1.0751498078081	1.00577846590406	1.07486849813391
174	180	1.09359290861561	0.0181585809991446	1.05828917936242	1.06389709590856	1.0812909655311	1.09349240544133	1.10578529117382	1.12363154687521	1.12946778714025	1.05800208985728	1.12918372737393
175	181	1.13679760219369	0.0184802390629224	1.10086237934708	1.10657206413083	1.12427888738546	1.13669746302899	1.1492071532603	1.16736472411877	1.17330190576484	1.10057633363037	1.17301887075702
176	182	1.13885216817784	0.018354264594956	1.1031594584279	1.10883119239334	1.12641924629051	1.13875356777635	1.15117760374913	1.16920947895443	1.17510521404906	1.10287780957173	1.17482652678396
177	183	1.15425328870684	0.0182549112436872	1.1187485506747	1.12439165991931	1.14188864451321	1.1541570542414	1.16651302571594	1.18444318204571	1.19030491755116	1.11847366266922	1.19003291474447
178	184	1.07319933790066	0.0173571432223095	1.03944662446051	1.04480986089303	1.06144167682927	1.07310576542695	1.08485499370743	1.10190799918163	1.10748381424404	1.03917933718493	1.10721933861639
179	185	1.06744203714916	0.017066516257454	1.03425146882848	1.03952609669009	1.05588180690605	1.06735108402494	1.07890311752009	1.09566822703116	1.10114948291383	1.03399166528455	1.10089240901377
180	186	1.04959705757859	0.0167448626712421	1.01703148142703	1.02220691715677	1.03825480670883	1.04950801191595	1.06084223793676	1.07729094089571	1.08266867126913	1.01677712674296	1.08241698841423
181	187	1.07216121190644	0.0168018153219566	1.03948035031714	1.04467518302139	1.06078122807386	1.07207344622148	1.08344552053728	1.09994661755202	1.10534083710675	1.03922965387541	1.10509276993748
182	188	1.07743294557533	0.0167472127708163	1.04485625881498	1.05003501524633	1.06609032374393	1.07734617602404	1.08868097810218	1.10512685475587	1.11050273504338	1.04460840854453	1.11025748260613
183	189	1.06780041460886	0.0165674946512	1.03557287238879	1.0406962302591	1.05657959578621	1.06771473131722	1.07892782827943	1.09519687247817	1.1005148864368	1.03532812509251	1.10027270412522
184	190	1.03677474072915	0.0162055410573405	1.00525305848073	1.0102637799069	1.02579873352158	1.03669030716544	1.04765870514703	1.06357371214037	1.06877625048434	1.00501188025676	1.06853760120153
185	191	1.05271810505299	0.0162148637104906	1.02117476998456	1.02618977010364	1.04173644083144	1.05263485449518	1.06360901608913	1.07953041523983	1.08473454476615	1.02093697218042	1.08449923792555
186	192	1.05150036438669	0.0161197998569403	1.02014084620484	1.0251268866141	1.04058329114545	1.05141799182743	1.06232764156249	1.07815482246048	1.08332799764799	1.01990555666709	1.08309517210629
187	193	1.02729640823685	0.015857192014021	0.996449362584935	1.00135354282479	1.01655688735684	1.02721481964959	1.03794698768267	1.05351757975491	1.05860711371409	0.996216311889367	1.05837650458433
188	194	1.00615033921534	0.0156166008895832	0.97577258483936	0.980601853762393	0.995573525347556	1.00606954454946	1.01663907712481	1.03197442263992	1.03698724162515	0.975541801471762	1.03675887695893
189	195	0.998581480927639	0.0155009908276519	0.96842864138524	0.973222148165034	0.988082962304862	0.998501274725182	1.00899256508853	1.02421440435955	1.02919012432452	0.968199538905441	1.02896342294984
190	196	1.00785271986545	0.0155478036769387	0.977607392290971	0.982415941452777	0.997322762280294	1.0077727707535	1.01829552324234	1.03356221198406	1.03855239029183	0.977379024658654	1.03832641507225
191	197	1.00781917542379	0.0155435875455103	0.977581995210482	0.982389261982593	0.997292083417762	1.00773926700577	1.01825915758263	1.03352166376005	1.03851046723007	0.977353743834593	1.03828460701299
192	198	0.95860910055906	0.0151550464552372	0.929133333195805	0.933818220540697	0.948344111431041	0.958529237616363	0.96878702943829	0.983672400369084	0.98853872101431	0.928905209506795	0.988312991611325
193	199	0.953569119184636	0.0151112903551793	0.924178997392487	0.928850143295206	0.943333666223923	0.953489297074551	0.963717556411486	0.978560375583641	0.9834128620143	0.923950990088485	0.983187248280787
194	200	0.966119990045852	0.015243340552809	0.936472037700098	0.941184400967213	0.955795281970753	0.966039821948894	0.976357305215124	0.991329039823789	0.996223529650382	0.936243042562346	0.995996937529357
195	201	1.0021440013745	0.0155920254050317	0.971814609067635	0.976636057189043	0.991583727921634	1.0020631388211	1.01261612486587	1.02792777510378	1.03293292750643	0.971583631580641	1.03270437116836
196	202	1.01491568936093	0.0157545469169018	0.984269627407192	0.989141543551032	1.00424544214644	1.0148341711926	1.02549707191203	1.04096790107536	1.04602501094047	0.984036777403802	1.04579460131806
197	203	1.04645034918169	0.0160216854721533	1.01528140130824	1.02023721353935	1.03559977991234	1.04636858360804	1.05721178407215	1.07294239464118	1.07808396269921	1.01504784565627	1.07785285270711
198	204	1.05715204587945	0.0160859180771877	1.025856694888	1.03083294825718	1.04625824525711	1.05707045773869	1.0679569055402	1.08374944807498	1.08891105419833	1.02562364644816	1.08868044531074
199	205	1.13703731336841	0.016622570909591	1.10468844672694	1.10983446670221	1.1257818443831	1.13695631152245	1.14820448048739	1.16451646467738	1.16984650558563	1.10445707438561	1.16961755235121
200	206	1.14257610170212	0.0165625531002543	1.11034208866409	1.11547030066708	1.13136163596484	1.14249607355382	1.15370332701458	1.1699548860038	1.17526490690787	1.11011349762562	1.17503870577862
201	207	1.13905163648686	0.0163625771563517	1.10720478003901	1.11227188237952	1.12797295498794	1.13897328749067	1.15004490803358	1.16609864611558	1.17134374266586	1.10698098526041	1.17112228771331
202	208	1.10767628512933	0.0159151519907836	1.07670030739719	1.08162883493344	1.09690053533168	1.10760006281077	1.11836894331268	1.13398373655674	1.13908542688988	1.07648258722739	1.13886998303127
203	209	1.08627828396479	0.0155420683132633	1.0560275523761	1.06084090006087	1.07575530706877	1.0862041614738	1.0967204583111	1.11196850639596	1.11695024647513	1.05581583007079	1.11674073785878
204	210	1.03712622843293	0.0150056218179276	1.00792192189755	1.01256822110989	1.02696603027097	1.03705385990583	1.04720753608823	1.06193109135949	1.06674179825931	1.00771520966979	1.06653724719607
205	211	1.05396463550732	0.0149879726158842	1.02479114097953	1.02943337949316	1.043817049444	1.05389359054579	1.06403477389863	1.07873823231397	1.08354187166819	1.02458820918019	1.08334106183445
206	212	1.01291050994678	0.0146064167866567	0.984482475418012	0.989005432052895	1.00302073608887	1.01284030144693	1.02272374798823	1.0370550753938	1.04173753254913	0.984281933044928	1.04153908684862
207	213	0.995316129845914	0.0144142788308611	0.967262896741111	0.971726019797947	0.985556290705342	0.995246547648027	1.00500011591866	1.0191435910765	1.02376479180225	0.967064143337426	1.0235681163544
208	214	0.969931998308458	0.0141917631145776	0.942313849217965	0.946707271948955	0.960322445358788	0.969862782602173	0.979466097718533	0.993392825719846	0.997943493492757	0.942116142603886	0.99774785401303
209	215	0.885871556556665	0.0135599644911051	0.859491649808474	0.863686023273228	0.876688178467243	0.88580237042299	0.894979513380224	0.908293090041892	0.912644641239928	0.859294026154099	0.912449086959231
210	216	0.861385634597289	0.0134085059880019	0.835303690349372	0.839449900917957	0.852304212110464	0.861316062408861	0.870391214986141	0.883558685356188	0.887862950651139	0.835104962860806	0.887666306333773
211	217	0.86871590914694	0.0135803187151097	0.84230061764094	0.846499615681632	0.859517959487733	0.868645144783344	0.877836717096858	0.891173586312632	0.895533347460876	0.842098484465325	0.895333333828555
212	218	0.880460068888023	0.0138573533007545	0.853507313859486	0.857791414557803	0.871074222179716	0.880387370750511	0.889766665845975	0.903376703202168	0.907825960151061	0.853299656418544	0.907620481357502
213	219	0.934068631267233	0.0144873440900035	0.905887377358167	0.910367496879636	0.92425666949414	0.933993733078261	0.943798944954375	0.958025250205652	0.962675524121379	0.905673436850826	0.96246382568364
214	220	0.961453072228561	0.014899535562085	0.932469824954034	0.937077485507436	0.951361976738004	0.961376107820278	0.971460267203381	0.986091191562397	0.99087370056887	0.932249982526875	0.990656161930248
215	221	1.00422292095449	0.0153751621336277	0.974311734149465	0.97906756440775	0.993810204886107	1.00414445486838	1.01455009948504	1.02964593246592	1.03458002274317	0.974087603172577	1.0343582387364
216	222	1.16166861235024	0.0166241287208678	1.12931182913287	1.1344602703698	1.15041300249249	1.16158931311388	1.17283777637503	1.18914745120517	1.19447604543026	1.12908532005734	1.19425190464314
217	223	1.29765096615439	0.0175711557211698	1.26343803754787	1.26888488237896	1.28575656909856	1.2975716581929	1.30945890782205	1.32668757653639	1.33231459432975	1.26321150094089	1.33209043136788
218	224	1.31931479315739	0.0175255568430274	1.28518636534318	1.29062077686105	1.30745206642809	1.31923719178122	1.33109292487171	1.34827351473448	1.35388422221755	1.28496470174506	1.35366488456972
219	225	1.28759150207037	0.016909820449398	1.25465970099978	1.25990414656731	1.27614601136847	1.28751747778952	1.29895629722219	1.31553136105479	1.32094397611539	1.25444825398955	1.32073475015119
220	226	1.26679084560681	0.0162837886375216	1.23507392255768	1.24012592383863	1.25576989705738	1.26672107371648	1.27773573422067	1.29369376556075	1.29890427573419	1.23487461987727	1.29870707133635
221	227	1.21522144158423	0.0154971978333915	1.18503510815787	1.18984366805993	1.20473314321854	1.21515556584673	1.22563792729536	1.24082392316392	1.24578214063173	1.18484693383078	1.24559594933767
222	228	1.18118320823091	0.0148886011264593	1.15218024139982	1.15680079394797	1.17110719288403	1.18112065277669	1.19119103043426	1.20577900478071	1.21054167184236	1.15200155002305	1.21036486643877
223	229	1.17864032405872	0.0145466814995723	1.15029977748311	1.15481566380738	1.16879638948052	1.17858047995187	1.1884190211856	1.20266911792084	1.20732095911004	1.15012882831955	1.20715181979788
224	230	1.08170709267569	0.0136760697573	1.0550666320379	1.05931068803533	1.07245157716256	1.08164945750701	1.09089977876348	1.10430009604847	1.1086750885685	1.05490199595138	1.10851218939999
225	231	1.03722135948245	0.0131716622501599	1.01156416650538	1.01565141260055	1.02830707883958	1.03716560441892	1.04607486024796	1.05898149189079	1.06319540324773	1.01140490147213	1.06303781749276
226	232	1.02450420192592	0.0129414785432072	0.999294560181995	1.00331070687201	1.01574585931059	1.02444971043537	1.03320314211148	1.04588357234379	1.0500235136982	0.999138903981233	1.04986949987061
227	233	0.978701585010971	0.0125753912201281	0.9542076690966	0.958109175356962	0.970190510057303	0.978647724903701	0.987153945828006	0.999477716329187	1.00350158284033	0.95405381821952	1.00334935180242
228	234	0.966109395238686	0.0124630748577165	0.941834852679134	0.945701271584075	0.95767422249199	0.966055803411586	0.974486146308925	0.986700325430995	0.990688495097218	0.941681768517561	0.99053702195981
229	235	0.945519399804473	0.0123368269495833	0.921492482827961	0.925319048501609	0.937169348712282	0.945465744722164	0.953810960269538	0.965902773417866	0.969851233538605	0.921339218983289	0.969699580625656
230	236	0.829462404479321	0.0115909576332844	0.806898344981292	0.810489502764215	0.821615271915301	0.829408414190614	0.837250681034865	0.848619471948054	0.852333285584136	0.806744127518084	0.852180681440559
231	237	0.844164657799918	0.0117631477317478	0.821264955514153	0.824909637098703	0.8362010343496	0.84411001993949	0.852068719307951	0.863606053179349	0.867374861784451	0.821108888245692	0.867220427354143
232	238	0.874011715460757	0.0121238595234601	0.850409074967353	0.854165808498488	0.865804027466886	0.873955657366423	0.882158293281361	0.894048841645669	0.897932928712516	0.850248950794776	0.897774480126739
233	239	0.86806595658636	0.0122898327479497	0.844143549046976	0.847950382127776	0.859745280014571	0.868007958614491	0.876323408293282	0.888379367373293	0.89231796098812	0.843977884400378	0.892154028772341
234	240	0.917596842939548	0.0128401170199376	0.892601285037277	0.896579369592408	0.908903979816517	0.91753695218863	0.9262244178305	0.938818609050678	0.942932754204317	0.89243021358047	0.942763472298626
235	241	0.93359222831469	0.01313746399243	0.908018816810983	0.912088633464847	0.924697874485371	0.933530605788467	0.942419406068875	0.955306023173008	0.959515834683183	0.907842798889527	0.959341657739852
236	242	0.957245462751683	0.013451678160419	0.93106015211429	0.935227407216961	0.948138425645402	0.957182453650828	0.966283812246351	0.979478448025707	0.983788848026057	0.930880173557262	0.983610751946105
237	243	1.02806000436968	0.0140514079275303	1.00070210344814	1.00505719396765	1.01854790247255	1.02799598739337	1.03750231993036	1.05128118245325	1.05578170763618	1.00051924483173	1.05560076390764
238	244	0.997147047519272	0.0139070624780509	0.970073878065285	0.974382763906858	0.987731968584845	0.997082395016335	1.00649164732828	1.02013186666067	1.02458763091934	0.969889205062292	1.02440488997625
239	245	0.984496914854158	0.0138250768540783	0.957584611025963	0.961867593662449	0.975137103772645	0.984432201424244	0.993786180396878	1.00734697940535	1.0117769788581	0.957399764220165	1.01159406548815
240	246	0.975552130480545	0.0137510865801556	0.948784550959904	0.953044336560853	0.966242282386156	0.975487520861142	0.984791546204747	0.998280313654387	1.0026868802249	0.94860000078344	1.00250426017765
241	247	0.936650056415947	0.013482912150374	0.910408339227091	0.91458352605149	0.927521050841299	0.936585362497294	0.945708537738125	0.958937263596684	0.963259422853408	0.910223548601214	0.96307656423068
242	248	0.929084019020639	0.0134607455101581	0.902886641191646	0.907054488826909	0.919969798148796	0.929019012551196	0.938127374926086	0.951335292172807	0.955650822281388	0.902700957820729	0.955467080220549
243	249	0.895571102279572	0.0132826691713818	0.86972463958175	0.873835626177345	0.886576644148762	0.895505435801558	0.904493975971295	0.917530572700984	0.921790741126055	0.869537070703663	0.92160513385548
244	250	0.802138656417189	0.0126639440772186	0.777507690393018	0.781422605748017	0.793561018032796	0.802072012448483	0.810643644829093	0.8230820357496	0.827148353433489	0.77731732602584	0.826959986808537
245	251	0.872031326078228	0.01334498681111	0.846069596921252	0.850197491485671	0.862993548425154	0.871963252758716	0.880994895567474	0.894097364962005	0.898379909158307	0.845875151928453	0.898187500228004
246	252	0.916673555863852	0.0139097648569059	0.889611379953005	0.893914651523548	0.907253606814536	0.916603200422375	0.926016808952843	0.939672449016292	0.94413555479048	0.889410416744317	0.943936694983388
247	253	0.988614279597505	0.0146901326963498	0.960029452644201	0.96457589487278	0.978666674349252	0.988541518771485	0.998482566706973	1.01290085810771	1.01761259917848	0.959821619512659	1.01740693968235
248	254	1.07907191285743	0.0155266163854362	1.04885245731387	1.05366054291915	1.06855917320484	1.07899744365986	1.08950347201236	1.10473730397353	1.10971456960998	1.04863974474197	1.10950408097288
249	255	1.14503541269051	0.0160589130791318	1.11377438250458	1.11874951241129	1.13416330808944	1.14496033912212	1.1558256779361	1.17157739569745	1.17672307872188	1.11355994305541	1.17651088232561
250	256	1.1781894579216	0.0162127635434287	1.1466248598419	1.15164927148693	1.16721395769119	1.17811509219312	1.18908389041443	1.2049833125684	1.2101766693	1.14641244137648	1.20996647446672
251	257	1.31578303915372	0.016924741962302	1.28281782938746	1.28806863029325	1.30432826453331	1.3157104729648	1.32715870771008	1.34374497780378	1.34916063573271	1.28261054490761	1.34895553339984
252	258	1.28638041753959	0.0164407928585752	1.25435653487893	1.25945770431387	1.27525342409111	1.28631037681406	1.29743105798569	1.31354204596973	1.31880233505308	1.25415646353678	1.3186043715424
253	259	1.25354126160159	0.0158270870134517	1.22271044349029	1.22762212114431	1.24283005660469	1.25347465182322	1.2641798537436	1.27968761398979	1.28475061683466	1.22252017105522	1.28456235214795
254	260	1.19148713410609	0.0150065636588084	1.162254233684	1.16691145164959	1.18133131319524	1.1914241330521	1.20157427611442	1.21627771881001	1.22107806361145	1.16207426933483	1.22089999887736
255	261	1.12291038223501	0.0142038176644517	1.09524197086106	1.09964976879626	1.11329768885601	1.12285049424916	1.13245779034101	1.14637527896791	1.15091913141194	1.09507089961269	1.15074986485734
256	262	1.08262920939509	0.0136659010789666	1.05600829480589	1.06024929933489	1.07338062491301	1.0825717089178	1.09181511128126	1.10520525874278	1.10957689380289	1.05584404328031	1.10941437550986
257	263	1.05785431182699	0.0133150366285634	1.03191641780997	1.03604871833215	1.04884326535532	1.05779844763288	1.06680445945147	1.0798504630997	1.08410967682248	1.03175684003501	1.08395178361897
258	264	1.04065068893922	0.0130798607685054	1.01517069820709	1.01923010082017	1.03179884125134	1.04059588952131	1.04944279851637	1.06225820278855	1.06644209962825	1.01501416183295	1.06628721604549
259	265	1.02714320506104	0.0129100862127037	1.00199394064052	1.00600065283987	1.01840625297762	1.02708911693104	1.03582119442511	1.04847025674562	1.05259984725592	1.00183943608414	1.05244697403794
260	266	0.995101040224513	0.0126490217364675	0.970462051249709	0.974387060011014	0.986540442969561	0.995047445593628	1.00360321273986	1.01599783653508	1.02004460245058	0.970308957621037	1.01989312282799
261	267	1.00850442807462	0.0126958893820889	0.983772666411207	0.987712805994016	0.999912389417108	1.00845115311655	1.01703839047098	1.02947777581672	1.03353894633061	0.983620484885731	1.03338837126352
262	268	0.972924824814348	0.0124580470911037	0.948658942415169	0.952524251441318	0.964493267407432	0.972871651323005	0.981298416578824	0.993506777741904	0.997492887159233	0.948507052515784	0.997342597112911
263	269	0.972370731792616	0.012454015417033	0.948112739652962	0.951976782956779	0.963941896001908	0.972317562431351	0.980741606443288	0.99294604609499	0.996930880406824	0.947960861575231	0.996780602010001
264	270	0.972508682299419	0.0124731864883245	0.948213561055816	0.952083468091531	0.964066831738555	0.97245535668657	0.980892401387441	0.993115794962465	0.997106847978865	0.948061236782303	0.996956127816535
265	271	0.978156304946208	0.0125435584226586	0.953724088927016	0.957615839426036	0.96966683139555	0.978102687297123	0.986587328668555	0.998879665083318	1.00289322501588	0.953570930437797	1.00274167945462
266	272	0.909088842184605	0.0121287336794295	0.885470595874636	0.889231268724506	0.900879000596717	0.90903490369805	0.917239884210711	0.929130404680011	0.933013615781661	0.885316524172923	0.932861160196286
267	273	0.951939494178024	0.0124513685340431	0.927689881727848	0.931551823098424	0.94351184498189	0.951885206761863	0.960307963426681	0.972512344516599	0.976497616876	0.9275348118513	0.976344176504749
268	274	0.993577638062184	0.0127993302470165	0.96864794339396	0.972618766884886	0.984914924858808	0.993522678007604	1.00218043805237	1.0147239829236	1.01881966553897	0.968490950778032	1.01866432534634
269	275	1.06595580335392	0.0133421794068451	1.0399641436644	1.04410522195506	1.05692655509353	1.06590013747547	1.07492436895307	1.08799626605641	1.09226380701966	1.03980513171651	1.09210647499134
270	276	1.07258890060246	0.0134167982626735	1.0464517772305	1.0506160550889	1.06350917321119	1.07253295844658	1.08160764415579	1.09475256982651	1.09904393801016	1.04629197600762	1.0988858251973
271	277	1.08208082495496	0.0134287936294401	1.05591907327862	1.06008757496427	1.07299321639175	1.08202527431331	1.09110787647543	1.10426356316357	1.10855826573811	1.05576038944125	1.10840126046866
272	278	1.10135571957178	0.0134511869493026	1.07514782243206	1.07932427634473	1.09225342996744	1.10130095893218	1.11039831332611	1.12357395624429	1.12787481632959	1.07499139315115	1.12772004599242
273	279	1.20016749908815	0.0139234690852689	1.17303131546364	1.17735762960404	1.19074714399913	1.20011365620226	1.20952915877168	1.22316103146371	1.22760966687817	1.17287749968102	1.22745749849528
274	280	1.16449795410501	0.0135737492673617	1.1380440684533	1.1422614348645	1.1553140792115	1.1644452145861	1.17362433640126	1.1869143725549	1.19125155358442	1.13789340554098	1.19110250266904
275	281	1.15660694578971	0.0133198741991146	1.1306460640798	1.13478525633189	1.14759517388708	1.15655581414271	1.16556297787002	1.17860304985927	1.18285840395126	1.13049999235944	1.18271389921997
276	282	1.13730716936082	0.0129819097257539	1.11200373568138	1.1160384037341	1.12852428890834	1.13725777529403	1.14603620416546	1.15874442255602	1.16289130499145	1.11186262629834	1.1627517124233
277	283	1.13426843173142	0.012758287352019	1.10939884611805	1.11336481769237	1.12563722266716	1.13422059688294	1.14284749488418	1.15533521470304	1.15940985841439	1.10926218852147	1.15927467494138
278	284	1.18572940035674	0.0128587720885348	1.16065900803002	1.1646581770836	1.17703114000147	1.18568291789423	1.19437698905811	1.20695917944603	1.21106394829704	1.16052620706322	1.21093259365027
279	285	1.1366089819323	0.0124169516054224	1.1124009387405	1.11626232315164	1.12820941140659	1.13656376567964	1.14495926113205	1.15710987737597	1.16107398497636	1.11227175678567	1.16094620707893
280	286	1.10633202108869	0.0120595921153009	1.08282040896366	1.08657077246683	1.09817424184537	1.10628820279691	1.11444203295628	1.12624273780414	1.13009264858306	1.0826952205427	1.12996882163468
281	287	1.09269910885346	0.0118069277381556	1.06967902691291	1.07335124047673	1.08471244714393	1.09265658339915	1.10063941253828	1.11219203533853	1.11596085909183	1.06955753048667	1.11584068722024
282	288	1.04181513574077	0.0113908908408982	1.01960759582112	1.02314985973872	1.03410963560132	1.04177362118588	1.04947537986435	1.06062202158537	1.06425859910027	1.01948898969261	1.06414128178893
283	289	0.933979294286854	0.0106839963660967	0.913155043333017	0.91647543985111	0.926751014655803	0.933938555734491	0.941163163852937	0.951622111559597	0.955035058695654	0.913038661409304	0.954919927164403
284	290	0.905181503541152	0.0104619047000845	0.884791312827046	0.888042218194074	0.898103258598511	0.905141198334198	0.912215810821791	0.922458273547319	0.925800745040126	0.884676170328986	0.925686836753317
285	291	0.801743079641246	0.00986802755601034	0.782517395975663	0.785580962014976	0.795065312385728	0.801702594064226	0.808376712627733	0.818043297197843	0.821198839066116	0.782401745631466	0.821084413651027
286	292	0.799831941207923	0.00994828159274666	0.780451128193786	0.783539121460106	0.793099634860376	0.799790696127051	0.806519285337035	0.816265451624092	0.819447146161401	0.78033330928614	0.819330573129707
287	293	0.809121709903421	0.0101778328672144	0.789295059396045	0.792453764360114	0.802233803047697	0.809079035107917	0.81596309597953	0.825935223002524	0.82919087727395	0.789173157483681	0.829070262323161
288	294	0.870472096015959	0.0107902394341869	0.849450584693272	0.85280009741529	0.863170092234059	0.870427511700787	0.877725497401533	0.888296175711699	0.891746975837733	0.849323226724952	0.891620965306965
289	295	0.867275867337423	0.0110099759178879	0.845829398675076	0.849245877524761	0.859824574757384	0.867229277620305	0.874676371394946	0.88546477885713	0.888987100985713	0.845696314538363	0.888855420136484
290	296	0.893972052532532	0.0113810245464092	0.871803203006321	0.87533466636978	0.886269569903348	0.893923756289099	0.901621886316736	0.912774181517548	0.916415365070255	0.871665244421569	0.916278860643494
291	297	0.981679297035173	0.0121029067986063	0.958099678928242	0.96185697750694	0.97348912600022	0.981629559463392	0.989815247987092	1.00167127587719	1.00554156912313	0.957957599709904	1.00540099436044
292	298	1.17679197215991	0.013409047830324	1.1506557352842	1.15482325577529	1.16772016046215	1.17674104240497	1.18580826411902	1.19893441448187	1.20321763816338	1.15051023841247	1.20307370590734
293	299	1.32172884247148	0.0142741622056701	1.29389829248249	1.2983379007107	1.31207326262102	1.32167745767609	1.3313284065154	1.34529506234118	1.34985140759015	1.29375148454837	1.34970620039459
294	300	1.38595314534091	0.0144629290679774	1.35774954493832	1.36224985613011	1.37617081989336	1.38590283701025	1.39568062845211	1.40982804073676	1.41444264344974	1.35760580436767	1.41430048631414
295	301	1.3654817433852	0.0139874790040823	1.33820275006057	1.34255613348845	1.35602147969533	1.36543398286571	1.37488994216485	1.38857026865344	1.3930321554486	1.3380662845372	1.3928972022332
296	302	1.39679709262055	0.013670458255769	1.37013043334972	1.37438750947015	1.38755236088007	1.39675249526538	1.40599320768309	1.41935880130093	1.42371719468096	1.37000299443924	1.42359119080186
297	303	1.45210651030271	0.0134540844657434	1.42585525456467	1.43004760515509	1.44300936171642	1.45206495883554	1.46115836259815	1.47430715117915	1.47859389935031	1.42573650474985	1.47847651585557
298	304	1.35658192566286	0.0125432125466159	1.33210771241707	1.33601632166999	1.34810071741736	1.35654326688845	1.36502099101368	1.3772793981535	1.3812758333023	1.33199722907149	1.38116662225422
299	305	1.19459254608131	0.0113288789260187	1.17249028526437	1.17601947762977	1.18693193844494	1.19455673392257	1.20221411399387	1.21328777297571	1.21689832421559	1.17238794338631	1.21679714877631
300	306	1.01621755193342	0.0100942676335862	0.996528290774123	0.999671158213493	1.00939097665982	1.01618412941706	1.02300769249925	1.03287795281973	1.03609675026367	0.996432787371595	1.03600231649525
301	307	0.97794740307902	0.00967506298730198	0.959075449544761	0.962087943031759	0.971404397787868	0.977915497375105	0.984455627176326	0.99391569631049	0.997000673876597	0.958984279623909	0.996910526534132
302	308	0.972556994000323	0.00956433527958547	0.953900486817229	0.956878716827045	0.966088972303689	0.972525641601225	0.978990837673384	0.988342216985384	0.991391674067536	0.953810896852335	0.99130309114831
303	309	0.987160210295063	0.00964104557136106	0.968353448448331	0.971355812287454	0.980640429279645	0.98712882422644	0.993645776581855	1.00307166896345	1.00614533636981	0.968263760975195	1.00605665961493
304	310	0.970279531574292	0.0095893530272867	0.951574669368703	0.954560512430699	0.963794507255023	0.970247940966906	0.97673011819404	0.986106309079785	0.989163920378238	0.95148439964081	0.989074663507774
305	311	0.948016197649356	0.00950395162989962	0.929479201188632	0.932437942392725	0.941588686105634	0.947984438501907	0.954409087766192	0.963702786174571	0.966733678500103	0.929388452454752	0.966643942843959
306	312	0.960928613998985	0.00959490456125449	0.942213852881279	0.945201054623082	0.954439659984128	0.960896679039316	0.967382754929077	0.976765106354095	0.979824858633652	0.942122601058926	0.979734626939044
307	313	1.01998274352108	0.00992710381131325	1.00061764946849	1.0037092230437	1.01326957511444	1.01995053812757	1.02666080403225	1.03636611944864	1.03953085795346	1.00052562005091	1.03943986699125
308	314	0.992217154617271	0.00983164558833608	0.973039919820338	0.976101110196547	0.985568229025399	0.992184681654371	0.998830680632559	1.00844396719306	1.0115789303589	0.972947129264132	1.01148717997041
309	315	1.04144484151065	0.0100826435890706	1.0217758405746	1.02491604881322	1.03462658248391	1.04141230365778	1.04822763021892	1.05808462370601	1.06129875216571	1.02168286007607	1.06120682294523
310	316	0.985373693738039	0.0098019236850257	0.966254793501691	0.969306586366177	0.978744800501657	0.985341192652363	0.99196715674115	1.00155166519469	1.00467729473652	0.966161923315389	1.00458546416069
311	317	0.943612643292095	0.00957255014232373	0.924942936006936	0.927922600596988	0.937138533682857	0.943580273668808	0.950051465981745	0.959413101644393	0.962466304241178	0.92485044501314	0.962374841571049
312	318	0.917990531492561	0.00943777632802116	0.899584901851974	0.902522128627653	0.911607341600629	0.917958188724658	0.924338463742935	0.933569258410161	0.93657996217387	0.89949248988964	0.936488573095483
313	319	0.87283330928441	0.00923801247039042	0.854819922198803	0.857693919921406	0.866584727179283	0.872800717987782	0.879046362826046	0.888083870457298	0.891031909762322	0.854726804842445	0.890939813726376
314	320	0.839953785643283	0.00913371016979546	0.822146299322032	0.824986846060443	0.833775279033724	0.839920679029443	0.846096201934854	0.85503365483247	0.857949413843158	0.822051713710484	0.857855857576082
315	321	0.800248706866907	0.00902293876497794	0.782660626969674	0.785465355896466	0.794144483970121	0.80021479540501	0.806315962069185	0.815147732857384	0.818029502499506	0.78256374688755	0.817933666846264
316	322	0.687120206416844	0.00849787350423401	0.670564445168091	0.673202451720027	0.681369542731251	0.687085174603948	0.692832681109825	0.701157457766859	0.703875050188201	0.670464374348545	0.703776038485143
317	323	0.656278893930777	0.00848384343137879	0.639754985315958	0.642386841187653	0.650536876505671	0.656242336867807	0.661981059666072	0.670295646100953	0.673010552884807	0.639650560805275	0.672907227056279
318	324	0.664581083090604	0.00879873323686489	0.64744648143218	0.650174983615496	0.658625452144438	0.664542253164838	0.670494384655447	0.679119634937632	0.681936351530233	0.647335565946348	0.681826600234859
319	325	0.69972565367809	0.00937899265000561	0.681462524733679	0.684370383921071	0.693376985485786	0.699683749365989	0.706028641035633	0.715223862818795	0.718226920836155	0.681342828084079	0.718108479272101
320	326	0.737755247027376	0.0100312214083122	0.718223917523438	0.721333261196237	0.730964737667148	0.737709782852614	0.744496194872451	0.754332315258644	0.757544945088315	0.718094053067085	0.757416440987668
321	327	0.761575874805828	0.0105907303134433	0.74095827009899	0.744239804448768	0.754406028674677	0.761526782615626	0.768692204451689	0.77907940305825	0.782472465704409	0.740818043391479	0.782333706220176
322	328	0.773973068713845	0.0110409965225653	0.752482677419955	0.755902228534149	0.766497689230904	0.773920568121356	0.781391216150235	0.792222993166394	0.79576181578347	0.752332715529617	0.795613421898073
323	329	0.772623811965362	0.0113584308671944	0.750520273306236	0.754036267764679	0.764932629813075	0.772568152148636	0.780254318149595	0.791401216851155	0.795043659914718	0.750361287465661	0.794886336465063
324	330	0.792369039162536	0.0118132528888079	0.769382751464978	0.773038608726383	0.784369444679478	0.792310332886955	0.80030463667625	0.811899722037758	0.815688948851854	0.769215063500472	0.815523014824599
325	331	0.807982474644639	0.0122393492612136	0.784169875100886	0.787956490166019	0.799693818742995	0.807920674775667	0.816203761195911	0.828219264098284	0.832146276735284	0.78399335009266	0.831971599196617
326	332	0.816942862385965	0.0126117090456938	0.792409287083515	0.796309722624133	0.80840138934701	0.816877964759348	0.825413589157909	0.837797373866139	0.841845244444515	0.792223912656406	0.841661812115525
327	333	0.851743496736451	0.0131725162358214	0.826119329532934	0.830193068746087	0.842822143610067	0.851675591815497	0.860590825282543	0.87352555460121	0.877753560846444	0.825925364914241	0.877561628558661
328	334	0.843641712413291	0.0133860802606333	0.81760722570832	0.821744980247376	0.834574762565033	0.843570914400136	0.852631483883625	0.865779943070557	0.870078537115723	0.81740499510245	0.869878429724132
329	335	0.850104685574279	0.013686465224292	0.823489016553573	0.82771841926544	0.8408337063003	0.850031237187667	0.859295597257492	0.872741491050157	0.877137754359329	0.823279213734667	0.876930157413891
330	336	0.865723263975522	0.014049432742525	0.838403466639131	0.842744350127361	0.856206095062363	0.865647264524073	0.875157584338024	0.888961418911897	0.893474958497381	0.838186375800173	0.893260152150871
331	337	0.860511704606817	0.0142413403439398	0.832823093199824	0.837221542010151	0.850863723436089	0.860433141862704	0.870074042950615	0.884069851932347	0.888646780072439	0.832598677532695	0.888424731680939
332	338	0.848718068744729	0.0143664919779256	0.820791299018077	0.825226352454056	0.83898433911852	0.848637008223599	0.858363432693419	0.872486289928991	0.877105497068346	0.820559744467995	0.876876393021463
333	339	0.830987692876201	0.0144350515708766	0.802933754738137	0.807387553654278	0.821206375480516	0.830904110817064	0.84067789584864	0.854872938212305	0.859516619160767	0.802694991797283	0.85928039395512
334	340	0.845116399631053	0.0147947623167456	0.816365285005763	0.820929313521683	0.835090984176119	0.845030067927123	0.855047703232116	0.869597971153857	0.874358128318889	0.816118665490232	0.874114133771875
335	341	0.840090138291953	0.0150135831234111	0.810919008875875	0.815548470076905	0.829915470336193	0.840000702090913	0.850167310151464	0.864936881667182	0.869769524220592	0.810663515370067	0.869516761213839
336	342	0.848228141062287	0.0153589935130666	0.818389337044186	0.823123938330238	0.837818747492253	0.848135440334567	0.858536479833957	0.873648554571116	0.878593753497811	0.818124513776676	0.878331768347897
337	343	0.859749632105285	0.0157388352477182	0.829175875784211	0.834026384099216	0.849082249421287	0.859653594062808	0.870312321939562	0.885800474790506	0.890869162400035	0.828901515019757	0.890597749190812
338	344	0.861421838797329	0.0160266261703002	0.830293591014036	0.835230985589254	0.850558551133069	0.861322449831475	0.872176780736387	0.88795171701469	0.893114903416505	0.83000965150354	0.892834026091117
339	345	0.857368911587928	0.0162492423625046	0.825813665890379	0.830817509573785	0.846353728442397	0.857266259449574	0.86827219179886	0.884270469620075	0.889507518284498	0.825520396557419	0.889217426618437
340	346	0.870349257910374	0.0166271678872495	0.838062502304705	0.843181773795668	0.8590774371231	0.870243378295782	0.881505657449113	0.897877907276362	0.903237715869549	0.837760008851365	0.902938506969383
341	347	0.87461489735714	0.0169262690447399	0.841751361290558	0.846961131344354	0.863139565927673	0.874505709406693	0.88597120108928	0.902641113682199	0.908098936615607	0.84143941002945	0.90779038468483
342	348	0.885094131114788	0.0172818533600996	0.851543048399615	0.856861137872394	0.873377200059078	0.884981655052755	0.896688450064562	0.913710790739003	0.919284402946472	0.851221698528993	0.918966563700583
343	349	0.890105349263068	0.0175750968241115	0.85598864208242	0.861395513443377	0.878188919622528	0.889989678726069	0.901895684470772	0.919209748135531	0.924879399339227	0.85565815948781	0.924552539038327
344	350	0.86734840942119	0.0175769737290715	0.833236781616586	0.838640777456913	0.855429090880261	0.867229678784903	0.879138297726255	0.896461042767724	0.902134770150248	0.832897540912209	0.90179927793017
345	351	0.850547110672648	0.0176243711229975	0.816351167279441	0.821766700463121	0.838594231220447	0.850425380965207	0.862367290610335	0.87974275241887	0.885434830212708	0.816003343271573	0.885090878073723
346	352	0.862629462398706	0.0179909791976879	0.82772451577363	0.833251783123777	0.850427520622823	0.862504392480822	0.874695063460911	0.892433766996234	0.898245167158091	0.827367143171237	0.897891781626174
347	353	0.88989154149784	0.0185555213349769	0.853891226054576	0.859591966279014	0.877306727674835	0.889762575032638	0.902335766918118	0.920631033530386	0.926624758712898	0.853522719681286	0.926260363314395
348	354	0.915925543164436	0.0191191607984977	0.878832102235385	0.884705843325036	0.902958378477414	0.915792514567594	0.928747691257419	0.947599016135112	0.953774970488901	0.878451987999381	0.953399098329492
349	355	0.892495313885539	0.0191283156589489	0.855394302306454	0.861266824141428	0.879520055573194	0.892358662374967	0.905321606290896	0.924189934919599	0.930372900235059	0.855003815193999	0.929986812577079
350	356	0.86925686645687	0.0190826673375191	0.832253873620072	0.838108631597845	0.856310821241018	0.869117230788234	0.882050692770419	0.900881411908433	0.907053392463563	0.831854838475333	0.906658894438408
351	357	0.822266694638199	0.0187606990763687	0.78590348442925	0.79165334754717	0.809536226531607	0.822124018718639	0.834841629761975	0.853366723005413	0.859440715011282	0.785495724448517	0.859037664827882
352	358	0.765195689783056	0.01833889354523	0.729670200846785	0.735282823886038	0.75274773504237	0.765049189756446	0.777483943032156	0.795608281492577	0.801553720259245	0.729251458434406	0.801139921131707
353	359	0.640657649252894	0.0170796500138547	0.607615488232293	0.612825361849626	0.629056364870262	0.640505877004758	0.652093485362676	0.669007646894444	0.674562311709328	0.607181535225739	0.674133763280049
354	360	0.556567806772941	0.0163132913241999	0.525049607091511	0.530009403293253	0.545479509598538	0.556408431210797	0.567482367843221	0.583669856570073	0.588991714809586	0.52459375577751	0.588541857768373
