# Supplementary material for: Evolution and Epidemic Spread of SARS-CoV-2 in Colombia: A Year into the Pandemic
Source: Vaccines (Basel). 2021 Jul 30;9(8):837. doi: 10.3390/vaccines9080837 (PMC8402472; doi:10.3390/vaccines9080837)
Supplement: Supplementary file 1 [file vaccines-09-00837-s001.zip › Supplementary_material/Supplementary Data S3/model_statistics/WHO-model- VI .csv]

t_start	t_end	Mean(R)	Std(R)	Quantile.0.025(R)	Quantile.0.05(R)	Quantile.0.25(R)	Median(R)	Quantile.0.75(R)	Quantile.0.95(R)	Quantile.0.975(R)	inferior	superior
2	8	2.98910044253058	0.57525264837662	1.96983602647703	2.10987415329906	2.58366360877977	2.95228005957101	3.35443383493569	3.99394834027506	4.21751268316758	1.8616052517124	4.11659563334875
3	9	2.31410170474151	0.43732411566119	1.53770377712121	1.64471793601122	2.00607844663709	2.28661194181816	2.59218314357998	3.07727278368395	3.24665018231083	1.45694643804558	3.17125697143744
4	10	1.76052451027265	0.338813099973616	1.1601967456453	1.24267659514615	1.52172976352223	1.7388379902228	1.975699076707	2.35236121401935	2.48403644971402	1.09645083432436	2.42459818622093
5	11	1.34802022889598	0.269604045779196	0.872367616309844	0.937258290235828	1.15773595296095	1.33008985417408	1.51877678003337	1.81995689552982	1.92551735728916	0.819596299168755	1.8764441586232
6	12	1.13532143965811	0.231746518433697	0.727421868707058	0.782853269107498	0.971632373813405	1.11959261484256	1.2818811484845	1.54145356615056	1.63255878057602	0.681098263528062	1.58954461578815
7	13	2.98786572800071	0.362331940932645	2.32019464913919	2.41788723539843	2.73615693630573	2.97323215973591	3.22362762998271	3.60776440093126	3.73868262378591	2.27769512377273	3.6980363322287
8	14	3.67331482385447	0.389370592588167	2.94997343397796	3.0571650332852	3.40373327307232	3.65956628841698	3.92791271035139	4.33636479714803	4.47477686361122	2.91014846238166	4.43648118532727
9	15	2.76656537834037	0.303670001466628	2.20355388100693	2.28672733378758	2.55614199692861	2.75546264161511	2.96488881870105	3.28427818969967	3.3926631604477	2.17137217546578	3.36175858121496
10	16	2.3691369858892	0.240549415329882	1.92121049813586	1.9878323231025	2.20275935431484	2.36100061413712	2.52664710229832	2.77819700417126	2.86329575490941	1.89766013184263	2.84061383993577
11	17	2.75116203724775	0.227687790252553	2.3230089122354	2.38766366781656	2.59435855090687	2.74488340120447	2.90112212062446	3.13607814101604	3.21499303653872	2.30489396835275	3.19743010614276
12	18	2.53908470014179	0.197071192482796	2.16751723273316	2.2238572600786	2.40353016832372	2.533987960595	2.66908392914322	2.87169810518059	2.9396143080332	2.15282516287551	2.92534423740807
13	19	2.03934591269605	0.15828394022361	1.74090978888013	1.78616105776521	1.93047101758318	2.03525230567213	2.1437588912402	2.30649485342886	2.36104389257103	1.72910938985777	2.34958243553432
14	20	1.30855243271784	0.113894870091324	1.09485499930397	1.12701477974418	1.23003736499136	1.30524949495653	1.38346752352482	1.50135713629835	1.541018386747	1.08531848733884	1.53178637809683
15	21	0.932102534345269	0.088471257333498	0.766787246191853	0.791508221485381	0.871002806886336	0.929304926905651	0.990153164134426	1.08224017534714	1.11331457843746	0.758698869971613	1.10550619871892
16	22	0.846874721722026	0.0807463364939723	0.696028026602963	0.718577512703146	0.791104464339987	0.844309821790171	0.899849513559046	0.983921439964357	1.012295851101	0.68861190219384	1.00513754125021
17	23	0.721008360295187	0.0739738969335275	0.583338819542907	0.603797110722464	0.669831531691	0.718480090546034	0.769429740222248	0.846844228650898	0.87304393033246	0.576019522305473	0.865997198284901
18	24	0.640275085341902	0.0707065547820088	0.509229776456196	0.528578349372492	0.591272812562302	0.637674230411169	0.686442914488574	0.760844124731545	0.786098549491215	0.501690237969164	0.778859932714639
19	25	0.561366995048653	0.0680757475094465	0.435923437224459	0.454278142080483	0.514075375918335	0.55861760702674	0.605662476342302	0.677834964809303	0.702432177686805	0.427938529930138	0.694795460167168
20	26	0.973759093772626	0.0932692055488549	0.799557540049223	0.825589026476422	0.90933305949728	0.970782861593821	1.0349413609368	1.13208183090137	1.16487236153062	0.790951450896871	1.15656673664838
21	27	1.06792101013972	0.102288281405175	0.876874271362212	0.905422986807907	0.997265017253368	1.06465697810642	1.13501956559399	1.24155346034624	1.2775148154869	0.867435978585581	1.26840604169387
22	28	1.19706216461387	0.111144431738463	0.989155628755964	1.02029777230769	1.12034033872953	1.19362409360091	1.27003682041532	1.38555464046644	1.42450483879628	0.979219078406484	1.41490525082126
23	29	1.74318587019099	0.134091220783923	1.49027362801338	1.5286432402947	1.65096690215126	1.73974884197199	1.83165856461105	1.96945286201311	2.01562899645448	1.48036707745451	2.00600466292748
24	30	1.96324556847989	0.139521787193963	1.69929690799701	1.73952636135831	1.8674252330907	1.9599414322738	2.05546440526335	2.19823576673132	2.24597016186352	1.68978286557972	2.23670827138006
25	31	1.54152794980541	0.117540404236538	1.31975554888329	1.35341885582609	1.46070440564759	1.53854152399454	1.61909635758714	1.73982430908918	1.7802707126411	1.31114875750179	1.77190714210902
26	32	1.37760937426924	0.103547461430893	1.18212935423396	1.21182715221356	1.30642599724079	1.37501587671461	1.44596588681028	1.55223850122707	1.5878269724968	1.17465634986469	1.58056239867379
27	33	0.922140911552769	0.0799597577713466	0.772089314953644	0.794676841682434	0.867023696633177	0.919830814020418	0.974740274296409	1.05748523227721	1.08531935088836	0.76541978632093	1.07886203678461
28	34	0.825834767120756	0.0729941704963375	0.688974163549937	0.709548281215123	0.775499442629091	0.823685154243222	0.873827173318371	0.949454066589439	0.974910233659756	0.682766192947935	0.968903341293578
29	35	0.774577450496833	0.0701269473484428	0.643239757439906	0.662949499084332	0.726195306570391	0.772462149712589	0.820654094769004	0.893421183574313	0.917934974292444	0.637128633693886	0.912026267299781
30	36	0.46323763738119	0.0549761931429052	0.361792438065335	0.37666804361559	0.425067741749605	0.461064637327822	0.499039477310046	0.5572200646597	0.577029606572993	0.355484298821096	0.570990975941285
31	37	0.39243945147407	0.0519798751666263	0.297229808154382	0.311029303305703	0.356242397994025	0.390146885157872	0.426138356230097	0.481670454022258	0.500674651567194	0.290558896147483	0.494320006800658
32	38	0.516314009659691	0.0626122705239142	0.400938031204503	0.41781966361952	0.472817819623871	0.513785276110649	0.557054519447851	0.623434743501254	0.646057886149916	0.393593959432819	0.639034059886563
33	39	0.63832574022172	0.0747103769203693	0.500345483630793	0.520606218175399	0.586473031780021	0.635413388753491	0.687004645779732	0.765980252081578	0.792853769387017	0.491893401457796	0.784758078985644
34	40	0.891067832214014	0.0949881500747344	0.714662457789025	0.740790949454423	0.825293739495375	0.887694857613014	0.953165943155552	1.05285090270821	1.08663877812906	0.704891058067535	1.07724460636049
35	41	1.28367516022223	0.120758001144671	1.05793001705735	1.09171067816273	1.20029377534865	1.27989050004244	1.36293164821668	1.48855003979709	1.53092580142387	1.04698947797868	1.52036084246579
36	42	1.53414312684797	0.135600376038116	1.27989886072622	1.3181191469913	1.44063581136429	1.53014981734739	1.62329803172762	1.76378918460217	1.81107879422102	1.26836638981326	1.79991986388267
37	43	1.61163013829248	0.13719106803891	1.35396681884731	1.39280265338399	1.51709755583466	1.60773898793442	1.70192159909529	1.84373117428647	1.89140451365792	1.34273564493622	1.88052463164874
38	44	1.42748144852521	0.123778339532694	1.19520038628911	1.23016605690351	1.34215956245944	1.42390539921387	1.50890567944276	1.63699553100102	1.68008296748246	1.18487590304113	1.67008699400929
39	45	1.23958865606408	0.109565193073104	1.03415912172763	1.06504113818137	1.16403468361907	1.23636205935974	1.31162587787686	1.42514282185226	1.46335285754409	1.0248408776408	1.45433643448737
40	46	1.03992752419129	0.096141333621488	0.860048395990926	0.88700100629025	0.973568239861215	1.03696627300281	1.10305932100996	1.20295557517278	1.23663337495109	0.851490510293178	1.22836453808941
41	47	0.892453118355353	0.0866827096675208	0.730667489126059	0.754817181533129	0.832558343243348	0.889648236364882	0.949290898133617	1.03965721968842	1.0701767532412	0.722555007407012	1.06235122930369
42	48	0.627444568584706	0.0719728280824792	0.494354955460941	0.513935658823615	0.577517485525055	0.624694774811915	0.67437496124545	0.750333904047364	0.776158421015953	0.486377825543047	0.768511311626366
43	49	0.771188180249217	0.0804019257662036	0.621686517827226	0.643872876532887	0.715543506832649	0.768395827105764	0.823789617063109	0.908028980299437	0.936556366222579	0.613600405747458	0.928775954750976
44	50	0.753339870928595	0.0817111815467937	0.601741132080603	0.624160825889894	0.696735769094239	0.750387665404931	0.806726590021713	0.892589760141345	0.921713244411246	0.593185955096879	0.91349378676031
45	51	0.777713193658921	0.0858840548242974	0.618538382674203	0.642040219275324	0.718192348740182	0.77455405278224	0.833791168067038	0.924162953811678	0.954838361591093	0.609380446203299	0.946045941114544
46	52	0.69635573644311	0.0838313793828729	0.5418063278902	0.564436523293745	0.63813000965559	0.692994603510611	0.750918659518647	0.839740927935333	0.870002667893933	0.53204623285268	0.860665240033541
47	53	0.876612669614458	0.0968056748820698	0.697196070885793	0.723686566214573	0.8095227357065	0.8730517901795	0.939821913399037	1.04168601060783	1.07626231884624	0.686873546845601	1.06635179238331
48	54	0.897376105527811	0.100962699890946	0.710461113525658	0.738011204253659	0.827372952350504	0.893592561839825	0.96325595174959	1.06964785054184	1.10578920759242	0.699489213741558	1.09526299731406
49	55	1.09564685216984	0.114229080696836	0.88324600109108	0.914766730660759	1.01659103566448	1.09167968434994	1.17037906428197	1.29006009093988	1.33058968071812	0.871757854004039	1.31953585033564
50	56	0.745916156950577	0.0955047774274883	0.570566756128556	0.596077291979604	0.679472624904895	0.741844095837316	0.807922350275676	0.909646357147899	0.944401920063935	0.5587267931927	0.933105520708454
51	57	0.700454178143327	0.0927774223592239	0.530517154196544	0.555147486337475	0.635847071871673	0.696362240778672	0.760602408772411	0.859720093738782	0.893640153311314	0.518610430319248	0.882297925967406
52	58	0.655487309101356	0.0908997347454173	0.489549274904922	0.513471992391739	0.592104314620335	0.651290289474682	0.714297106665162	0.811820452009141	0.845270819168788	0.477323829000338	0.833650789202374
53	59	0.775571092933724	0.101837473642244	0.588923647087145	0.616002441487771	0.70467221184608	0.771118370590018	0.841617925554959	0.950329725250486	0.987517441621951	0.575969644594927	0.975172541272522
54	60	0.779957831367028	0.106138817096497	0.585928327895167	0.613963319772819	0.705989325205566	0.77514859609196	0.848685963220373	0.962358637664492	1.00131137947111	0.571925749857894	0.987989912876163
55	61	0.836753434363129	0.113867719706171	0.628594932879409	0.658671399571015	0.757398629428568	0.831593996286816	0.910486267155964	1.03243645075454	1.07422568495894	0.613572703739033	1.05993416498722
56	62	0.688817498702108	0.106286847562244	0.49643906553795	0.523798650400389	0.614464928491545	0.6833584736475	0.75722240451598	0.872459853938125	0.91220969862989	0.480495277480109	0.897139719924106
57	63	0.757148006902126	0.114144356802717	0.55014490090792	0.579676252439857	0.677356708877269	0.751419826588834	0.830698231464011	0.954161384166159	0.996694455647101	0.533425067568801	0.980870946235452
58	64	0.783980636134858	0.119555926179012	0.567370673674371	0.598225340989956	0.700376567453826	0.777911713472278	0.860972463030188	0.990440049396308	1.03506955629956	0.549651020823995	1.01831025144572
59	65	0.796466499535302	0.124387169450678	0.57155811112777	0.60349131738269	0.709418778782565	0.790000604767704	0.876469658837334	1.0115001988328	1.05810859955679	0.552667647411974	1.04026535165863
60	66	0.679449816504071	0.118277031396558	0.467701990192612	0.497289093546611	0.596381916027848	0.672599148103842	0.755055004913192	0.884982433132331	0.930114338667703	0.447626834966818	0.911272798041324
61	67	0.413100716397033	0.0947718040146802	0.248713616844123	0.270514703355558	0.345858413910412	0.405876375510966	0.472477497490249	0.580336286188388	0.618515270863519	0.22734798052826	0.598853452265806
62	68	0.443248566772127	0.101688195233102	0.266864592161383	0.290256709305478	0.371098960100888	0.435496997683718	0.506958630866558	0.622688891325072	0.663654156129412	0.243939704115246	0.642557429429007
63	69	0.497117354024223	0.114046542593259	0.299297121035525	0.325532123811463	0.416199277236095	0.488423722947585	0.568570215604754	0.698365380603556	0.744309226953102	0.273586130541436	0.720648577507011
64	70	0.637302090692888	0.139070717673989	0.394500038750505	0.427053847257142	0.538822378264853	0.627215228461218	0.724798366143489	0.881965969845938	0.937391800737454	0.36472348405187	0.909880697333907
65	71	0.811461594857024	0.169201438981432	0.514397043153861	0.554598635648183	0.691854096393633	0.799732064902846	0.918295697786861	1.10834399963702	1.17514684093461	0.479826774453418	1.14309641526063
66	72	0.9968828691494	0.19937657382988	0.645130031180777	0.693117739241622	0.856164554333398	0.983623065613419	1.12316011408608	1.34588770468964	1.42395138187463	0.606104784442835	1.38766095385596
67	73	1.28892997542413	0.235325340861459	0.869635641833102	0.927770903811993	1.12338446206932	1.27463716575824	1.43890688365527	1.69885147942026	1.78941450053871	0.827692307335674	1.75016764351259
68	74	1.44982458029589	0.252382064484862	0.997992530373275	1.06112612561522	1.27257251396425	1.43520647724125	1.61115255167932	1.8883944825933	1.98469790988311	0.955155733905559	1.94449342668622
69	75	2.63956805015604	0.335225477595462	2.02374168852334	2.11341340582735	2.40640067488266	2.62539046795814	2.85728596897061	3.21408770467901	3.33594791514224	1.98252611406893	3.29660998624314
70	76	2.38014820043881	0.304746749362082	1.82062477823439	1.90202649534738	2.16813314786795	2.3671546369659	2.57800412309658	2.90259584783969	3.01349757554596	1.78284457168913	2.97745182918849
71	77	1.80912612562514	0.241754647555394	1.3665944330914	1.430669576551	1.64073405894627	1.79836898749217	1.96579651170891	2.22427960546474	2.31277585424248	1.33528701641657	2.28296523483372
72	78	1.70774805434896	0.21182007666641	1.31800389461222	1.37489785943117	1.56051009185421	1.69899840113555	1.84545126106704	2.07044645814772	2.14720604570131	1.2925807040828	2.12291540461513
73	79	1.42077666100478	0.17900103398016	1.09176379668205	1.13971310538146	1.29629895262447	1.41326643618799	1.53707035059462	1.72746035502772	1.79246089862968	1.06993463440367	1.77161868760589
74	80	1.16770457216211	0.153327122004595	0.886687038265892	0.927457036423817	1.06095878397904	1.16100052621882	1.26714508655378	1.43082223583001	1.48681228861933	0.867183413033104	1.46822573129112
75	81	1.02121946063569	0.137701203981073	0.769322255745575	0.805757265887796	0.925280273658767	1.01503696462577	1.11042184816705	1.25777267482569	1.30824314960545	0.751325100832783	1.29111382043859
76	82	0.604309942646197	0.103638300151373	0.418502202653791	0.444525357191896	0.531559903964649	0.598395772634709	0.670617297170844	0.784271350004414	0.823714785412694	0.401178874349505	0.807441010942888
77	83	0.653632739109649	0.107456560379253	0.460217769221041	0.487479571371028	0.578308551665812	0.647753680311986	0.722552124777627	0.839842695913247	0.88044638206387	0.443017880766313	0.864247597452985
78	84	0.742293576843676	0.117366919766962	0.53030541409645	0.560352581300223	0.660126396791948	0.736117044975818	0.817731553205966	0.945305989209445	0.989371261690704	0.512254414100431	0.972332739586921
79	85	0.604805937811608	0.110421951684162	0.408060026488403	0.435338895248901	0.527126846344972	0.598099308034376	0.675179756686423	0.797153826665648	0.839648806193586	0.388378912510652	0.821232963112565
80	86	0.744203292102706	0.127629811654011	0.515382413870905	0.547429739111579	0.654612149434539	0.736920034816997	0.825860316165199	0.965824454284762	1.01439875765324	0.494048861260844	0.994357722944569
81	87	0.85822622001453	0.143037703335755	0.601091093496383	0.637260776836777	0.757915273335036	0.850292894631631	0.94989454832866	1.10625682051363	1.16042978020561	0.57787232147645	1.13858011855261
82	88	1.05574875900952	0.164880255303745	0.757623537056532	0.799952301536266	0.940363462562117	1.04717795235192	1.16179620256081	1.34078467867597	1.4025660106623	0.732583458614185	1.37891405940486
83	89	0.838529154093695	0.150604281979254	0.569739877453829	0.607108950926172	0.732643442776461	0.82953015084583	0.934612345407811	1.10065086815538	1.15843791006428	0.543344761414357	1.13371354677303
84	90	1.23670168069093	0.184356601727544	0.902058692094375	0.949869755630304	1.10787398415821	1.2275530891024	1.35556151329881	1.55474384163919	1.62332063199596	0.875362741304943	1.59804062007691
85	91	1.39083064932443	0.196693156723879	1.03230131584059	1.08386688636967	1.25360044545503	1.38156951465367	1.51796983185574	1.72938822324063	1.80197684009228	1.00531206214563	1.77634923650323
86	92	1.42320762350476	0.197363387006833	1.06291952636138	1.11486102611195	1.28558915295097	1.41409496755285	1.55089667418116	1.76264138172328	1.83526951180243	1.03637538497137	1.81003986203815
87	93	1.44803117862604	0.193501305563754	1.09382719072134	1.14511317028364	1.31324955155732	1.43942112585598	1.57343072960444	1.78032154479114	1.85115426651603	1.06876861972108	1.827293737531
88	94	1.27194136402571	0.174714583072236	0.952771364008154	0.998837094991259	1.15014929782264	1.26395073889984	1.38502653296715	1.57230501638533	1.63651051931839	0.929500781204126	1.61438194684729
89	95	1.046076427322	0.152585929177472	0.768617612235357	0.808369667733597	0.939520628550133	1.03866687247572	1.14455895016991	1.30906061028695	1.36563171435718	0.747008006134158	1.34514484850985
90	96	0.967776916388713	0.142690921673906	0.708534335712781	0.745625527588564	0.868098575127158	0.960773146320067	1.05982419960753	1.2138214659414	1.26681031623899	0.688102709907857	1.24745112286957
91	97	0.596223109994498	0.110715852039402	0.399299974126222	0.426525209262646	0.518290673349893	0.589384151467115	0.666706339594411	0.789253458211248	0.831994315583382	0.37922003999727	0.813226179991726
92	98	0.642991616652003	0.115484703509467	0.436881607618163	0.46553654566947	0.561797511035243	0.636091100887759	0.716669062706841	0.843988879372442	0.888300497301455	0.416641597773447	0.869341635530559
93	99	1.80050456172125	0.1988324664556	1.43199471049865	1.4864044393732	1.66270626581026	1.79319075040113	1.93033217626752	2.13955430829616	2.21057176317518	1.41079292746827	2.19021619597422
94	100	1.73841213622204	0.20208630599941	1.3650274322125	1.41989083439131	1.59817865580864	1.73058775271677	1.87011877480841	2.08362496093249	2.15625453237739	1.34232297646319	2.13450129598088
95	101	2.35926103058908	0.22915168846216	1.93156962305228	1.99541099132685	2.20092508447456	2.351846132664	2.50951559986346	2.74840516900389	2.82908564924637	1.91012372120324	2.80839833997491
96	102	2.03060347258086	0.19816660770212	1.6608324623086	1.71600734100143	1.89366276434007	2.02416076316827	2.16052239142918	2.367177331738	2.43698344605527	1.6421969214847	2.41901002367701
97	103	1.71045905588315	0.166134469912026	1.40038372650679	1.44666857802996	1.59566584335093	1.70508327120314	1.81939328798846	1.99258769996509	2.05108087061239	1.38483549485558	2.03608261691072
98	104	1.44463970590337	0.14031581225439	1.18275262296067	1.22184442937499	1.34768629902592	1.44009936220299	1.53664466591111	1.68292324739569	1.73232610012731	1.16962071388476	1.71965869792197
99	105	1.15185686726375	0.117560899229872	0.933007760604032	0.965543970402886	1.07053538804651	1.14785984247885	1.22882215571405	1.35180469981542	1.3934177337636	0.9214375047732	1.3822762297543
100	106	0.583781090936295	0.0801884998735904	0.437292096966743	0.458434818988913	0.527882362200578	0.580113645262167	0.635683627610162	0.72163856268101	0.751106869637978	0.426611631184058	0.740950550688532
101	107	0.626340402320242	0.0815425748813634	0.476799334281688	0.49851540584647	0.569584315325687	0.622805332200644	0.679244362517279	0.766224890060931	0.795966650482035	0.46651695555277	0.786163849087715
102	108	0.286524823876872	0.056192141079881	0.1871675277524	0.20077176388625	0.246893501523757	0.282859919049884	0.32216460044518	0.384781681583009	0.406699194416265	0.176388227360305	0.396661420393439
103	109	0.350422303097777	0.065071788078523	0.234683316051746	0.250684590472276	0.304618536894759	0.3464027950348	0.391847895685758	0.463873355323014	0.488993732956238	0.222881598463872	0.477963007731682
104	110	0.392145888557342	0.0741086070556554	0.260578095068874	0.278712631826767	0.339948505011842	0.387487494552566	0.439269354523068	0.521472270479081	0.550174833702631	0.246893018728257	0.537398758386426
105	111	0.623996416084431	0.102584378886453	0.43935106280551	0.46537678921078	0.552087498129295	0.61838391934094	0.689790931998886	0.801763438346744	0.840526115186215	0.422931033466983	0.825061798701878
106	112	0.813612321294496	0.128643403383366	0.581256570739419	0.61419063647785	0.723550609619214	0.806842355087964	0.896298294845373	1.03612994131601	1.08442895635585	0.561471250663099	1.06575339192589
107	113	1.00998028748026	0.154020549904853	0.730927741953744	0.770676945351342	0.902275508268773	1.00216186445687	1.1091667008651	1.275956164878	1.33345110816446	0.708100009666751	1.31186056529378
108	114	1.16701579723997	0.172067092008728	0.854402237397058	0.899129494396554	1.04681640322158	1.1585701418705	1.27801310642381	1.46371421119288	1.52761202103694	0.829764296902861	1.50426729757707
109	115	1.62795475312372	0.205103020115758	1.25096513116988	1.30590642289337	1.4853256668095	1.61934938500142	1.76120642449633	1.9793591582588	2.05383810123186	1.22595283369683	2.0299566725506
110	116	1.50866684002655	0.194768051546607	1.15127173573481	1.20322010284638	1.37313404608593	1.50029368603169	1.63507543925566	1.84267760177015	1.91363579971136	1.1269214589952	1.8904122210579
111	117	1.41522274737483	0.181200704983934	1.08253326415411	1.13093426780272	1.28915978829991	1.40749684753677	1.53286676735496	1.72586718320361	1.79180872740835	1.06006936560632	1.77037612914334
112	118	1.1602566915596	0.156448980374308	0.874064125882307	0.915459698483557	1.05125555325044	1.15323245960698	1.26160382704401	1.42901620922786	1.48635815025683	0.853616690025961	1.46689669309325
113	119	1.19127022210516	0.152526522395313	0.91122732758304	0.951969093834006	1.08515614957843	1.18476691057126	1.29029761413306	1.45275659713123	1.50826319364154	0.892318238210348	1.49022220599997
114	120	0.93211062484524	0.13182034872882	0.691830471958692	0.726388824688196	0.840141317770737	0.925903972706151	1.01731710410218	1.15900605019584	1.20765368464588	0.673742741336753	1.19047850835373
115	121	0.761439492673892	0.117492664513017	0.548778611052961	0.579022715560582	0.679247934754985	0.755404922884497	0.837056324240254	0.964443252113553	1.00838392091624	0.531153870228378	0.991725115119406
116	122	0.525837900319512	0.0976456467261426	0.352161894553376	0.376173141752389	0.457105527882019	0.519806293137354	0.588000457991754	0.696080669012554	0.733775891357469	0.334452432736272	0.717223367902751
117	123	0.54751918160398	0.101671759586374	0.366682188904246	0.391683464787377	0.475952844746537	0.541238879963255	0.612244817931136	0.724781378437211	0.764030845385346	0.348242532814687	0.746795830393272
118	124	0.576955569609387	0.109034353908575	0.383382785986311	0.410063728691701	0.500158714065638	0.570101777577094	0.646287282478407	0.76723061398555	0.80946006021235	0.363248235948579	0.790662903270194
119	125	0.601536518594104	0.117971017171154	0.392943625318923	0.421504657942067	0.518333648584426	0.593842336774967	0.676359449571925	0.807819127244952	0.853833235857139	0.370313324938642	0.832759712249566
120	126	0.469316406499201	0.110618937852562	0.278146646211299	0.30334277691617	0.39074552688101	0.460654557355104	0.538457344932328	0.664844835054554	0.709675417411789	0.252503288308179	0.686129524690223
121	127	0.497386721487652	0.12063399938078	0.289746094540915	0.316927222264835	0.411603306698051	0.487668770470067	0.572591286254083	0.711005063569321	0.760211646439552	0.260944082701323	0.733829360273982
122	128	0.531408619885225	0.132852154971306	0.303745941750762	0.333324619770352	0.436819656437633	0.520379550975285	0.61399254390568	0.767125865571596	0.821697847884667	0.271018396141465	0.791798843628985
123	129	0.534161131545045	0.142760567398074	0.2920308612254	0.322936174585066	0.432234711093731	0.52149825431953	0.62230714426764	0.78859616035001	0.848186674167006	0.254350419444819	0.813971843645271
124	130	0.700978884323006	0.175244721080752	0.400669999316302	0.439687109581468	0.576206978889701	0.686430485726686	0.809914992539275	1.01191251564538	1.08389818890257	0.357499231004733	1.04445853764128
125	131	1.14880530466804	0.239542464968515	0.728244017493927	0.785158359474236	0.979474150139364	1.13219953266598	1.30005286209171	1.5691087221501	1.66368307900934	0.679302073329747	1.61830853600633
126	132	1.21322597567175	0.258660647114452	0.760322259751055	0.821339566914289	1.03022547629136	1.1948941030453	1.37626411904587	1.66765869621245	1.770247289349	0.706251107327426	1.72020084401608
127	133	1.41176985570025	0.28235397114005	0.913623013509211	0.98158245165489	1.21248678930382	1.39299153027815	1.59060170583988	1.90602502003038	2.01657757307899	0.858356072265752	1.96518363913475
128	134	1.36693631565965	0.273387263131931	0.884609110292062	0.950410362258217	1.17398187662456	1.34875433304889	1.54008900720172	1.84549543108295	1.95253716946607	0.83109727992107	1.90277535139824
129	135	1.49326066618608	0.277291544393914	1.00006010397234	1.06824661347759	1.29807627914932	1.47613226643869	1.66978826570882	1.97671161188145	2.08375751480438	0.94976923917401	2.03675209319815
130	136	1.63676970612201	0.280703688804045	1.13351060260496	1.2039941541732	1.43972668063124	1.62075121357617	1.81636276180433	2.12419405420603	2.23102635270993	1.08659047606608	2.18694893617794
131	137	1.51461166075491	0.259753756859813	1.04891260503744	1.11413571412687	1.33227466920229	1.49978868626625	1.68080103688377	1.96565776613101	2.06451678365439	1.00549429730968	2.02372902420014
132	138	1.09473851476002	0.210682525396317	0.721439579367428	0.772727628703479	0.946249922374814	1.08125328998118	1.22853948367468	1.46275749447863	1.54463647492675	0.681800764983242	1.5076762645368
133	139	1.07865680472172	0.200301540129778	0.722393390991557	0.771647914420418	0.937665367647062	1.06628410559431	1.20617151180413	1.42787758320467	1.50520218849298	0.686065786067357	1.47124782337609
134	140	0.890305394502269	0.178061078900454	0.576158709002335	0.619016016193124	0.764631377360362	0.878463206233754	1.00308224707868	1.20199786851777	1.27171570103684	0.541305679857379	1.23930510914716
135	141	0.81057762404053	0.169017118324587	0.513836681484103	0.553994480119582	0.691100420761466	0.798860871723935	0.917295346565189	1.10713661809669	1.17386668729695	0.47930407212434	1.14185117595672
136	142	0.680679734908945	0.156158640914955	0.409813665437928	0.445736037872327	0.569882365612518	0.668775949115231	0.778516824049774	0.956239323151148	1.01914810092917	0.374608798715633	0.986750671102257
137	143	1.64329526517614	0.247736082470766	1.19402085534334	1.25811496865316	1.47011820989604	1.63086296462051	1.80292684932269	2.07088821540918	2.16320093939561	1.15773254353344	2.12885798681885
138	144	2.82586036818837	0.333030838172052	2.21106170004689	2.30127631094636	2.59467938122331	2.81278850360679	3.0427960505875	3.39503690368157	3.5149322546247	2.17311992537115	3.47860081100559
139	145	2.84624845275172	0.324360114422939	2.24621476855558	2.3345492173506	2.62127904020281	2.83393655846527	3.05780046442745	3.39994745863014	3.51623807486201	2.21050262848276	3.48199427702068
140	146	2.22288880495569	0.256677089983955	1.7484430563149	1.81820115978774	2.04480367759054	2.21301714322745	2.39021596539524	2.66125187498781	2.75342489066997	1.71980170858714	2.72597590132424
141	147	2.16312549427318	0.223109359311742	1.74802558711753	1.80968370477979	2.00875441383805	2.15545969100893	2.30914197912412	2.54271744801468	2.62178364795054	1.72583115002217	2.6004198385242
142	148	1.78786373345484	0.183430948700281	1.44648852525113	1.49721836260477	1.66096202066859	1.78159445553544	1.90793283925548	2.09989532391915	2.16486197207927	1.42833907400229	2.14738839290739
143	149	1.65664731469961	0.162447634322969	1.35360090426285	1.39880232512133	1.54437782786889	1.65134058380335	1.76313310660802	1.93259492754971	1.98984776082146	1.33824995142659	1.97504467797262
144	150	1.11161267745143	0.124282075571597	0.881439719122347	0.915385642659524	1.0254543453413	1.10698440453956	1.19272709748636	1.32362817702525	1.36808355372162	0.868019809331096	1.35520554557175
145	151	0.625049341358869	0.0883953255702083	0.463923668825868	0.48709760873843	0.563377096370036	0.620887320534114	0.682186608459435	0.777199560863426	0.809821409666738	0.451794503241261	0.798304179476478
146	152	0.537073199051954	0.0800621454648963	0.391744876763716	0.412508203315493	0.481126074386719	0.533100160583593	0.588691492723094	0.675192135478442	0.704973574893197	0.380151393940757	0.693995004163151
147	153	0.556318923761124	0.0829311287132931	0.405782840429992	0.427290209446683	0.4983669644449	0.55220351362954	0.609786930789224	0.699387276826312	0.730235917854238	0.39377391148307	0.718863936039178
148	154	0.353522077240779	0.0693313834744842	0.230932357998705	0.247717632489893	0.304623879826328	0.349000218541781	0.397495397507925	0.47475404579912	0.501796465928462	0.21763256563079	0.489411588850768
149	155	0.599298693328524	0.0959645933404976	0.426159956083186	0.450656824787759	0.532087690968327	0.594184338329016	0.660937797291356	0.765388389472382	0.801492374871334	0.411208090381149	0.787389296275899
150	156	0.712716932329837	0.112690441656519	0.509175425631256	0.53802536520063	0.6338236988013	0.706786504015995	0.785149086899625	0.907640326900287	0.949949821155463	0.49184366668306	0.933590197976614
151	157	0.675502801107296	0.117589944208266	0.464985046407285	0.494400274297273	0.592917453240837	0.668691929161488	0.750668788805079	0.879841451113348	0.92471117933745	0.445026510459095	0.905979091755498
152	158	0.769648803626751	0.131993680878612	0.533004170305748	0.566147245313159	0.676994395211971	0.762116520020999	0.854097813116949	0.99884755098764	1.04908268817565	0.510941189104671	1.02835641814883
153	159	0.832848632524181	0.14283236211577	0.576771889044743	0.612636512711403	0.732585893230676	0.824697834301311	0.924232185308916	1.08086806998224	1.13522827312236	0.552897202777271	1.11280006227109
154	160	0.888832965450224	0.152433596002734	0.615542667068114	0.653818121410615	0.781830534984179	0.880134268145213	0.986359347848017	1.15352434330241	1.21153865547469	0.590063117284865	1.18760281361558
155	161	0.961072390820094	0.162450884040742	0.669422133967786	0.710359880768891	0.847093735528268	0.951934979737896	1.06509687821215	1.24295801817962	1.30463084018874	0.64266865810024	1.27947612353995
