# Supplementary material for: Evolution and Epidemic Spread of SARS-CoV-2 in Colombia: A Year into the Pandemic
Source: Vaccines (Basel). 2021 Jul 30;9(8):837. doi: 10.3390/vaccines9080837 (PMC8402472; doi:10.3390/vaccines9080837)
Supplement: Supplementary file 1 [file vaccines-09-00837-s001.zip › Supplementary_material/Supplementary Data S3/raw_data_who/rawdata-who- all .csv]

dates	I
02/03/2020	1
06/03/2020	1
07/03/2020	1
08/03/2020	2
09/03/2020	3
10/03/2020	4
11/03/2020	8
12/03/2020	11
13/03/2020	13
14/03/2020	20
15/03/2020	19
16/03/2020	29
17/03/2020	42
18/03/2020	44
19/03/2020	69
20/03/2020	78
21/03/2020	80
22/03/2020	82
23/03/2020	94
24/03/2020	140
25/03/2020	162
26/03/2020	159
27/03/2020	159
28/03/2020	166
29/03/2020	139
30/03/2020	194
31/03/2020	190
01/04/2020	196
02/04/2020	165
03/04/2020	187
04/04/2020	160
05/04/2020	101
06/04/2020	151
07/04/2020	157
08/04/2020	126
09/04/2020	142
10/04/2020	121
11/04/2020	249
12/04/2020	157
13/04/2020	187
14/04/2020	238
15/04/2020	168
16/04/2020	255
17/04/2020	178
18/04/2020	205
19/04/2020	220
20/04/2020	217
21/04/2020	220
22/04/2020	248
23/04/2020	302
24/04/2020	308
25/04/2020	304
26/04/2020	252
27/04/2020	407
28/04/2020	515
29/04/2020	381
30/04/2020	475
01/05/2020	467
02/05/2020	461
03/05/2020	397
04/05/2020	510
05/05/2020	789
06/05/2020	750
07/05/2020	774
08/05/2020	979
09/05/2020	742
10/05/2020	476
11/05/2020	731
12/05/2020	873
13/05/2020	846
14/05/2020	1060
15/05/2020	980
16/05/2020	910
17/05/2020	841
18/05/2020	1200
19/05/2020	1162
20/05/2020	1395
21/05/2020	1366
22/05/2020	1412
23/05/2020	1424
24/05/2020	907
25/05/2020	1179
26/05/2020	1518
27/05/2020	1364
28/05/2020	1414
29/05/2020	1408
30/05/2020	1300
31/05/2020	1050
01/06/2020	1744
02/06/2020	1651
03/06/2020	1894
04/06/2020	1785
05/06/2020	2020
06/06/2020	1801
07/06/2020	1468
08/06/2020	2536
09/06/2020	2433
10/06/2020	2790
11/06/2020	2957
12/06/2020	2955
13/06/2020	2480
14/06/2020	1663
15/06/2020	1894
16/06/2020	3761
17/06/2020	3995
18/06/2020	3896
19/06/2020	4008
20/06/2020	3483
21/06/2020	2609
22/06/2020	2947
23/06/2020	5058
24/06/2020	5104
25/06/2020	5187
26/06/2020	5597
27/06/2020	4680
28/06/2020	3580
29/06/2020	3831
30/06/2020	6022
01/07/2020	6278
02/07/2020	6285
03/07/2020	6935
04/07/2020	6388
05/07/2020	4658
06/07/2020	7369
07/07/2020	7084
08/07/2020	7894
09/07/2020	7144
10/07/2020	8190
11/07/2020	6671
12/07/2020	5395
13/07/2020	9533
14/07/2020	9185
15/07/2020	8709
16/07/2020	9469
17/07/2020	9781
18/07/2020	9531
19/07/2020	6361
20/07/2020	6930
21/07/2020	10443
22/07/2020	10379
23/07/2020	10488
24/07/2020	10497
25/07/2020	9407
26/07/2020	6841
27/07/2020	12146
28/07/2020	11830
29/07/2020	10865
30/07/2020	11051
31/07/2020	11593
01/08/2020	9500
02/08/2020	6506
03/08/2020	11090
04/08/2020	10638
05/08/2020	10324
06/08/2020	11868
07/08/2020	7769
08/08/2020	9014
09/08/2020	5821
10/08/2020	10163
11/08/2020	9819
12/08/2020	9928
13/08/2020	10797
14/08/2020	10151
15/08/2020	8285
16/08/2020	6882
17/08/2020	6468
18/08/2020	10190
19/08/2020	9557
20/08/2020	9205
21/08/2020	9351
22/08/2020	7836
23/08/2020	5050
24/08/2020	11597
25/08/2020	9320
26/08/2020	11601
27/08/2020	8024
28/08/2020	7764
29/08/2020	7127
30/08/2020	5335
31/08/2020	8201
01/09/2020	8219
02/09/2020	7242
03/09/2020	8157
04/09/2020	9679
05/09/2020	6230
06/09/2020	4868
07/09/2020	8288
08/09/2020	7621
09/09/2020	7235
10/09/2020	8186
11/09/2020	7512
12/09/2020	6695
13/09/2020	5165
14/09/2020	8145
15/09/2020	7551
16/09/2020	6458
17/09/2020	6387
18/09/2020	7319
19/09/2020	5868
20/09/2020	4169
21/09/2020	7782
22/09/2020	7170
23/09/2020	6583
24/09/2020	6906
25/09/2020	7750
26/09/2020	6628
27/09/2020	5633
28/09/2020	9446
29/09/2020	7707
30/09/2020	8048
01/10/2020	7555
02/10/2020	9026
03/10/2020	7009
04/10/2020	5230
05/10/2020	10112
06/10/2020	8605
07/10/2020	7800
08/10/2020	8234
09/10/2020	7896
10/10/2020	6331
11/10/2020	4821
12/10/2020	4787
13/10/2020	7772
14/10/2020	7759
15/10/2020	8787
16/10/2020	8855
17/10/2020	7885
18/10/2020	5850
19/10/2020	12091
20/10/2020	13151
21/10/2020	10049
22/10/2020	10883
23/10/2020	11468
24/10/2020	8046
25/10/2020	7482
26/10/2020	10995
27/10/2020	9726
28/10/2020	8212
29/10/2020	9113
30/10/2020	8960
31/10/2020	7173
01/11/2020	5483
02/11/2020	5539
03/11/2020	8591
04/11/2020	7311
05/11/2020	7357
06/11/2020	8458
07/11/2020	6663
08/11/2020	5640
09/11/2020	10100
10/11/2020	7654
11/11/2020	6547
12/11/2020	8973
13/11/2020	8730
14/11/2020	6358
15/11/2020	4981
16/11/2020	5909
17/11/2020	7896
18/11/2020	7011
19/11/2020	9308
20/11/2020	8577
21/11/2020	6929
22/11/2020	5566
23/11/2020	10722
24/11/2020	8338
25/11/2020	8181
26/11/2020	9634
27/11/2020	8375
28/11/2020	7255
29/11/2020	4398
30/11/2020	9266
01/12/2020	8883
02/12/2020	8908
03/12/2020	10197
04/12/2020	11100
05/12/2020	9294
06/12/2020	6218
07/12/2020	12423
08/12/2020	6260
09/12/2020	11702
10/12/2020	14011
11/12/2020	13391
12/12/2020	11313
13/12/2020	7314
14/12/2020	13084
15/12/2020	15011
16/12/2020	12727
17/12/2020	14762
18/12/2020	13589
19/12/2020	12795
20/12/2020	9960
21/12/2020	14503
22/12/2020	15768
23/12/2020	13642
24/12/2020	13481
25/12/2020	7686
26/12/2020	14135
27/12/2020	9488
28/12/2020	20133
29/12/2020	17508
30/12/2020	17417
31/12/2020	10201
01/01/2021	5002
02/01/2021	11493
03/01/2021	10413
04/01/2021	21482
05/01/2021	21001
06/01/2021	19012
07/01/2021	20654
08/01/2021	20447
09/01/2021	16056
10/01/2021	10217
11/01/2021	11401
12/01/2021	22205
13/01/2021	21093
14/01/2021	19311
15/01/2021	15240
16/01/2021	11928
17/01/2021	7827
18/01/2021	13085
19/01/2021	12423
20/01/2021	24207
21/01/2021	11677
22/01/2021	11550
23/01/2021	10987
24/01/2021	6043
25/01/2021	10093
26/01/2021	8851
27/01/2021	8151
28/01/2021	7710
29/01/2021	7563
30/01/2021	5983
31/01/2021	3889
01/02/2021	6828
02/02/2021	5457
03/02/2021	5109
04/02/2021	4839
05/02/2021	5090
06/02/2021	4181
07/02/2021	3212
08/02/2021	5216
09/02/2021	4427
10/02/2021	4171
11/02/2021	4532
12/02/2021	4057
13/02/2021	3182
14/02/2021	2098
15/02/2021	4121
16/02/2021	4082
17/02/2021	3358
18/02/2021	4071
19/02/2021	3772
20/02/2021	2935
21/02/2021	2213
22/02/2021	3568
23/02/2021	3033
24/02/2021	2823
25/02/2021	2684
26/02/2021	2443
27/02/2021	2174
28/02/2021	1022
01/03/2021	2188
02/03/2021	2023
03/03/2021	1526
04/03/2021	796
05/03/2021	114
06/03/2021	15
