# Supplementary material for: Evolution and Epidemic Spread of SARS-CoV-2 in Colombia: A Year into the Pandemic
Source: Vaccines (Basel). 2021 Jul 30;9(8):837. doi: 10.3390/vaccines9080837 (PMC8402472; doi:10.3390/vaccines9080837)
Supplement: Supplementary file 1 [file vaccines-09-00837-s001.zip › Supplementary_material/Supplementary Data S3/raw_data_who/rawdata-who- AM .csv]

dates	I
07/04/2020	1
11/04/2020	1
13/04/2020	1
14/04/2020	4
15/04/2020	1
16/04/2020	1
17/04/2020	2
18/04/2020	3
19/04/2020	3
20/04/2020	3
21/04/2020	14
22/04/2020	11
23/04/2020	16
24/04/2020	24
25/04/2020	31
26/04/2020	29
27/04/2020	38
28/04/2020	117
29/04/2020	39
30/04/2020	38
01/05/2020	44
02/05/2020	38
03/05/2020	34
04/05/2020	56
05/05/2020	71
06/05/2020	67
07/05/2020	127
08/05/2020	125
09/05/2020	43
10/05/2020	27
11/05/2020	68
12/05/2020	147
13/05/2020	43
14/05/2020	159
15/05/2020	81
16/05/2020	34
17/05/2020	9
18/05/2020	37
19/05/2020	57
20/05/2020	56
21/05/2020	91
22/05/2020	142
23/05/2020	55
24/05/2020	3
25/05/2020	39
26/05/2020	22
27/05/2020	46
28/05/2020	14
29/05/2020	21
30/05/2020	4
31/05/2020	6
01/06/2020	15
02/06/2020	17
03/06/2020	45
04/06/2020	10
05/06/2020	34
06/06/2020	5
07/06/2020	4
08/06/2020	10
09/06/2020	33
10/06/2020	44
11/06/2020	19
12/06/2020	29
13/06/2020	24
14/06/2020	2
15/06/2020	1
16/06/2020	18
17/06/2020	16
18/06/2020	14
19/06/2020	8
20/06/2020	2
23/06/2020	4
24/06/2020	7
25/06/2020	1
26/06/2020	4
27/06/2020	4
28/06/2020	3
29/06/2020	2
30/06/2020	3
01/07/2020	2
02/07/2020	4
03/07/2020	2
04/07/2020	8
05/07/2020	4
06/07/2020	1
07/07/2020	5
08/07/2020	1
09/07/2020	1
10/07/2020	2
11/07/2020	3
12/07/2020	10
13/07/2020	5
14/07/2020	4
16/07/2020	23
17/07/2020	2
18/07/2020	5
20/07/2020	2
21/07/2020	4
22/07/2020	7
24/07/2020	43
25/07/2020	20
26/07/2020	2
27/07/2020	6
28/07/2020	5
29/07/2020	24
30/07/2020	16
31/07/2020	5
02/08/2020	3
03/08/2020	6
04/08/2020	4
06/08/2020	4
07/08/2020	1
08/08/2020	4
10/08/2020	3
11/08/2020	2
12/08/2020	4
13/08/2020	3
14/08/2020	5
16/08/2020	4
17/08/2020	1
18/08/2020	3
19/08/2020	3
21/08/2020	2
22/08/2020	1
24/08/2020	4
25/08/2020	5
26/08/2020	4
27/08/2020	4
28/08/2020	2
29/08/2020	1
31/08/2020	4
01/09/2020	2
02/09/2020	1
04/09/2020	4
07/09/2020	1
12/09/2020	1
14/09/2020	3
18/09/2020	2
20/09/2020	2
21/09/2020	3
22/09/2020	2
23/09/2020	1
25/09/2020	1
28/09/2020	1
29/09/2020	1
02/10/2020	4
05/10/2020	10
06/10/2020	8
07/10/2020	2
08/10/2020	3
09/10/2020	3
13/10/2020	2
14/10/2020	15
15/10/2020	1
16/10/2020	3
17/10/2020	4
18/10/2020	6
19/10/2020	6
20/10/2020	2
21/10/2020	12
22/10/2020	3
23/10/2020	1
26/10/2020	13
27/10/2020	5
28/10/2020	11
29/10/2020	6
30/10/2020	9
31/10/2020	7
01/11/2020	2
02/11/2020	2
03/11/2020	17
04/11/2020	69
05/11/2020	7
06/11/2020	18
07/11/2020	2
08/11/2020	2
09/11/2020	14
10/11/2020	26
11/11/2020	8
13/11/2020	4
14/11/2020	1
18/11/2020	4
19/11/2020	2
20/11/2020	1
23/11/2020	4
24/11/2020	3
25/11/2020	1
26/11/2020	3
27/11/2020	1
28/11/2020	1
29/11/2020	2
30/11/2020	2
01/12/2020	3
02/12/2020	1
03/12/2020	4
04/12/2020	2
05/12/2020	1
06/12/2020	5
08/12/2020	6
09/12/2020	3
10/12/2020	10
11/12/2020	4
12/12/2020	4
13/12/2020	6
14/12/2020	1
15/12/2020	1
16/12/2020	2
17/12/2020	9
18/12/2020	7
19/12/2020	10
20/12/2020	2
21/12/2020	8
22/12/2020	15
23/12/2020	4
24/12/2020	6
25/12/2020	8
26/12/2020	2
27/12/2020	14
28/12/2020	19
29/12/2020	7
30/12/2020	5
31/12/2020	5
01/01/2021	5
02/01/2021	6
03/01/2021	9
04/01/2021	33
05/01/2021	18
06/01/2021	14
07/01/2021	11
08/01/2021	26
09/01/2021	23
10/01/2021	15
11/01/2021	16
12/01/2021	19
13/01/2021	6
14/01/2021	25
15/01/2021	28
16/01/2021	16
17/01/2021	26
18/01/2021	21
19/01/2021	35
20/01/2021	28
21/01/2021	49
22/01/2021	50
23/01/2021	30
24/01/2021	46
25/01/2021	32
26/01/2021	50
27/01/2021	34
28/01/2021	39
29/01/2021	64
30/01/2021	48
31/01/2021	68
01/02/2021	39
02/02/2021	41
03/02/2021	33
04/02/2021	43
05/02/2021	102
06/02/2021	40
07/02/2021	24
08/02/2021	57
09/02/2021	59
10/02/2021	43
11/02/2021	62
12/02/2021	53
13/02/2021	59
14/02/2021	30
15/02/2021	44
16/02/2021	26
17/02/2021	45
18/02/2021	42
19/02/2021	40
20/02/2021	27
21/02/2021	44
22/02/2021	44
23/02/2021	33
24/02/2021	46
25/02/2021	18
26/02/2021	13
27/02/2021	12
28/02/2021	9
01/03/2021	9
02/03/2021	3
03/03/2021	2
04/03/2021	1
