# Supplementary material for: Evolution and Epidemic Spread of SARS-CoV-2 in Colombia: A Year into the Pandemic
Source: Vaccines (Basel). 2021 Jul 30;9(8):837. doi: 10.3390/vaccines9080837 (PMC8402472; doi:10.3390/vaccines9080837)
Supplement: Supplementary file 1 [file vaccines-09-00837-s001.zip › Supplementary_material/Supplementary Data S3/raw_data_who/rawdata-who- AN .csv]

dates	I
07/03/2020	1
09/03/2020	2
10/03/2020	1
11/03/2020	3
12/03/2020	2
14/03/2020	1
15/03/2020	1
16/03/2020	4
17/03/2020	8
18/03/2020	7
19/03/2020	18
20/03/2020	11
21/03/2020	3
22/03/2020	4
23/03/2020	4
24/03/2020	14
25/03/2020	12
26/03/2020	11
27/03/2020	16
28/03/2020	26
29/03/2020	7
30/03/2020	14
31/03/2020	11
01/04/2020	9
02/04/2020	12
03/04/2020	23
04/04/2020	11
05/04/2020	9
06/04/2020	4
07/04/2020	9
08/04/2020	10
09/04/2020	7
10/04/2020	6
11/04/2020	17
12/04/2020	4
13/04/2020	8
14/04/2020	26
15/04/2020	14
16/04/2020	13
17/04/2020	5
18/04/2020	7
19/04/2020	11
20/04/2020	21
21/04/2020	6
22/04/2020	8
23/04/2020	6
24/04/2020	9
25/04/2020	2
26/04/2020	2
27/04/2020	11
28/04/2020	4
29/04/2020	3
30/04/2020	4
01/05/2020	5
02/05/2020	4
03/05/2020	6
04/05/2020	6
05/05/2020	4
06/05/2020	7
07/05/2020	6
08/05/2020	5
09/05/2020	7
10/05/2020	7
11/05/2020	14
12/05/2020	13
13/05/2020	10
14/05/2020	9
15/05/2020	15
16/05/2020	16
17/05/2020	16
18/05/2020	16
19/05/2020	24
20/05/2020	17
21/05/2020	67
22/05/2020	54
23/05/2020	105
24/05/2020	19
25/05/2020	128
26/05/2020	44
27/05/2020	42
28/05/2020	55
29/05/2020	52
30/05/2020	20
31/05/2020	62
01/06/2020	60
02/06/2020	64
03/06/2020	152
04/06/2020	55
05/06/2020	111
06/06/2020	60
07/06/2020	91
08/06/2020	120
09/06/2020	82
10/06/2020	169
11/06/2020	185
12/06/2020	98
13/06/2020	63
14/06/2020	76
15/06/2020	91
16/06/2020	214
17/06/2020	231
18/06/2020	175
19/06/2020	169
20/06/2020	158
21/06/2020	96
22/06/2020	159
23/06/2020	279
24/06/2020	309
25/06/2020	377
26/06/2020	348
27/06/2020	253
28/06/2020	226
29/06/2020	249
30/06/2020	530
01/07/2020	493
02/07/2020	695
03/07/2020	802
04/07/2020	728
05/07/2020	694
06/07/2020	980
07/07/2020	1107
08/07/2020	1385
09/07/2020	1266
10/07/2020	1560
11/07/2020	1308
12/07/2020	866
13/07/2020	1797
14/07/2020	1655
15/07/2020	1673
16/07/2020	1628
17/07/2020	1846
18/07/2020	1780
19/07/2020	1045
20/07/2020	1686
21/07/2020	1860
22/07/2020	1680
23/07/2020	1889
24/07/2020	1783
25/07/2020	1867
26/07/2020	1446
27/07/2020	2092
28/07/2020	2148
29/07/2020	1593
30/07/2020	1392
31/07/2020	1469
01/08/2020	1386
02/08/2020	992
03/08/2020	1471
04/08/2020	1445
05/08/2020	1378
06/08/2020	1323
07/08/2020	1001
08/08/2020	1531
09/08/2020	1059
10/08/2020	1582
11/08/2020	1178
12/08/2020	1327
13/08/2020	1433
14/08/2020	1274
15/08/2020	1094
16/08/2020	1048
17/08/2020	1103
18/08/2020	1638
19/08/2020	1417
20/08/2020	1517
21/08/2020	1250
22/08/2020	1311
23/08/2020	1170
24/08/2020	1842
25/08/2020	1495
26/08/2020	1058
27/08/2020	975
28/08/2020	1130
29/08/2020	1120
30/08/2020	1004
31/08/2020	1503
01/09/2020	1300
02/09/2020	1185
03/09/2020	1128
04/09/2020	1385
05/09/2020	1048
06/09/2020	1170
07/09/2020	1507
08/09/2020	1361
09/09/2020	1169
10/09/2020	1470
11/09/2020	1382
12/09/2020	1262
13/09/2020	1112
14/09/2020	1531
15/09/2020	1180
16/09/2020	737
17/09/2020	893
18/09/2020	1060
19/09/2020	1194
20/09/2020	634
21/09/2020	1303
22/09/2020	1307
23/09/2020	1172
24/09/2020	1338
25/09/2020	1192
26/09/2020	1512
27/09/2020	1667
28/09/2020	2468
29/09/2020	1321
30/09/2020	1748
01/10/2020	1560
02/10/2020	1902
03/10/2020	1587
04/10/2020	1591
05/10/2020	2514
06/10/2020	1672
07/10/2020	1565
08/10/2020	1624
09/10/2020	1879
10/10/2020	1537
11/10/2020	1427
12/10/2020	1398
13/10/2020	1668
14/10/2020	1864
15/10/2020	1655
16/10/2020	1944
17/10/2020	2049
18/10/2020	1224
19/10/2020	2709
20/10/2020	2432
21/10/2020	2098
22/10/2020	2336
23/10/2020	2913
24/10/2020	1635
25/10/2020	1922
26/10/2020	2103
27/10/2020	1795
28/10/2020	1503
29/10/2020	1618
30/10/2020	1773
31/10/2020	1329
01/11/2020	1210
02/11/2020	980
03/11/2020	1334
04/11/2020	1157
05/11/2020	1165
06/11/2020	1187
07/11/2020	1023
08/11/2020	1026
09/11/2020	1735
10/11/2020	1364
11/11/2020	1131
12/11/2020	1544
13/11/2020	1418
14/11/2020	1114
15/11/2020	800
16/11/2020	781
17/11/2020	1447
18/11/2020	1222
19/11/2020	1190
20/11/2020	1007
21/11/2020	824
22/11/2020	570
23/11/2020	969
24/11/2020	900
25/11/2020	1093
26/11/2020	921
27/11/2020	1049
28/11/2020	1157
29/11/2020	760
30/11/2020	1393
01/12/2020	1512
02/12/2020	1535
03/12/2020	1457
04/12/2020	1482
05/12/2020	1332
06/12/2020	489
07/12/2020	1821
08/12/2020	528
09/12/2020	1854
10/12/2020	2017
11/12/2020	1845
12/12/2020	1535
13/12/2020	692
14/12/2020	2177
15/12/2020	2148
16/12/2020	1969
17/12/2020	2286
18/12/2020	1730
19/12/2020	1888
20/12/2020	1548
21/12/2020	2559
22/12/2020	2397
23/12/2020	2354
24/12/2020	1735
25/12/2020	391
26/12/2020	1979
27/12/2020	961
28/12/2020	3094
29/12/2020	2885
30/12/2020	2519
31/12/2020	1725
01/01/2021	523
02/01/2021	1909
03/01/2021	1182
04/01/2021	3681
05/01/2021	3570
06/01/2021	3743
07/01/2021	3809
08/01/2021	2900
09/01/2021	2000
10/01/2021	1319
11/01/2021	1394
12/01/2021	3153
13/01/2021	3236
14/01/2021	2304
15/01/2021	1863
16/01/2021	1666
17/01/2021	525
18/01/2021	1491
19/01/2021	1588
20/01/2021	3744
21/01/2021	1515
22/01/2021	1538
23/01/2021	1091
24/01/2021	612
25/01/2021	1385
26/01/2021	1278
27/01/2021	1173
28/01/2021	895
29/01/2021	888
30/01/2021	686
31/01/2021	378
01/02/2021	976
02/02/2021	706
03/02/2021	700
04/02/2021	715
05/02/2021	712
06/02/2021	555
07/02/2021	302
08/02/2021	758
09/02/2021	658
10/02/2021	674
11/02/2021	615
12/02/2021	558
13/02/2021	457
14/02/2021	277
15/02/2021	532
16/02/2021	647
17/02/2021	457
18/02/2021	545
19/02/2021	533
20/02/2021	395
21/02/2021	222
22/02/2021	574
23/02/2021	523
24/02/2021	456
25/02/2021	410
26/02/2021	411
27/02/2021	404
28/02/2021	192
01/03/2021	564
02/03/2021	429
03/03/2021	369
04/03/2021	121
05/03/2021	21
