# Supplementary material for: Evolution and Epidemic Spread of SARS-CoV-2 in Colombia: A Year into the Pandemic
Source: Vaccines (Basel). 2021 Jul 30;9(8):837. doi: 10.3390/vaccines9080837 (PMC8402472; doi:10.3390/vaccines9080837)
Supplement: Supplementary file 1 [file vaccines-09-00837-s001.zip › Supplementary_material/Supplementary Data S3/raw_data_who/rawdata-who- AR .csv]

dates	I
04/05/2020	1
20/05/2020	1
31/05/2020	2
01/06/2020	1
02/06/2020	1
09/06/2020	2
11/06/2020	21
13/06/2020	24
15/06/2020	10
17/06/2020	5
19/06/2020	7
22/06/2020	1
23/06/2020	1
24/06/2020	1
25/06/2020	3
26/06/2020	2
29/06/2020	34
30/06/2020	1
01/07/2020	3
03/07/2020	12
06/07/2020	10
07/07/2020	3
08/07/2020	5
09/07/2020	4
10/07/2020	11
11/07/2020	5
13/07/2020	5
14/07/2020	9
15/07/2020	15
16/07/2020	5
17/07/2020	6
18/07/2020	11
19/07/2020	2
20/07/2020	6
21/07/2020	70
22/07/2020	11
23/07/2020	10
24/07/2020	3
25/07/2020	11
26/07/2020	1
27/07/2020	9
28/07/2020	24
29/07/2020	21
30/07/2020	7
31/07/2020	95
01/08/2020	22
02/08/2020	3
03/08/2020	12
04/08/2020	10
05/08/2020	14
06/08/2020	20
07/08/2020	17
08/08/2020	53
09/08/2020	3
10/08/2020	10
11/08/2020	35
12/08/2020	12
13/08/2020	19
14/08/2020	9
15/08/2020	41
16/08/2020	21
17/08/2020	18
18/08/2020	35
19/08/2020	15
20/08/2020	34
21/08/2020	27
22/08/2020	26
23/08/2020	4
24/08/2020	39
25/08/2020	19
26/08/2020	28
27/08/2020	33
28/08/2020	28
29/08/2020	48
30/08/2020	8
31/08/2020	30
01/09/2020	22
02/09/2020	36
03/09/2020	14
04/09/2020	37
05/09/2020	12
06/09/2020	16
07/09/2020	31
08/09/2020	46
09/09/2020	41
10/09/2020	31
11/09/2020	59
12/09/2020	16
13/09/2020	10
14/09/2020	40
15/09/2020	33
16/09/2020	24
17/09/2020	17
18/09/2020	35
19/09/2020	20
20/09/2020	20
21/09/2020	47
22/09/2020	49
23/09/2020	34
24/09/2020	23
25/09/2020	47
26/09/2020	32
27/09/2020	35
28/09/2020	114
29/09/2020	62
30/09/2020	39
01/10/2020	41
02/10/2020	60
03/10/2020	41
04/10/2020	34
05/10/2020	65
06/10/2020	73
07/10/2020	86
08/10/2020	50
09/10/2020	57
10/10/2020	38
11/10/2020	13
12/10/2020	16
13/10/2020	82
14/10/2020	43
15/10/2020	63
16/10/2020	41
17/10/2020	20
18/10/2020	17
19/10/2020	81
20/10/2020	46
21/10/2020	53
22/10/2020	23
23/10/2020	64
24/10/2020	37
25/10/2020	17
26/10/2020	49
27/10/2020	43
28/10/2020	26
29/10/2020	29
30/10/2020	65
31/10/2020	37
01/11/2020	14
02/11/2020	5
03/11/2020	41
04/11/2020	24
05/11/2020	35
06/11/2020	29
07/11/2020	10
08/11/2020	8
09/11/2020	35
10/11/2020	42
11/11/2020	41
12/11/2020	24
13/11/2020	35
14/11/2020	16
15/11/2020	12
16/11/2020	8
17/11/2020	28
18/11/2020	28
19/11/2020	29
20/11/2020	26
21/11/2020	8
22/11/2020	8
23/11/2020	37
24/11/2020	20
25/11/2020	22
26/11/2020	20
27/11/2020	21
28/11/2020	13
29/11/2020	4
30/11/2020	16
01/12/2020	29
02/12/2020	17
03/12/2020	12
04/12/2020	24
05/12/2020	7
06/12/2020	4
07/12/2020	16
08/12/2020	6
09/12/2020	8
10/12/2020	24
11/12/2020	28
12/12/2020	10
13/12/2020	7
14/12/2020	15
15/12/2020	11
16/12/2020	18
17/12/2020	23
18/12/2020	16
19/12/2020	16
20/12/2020	4
21/12/2020	20
22/12/2020	25
23/12/2020	16
24/12/2020	14
25/12/2020	11
26/12/2020	11
27/12/2020	10
28/12/2020	32
29/12/2020	16
30/12/2020	14
31/12/2020	5
01/01/2021	6
02/01/2021	15
03/01/2021	13
04/01/2021	22
05/01/2021	25
06/01/2021	30
07/01/2021	49
08/01/2021	31
09/01/2021	19
10/01/2021	7
11/01/2021	32
12/01/2021	39
13/01/2021	45
14/01/2021	27
15/01/2021	30
16/01/2021	17
17/01/2021	13
18/01/2021	26
19/01/2021	13
20/01/2021	38
21/01/2021	29
22/01/2021	37
23/01/2021	41
24/01/2021	9
25/01/2021	18
26/01/2021	14
27/01/2021	15
28/01/2021	7
29/01/2021	15
30/01/2021	10
31/01/2021	3
01/02/2021	16
02/02/2021	10
03/02/2021	3
04/02/2021	10
05/02/2021	12
06/02/2021	2
07/02/2021	3
08/02/2021	7
09/02/2021	3
10/02/2021	6
11/02/2021	3
12/02/2021	10
13/02/2021	4
14/02/2021	5
15/02/2021	7
16/02/2021	2
17/02/2021	11
18/02/2021	7
19/02/2021	4
20/02/2021	8
21/02/2021	1
22/02/2021	6
23/02/2021	2
24/02/2021	1
25/02/2021	2
01/03/2021	3
02/03/2021	4
03/03/2021	2
04/03/2021	1
05/03/2021	1
