# Supplementary material for: Evolution and Epidemic Spread of SARS-CoV-2 in Colombia: A Year into the Pandemic
Source: Vaccines (Basel). 2021 Jul 30;9(8):837. doi: 10.3390/vaccines9080837 (PMC8402472; doi:10.3390/vaccines9080837)
Supplement: Supplementary file 1 [file vaccines-09-00837-s001.zip › Supplementary_material/Supplementary Data S3/raw_data_who/rawdata-who- AT .csv]

dates	I
14/03/2020	1
16/03/2020	2
18/03/2020	2
19/03/2020	1
20/03/2020	4
21/03/2020	5
22/03/2020	1
23/03/2020	6
24/03/2020	8
25/03/2020	8
26/03/2020	8
27/03/2020	7
28/03/2020	9
30/03/2020	5
31/03/2020	3
01/04/2020	10
02/04/2020	4
03/04/2020	11
04/04/2020	3
05/04/2020	1
06/04/2020	6
07/04/2020	6
08/04/2020	3
09/04/2020	3
10/04/2020	5
11/04/2020	1
12/04/2020	3
13/04/2020	8
14/04/2020	9
15/04/2020	16
16/04/2020	8
17/04/2020	9
18/04/2020	7
19/04/2020	5
20/04/2020	8
21/04/2020	16
22/04/2020	13
23/04/2020	25
24/04/2020	22
25/04/2020	44
26/04/2020	27
27/04/2020	54
28/04/2020	44
29/04/2020	73
30/04/2020	130
01/05/2020	121
02/05/2020	115
03/05/2020	69
04/05/2020	149
05/05/2020	146
06/05/2020	242
07/05/2020	203
08/05/2020	298
09/05/2020	155
10/05/2020	120
11/05/2020	160
12/05/2020	175
13/05/2020	156
14/05/2020	206
15/05/2020	183
16/05/2020	264
17/05/2020	142
18/05/2020	212
19/05/2020	197
20/05/2020	270
21/05/2020	329
22/05/2020	235
23/05/2020	244
24/05/2020	226
25/05/2020	265
26/05/2020	331
27/05/2020	273
28/05/2020	333
29/05/2020	324
30/05/2020	338
31/05/2020	233
01/06/2020	513
02/06/2020	433
03/06/2020	431
04/06/2020	491
05/06/2020	618
06/06/2020	528
07/06/2020	379
08/06/2020	845
09/06/2020	782
11/06/2020	824
12/06/2020	863
13/06/2020	990
14/06/2020	612
15/06/2020	557
16/06/2020	1188
17/06/2020	1129
18/06/2020	1152
19/06/2020	1290
20/06/2020	1096
21/06/2020	656
22/06/2020	733
23/06/2020	1545
24/06/2020	1525
25/06/2020	1184
26/06/2020	1463
27/06/2020	1037
28/06/2020	854
29/06/2020	806
30/06/2020	1174
01/07/2020	1182
02/07/2020	1114
03/07/2020	1165
04/07/2020	1350
05/07/2020	801
06/07/2020	1112
07/07/2020	927
08/07/2020	1209
09/07/2020	807
10/07/2020	901
11/07/2020	798
12/07/2020	584
13/07/2020	928
14/07/2020	910
15/07/2020	958
16/07/2020	780
17/07/2020	751
18/07/2020	880
19/07/2020	434
20/07/2020	321
21/07/2020	628
22/07/2020	495
23/07/2020	665
24/07/2020	714
25/07/2020	687
26/07/2020	432
27/07/2020	795
28/07/2020	604
29/07/2020	409
30/07/2020	621
31/07/2020	302
01/08/2020	391
02/08/2020	306
03/08/2020	593
04/08/2020	404
05/08/2020	371
06/08/2020	625
07/08/2020	208
08/08/2020	267
09/08/2020	121
10/08/2020	259
11/08/2020	296
12/08/2020	299
13/08/2020	228
14/08/2020	215
15/08/2020	172
16/08/2020	103
17/08/2020	79
18/08/2020	206
19/08/2020	151
20/08/2020	158
21/08/2020	192
22/08/2020	314
23/08/2020	72
24/08/2020	193
25/08/2020	131
26/08/2020	124
27/08/2020	154
28/08/2020	134
29/08/2020	161
30/08/2020	50
31/08/2020	182
01/09/2020	101
02/09/2020	87
03/09/2020	207
04/09/2020	139
05/09/2020	101
06/09/2020	51
07/09/2020	126
08/09/2020	155
09/09/2020	140
10/09/2020	120
11/09/2020	104
12/09/2020	115
13/09/2020	115
14/09/2020	159
15/09/2020	127
16/09/2020	58
17/09/2020	105
18/09/2020	83
19/09/2020	127
20/09/2020	85
21/09/2020	168
22/09/2020	101
23/09/2020	78
24/09/2020	84
25/09/2020	112
26/09/2020	110
27/09/2020	98
28/09/2020	158
29/09/2020	117
30/09/2020	113
01/10/2020	108
02/10/2020	190
03/10/2020	86
04/10/2020	58
05/10/2020	141
06/10/2020	114
07/10/2020	121
08/10/2020	138
09/10/2020	113
10/10/2020	118
11/10/2020	84
12/10/2020	70
13/10/2020	129
14/10/2020	159
15/10/2020	219
16/10/2020	177
17/10/2020	176
18/10/2020	88
19/10/2020	266
20/10/2020	278
21/10/2020	205
22/10/2020	238
23/10/2020	263
24/10/2020	213
25/10/2020	192
26/10/2020	227
27/10/2020	177
28/10/2020	187
29/10/2020	195
30/10/2020	146
31/10/2020	165
01/11/2020	134
02/11/2020	156
03/11/2020	228
04/11/2020	137
05/11/2020	142
06/11/2020	274
07/11/2020	178
08/11/2020	219
09/11/2020	347
10/11/2020	206
11/11/2020	175
12/11/2020	268
13/11/2020	217
14/11/2020	183
15/11/2020	142
16/11/2020	233
17/11/2020	288
18/11/2020	238
19/11/2020	328
20/11/2020	286
21/11/2020	250
22/11/2020	177
23/11/2020	453
24/11/2020	292
25/11/2020	298
26/11/2020	424
27/11/2020	370
28/11/2020	384
29/11/2020	213
30/11/2020	331
01/12/2020	446
02/12/2020	365
03/12/2020	438
04/12/2020	538
05/12/2020	494
06/12/2020	498
07/12/2020	692
08/12/2020	397
09/12/2020	685
10/12/2020	769
11/12/2020	791
12/12/2020	654
13/12/2020	505
14/12/2020	653
15/12/2020	737
16/12/2020	609
17/12/2020	839
18/12/2020	662
19/12/2020	564
20/12/2020	543
21/12/2020	629
22/12/2020	681
23/12/2020	513
24/12/2020	561
25/12/2020	425
26/12/2020	830
27/12/2020	459
28/12/2020	906
29/12/2020	732
30/12/2020	502
31/12/2020	399
01/01/2021	297
02/01/2021	601
03/01/2021	556
04/01/2021	1043
05/01/2021	1024
06/01/2021	993
07/01/2021	813
08/01/2021	942
09/01/2021	685
10/01/2021	522
11/01/2021	431
12/01/2021	1159
13/01/2021	1077
14/01/2021	996
15/01/2021	609
16/01/2021	659
17/01/2021	462
18/01/2021	595
19/01/2021	558
20/01/2021	911
21/01/2021	538
22/01/2021	427
23/01/2021	507
24/01/2021	247
25/01/2021	444
26/01/2021	387
27/01/2021	356
28/01/2021	286
29/01/2021	412
30/01/2021	304
31/01/2021	191
01/02/2021	286
02/02/2021	328
03/02/2021	237
04/02/2021	187
05/02/2021	213
06/02/2021	188
07/02/2021	110
08/02/2021	222
09/02/2021	339
10/02/2021	240
11/02/2021	283
12/02/2021	239
13/02/2021	215
14/02/2021	117
15/02/2021	249
16/02/2021	267
17/02/2021	171
18/02/2021	297
19/02/2021	211
20/02/2021	167
21/02/2021	145
22/02/2021	240
23/02/2021	177
24/02/2021	158
25/02/2021	124
26/02/2021	122
27/02/2021	162
28/02/2021	51
01/03/2021	139
02/03/2021	218
03/03/2021	184
04/03/2021	80
05/03/2021	3
