# Supplementary material for: Evolution and Epidemic Spread of SARS-CoV-2 in Colombia: A Year into the Pandemic
Source: Vaccines (Basel). 2021 Jul 30;9(8):837. doi: 10.3390/vaccines9080837 (PMC8402472; doi:10.3390/vaccines9080837)
Supplement: Supplementary file 1 [file vaccines-09-00837-s001.zip › Supplementary_material/Supplementary Data S3/raw_data_who/rawdata-who- BL .csv]

dates	I
08/03/2020	1
13/03/2020	2
15/03/2020	2
16/03/2020	3
17/03/2020	1
18/03/2020	4
19/03/2020	3
20/03/2020	2
21/03/2020	4
22/03/2020	4
23/03/2020	7
24/03/2020	1
25/03/2020	7
26/03/2020	3
27/03/2020	3
28/03/2020	12
29/03/2020	2
30/03/2020	13
31/03/2020	7
01/04/2020	4
02/04/2020	13
03/04/2020	5
04/04/2020	4
05/04/2020	2
07/04/2020	7
08/04/2020	8
09/04/2020	9
10/04/2020	7
11/04/2020	18
12/04/2020	7
13/04/2020	15
14/04/2020	11
15/04/2020	12
16/04/2020	14
17/04/2020	14
18/04/2020	10
19/04/2020	8
20/04/2020	5
21/04/2020	9
22/04/2020	15
23/04/2020	16
24/04/2020	9
25/04/2020	10
26/04/2020	19
27/04/2020	25
28/04/2020	19
29/04/2020	31
30/04/2020	34
01/05/2020	21
02/05/2020	53
03/05/2020	35
04/05/2020	68
05/05/2020	69
06/05/2020	92
07/05/2020	81
08/05/2020	98
09/05/2020	76
10/05/2020	62
11/05/2020	93
12/05/2020	114
13/05/2020	112
14/05/2020	174
15/05/2020	232
16/05/2020	169
17/05/2020	113
18/05/2020	212
19/05/2020	167
20/05/2020	282
21/05/2020	218
22/05/2020	194
23/05/2020	343
24/05/2020	78
25/05/2020	91
26/05/2020	205
27/05/2020	184
28/05/2020	211
29/05/2020	148
30/05/2020	102
31/05/2020	69
01/06/2020	114
02/06/2020	146
03/06/2020	178
04/06/2020	164
05/06/2020	142
06/06/2020	92
07/06/2020	95
08/06/2020	214
09/06/2020	192
10/06/2020	247
11/06/2020	218
12/06/2020	240
13/06/2020	192
14/06/2020	84
15/06/2020	180
16/06/2020	333
17/06/2020	434
18/06/2020	327
19/06/2020	351
20/06/2020	311
21/06/2020	231
22/06/2020	247
23/06/2020	405
24/06/2020	366
25/06/2020	425
26/06/2020	462
27/06/2020	236
28/06/2020	83
29/06/2020	193
30/06/2020	357
01/07/2020	435
02/07/2020	310
03/07/2020	391
04/07/2020	424
05/07/2020	291
06/07/2020	347
07/07/2020	299
08/07/2020	362
09/07/2020	325
10/07/2020	311
11/07/2020	332
12/07/2020	232
13/07/2020	438
14/07/2020	380
15/07/2020	276
16/07/2020	371
17/07/2020	349
18/07/2020	465
19/07/2020	333
20/07/2020	208
21/07/2020	276
22/07/2020	333
23/07/2020	313
24/07/2020	228
25/07/2020	286
26/07/2020	168
27/07/2020	335
28/07/2020	320
29/07/2020	252
30/07/2020	233
31/07/2020	212
01/08/2020	210
02/08/2020	220
03/08/2020	217
04/08/2020	168
05/08/2020	249
06/08/2020	406
07/08/2020	140
08/08/2020	138
09/08/2020	103
10/08/2020	136
11/08/2020	166
12/08/2020	139
13/08/2020	272
14/08/2020	240
15/08/2020	217
16/08/2020	78
17/08/2020	128
18/08/2020	216
19/08/2020	175
20/08/2020	208
21/08/2020	164
22/08/2020	125
23/08/2020	76
24/08/2020	141
25/08/2020	156
26/08/2020	109
27/08/2020	112
28/08/2020	161
29/08/2020	435
30/08/2020	148
31/08/2020	106
01/09/2020	273
02/09/2020	63
03/09/2020	276
04/09/2020	141
05/09/2020	88
06/09/2020	67
07/09/2020	81
08/09/2020	67
09/09/2020	56
10/09/2020	160
11/09/2020	152
12/09/2020	108
13/09/2020	66
14/09/2020	108
15/09/2020	106
16/09/2020	83
17/09/2020	167
18/09/2020	106
19/09/2020	107
20/09/2020	103
21/09/2020	117
22/09/2020	105
23/09/2020	70
24/09/2020	75
25/09/2020	106
26/09/2020	120
27/09/2020	102
28/09/2020	121
29/09/2020	119
30/09/2020	94
01/10/2020	75
02/10/2020	152
03/10/2020	116
04/10/2020	79
05/10/2020	125
06/10/2020	118
07/10/2020	66
08/10/2020	155
09/10/2020	101
10/10/2020	105
11/10/2020	72
12/10/2020	72
13/10/2020	115
14/10/2020	65
15/10/2020	97
16/10/2020	134
17/10/2020	121
18/10/2020	94
19/10/2020	212
20/10/2020	243
21/10/2020	184
22/10/2020	140
23/10/2020	190
24/10/2020	121
25/10/2020	126
26/10/2020	136
27/10/2020	134
28/10/2020	107
29/10/2020	161
30/10/2020	146
31/10/2020	135
01/11/2020	163
02/11/2020	167
03/11/2020	156
04/11/2020	124
05/11/2020	120
06/11/2020	159
07/11/2020	229
08/11/2020	255
09/11/2020	333
10/11/2020	201
11/11/2020	101
12/11/2020	269
13/11/2020	310
14/11/2020	222
15/11/2020	256
16/11/2020	275
17/11/2020	231
18/11/2020	196
19/11/2020	305
20/11/2020	355
21/11/2020	276
22/11/2020	301
23/11/2020	364
24/11/2020	317
25/11/2020	272
26/11/2020	484
27/11/2020	401
28/11/2020	356
29/11/2020	209
30/11/2020	447
01/12/2020	528
02/12/2020	455
03/12/2020	489
04/12/2020	538
05/12/2020	609
06/12/2020	525
07/12/2020	653
08/12/2020	393
09/12/2020	560
10/12/2020	568
11/12/2020	607
12/12/2020	523
13/12/2020	396
14/12/2020	306
15/12/2020	483
16/12/2020	400
17/12/2020	478
18/12/2020	417
19/12/2020	456
20/12/2020	332
21/12/2020	301
22/12/2020	479
23/12/2020	410
24/12/2020	428
25/12/2020	321
26/12/2020	579
27/12/2020	481
28/12/2020	471
29/12/2020	472
30/12/2020	276
31/12/2020	150
01/01/2021	159
02/01/2021	212
03/01/2021	266
04/01/2021	501
05/01/2021	403
06/01/2021	398
07/01/2021	586
08/01/2021	483
09/01/2021	378
10/01/2021	275
11/01/2021	250
12/01/2021	607
13/01/2021	453
14/01/2021	447
15/01/2021	319
16/01/2021	279
17/01/2021	221
18/01/2021	265
19/01/2021	174
20/01/2021	421
21/01/2021	152
22/01/2021	204
23/01/2021	473
24/01/2021	127
25/01/2021	180
26/01/2021	141
27/01/2021	131
28/01/2021	136
29/01/2021	171
30/01/2021	125
31/01/2021	99
01/02/2021	151
02/02/2021	78
03/02/2021	59
04/02/2021	74
05/02/2021	73
06/02/2021	67
07/02/2021	58
08/02/2021	79
09/02/2021	97
10/02/2021	76
11/02/2021	85
12/02/2021	62
13/02/2021	35
14/02/2021	30
15/02/2021	64
16/02/2021	93
17/02/2021	51
18/02/2021	78
19/02/2021	71
20/02/2021	64
21/02/2021	94
22/02/2021	62
23/02/2021	23
24/02/2021	29
25/02/2021	34
26/02/2021	16
27/02/2021	14
28/02/2021	3
01/03/2021	20
02/03/2021	25
03/03/2021	15
04/03/2021	5
05/03/2021	2
