# Supplementary material for: Evolution and Epidemic Spread of SARS-CoV-2 in Colombia: A Year into the Pandemic
Source: Vaccines (Basel). 2021 Jul 30;9(8):837. doi: 10.3390/vaccines9080837 (PMC8402472; doi:10.3390/vaccines9080837)
Supplement: Supplementary file 1 [file vaccines-09-00837-s001.zip › Supplementary_material/Supplementary Data S3/raw_data_who/rawdata-who- BO .csv]

dates	I
02/03/2020	1
08/03/2020	1
09/03/2020	1
11/03/2020	5
12/03/2020	5
13/03/2020	7
14/03/2020	6
15/03/2020	5
16/03/2020	9
17/03/2020	15
18/03/2020	15
19/03/2020	20
20/03/2020	29
21/03/2020	30
22/03/2020	28
23/03/2020	57
24/03/2020	73
25/03/2020	55
26/03/2020	71
27/03/2020	71
28/03/2020	55
29/03/2020	92
30/03/2020	94
31/03/2020	89
01/04/2020	113
02/04/2020	79
03/04/2020	71
04/04/2020	74
05/04/2020	52
06/04/2020	76
07/04/2020	79
08/04/2020	64
09/04/2020	52
10/04/2020	55
11/04/2020	116
12/04/2020	77
13/04/2020	81
14/04/2020	57
15/04/2020	65
16/04/2020	122
17/04/2020	69
18/04/2020	83
19/04/2020	100
20/04/2020	95
21/04/2020	76
22/04/2020	92
23/04/2020	158
24/04/2020	93
25/04/2020	77
26/04/2020	72
27/04/2020	133
28/04/2020	109
29/04/2020	149
30/04/2020	135
01/05/2020	129
02/05/2020	104
03/05/2020	88
04/05/2020	111
05/05/2020	144
06/05/2020	171
07/05/2020	160
08/05/2020	197
09/05/2020	210
10/05/2020	151
11/05/2020	178
12/05/2020	223
13/05/2020	285
14/05/2020	226
15/05/2020	235
16/05/2020	215
17/05/2020	264
18/05/2020	384
19/05/2020	430
20/05/2020	386
21/05/2020	269
22/05/2020	399
23/05/2020	329
24/05/2020	290
25/05/2020	364
26/05/2020	440
27/05/2020	380
28/05/2020	368
29/05/2020	419
30/05/2020	359
31/05/2020	370
01/06/2020	489
02/06/2020	465
03/06/2020	424
04/06/2020	481
05/06/2020	589
06/06/2020	562
07/06/2020	493
08/06/2020	642
09/06/2020	591
10/06/2020	890
11/06/2020	955
12/06/2020	855
13/06/2020	618
14/06/2020	536
15/06/2020	597
16/06/2020	983
17/06/2020	1228
18/06/2020	1228
19/06/2020	1211
20/06/2020	981
21/06/2020	1043
22/06/2020	1015
23/06/2020	1288
24/06/2020	1542
25/06/2020	1665
26/06/2020	1686
27/06/2020	1909
28/06/2020	1409
29/06/2020	1440
30/06/2020	2008
01/07/2020	2175
02/07/2020	2340
03/07/2020	2338
04/07/2020	2172
05/07/2020	1489
06/07/2020	2453
07/07/2020	2305
08/07/2020	2488
09/07/2020	2199
10/07/2020	2481
11/07/2020	1974
12/07/2020	1966
13/07/2020	2970
14/07/2020	3244
15/07/2020	3040
16/07/2020	3102
17/07/2020	3485
18/07/2020	3508
19/07/2020	2869
20/07/2020	2540
21/07/2020	3970
22/07/2020	3930
23/07/2020	3579
24/07/2020	3774
25/07/2020	3060
26/07/2020	2390
27/07/2020	4240
28/07/2020	3804
29/07/2020	4156
30/07/2020	3621
31/07/2020	3510
01/08/2020	3132
02/08/2020	2558
03/08/2020	3550
04/08/2020	3551
05/08/2020	3797
06/08/2020	3685
07/08/2020	2585
08/08/2020	2900
09/08/2020	2200
10/08/2020	3375
11/08/2020	3473
12/08/2020	3919
13/08/2020	3736
14/08/2020	3531
15/08/2020	2679
16/08/2020	1977
17/08/2020	1936
18/08/2020	3110
19/08/2020	3268
20/08/2020	2750
21/08/2020	2643
22/08/2020	1888
23/08/2020	1261
24/08/2020	1970
25/08/2020	2513
26/08/2020	6653
27/08/2020	2282
28/08/2020	2205
29/08/2020	1964
30/08/2020	1538
31/08/2020	2372
01/09/2020	2529
02/09/2020	2463
03/09/2020	2324
04/09/2020	2504
05/09/2020	1717
06/09/2020	1264
07/09/2020	1995
08/09/2020	2047
09/09/2020	2034
10/09/2020	2053
11/09/2020	1818
12/09/2020	1435
13/09/2020	961
14/09/2020	1735
15/09/2020	1810
16/09/2020	2127
17/09/2020	1715
18/09/2020	2105
19/09/2020	1461
20/09/2020	839
21/09/2020	1508
22/09/2020	1248
23/09/2020	1487
24/09/2020	1940
25/09/2020	2909
26/09/2020	1350
27/09/2020	972
28/09/2020	1888
29/09/2020	1890
30/09/2020	1944
01/10/2020	2026
02/10/2020	2218
03/10/2020	1677
04/10/2020	810
05/10/2020	1885
06/10/2020	2014
07/10/2020	1792
08/10/2020	1795
09/10/2020	1581
10/10/2020	1336
11/10/2020	855
12/10/2020	826
13/10/2020	1596
14/10/2020	1904
15/10/2020	1900
16/10/2020	1741
17/10/2020	1527
18/10/2020	1118
19/10/2020	2085
20/10/2020	2178
21/10/2020	1995
22/10/2020	2263
23/10/2020	1951
24/10/2020	1571
25/10/2020	912
26/10/2020	2160
27/10/2020	2262
28/10/2020	2179
29/10/2020	2141
30/10/2020	2224
31/10/2020	1800
01/11/2020	1135
02/11/2020	1095
03/11/2020	2044
04/11/2020	1785
05/11/2020	1801
06/11/2020	1862
07/11/2020	1836
08/11/2020	969
09/11/2020	1866
10/11/2020	1683
11/11/2020	1753
12/11/2020	2119
13/11/2020	2081
14/11/2020	1272
15/11/2020	969
16/11/2020	1358
17/11/2020	1568
18/11/2020	1640
19/11/2020	2161
20/11/2020	1440
21/11/2020	2206
22/11/2020	2014
23/11/2020	3062
24/11/2020	2362
25/11/2020	2520
26/11/2020	2542
27/11/2020	2334
28/11/2020	1923
29/11/2020	1321
30/11/2020	2468
01/12/2020	1963
02/12/2020	2506
03/12/2020	2605
04/12/2020	3529
05/12/2020	2470
06/12/2020	1318
07/12/2020	3072
08/12/2020	1395
09/12/2020	3212
10/12/2020	3516
11/12/2020	3180
12/12/2020	2987
13/12/2020	1768
14/12/2020	3937
15/12/2020	4623
16/12/2020	4070
17/12/2020	4033
18/12/2020	4112
19/12/2020	3739
20/12/2020	3143
21/12/2020	4933
22/12/2020	4865
23/12/2020	4602
24/12/2020	3700
25/12/2020	1588
26/12/2020	3865
27/12/2020	2742
28/12/2020	6074
29/12/2020	5770
30/12/2020	8383
31/12/2020	4312
01/01/2021	1552
02/01/2021	4006
03/01/2021	2996
04/01/2021	6709
05/01/2021	6904
06/01/2021	6360
07/01/2021	6528
08/01/2021	6001
09/01/2021	5255
10/01/2021	3859
11/01/2021	4036
12/01/2021	6616
13/01/2021	5885
14/01/2021	5676
15/01/2021	5134
16/01/2021	4031
17/01/2021	2200
18/01/2021	4502
19/01/2021	4427
20/01/2021	8372
21/01/2021	3430
22/01/2021	3618
23/01/2021	2372
24/01/2021	2439
25/01/2021	3390
26/01/2021	3085
27/01/2021	2999
28/01/2021	2603
29/01/2021	2209
30/01/2021	1917
31/01/2021	1449
01/02/2021	2261
02/02/2021	1805
03/02/2021	1860
04/02/2021	1526
05/02/2021	1502
06/02/2021	1269
07/02/2021	1226
08/02/2021	1559
09/02/2021	1327
10/02/2021	1339
11/02/2021	1469
12/02/2021	1274
13/02/2021	1106
14/02/2021	587
15/02/2021	1222
16/02/2021	1189
17/02/2021	854
18/02/2021	1097
19/02/2021	921
20/02/2021	722
21/02/2021	431
22/02/2021	865
23/02/2021	920
24/02/2021	931
25/02/2021	972
26/02/2021	846
27/02/2021	872
28/02/2021	548
01/03/2021	772
02/03/2021	667
03/03/2021	548
04/03/2021	296
05/03/2021	9
