# Supplementary material for: Evolution and Epidemic Spread of SARS-CoV-2 in Colombia: A Year into the Pandemic
Source: Vaccines (Basel). 2021 Jul 30;9(8):837. doi: 10.3390/vaccines9080837 (PMC8402472; doi:10.3390/vaccines9080837)
Supplement: Supplementary file 1 [file vaccines-09-00837-s001.zip › Supplementary_material/Supplementary Data S3/raw_data_who/rawdata-who- BY .csv]

dates	I
23/03/2020	2
24/03/2020	1
26/03/2020	2
28/03/2020	1
29/03/2020	2
30/03/2020	7
31/03/2020	7
01/04/2020	3
02/04/2020	3
03/04/2020	1
04/04/2020	1
06/04/2020	1
13/04/2020	1
17/04/2020	1
22/04/2020	2
23/04/2020	1
24/04/2020	1
25/04/2020	3
27/04/2020	6
28/04/2020	1
01/05/2020	9
02/05/2020	3
03/05/2020	2
05/05/2020	5
06/05/2020	10
07/05/2020	3
08/05/2020	6
09/05/2020	4
11/05/2020	6
12/05/2020	10
13/05/2020	5
14/05/2020	16
15/05/2020	12
16/05/2020	1
17/05/2020	1
18/05/2020	9
19/05/2020	2
20/05/2020	15
21/05/2020	5
22/05/2020	10
23/05/2020	10
25/05/2020	4
26/05/2020	2
27/05/2020	20
28/05/2020	3
29/05/2020	1
30/05/2020	5
31/05/2020	2
01/06/2020	2
02/06/2020	2
03/06/2020	2
04/06/2020	5
05/06/2020	3
06/06/2020	6
07/06/2020	2
08/06/2020	10
09/06/2020	9
10/06/2020	11
11/06/2020	5
12/06/2020	5
13/06/2020	2
14/06/2020	5
15/06/2020	5
16/06/2020	7
17/06/2020	5
18/06/2020	9
19/06/2020	12
20/06/2020	6
21/06/2020	2
22/06/2020	13
23/06/2020	12
24/06/2020	10
25/06/2020	7
26/06/2020	4
27/06/2020	25
28/06/2020	4
29/06/2020	7
30/06/2020	19
01/07/2020	17
02/07/2020	21
03/07/2020	19
04/07/2020	12
05/07/2020	9
06/07/2020	21
07/07/2020	18
08/07/2020	31
09/07/2020	28
10/07/2020	29
11/07/2020	28
12/07/2020	22
13/07/2020	39
14/07/2020	32
15/07/2020	23
16/07/2020	23
17/07/2020	33
18/07/2020	41
19/07/2020	31
20/07/2020	24
21/07/2020	54
22/07/2020	70
23/07/2020	52
24/07/2020	72
25/07/2020	43
26/07/2020	56
27/07/2020	56
28/07/2020	68
29/07/2020	70
30/07/2020	65
31/07/2020	71
01/08/2020	57
02/08/2020	36
03/08/2020	84
04/08/2020	63
05/08/2020	125
06/08/2020	77
07/08/2020	60
08/08/2020	80
09/08/2020	132
10/08/2020	134
11/08/2020	100
12/08/2020	108
13/08/2020	111
14/08/2020	91
15/08/2020	99
16/08/2020	79
17/08/2020	88
18/08/2020	141
19/08/2020	104
20/08/2020	120
21/08/2020	152
22/08/2020	99
23/08/2020	94
24/08/2020	234
25/08/2020	99
26/08/2020	98
27/08/2020	78
28/08/2020	97
29/08/2020	75
30/08/2020	58
31/08/2020	134
01/09/2020	125
02/09/2020	249
03/09/2020	119
04/09/2020	184
05/09/2020	81
06/09/2020	75
07/09/2020	109
08/09/2020	123
09/09/2020	111
10/09/2020	93
11/09/2020	101
12/09/2020	121
13/09/2020	79
14/09/2020	148
15/09/2020	184
16/09/2020	121
17/09/2020	106
18/09/2020	176
19/09/2020	113
20/09/2020	67
21/09/2020	130
22/09/2020	199
23/09/2020	147
24/09/2020	138
25/09/2020	187
26/09/2020	179
27/09/2020	163
28/09/2020	237
29/09/2020	209
30/09/2020	210
01/10/2020	219
02/10/2020	264
03/10/2020	167
04/10/2020	156
05/10/2020	287
06/10/2020	249
07/10/2020	279
08/10/2020	183
09/10/2020	298
10/10/2020	212
11/10/2020	140
12/10/2020	133
13/10/2020	210
14/10/2020	209
15/10/2020	257
16/10/2020	249
17/10/2020	263
18/10/2020	212
19/10/2020	313
20/10/2020	512
21/10/2020	353
22/10/2020	429
23/10/2020	388
24/10/2020	254
25/10/2020	180
26/10/2020	392
27/10/2020	338
28/10/2020	281
29/10/2020	305
30/10/2020	302
31/10/2020	243
01/11/2020	150
02/11/2020	158
03/11/2020	257
04/11/2020	229
05/11/2020	251
06/11/2020	250
07/11/2020	205
08/11/2020	167
09/11/2020	323
10/11/2020	243
11/11/2020	196
12/11/2020	272
13/11/2020	264
14/11/2020	231
15/11/2020	190
16/11/2020	179
17/11/2020	263
18/11/2020	170
19/11/2020	258
20/11/2020	213
21/11/2020	173
22/11/2020	130
23/11/2020	292
24/11/2020	221
25/11/2020	150
26/11/2020	245
27/11/2020	140
28/11/2020	145
29/11/2020	116
30/11/2020	184
01/12/2020	171
02/12/2020	153
03/12/2020	169
04/12/2020	226
05/12/2020	282
06/12/2020	151
07/12/2020	264
08/12/2020	120
09/12/2020	224
10/12/2020	298
11/12/2020	317
12/12/2020	266
13/12/2020	206
14/12/2020	318
15/12/2020	323
16/12/2020	241
17/12/2020	368
18/12/2020	322
19/12/2020	315
20/12/2020	245
21/12/2020	283
22/12/2020	354
23/12/2020	324
24/12/2020	316
25/12/2020	290
26/12/2020	317
27/12/2020	292
28/12/2020	663
29/12/2020	459
30/12/2020	300
31/12/2020	219
01/01/2021	98
02/01/2021	195
03/01/2021	266
04/01/2021	498
05/01/2021	534
06/01/2021	431
07/01/2021	573
08/01/2021	588
09/01/2021	411
10/01/2021	246
11/01/2021	278
12/01/2021	587
13/01/2021	576
14/01/2021	451
15/01/2021	386
16/01/2021	339
17/01/2021	275
18/01/2021	369
19/01/2021	374
20/01/2021	1013
21/01/2021	437
22/01/2021	430
23/01/2021	492
24/01/2021	275
25/01/2021	264
26/01/2021	224
27/01/2021	194
28/01/2021	226
29/01/2021	218
30/01/2021	231
31/01/2021	127
01/02/2021	155
02/02/2021	209
03/02/2021	156
04/02/2021	114
05/02/2021	123
06/02/2021	119
07/02/2021	79
08/02/2021	153
09/02/2021	112
10/02/2021	137
11/02/2021	89
12/02/2021	102
13/02/2021	51
14/02/2021	85
15/02/2021	72
16/02/2021	110
17/02/2021	85
18/02/2021	126
19/02/2021	78
20/02/2021	68
21/02/2021	54
22/02/2021	94
23/02/2021	61
24/02/2021	67
25/02/2021	44
26/02/2021	38
27/02/2021	22
28/02/2021	8
01/03/2021	25
02/03/2021	37
03/03/2021	12
04/03/2021	4
05/03/2021	3
