# Supplementary material for: Evolution and Epidemic Spread of SARS-CoV-2 in Colombia: A Year into the Pandemic
Source: Vaccines (Basel). 2021 Jul 30;9(8):837. doi: 10.3390/vaccines9080837 (PMC8402472; doi:10.3390/vaccines9080837)
Supplement: Supplementary file 1 [file vaccines-09-00837-s001.zip › Supplementary_material/Supplementary Data S3/raw_data_who/rawdata-who- CA .csv]

dates	I
12/03/2020	1
17/03/2020	1
18/03/2020	1
19/03/2020	4
21/03/2020	2
22/03/2020	2
24/03/2020	2
25/03/2020	1
26/03/2020	1
28/03/2020	2
30/03/2020	5
31/03/2020	6
01/04/2020	1
02/04/2020	2
03/04/2020	1
04/04/2020	1
05/04/2020	1
06/04/2020	2
08/04/2020	1
09/04/2020	2
10/04/2020	5
12/04/2020	2
13/04/2020	2
14/04/2020	5
20/04/2020	1
21/04/2020	1
22/04/2020	1
23/04/2020	1
24/04/2020	2
26/04/2020	9
27/04/2020	3
28/04/2020	8
29/04/2020	5
01/05/2020	4
02/05/2020	10
03/05/2020	1
04/05/2020	1
05/05/2020	1
06/05/2020	2
07/05/2020	2
08/05/2020	2
09/05/2020	4
10/05/2020	2
12/05/2020	6
14/05/2020	1
15/05/2020	5
19/05/2020	1
20/05/2020	1
21/05/2020	5
22/05/2020	3
23/05/2020	2
26/05/2020	3
27/05/2020	4
28/05/2020	6
29/05/2020	10
01/06/2020	5
02/06/2020	8
03/06/2020	6
04/06/2020	3
05/06/2020	5
06/06/2020	4
08/06/2020	3
09/06/2020	1
10/06/2020	7
11/06/2020	10
12/06/2020	11
13/06/2020	3
15/06/2020	3
16/06/2020	5
17/06/2020	5
18/06/2020	1
19/06/2020	5
20/06/2020	1
22/06/2020	2
23/06/2020	7
24/06/2020	1
25/06/2020	3
26/06/2020	7
27/06/2020	3
28/06/2020	1
29/06/2020	4
30/06/2020	6
01/07/2020	11
02/07/2020	4
03/07/2020	3
04/07/2020	1
06/07/2020	4
07/07/2020	9
08/07/2020	26
09/07/2020	16
10/07/2020	55
11/07/2020	9
12/07/2020	1
13/07/2020	31
14/07/2020	64
15/07/2020	33
16/07/2020	56
17/07/2020	54
18/07/2020	26
19/07/2020	39
20/07/2020	22
21/07/2020	77
22/07/2020	51
23/07/2020	36
24/07/2020	80
25/07/2020	36
26/07/2020	13
27/07/2020	32
28/07/2020	53
29/07/2020	55
30/07/2020	64
31/07/2020	70
01/08/2020	41
02/08/2020	31
03/08/2020	39
04/08/2020	35
05/08/2020	39
06/08/2020	67
07/08/2020	53
08/08/2020	41
09/08/2020	36
10/08/2020	58
11/08/2020	83
12/08/2020	61
13/08/2020	71
14/08/2020	92
15/08/2020	40
16/08/2020	81
17/08/2020	75
18/08/2020	93
19/08/2020	76
20/08/2020	82
21/08/2020	118
22/08/2020	57
23/08/2020	43
24/08/2020	131
25/08/2020	87
26/08/2020	97
27/08/2020	109
28/08/2020	101
29/08/2020	56
30/08/2020	62
31/08/2020	80
01/09/2020	112
02/09/2020	66
03/09/2020	111
04/09/2020	132
05/09/2020	65
06/09/2020	48
07/09/2020	133
08/09/2020	103
09/09/2020	112
10/09/2020	135
11/09/2020	132
12/09/2020	97
13/09/2020	83
14/09/2020	146
15/09/2020	171
16/09/2020	133
17/09/2020	82
18/09/2020	140
19/09/2020	89
20/09/2020	71
21/09/2020	189
22/09/2020	135
23/09/2020	159
24/09/2020	104
25/09/2020	112
26/09/2020	121
27/09/2020	120
28/09/2020	229
29/09/2020	147
30/09/2020	251
01/10/2020	201
02/10/2020	294
03/10/2020	180
04/10/2020	141
05/10/2020	262
06/10/2020	260
07/10/2020	256
08/10/2020	266
09/10/2020	211
10/10/2020	223
11/10/2020	118
12/10/2020	190
13/10/2020	320
14/10/2020	285
15/10/2020	366
16/10/2020	336
17/10/2020	337
18/10/2020	313
19/10/2020	436
20/10/2020	659
21/10/2020	503
22/10/2020	584
23/10/2020	491
24/10/2020	366
25/10/2020	298
26/10/2020	556
27/10/2020	494
28/10/2020	408
29/10/2020	358
30/10/2020	432
31/10/2020	308
01/11/2020	194
02/11/2020	293
03/11/2020	447
04/11/2020	469
05/11/2020	375
06/11/2020	464
07/11/2020	234
08/11/2020	232
09/11/2020	407
10/11/2020	335
11/11/2020	365
12/11/2020	357
13/11/2020	340
14/11/2020	254
15/11/2020	209
16/11/2020	362
17/11/2020	332
18/11/2020	346
19/11/2020	427
20/11/2020	482
21/11/2020	227
22/11/2020	125
23/11/2020	397
24/11/2020	328
25/11/2020	331
26/11/2020	330
27/11/2020	227
28/11/2020	179
29/11/2020	66
30/11/2020	201
01/12/2020	243
02/12/2020	236
03/12/2020	218
04/12/2020	239
05/12/2020	165
06/12/2020	184
07/12/2020	293
08/12/2020	141
09/12/2020	266
10/12/2020	325
11/12/2020	335
12/12/2020	320
13/12/2020	127
14/12/2020	287
15/12/2020	294
16/12/2020	329
17/12/2020	250
18/12/2020	232
19/12/2020	215
20/12/2020	166
21/12/2020	292
22/12/2020	326
23/12/2020	258
24/12/2020	263
25/12/2020	279
26/12/2020	311
27/12/2020	230
28/12/2020	493
29/12/2020	398
30/12/2020	389
31/12/2020	166
01/01/2021	136
02/01/2021	237
03/01/2021	214
04/01/2021	577
05/01/2021	679
06/01/2021	491
07/01/2021	576
08/01/2021	690
09/01/2021	455
10/01/2021	194
11/01/2021	285
12/01/2021	548
13/01/2021	572
14/01/2021	538
15/01/2021	401
16/01/2021	252
17/01/2021	213
18/01/2021	256
19/01/2021	269
20/01/2021	550
21/01/2021	257
22/01/2021	247
23/01/2021	364
24/01/2021	156
25/01/2021	213
26/01/2021	218
27/01/2021	158
28/01/2021	149
29/01/2021	155
30/01/2021	142
31/01/2021	43
01/02/2021	137
02/02/2021	100
03/02/2021	48
04/02/2021	64
05/02/2021	68
06/02/2021	57
07/02/2021	36
08/02/2021	107
09/02/2021	73
10/02/2021	47
11/02/2021	52
12/02/2021	26
13/02/2021	13
14/02/2021	15
15/02/2021	46
16/02/2021	23
17/02/2021	34
18/02/2021	38
19/02/2021	43
20/02/2021	30
21/02/2021	44
22/02/2021	55
23/02/2021	26
24/02/2021	18
25/02/2021	29
26/02/2021	31
27/02/2021	7
28/02/2021	2
01/03/2021	15
02/03/2021	17
03/03/2021	4
04/03/2021	4
