# Supplementary material for: Evolution and Epidemic Spread of SARS-CoV-2 in Colombia: A Year into the Pandemic
Source: Vaccines (Basel). 2021 Jul 30;9(8):837. doi: 10.3390/vaccines9080837 (PMC8402472; doi:10.3390/vaccines9080837)
Supplement: Supplementary file 1 [file vaccines-09-00837-s001.zip › Supplementary_material/Supplementary Data S3/raw_data_who/rawdata-who- CC .csv]

dates	I
14/03/2020	1
17/03/2020	1
20/03/2020	1
21/03/2020	2
22/03/2020	2
23/03/2020	1
24/03/2020	1
25/03/2020	2
26/03/2020	1
30/03/2020	2
03/04/2020	2
04/04/2020	1
06/04/2020	2
08/04/2020	1
10/04/2020	1
11/04/2020	2
13/04/2020	1
18/04/2020	1
20/04/2020	3
22/04/2020	7
24/04/2020	2
28/04/2020	1
29/04/2020	2
30/04/2020	5
01/05/2020	1
05/05/2020	5
06/05/2020	2
07/05/2020	5
08/05/2020	5
09/05/2020	1
10/05/2020	1
11/05/2020	2
12/05/2020	1
14/05/2020	2
15/05/2020	1
16/05/2020	5
17/05/2020	1
18/05/2020	2
19/05/2020	3
20/05/2020	1
21/05/2020	4
22/05/2020	5
23/05/2020	1
24/05/2020	7
25/05/2020	3
26/05/2020	4
27/05/2020	6
28/05/2020	4
29/05/2020	12
30/05/2020	15
31/05/2020	4
01/06/2020	6
02/06/2020	12
03/06/2020	5
04/06/2020	5
05/06/2020	4
06/06/2020	5
07/06/2020	2
08/06/2020	4
09/06/2020	11
10/06/2020	6
11/06/2020	9
12/06/2020	15
13/06/2020	16
14/06/2020	5
15/06/2020	13
16/06/2020	20
17/06/2020	11
18/06/2020	10
19/06/2020	12
20/06/2020	18
21/06/2020	10
22/06/2020	26
23/06/2020	25
24/06/2020	26
25/06/2020	42
26/06/2020	48
27/06/2020	30
28/06/2020	48
29/06/2020	25
30/06/2020	51
01/07/2020	62
02/07/2020	38
03/07/2020	40
04/07/2020	54
05/07/2020	29
06/07/2020	43
07/07/2020	57
08/07/2020	54
09/07/2020	67
10/07/2020	100
11/07/2020	40
12/07/2020	26
13/07/2020	88
14/07/2020	56
15/07/2020	65
16/07/2020	69
17/07/2020	89
18/07/2020	63
19/07/2020	30
20/07/2020	43
21/07/2020	88
22/07/2020	105
23/07/2020	73
24/07/2020	102
25/07/2020	71
26/07/2020	15
27/07/2020	82
28/07/2020	104
29/07/2020	86
30/07/2020	118
31/07/2020	101
01/08/2020	87
02/08/2020	51
03/08/2020	129
04/08/2020	142
05/08/2020	86
06/08/2020	109
07/08/2020	57
08/08/2020	86
09/08/2020	69
10/08/2020	91
11/08/2020	145
12/08/2020	106
13/08/2020	128
14/08/2020	195
15/08/2020	70
16/08/2020	32
17/08/2020	129
18/08/2020	140
19/08/2020	154
20/08/2020	162
21/08/2020	226
22/08/2020	160
23/08/2020	59
24/08/2020	331
25/08/2020	217
26/08/2020	125
27/08/2020	230
28/08/2020	194
29/08/2020	80
30/08/2020	96
31/08/2020	175
01/09/2020	100
02/09/2020	105
03/09/2020	146
04/09/2020	277
05/09/2020	95
06/09/2020	47
07/09/2020	137
08/09/2020	128
09/09/2020	95
10/09/2020	218
11/09/2020	103
12/09/2020	112
13/09/2020	89
14/09/2020	176
15/09/2020	141
16/09/2020	129
17/09/2020	118
18/09/2020	97
19/09/2020	146
20/09/2020	116
21/09/2020	128
22/09/2020	181
23/09/2020	117
24/09/2020	109
25/09/2020	135
26/09/2020	86
27/09/2020	65
28/09/2020	144
29/09/2020	140
30/09/2020	112
01/10/2020	117
02/10/2020	223
03/10/2020	93
04/10/2020	68
05/10/2020	121
06/10/2020	149
07/10/2020	110
08/10/2020	158
09/10/2020	172
10/10/2020	66
11/10/2020	46
12/10/2020	63
13/10/2020	114
14/10/2020	97
15/10/2020	83
16/10/2020	185
17/10/2020	68
18/10/2020	60
19/10/2020	162
20/10/2020	191
21/10/2020	123
22/10/2020	148
23/10/2020	158
24/10/2020	83
25/10/2020	63
26/10/2020	107
27/10/2020	134
28/10/2020	119
29/10/2020	138
30/10/2020	113
31/10/2020	66
01/11/2020	30
02/11/2020	50
03/11/2020	99
04/11/2020	110
05/11/2020	86
06/11/2020	126
07/11/2020	80
08/11/2020	23
09/11/2020	125
10/11/2020	81
11/11/2020	75
12/11/2020	82
13/11/2020	101
14/11/2020	42
15/11/2020	25
16/11/2020	15
17/11/2020	82
18/11/2020	81
19/11/2020	80
20/11/2020	105
21/11/2020	48
22/11/2020	24
23/11/2020	102
24/11/2020	100
25/11/2020	88
26/11/2020	96
27/11/2020	90
28/11/2020	52
29/11/2020	22
30/11/2020	92
01/12/2020	71
02/12/2020	71
03/12/2020	86
04/12/2020	77
05/12/2020	54
06/12/2020	53
07/12/2020	105
08/12/2020	58
09/12/2020	103
10/12/2020	156
11/12/2020	159
12/12/2020	74
13/12/2020	42
14/12/2020	132
15/12/2020	150
16/12/2020	89
17/12/2020	165
18/12/2020	144
19/12/2020	165
20/12/2020	111
21/12/2020	136
22/12/2020	196
23/12/2020	152
24/12/2020	183
25/12/2020	62
26/12/2020	157
27/12/2020	86
28/12/2020	245
29/12/2020	207
30/12/2020	175
31/12/2020	129
01/01/2021	86
02/01/2021	86
03/01/2021	91
04/01/2021	239
05/01/2021	366
06/01/2021	324
07/01/2021	392
08/01/2021	394
09/01/2021	270
10/01/2021	95
11/01/2021	152
12/01/2021	370
13/01/2021	301
14/01/2021	273
15/01/2021	226
16/01/2021	152
17/01/2021	132
18/01/2021	201
19/01/2021	238
20/01/2021	444
21/01/2021	268
22/01/2021	239
23/01/2021	212
24/01/2021	54
25/01/2021	166
26/01/2021	98
27/01/2021	113
28/01/2021	144
29/01/2021	136
30/01/2021	54
31/01/2021	41
01/02/2021	81
02/02/2021	64
03/02/2021	60
04/02/2021	75
05/02/2021	71
06/02/2021	45
07/02/2021	17
08/02/2021	76
09/02/2021	42
10/02/2021	43
11/02/2021	33
12/02/2021	47
13/02/2021	29
14/02/2021	7
15/02/2021	29
16/02/2021	25
17/02/2021	26
18/02/2021	32
19/02/2021	19
20/02/2021	16
21/02/2021	14
22/02/2021	32
23/02/2021	14
24/02/2021	22
25/02/2021	11
26/02/2021	14
27/02/2021	7
28/02/2021	2
01/03/2021	11
02/03/2021	10
03/03/2021	1
04/03/2021	3
