# Supplementary material for: Evolution and Epidemic Spread of SARS-CoV-2 in Colombia: A Year into the Pandemic
Source: Vaccines (Basel). 2021 Jul 30;9(8):837. doi: 10.3390/vaccines9080837 (PMC8402472; doi:10.3390/vaccines9080837)
Supplement: Supplementary file 1 [file vaccines-09-00837-s001.zip › Supplementary_material/Supplementary Data S3/raw_data_who/rawdata-who- CE .csv]

dates	I
19/03/2020	1
21/03/2020	1
24/03/2020	2
25/03/2020	3
26/03/2020	6
27/03/2020	1
28/03/2020	2
30/03/2020	2
31/03/2020	2
01/04/2020	3
02/04/2020	5
03/04/2020	2
09/04/2020	1
10/04/2020	2
11/04/2020	1
13/04/2020	1
14/04/2020	1
15/04/2020	4
17/04/2020	7
18/04/2020	4
20/04/2020	2
21/04/2020	3
22/04/2020	2
23/04/2020	1
24/04/2020	6
25/04/2020	1
26/04/2020	2
29/04/2020	2
01/05/2020	4
11/05/2020	3
13/05/2020	1
14/05/2020	1
15/05/2020	4
17/05/2020	1
19/05/2020	2
20/05/2020	4
21/05/2020	31
22/05/2020	20
23/05/2020	45
24/05/2020	3
25/05/2020	18
26/05/2020	83
27/05/2020	56
28/05/2020	63
29/05/2020	30
30/05/2020	19
31/05/2020	45
01/06/2020	50
02/06/2020	34
03/06/2020	33
04/06/2020	26
05/06/2020	56
06/06/2020	43
07/06/2020	8
08/06/2020	30
09/06/2020	49
10/06/2020	43
11/06/2020	25
12/06/2020	25
13/06/2020	25
14/06/2020	8
15/06/2020	22
16/06/2020	58
17/06/2020	30
18/06/2020	20
19/06/2020	38
20/06/2020	22
21/06/2020	21
22/06/2020	14
23/06/2020	32
24/06/2020	38
25/06/2020	44
26/06/2020	44
27/06/2020	28
28/06/2020	44
29/06/2020	28
30/06/2020	28
01/07/2020	58
02/07/2020	47
03/07/2020	47
04/07/2020	37
05/07/2020	19
06/07/2020	47
07/07/2020	74
08/07/2020	37
09/07/2020	45
10/07/2020	82
11/07/2020	97
12/07/2020	21
13/07/2020	187
14/07/2020	181
15/07/2020	99
16/07/2020	113
17/07/2020	80
18/07/2020	80
19/07/2020	22
20/07/2020	69
21/07/2020	157
22/07/2020	187
23/07/2020	202
24/07/2020	118
25/07/2020	136
26/07/2020	138
27/07/2020	140
28/07/2020	189
29/07/2020	131
30/07/2020	232
31/07/2020	160
01/08/2020	227
02/08/2020	93
03/08/2020	225
04/08/2020	287
05/08/2020	173
06/08/2020	215
07/08/2020	206
08/08/2020	321
09/08/2020	110
10/08/2020	280
11/08/2020	276
12/08/2020	208
13/08/2020	348
14/08/2020	379
15/08/2020	397
16/08/2020	363
17/08/2020	228
18/08/2020	471
19/08/2020	269
20/08/2020	456
21/08/2020	394
22/08/2020	331
23/08/2020	198
24/08/2020	655
25/08/2020	372
26/08/2020	222
27/08/2020	453
28/08/2020	230
29/08/2020	387
30/08/2020	255
31/08/2020	360
01/09/2020	352
02/09/2020	250
03/09/2020	394
04/09/2020	393
05/09/2020	243
06/09/2020	95
07/09/2020	374
08/09/2020	263
09/09/2020	263
10/09/2020	225
11/09/2020	434
12/09/2020	381
13/09/2020	268
14/09/2020	377
15/09/2020	305
16/09/2020	323
17/09/2020	297
18/09/2020	241
19/09/2020	195
20/09/2020	149
21/09/2020	298
22/09/2020	337
23/09/2020	238
24/09/2020	290
25/09/2020	276
26/09/2020	230
27/09/2020	109
28/09/2020	191
29/09/2020	257
30/09/2020	219
01/10/2020	197
02/10/2020	191
03/10/2020	191
04/10/2020	123
05/10/2020	223
06/10/2020	249
07/10/2020	179
08/10/2020	219
09/10/2020	128
10/10/2020	191
11/10/2020	83
12/10/2020	71
13/10/2020	223
14/10/2020	239
15/10/2020	214
16/10/2020	184
17/10/2020	124
18/10/2020	93
19/10/2020	289
20/10/2020	332
21/10/2020	197
22/10/2020	215
23/10/2020	209
24/10/2020	142
25/10/2020	121
26/10/2020	235
27/10/2020	223
28/10/2020	98
29/10/2020	121
30/10/2020	130
31/10/2020	65
01/11/2020	92
02/11/2020	68
03/11/2020	71
04/11/2020	68
05/11/2020	88
06/11/2020	88
07/11/2020	83
08/11/2020	71
09/11/2020	167
10/11/2020	99
11/11/2020	107
12/11/2020	138
13/11/2020	136
14/11/2020	120
15/11/2020	74
16/11/2020	136
17/11/2020	126
18/11/2020	125
19/11/2020	162
20/11/2020	130
21/11/2020	89
22/11/2020	90
23/11/2020	202
24/11/2020	130
25/11/2020	91
26/11/2020	144
27/11/2020	76
28/11/2020	101
29/11/2020	62
30/11/2020	148
01/12/2020	162
02/12/2020	86
03/12/2020	117
04/12/2020	151
05/12/2020	93
06/12/2020	104
07/12/2020	184
08/12/2020	100
09/12/2020	91
10/12/2020	152
11/12/2020	157
12/12/2020	136
13/12/2020	119
14/12/2020	108
15/12/2020	103
16/12/2020	81
17/12/2020	151
18/12/2020	187
19/12/2020	147
20/12/2020	71
21/12/2020	111
22/12/2020	120
23/12/2020	105
24/12/2020	171
25/12/2020	105
26/12/2020	138
27/12/2020	143
28/12/2020	191
29/12/2020	168
30/12/2020	93
31/12/2020	74
01/01/2021	54
02/01/2021	81
03/01/2021	188
04/01/2021	338
05/01/2021	263
06/01/2021	159
07/01/2021	253
08/01/2021	224
09/01/2021	149
10/01/2021	70
11/01/2021	98
12/01/2021	212
13/01/2021	181
14/01/2021	249
15/01/2021	167
16/01/2021	128
17/01/2021	177
18/01/2021	156
19/01/2021	159
20/01/2021	135
21/01/2021	160
22/01/2021	152
23/01/2021	136
24/01/2021	57
25/01/2021	95
26/01/2021	53
27/01/2021	46
28/01/2021	78
29/01/2021	106
30/01/2021	93
31/01/2021	68
01/02/2021	87
02/02/2021	56
03/02/2021	38
04/02/2021	51
05/02/2021	59
06/02/2021	53
07/02/2021	25
08/02/2021	26
09/02/2021	45
10/02/2021	25
11/02/2021	32
12/02/2021	50
13/02/2021	41
14/02/2021	30
15/02/2021	47
16/02/2021	62
17/02/2021	41
18/02/2021	73
19/02/2021	58
20/02/2021	47
21/02/2021	50
22/02/2021	50
23/02/2021	28
24/02/2021	38
25/02/2021	31
26/02/2021	22
27/02/2021	18
01/03/2021	12
02/03/2021	15
03/03/2021	5
