# Supplementary material for: Evolution and Epidemic Spread of SARS-CoV-2 in Colombia: A Year into the Pandemic
Source: Vaccines (Basel). 2021 Jul 30;9(8):837. doi: 10.3390/vaccines9080837 (PMC8402472; doi:10.3390/vaccines9080837)
Supplement: Supplementary file 1 [file vaccines-09-00837-s001.zip › Supplementary_material/Supplementary Data S3/raw_data_who/rawdata-who- CH .csv]

dates	I
07/04/2020	1
12/04/2020	5
14/04/2020	3
17/04/2020	2
18/04/2020	7
19/04/2020	10
20/04/2020	5
22/04/2020	2
25/04/2020	1
26/04/2020	2
28/04/2020	2
29/04/2020	6
30/04/2020	2
01/05/2020	4
02/05/2020	3
03/05/2020	2
05/05/2020	3
06/05/2020	7
07/05/2020	3
08/05/2020	6
09/05/2020	2
10/05/2020	2
11/05/2020	3
12/05/2020	5
13/05/2020	8
14/05/2020	9
15/05/2020	5
16/05/2020	3
17/05/2020	2
18/05/2020	24
19/05/2020	17
20/05/2020	17
21/05/2020	14
22/05/2020	26
23/05/2020	20
24/05/2020	19
25/05/2020	7
26/05/2020	11
27/05/2020	10
28/05/2020	53
29/05/2020	23
30/05/2020	38
31/05/2020	10
01/06/2020	49
02/06/2020	35
03/06/2020	54
04/06/2020	23
05/06/2020	29
06/06/2020	92
07/06/2020	16
08/06/2020	25
09/06/2020	41
10/06/2020	41
11/06/2020	38
12/06/2020	67
13/06/2020	60
14/06/2020	34
15/06/2020	48
16/06/2020	54
17/06/2020	46
18/06/2020	61
19/06/2020	59
20/06/2020	66
21/06/2020	37
22/06/2020	63
23/06/2020	108
24/06/2020	84
25/06/2020	92
26/06/2020	109
27/06/2020	53
28/06/2020	46
29/06/2020	26
30/06/2020	121
01/07/2020	47
02/07/2020	51
03/07/2020	70
04/07/2020	31
05/07/2020	34
06/07/2020	67
07/07/2020	64
08/07/2020	74
09/07/2020	55
10/07/2020	57
11/07/2020	54
12/07/2020	84
13/07/2020	46
14/07/2020	40
15/07/2020	23
16/07/2020	28
17/07/2020	28
18/07/2020	20
19/07/2020	8
20/07/2020	17
21/07/2020	76
22/07/2020	12
23/07/2020	32
24/07/2020	33
25/07/2020	33
26/07/2020	17
27/07/2020	44
28/07/2020	29
29/07/2020	56
30/07/2020	72
31/07/2020	24
01/08/2020	23
02/08/2020	9
03/08/2020	28
04/08/2020	21
05/08/2020	21
06/08/2020	13
07/08/2020	23
08/08/2020	22
09/08/2020	15
10/08/2020	19
11/08/2020	47
12/08/2020	5
13/08/2020	11
14/08/2020	7
15/08/2020	12
16/08/2020	4
17/08/2020	9
18/08/2020	9
19/08/2020	11
20/08/2020	6
21/08/2020	8
22/08/2020	7
23/08/2020	9
24/08/2020	20
25/08/2020	24
26/08/2020	6
27/08/2020	15
28/08/2020	34
29/08/2020	11
30/08/2020	1
31/08/2020	7
01/09/2020	7
02/09/2020	1
03/09/2020	3
04/09/2020	9
05/09/2020	12
06/09/2020	4
07/09/2020	18
08/09/2020	5
09/09/2020	12
10/09/2020	8
11/09/2020	13
12/09/2020	6
13/09/2020	11
14/09/2020	4
15/09/2020	9
16/09/2020	6
18/09/2020	3
19/09/2020	6
20/09/2020	5
21/09/2020	2
22/09/2020	11
23/09/2020	11
24/09/2020	3
25/09/2020	7
26/09/2020	2
27/09/2020	6
28/09/2020	4
29/09/2020	10
30/09/2020	12
01/10/2020	2
02/10/2020	6
03/10/2020	3
04/10/2020	5
05/10/2020	12
06/10/2020	5
07/10/2020	4
08/10/2020	7
09/10/2020	1
10/10/2020	2
11/10/2020	7
12/10/2020	5
13/10/2020	10
14/10/2020	5
15/10/2020	2
16/10/2020	6
17/10/2020	8
18/10/2020	2
19/10/2020	9
20/10/2020	6
21/10/2020	10
22/10/2020	17
23/10/2020	12
24/10/2020	4
25/10/2020	19
26/10/2020	11
27/10/2020	6
28/10/2020	12
29/10/2020	7
30/10/2020	12
31/10/2020	4
01/11/2020	55
02/11/2020	28
03/11/2020	3
04/11/2020	5
05/11/2020	6
06/11/2020	33
07/11/2020	7
08/11/2020	10
09/11/2020	7
10/11/2020	14
11/11/2020	6
12/11/2020	7
13/11/2020	13
14/11/2020	6
15/11/2020	4
16/11/2020	1
17/11/2020	8
18/11/2020	8
19/11/2020	13
20/11/2020	6
21/11/2020	3
22/11/2020	6
23/11/2020	9
24/11/2020	13
25/11/2020	3
26/11/2020	11
28/11/2020	14
29/11/2020	3
30/11/2020	34
01/12/2020	14
02/12/2020	3
03/12/2020	13
04/12/2020	8
05/12/2020	6
06/12/2020	14
07/12/2020	18
08/12/2020	17
09/12/2020	17
10/12/2020	20
11/12/2020	13
12/12/2020	16
13/12/2020	6
14/12/2020	21
15/12/2020	13
16/12/2020	30
17/12/2020	14
18/12/2020	15
19/12/2020	15
20/12/2020	10
21/12/2020	18
22/12/2020	25
23/12/2020	12
24/12/2020	12
25/12/2020	31
26/12/2020	20
27/12/2020	28
28/12/2020	36
29/12/2020	30
30/12/2020	8
31/12/2020	20
01/01/2021	8
02/01/2021	23
03/01/2021	22
04/01/2021	24
05/01/2021	43
06/01/2021	31
07/01/2021	55
08/01/2021	56
09/01/2021	70
10/01/2021	21
11/01/2021	22
12/01/2021	155
13/01/2021	86
14/01/2021	58
15/01/2021	52
16/01/2021	33
17/01/2021	21
18/01/2021	60
19/01/2021	45
20/01/2021	60
21/01/2021	116
22/01/2021	111
23/01/2021	26
24/01/2021	14
25/01/2021	13
26/01/2021	13
27/01/2021	22
28/01/2021	18
29/01/2021	13
30/01/2021	6
31/01/2021	11
01/02/2021	5
02/02/2021	10
03/02/2021	4
04/02/2021	6
05/02/2021	4
06/02/2021	5
07/02/2021	1
08/02/2021	8
09/02/2021	4
10/02/2021	3
11/02/2021	8
12/02/2021	6
13/02/2021	4
15/02/2021	8
16/02/2021	5
17/02/2021	3
18/02/2021	1
19/02/2021	4
21/02/2021	1
22/02/2021	3
23/02/2021	4
24/02/2021	3
26/02/2021	1
27/02/2021	1
01/03/2021	2
03/03/2021	1
