# Supplementary material for: Evolution and Epidemic Spread of SARS-CoV-2 in Colombia: A Year into the Pandemic
Source: Vaccines (Basel). 2021 Jul 30;9(8):837. doi: 10.3390/vaccines9080837 (PMC8402472; doi:10.3390/vaccines9080837)
Supplement: Supplementary file 1 [file vaccines-09-00837-s001.zip › Supplementary_material/Supplementary Data S3/raw_data_who/rawdata-who- CO .csv]

dates	I
25/03/2020	1
26/03/2020	1
28/03/2020	1
29/03/2020	1
31/03/2020	3
01/04/2020	1
03/04/2020	1
04/04/2020	3
05/04/2020	2
07/04/2020	2
12/04/2020	1
13/04/2020	2
14/04/2020	1
15/04/2020	2
17/04/2020	1
18/04/2020	1
24/04/2020	1
25/04/2020	1
28/04/2020	3
30/04/2020	1
01/05/2020	3
04/05/2020	3
05/05/2020	5
06/05/2020	1
07/05/2020	2
08/05/2020	2
09/05/2020	3
10/05/2020	2
11/05/2020	5
12/05/2020	12
13/05/2020	21
14/05/2020	2
15/05/2020	5
16/05/2020	1
17/05/2020	2
18/05/2020	7
19/05/2020	3
20/05/2020	4
21/05/2020	15
22/05/2020	2
23/05/2020	11
24/05/2020	8
25/05/2020	7
26/05/2020	11
27/05/2020	5
28/05/2020	4
29/05/2020	5
30/05/2020	4
31/05/2020	21
01/06/2020	5
02/06/2020	21
03/06/2020	19
04/06/2020	13
05/06/2020	20
06/06/2020	24
07/06/2020	20
08/06/2020	16
09/06/2020	19
10/06/2020	20
11/06/2020	31
12/06/2020	27
13/06/2020	21
14/06/2020	16
15/06/2020	20
16/06/2020	43
17/06/2020	26
18/06/2020	27
19/06/2020	40
20/06/2020	39
21/06/2020	21
22/06/2020	38
23/06/2020	52
24/06/2020	87
25/06/2020	89
26/06/2020	133
27/06/2020	94
28/06/2020	113
29/06/2020	92
30/06/2020	138
01/07/2020	172
02/07/2020	188
03/07/2020	193
04/07/2020	172
05/07/2020	173
06/07/2020	180
07/07/2020	239
08/07/2020	259
09/07/2020	243
10/07/2020	383
11/07/2020	332
12/07/2020	215
13/07/2020	501
14/07/2020	403
15/07/2020	324
16/07/2020	543
17/07/2020	409
18/07/2020	353
19/07/2020	198
20/07/2020	206
21/07/2020	410
22/07/2020	419
23/07/2020	550
24/07/2020	372
25/07/2020	370
26/07/2020	278
27/07/2020	720
28/07/2020	712
29/07/2020	452
30/07/2020	753
31/07/2020	527
01/08/2020	763
02/08/2020	154
03/08/2020	629
04/08/2020	648
05/08/2020	562
06/08/2020	740
07/08/2020	302
08/08/2020	337
09/08/2020	97
10/08/2020	341
11/08/2020	273
12/08/2020	270
13/08/2020	356
14/08/2020	561
15/08/2020	212
16/08/2020	200
17/08/2020	137
18/08/2020	298
19/08/2020	220
20/08/2020	175
21/08/2020	172
22/08/2020	316
23/08/2020	122
24/08/2020	279
25/08/2020	299
26/08/2020	110
27/08/2020	169
28/08/2020	177
29/08/2020	170
30/08/2020	149
31/08/2020	99
01/09/2020	141
02/09/2020	102
03/09/2020	115
04/09/2020	228
05/09/2020	107
06/09/2020	52
07/09/2020	145
08/09/2020	62
09/09/2020	162
10/09/2020	277
11/09/2020	121
12/09/2020	93
13/09/2020	57
14/09/2020	67
15/09/2020	115
16/09/2020	83
17/09/2020	201
18/09/2020	78
19/09/2020	81
20/09/2020	42
21/09/2020	152
22/09/2020	119
23/09/2020	82
24/09/2020	74
25/09/2020	56
26/09/2020	75
27/09/2020	48
28/09/2020	96
29/09/2020	83
30/09/2020	63
01/10/2020	63
02/10/2020	117
03/10/2020	77
04/10/2020	37
05/10/2020	87
06/10/2020	50
07/10/2020	72
08/10/2020	107
09/10/2020	40
10/10/2020	18
11/10/2020	32
12/10/2020	23
13/10/2020	47
14/10/2020	51
15/10/2020	93
16/10/2020	85
17/10/2020	66
18/10/2020	11
19/10/2020	116
20/10/2020	69
21/10/2020	113
22/10/2020	68
23/10/2020	73
24/10/2020	35
25/10/2020	215
26/10/2020	52
27/10/2020	48
28/10/2020	43
29/10/2020	63
30/10/2020	73
31/10/2020	40
01/11/2020	33
02/11/2020	31
03/11/2020	73
04/11/2020	59
05/11/2020	70
06/11/2020	98
07/11/2020	26
08/11/2020	47
09/11/2020	74
10/11/2020	48
11/11/2020	39
12/11/2020	44
13/11/2020	49
14/11/2020	27
15/11/2020	40
16/11/2020	48
17/11/2020	35
18/11/2020	53
19/11/2020	41
20/11/2020	28
21/11/2020	29
22/11/2020	32
23/11/2020	68
24/11/2020	56
25/11/2020	35
26/11/2020	51
27/11/2020	12
28/11/2020	11
29/11/2020	13
30/11/2020	51
01/12/2020	40
02/12/2020	65
03/12/2020	58
04/12/2020	64
05/12/2020	27
06/12/2020	44
07/12/2020	88
08/12/2020	19
09/12/2020	47
10/12/2020	77
11/12/2020	57
12/12/2020	67
13/12/2020	61
14/12/2020	29
15/12/2020	72
16/12/2020	33
17/12/2020	71
18/12/2020	73
19/12/2020	72
20/12/2020	43
21/12/2020	53
22/12/2020	83
23/12/2020	59
24/12/2020	44
25/12/2020	45
26/12/2020	37
27/12/2020	34
28/12/2020	124
29/12/2020	72
30/12/2020	39
31/12/2020	18
01/01/2021	48
02/01/2021	36
03/01/2021	69
04/01/2021	139
05/01/2021	111
06/01/2021	103
07/01/2021	138
08/01/2021	215
09/01/2021	132
10/01/2021	84
11/01/2021	142
12/01/2021	194
13/01/2021	185
14/01/2021	283
15/01/2021	167
16/01/2021	130
17/01/2021	140
18/01/2021	194
19/01/2021	201
20/01/2021	154
21/01/2021	190
22/01/2021	177
23/01/2021	146
24/01/2021	133
25/01/2021	165
26/01/2021	157
27/01/2021	138
28/01/2021	153
29/01/2021	139
30/01/2021	147
31/01/2021	119
01/02/2021	109
02/02/2021	95
03/02/2021	125
04/02/2021	153
05/02/2021	172
06/02/2021	143
07/02/2021	104
08/02/2021	198
09/02/2021	132
10/02/2021	106
11/02/2021	162
12/02/2021	139
13/02/2021	106
14/02/2021	124
15/02/2021	148
16/02/2021	184
17/02/2021	125
18/02/2021	125
19/02/2021	132
20/02/2021	128
21/02/2021	138
22/02/2021	110
23/02/2021	70
24/02/2021	78
25/02/2021	65
26/02/2021	88
27/02/2021	54
28/02/2021	2
01/03/2021	58
02/03/2021	56
03/03/2021	11
04/03/2021	3
05/03/2021	3
