# Supplementary material for: Evolution and Epidemic Spread of SARS-CoV-2 in Colombia: A Year into the Pandemic
Source: Vaccines (Basel). 2021 Jul 30;9(8):837. doi: 10.3390/vaccines9080837 (PMC8402472; doi:10.3390/vaccines9080837)
Supplement: Supplementary file 1 [file vaccines-09-00837-s001.zip › Supplementary_material/Supplementary Data S3/raw_data_who/rawdata-who- CQ .csv]

dates	I
13/04/2020	1
16/04/2020	1
21/04/2020	1
22/04/2020	4
23/04/2020	1
24/04/2020	1
27/04/2020	1
29/04/2020	1
30/04/2020	3
01/05/2020	1
05/05/2020	1
07/05/2020	1
08/05/2020	3
13/05/2020	1
14/05/2020	1
20/05/2020	1
21/05/2020	1
04/06/2020	1
14/06/2020	1
18/06/2020	1
19/06/2020	2
23/06/2020	8
24/06/2020	1
25/06/2020	2
26/06/2020	1
27/06/2020	2
28/06/2020	4
29/06/2020	7
30/06/2020	8
01/07/2020	9
02/07/2020	9
03/07/2020	16
04/07/2020	22
05/07/2020	70
06/07/2020	43
07/07/2020	36
08/07/2020	52
09/07/2020	46
10/07/2020	32
11/07/2020	19
12/07/2020	24
13/07/2020	122
14/07/2020	72
15/07/2020	84
16/07/2020	123
17/07/2020	94
18/07/2020	84
19/07/2020	87
20/07/2020	110
21/07/2020	149
22/07/2020	126
23/07/2020	100
24/07/2020	159
25/07/2020	108
26/07/2020	66
27/07/2020	109
28/07/2020	163
29/07/2020	235
30/07/2020	163
31/07/2020	162
01/08/2020	135
02/08/2020	69
03/08/2020	276
04/08/2020	213
05/08/2020	207
06/08/2020	216
07/08/2020	83
08/08/2020	112
09/08/2020	69
10/08/2020	166
11/08/2020	177
12/08/2020	215
13/08/2020	155
14/08/2020	153
15/08/2020	130
16/08/2020	115
17/08/2020	151
18/08/2020	148
19/08/2020	136
20/08/2020	182
21/08/2020	116
22/08/2020	85
23/08/2020	116
24/08/2020	122
25/08/2020	182
26/08/2020	67
27/08/2020	192
28/08/2020	106
29/08/2020	64
30/08/2020	41
31/08/2020	55
01/09/2020	108
02/09/2020	64
03/09/2020	146
04/09/2020	84
05/09/2020	56
06/09/2020	66
07/09/2020	58
08/09/2020	60
09/09/2020	72
10/09/2020	69
11/09/2020	71
12/09/2020	56
13/09/2020	94
14/09/2020	110
15/09/2020	91
16/09/2020	105
17/09/2020	109
18/09/2020	132
19/09/2020	45
20/09/2020	86
21/09/2020	157
22/09/2020	95
23/09/2020	76
24/09/2020	59
25/09/2020	55
26/09/2020	54
27/09/2020	58
28/09/2020	75
29/09/2020	69
30/09/2020	182
01/10/2020	70
02/10/2020	52
03/10/2020	61
04/10/2020	46
05/10/2020	167
06/10/2020	91
07/10/2020	100
08/10/2020	62
09/10/2020	123
10/10/2020	73
11/10/2020	29
12/10/2020	57
13/10/2020	55
14/10/2020	75
15/10/2020	83
16/10/2020	91
17/10/2020	71
18/10/2020	59
19/10/2020	93
20/10/2020	164
21/10/2020	94
22/10/2020	154
23/10/2020	76
24/10/2020	53
25/10/2020	53
26/10/2020	105
27/10/2020	60
28/10/2020	114
29/10/2020	100
30/10/2020	52
31/10/2020	104
01/11/2020	51
02/11/2020	40
03/11/2020	57
04/11/2020	89
05/11/2020	66
06/11/2020	69
07/11/2020	41
08/11/2020	44
09/11/2020	107
10/11/2020	137
11/11/2020	46
12/11/2020	63
13/11/2020	58
14/11/2020	41
15/11/2020	37
16/11/2020	42
17/11/2020	23
18/11/2020	34
19/11/2020	83
20/11/2020	56
21/11/2020	40
22/11/2020	41
23/11/2020	53
24/11/2020	36
25/11/2020	48
26/11/2020	62
27/11/2020	23
28/11/2020	34
29/11/2020	13
30/11/2020	55
01/12/2020	47
02/12/2020	35
03/12/2020	55
04/12/2020	63
05/12/2020	30
06/12/2020	29
07/12/2020	50
08/12/2020	53
09/12/2020	108
10/12/2020	95
11/12/2020	78
12/12/2020	58
13/12/2020	29
14/12/2020	86
15/12/2020	86
16/12/2020	56
17/12/2020	82
18/12/2020	51
19/12/2020	26
20/12/2020	23
21/12/2020	50
22/12/2020	33
23/12/2020	50
24/12/2020	41
25/12/2020	29
26/12/2020	48
27/12/2020	44
28/12/2020	126
29/12/2020	55
30/12/2020	41
31/12/2020	19
01/01/2021	13
02/01/2021	30
03/01/2021	40
04/01/2021	86
05/01/2021	88
06/01/2021	46
07/01/2021	58
08/01/2021	34
09/01/2021	76
10/01/2021	69
11/01/2021	26
12/01/2021	107
13/01/2021	98
14/01/2021	88
15/01/2021	59
16/01/2021	32
17/01/2021	11
18/01/2021	46
19/01/2021	70
20/01/2021	42
21/01/2021	35
22/01/2021	40
23/01/2021	24
24/01/2021	22
25/01/2021	37
26/01/2021	9
27/01/2021	26
28/01/2021	27
29/01/2021	35
30/01/2021	20
31/01/2021	17
01/02/2021	27
02/02/2021	13
03/02/2021	14
04/02/2021	3
05/02/2021	14
06/02/2021	10
07/02/2021	6
08/02/2021	10
09/02/2021	22
10/02/2021	11
11/02/2021	4
12/02/2021	14
13/02/2021	1
14/02/2021	1
15/02/2021	8
16/02/2021	8
17/02/2021	8
18/02/2021	6
19/02/2021	9
20/02/2021	7
21/02/2021	2
22/02/2021	21
23/02/2021	4
24/02/2021	3
25/02/2021	7
