# Supplementary material for: Evolution and Epidemic Spread of SARS-CoV-2 in Colombia: A Year into the Pandemic
Source: Vaccines (Basel). 2021 Jul 30;9(8):837. doi: 10.3390/vaccines9080837 (PMC8402472; doi:10.3390/vaccines9080837)
Supplement: Supplementary file 1 [file vaccines-09-00837-s001.zip › Supplementary_material/Supplementary Data S3/raw_data_who/rawdata-who- CS .csv]

dates	I
20/03/2020	1
26/03/2020	1
27/03/2020	1
01/04/2020	1
02/04/2020	3
04/04/2020	1
09/04/2020	2
13/04/2020	1
14/04/2020	1
15/04/2020	1
19/04/2020	1
22/04/2020	1
23/04/2020	2
28/04/2020	3
02/05/2020	1
07/05/2020	1
08/05/2020	4
14/05/2020	2
15/05/2020	1
18/05/2020	1
20/05/2020	2
21/05/2020	2
26/05/2020	1
28/05/2020	1
01/06/2020	1
05/06/2020	1
06/06/2020	1
08/06/2020	1
09/06/2020	2
10/06/2020	3
11/06/2020	3
12/06/2020	3
16/06/2020	3
17/06/2020	6
18/06/2020	2
19/06/2020	2
21/06/2020	1
22/06/2020	2
23/06/2020	4
25/06/2020	1
26/06/2020	11
27/06/2020	6
29/06/2020	1
30/06/2020	10
01/07/2020	14
02/07/2020	6
03/07/2020	5
04/07/2020	6
06/07/2020	9
07/07/2020	6
08/07/2020	6
09/07/2020	10
10/07/2020	6
11/07/2020	10
12/07/2020	1
13/07/2020	4
14/07/2020	7
15/07/2020	13
16/07/2020	17
17/07/2020	22
18/07/2020	15
19/07/2020	10
20/07/2020	16
21/07/2020	15
22/07/2020	16
23/07/2020	19
24/07/2020	15
25/07/2020	15
26/07/2020	19
27/07/2020	36
28/07/2020	10
29/07/2020	33
30/07/2020	14
31/07/2020	12
01/08/2020	31
02/08/2020	18
03/08/2020	34
04/08/2020	12
05/08/2020	25
06/08/2020	28
07/08/2020	30
08/08/2020	27
09/08/2020	8
10/08/2020	27
11/08/2020	31
12/08/2020	27
13/08/2020	23
14/08/2020	22
15/08/2020	17
16/08/2020	16
17/08/2020	8
18/08/2020	26
19/08/2020	21
20/08/2020	36
21/08/2020	31
22/08/2020	22
23/08/2020	15
24/08/2020	85
25/08/2020	26
26/08/2020	27
27/08/2020	38
28/08/2020	36
29/08/2020	26
30/08/2020	16
31/08/2020	23
01/09/2020	29
02/09/2020	50
03/09/2020	32
04/09/2020	60
05/09/2020	47
06/09/2020	15
07/09/2020	58
08/09/2020	26
09/09/2020	40
10/09/2020	29
11/09/2020	66
12/09/2020	82
13/09/2020	46
14/09/2020	55
15/09/2020	85
16/09/2020	41
17/09/2020	29
18/09/2020	92
19/09/2020	31
20/09/2020	21
21/09/2020	45
22/09/2020	70
23/09/2020	36
24/09/2020	94
25/09/2020	49
26/09/2020	60
27/09/2020	25
28/09/2020	84
29/09/2020	82
30/09/2020	92
01/10/2020	113
02/10/2020	90
03/10/2020	48
04/10/2020	47
05/10/2020	134
06/10/2020	93
07/10/2020	102
08/10/2020	132
09/10/2020	81
10/10/2020	100
11/10/2020	36
12/10/2020	37
13/10/2020	111
14/10/2020	87
15/10/2020	132
16/10/2020	71
17/10/2020	59
18/10/2020	41
19/10/2020	137
20/10/2020	179
21/10/2020	114
22/10/2020	144
23/10/2020	110
24/10/2020	65
25/10/2020	52
26/10/2020	105
27/10/2020	114
28/10/2020	69
29/10/2020	73
30/10/2020	57
31/10/2020	39
01/11/2020	16
02/11/2020	29
03/11/2020	80
04/11/2020	61
05/11/2020	66
06/11/2020	92
07/11/2020	34
08/11/2020	43
09/11/2020	80
10/11/2020	56
11/11/2020	77
12/11/2020	248
13/11/2020	41
14/11/2020	37
15/11/2020	84
16/11/2020	20
17/11/2020	43
18/11/2020	53
19/11/2020	191
20/11/2020	58
21/11/2020	25
22/11/2020	22
23/11/2020	85
24/11/2020	52
25/11/2020	59
26/11/2020	105
27/11/2020	89
28/11/2020	44
29/11/2020	10
30/11/2020	49
01/12/2020	39
02/12/2020	34
03/12/2020	51
04/12/2020	46
05/12/2020	33
06/12/2020	18
07/12/2020	32
08/12/2020	34
09/12/2020	51
10/12/2020	79
11/12/2020	80
12/12/2020	54
13/12/2020	42
14/12/2020	62
15/12/2020	80
16/12/2020	59
17/12/2020	62
18/12/2020	78
19/12/2020	63
20/12/2020	41
21/12/2020	53
22/12/2020	75
23/12/2020	55
24/12/2020	116
25/12/2020	94
26/12/2020	105
27/12/2020	51
28/12/2020	113
29/12/2020	66
30/12/2020	74
31/12/2020	25
01/01/2021	20
02/01/2021	45
03/01/2021	69
04/01/2021	121
05/01/2021	85
06/01/2021	83
07/01/2021	111
08/01/2021	160
09/01/2021	86
10/01/2021	48
11/01/2021	65
12/01/2021	109
13/01/2021	130
14/01/2021	147
15/01/2021	139
16/01/2021	56
17/01/2021	60
18/01/2021	77
19/01/2021	53
20/01/2021	95
21/01/2021	113
22/01/2021	85
23/01/2021	64
24/01/2021	41
25/01/2021	81
26/01/2021	47
27/01/2021	36
28/01/2021	41
29/01/2021	65
30/01/2021	39
31/01/2021	28
01/02/2021	26
02/02/2021	19
03/02/2021	17
04/02/2021	32
05/02/2021	30
06/02/2021	25
07/02/2021	15
08/02/2021	30
09/02/2021	38
10/02/2021	13
11/02/2021	23
12/02/2021	21
13/02/2021	11
14/02/2021	9
15/02/2021	32
16/02/2021	32
17/02/2021	30
18/02/2021	26
19/02/2021	30
20/02/2021	24
21/02/2021	16
22/02/2021	25
23/02/2021	21
24/02/2021	32
25/02/2021	22
26/02/2021	8
27/02/2021	7
28/02/2021	2
01/03/2021	6
02/03/2021	2
03/03/2021	1
04/03/2021	4
05/03/2021	1
