# Supplementary material for: Evolution and Epidemic Spread of SARS-CoV-2 in Colombia: A Year into the Pandemic
Source: Vaccines (Basel). 2021 Jul 30;9(8):837. doi: 10.3390/vaccines9080837 (PMC8402472; doi:10.3390/vaccines9080837)
Supplement: Supplementary file 1 [file vaccines-09-00837-s001.zip › Supplementary_material/Supplementary Data S3/raw_data_who/rawdata-who- CU .csv]

dates	I
15/03/2020	2
16/03/2020	2
17/03/2020	3
18/03/2020	4
19/03/2020	4
20/03/2020	5
21/03/2020	8
22/03/2020	4
23/03/2020	2
24/03/2020	4
25/03/2020	8
26/03/2020	3
27/03/2020	6
28/03/2020	7
29/03/2020	5
30/03/2020	7
31/03/2020	6
01/04/2020	7
02/04/2020	3
03/04/2020	12
04/04/2020	10
05/04/2020	6
06/04/2020	9
07/04/2020	7
08/04/2020	4
09/04/2020	10
10/04/2020	2
11/04/2020	9
12/04/2020	10
13/04/2020	10
14/04/2020	17
15/04/2020	2
16/04/2020	6
17/04/2020	6
18/04/2020	4
19/04/2020	4
20/04/2020	4
21/04/2020	10
22/04/2020	6
23/04/2020	2
24/04/2020	6
25/04/2020	3
26/04/2020	8
27/04/2020	9
28/04/2020	3
29/04/2020	4
30/04/2020	7
01/05/2020	2
02/05/2020	2
03/05/2020	4
04/05/2020	4
05/05/2020	2
06/05/2020	5
07/05/2020	5
08/05/2020	10
09/05/2020	10
10/05/2020	10
11/05/2020	11
12/05/2020	15
13/05/2020	14
14/05/2020	12
15/05/2020	13
16/05/2020	23
17/05/2020	44
18/05/2020	64
19/05/2020	56
20/05/2020	44
21/05/2020	53
22/05/2020	48
23/05/2020	46
24/05/2020	46
25/05/2020	54
26/05/2020	32
27/05/2020	40
28/05/2020	60
29/05/2020	70
30/05/2020	57
31/05/2020	50
01/06/2020	71
02/06/2020	56
03/06/2020	96
04/06/2020	97
05/06/2020	72
06/06/2020	44
07/06/2020	25
08/06/2020	59
09/06/2020	74
10/06/2020	75
11/06/2020	73
12/06/2020	69
13/06/2020	57
14/06/2020	29
15/06/2020	42
16/06/2020	80
17/06/2020	77
18/06/2020	80
19/06/2020	76
20/06/2020	92
21/06/2020	42
22/06/2020	74
23/06/2020	140
24/06/2020	113
25/06/2020	138
26/06/2020	125
27/06/2020	119
28/06/2020	90
29/06/2020	90
30/06/2020	228
01/07/2020	237
02/07/2020	172
03/07/2020	209
04/07/2020	162
05/07/2020	151
06/07/2020	254
07/07/2020	276
08/07/2020	233
09/07/2020	266
10/07/2020	268
11/07/2020	248
12/07/2020	148
13/07/2020	275
14/07/2020	288
15/07/2020	275
16/07/2020	329
17/07/2020	309
18/07/2020	254
19/07/2020	131
20/07/2020	223
21/07/2020	442
22/07/2020	283
23/07/2020	387
24/07/2020	372
25/07/2020	287
26/07/2020	238
27/07/2020	448
28/07/2020	396
29/07/2020	466
30/07/2020	545
31/07/2020	408
01/08/2020	342
02/08/2020	328
03/08/2020	584
04/08/2020	479
05/08/2020	523
06/08/2020	572
07/08/2020	490
08/08/2020	418
09/08/2020	244
10/08/2020	552
11/08/2020	464
12/08/2020	590
13/08/2020	562
14/08/2020	464
15/08/2020	413
16/08/2020	371
17/08/2020	390
18/08/2020	464
19/08/2020	452
20/08/2020	429
21/08/2020	544
22/08/2020	457
23/08/2020	312
24/08/2020	773
25/08/2020	524
26/08/2020	365
27/08/2020	506
28/08/2020	419
29/08/2020	297
30/08/2020	210
31/08/2020	424
01/09/2020	329
02/09/2020	360
03/09/2020	337
04/09/2020	492
05/09/2020	243
06/09/2020	164
07/09/2020	476
08/09/2020	410
09/09/2020	379
10/09/2020	318
11/09/2020	365
12/09/2020	350
13/09/2020	275
14/09/2020	384
15/09/2020	341
16/09/2020	314
17/09/2020	239
18/09/2020	310
19/09/2020	205
20/09/2020	232
21/09/2020	382
22/09/2020	356
23/09/2020	317
24/09/2020	237
25/09/2020	274
26/09/2020	229
27/09/2020	191
28/09/2020	318
29/09/2020	367
30/09/2020	273
01/10/2020	228
02/10/2020	287
03/10/2020	213
04/10/2020	159
05/10/2020	379
06/10/2020	326
07/10/2020	319
08/10/2020	333
09/10/2020	277
10/10/2020	191
11/10/2020	134
12/10/2020	141
13/10/2020	327
14/10/2020	245
15/10/2020	374
16/10/2020	341
17/10/2020	284
18/10/2020	242
19/10/2020	495
20/10/2020	544
21/10/2020	380
22/10/2020	399
23/10/2020	383
24/10/2020	289
25/10/2020	262
26/10/2020	469
27/10/2020	360
28/10/2020	330
29/10/2020	313
30/10/2020	335
31/10/2020	256
01/11/2020	228
02/11/2020	214
03/11/2020	352
04/11/2020	405
05/11/2020	332
06/11/2020	377
07/11/2020	324
08/11/2020	248
09/11/2020	521
10/11/2020	384
11/11/2020	287
12/11/2020	438
13/11/2020	342
14/11/2020	335
15/11/2020	286
16/11/2020	342
17/11/2020	367
18/11/2020	326
19/11/2020	438
20/11/2020	465
21/11/2020	253
22/11/2020	167
23/11/2020	477
24/11/2020	363
25/11/2020	329
26/11/2020	404
27/11/2020	392
28/11/2020	318
29/11/2020	177
30/11/2020	446
01/12/2020	388
02/12/2020	386
03/12/2020	535
04/12/2020	497
05/12/2020	389
06/12/2020	305
07/12/2020	558
08/12/2020	291
09/12/2020	589
10/12/2020	734
11/12/2020	631
12/12/2020	593
13/12/2020	403
14/12/2020	570
15/12/2020	744
16/12/2020	655
17/12/2020	743
18/12/2020	830
19/12/2020	794
20/12/2020	455
21/12/2020	631
22/12/2020	876
23/12/2020	672
24/12/2020	927
25/12/2020	818
26/12/2020	987
27/12/2020	838
28/12/2020	1325
29/12/2020	945
30/12/2020	673
31/12/2020	407
01/01/2021	335
02/01/2021	625
03/01/2021	649
04/01/2021	1127
05/01/2021	1123
06/01/2021	994
07/01/2021	1033
08/01/2021	1260
09/01/2021	1016
10/01/2021	655
11/01/2021	851
12/01/2021	1553
13/01/2021	1462
14/01/2021	1426
15/01/2021	963
16/01/2021	779
17/01/2021	605
18/01/2021	843
19/01/2021	526
20/01/2021	1395
21/01/2021	503
22/01/2021	636
23/01/2021	1037
24/01/2021	287
25/01/2021	584
26/01/2021	513
27/01/2021	413
28/01/2021	386
29/01/2021	526
30/01/2021	336
31/01/2021	225
01/02/2021	401
02/02/2021	296
03/02/2021	339
04/02/2021	234
05/02/2021	388
06/02/2021	353
07/02/2021	203
08/02/2021	330
09/02/2021	182
10/02/2021	237
11/02/2021	253
12/02/2021	188
13/02/2021	135
14/02/2021	94
15/02/2021	233
16/02/2021	157
17/02/2021	251
18/02/2021	208
19/02/2021	253
20/02/2021	169
21/02/2021	131
22/02/2021	193
23/02/2021	151
24/02/2021	112
25/02/2021	116
26/02/2021	82
27/02/2021	85
28/02/2021	7
01/03/2021	44
02/03/2021	53
03/03/2021	7
04/03/2021	5
05/03/2021	4
