# Supplementary material for: Evolution and Epidemic Spread of SARS-CoV-2 in Colombia: A Year into the Pandemic
Source: Vaccines (Basel). 2021 Jul 30;9(8):837. doi: 10.3390/vaccines9080837 (PMC8402472; doi:10.3390/vaccines9080837)
Supplement: Supplementary file 1 [file vaccines-09-00837-s001.zip › Supplementary_material/Supplementary Data S3/raw_data_who/rawdata-who- GJ .csv]

dates	I
25/03/2020	1
15/04/2020	1
20/04/2020	1
23/04/2020	1
25/04/2020	5
26/04/2020	2
28/04/2020	1
30/04/2020	4
02/05/2020	4
03/05/2020	2
05/05/2020	5
06/05/2020	1
07/05/2020	5
09/05/2020	4
10/05/2020	4
11/05/2020	5
12/05/2020	2
13/05/2020	2
15/05/2020	2
17/05/2020	1
18/05/2020	2
19/05/2020	5
20/05/2020	3
21/05/2020	1
22/05/2020	1
23/05/2020	1
25/05/2020	2
26/05/2020	3
27/05/2020	2
28/05/2020	1
29/05/2020	2
30/05/2020	1
31/05/2020	2
01/06/2020	1
02/06/2020	2
03/06/2020	35
04/06/2020	2
05/06/2020	4
06/06/2020	10
07/06/2020	7
08/06/2020	8
09/06/2020	6
10/06/2020	8
11/06/2020	4
12/06/2020	7
13/06/2020	9
14/06/2020	12
15/06/2020	11
16/06/2020	21
17/06/2020	20
18/06/2020	30
19/06/2020	25
20/06/2020	36
21/06/2020	26
22/06/2020	30
23/06/2020	58
24/06/2020	56
25/06/2020	84
26/06/2020	82
27/06/2020	55
28/06/2020	30
29/06/2020	42
30/06/2020	68
01/07/2020	98
02/07/2020	78
03/07/2020	57
04/07/2020	69
05/07/2020	40
06/07/2020	98
07/07/2020	67
08/07/2020	89
09/07/2020	81
10/07/2020	55
11/07/2020	50
12/07/2020	52
13/07/2020	92
14/07/2020	83
15/07/2020	58
16/07/2020	75
17/07/2020	82
18/07/2020	42
19/07/2020	35
20/07/2020	55
21/07/2020	85
22/07/2020	75
23/07/2020	82
24/07/2020	66
25/07/2020	54
26/07/2020	75
27/07/2020	72
28/07/2020	95
29/07/2020	98
30/07/2020	145
31/07/2020	93
01/08/2020	98
02/08/2020	45
03/08/2020	119
04/08/2020	86
05/08/2020	117
06/08/2020	132
07/08/2020	112
08/08/2020	46
09/08/2020	44
10/08/2020	154
11/08/2020	105
12/08/2020	102
13/08/2020	132
14/08/2020	90
15/08/2020	104
16/08/2020	77
17/08/2020	72
18/08/2020	110
19/08/2020	119
20/08/2020	72
21/08/2020	127
22/08/2020	107
23/08/2020	57
24/08/2020	218
25/08/2020	98
26/08/2020	92
27/08/2020	143
28/08/2020	128
29/08/2020	108
30/08/2020	60
31/08/2020	122
01/09/2020	101
02/09/2020	75
03/09/2020	150
04/09/2020	138
05/09/2020	85
06/09/2020	55
07/09/2020	111
08/09/2020	174
09/09/2020	110
10/09/2020	80
11/09/2020	99
12/09/2020	90
13/09/2020	89
14/09/2020	124
15/09/2020	75
16/09/2020	30
17/09/2020	42
18/09/2020	68
19/09/2020	68
20/09/2020	83
21/09/2020	122
22/09/2020	87
23/09/2020	83
24/09/2020	78
25/09/2020	71
26/09/2020	40
27/09/2020	60
28/09/2020	97
29/09/2020	114
30/09/2020	82
01/10/2020	46
02/10/2020	73
03/10/2020	41
04/10/2020	42
05/10/2020	69
06/10/2020	71
07/10/2020	28
08/10/2020	56
09/10/2020	45
10/10/2020	52
11/10/2020	42
12/10/2020	80
13/10/2020	56
14/10/2020	47
15/10/2020	72
16/10/2020	72
17/10/2020	67
18/10/2020	45
19/10/2020	128
20/10/2020	135
21/10/2020	58
22/10/2020	40
23/10/2020	68
24/10/2020	66
25/10/2020	58
26/10/2020	107
27/10/2020	48
28/10/2020	29
29/10/2020	73
30/10/2020	35
31/10/2020	78
01/11/2020	38
02/11/2020	62
03/11/2020	73
04/11/2020	31
05/11/2020	40
06/11/2020	73
07/11/2020	36
08/11/2020	54
09/11/2020	99
10/11/2020	63
11/11/2020	36
12/11/2020	55
13/11/2020	106
14/11/2020	56
15/11/2020	60
16/11/2020	49
17/11/2020	64
18/11/2020	93
19/11/2020	78
20/11/2020	77
21/11/2020	64
22/11/2020	59
23/11/2020	115
24/11/2020	69
25/11/2020	37
26/11/2020	93
27/11/2020	58
28/11/2020	51
29/11/2020	21
30/11/2020	91
01/12/2020	72
02/12/2020	37
03/12/2020	89
04/12/2020	57
05/12/2020	54
06/12/2020	64
07/12/2020	82
08/12/2020	31
09/12/2020	54
10/12/2020	98
11/12/2020	88
12/12/2020	70
13/12/2020	44
14/12/2020	82
15/12/2020	78
16/12/2020	71
17/12/2020	61
18/12/2020	81
19/12/2020	51
20/12/2020	47
21/12/2020	56
22/12/2020	44
23/12/2020	54
24/12/2020	51
25/12/2020	37
26/12/2020	38
27/12/2020	40
28/12/2020	78
29/12/2020	63
30/12/2020	46
31/12/2020	18
01/01/2021	25
02/01/2021	19
03/01/2021	54
04/01/2021	82
05/01/2021	53
06/01/2021	59
07/01/2021	47
08/01/2021	49
09/01/2021	42
10/01/2021	27
11/01/2021	38
12/01/2021	59
13/01/2021	71
14/01/2021	63
15/01/2021	58
16/01/2021	25
17/01/2021	48
18/01/2021	68
19/01/2021	60
20/01/2021	64
21/01/2021	46
22/01/2021	27
23/01/2021	49
24/01/2021	20
25/01/2021	30
26/01/2021	14
27/01/2021	18
28/01/2021	14
29/01/2021	18
30/01/2021	21
31/01/2021	14
01/02/2021	20
02/02/2021	7
03/02/2021	12
04/02/2021	17
05/02/2021	6
06/02/2021	9
07/02/2021	20
08/02/2021	24
09/02/2021	4
10/02/2021	8
11/02/2021	14
12/02/2021	14
13/02/2021	14
14/02/2021	16
15/02/2021	16
16/02/2021	12
17/02/2021	1
18/02/2021	25
19/02/2021	11
20/02/2021	16
21/02/2021	17
22/02/2021	20
23/02/2021	10
24/02/2021	4
25/02/2021	12
27/02/2021	2
28/02/2021	1
01/03/2021	3
02/03/2021	2
