# Supplementary material for: Evolution and Epidemic Spread of SARS-CoV-2 in Colombia: A Year into the Pandemic
Source: Vaccines (Basel). 2021 Jul 30;9(8):837. doi: 10.3390/vaccines9080837 (PMC8402472; doi:10.3390/vaccines9080837)
Supplement: Supplementary file 1 [file vaccines-09-00837-s001.zip › Supplementary_material/Supplementary Data S3/raw_data_who/rawdata-who- GN .csv]

dates	I
20/05/2020	6
05/06/2020	1
17/06/2020	7
04/08/2020	2
05/08/2020	1
09/08/2020	1
11/08/2020	4
12/08/2020	2
13/08/2020	1
14/08/2020	2
15/08/2020	2
17/08/2020	1
18/08/2020	24
19/08/2020	21
20/08/2020	13
21/08/2020	10
22/08/2020	11
23/08/2020	15
24/08/2020	3
25/08/2020	59
26/08/2020	7
27/08/2020	34
28/08/2020	18
29/08/2020	5
30/08/2020	4
31/08/2020	7
01/09/2020	35
02/09/2020	17
03/09/2020	66
04/09/2020	65
05/09/2020	31
06/09/2020	16
07/09/2020	71
08/09/2020	10
09/09/2020	52
10/09/2020	40
11/09/2020	24
12/09/2020	32
13/09/2020	12
14/09/2020	10
15/09/2020	50
16/09/2020	44
17/09/2020	17
18/09/2020	5
19/09/2020	12
20/09/2020	5
21/09/2020	36
22/09/2020	12
23/09/2020	5
24/09/2020	38
25/09/2020	5
26/09/2020	6
27/09/2020	6
28/09/2020	11
29/09/2020	14
30/09/2020	6
01/10/2020	7
02/10/2020	1
03/10/2020	1
05/10/2020	8
06/10/2020	27
08/10/2020	5
09/10/2020	1
11/10/2020	2
12/10/2020	2
13/10/2020	9
14/10/2020	13
15/10/2020	22
16/10/2020	4
17/10/2020	4
18/10/2020	2
19/10/2020	2
20/10/2020	23
21/10/2020	4
22/10/2020	4
23/10/2020	3
25/10/2020	1
26/10/2020	2
27/10/2020	4
02/11/2020	3
05/11/2020	1
06/11/2020	15
07/11/2020	1
09/11/2020	2
13/11/2020	2
14/11/2020	1
15/11/2020	1
16/11/2020	2
17/11/2020	3
18/11/2020	2
20/11/2020	6
23/11/2020	2
24/11/2020	3
26/11/2020	5
01/12/2020	3
04/12/2020	1
05/12/2020	2
07/12/2020	2
10/12/2020	3
11/12/2020	1
13/12/2020	1
14/12/2020	2
15/12/2020	2
22/12/2020	2
26/12/2020	2
27/12/2020	1
28/12/2020	3
01/01/2021	1
02/01/2021	1
04/01/2021	1
05/01/2021	1
07/01/2021	1
08/01/2021	2
09/01/2021	1
11/01/2021	2
15/01/2021	7
16/01/2021	6
17/01/2021	1
18/01/2021	8
20/01/2021	4
21/01/2021	2
22/01/2021	2
23/01/2021	1
25/01/2021	4
26/01/2021	1
28/01/2021	6
29/01/2021	2
01/02/2021	2
03/02/2021	1
04/02/2021	1
05/02/2021	1
08/02/2021	1
13/02/2021	1
17/02/2021	1
18/02/2021	3
20/02/2021	1
21/02/2021	3
