# Supplementary material for: Evolution and Epidemic Spread of SARS-CoV-2 in Colombia: A Year into the Pandemic
Source: Vaccines (Basel). 2021 Jul 30;9(8):837. doi: 10.3390/vaccines9080837 (PMC8402472; doi:10.3390/vaccines9080837)
Supplement: Supplementary file 1 [file vaccines-09-00837-s001.zip › Supplementary_material/Supplementary Data S3/raw_data_who/rawdata-who- GV .csv]

dates	I
02/06/2020	1
04/06/2020	2
05/06/2020	1
06/06/2020	3
08/06/2020	24
09/06/2020	3
10/06/2020	2
13/06/2020	1
23/06/2020	1
24/06/2020	1
25/06/2020	2
26/06/2020	1
02/07/2020	3
07/07/2020	1
09/07/2020	15
11/07/2020	1
12/07/2020	1
13/07/2020	2
14/07/2020	3
16/07/2020	11
17/07/2020	1
18/07/2020	4
19/07/2020	10
21/07/2020	3
22/07/2020	4
23/07/2020	7
24/07/2020	4
25/07/2020	1
26/07/2020	1
27/07/2020	2
28/07/2020	9
29/07/2020	7
30/07/2020	20
31/07/2020	4
01/08/2020	1
03/08/2020	4
04/08/2020	8
05/08/2020	12
06/08/2020	19
07/08/2020	9
08/08/2020	3
10/08/2020	2
11/08/2020	6
12/08/2020	6
13/08/2020	4
14/08/2020	4
15/08/2020	4
18/08/2020	17
19/08/2020	12
20/08/2020	1
21/08/2020	10
22/08/2020	15
23/08/2020	6
24/08/2020	14
25/08/2020	13
26/08/2020	11
27/08/2020	13
28/08/2020	21
29/08/2020	28
30/08/2020	11
31/08/2020	8
01/09/2020	12
02/09/2020	26
03/09/2020	12
04/09/2020	15
05/09/2020	27
06/09/2020	8
07/09/2020	44
08/09/2020	28
09/09/2020	17
10/09/2020	18
11/09/2020	17
12/09/2020	9
13/09/2020	9
14/09/2020	17
15/09/2020	18
16/09/2020	14
17/09/2020	18
18/09/2020	19
19/09/2020	10
20/09/2020	12
21/09/2020	35
22/09/2020	18
23/09/2020	17
24/09/2020	58
25/09/2020	17
26/09/2020	25
27/09/2020	18
28/09/2020	39
29/09/2020	26
30/09/2020	24
01/10/2020	18
02/10/2020	18
03/10/2020	20
04/10/2020	10
05/10/2020	31
06/10/2020	13
07/10/2020	17
08/10/2020	13
09/10/2020	23
10/10/2020	16
11/10/2020	4
12/10/2020	8
13/10/2020	22
14/10/2020	38
15/10/2020	18
16/10/2020	14
17/10/2020	7
18/10/2020	7
19/10/2020	27
20/10/2020	55
21/10/2020	14
22/10/2020	11
23/10/2020	27
24/10/2020	7
25/10/2020	4
26/10/2020	20
27/10/2020	40
28/10/2020	26
29/10/2020	26
30/10/2020	26
31/10/2020	12
01/11/2020	5
02/11/2020	1
03/11/2020	9
04/11/2020	19
05/11/2020	23
06/11/2020	12
07/11/2020	3
08/11/2020	9
09/11/2020	20
10/11/2020	8
11/11/2020	14
12/11/2020	8
13/11/2020	17
14/11/2020	3
15/11/2020	12
16/11/2020	10
17/11/2020	14
18/11/2020	13
19/11/2020	8
20/11/2020	1
21/11/2020	3
22/11/2020	4
23/11/2020	8
24/11/2020	9
25/11/2020	3
26/11/2020	6
27/11/2020	2
28/11/2020	2
29/11/2020	1
30/11/2020	1
01/12/2020	3
02/12/2020	1
03/12/2020	3
04/12/2020	5
05/12/2020	9
06/12/2020	1
07/12/2020	5
09/12/2020	2
10/12/2020	6
11/12/2020	9
12/12/2020	1
13/12/2020	2
14/12/2020	2
15/12/2020	7
16/12/2020	6
17/12/2020	9
18/12/2020	6
19/12/2020	3
20/12/2020	5
21/12/2020	1
22/12/2020	4
23/12/2020	5
24/12/2020	18
25/12/2020	2
26/12/2020	2
27/12/2020	5
28/12/2020	9
29/12/2020	3
30/12/2020	2
31/12/2020	1
01/01/2021	1
02/01/2021	2
03/01/2021	2
04/01/2021	7
05/01/2021	16
06/01/2021	11
07/01/2021	7
08/01/2021	9
09/01/2021	1
10/01/2021	7
11/01/2021	3
12/01/2021	12
13/01/2021	10
14/01/2021	20
15/01/2021	8
16/01/2021	2
17/01/2021	2
18/01/2021	7
19/01/2021	3
20/01/2021	6
21/01/2021	3
22/01/2021	3
23/01/2021	3
24/01/2021	4
25/01/2021	3
26/01/2021	2
28/01/2021	4
29/01/2021	4
30/01/2021	1
31/01/2021	1
01/02/2021	4
02/02/2021	14
03/02/2021	2
04/02/2021	3
05/02/2021	5
06/02/2021	2
07/02/2021	2
08/02/2021	1
09/02/2021	3
10/02/2021	1
11/02/2021	1
12/02/2021	2
13/02/2021	1
16/02/2021	13
17/02/2021	1
18/02/2021	6
19/02/2021	3
23/02/2021	3
27/02/2021	1
01/03/2021	2
