# Supplementary material for: Evolution and Epidemic Spread of SARS-CoV-2 in Colombia: A Year into the Pandemic
Source: Vaccines (Basel). 2021 Jul 30;9(8):837. doi: 10.3390/vaccines9080837 (PMC8402472; doi:10.3390/vaccines9080837)
Supplement: Supplementary file 1 [file vaccines-09-00837-s001.zip › Supplementary_material/Supplementary Data S3/raw_data_who/rawdata-who- HU .csv]

dates	I
10/03/2020	2
12/03/2020	1
14/03/2020	4
15/03/2020	2
16/03/2020	2
18/03/2020	1
19/03/2020	1
20/03/2020	2
21/03/2020	2
22/03/2020	2
23/03/2020	2
24/03/2020	3
25/03/2020	10
26/03/2020	3
27/03/2020	4
28/03/2020	2
29/03/2020	1
30/03/2020	3
01/04/2020	3
02/04/2020	5
03/04/2020	2
05/04/2020	2
06/04/2020	2
09/04/2020	1
11/04/2020	7
12/04/2020	5
13/04/2020	5
14/04/2020	2
16/04/2020	1
17/04/2020	2
18/04/2020	1
20/04/2020	6
21/04/2020	6
22/04/2020	6
23/04/2020	4
24/04/2020	7
25/04/2020	11
26/04/2020	1
27/04/2020	9
28/04/2020	1
29/04/2020	1
30/04/2020	2
01/05/2020	3
02/05/2020	11
03/05/2020	9
04/05/2020	19
06/05/2020	4
07/05/2020	6
08/05/2020	12
09/05/2020	5
10/05/2020	2
11/05/2020	1
12/05/2020	6
13/05/2020	3
14/05/2020	2
15/05/2020	3
16/05/2020	5
17/05/2020	1
18/05/2020	6
19/05/2020	2
21/05/2020	7
22/05/2020	1
23/05/2020	3
25/05/2020	1
27/05/2020	3
29/05/2020	1
31/05/2020	2
01/06/2020	2
02/06/2020	1
03/06/2020	2
04/06/2020	4
05/06/2020	1
06/06/2020	3
07/06/2020	1
09/06/2020	14
10/06/2020	2
11/06/2020	8
12/06/2020	1
13/06/2020	3
14/06/2020	1
16/06/2020	16
17/06/2020	3
18/06/2020	3
19/06/2020	3
20/06/2020	6
21/06/2020	1
22/06/2020	2
23/06/2020	25
24/06/2020	1
25/06/2020	4
26/06/2020	8
27/06/2020	1
28/06/2020	6
29/06/2020	8
30/06/2020	5
01/07/2020	9
02/07/2020	7
03/07/2020	7
04/07/2020	9
05/07/2020	1
06/07/2020	20
07/07/2020	32
08/07/2020	30
09/07/2020	22
10/07/2020	13
11/07/2020	20
12/07/2020	36
13/07/2020	16
14/07/2020	36
15/07/2020	26
16/07/2020	23
17/07/2020	66
18/07/2020	42
19/07/2020	18
20/07/2020	62
21/07/2020	49
22/07/2020	73
23/07/2020	60
24/07/2020	82
25/07/2020	69
26/07/2020	69
27/07/2020	122
28/07/2020	206
29/07/2020	114
30/07/2020	129
31/07/2020	104
01/08/2020	120
02/08/2020	88
03/08/2020	138
04/08/2020	116
05/08/2020	109
06/08/2020	139
07/08/2020	115
08/08/2020	103
09/08/2020	152
10/08/2020	116
11/08/2020	256
12/08/2020	103
13/08/2020	160
14/08/2020	119
15/08/2020	246
16/08/2020	196
17/08/2020	163
18/08/2020	193
19/08/2020	158
20/08/2020	155
21/08/2020	119
22/08/2020	185
23/08/2020	110
24/08/2020	256
25/08/2020	136
26/08/2020	205
27/08/2020	173
28/08/2020	202
29/08/2020	203
30/08/2020	137
31/08/2020	196
01/09/2020	204
02/09/2020	156
03/09/2020	253
04/09/2020	331
05/09/2020	212
06/09/2020	182
07/09/2020	276
08/09/2020	250
09/09/2020	206
10/09/2020	278
11/09/2020	197
12/09/2020	318
13/09/2020	182
14/09/2020	343
15/09/2020	256
16/09/2020	138
17/09/2020	201
18/09/2020	263
19/09/2020	204
20/09/2020	195
21/09/2020	354
22/09/2020	253
23/09/2020	276
24/09/2020	239
25/09/2020	309
26/09/2020	352
27/09/2020	355
28/09/2020	449
29/09/2020	331
30/09/2020	238
01/10/2020	346
02/10/2020	290
03/10/2020	381
04/10/2020	275
05/10/2020	395
06/10/2020	409
07/10/2020	365
08/10/2020	376
09/10/2020	323
10/10/2020	247
11/10/2020	305
12/10/2020	262
13/10/2020	391
14/10/2020	272
15/10/2020	312
16/10/2020	485
17/10/2020	331
18/10/2020	294
19/10/2020	549
20/10/2020	626
21/10/2020	505
22/10/2020	575
23/10/2020	445
24/10/2020	411
25/10/2020	309
26/10/2020	454
27/10/2020	348
28/10/2020	282
29/10/2020	364
30/10/2020	293
31/10/2020	254
01/11/2020	184
02/11/2020	240
03/11/2020	314
04/11/2020	205
05/11/2020	262
06/11/2020	215
07/11/2020	173
08/11/2020	193
09/11/2020	257
10/11/2020	251
11/11/2020	171
12/11/2020	254
13/11/2020	204
14/11/2020	190
15/11/2020	143
16/11/2020	221
17/11/2020	202
18/11/2020	105
19/11/2020	197
20/11/2020	163
21/11/2020	151
22/11/2020	84
23/11/2020	180
24/11/2020	103
25/11/2020	121
26/11/2020	160
27/11/2020	95
28/11/2020	99
29/11/2020	54
30/11/2020	145
01/12/2020	103
02/12/2020	109
03/12/2020	145
04/12/2020	177
05/12/2020	99
06/12/2020	120
07/12/2020	232
08/12/2020	158
09/12/2020	177
10/12/2020	209
11/12/2020	178
12/12/2020	190
13/12/2020	121
14/12/2020	148
15/12/2020	197
16/12/2020	183
17/12/2020	256
18/12/2020	222
19/12/2020	209
20/12/2020	105
21/12/2020	174
22/12/2020	250
23/12/2020	232
24/12/2020	237
25/12/2020	149
26/12/2020	287
27/12/2020	271
28/12/2020	472
29/12/2020	359
30/12/2020	240
31/12/2020	144
01/01/2021	147
02/01/2021	225
03/01/2021	361
04/01/2021	536
05/01/2021	480
06/01/2021	301
07/01/2021	552
08/01/2021	571
09/01/2021	446
10/01/2021	214
11/01/2021	337
12/01/2021	582
13/01/2021	620
14/01/2021	601
15/01/2021	317
16/01/2021	323
17/01/2021	268
18/01/2021	329
19/01/2021	290
20/01/2021	572
21/01/2021	314
22/01/2021	332
23/01/2021	377
24/01/2021	145
25/01/2021	241
26/01/2021	281
27/01/2021	204
28/01/2021	167
29/01/2021	191
30/01/2021	153
31/01/2021	111
01/02/2021	150
02/02/2021	128
03/02/2021	103
04/02/2021	79
05/02/2021	108
06/02/2021	64
07/02/2021	67
08/02/2021	109
09/02/2021	61
10/02/2021	37
11/02/2021	73
12/02/2021	61
13/02/2021	32
14/02/2021	20
15/02/2021	99
16/02/2021	65
17/02/2021	52
18/02/2021	53
19/02/2021	55
20/02/2021	82
21/02/2021	57
22/02/2021	68
23/02/2021	45
24/02/2021	34
25/02/2021	26
26/02/2021	23
27/02/2021	11
28/02/2021	3
01/03/2021	12
02/03/2021	16
03/03/2021	5
04/03/2021	2
