# Supplementary material for: Evolution and Epidemic Spread of SARS-CoV-2 in Colombia: A Year into the Pandemic
Source: Vaccines (Basel). 2021 Jul 30;9(8):837. doi: 10.3390/vaccines9080837 (PMC8402472; doi:10.3390/vaccines9080837)
Supplement: Supplementary file 1 [file vaccines-09-00837-s001.zip › Supplementary_material/Supplementary Data S3/raw_data_who/rawdata-who- MA .csv]

dates	I
18/03/2020	1
20/03/2020	1
21/03/2020	1
22/03/2020	1
24/03/2020	1
25/03/2020	5
26/03/2020	3
27/03/2020	4
28/03/2020	1
29/03/2020	1
30/03/2020	3
31/03/2020	3
01/04/2020	2
02/04/2020	1
03/04/2020	9
04/04/2020	6
05/04/2020	3
06/04/2020	2
07/04/2020	9
08/04/2020	10
09/04/2020	7
10/04/2020	3
11/04/2020	3
12/04/2020	6
13/04/2020	3
14/04/2020	22
15/04/2020	3
16/04/2020	13
17/04/2020	12
18/04/2020	8
19/04/2020	4
20/04/2020	6
21/04/2020	6
22/04/2020	3
23/04/2020	3
24/04/2020	9
25/04/2020	31
26/04/2020	15
27/04/2020	15
28/04/2020	10
29/04/2020	6
30/04/2020	16
01/05/2020	2
02/05/2020	19
03/05/2020	7
04/05/2020	8
05/05/2020	19
06/05/2020	18
07/05/2020	20
08/05/2020	14
09/05/2020	16
10/05/2020	7
11/05/2020	18
12/05/2020	13
13/05/2020	26
14/05/2020	18
15/05/2020	15
16/05/2020	20
17/05/2020	8
18/05/2020	16
19/05/2020	24
20/05/2020	21
21/05/2020	16
22/05/2020	15
23/05/2020	20
24/05/2020	7
25/05/2020	29
26/05/2020	33
27/05/2020	40
28/05/2020	13
29/05/2020	18
30/05/2020	28
31/05/2020	11
01/06/2020	12
02/06/2020	17
03/06/2020	16
04/06/2020	21
05/06/2020	27
06/06/2020	27
07/06/2020	11
08/06/2020	36
09/06/2020	48
10/06/2020	43
11/06/2020	33
12/06/2020	43
13/06/2020	37
14/06/2020	29
15/06/2020	46
16/06/2020	83
17/06/2020	74
18/06/2020	82
19/06/2020	108
20/06/2020	94
21/06/2020	60
22/06/2020	71
23/06/2020	156
24/06/2020	167
25/06/2020	115
26/06/2020	154
27/06/2020	151
28/06/2020	104
29/06/2020	154
30/06/2020	219
01/07/2020	169
02/07/2020	219
03/07/2020	214
04/07/2020	183
05/07/2020	118
06/07/2020	140
07/07/2020	195
08/07/2020	179
09/07/2020	195
10/07/2020	189
11/07/2020	141
12/07/2020	179
13/07/2020	141
14/07/2020	187
15/07/2020	161
16/07/2020	202
17/07/2020	242
18/07/2020	215
19/07/2020	168
20/07/2020	109
21/07/2020	174
22/07/2020	214
23/07/2020	243
24/07/2020	235
25/07/2020	245
26/07/2020	153
27/07/2020	225
28/07/2020	215
29/07/2020	222
30/07/2020	217
31/07/2020	183
01/08/2020	316
02/08/2020	111
03/08/2020	267
04/08/2020	197
05/08/2020	204
06/08/2020	240
07/08/2020	139
08/08/2020	165
09/08/2020	57
10/08/2020	198
11/08/2020	136
12/08/2020	129
13/08/2020	193
14/08/2020	117
15/08/2020	131
16/08/2020	125
17/08/2020	129
18/08/2020	112
19/08/2020	126
20/08/2020	109
21/08/2020	152
22/08/2020	178
23/08/2020	70
24/08/2020	143
25/08/2020	108
26/08/2020	126
27/08/2020	128
28/08/2020	114
29/08/2020	140
30/08/2020	59
31/08/2020	164
01/09/2020	89
02/09/2020	91
03/09/2020	115
04/09/2020	178
05/09/2020	141
06/09/2020	53
07/09/2020	114
08/09/2020	151
09/09/2020	56
10/09/2020	115
11/09/2020	143
12/09/2020	130
13/09/2020	62
14/09/2020	95
15/09/2020	90
16/09/2020	74
17/09/2020	77
18/09/2020	83
19/09/2020	73
20/09/2020	39
21/09/2020	74
22/09/2020	64
23/09/2020	67
24/09/2020	116
25/09/2020	90
26/09/2020	131
27/09/2020	38
28/09/2020	106
29/09/2020	52
30/09/2020	55
01/10/2020	49
02/10/2020	73
03/10/2020	72
04/10/2020	37
05/10/2020	64
06/10/2020	35
07/10/2020	53
08/10/2020	91
09/10/2020	63
10/10/2020	35
11/10/2020	39
12/10/2020	37
13/10/2020	60
14/10/2020	42
15/10/2020	61
16/10/2020	83
17/10/2020	84
18/10/2020	66
19/10/2020	95
20/10/2020	99
21/10/2020	77
22/10/2020	84
23/10/2020	78
24/10/2020	49
25/10/2020	40
26/10/2020	88
27/10/2020	117
28/10/2020	45
29/10/2020	77
30/10/2020	64
31/10/2020	86
01/11/2020	150
02/11/2020	75
03/11/2020	131
04/11/2020	41
05/11/2020	88
06/11/2020	91
07/11/2020	117
08/11/2020	85
09/11/2020	198
10/11/2020	150
11/11/2020	65
12/11/2020	95
13/11/2020	95
14/11/2020	75
15/11/2020	94
16/11/2020	56
17/11/2020	104
18/11/2020	96
19/11/2020	170
20/11/2020	159
21/11/2020	144
22/11/2020	83
23/11/2020	171
24/11/2020	129
25/11/2020	96
26/11/2020	124
27/11/2020	166
28/11/2020	113
29/11/2020	43
30/11/2020	153
01/12/2020	150
02/12/2020	208
03/12/2020	151
04/12/2020	186
05/12/2020	126
06/12/2020	107
07/12/2020	199
08/12/2020	120
09/12/2020	164
10/12/2020	234
11/12/2020	183
12/12/2020	165
13/12/2020	154
14/12/2020	157
15/12/2020	147
16/12/2020	132
17/12/2020	225
18/12/2020	120
19/12/2020	156
20/12/2020	73
21/12/2020	128
22/12/2020	193
23/12/2020	92
24/12/2020	171
25/12/2020	105
26/12/2020	168
27/12/2020	114
28/12/2020	295
29/12/2020	174
30/12/2020	128
31/12/2020	76
01/01/2021	48
02/01/2021	103
03/01/2021	106
04/01/2021	241
05/01/2021	212
06/01/2021	144
07/01/2021	199
08/01/2021	292
09/01/2021	197
10/01/2021	122
11/01/2021	143
12/01/2021	212
13/01/2021	260
14/01/2021	180
15/01/2021	183
16/01/2021	140
17/01/2021	131
18/01/2021	128
19/01/2021	146
20/01/2021	254
21/01/2021	154
22/01/2021	147
23/01/2021	239
24/01/2021	81
25/01/2021	134
26/01/2021	90
27/01/2021	97
28/01/2021	102
29/01/2021	110
30/01/2021	141
31/01/2021	65
01/02/2021	158
02/02/2021	92
03/02/2021	67
04/02/2021	118
05/02/2021	145
06/02/2021	120
07/02/2021	174
08/02/2021	109
09/02/2021	115
10/02/2021	120
11/02/2021	180
12/02/2021	139
13/02/2021	105
14/02/2021	138
15/02/2021	180
16/02/2021	162
17/02/2021	107
18/02/2021	212
19/02/2021	325
20/02/2021	213
21/02/2021	259
22/02/2021	147
23/02/2021	181
24/02/2021	112
25/02/2021	106
26/02/2021	96
27/02/2021	80
28/02/2021	11
01/03/2021	58
02/03/2021	65
03/03/2021	38
04/03/2021	17
