# Supplementary material for: Evolution and Epidemic Spread of SARS-CoV-2 in Colombia: A Year into the Pandemic
Source: Vaccines (Basel). 2021 Jul 30;9(8):837. doi: 10.3390/vaccines9080837 (PMC8402472; doi:10.3390/vaccines9080837)
Supplement: Supplementary file 1 [file vaccines-09-00837-s001.zip › Supplementary_material/Supplementary Data S3/raw_data_who/rawdata-who- ME .csv]

dates	I
13/03/2020	1
19/03/2020	1
20/03/2020	1
21/03/2020	2
22/03/2020	2
25/03/2020	1
26/03/2020	4
28/03/2020	1
29/03/2020	1
31/03/2020	1
03/04/2020	1
04/04/2020	2
05/04/2020	1
07/04/2020	1
09/04/2020	1
11/04/2020	17
12/04/2020	1
13/04/2020	2
14/04/2020	2
15/04/2020	5
16/04/2020	10
17/04/2020	5
18/04/2020	20
19/04/2020	30
20/04/2020	5
21/04/2020	21
22/04/2020	11
23/04/2020	24
24/04/2020	24
25/04/2020	44
26/04/2020	19
27/04/2020	14
28/04/2020	89
29/04/2020	4
30/04/2020	26
01/05/2020	84
02/05/2020	6
03/05/2020	85
04/05/2020	1
05/05/2020	195
06/05/2020	5
07/05/2020	20
08/05/2020	77
09/05/2020	68
10/05/2020	3
11/05/2020	8
12/05/2020	2
13/05/2020	4
15/05/2020	2
16/05/2020	4
19/05/2020	2
20/05/2020	11
21/05/2020	1
22/05/2020	2
23/05/2020	1
24/05/2020	1
25/05/2020	3
26/05/2020	1
28/05/2020	5
29/05/2020	5
30/05/2020	3
31/05/2020	2
01/06/2020	2
02/06/2020	3
03/06/2020	1
04/06/2020	4
05/06/2020	2
06/06/2020	5
07/06/2020	4
08/06/2020	21
09/06/2020	8
10/06/2020	10
11/06/2020	5
12/06/2020	9
13/06/2020	8
14/06/2020	3
15/06/2020	3
16/06/2020	29
17/06/2020	13
18/06/2020	23
19/06/2020	26
20/06/2020	15
21/06/2020	14
22/06/2020	11
23/06/2020	45
24/06/2020	25
25/06/2020	29
26/06/2020	39
27/06/2020	20
28/06/2020	13
29/06/2020	29
30/06/2020	51
01/07/2020	36
02/07/2020	50
03/07/2020	39
04/07/2020	57
05/07/2020	21
06/07/2020	52
07/07/2020	33
08/07/2020	71
09/07/2020	77
10/07/2020	73
11/07/2020	53
12/07/2020	32
13/07/2020	106
14/07/2020	67
15/07/2020	66
16/07/2020	114
17/07/2020	78
18/07/2020	74
19/07/2020	73
20/07/2020	61
21/07/2020	100
22/07/2020	90
23/07/2020	117
24/07/2020	182
25/07/2020	123
26/07/2020	100
27/07/2020	177
28/07/2020	197
29/07/2020	146
30/07/2020	201
31/07/2020	142
01/08/2020	122
02/08/2020	103
03/08/2020	148
04/08/2020	172
05/08/2020	187
06/08/2020	254
07/08/2020	176
08/08/2020	196
09/08/2020	123
10/08/2020	300
11/08/2020	298
12/08/2020	221
13/08/2020	268
14/08/2020	254
15/08/2020	229
16/08/2020	237
17/08/2020	171
18/08/2020	272
19/08/2020	291
20/08/2020	245
21/08/2020	366
22/08/2020	262
23/08/2020	96
24/08/2020	560
25/08/2020	279
26/08/2020	317
27/08/2020	272
28/08/2020	271
29/08/2020	233
30/08/2020	220
31/08/2020	210
01/09/2020	262
02/09/2020	284
03/09/2020	306
04/09/2020	331
05/09/2020	226
06/09/2020	145
07/09/2020	224
08/09/2020	265
09/09/2020	201
10/09/2020	310
11/09/2020	273
12/09/2020	249
13/09/2020	237
14/09/2020	252
15/09/2020	171
16/09/2020	227
17/09/2020	177
18/09/2020	203
19/09/2020	134
20/09/2020	197
21/09/2020	212
22/09/2020	216
23/09/2020	215
24/09/2020	178
25/09/2020	182
26/09/2020	173
27/09/2020	214
28/09/2020	275
29/09/2020	163
30/09/2020	159
01/10/2020	192
02/10/2020	207
03/10/2020	194
04/10/2020	172
05/10/2020	410
06/10/2020	221
07/10/2020	230
08/10/2020	188
09/10/2020	280
10/10/2020	154
11/10/2020	179
12/10/2020	95
13/10/2020	156
14/10/2020	194
15/10/2020	253
16/10/2020	275
17/10/2020	173
18/10/2020	181
19/10/2020	384
20/10/2020	499
21/10/2020	131
22/10/2020	205
23/10/2020	304
24/10/2020	158
25/10/2020	166
26/10/2020	254
27/10/2020	182
28/10/2020	206
29/10/2020	190
30/10/2020	203
31/10/2020	164
01/11/2020	89
02/11/2020	153
03/11/2020	123
04/11/2020	187
05/11/2020	167
06/11/2020	279
07/11/2020	141
08/11/2020	150
09/11/2020	257
10/11/2020	128
11/11/2020	82
12/11/2020	207
13/11/2020	252
14/11/2020	206
15/11/2020	129
16/11/2020	132
17/11/2020	107
18/11/2020	113
19/11/2020	241
20/11/2020	274
21/11/2020	146
22/11/2020	144
23/11/2020	256
24/11/2020	142
25/11/2020	147
26/11/2020	214
27/11/2020	181
28/11/2020	133
29/11/2020	57
30/11/2020	156
01/12/2020	94
02/12/2020	121
03/12/2020	237
04/12/2020	198
05/12/2020	235
06/12/2020	89
07/12/2020	268
08/12/2020	141
09/12/2020	130
10/12/2020	334
11/12/2020	367
12/12/2020	229
13/12/2020	152
14/12/2020	156
15/12/2020	175
16/12/2020	134
17/12/2020	244
18/12/2020	275
19/12/2020	234
20/12/2020	114
21/12/2020	171
22/12/2020	190
23/12/2020	141
24/12/2020	293
25/12/2020	164
26/12/2020	261
27/12/2020	217
28/12/2020	319
29/12/2020	260
30/12/2020	167
31/12/2020	98
01/01/2021	74
02/01/2021	152
03/01/2021	133
04/01/2021	280
05/01/2021	258
06/01/2021	276
07/01/2021	268
08/01/2021	312
09/01/2021	205
10/01/2021	108
11/01/2021	115
12/01/2021	286
13/01/2021	336
14/01/2021	259
15/01/2021	215
16/01/2021	168
17/01/2021	177
18/01/2021	173
19/01/2021	116
20/01/2021	200
21/01/2021	200
22/01/2021	148
23/01/2021	246
24/01/2021	64
25/01/2021	146
26/01/2021	84
27/01/2021	34
28/01/2021	100
29/01/2021	102
30/01/2021	67
31/01/2021	40
01/02/2021	53
02/02/2021	58
03/02/2021	27
04/02/2021	35
05/02/2021	41
06/02/2021	44
07/02/2021	34
08/02/2021	72
09/02/2021	32
10/02/2021	21
11/02/2021	14
12/02/2021	23
13/02/2021	27
14/02/2021	25
15/02/2021	71
16/02/2021	48
17/02/2021	39
18/02/2021	37
19/02/2021	57
20/02/2021	49
21/02/2021	30
22/02/2021	59
23/02/2021	30
24/02/2021	15
25/02/2021	11
26/02/2021	7
27/02/2021	12
28/02/2021	4
01/03/2021	10
02/03/2021	8
03/03/2021	4
05/03/2021	3
