# Supplementary material for: Evolution and Epidemic Spread of SARS-CoV-2 in Colombia: A Year into the Pandemic
Source: Vaccines (Basel). 2021 Jul 30;9(8):837. doi: 10.3390/vaccines9080837 (PMC8402472; doi:10.3390/vaccines9080837)
Supplement: Supplementary file 1 [file vaccines-09-00837-s001.zip › Supplementary_material/Supplementary Data S3/raw_data_who/rawdata-who- NA .csv]

dates	I
20/03/2020	1
24/03/2020	3
25/03/2020	7
26/03/2020	4
27/03/2020	4
28/03/2020	1
30/03/2020	4
31/03/2020	2
01/04/2020	5
02/04/2020	1
04/04/2020	2
05/04/2020	1
06/04/2020	3
07/04/2020	2
08/04/2020	1
09/04/2020	4
10/04/2020	4
11/04/2020	1
12/04/2020	5
13/04/2020	3
14/04/2020	7
15/04/2020	7
16/04/2020	12
17/04/2020	7
18/04/2020	3
19/04/2020	2
20/04/2020	18
21/04/2020	4
22/04/2020	10
23/04/2020	8
24/04/2020	29
25/04/2020	5
26/04/2020	16
27/04/2020	24
28/04/2020	45
29/04/2020	14
30/04/2020	19
01/05/2020	9
02/05/2020	31
03/05/2020	16
04/05/2020	19
05/05/2020	29
06/05/2020	40
07/05/2020	32
08/05/2020	31
09/05/2020	48
10/05/2020	36
11/05/2020	48
12/05/2020	45
13/05/2020	79
14/05/2020	91
15/05/2020	40
16/05/2020	50
17/05/2020	82
18/05/2020	60
19/05/2020	49
20/05/2020	66
21/05/2020	51
22/05/2020	61
23/05/2020	41
24/05/2020	56
25/05/2020	57
26/05/2020	78
27/05/2020	84
28/05/2020	38
29/05/2020	68
30/05/2020	179
31/05/2020	67
01/06/2020	50
02/06/2020	102
03/06/2020	164
04/06/2020	58
05/06/2020	55
06/06/2020	49
07/06/2020	13
08/06/2020	45
09/06/2020	73
10/06/2020	39
11/06/2020	54
12/06/2020	150
13/06/2020	39
14/06/2020	18
15/06/2020	21
16/06/2020	81
17/06/2020	53
18/06/2020	39
19/06/2020	51
20/06/2020	103
21/06/2020	111
22/06/2020	42
23/06/2020	94
24/06/2020	115
25/06/2020	90
26/06/2020	65
27/06/2020	91
28/06/2020	66
29/06/2020	71
30/06/2020	97
01/07/2020	154
02/07/2020	154
03/07/2020	191
04/07/2020	103
05/07/2020	67
06/07/2020	153
07/07/2020	168
08/07/2020	200
09/07/2020	317
10/07/2020	228
11/07/2020	214
12/07/2020	140
13/07/2020	213
14/07/2020	187
15/07/2020	179
16/07/2020	303
17/07/2020	267
18/07/2020	144
19/07/2020	104
20/07/2020	118
21/07/2020	158
22/07/2020	197
23/07/2020	275
24/07/2020	244
25/07/2020	197
26/07/2020	120
27/07/2020	269
28/07/2020	251
29/07/2020	272
30/07/2020	359
31/07/2020	314
01/08/2020	227
02/08/2020	134
03/08/2020	291
04/08/2020	235
05/08/2020	269
06/08/2020	261
07/08/2020	149
08/08/2020	168
09/08/2020	96
10/08/2020	207
11/08/2020	169
12/08/2020	171
13/08/2020	203
14/08/2020	191
15/08/2020	104
16/08/2020	95
17/08/2020	137
18/08/2020	228
19/08/2020	181
20/08/2020	197
21/08/2020	196
22/08/2020	140
23/08/2020	107
24/08/2020	209
25/08/2020	191
26/08/2020	134
27/08/2020	157
28/08/2020	137
29/08/2020	99
30/08/2020	57
31/08/2020	167
01/09/2020	168
02/09/2020	133
03/09/2020	137
04/09/2020	198
05/09/2020	119
06/09/2020	82
07/09/2020	168
08/09/2020	124
09/09/2020	133
10/09/2020	150
11/09/2020	147
12/09/2020	98
13/09/2020	108
14/09/2020	133
15/09/2020	112
16/09/2020	96
17/09/2020	97
18/09/2020	107
19/09/2020	58
20/09/2020	52
21/09/2020	119
22/09/2020	126
23/09/2020	121
24/09/2020	104
25/09/2020	112
26/09/2020	77
27/09/2020	106
28/09/2020	137
29/09/2020	137
30/09/2020	195
01/10/2020	147
02/10/2020	143
03/10/2020	76
04/10/2020	81
05/10/2020	151
06/10/2020	113
07/10/2020	115
08/10/2020	108
09/10/2020	123
10/10/2020	64
11/10/2020	54
12/10/2020	40
13/10/2020	128
14/10/2020	94
15/10/2020	153
16/10/2020	99
17/10/2020	101
18/10/2020	113
19/10/2020	183
20/10/2020	210
21/10/2020	150
22/10/2020	130
23/10/2020	168
24/10/2020	121
25/10/2020	132
26/10/2020	229
27/10/2020	208
28/10/2020	124
29/10/2020	201
30/10/2020	133
31/10/2020	87
01/11/2020	57
02/11/2020	86
03/11/2020	121
04/11/2020	89
05/11/2020	133
06/11/2020	110
07/11/2020	61
08/11/2020	81
09/11/2020	149
10/11/2020	153
11/11/2020	52
12/11/2020	98
13/11/2020	119
14/11/2020	86
15/11/2020	61
16/11/2020	69
17/11/2020	142
18/11/2020	171
19/11/2020	161
20/11/2020	185
21/11/2020	89
22/11/2020	64
23/11/2020	171
24/11/2020	137
25/11/2020	146
26/11/2020	196
27/11/2020	176
28/11/2020	125
29/11/2020	69
30/11/2020	160
01/12/2020	148
02/12/2020	144
03/12/2020	194
04/12/2020	187
05/12/2020	141
06/12/2020	150
07/12/2020	230
08/12/2020	217
09/12/2020	210
10/12/2020	260
11/12/2020	287
12/12/2020	300
13/12/2020	143
14/12/2020	274
15/12/2020	357
16/12/2020	325
17/12/2020	356
18/12/2020	383
19/12/2020	324
20/12/2020	279
21/12/2020	307
22/12/2020	495
23/12/2020	329
24/12/2020	395
25/12/2020	326
26/12/2020	408
27/12/2020	337
28/12/2020	564
29/12/2020	501
30/12/2020	364
31/12/2020	243
01/01/2021	165
02/01/2021	251
03/01/2021	315
04/01/2021	615
05/01/2021	569
06/01/2021	443
07/01/2021	526
08/01/2021	657
09/01/2021	528
10/01/2021	238
11/01/2021	293
12/01/2021	779
13/01/2021	611
14/01/2021	680
15/01/2021	502
16/01/2021	289
17/01/2021	227
18/01/2021	304
19/01/2021	307
20/01/2021	940
21/01/2021	380
22/01/2021	377
23/01/2021	390
24/01/2021	171
25/01/2021	221
26/01/2021	232
27/01/2021	144
28/01/2021	195
29/01/2021	200
30/01/2021	112
31/01/2021	71
01/02/2021	123
02/02/2021	103
03/02/2021	70
04/02/2021	62
05/02/2021	64
06/02/2021	54
07/02/2021	28
08/02/2021	65
09/02/2021	67
10/02/2021	35
11/02/2021	50
12/02/2021	59
13/02/2021	41
14/02/2021	34
15/02/2021	70
16/02/2021	94
17/02/2021	43
18/02/2021	83
19/02/2021	59
20/02/2021	61
21/02/2021	31
22/02/2021	87
23/02/2021	34
24/02/2021	29
25/02/2021	35
26/02/2021	34
27/02/2021	15
28/02/2021	4
01/03/2021	8
02/03/2021	9
03/03/2021	2
04/03/2021	4
05/03/2021	2
