# Supplementary material for: Evolution and Epidemic Spread of SARS-CoV-2 in Colombia: A Year into the Pandemic
Source: Vaccines (Basel). 2021 Jul 30;9(8):837. doi: 10.3390/vaccines9080837 (PMC8402472; doi:10.3390/vaccines9080837)
Supplement: Supplementary file 1 [file vaccines-09-00837-s001.zip › Supplementary_material/Supplementary Data S3/raw_data_who/rawdata-who- NS .csv]

dates	I
13/03/2020	1
15/03/2020	3
17/03/2020	2
18/03/2020	3
19/03/2020	1
21/03/2020	3
22/03/2020	2
23/03/2020	1
24/03/2020	2
25/03/2020	2
26/03/2020	3
27/03/2020	4
28/03/2020	4
29/03/2020	5
31/03/2020	1
02/04/2020	2
04/04/2020	1
06/04/2020	1
08/04/2020	1
09/04/2020	9
10/04/2020	7
11/04/2020	1
12/04/2020	1
14/04/2020	1
16/04/2020	1
17/04/2020	2
20/04/2020	3
21/04/2020	2
22/04/2020	4
24/04/2020	4
25/04/2020	3
26/04/2020	4
27/04/2020	3
28/04/2020	2
30/04/2020	2
02/05/2020	4
03/05/2020	3
04/05/2020	2
06/05/2020	4
07/05/2020	6
08/05/2020	1
09/05/2020	2
10/05/2020	1
11/05/2020	3
12/05/2020	4
13/05/2020	1
14/05/2020	1
15/05/2020	1
18/05/2020	1
19/05/2020	1
20/05/2020	5
21/05/2020	2
22/05/2020	1
23/05/2020	1
26/05/2020	2
27/05/2020	1
28/05/2020	3
01/06/2020	2
02/06/2020	1
03/06/2020	8
04/06/2020	7
05/06/2020	6
06/06/2020	9
07/06/2020	3
08/06/2020	12
09/06/2020	7
10/06/2020	5
11/06/2020	5
12/06/2020	7
13/06/2020	7
14/06/2020	13
15/06/2020	9
16/06/2020	14
17/06/2020	7
18/06/2020	20
19/06/2020	8
20/06/2020	6
22/06/2020	6
23/06/2020	21
24/06/2020	11
25/06/2020	13
26/06/2020	17
27/06/2020	15
28/06/2020	9
29/06/2020	17
30/06/2020	36
01/07/2020	47
02/07/2020	44
03/07/2020	28
04/07/2020	50
05/07/2020	37
06/07/2020	73
07/07/2020	96
08/07/2020	103
09/07/2020	123
10/07/2020	129
11/07/2020	102
12/07/2020	115
13/07/2020	241
14/07/2020	200
15/07/2020	222
16/07/2020	240
17/07/2020	200
18/07/2020	200
19/07/2020	71
20/07/2020	111
21/07/2020	204
22/07/2020	208
23/07/2020	251
24/07/2020	237
25/07/2020	187
26/07/2020	149
27/07/2020	282
28/07/2020	281
29/07/2020	259
30/07/2020	295
31/07/2020	315
01/08/2020	223
02/08/2020	148
03/08/2020	405
04/08/2020	325
05/08/2020	282
06/08/2020	319
07/08/2020	210
08/08/2020	409
09/08/2020	130
10/08/2020	348
11/08/2020	314
12/08/2020	285
13/08/2020	320
14/08/2020	376
15/08/2020	235
16/08/2020	336
17/08/2020	187
18/08/2020	348
19/08/2020	291
20/08/2020	207
21/08/2020	240
22/08/2020	169
23/08/2020	94
24/08/2020	539
25/08/2020	181
26/08/2020	130
27/08/2020	136
28/08/2020	153
29/08/2020	123
30/08/2020	84
31/08/2020	103
01/09/2020	129
02/09/2020	106
03/09/2020	116
04/09/2020	176
05/09/2020	111
06/09/2020	66
07/09/2020	134
08/09/2020	141
09/09/2020	125
10/09/2020	175
11/09/2020	126
12/09/2020	100
13/09/2020	80
14/09/2020	159
15/09/2020	145
16/09/2020	98
17/09/2020	126
18/09/2020	135
19/09/2020	113
20/09/2020	93
21/09/2020	188
22/09/2020	178
23/09/2020	164
24/09/2020	153
25/09/2020	137
26/09/2020	145
27/09/2020	109
28/09/2020	195
29/09/2020	162
30/09/2020	161
01/10/2020	180
02/10/2020	223
03/10/2020	142
04/10/2020	101
05/10/2020	229
06/10/2020	221
07/10/2020	153
08/10/2020	200
09/10/2020	174
10/10/2020	119
11/10/2020	92
12/10/2020	81
13/10/2020	222
14/10/2020	126
15/10/2020	228
16/10/2020	187
17/10/2020	197
18/10/2020	148
19/10/2020	282
20/10/2020	315
21/10/2020	240
22/10/2020	243
23/10/2020	343
24/10/2020	320
25/10/2020	203
26/10/2020	327
27/10/2020	280
28/10/2020	179
29/10/2020	239
30/10/2020	193
31/10/2020	215
01/11/2020	141
02/11/2020	161
03/11/2020	241
04/11/2020	109
05/11/2020	181
06/11/2020	289
07/11/2020	193
08/11/2020	206
09/11/2020	385
10/11/2020	233
11/11/2020	182
12/11/2020	353
13/11/2020	353
14/11/2020	279
15/11/2020	231
16/11/2020	243
17/11/2020	290
18/11/2020	198
19/11/2020	318
20/11/2020	448
21/11/2020	246
22/11/2020	182
23/11/2020	411
24/11/2020	376
25/11/2020	305
26/11/2020	402
27/11/2020	279
28/11/2020	256
29/11/2020	115
30/11/2020	338
01/12/2020	430
02/12/2020	342
03/12/2020	434
04/12/2020	430
05/12/2020	432
06/12/2020	353
07/12/2020	442
08/12/2020	274
09/12/2020	383
10/12/2020	441
11/12/2020	533
12/12/2020	447
13/12/2020	216
14/12/2020	398
15/12/2020	539
16/12/2020	375
17/12/2020	544
18/12/2020	380
19/12/2020	364
20/12/2020	225
21/12/2020	496
22/12/2020	360
23/12/2020	271
24/12/2020	379
25/12/2020	246
26/12/2020	427
27/12/2020	281
28/12/2020	567
29/12/2020	407
30/12/2020	207
31/12/2020	110
01/01/2021	72
02/01/2021	181
03/01/2021	179
04/01/2021	364
05/01/2021	357
06/01/2021	186
07/01/2021	139
08/01/2021	302
09/01/2021	216
10/01/2021	112
11/01/2021	147
12/01/2021	364
13/01/2021	280
14/01/2021	393
15/01/2021	337
16/01/2021	138
17/01/2021	85
18/01/2021	129
19/01/2021	206
20/01/2021	514
21/01/2021	171
22/01/2021	201
23/01/2021	226
24/01/2021	54
25/01/2021	122
26/01/2021	145
27/01/2021	106
28/01/2021	135
29/01/2021	132
30/01/2021	105
31/01/2021	44
01/02/2021	128
02/02/2021	53
03/02/2021	81
04/02/2021	77
05/02/2021	66
06/02/2021	52
07/02/2021	55
08/02/2021	87
09/02/2021	68
10/02/2021	64
11/02/2021	63
12/02/2021	84
13/02/2021	58
14/02/2021	20
15/02/2021	72
16/02/2021	60
17/02/2021	27
18/02/2021	47
19/02/2021	49
20/02/2021	67
21/02/2021	19
22/02/2021	63
23/02/2021	49
24/02/2021	37
25/02/2021	31
26/02/2021	31
27/02/2021	24
01/03/2021	26
02/03/2021	6
03/03/2021	7
04/03/2021	5
