# Supplementary material for: Evolution and Epidemic Spread of SARS-CoV-2 in Colombia: A Year into the Pandemic
Source: Vaccines (Basel). 2021 Jul 30;9(8):837. doi: 10.3390/vaccines9080837 (PMC8402472; doi:10.3390/vaccines9080837)
Supplement: Supplementary file 1 [file vaccines-09-00837-s001.zip › Supplementary_material/Supplementary Data S3/raw_data_who/rawdata-who- PU .csv]

dates	I
03/05/2020	2
07/05/2020	1
18/05/2020	1
19/05/2020	1
20/05/2020	3
21/05/2020	1
25/05/2020	1
31/05/2020	1
03/06/2020	1
05/06/2020	2
08/06/2020	1
11/06/2020	1
12/06/2020	1
15/06/2020	3
16/06/2020	1
18/06/2020	1
19/06/2020	1
21/06/2020	2
24/06/2020	2
25/06/2020	3
27/06/2020	4
28/06/2020	2
29/06/2020	1
30/06/2020	7
01/07/2020	1
02/07/2020	7
03/07/2020	9
04/07/2020	16
05/07/2020	19
06/07/2020	45
07/07/2020	46
08/07/2020	22
09/07/2020	37
10/07/2020	38
11/07/2020	81
12/07/2020	24
13/07/2020	71
14/07/2020	31
15/07/2020	120
16/07/2020	110
17/07/2020	44
18/07/2020	24
19/07/2020	33
20/07/2020	31
21/07/2020	55
22/07/2020	52
23/07/2020	60
24/07/2020	130
25/07/2020	55
26/07/2020	49
27/07/2020	59
28/07/2020	87
29/07/2020	50
30/07/2020	89
31/07/2020	94
01/08/2020	70
02/08/2020	67
03/08/2020	83
04/08/2020	70
05/08/2020	94
06/08/2020	53
07/08/2020	57
08/08/2020	31
09/08/2020	33
10/08/2020	80
11/08/2020	53
12/08/2020	79
13/08/2020	60
14/08/2020	114
15/08/2020	42
16/08/2020	61
17/08/2020	55
18/08/2020	42
19/08/2020	90
20/08/2020	46
21/08/2020	64
22/08/2020	81
23/08/2020	17
24/08/2020	36
25/08/2020	74
26/08/2020	54
27/08/2020	24
28/08/2020	39
29/08/2020	15
30/08/2020	30
31/08/2020	47
01/09/2020	25
02/09/2020	19
03/09/2020	16
04/09/2020	23
05/09/2020	33
06/09/2020	10
07/09/2020	26
08/09/2020	16
09/09/2020	13
10/09/2020	22
11/09/2020	16
12/09/2020	4
13/09/2020	20
14/09/2020	18
15/09/2020	13
16/09/2020	21
17/09/2020	18
18/09/2020	17
19/09/2020	32
20/09/2020	22
21/09/2020	39
22/09/2020	20
23/09/2020	17
24/09/2020	15
25/09/2020	19
26/09/2020	24
27/09/2020	8
28/09/2020	31
29/09/2020	27
30/09/2020	18
01/10/2020	10
02/10/2020	13
03/10/2020	15
04/10/2020	11
05/10/2020	45
06/10/2020	18
07/10/2020	12
08/10/2020	14
09/10/2020	5
10/10/2020	15
11/10/2020	5
12/10/2020	5
13/10/2020	12
14/10/2020	25
15/10/2020	21
16/10/2020	18
17/10/2020	10
18/10/2020	7
19/10/2020	27
20/10/2020	55
21/10/2020	19
22/10/2020	38
23/10/2020	26
24/10/2020	17
25/10/2020	16
26/10/2020	40
27/10/2020	25
28/10/2020	28
29/10/2020	18
30/10/2020	14
31/10/2020	21
01/11/2020	10
02/11/2020	23
03/11/2020	15
04/11/2020	27
05/11/2020	14
06/11/2020	25
07/11/2020	10
08/11/2020	17
09/11/2020	30
10/11/2020	11
11/11/2020	14
12/11/2020	22
13/11/2020	27
14/11/2020	16
15/11/2020	12
16/11/2020	23
17/11/2020	19
18/11/2020	16
19/11/2020	21
20/11/2020	24
21/11/2020	13
22/11/2020	10
23/11/2020	45
24/11/2020	24
25/11/2020	25
26/11/2020	16
27/11/2020	12
28/11/2020	20
29/11/2020	6
30/11/2020	18
01/12/2020	13
02/12/2020	13
03/12/2020	31
04/12/2020	25
05/12/2020	26
06/12/2020	15
07/12/2020	65
08/12/2020	12
09/12/2020	27
10/12/2020	45
11/12/2020	39
12/12/2020	17
13/12/2020	26
14/12/2020	61
15/12/2020	59
16/12/2020	37
17/12/2020	51
18/12/2020	26
19/12/2020	33
20/12/2020	29
21/12/2020	50
22/12/2020	51
23/12/2020	18
24/12/2020	47
25/12/2020	38
26/12/2020	41
27/12/2020	23
28/12/2020	62
29/12/2020	56
30/12/2020	37
31/12/2020	11
01/01/2021	12
02/01/2021	18
03/01/2021	36
04/01/2021	71
05/01/2021	66
06/01/2021	44
07/01/2021	72
08/01/2021	70
09/01/2021	47
10/01/2021	27
11/01/2021	45
12/01/2021	64
13/01/2021	82
14/01/2021	74
15/01/2021	64
16/01/2021	48
17/01/2021	27
18/01/2021	41
19/01/2021	24
20/01/2021	80
21/01/2021	57
22/01/2021	38
23/01/2021	41
24/01/2021	13
25/01/2021	75
26/01/2021	15
27/01/2021	43
28/01/2021	23
29/01/2021	23
30/01/2021	34
31/01/2021	14
01/02/2021	31
02/02/2021	17
03/02/2021	14
04/02/2021	8
05/02/2021	16
06/02/2021	8
07/02/2021	15
08/02/2021	15
09/02/2021	6
10/02/2021	9
11/02/2021	10
12/02/2021	7
13/02/2021	3
14/02/2021	4
15/02/2021	10
16/02/2021	8
17/02/2021	15
18/02/2021	23
19/02/2021	13
20/02/2021	16
21/02/2021	6
22/02/2021	14
23/02/2021	11
24/02/2021	15
25/02/2021	3
26/02/2021	4
27/02/2021	1
28/02/2021	1
02/03/2021	1
03/03/2021	1
04/03/2021	1
05/03/2021	1
