# Supplementary material for: Evolution and Epidemic Spread of SARS-CoV-2 in Colombia: A Year into the Pandemic
Source: Vaccines (Basel). 2021 Jul 30;9(8):837. doi: 10.3390/vaccines9080837 (PMC8402472; doi:10.3390/vaccines9080837)
Supplement: Supplementary file 1 [file vaccines-09-00837-s001.zip › Supplementary_material/Supplementary Data S3/raw_data_who/rawdata-who- QU .csv]

dates	I
14/03/2020	1
15/03/2020	1
18/03/2020	1
20/03/2020	3
21/03/2020	2
22/03/2020	5
23/03/2020	1
24/03/2020	3
26/03/2020	4
27/03/2020	5
28/03/2020	5
29/03/2020	1
30/03/2020	2
31/03/2020	3
01/04/2020	3
02/04/2020	1
03/04/2020	2
04/04/2020	3
08/04/2020	1
10/04/2020	1
11/04/2020	2
12/04/2020	3
13/04/2020	1
14/04/2020	1
16/04/2020	1
19/04/2020	1
21/04/2020	1
22/04/2020	1
23/04/2020	1
28/04/2020	1
30/04/2020	1
01/05/2020	2
03/05/2020	3
04/05/2020	1
05/05/2020	2
06/05/2020	1
07/05/2020	3
08/05/2020	2
09/05/2020	2
10/05/2020	1
12/05/2020	1
13/05/2020	1
14/05/2020	3
15/05/2020	2
18/05/2020	3
19/05/2020	3
20/05/2020	5
21/05/2020	3
22/05/2020	1
24/05/2020	2
25/05/2020	1
27/05/2020	8
28/05/2020	4
29/05/2020	2
31/05/2020	2
02/06/2020	2
03/06/2020	1
04/06/2020	1
06/06/2020	2
08/06/2020	1
09/06/2020	2
10/06/2020	3
11/06/2020	12
12/06/2020	2
13/06/2020	2
16/06/2020	3
17/06/2020	2
18/06/2020	5
19/06/2020	2
21/06/2020	1
23/06/2020	6
24/06/2020	1
26/06/2020	2
29/06/2020	1
30/06/2020	10
01/07/2020	5
02/07/2020	2
03/07/2020	7
04/07/2020	4
05/07/2020	2
06/07/2020	2
07/07/2020	2
09/07/2020	2
10/07/2020	3
11/07/2020	3
12/07/2020	1
13/07/2020	10
14/07/2020	5
15/07/2020	5
16/07/2020	13
17/07/2020	11
18/07/2020	9
19/07/2020	10
20/07/2020	6
21/07/2020	11
22/07/2020	14
23/07/2020	16
24/07/2020	12
25/07/2020	22
26/07/2020	20
27/07/2020	30
28/07/2020	25
29/07/2020	24
30/07/2020	19
31/07/2020	14
01/08/2020	16
02/08/2020	16
03/08/2020	25
04/08/2020	32
05/08/2020	23
06/08/2020	25
07/08/2020	22
08/08/2020	38
09/08/2020	9
10/08/2020	36
11/08/2020	26
12/08/2020	22
13/08/2020	40
14/08/2020	35
15/08/2020	26
16/08/2020	50
17/08/2020	31
18/08/2020	69
19/08/2020	65
20/08/2020	41
21/08/2020	36
22/08/2020	54
23/08/2020	30
24/08/2020	90
25/08/2020	50
26/08/2020	54
27/08/2020	49
28/08/2020	62
29/08/2020	60
30/08/2020	41
31/08/2020	66
01/09/2020	82
02/09/2020	67
03/09/2020	69
04/09/2020	91
05/09/2020	86
06/09/2020	64
07/09/2020	85
08/09/2020	56
09/09/2020	78
10/09/2020	96
11/09/2020	76
12/09/2020	77
13/09/2020	65
14/09/2020	120
15/09/2020	123
16/09/2020	122
17/09/2020	115
18/09/2020	113
19/09/2020	105
20/09/2020	85
21/09/2020	196
22/09/2020	139
23/09/2020	132
24/09/2020	116
25/09/2020	136
26/09/2020	125
27/09/2020	108
28/09/2020	178
29/09/2020	214
30/09/2020	160
01/10/2020	183
02/10/2020	205
03/10/2020	152
04/10/2020	171
05/10/2020	248
06/10/2020	207
07/10/2020	269
08/10/2020	213
09/10/2020	230
10/10/2020	206
11/10/2020	134
12/10/2020	104
13/10/2020	257
14/10/2020	175
15/10/2020	223
16/10/2020	253
17/10/2020	260
18/10/2020	187
19/10/2020	447
20/10/2020	425
21/10/2020	387
22/10/2020	331
23/10/2020	380
24/10/2020	230
25/10/2020	193
26/10/2020	319
27/10/2020	354
28/10/2020	211
29/10/2020	297
30/10/2020	238
31/10/2020	226
01/11/2020	145
02/11/2020	151
03/11/2020	341
04/11/2020	202
05/11/2020	270
06/11/2020	253
07/11/2020	193
08/11/2020	132
09/11/2020	316
10/11/2020	197
11/11/2020	163
12/11/2020	215
13/11/2020	259
14/11/2020	163
15/11/2020	152
16/11/2020	181
17/11/2020	194
18/11/2020	151
19/11/2020	243
20/11/2020	274
21/11/2020	160
22/11/2020	128
23/11/2020	315
24/11/2020	190
25/11/2020	161
26/11/2020	259
27/11/2020	171
28/11/2020	159
29/11/2020	85
30/11/2020	188
01/12/2020	192
02/12/2020	189
03/12/2020	199
04/12/2020	191
05/12/2020	137
06/12/2020	126
07/12/2020	277
08/12/2020	124
09/12/2020	241
10/12/2020	246
11/12/2020	245
12/12/2020	253
13/12/2020	121
14/12/2020	266
15/12/2020	247
16/12/2020	268
17/12/2020	273
18/12/2020	224
19/12/2020	239
20/12/2020	139
21/12/2020	274
22/12/2020	259
23/12/2020	152
24/12/2020	324
25/12/2020	175
26/12/2020	322
27/12/2020	155
28/12/2020	301
29/12/2020	236
30/12/2020	172
31/12/2020	162
01/01/2021	97
02/01/2021	136
03/01/2021	158
04/01/2021	261
05/01/2021	235
06/01/2021	208
07/01/2021	267
08/01/2021	328
09/01/2021	286
10/01/2021	99
11/01/2021	137
12/01/2021	305
13/01/2021	316
14/01/2021	280
15/01/2021	209
16/01/2021	187
17/01/2021	90
18/01/2021	155
19/01/2021	105
20/01/2021	193
21/01/2021	155
22/01/2021	168
23/01/2021	232
24/01/2021	78
25/01/2021	169
26/01/2021	137
27/01/2021	78
28/01/2021	147
29/01/2021	95
30/01/2021	96
31/01/2021	59
01/02/2021	73
02/02/2021	52
03/02/2021	47
04/02/2021	35
05/02/2021	42
06/02/2021	66
07/02/2021	70
08/02/2021	85
09/02/2021	56
10/02/2021	47
11/02/2021	45
12/02/2021	42
13/02/2021	41
14/02/2021	25
15/02/2021	73
16/02/2021	69
17/02/2021	72
18/02/2021	90
19/02/2021	85
20/02/2021	57
21/02/2021	67
22/02/2021	83
23/02/2021	57
24/02/2021	46
25/02/2021	48
26/02/2021	27
27/02/2021	23
28/02/2021	1
01/03/2021	7
02/03/2021	10
03/03/2021	3
04/03/2021	4
05/03/2021	3
