# Supplementary material for: Evolution and Epidemic Spread of SARS-CoV-2 in Colombia: A Year into the Pandemic
Source: Vaccines (Basel). 2021 Jul 30;9(8):837. doi: 10.3390/vaccines9080837 (PMC8402472; doi:10.3390/vaccines9080837)
Supplement: Supplementary file 1 [file vaccines-09-00837-s001.zip › Supplementary_material/Supplementary Data S3/raw_data_who/rawdata-who- RI .csv]

dates	I
12/03/2020	1
15/03/2020	2
16/03/2020	3
17/03/2020	1
18/03/2020	1
19/03/2020	4
20/03/2020	2
21/03/2020	3
22/03/2020	4
24/03/2020	2
25/03/2020	2
26/03/2020	4
27/03/2020	2
28/03/2020	12
30/03/2020	2
31/03/2020	3
01/04/2020	2
03/04/2020	1
04/04/2020	1
05/04/2020	2
06/04/2020	2
07/04/2020	3
10/04/2020	2
11/04/2020	5
12/04/2020	5
13/04/2020	5
14/04/2020	44
15/04/2020	16
16/04/2020	7
17/04/2020	8
18/04/2020	13
19/04/2020	17
20/04/2020	5
21/04/2020	5
22/04/2020	2
23/04/2020	1
24/04/2020	2
25/04/2020	6
27/04/2020	5
28/04/2020	3
30/04/2020	1
03/05/2020	1
05/05/2020	2
06/05/2020	2
08/05/2020	1
09/05/2020	16
11/05/2020	3
12/05/2020	1
13/05/2020	1
14/05/2020	2
16/05/2020	2
17/05/2020	1
18/05/2020	1
19/05/2020	1
20/05/2020	1
21/05/2020	4
22/05/2020	1
23/05/2020	1
24/05/2020	3
25/05/2020	2
26/05/2020	3
28/05/2020	2
29/05/2020	4
31/05/2020	3
01/06/2020	6
02/06/2020	3
03/06/2020	3
04/06/2020	6
05/06/2020	9
06/06/2020	3
08/06/2020	8
09/06/2020	12
10/06/2020	10
11/06/2020	12
12/06/2020	7
13/06/2020	4
14/06/2020	6
15/06/2020	13
16/06/2020	44
17/06/2020	16
18/06/2020	21
19/06/2020	13
20/06/2020	24
21/06/2020	9
22/06/2020	7
23/06/2020	15
24/06/2020	17
25/06/2020	22
26/06/2020	29
27/06/2020	14
28/06/2020	12
29/06/2020	12
30/06/2020	12
01/07/2020	18
02/07/2020	16
03/07/2020	21
04/07/2020	27
05/07/2020	22
06/07/2020	53
07/07/2020	29
08/07/2020	36
09/07/2020	40
10/07/2020	29
11/07/2020	22
12/07/2020	35
13/07/2020	41
14/07/2020	43
15/07/2020	19
16/07/2020	76
17/07/2020	82
18/07/2020	78
19/07/2020	24
20/07/2020	77
21/07/2020	52
22/07/2020	91
23/07/2020	81
24/07/2020	104
25/07/2020	107
26/07/2020	88
27/07/2020	118
28/07/2020	107
29/07/2020	208
30/07/2020	138
31/07/2020	104
01/08/2020	90
02/08/2020	57
03/08/2020	135
04/08/2020	187
05/08/2020	105
06/08/2020	220
07/08/2020	120
08/08/2020	127
09/08/2020	97
10/08/2020	138
11/08/2020	168
12/08/2020	153
13/08/2020	223
14/08/2020	162
15/08/2020	269
16/08/2020	88
17/08/2020	110
18/08/2020	178
19/08/2020	209
20/08/2020	279
21/08/2020	150
22/08/2020	143
23/08/2020	99
24/08/2020	293
25/08/2020	176
26/08/2020	124
27/08/2020	166
28/08/2020	134
29/08/2020	174
30/08/2020	107
31/08/2020	178
01/09/2020	193
02/09/2020	115
03/09/2020	151
04/09/2020	263
05/09/2020	192
06/09/2020	152
07/09/2020	286
08/09/2020	199
09/09/2020	198
10/09/2020	185
11/09/2020	190
12/09/2020	151
13/09/2020	188
14/09/2020	232
15/09/2020	180
16/09/2020	98
17/09/2020	172
18/09/2020	176
19/09/2020	150
20/09/2020	169
21/09/2020	246
22/09/2020	223
23/09/2020	203
24/09/2020	108
25/09/2020	159
26/09/2020	219
27/09/2020	117
28/09/2020	197
29/09/2020	187
30/09/2020	200
01/10/2020	107
02/10/2020	202
03/10/2020	208
04/10/2020	129
05/10/2020	271
06/10/2020	252
07/10/2020	214
08/10/2020	202
09/10/2020	170
10/10/2020	132
11/10/2020	107
12/10/2020	147
13/10/2020	211
14/10/2020	161
15/10/2020	279
16/10/2020	174
17/10/2020	175
18/10/2020	158
19/10/2020	299
20/10/2020	361
21/10/2020	284
22/10/2020	257
23/10/2020	308
24/10/2020	232
25/10/2020	99
26/10/2020	226
27/10/2020	235
28/10/2020	176
29/10/2020	223
30/10/2020	186
31/10/2020	169
01/11/2020	89
02/11/2020	173
03/11/2020	202
04/11/2020	216
05/11/2020	211
06/11/2020	187
07/11/2020	149
08/11/2020	132
09/11/2020	261
10/11/2020	173
11/11/2020	158
12/11/2020	213
13/11/2020	249
14/11/2020	146
15/11/2020	108
16/11/2020	173
17/11/2020	254
18/11/2020	193
19/11/2020	304
20/11/2020	305
21/11/2020	154
22/11/2020	135
23/11/2020	259
24/11/2020	229
25/11/2020	228
26/11/2020	374
27/11/2020	179
28/11/2020	162
29/11/2020	116
30/11/2020	213
01/12/2020	184
02/12/2020	274
03/12/2020	316
04/12/2020	352
05/12/2020	282
06/12/2020	235
07/12/2020	402
08/12/2020	276
09/12/2020	381
10/12/2020	604
11/12/2020	522
12/12/2020	384
13/12/2020	251
14/12/2020	518
15/12/2020	546
16/12/2020	450
17/12/2020	438
18/12/2020	340
19/12/2020	422
20/12/2020	272
21/12/2020	474
22/12/2020	589
23/12/2020	442
24/12/2020	525
25/12/2020	397
26/12/2020	486
27/12/2020	275
28/12/2020	713
29/12/2020	601
30/12/2020	328
31/12/2020	238
01/01/2021	113
02/01/2021	230
03/01/2021	212
04/01/2021	405
05/01/2021	367
06/01/2021	349
07/01/2021	340
08/01/2021	479
09/01/2021	350
10/01/2021	129
11/01/2021	208
12/01/2021	533
13/01/2021	467
14/01/2021	383
15/01/2021	265
16/01/2021	201
17/01/2021	138
18/01/2021	220
19/01/2021	168
20/01/2021	386
21/01/2021	181
22/01/2021	184
23/01/2021	220
24/01/2021	82
25/01/2021	134
26/01/2021	94
27/01/2021	98
28/01/2021	112
29/01/2021	115
30/01/2021	97
31/01/2021	66
01/02/2021	94
02/02/2021	56
03/02/2021	48
04/02/2021	51
05/02/2021	39
06/02/2021	53
07/02/2021	40
08/02/2021	55
09/02/2021	44
10/02/2021	37
11/02/2021	52
12/02/2021	31
13/02/2021	33
14/02/2021	20
15/02/2021	38
16/02/2021	46
17/02/2021	44
18/02/2021	78
19/02/2021	47
20/02/2021	61
21/02/2021	37
22/02/2021	62
23/02/2021	37
24/02/2021	39
25/02/2021	37
26/02/2021	31
27/02/2021	9
28/02/2021	3
01/03/2021	14
02/03/2021	24
03/03/2021	6
04/03/2021	8
05/03/2021	2
