# Supplementary material for: Evolution and Epidemic Spread of SARS-CoV-2 in Colombia: A Year into the Pandemic
Source: Vaccines (Basel). 2021 Jul 30;9(8):837. doi: 10.3390/vaccines9080837 (PMC8402472; doi:10.3390/vaccines9080837)
Supplement: Supplementary file 1 [file vaccines-09-00837-s001.zip › Supplementary_material/Supplementary Data S3/raw_data_who/rawdata-who- SA .csv]

dates	I
22/03/2020	1
26/03/2020	1
03/04/2020	2
06/04/2020	1
13/04/2020	1
06/05/2020	4
07/05/2020	5
21/05/2020	1
22/05/2020	1
09/06/2020	1
10/06/2020	1
12/06/2020	3
13/06/2020	1
26/06/2020	5
02/07/2020	1
03/07/2020	1
07/07/2020	1
09/07/2020	1
10/07/2020	1
14/07/2020	1
17/07/2020	1
21/07/2020	3
22/07/2020	1
23/07/2020	1
24/07/2020	1
27/07/2020	3
28/07/2020	6
29/07/2020	1
30/07/2020	2
31/07/2020	3
01/08/2020	2
02/08/2020	1
03/08/2020	5
04/08/2020	4
06/08/2020	5
07/08/2020	6
08/08/2020	2
10/08/2020	6
11/08/2020	9
12/08/2020	1
13/08/2020	13
14/08/2020	11
15/08/2020	7
16/08/2020	1
17/08/2020	3
18/08/2020	13
19/08/2020	6
20/08/2020	12
21/08/2020	14
22/08/2020	12
23/08/2020	3
24/08/2020	17
25/08/2020	20
26/08/2020	24
27/08/2020	19
28/08/2020	46
29/08/2020	16
30/08/2020	9
31/08/2020	22
01/09/2020	57
02/09/2020	16
03/09/2020	28
04/09/2020	69
05/09/2020	47
06/09/2020	12
07/09/2020	74
08/09/2020	51
09/09/2020	75
10/09/2020	30
11/09/2020	40
12/09/2020	34
13/09/2020	12
14/09/2020	52
15/09/2020	72
16/09/2020	74
17/09/2020	82
18/09/2020	114
19/09/2020	49
20/09/2020	2
21/09/2020	52
22/09/2020	46
23/09/2020	69
24/09/2020	48
25/09/2020	18
26/09/2020	1
27/09/2020	8
28/09/2020	16
29/09/2020	29
30/09/2020	7
01/10/2020	4
02/10/2020	3
03/10/2020	20
04/10/2020	2
05/10/2020	54
06/10/2020	26
07/10/2020	20
08/10/2020	34
09/10/2020	10
10/10/2020	8
11/10/2020	1
12/10/2020	6
13/10/2020	13
14/10/2020	10
15/10/2020	9
16/10/2020	5
17/10/2020	6
19/10/2020	25
20/10/2020	49
21/10/2020	12
22/10/2020	3
23/10/2020	7
24/10/2020	8
25/10/2020	6
26/10/2020	5
27/10/2020	8
28/10/2020	4
29/10/2020	6
30/10/2020	15
31/10/2020	1
01/11/2020	1
02/11/2020	4
03/11/2020	7
04/11/2020	1
05/11/2020	1
06/11/2020	11
07/11/2020	5
08/11/2020	2
09/11/2020	2
10/11/2020	5
11/11/2020	8
12/11/2020	5
13/11/2020	11
14/11/2020	14
15/11/2020	4
16/11/2020	2
17/11/2020	1
18/11/2020	3
19/11/2020	4
20/11/2020	14
21/11/2020	2
22/11/2020	12
23/11/2020	28
24/11/2020	20
25/11/2020	19
26/11/2020	22
27/11/2020	22
28/11/2020	10
29/11/2020	9
30/11/2020	12
01/12/2020	24
02/12/2020	5
03/12/2020	10
04/12/2020	13
05/12/2020	8
06/12/2020	4
07/12/2020	14
08/12/2020	3
09/12/2020	12
10/12/2020	12
11/12/2020	3
12/12/2020	10
13/12/2020	1
14/12/2020	10
15/12/2020	6
16/12/2020	7
17/12/2020	6
18/12/2020	6
19/12/2020	12
20/12/2020	1
21/12/2020	2
22/12/2020	7
23/12/2020	5
24/12/2020	7
25/12/2020	1
26/12/2020	7
27/12/2020	4
28/12/2020	8
29/12/2020	3
30/12/2020	6
31/12/2020	3
01/01/2021	2
02/01/2021	3
04/01/2021	4
05/01/2021	4
06/01/2021	2
07/01/2021	6
08/01/2021	10
09/01/2021	7
10/01/2021	5
11/01/2021	4
12/01/2021	9
13/01/2021	16
14/01/2021	5
15/01/2021	6
16/01/2021	3
17/01/2021	2
18/01/2021	12
19/01/2021	7
20/01/2021	6
21/01/2021	6
22/01/2021	5
23/01/2021	6
24/01/2021	4
25/01/2021	5
26/01/2021	5
27/01/2021	5
28/01/2021	7
29/01/2021	6
30/01/2021	1
31/01/2021	1
01/02/2021	1
02/02/2021	1
03/02/2021	5
04/02/2021	2
05/02/2021	1
06/02/2021	1
07/02/2021	1
08/02/2021	3
09/02/2021	4
10/02/2021	4
11/02/2021	3
12/02/2021	2
14/02/2021	1
15/02/2021	1
17/02/2021	1
18/02/2021	1
19/02/2021	3
