# Supplementary material for: Evolution and Epidemic Spread of SARS-CoV-2 in Colombia: A Year into the Pandemic
Source: Vaccines (Basel). 2021 Jul 30;9(8):837. doi: 10.3390/vaccines9080837 (PMC8402472; doi:10.3390/vaccines9080837)
Supplement: Supplementary file 1 [file vaccines-09-00837-s001.zip › Supplementary_material/Supplementary Data S3/raw_data_who/rawdata-who- SN .csv]

dates	I
13/03/2020	1
14/03/2020	2
20/03/2020	1
23/03/2020	1
24/03/2020	1
25/03/2020	3
28/03/2020	3
29/03/2020	3
30/03/2020	3
31/03/2020	3
02/04/2020	2
03/04/2020	2
04/04/2020	1
06/04/2020	2
08/04/2020	1
09/04/2020	3
10/04/2020	2
11/04/2020	2
14/04/2020	1
16/04/2020	3
17/04/2020	1
19/04/2020	2
24/04/2020	1
04/05/2020	1
05/05/2020	1
07/05/2020	1
11/05/2020	2
14/05/2020	1
16/05/2020	6
17/05/2020	1
18/05/2020	2
19/05/2020	2
20/05/2020	5
21/05/2020	3
23/05/2020	5
24/05/2020	16
25/05/2020	7
26/05/2020	13
27/05/2020	5
28/05/2020	4
29/05/2020	1
30/05/2020	4
31/05/2020	3
01/06/2020	15
02/06/2020	20
03/06/2020	10
04/06/2020	7
05/06/2020	19
06/06/2020	17
07/06/2020	8
08/06/2020	37
09/06/2020	24
10/06/2020	10
11/06/2020	18
12/06/2020	21
13/06/2020	25
14/06/2020	5
15/06/2020	9
16/06/2020	18
17/06/2020	43
18/06/2020	101
19/06/2020	19
20/06/2020	22
21/06/2020	8
22/06/2020	18
23/06/2020	42
24/06/2020	28
25/06/2020	37
26/06/2020	57
27/06/2020	38
28/06/2020	42
29/06/2020	32
30/06/2020	98
01/07/2020	48
02/07/2020	50
03/07/2020	63
04/07/2020	56
05/07/2020	47
06/07/2020	102
07/07/2020	77
08/07/2020	82
09/07/2020	103
10/07/2020	174
11/07/2020	82
12/07/2020	54
13/07/2020	158
14/07/2020	151
15/07/2020	138
16/07/2020	189
17/07/2020	209
18/07/2020	181
19/07/2020	93
20/07/2020	160
21/07/2020	220
22/07/2020	336
23/07/2020	278
24/07/2020	321
25/07/2020	343
26/07/2020	235
27/07/2020	442
28/07/2020	474
29/07/2020	370
30/07/2020	455
31/07/2020	423
01/08/2020	413
02/08/2020	253
03/08/2020	390
04/08/2020	470
05/08/2020	508
06/08/2020	518
07/08/2020	457
08/08/2020	485
09/08/2020	365
10/08/2020	626
11/08/2020	540
12/08/2020	485
13/08/2020	583
14/08/2020	531
15/08/2020	438
16/08/2020	440
17/08/2020	304
18/08/2020	580
19/08/2020	568
20/08/2020	608
21/08/2020	796
22/08/2020	514
23/08/2020	205
24/08/2020	879
25/08/2020	679
26/08/2020	535
27/08/2020	424
28/08/2020	567
29/08/2020	385
30/08/2020	315
31/08/2020	493
01/09/2020	521
02/09/2020	409
03/09/2020	481
04/09/2020	542
05/09/2020	366
06/09/2020	199
07/09/2020	447
08/09/2020	480
09/09/2020	452
10/09/2020	506
11/09/2020	434
12/09/2020	443
13/09/2020	237
14/09/2020	519
15/09/2020	571
16/09/2020	306
17/09/2020	328
18/09/2020	409
19/09/2020	261
20/09/2020	194
21/09/2020	507
22/09/2020	483
23/09/2020	326
24/09/2020	329
25/09/2020	335
26/09/2020	364
27/09/2020	221
28/09/2020	452
29/09/2020	425
30/09/2020	375
01/10/2020	363
02/10/2020	375
03/10/2020	264
04/10/2020	172
05/10/2020	512
06/10/2020	468
07/10/2020	390
08/10/2020	443
09/10/2020	423
10/10/2020	260
11/10/2020	193
12/10/2020	169
13/10/2020	382
14/10/2020	303
15/10/2020	427
16/10/2020	394
17/10/2020	278
18/10/2020	274
19/10/2020	526
20/10/2020	648
21/10/2020	430
22/10/2020	453
23/10/2020	502
24/10/2020	400
25/10/2020	591
26/10/2020	463
27/10/2020	397
28/10/2020	296
29/10/2020	385
30/10/2020	442
31/10/2020	256
01/11/2020	229
02/11/2020	215
03/11/2020	381
04/11/2020	253
05/11/2020	300
06/11/2020	415
07/11/2020	319
08/11/2020	322
09/11/2020	480
10/11/2020	341
11/11/2020	283
12/11/2020	430
13/11/2020	470
14/11/2020	376
15/11/2020	243
16/11/2020	292
17/11/2020	386
18/11/2020	296
19/11/2020	528
20/11/2020	462
21/11/2020	288
22/11/2020	174
23/11/2020	519
24/11/2020	349
25/11/2020	352
26/11/2020	529
27/11/2020	408
28/11/2020	302
29/11/2020	135
30/11/2020	488
01/12/2020	397
02/12/2020	338
03/12/2020	426
04/12/2020	473
05/12/2020	386
06/12/2020	288
07/12/2020	592
08/12/2020	293
09/12/2020	502
10/12/2020	730
11/12/2020	588
12/12/2020	481
13/12/2020	304
14/12/2020	551
15/12/2020	696
16/12/2020	497
17/12/2020	661
18/12/2020	620
19/12/2020	564
20/12/2020	345
21/12/2020	598
22/12/2020	681
23/12/2020	600
24/12/2020	542
25/12/2020	408
26/12/2020	579
27/12/2020	344
28/12/2020	811
29/12/2020	634
30/12/2020	404
31/12/2020	241
01/01/2021	203
02/01/2021	438
03/01/2021	314
04/01/2021	852
05/01/2021	710
06/01/2021	599
07/01/2021	755
08/01/2021	896
09/01/2021	692
10/01/2021	306
11/01/2021	375
12/01/2021	854
13/01/2021	715
14/01/2021	644
15/01/2021	429
16/01/2021	349
17/01/2021	210
18/01/2021	448
19/01/2021	346
20/01/2021	707
21/01/2021	499
22/01/2021	501
23/01/2021	481
24/01/2021	123
25/01/2021	461
26/01/2021	369
27/01/2021	380
28/01/2021	425
29/01/2021	366
30/01/2021	194
31/01/2021	159
01/02/2021	332
02/02/2021	273
03/02/2021	215
04/02/2021	234
05/02/2021	209
06/02/2021	176
07/02/2021	137
08/02/2021	278
09/02/2021	217
10/02/2021	154
11/02/2021	221
12/02/2021	215
13/02/2021	172
14/02/2021	136
15/02/2021	203
16/02/2021	135
17/02/2021	152
18/02/2021	149
19/02/2021	153
20/02/2021	96
21/02/2021	84
22/02/2021	101
23/02/2021	86
24/02/2021	70
25/02/2021	80
26/02/2021	81
27/02/2021	60
28/02/2021	28
01/03/2021	80
02/03/2021	42
03/03/2021	56
04/03/2021	36
05/03/2021	6
