# Supplementary material for: Evolution and Epidemic Spread of SARS-CoV-2 in Colombia: A Year into the Pandemic
Source: Vaccines (Basel). 2021 Jul 30;9(8):837. doi: 10.3390/vaccines9080837 (PMC8402472; doi:10.3390/vaccines9080837)
Supplement: Supplementary file 1 [file vaccines-09-00837-s001.zip › Supplementary_material/Supplementary Data S3/raw_data_who/rawdata-who- SU .csv]

dates	I
28/03/2020	1
06/04/2020	1
02/05/2020	1
03/05/2020	1
06/05/2020	1
07/05/2020	1
08/05/2020	1
09/05/2020	1
14/05/2020	1
16/05/2020	1
19/05/2020	1
20/05/2020	2
22/05/2020	6
23/05/2020	1
24/05/2020	3
25/05/2020	1
26/05/2020	1
27/05/2020	2
28/05/2020	9
29/05/2020	5
30/05/2020	1
31/05/2020	6
01/06/2020	13
02/06/2020	30
03/06/2020	9
04/06/2020	41
05/06/2020	5
06/06/2020	21
07/06/2020	24
08/06/2020	30
09/06/2020	28
10/06/2020	49
11/06/2020	29
12/06/2020	63
13/06/2020	84
14/06/2020	46
15/06/2020	38
16/06/2020	79
17/06/2020	106
18/06/2020	85
19/06/2020	134
20/06/2020	158
21/06/2020	78
22/06/2020	107
23/06/2020	160
24/06/2020	153
25/06/2020	121
26/06/2020	124
27/06/2020	131
28/06/2020	95
29/06/2020	177
30/06/2020	187
01/07/2020	149
02/07/2020	176
03/07/2020	245
04/07/2020	247
05/07/2020	157
06/07/2020	292
07/07/2020	198
08/07/2020	258
09/07/2020	172
10/07/2020	172
11/07/2020	151
12/07/2020	105
13/07/2020	211
14/07/2020	182
15/07/2020	161
16/07/2020	184
17/07/2020	215
18/07/2020	168
19/07/2020	107
20/07/2020	114
21/07/2020	146
22/07/2020	215
23/07/2020	225
24/07/2020	167
25/07/2020	197
26/07/2020	137
27/07/2020	244
28/07/2020	191
29/07/2020	239
30/07/2020	204
31/07/2020	353
01/08/2020	223
02/08/2020	93
03/08/2020	246
04/08/2020	176
05/08/2020	149
06/08/2020	407
07/08/2020	213
08/08/2020	152
09/08/2020	95
10/08/2020	107
11/08/2020	137
12/08/2020	111
13/08/2020	163
14/08/2020	96
15/08/2020	289
16/08/2020	128
17/08/2020	70
18/08/2020	91
19/08/2020	101
20/08/2020	79
21/08/2020	125
22/08/2020	183
23/08/2020	60
24/08/2020	158
25/08/2020	155
26/08/2020	87
27/08/2020	135
28/08/2020	91
29/08/2020	51
30/08/2020	164
31/08/2020	118
01/09/2020	137
02/09/2020	33
03/09/2020	72
04/09/2020	101
05/09/2020	60
06/09/2020	25
07/09/2020	39
08/09/2020	47
09/09/2020	90
10/09/2020	115
11/09/2020	63
12/09/2020	61
13/09/2020	37
14/09/2020	29
15/09/2020	81
16/09/2020	96
17/09/2020	32
18/09/2020	36
19/09/2020	36
20/09/2020	17
21/09/2020	38
22/09/2020	86
23/09/2020	82
24/09/2020	76
25/09/2020	41
26/09/2020	73
27/09/2020	45
28/09/2020	60
29/09/2020	82
30/09/2020	50
01/10/2020	22
02/10/2020	61
03/10/2020	68
04/10/2020	27
05/10/2020	47
06/10/2020	38
07/10/2020	44
08/10/2020	53
09/10/2020	37
10/10/2020	39
11/10/2020	23
12/10/2020	9
13/10/2020	25
14/10/2020	33
15/10/2020	35
16/10/2020	32
17/10/2020	35
18/10/2020	19
19/10/2020	44
20/10/2020	51
21/10/2020	38
22/10/2020	31
23/10/2020	39
24/10/2020	18
25/10/2020	267
26/10/2020	33
27/10/2020	48
28/10/2020	34
29/10/2020	64
30/10/2020	25
31/10/2020	30
01/11/2020	30
02/11/2020	13
03/11/2020	41
04/11/2020	41
05/11/2020	27
06/11/2020	32
07/11/2020	18
08/11/2020	27
09/11/2020	42
10/11/2020	23
11/11/2020	28
12/11/2020	31
13/11/2020	22
14/11/2020	34
15/11/2020	25
16/11/2020	38
17/11/2020	24
18/11/2020	13
19/11/2020	35
20/11/2020	40
21/11/2020	12
22/11/2020	42
23/11/2020	48
24/11/2020	55
25/11/2020	14
26/11/2020	35
27/11/2020	16
28/11/2020	31
29/11/2020	7
30/11/2020	28
01/12/2020	28
02/12/2020	25
03/12/2020	38
04/12/2020	39
05/12/2020	31
06/12/2020	23
07/12/2020	23
08/12/2020	22
09/12/2020	23
10/12/2020	33
11/12/2020	42
12/12/2020	37
13/12/2020	27
14/12/2020	24
15/12/2020	71
16/12/2020	44
17/12/2020	38
18/12/2020	49
19/12/2020	48
20/12/2020	30
21/12/2020	30
22/12/2020	34
23/12/2020	17
24/12/2020	51
25/12/2020	35
26/12/2020	42
27/12/2020	33
28/12/2020	82
29/12/2020	64
30/12/2020	46
31/12/2020	6
01/01/2021	7
02/01/2021	19
03/01/2021	32
04/01/2021	59
05/01/2021	49
06/01/2021	41
07/01/2021	68
08/01/2021	59
09/01/2021	61
10/01/2021	52
11/01/2021	51
12/01/2021	89
13/01/2021	88
14/01/2021	87
15/01/2021	74
16/01/2021	65
17/01/2021	75
18/01/2021	73
19/01/2021	57
20/01/2021	64
21/01/2021	45
22/01/2021	111
23/01/2021	58
24/01/2021	47
25/01/2021	38
26/01/2021	43
27/01/2021	52
28/01/2021	52
29/01/2021	56
30/01/2021	59
31/01/2021	41
01/02/2021	45
02/02/2021	58
03/02/2021	35
04/02/2021	46
05/02/2021	41
06/02/2021	31
07/02/2021	34
08/02/2021	44
09/02/2021	31
10/02/2021	20
11/02/2021	27
12/02/2021	17
13/02/2021	16
14/02/2021	24
15/02/2021	37
16/02/2021	42
17/02/2021	50
18/02/2021	41
19/02/2021	44
20/02/2021	51
21/02/2021	48
22/02/2021	46
23/02/2021	31
24/02/2021	27
25/02/2021	18
26/02/2021	21
27/02/2021	8
28/02/2021	7
01/03/2021	8
02/03/2021	15
03/03/2021	4
