# Supplementary material for: Evolution and Epidemic Spread of SARS-CoV-2 in Colombia: A Year into the Pandemic
Source: Vaccines (Basel). 2021 Jul 30;9(8):837. doi: 10.3390/vaccines9080837 (PMC8402472; doi:10.3390/vaccines9080837)
Supplement: Supplementary file 1 [file vaccines-09-00837-s001.zip › Supplementary_material/Supplementary Data S3/raw_data_who/rawdata-who- TO .csv]

dates	I
15/03/2020	1
16/03/2020	1
19/03/2020	3
20/03/2020	1
21/03/2020	1
22/03/2020	4
24/03/2020	1
25/03/2020	1
26/03/2020	2
27/03/2020	1
01/04/2020	3
02/04/2020	1
04/04/2020	2
09/04/2020	1
11/04/2020	3
12/04/2020	2
14/04/2020	1
15/04/2020	1
16/04/2020	1
18/04/2020	4
19/04/2020	5
20/04/2020	3
22/04/2020	7
23/04/2020	3
24/04/2020	16
25/04/2020	2
26/04/2020	3
27/04/2020	14
28/04/2020	1
29/04/2020	6
01/05/2020	2
02/05/2020	9
03/05/2020	2
04/05/2020	7
05/05/2020	14
06/05/2020	5
07/05/2020	1
08/05/2020	19
10/05/2020	2
11/05/2020	6
13/05/2020	1
14/05/2020	7
15/05/2020	11
17/05/2020	5
18/05/2020	12
19/05/2020	15
20/05/2020	19
21/05/2020	3
22/05/2020	5
23/05/2020	3
24/05/2020	8
25/05/2020	1
26/05/2020	7
27/05/2020	3
28/05/2020	3
29/05/2020	3
30/05/2020	4
31/05/2020	6
01/06/2020	18
02/06/2020	5
03/06/2020	6
04/06/2020	10
05/06/2020	16
06/06/2020	17
07/06/2020	20
08/06/2020	14
09/06/2020	23
10/06/2020	19
11/06/2020	50
12/06/2020	45
13/06/2020	6
14/06/2020	3
15/06/2020	15
16/06/2020	59
17/06/2020	126
18/06/2020	98
19/06/2020	44
20/06/2020	38
21/06/2020	6
22/06/2020	10
23/06/2020	124
24/06/2020	41
25/06/2020	75
26/06/2020	43
27/06/2020	18
28/06/2020	4
29/06/2020	9
30/06/2020	25
01/07/2020	52
02/07/2020	33
03/07/2020	173
04/07/2020	23
05/07/2020	20
06/07/2020	54
07/07/2020	80
08/07/2020	55
09/07/2020	64
10/07/2020	36
11/07/2020	33
12/07/2020	27
13/07/2020	53
14/07/2020	63
15/07/2020	89
16/07/2020	38
17/07/2020	44
18/07/2020	50
19/07/2020	31
20/07/2020	31
21/07/2020	71
22/07/2020	221
23/07/2020	80
24/07/2020	95
25/07/2020	74
26/07/2020	83
27/07/2020	161
28/07/2020	197
29/07/2020	127
30/07/2020	84
31/07/2020	255
01/08/2020	86
02/08/2020	68
03/08/2020	155
04/08/2020	207
05/08/2020	115
06/08/2020	154
07/08/2020	85
08/08/2020	137
09/08/2020	75
10/08/2020	141
11/08/2020	149
12/08/2020	135
13/08/2020	257
14/08/2020	148
15/08/2020	114
16/08/2020	222
17/08/2020	148
18/08/2020	193
19/08/2020	212
20/08/2020	175
21/08/2020	236
22/08/2020	150
23/08/2020	168
24/08/2020	384
25/08/2020	245
26/08/2020	136
27/08/2020	164
28/08/2020	152
29/08/2020	206
30/08/2020	123
31/08/2020	185
01/09/2020	156
02/09/2020	114
03/09/2020	262
04/09/2020	334
05/09/2020	140
06/09/2020	189
07/09/2020	251
08/09/2020	131
09/09/2020	173
10/09/2020	195
11/09/2020	193
12/09/2020	146
13/09/2020	120
14/09/2020	185
15/09/2020	172
16/09/2020	129
17/09/2020	162
18/09/2020	195
19/09/2020	164
20/09/2020	134
21/09/2020	175
22/09/2020	200
23/09/2020	145
24/09/2020	64
25/09/2020	128
26/09/2020	146
27/09/2020	127
28/09/2020	215
29/09/2020	160
30/09/2020	211
01/10/2020	206
02/10/2020	257
03/10/2020	202
04/10/2020	150
05/10/2020	311
06/10/2020	269
07/10/2020	196
08/10/2020	177
09/10/2020	222
10/10/2020	195
11/10/2020	161
12/10/2020	192
13/10/2020	221
14/10/2020	286
15/10/2020	356
16/10/2020	369
17/10/2020	396
18/10/2020	267
19/10/2020	599
20/10/2020	590
21/10/2020	456
22/10/2020	390
23/10/2020	402
24/10/2020	463
25/10/2020	321
26/10/2020	374
27/10/2020	371
28/10/2020	336
29/10/2020	355
30/10/2020	377
31/10/2020	346
01/11/2020	298
02/11/2020	273
03/11/2020	445
04/11/2020	301
05/11/2020	273
06/11/2020	360
07/11/2020	358
08/11/2020	343
09/11/2020	588
10/11/2020	307
11/11/2020	159
12/11/2020	398
13/11/2020	361
14/11/2020	296
15/11/2020	273
16/11/2020	280
17/11/2020	312
18/11/2020	225
19/11/2020	390
20/11/2020	430
21/11/2020	244
22/11/2020	234
23/11/2020	513
24/11/2020	246
25/11/2020	238
26/11/2020	390
27/11/2020	381
28/11/2020	271
29/11/2020	150
30/11/2020	243
01/12/2020	363
02/12/2020	340
03/12/2020	564
04/12/2020	490
05/12/2020	546
06/12/2020	380
07/12/2020	617
08/12/2020	482
09/12/2020	529
10/12/2020	673
11/12/2020	855
12/12/2020	640
13/12/2020	716
14/12/2020	403
15/12/2020	741
16/12/2020	582
17/12/2020	609
18/12/2020	695
19/12/2020	625
20/12/2020	337
21/12/2020	462
22/12/2020	749
23/12/2020	582
24/12/2020	706
25/12/2020	542
26/12/2020	813
27/12/2020	635
28/12/2020	868
29/12/2020	699
30/12/2020	478
31/12/2020	267
01/01/2021	168
02/01/2021	334
03/01/2021	418
04/01/2021	625
05/01/2021	607
06/01/2021	500
07/01/2021	596
08/01/2021	669
09/01/2021	625
10/01/2021	410
11/01/2021	461
12/01/2021	770
13/01/2021	1156
14/01/2021	687
15/01/2021	532
16/01/2021	380
17/01/2021	302
18/01/2021	374
19/01/2021	344
20/01/2021	554
21/01/2021	271
22/01/2021	213
23/01/2021	625
24/01/2021	209
25/01/2021	212
26/01/2021	160
27/01/2021	109
28/01/2021	176
29/01/2021	161
30/01/2021	104
31/01/2021	64
01/02/2021	83
02/02/2021	80
03/02/2021	49
04/02/2021	65
05/02/2021	83
06/02/2021	92
07/02/2021	70
08/02/2021	69
09/02/2021	65
10/02/2021	35
11/02/2021	32
12/02/2021	53
13/02/2021	70
14/02/2021	19
15/02/2021	67
16/02/2021	58
17/02/2021	46
18/02/2021	44
19/02/2021	48
20/02/2021	36
21/02/2021	33
22/02/2021	57
23/02/2021	20
24/02/2021	17
25/02/2021	19
26/02/2021	10
27/02/2021	5
28/02/2021	3
01/03/2021	13
02/03/2021	9
03/03/2021	9
