# Supplementary material for: Evolution and Epidemic Spread of SARS-CoV-2 in Colombia: A Year into the Pandemic
Source: Vaccines (Basel). 2021 Jul 30;9(8):837. doi: 10.3390/vaccines9080837 (PMC8402472; doi:10.3390/vaccines9080837)
Supplement: Supplementary file 1 [file vaccines-09-00837-s001.zip › Supplementary_material/Supplementary Data S3/raw_data_who/rawdata-who- VA .csv]

dates	I
07/05/2020	11
05/06/2020	9
06/06/2020	6
07/06/2020	1
17/06/2020	1
23/06/2020	1
12/07/2020	32
13/07/2020	1
27/07/2020	1
29/07/2020	1
30/07/2020	20
01/08/2020	9
02/08/2020	3
03/08/2020	1
04/08/2020	4
05/08/2020	38
06/08/2020	4
08/08/2020	2
09/08/2020	1
11/08/2020	2
12/08/2020	5
13/08/2020	2
14/08/2020	23
15/08/2020	17
16/08/2020	11
17/08/2020	6
18/08/2020	3
19/08/2020	7
20/08/2020	6
21/08/2020	45
22/08/2020	49
23/08/2020	27
24/08/2020	20
25/08/2020	18
26/08/2020	13
27/08/2020	25
28/08/2020	21
29/08/2020	11
30/08/2020	11
31/08/2020	66
01/09/2020	29
02/09/2020	7
03/09/2020	16
04/09/2020	31
05/09/2020	10
06/09/2020	9
07/09/2020	22
08/09/2020	22
09/09/2020	7
10/09/2020	6
11/09/2020	9
12/09/2020	6
13/09/2020	8
14/09/2020	18
15/09/2020	26
16/09/2020	24
17/09/2020	32
18/09/2020	25
19/09/2020	12
20/09/2020	13
21/09/2020	15
22/09/2020	12
23/09/2020	12
24/09/2020	14
25/09/2020	15
26/09/2020	3
27/09/2020	21
28/09/2020	4
29/09/2020	12
30/09/2020	2
01/10/2020	1
02/10/2020	1
05/10/2020	6
06/10/2020	1
08/10/2020	7
09/10/2020	19
10/10/2020	5
11/10/2020	6
12/10/2020	4
13/10/2020	2
14/10/2020	5
15/10/2020	12
17/10/2020	1
19/10/2020	2
20/10/2020	3
21/10/2020	2
23/10/2020	30
24/10/2020	3
26/10/2020	3
27/10/2020	1
28/10/2020	1
29/10/2020	4
30/10/2020	2
31/10/2020	1
01/11/2020	1
03/11/2020	4
09/11/2020	1
10/11/2020	12
11/11/2020	1
16/11/2020	1
22/11/2020	1
24/11/2020	1
26/11/2020	2
01/12/2020	3
07/12/2020	1
11/12/2020	2
13/12/2020	2
14/12/2020	1
16/12/2020	1
22/12/2020	2
23/12/2020	2
24/12/2020	4
25/12/2020	1
26/12/2020	1
27/12/2020	1
29/12/2020	2
07/01/2021	1
11/01/2021	2
12/01/2021	1
15/01/2021	1
22/01/2021	1
24/01/2021	1
11/02/2021	1
