# Supplementary material for: Evolution and Epidemic Spread of SARS-CoV-2 in Colombia: A Year into the Pandemic
Source: Vaccines (Basel). 2021 Jul 30;9(8):837. doi: 10.3390/vaccines9080837 (PMC8402472; doi:10.3390/vaccines9080837)
Supplement: Supplementary file 1 [file vaccines-09-00837-s001.zip › Supplementary_material/Supplementary Data S3/raw_data_who/rawdata-who- VC .csv]

dates	I
06/03/2020	1
10/03/2020	1
12/03/2020	1
13/03/2020	1
14/03/2020	4
16/03/2020	3
17/03/2020	10
18/03/2020	4
19/03/2020	8
20/03/2020	13
21/03/2020	11
22/03/2020	16
23/03/2020	10
24/03/2020	18
25/03/2020	33
26/03/2020	23
27/03/2020	30
28/03/2020	21
29/03/2020	18
30/03/2020	28
31/03/2020	40
01/04/2020	26
02/04/2020	28
03/04/2020	39
04/04/2020	33
05/04/2020	19
06/04/2020	37
07/04/2020	30
08/04/2020	21
09/04/2020	30
10/04/2020	19
11/04/2020	43
12/04/2020	20
13/04/2020	35
14/04/2020	22
15/04/2020	18
16/04/2020	41
17/04/2020	25
18/04/2020	29
19/04/2020	17
20/04/2020	23
21/04/2020	39
22/04/2020	40
23/04/2020	28
24/04/2020	40
25/04/2020	24
26/04/2020	22
27/04/2020	43
28/04/2020	48
29/04/2020	35
30/04/2020	45
01/05/2020	17
02/05/2020	43
03/05/2020	25
04/05/2020	53
05/05/2020	66
06/05/2020	59
07/05/2020	63
08/05/2020	60
09/05/2020	65
11/05/2020	94
12/05/2020	78
13/05/2020	72
14/05/2020	114
15/05/2020	112
16/05/2020	91
17/05/2020	147
18/05/2020	128
19/05/2020	97
20/05/2020	147
21/05/2020	169
22/05/2020	179
23/05/2020	136
24/05/2020	112
25/05/2020	94
26/05/2020	188
27/05/2020	150
28/05/2020	157
29/05/2020	183
30/05/2020	119
31/05/2020	71
01/06/2020	242
02/06/2020	170
03/06/2020	193
04/06/2020	248
05/06/2020	179
06/06/2020	163
07/06/2020	241
08/06/2020	320
09/06/2020	296
10/06/2020	249
11/06/2020	310
12/06/2020	289
13/06/2020	159
14/06/2020	119
15/06/2020	137
16/06/2020	307
17/06/2020	275
18/06/2020	281
19/06/2020	292
20/06/2020	189
21/06/2020	133
22/06/2020	256
23/06/2020	400
24/06/2020	376
25/06/2020	519
26/06/2020	524
27/06/2020	343
28/06/2020	272
29/06/2020	274
30/06/2020	525
01/07/2020	575
02/07/2020	446
03/07/2020	568
04/07/2020	365
05/07/2020	343
06/07/2020	714
07/07/2020	634
08/07/2020	547
09/07/2020	517
10/07/2020	772
11/07/2020	461
12/07/2020	362
13/07/2020	741
14/07/2020	601
15/07/2020	563
16/07/2020	681
17/07/2020	682
18/07/2020	715
19/07/2020	345
20/07/2020	502
21/07/2020	836
22/07/2020	860
23/07/2020	805
24/07/2020	749
25/07/2020	703
26/07/2020	283
27/07/2020	795
28/07/2020	860
29/07/2020	688
30/07/2020	758
31/07/2020	2064
01/08/2020	637
02/08/2020	448
03/08/2020	796
04/08/2020	858
05/08/2020	541
06/08/2020	1018
07/08/2020	642
08/08/2020	613
09/08/2020	277
10/08/2020	670
11/08/2020	693
12/08/2020	628
13/08/2020	717
14/08/2020	640
15/08/2020	433
16/08/2020	320
17/08/2020	395
18/08/2020	674
19/08/2020	606
20/08/2020	645
21/08/2020	624
22/08/2020	384
23/08/2020	335
24/08/2020	943
25/08/2020	638
26/08/2020	436
27/08/2020	606
28/08/2020	543
29/08/2020	374
30/08/2020	266
31/08/2020	494
01/09/2020	451
02/09/2020	483
03/09/2020	508
04/09/2020	713
05/09/2020	421
06/09/2020	413
07/09/2020	637
08/09/2020	608
09/09/2020	549
10/09/2020	656
11/09/2020	538
12/09/2020	510
13/09/2020	430
14/09/2020	780
15/09/2020	675
16/09/2020	564
17/09/2020	595
18/09/2020	660
19/09/2020	550
20/09/2020	372
21/09/2020	734
22/09/2020	674
23/09/2020	616
24/09/2020	597
25/09/2020	457
26/09/2020	531
27/09/2020	407
28/09/2020	848
29/09/2020	693
30/09/2020	732
01/10/2020	650
02/10/2020	817
03/10/2020	611
04/10/2020	494
05/10/2020	846
06/10/2020	734
07/10/2020	624
08/10/2020	818
09/10/2020	681
10/10/2020	570
11/10/2020	397
12/10/2020	443
13/10/2020	593
14/10/2020	589
15/10/2020	763
16/10/2020	801
17/10/2020	577
18/10/2020	499
19/10/2020	1060
20/10/2020	1164
21/10/2020	802
22/10/2020	894
23/10/2020	1055
24/10/2020	674
25/10/2020	644
26/10/2020	1331
27/10/2020	855
28/10/2020	747
29/10/2020	960
30/10/2020	845
31/10/2020	626
01/11/2020	509
02/11/2020	578
03/11/2020	884
04/11/2020	794
05/11/2020	752
06/11/2020	963
07/11/2020	569
08/11/2020	523
09/11/2020	867
10/11/2020	672
11/11/2020	724
12/11/2020	714
13/11/2020	756
14/11/2020	507
15/11/2020	305
16/11/2020	333
17/11/2020	930
18/11/2020	797
19/11/2020	900
20/11/2020	1057
21/11/2020	761
22/11/2020	502
23/11/2020	1096
24/11/2020	1008
25/11/2020	948
26/11/2020	931
27/11/2020	1003
28/11/2020	787
29/11/2020	538
30/11/2020	1114
01/12/2020	1008
02/12/2020	807
03/12/2020	1052
04/12/2020	792
05/12/2020	784
06/12/2020	521
07/12/2020	1116
08/12/2020	545
09/12/2020	1034
10/12/2020	1233
11/12/2020	1149
12/12/2020	792
13/12/2020	623
14/12/2020	1327
15/12/2020	1271
16/12/2020	964
17/12/2020	1413
18/12/2020	1284
19/12/2020	1021
20/12/2020	1222
21/12/2020	1203
22/12/2020	1308
23/12/2020	1113
24/12/2020	1213
25/12/2020	561
26/12/2020	865
27/12/2020	337
28/12/2020	1066
29/12/2020	1164
30/12/2020	1301
31/12/2020	910
01/01/2021	526
02/01/2021	1274
03/01/2021	1460
04/01/2021	1938
05/01/2021	1773
06/01/2021	1648
07/01/2021	1820
08/01/2021	1735
09/01/2021	1322
10/01/2021	882
11/01/2021	954
12/01/2021	1855
13/01/2021	1771
14/01/2021	1964
15/01/2021	1489
16/01/2021	1034
17/01/2021	962
18/01/2021	1481
19/01/2021	1483
20/01/2021	2255
21/01/2021	1401
22/01/2021	1100
23/01/2021	778
24/01/2021	428
25/01/2021	1011
26/01/2021	892
27/01/2021	927
28/01/2021	847
29/01/2021	821
30/01/2021	639
31/01/2021	271
01/02/2021	773
02/02/2021	635
03/02/2021	640
04/02/2021	719
05/02/2021	680
06/02/2021	477
07/02/2021	256
08/02/2021	564
09/02/2021	521
10/02/2021	579
11/02/2021	573
12/02/2021	519
13/02/2021	301
14/02/2021	205
15/02/2021	432
16/02/2021	440
17/02/2021	513
18/02/2021	478
19/02/2021	414
20/02/2021	257
21/02/2021	135
22/02/2021	385
23/02/2021	382
24/02/2021	383
25/02/2021	372
26/02/2021	384
27/02/2021	258
28/02/2021	130
01/03/2021	267
02/03/2021	280
03/03/2021	229
04/03/2021	192
05/03/2021	50
06/03/2021	15
