# Supplementary material for: Evolution and Epidemic Spread of SARS-CoV-2 in Colombia: A Year into the Pandemic
Source: Vaccines (Basel). 2021 Jul 30;9(8):837. doi: 10.3390/vaccines9080837 (PMC8402472; doi:10.3390/vaccines9080837)
Supplement: Supplementary file 1 [file vaccines-09-00837-s001.zip › Supplementary_material/Supplementary Data S3/raw_data_who/rawdata-who- VI .csv]

dates	I
29/05/2020	1
15/07/2020	1
22/07/2020	3
03/08/2020	5
04/08/2020	7
07/08/2020	1
10/08/2020	1
11/08/2020	8
13/08/2020	2
15/08/2020	2
16/08/2020	3
17/08/2020	6
18/08/2020	45
19/08/2020	22
21/08/2020	2
24/08/2020	16
25/08/2020	51
26/08/2020	23
27/08/2020	6
28/08/2020	11
29/08/2020	1
30/08/2020	1
31/08/2020	1
01/09/2020	38
02/09/2020	9
03/09/2020	47
04/09/2020	11
05/09/2020	8
06/09/2020	54
07/09/2020	30
08/09/2020	12
09/09/2020	14
10/09/2020	3
11/09/2020	6
12/09/2020	2
13/09/2020	3
14/09/2020	16
15/09/2020	23
16/09/2020	19
17/09/2020	18
18/09/2020	31
19/09/2020	17
20/09/2020	13
21/09/2020	11
22/09/2020	18
23/09/2020	8
24/09/2020	7
25/09/2020	1
26/09/2020	33
27/09/2020	6
28/09/2020	8
29/09/2020	5
30/09/2020	21
01/10/2020	4
02/10/2020	14
03/10/2020	2
04/10/2020	2
05/10/2020	3
06/10/2020	11
07/10/2020	17
08/10/2020	4
09/10/2020	2
10/10/2020	4
11/10/2020	1
12/10/2020	1
13/10/2020	3
14/10/2020	3
15/10/2020	4
16/10/2020	2
17/10/2020	6
18/10/2020	3
19/10/2020	3
20/10/2020	8
21/10/2020	6
22/10/2020	33
23/10/2020	1
24/10/2020	1
27/10/2020	12
28/10/2020	1
29/10/2020	3
31/10/2020	3
02/11/2020	12
04/11/2020	4
05/11/2020	4
06/11/2020	2
07/11/2020	5
09/11/2020	5
10/11/2020	8
12/11/2020	2
13/11/2020	18
14/11/2020	9
16/11/2020	4
17/11/2020	9
18/11/2020	2
19/11/2020	2
21/11/2020	1
22/11/2020	1
23/11/2020	11
24/11/2020	55
25/11/2020	1
26/11/2020	34
27/11/2020	1
28/11/2020	2
29/11/2020	1
30/11/2020	1
01/12/2020	12
02/12/2020	7
03/12/2020	1
05/12/2020	4
06/12/2020	1
07/12/2020	10
08/12/2020	4
09/12/2020	15
10/12/2020	10
11/12/2020	18
13/12/2020	1
14/12/2020	2
15/12/2020	4
16/12/2020	10
17/12/2020	4
18/12/2020	2
19/12/2020	5
23/12/2020	1
24/12/2020	1
25/12/2020	2
27/12/2020	2
28/12/2020	3
01/01/2021	1
03/01/2021	3
04/01/2021	3
05/01/2021	8
06/01/2021	1
07/01/2021	5
08/01/2021	3
09/01/2021	5
11/01/2021	8
12/01/2021	3
13/01/2021	1
14/01/2021	3
15/01/2021	1
16/01/2021	1
17/01/2021	1
18/01/2021	33
19/01/2021	31
20/01/2021	6
22/01/2021	1
25/01/2021	20
27/01/2021	2
28/01/2021	10
29/01/2021	9
30/01/2021	1
31/01/2021	1
01/02/2021	1
06/02/2021	1
08/02/2021	15
15/02/2021	11
17/02/2021	2
22/02/2021	2
24/02/2021	1
25/02/2021	1
26/02/2021	2
